# Supplementary material for: Combined computational and classical medicinal chemistry procedure to disclose novel pyrrole-based compounds as potential antituberculosis agents
Source: J Comput Aided Mol Des. 2026 Apr 6;40(1):92. doi: 10.1007/s10822-026-00794-6 (PMC13053371; doi:10.1007/s10822-026-00794-6)
Supplement: Supplementary file 1 — Supplementary Material 1 [file 10822_2026_794_MOESM1_ESM.zip]

Archive with 152 entries (148 files):
- Dataset.M_3-D_QSAR_Full_236/
- Dataset.M_3-D_QSAR_Full_236/mols/
- Dataset.M_3-D_QSAR_Full_236/mols/TrainingSet/
- Dataset.M_3-D_QSAR_Full_236/mols/TrainingSet/ACS_MCL2022_5b.sdf
- Dataset.M_3-D_QSAR_Full_236/mols/TrainingSet/ACS_MCL2022_5d.sdf
- Dataset.M_3-D_QSAR_Full_236/mols/TrainingSet/ACS_MCL2022_5f.sdf
- Dataset.M_3-D_QSAR_Full_236/mols/TrainingSet/ACS_MCL2022_5g.sdf
- Dataset.M_3-D_QSAR_Full_236/mols/TrainingSet/ACS_MCL2022_5k.sdf
- Dataset.M_3-D_QSAR_Full_236/mols/TrainingSet/ACS_MCL2022_5l.sdf
- Dataset.M_3-D_QSAR_Full_236/mols/TrainingSet/ACS_MCL2022_7b.sdf
- Dataset.M_3-D_QSAR_Full_236/mols/TrainingSet/ACS_MCL2022_7c.sdf
- Dataset.M_3-D_QSAR_Full_236/mols/TrainingSet/ACS_MCL2022_7d.sdf
- Dataset.M_3-D_QSAR_Full_236/mols/TrainingSet/ACS_MCL2022_7f.sdf
- Dataset.M_3-D_QSAR_Full_236/mols/TrainingSet/ACS_MCL2022_7g.sdf
- Dataset.M_3-D_QSAR_Full_236/mols/TrainingSet/ACS_MCL2022_7h.sdf
- Dataset.M_3-D_QSAR_Full_236/mols/TrainingSet/ACS_MCL2022_7i.sdf
- Dataset.M_3-D_QSAR_Full_236/mols/TrainingSet/ACS_MCL2022_7j.sdf
- Dataset.M_3-D_QSAR_Full_236/mols/TrainingSet/ACS_MCL2022_7k.sdf
- Dataset.M_3-D_QSAR_Full_236/mols/TrainingSet/ACS_MCL2022_7l.sdf
- Dataset.M_3-D_QSAR_Full_236/mols/TrainingSet/ACS_MCL2022_7m.sdf
- Dataset.M_3-D_QSAR_Full_236/mols/TrainingSet/BMC2008_8b.sdf
- Dataset.M_3-D_QSAR_Full_236/mols/TrainingSet/BMC2008_8c.sdf
- Dataset.M_3-D_QSAR_Full_236/mols/TrainingSet/BMC2008_8e.sdf
- Dataset.M_3-D_QSAR_Full_236/mols/TrainingSet/BMC2008_8f.sdf
- Dataset.M_3-D_QSAR_Full_236/mols/TrainingSet/BMC2008_8g.sdf
- Dataset.M_3-D_QSAR_Full_236/mols/TrainingSet/BMC2008_8h.sdf
- Dataset.M_3-D_QSAR_Full_236/mols/TrainingSet/BMC2008_8i.sdf
- Dataset.M_3-D_QSAR_Full_236/mols/TrainingSet/BMC2008_8j.sdf
- Dataset.M_3-D_QSAR_Full_236/mols/TrainingSet/BMC2008_8k.sdf
- Dataset.M_3-D_QSAR_Full_236/mols/TrainingSet/BMC2008_9a.sdf
- Dataset.M_3-D_QSAR_Full_236/mols/TrainingSet/BMC2008_9d.sdf
- Dataset.M_3-D_QSAR_Full_236/mols/TrainingSet/BMC2008_9e.sdf
- Dataset.M_3-D_QSAR_Full_236/mols/TrainingSet/BMC2008_9f.sdf
- Dataset.M_3-D_QSAR_Full_236/mols/TrainingSet/BMC2009_5a.sdf
- Dataset.M_3-D_QSAR_Full_236/mols/TrainingSet/BMC2009_5b.sdf
- Dataset.M_3-D_QSAR_Full_236/mols/TrainingSet/BMC2009_5c.sdf
- Dataset.M_3-D_QSAR_Full_236/mols/TrainingSet/BMC2009_5d.sdf
- Dataset.M_3-D_QSAR_Full_236/mols/TrainingSet/BMC2009_5e.sdf
- Dataset.M_3-D_QSAR_Full_236/mols/TrainingSet/BMC2009_5f.sdf
- Dataset.M_3-D_QSAR_Full_236/mols/TrainingSet/BMC2009_5g.sdf
- Dataset.M_3-D_QSAR_Full_236/mols/TrainingSet/BMC2009_5h.sdf
- Dataset.M_3-D_QSAR_Full_236/mols/TrainingSet/BMC2009_5j.sdf
- Dataset.M_3-D_QSAR_Full_236/mols/TrainingSet/BMC2009_5k.sdf
- Dataset.M_3-D_QSAR_Full_236/mols/TrainingSet/BMC2009_9a.sdf
- Dataset.M_3-D_QSAR_Full_236/mols/TrainingSet/BMC2009_9b.sdf
- Dataset.M_3-D_QSAR_Full_236/mols/TrainingSet/BMC2009_9c.sdf
- Dataset.M_3-D_QSAR_Full_236/mols/TrainingSet/BMC2009_9d.sdf
- Dataset.M_3-D_QSAR_Full_236/mols/TrainingSet/BMC2009_9e.sdf
- Dataset.M_3-D_QSAR_Full_236/mols/TrainingSet/BMC2009_9f.sdf
- Dataset.M_3-D_QSAR_Full_236/mols/TrainingSet/BMC2009_9g.sdf
- Dataset.M_3-D_QSAR_Full_236/mols/TrainingSet/BMC2010_01.sdf
- Dataset.M_3-D_QSAR_Full_236/mols/TrainingSet/BMC2010_10.sdf
- Dataset.M_3-D_QSAR_Full_236/mols/TrainingSet/BMC2010_11.sdf
- Dataset.M_3-D_QSAR_Full_236/mols/TrainingSet/BMC2010_12.sdf
- Dataset.M_3-D_QSAR_Full_236/mols/TrainingSet/BMC2010_13.sdf
- Dataset.M_3-D_QSAR_Full_236/mols/TrainingSet/BMC2010_14.sdf
- Dataset.M_3-D_QSAR_Full_236/mols/TrainingSet/BMC2010_15.sdf
- Dataset.M_3-D_QSAR_Full_236/mols/TrainingSet/BMC2010_16.sdf
- Dataset.M_3-D_QSAR_Full_236/mols/TrainingSet/BMC2010_17.sdf
- Dataset.M_3-D_QSAR_Full_236/mols/TrainingSet/BMC2010_18.sdf
- Dataset.M_3-D_QSAR_Full_236/mols/TrainingSet/BMC2010_19.sdf
- Dataset.M_3-D_QSAR_Full_236/mols/TrainingSet/BMC2010_20.sdf
- Dataset.M_3-D_QSAR_Full_236/mols/TrainingSet/BMC2010_21.sdf
- Dataset.M_3-D_QSAR_Full_236/mols/TrainingSet/BMC2010_22.sdf
- Dataset.M_3-D_QSAR_Full_236/mols/TrainingSet/BMC2010_23.sdf
- Dataset.M_3-D_QSAR_Full_236/mols/TrainingSet/BMC2010_24.sdf
- Dataset.M_3-D_QSAR_Full_236/mols/TrainingSet/BMC2010_25.sdf
- Dataset.M_3-D_QSAR_Full_236/mols/TrainingSet/BMC2010_26.sdf
- Dataset.M_3-D_QSAR_Full_236/mols/TrainingSet/BMC2010_27.sdf
- Dataset.M_3-D_QSAR_Full_236/mols/TrainingSet/BMC2010_28.sdf
- Dataset.M_3-D_QSAR_Full_236/mols/TrainingSet/BMC2010_29.sdf
- Dataset.M_3-D_QSAR_Full_236/mols/TrainingSet/CMC2006_03b.sdf
- Dataset.M_3-D_QSAR_Full_236/mols/TrainingSet/CMC2006_03c.sdf
- Dataset.M_3-D_QSAR_Full_236/mols/TrainingSet/CMC2006_05b.sdf
- Dataset.M_3-D_QSAR_Full_236/mols/TrainingSet/CMC2006_05c.sdf
- Dataset.M_3-D_QSAR_Full_236/mols/TrainingSet/CMC2006_05g.sdf
- Dataset.M_3-D_QSAR_Full_236/mols/TrainingSet/CMC2006_11a.sdf
- Dataset.M_3-D_QSAR_Full_236/mols/TrainingSet/CMC2006_11c.sdf
- Dataset.M_3-D_QSAR_Full_236/mols/TrainingSet/CMC2006_11d.sdf
- Dataset.M_3-D_QSAR_Full_236/mols/TrainingSet/CMC2006_11e.sdf
- Dataset.M_3-D_QSAR_Full_236/mols/TrainingSet/CMC2006_11f.sdf
- Dataset.M_3-D_QSAR_Full_236/mols/TrainingSet/CMC2006_11g.sdf
- Dataset.M_3-D_QSAR_Full_236/mols/TrainingSet/CMC2006_11h.sdf
- Dataset.M_3-D_QSAR_Full_236/mols/TrainingSet/CMC2006_11i.sdf
- Dataset.M_3-D_QSAR_Full_236/mols/TrainingSet/CMC2006_11k.sdf
- Dataset.M_3-D_QSAR_Full_236/mols/TrainingSet/CMC2006_11m.sdf
- Dataset.M_3-D_QSAR_Full_236/mols/TrainingSet/CMC2006_11n.sdf
- Dataset.M_3-D_QSAR_Full_236/mols/TrainingSet/CMC2006_11o.sdf
- Dataset.M_3-D_QSAR_Full_236/mols/TrainingSet/CMC2006_12d.sdf
- Dataset.M_3-D_QSAR_Full_236/mols/TrainingSet/CMC2006_12h.sdf
- Dataset.M_3-D_QSAR_Full_236/mols/TrainingSet/CMC2006_III.sdf
- Dataset.M_3-D_QSAR_Full_236/mols/TrainingSet/EJMC2009_1a.sdf
- Dataset.M_3-D_QSAR_Full_236/mols/TrainingSet/EJMC2009_2a.sdf
- Dataset.M_3-D_QSAR_Full_236/mols/TrainingSet/EJMC2009_2b.sdf
- Dataset.M_3-D_QSAR_Full_236/mols/TrainingSet/EJMC2009_2c.sdf
- Dataset.M_3-D_QSAR_Full_236/mols/TrainingSet/EJMC2009_2d.sdf
- Dataset.M_3-D_QSAR_Full_236/mols/TrainingSet/EJMC2009_2e.sdf
- Dataset.M_3-D_QSAR_Full_236/mols/TrainingSet/EJMC2009_2g.sdf
- Dataset.M_3-D_QSAR_Full_236/mols/TrainingSet/EJMC2009_2h.sdf
- Dataset.M_3-D_QSAR_Full_236/mols/TrainingSet/JMC2008_01.sdf
- Dataset.M_3-D_QSAR_Full_236/mols/TrainingSet/JMC2008_04.sdf
- Dataset.M_3-D_QSAR_Full_236/mols/TrainingSet/JMC2008_08.sdf
- Dataset.M_3-D_QSAR_Full_236/mols/TrainingSet/JMC2008_09.sdf
- Dataset.M_3-D_QSAR_Full_236/mols/TrainingSet/JMC2008_10.sdf
- Dataset.M_3-D_QSAR_Full_236/mols/TrainingSet/JMC2008_11.sdf
- Dataset.M_3-D_QSAR_Full_236/mols/TrainingSet/JMC2008_12.sdf
- Dataset.M_3-D_QSAR_Full_236/mols/TrainingSet/JMC2008_13.sdf
- Dataset.M_3-D_QSAR_Full_236/mols/TrainingSet/JMC2008_14.sdf
- Dataset.M_3-D_QSAR_Full_236/mols/TrainingSet/JMC2008_15.sdf
- Dataset.M_3-D_QSAR_Full_236/mols/TrainingSet/JMC2016_01.sdf
- Dataset.M_3-D_QSAR_Full_236/mols/TrainingSet/JMC2016_02.sdf
- Dataset.M_3-D_QSAR_Full_236/mols/TrainingSet/JMC2016_07a.sdf
- Dataset.M_3-D_QSAR_Full_236/mols/TrainingSet/JMC2016_07b.sdf
- Dataset.M_3-D_QSAR_Full_236/mols/TrainingSet/JMC2016_07c.sdf
- Dataset.M_3-D_QSAR_Full_236/mols/TrainingSet/JMC2016_07d.sdf
- Dataset.M_3-D_QSAR_Full_236/mols/TrainingSet/JMC2016_07e.sdf
- Dataset.M_3-D_QSAR_Full_236/mols/TrainingSet/JMC2016_07f.sdf
- Dataset.M_3-D_QSAR_Full_236/mols/TrainingSet/JMC2016_07h.sdf
- Dataset.M_3-D_QSAR_Full_236/mols/TrainingSet/JMC2016_07i.sdf
- Dataset.M_3-D_QSAR_Full_236/mols/TrainingSet/JMC2016_07j.sdf
- Dataset.M_3-D_QSAR_Full_236/mols/TrainingSet/JMC2016_07k.sdf
- Dataset.M_3-D_QSAR_Full_236/mols/TrainingSet/JMC2016_07l.sdf
- Dataset.M_3-D_QSAR_Full_236/mols/TrainingSet/JMC2016_09a.sdf
- Dataset.M_3-D_QSAR_Full_236/mols/TrainingSet/JMC2016_09b.sdf
- Dataset.M_3-D_QSAR_Full_236/mols/TrainingSet/JMC2016_09c.sdf
- Dataset.M_3-D_QSAR_Full_236/mols/TrainingSet/JMC2016_09d.sdf
- Dataset.M_3-D_QSAR_Full_236/mols/TrainingSet/JMC2016_09e.sdf
- Dataset.M_3-D_QSAR_Full_236/mols/TrainingSet/JMC2016_09f.sdf
- Dataset.M_3-D_QSAR_Full_236/mols/TrainingSet/JMC2016_09h.sdf
- Dataset.M_3-D_QSAR_Full_236/mols/ValidationSet/
- Dataset.M_3-D_QSAR_Full_236/mols/ValidationSet/MC3172.sdf
- Dataset.M_3-D_QSAR_Full_236/mols/ValidationSet/MC3203.sdf
- Dataset.M_3-D_QSAR_Full_236/mols/ValidationSet/MC3227.sdf
- Dataset.M_3-D_QSAR_Full_236/mols/ValidationSet/MC3233.sdf
- Dataset.M_3-D_QSAR_Full_236/mols/ValidationSet/MC3270.sdf
- Dataset.M_3-D_QSAR_Full_236/mols/ValidationSet/MC3491.sdf
- Dataset.M_3-D_QSAR_Full_236/mols/ValidationSet/MC3492.sdf
- Dataset.M_3-D_QSAR_Full_236/mols/ValidationSet/MC3494.sdf
- Dataset.M_3-D_QSAR_Full_236/mols/ValidationSet/MC3504.sdf
- Dataset.M_3-D_QSAR_Full_236/mols/ValidationSet/MC3505.sdf
- Dataset.M_3-D_QSAR_Full_236/mols/ValidationSet/MC3511.sdf
- Dataset.M_3-D_QSAR_Full_236/mols/ValidationSet/MC3512.sdf
- Dataset.M_3-D_QSAR_Full_236/mols/ValidationSet/MC3515.sdf
- Dataset.M_3-D_QSAR_Full_236/mols/ValidationSet/MC3525.sdf
- Dataset.M_3-D_QSAR_Full_236/mols/ValidationSet/MC3526.sdf
- Dataset.M_3-D_QSAR_Full_236/mols/ValidationSet/MC3528.sdf
- Dataset.M_3-D_QSAR_Full_236/mols/ValidationSet/MC3529.sdf
- Dataset.M_3-D_QSAR_Full_236/mols/ValidationSet/MC3533.sdf
- Dataset.M_3-D_QSAR_Full_236/mols/ValidationSet/MC3535.sdf
- Dataset.M_3-D_QSAR_Full_236/mols/ValidationSet/MC3536.sdf
- Dataset.M_3-D_QSAR_Full_236/TrainingSet_p_act.txt
- Dataset.M_3-D_QSAR_Full_236/ValidationSet_p_act.txt
