# Supplementary material for: Combined computational and classical medicinal chemistry procedure to disclose novel pyrrole-based compounds as potential antituberculosis agents
Source: J Comput Aided Mol Des. 2026 Apr 6;40(1):92. doi: 10.1007/s10822-026-00794-6 (PMC13053371; doi:10.1007/s10822-026-00794-6)
Supplement: Supplementary file 1 — Supplementary Material 1 [file 10822_2026_794_MOESM1_ESM.zip › Dataset.M_3-D_QSAR_Full_236/mols/TrainingSet/ACS_MCL2022_5b.sdf]

15335608_0006_0001_1.9326
 OpenBabel10172509213D

 38 40  0  0  0  0  0  0  0  0999 V2000
    5.6093   -1.5738   -2.1849 C   0  0  0  0  0  0  0  0  0  0  0  0
    5.5857   -0.0491   -2.1356 C   0  0  0  0  0  0  0  0  0  0  0  0
    4.6066    0.4625   -1.0818 C   0  0  0  0  0  0  0  0  0  0  0  0
    3.2030   -0.1108   -1.2998 C   0  0  0  0  0  0  0  0  0  0  0  0
    3.2261   -1.6404   -1.3430 C   0  0  0  0  0  0  0  0  0  0  0  0
    4.2123   -2.1506   -2.3929 C   0  0  0  0  0  0  0  0  0  0  0  0
    2.3339    0.3610   -0.1764 N   0  3  0  0  0  0  0  0  0  0  0  0
    0.8626    0.1790   -0.3513 C   0  0  0  0  0  0  0  0  0  0  0  0
    0.1515    0.8249    0.7831 C   0  0  0  0  0  0  0  0  0  0  0  0
   -0.1715    0.2404    1.9940 C   0  0  0  0  0  0  0  0  0  0  0  0
   -0.8145    1.1725    2.7676 N   0  0  0  0  0  0  0  0  0  0  0  0
   -0.8951    2.3685    2.0934 C   0  0  0  0  0  0  0  0  0  0  0  0
   -1.4495    3.5886    2.4992 C   0  0  0  0  0  0  0  0  0  0  0  0
   -1.4016    4.6554    1.5973 C   0  0  0  0  0  0  0  0  0  0  0  0
   -0.8248    4.4960    0.3421 C   0  0  0  0  0  0  0  0  0  0  0  0
   -0.2757    3.2708   -0.0544 C   0  0  0  0  0  0  0  0  0  0  0  0
   -0.3081    2.1814    0.8414 C   0  0  0  0  0  0  0  0  0  0  0  0
   -0.7762    5.8258   -0.7501 Cl  0  0  0  0  0  0  0  0  0  0  0  0
    6.0044   -1.9450   -1.2624 H   0  0  0  0  0  0  0  0  0  0  0  0
    6.2211   -1.8726   -3.0104 H   0  0  0  0  0  0  0  0  0  0  0  0
    5.2916    0.3251   -3.0939 H   0  0  0  0  0  0  0  0  0  0  0  0
    6.5659    0.2932   -1.8769 H   0  0  0  0  0  0  0  0  0  0  0  0
    4.5597    1.5299   -1.1389 H   0  0  0  0  0  0  0  0  0  0  0  0
    4.9531    0.1493   -0.1191 H   0  0  0  0  0  0  0  0  0  0  0  0
    2.8213    0.2265   -2.2408 H   0  0  0  0  0  0  0  0  0  0  0  0
    2.2462   -1.9973   -1.5825 H   0  0  0  0  0  0  0  0  0  0  0  0
    3.5362   -2.0010   -0.3845 H   0  0  0  0  0  0  0  0  0  0  0  0
    4.2650   -3.2174   -2.3292 H   0  0  0  0  0  0  0  0  0  0  0  0
    3.8639   -1.8397   -3.3556 H   0  0  0  0  0  0  0  0  0  0  0  0
    2.5096    1.3572   -0.0459 H   0  0  0  0  0  0  0  0  0  0  0  0
    2.5850   -0.2215    0.6224 H   0  0  0  0  0  0  0  0  0  0  0  0
    0.6311   -0.8655   -0.3706 H   0  0  0  0  0  0  0  0  0  0  0  0
    0.5521    0.6271   -1.2720 H   0  0  0  0  0  0  0  0  0  0  0  0
    0.0361   -0.7324    2.2689 H   0  0  0  0  0  0  0  0  0  0  0  0
   -1.1666    1.0095    3.6724 H   0  0  0  0  0  0  0  0  0  0  0  0
   -1.8785    3.6964    3.4316 H   0  0  0  0  0  0  0  0  0  0  0  0
   -1.7980    5.5697    1.8654 H   0  0  0  0  0  0  0  0  0  0  0  0
    0.1473    3.1659   -0.9899 H   0  0  0  0  0  0  0  0  0  0  0  0
  1  2  1  0  0  0  0
  1  6  1  0  0  0  0
  1 19  1  0  0  0  0
  1 20  1  0  0  0  0
  2  3  1  0  0  0  0
  2 21  1  0  0  0  0
  2 22  1  0  0  0  0
  3  4  1  0  0  0  0
  3 23  1  0  0  0  0
  3 24  1  0  0  0  0
  4  5  1  0  0  0  0
  4  7  1  0  0  0  0
  4 25  1  0  0  0  0
  5  6  1  0  0  0  0
  5 26  1  0  0  0  0
  5 27  1  0  0  0  0
  6 28  1  0  0  0  0
  6 29  1  0  0  0  0
  7  8  1  0  0  0  0
  7 30  1  0  0  0  0
  7 31  1  0  0  0  0
  8  9  1  0  0  0  0
  8 32  1  0  0  0  0
  8 33  1  0  0  0  0
  9 10  2  0  0  0  0
  9 17  1  0  0  0  0
 10 11  1  0  0  0  0
 10 34  1  0  0  0  0
 11 12  1  0  0  0  0
 11 35  1  0  0  0  0
 12 13  1  0  0  0  0
 12 17  2  0  0  0  0
 13 14  2  0  0  0  0
 13 36  1  0  0  0  0
 14 15  1  0  0  0  0
 14 37  1  0  0  0  0
 15 16  2  0  0  0  0
 15 18  1  0  0  0  0
 16 17  1  0  0  0  0
 16 38  1  0  0  0  0
M  CHG  1   7   1
M  END
$$$$
