# Supplementary material for: Combined computational and classical medicinal chemistry procedure to disclose novel pyrrole-based compounds as potential antituberculosis agents
Source: J Comput Aided Mol Des. 2026 Apr 6;40(1):92. doi: 10.1007/s10822-026-00794-6 (PMC13053371; doi:10.1007/s10822-026-00794-6)
Supplement: Supplementary file 1 — Supplementary Material 1 [file 10822_2026_794_MOESM1_ESM.zip › Dataset.M_3-D_QSAR_Full_236/mols/TrainingSet/ACS_MCL2022_5d.sdf]

15335610_0026_0001_18.5766
 OpenBabel10172509213D

 41 43  0  0  0  0  0  0  0  0999 V2000
    4.9744   -1.0585   -2.9616 C   0  0  0  0  0  0  0  0  0  0  0  0
    4.0301    0.1384   -3.1301 C   0  0  0  0  0  0  0  0  0  0  0  0
    3.6581    0.8143   -1.8074 C   0  0  0  0  0  0  0  0  0  0  0  0
    3.4912   -0.1854   -0.6567 C   0  0  0  0  0  0  0  0  0  0  0  0
    3.2414   -1.6122   -1.1321 C   0  0  0  0  0  0  0  0  0  0  0  0
    4.4049   -2.1145   -1.9927 C   0  0  0  0  0  0  0  0  0  0  0  0
    2.4321    0.2731    0.2922 N   0  3  0  0  0  0  0  0  0  0  0  0
    0.9986    0.1620   -0.1148 C   0  0  0  0  0  0  0  0  0  0  0  0
    0.1531    0.8557    0.8924 C   0  0  0  0  0  0  0  0  0  0  0  0
   -0.3743    0.3050    2.0461 C   0  0  0  0  0  0  0  0  0  0  0  0
   -1.0832    1.2766    2.7050 N   0  0  0  0  0  0  0  0  0  0  0  0
   -1.0068    2.4632    2.0141 C   0  0  0  0  0  0  0  0  0  0  0  0
   -1.5597    3.7138    2.3191 C   0  0  0  0  0  0  0  0  0  0  0  0
   -1.3276    4.7569    1.4202 C   0  0  0  0  0  0  0  0  0  0  0  0
   -0.5785    4.5612    0.2638 C   0  0  0  0  0  0  0  0  0  0  0  0
   -0.0329    3.3033   -0.0266 C   0  0  0  0  0  0  0  0  0  0  0  0
   -0.2479    2.2312    0.8661 C   0  0  0  0  0  0  0  0  0  0  0  0
    6.3734   -0.6073   -2.5298 C   0  0  0  0  0  0  0  0  0  0  0  0
   -1.9827    6.3140    1.7507 Cl  0  0  0  0  0  0  0  0  0  0  0  0
    5.0604   -1.5258   -3.9203 H   0  0  0  0  0  0  0  0  0  0  0  0
    3.1316   -0.2027   -3.6005 H   0  0  0  0  0  0  0  0  0  0  0  0
    4.5466    0.8659   -3.7208 H   0  0  0  0  0  0  0  0  0  0  0  0
    2.7359    1.3406   -1.9397 H   0  0  0  0  0  0  0  0  0  0  0  0
    4.4580    1.4754   -1.5468 H   0  0  0  0  0  0  0  0  0  0  0  0
    4.4248   -0.2134   -0.1346 H   0  0  0  0  0  0  0  0  0  0  0  0
    2.3419   -1.6359   -1.7111 H   0  0  0  0  0  0  0  0  0  0  0  0
    3.1518   -2.2468   -0.2752 H   0  0  0  0  0  0  0  0  0  0  0  0
    5.1921   -2.4316   -1.3411 H   0  0  0  0  0  0  0  0  0  0  0  0
    4.0209   -2.9106   -2.5957 H   0  0  0  0  0  0  0  0  0  0  0  0
    2.6119    1.2578    0.4880 H   0  0  0  0  0  0  0  0  0  0  0  0
    2.5137   -0.3699    1.0798 H   0  0  0  0  0  0  0  0  0  0  0  0
    0.7198   -0.8697   -0.1675 H   0  0  0  0  0  0  0  0  0  0  0  0
    0.8599    0.6133   -1.0750 H   0  0  0  0  0  0  0  0  0  0  0  0
   -0.2547   -0.6714    2.3582 H   0  0  0  0  0  0  0  0  0  0  0  0
   -1.5742    1.1442    3.5480 H   0  0  0  0  0  0  0  0  0  0  0  0
   -2.1172    3.8586    3.1754 H   0  0  0  0  0  0  0  0  0  0  0  0
   -0.4235    5.3486   -0.3851 H   0  0  0  0  0  0  0  0  0  0  0  0
    0.5212    3.1621   -0.8857 H   0  0  0  0  0  0  0  0  0  0  0  0
    6.3159   -0.1353   -1.5713 H   0  0  0  0  0  0  0  0  0  0  0  0
    6.7614    0.0863   -3.2462 H   0  0  0  0  0  0  0  0  0  0  0  0
    7.0199   -1.4578   -2.4704 H   0  0  0  0  0  0  0  0  0  0  0  0
  1  2  1  0  0  0  0
  1  6  1  0  0  0  0
  1 18  1  0  0  0  0
  1 20  1  0  0  0  0
  2  3  1  0  0  0  0
  2 21  1  0  0  0  0
  2 22  1  0  0  0  0
  3  4  1  0  0  0  0
  3 23  1  0  0  0  0
  3 24  1  0  0  0  0
  4  5  1  0  0  0  0
  4  7  1  0  0  0  0
  4 25  1  0  0  0  0
  5  6  1  0  0  0  0
  5 26  1  0  0  0  0
  5 27  1  0  0  0  0
  6 28  1  0  0  0  0
  6 29  1  0  0  0  0
  7  8  1  0  0  0  0
  7 30  1  0  0  0  0
  7 31  1  0  0  0  0
  8  9  1  0  0  0  0
  8 32  1  0  0  0  0
  8 33  1  0  0  0  0
  9 10  2  0  0  0  0
  9 17  1  0  0  0  0
 10 11  1  0  0  0  0
 10 34  1  0  0  0  0
 11 12  1  0  0  0  0
 11 35  1  0  0  0  0
 12 13  1  0  0  0  0
 12 17  2  0  0  0  0
 13 14  2  0  0  0  0
 13 36  1  0  0  0  0
 14 15  1  0  0  0  0
 14 19  1  0  0  0  0
 15 16  2  0  0  0  0
 15 37  1  0  0  0  0
 16 17  1  0  0  0  0
 16 38  1  0  0  0  0
 18 39  1  0  0  0  0
 18 40  1  0  0  0  0
 18 41  1  0  0  0  0
M  CHG  1   7   1
M  END
$$$$
