# Supplementary material for: Combined computational and classical medicinal chemistry procedure to disclose novel pyrrole-based compounds as potential antituberculosis agents
Source: J Comput Aided Mol Des. 2026 Apr 6;40(1):92. doi: 10.1007/s10822-026-00794-6 (PMC13053371; doi:10.1007/s10822-026-00794-6)
Supplement: Supplementary file 1 — Supplementary Material 1 [file 10822_2026_794_MOESM1_ESM.zip › Dataset.M_3-D_QSAR_Full_236/mols/TrainingSet/ACS_MCL2022_5f.sdf]

15335612_0012_0001_16.4279
 OpenBabel10172509213D

 41 43  0  0  0  0  0  0  0  0999 V2000
    5.7027   -1.4532   -2.1892 C   0  0  0  0  0  0  0  0  0  0  0  0
    4.3354   -2.1243   -2.1103 C   0  0  0  0  0  0  0  0  0  0  0  0
    3.4197   -1.6452   -0.9834 C   0  0  0  0  0  0  0  0  0  0  0  0
    3.5377   -0.1721   -0.5834 C   0  0  0  0  0  0  0  0  0  0  0  0
    3.6100    0.8227   -1.7446 C   0  0  0  0  0  0  0  0  0  0  0  0
    2.4054    0.1952    0.3369 N   0  3  0  0  0  0  0  0  0  0  0  0
    1.0050    0.1720   -0.1829 C   0  0  0  0  0  0  0  0  0  0  0  0
    0.1117    0.8346    0.8045 C   0  0  0  0  0  0  0  0  0  0  0  0
   -0.5029    0.2387    1.8909 C   0  0  0  0  0  0  0  0  0  0  0  0
   -1.2296    1.1933    2.5548 N   0  0  0  0  0  0  0  0  0  0  0  0
   -1.0811    2.4116    1.9346 C   0  0  0  0  0  0  0  0  0  0  0  0
   -1.6235    3.6590    2.2700 C   0  0  0  0  0  0  0  0  0  0  0  0
   -1.3077    4.7414    1.4459 C   0  0  0  0  0  0  0  0  0  0  0  0
   -0.4866    4.5875    0.3329 C   0  0  0  0  0  0  0  0  0  0  0  0
    0.0466    3.3323    0.0107 C   0  0  0  0  0  0  0  0  0  0  0  0
   -0.2535    2.2202    0.8275 C   0  0  0  0  0  0  0  0  0  0  0  0
   -1.9476    6.2952    1.8164 Cl  0  0  0  0  0  0  0  0  0  0  0  0
    5.0418    1.0404   -2.2361 C   0  0  0  0  0  0  0  0  0  0  0  0
    5.6733   -0.1388   -2.9677 C   0  0  0  0  0  0  0  0  0  0  0  0
    6.3842   -2.1216   -2.6726 H   0  0  0  0  0  0  0  0  0  0  0  0
    6.0093   -1.2284   -1.1890 H   0  0  0  0  0  0  0  0  0  0  0  0
    4.4929   -3.1747   -1.9805 H   0  0  0  0  0  0  0  0  0  0  0  0
    3.8339   -1.8669   -3.0198 H   0  0  0  0  0  0  0  0  0  0  0  0
    3.6352   -2.2350   -0.1171 H   0  0  0  0  0  0  0  0  0  0  0  0
    2.4250   -1.7558   -1.3620 H   0  0  0  0  0  0  0  0  0  0  0  0
    4.4835   -0.0896   -0.0899 H   0  0  0  0  0  0  0  0  0  0  0  0
    3.2119    1.7609   -1.4188 H   0  0  0  0  0  0  0  0  0  0  0  0
    3.0436    0.4180   -2.5572 H   0  0  0  0  0  0  0  0  0  0  0  0
    2.5851    1.1437    0.6662 H   0  0  0  0  0  0  0  0  0  0  0  0
    2.4150   -0.5443    1.0394 H   0  0  0  0  0  0  0  0  0  0  0  0
    0.6923   -0.8411   -0.3265 H   0  0  0  0  0  0  0  0  0  0  0  0
    0.9576    0.6897   -1.1181 H   0  0  0  0  0  0  0  0  0  0  0  0
   -0.4273   -0.7556    2.1567 H   0  0  0  0  0  0  0  0  0  0  0  0
   -1.7768    1.0305    3.3569 H   0  0  0  0  0  0  0  0  0  0  0  0
   -2.2332    3.7737    3.0947 H   0  0  0  0  0  0  0  0  0  0  0  0
   -0.2687    5.4039   -0.2596 H   0  0  0  0  0  0  0  0  0  0  0  0
    0.6535    3.2216   -0.8166 H   0  0  0  0  0  0  0  0  0  0  0  0
    5.6512    1.2649   -1.3858 H   0  0  0  0  0  0  0  0  0  0  0  0
    4.9883    1.8342   -2.9515 H   0  0  0  0  0  0  0  0  0  0  0  0
    5.1213   -0.3016   -3.8697 H   0  0  0  0  0  0  0  0  0  0  0  0
    6.6960    0.1295   -3.1320 H   0  0  0  0  0  0  0  0  0  0  0  0
  1  2  1  0  0  0  0
  1 20  1  0  0  0  0
  1 21  1  0  0  0  0
  2  3  1  0  0  0  0
  2 22  1  0  0  0  0
  2 23  1  0  0  0  0
  3  4  1  0  0  0  0
  3 24  1  0  0  0  0
  3 25  1  0  0  0  0
  4  5  1  0  0  0  0
  4  6  1  0  0  0  0
  4 26  1  0  0  0  0
  5 27  1  0  0  0  0
  5 28  1  0  0  0  0
  6  7  1  0  0  0  0
  6 29  1  0  0  0  0
  6 30  1  0  0  0  0
  7  8  1  0  0  0  0
  7 31  1  0  0  0  0
  7 32  1  0  0  0  0
  8  9  2  0  0  0  0
  8 16  1  0  0  0  0
  9 10  1  0  0  0  0
  9 33  1  0  0  0  0
 10 11  1  0  0  0  0
 10 34  1  0  0  0  0
 11 12  1  0  0  0  0
 11 16  2  0  0  0  0
 12 13  2  0  0  0  0
 12 35  1  0  0  0  0
 13 14  1  0  0  0  0
 13 17  1  0  0  0  0
 14 15  2  0  0  0  0
 14 36  1  0  0  0  0
 15 16  1  0  0  0  0
 15 37  1  0  0  0  0
 18  5  1  0  0  0  0
 18 38  1  0  0  0  0
 18 39  1  0  0  0  0
 19  1  1  0  0  0  0
 19 18  1  0  0  0  0
 19 40  1  0  0  0  0
 19 41  1  0  0  0  0
M  CHG  1   6   1
M  END
$$$$
