# Supplementary material for: Combined computational and classical medicinal chemistry procedure to disclose novel pyrrole-based compounds as potential antituberculosis agents
Source: J Comput Aided Mol Des. 2026 Apr 6;40(1):92. doi: 10.1007/s10822-026-00794-6 (PMC13053371; doi:10.1007/s10822-026-00794-6)
Supplement: Supplementary file 1 — Supplementary Material 1 [file 10822_2026_794_MOESM1_ESM.zip › Dataset.M_3-D_QSAR_Full_236/mols/TrainingSet/ACS_MCL2022_5g.sdf]

15335613_0022_0001_17.9849
 OpenBabel10172509213D

 44 46  0  0  0  0  0  0  0  0999 V2000
    4.9974   -1.3415   -2.9198 C   0  0  0  0  0  0  0  0  0  0  0  0
    4.5720   -2.2114   -1.7400 C   0  0  0  0  0  0  0  0  0  0  0  0
    3.4756   -1.6080   -0.8573 C   0  0  0  0  0  0  0  0  0  0  0  0
    3.4618   -0.0811   -0.7497 C   0  0  0  0  0  0  0  0  0  0  0  0
    4.7790    0.5412   -0.2751 C   0  0  0  0  0  0  0  0  0  0  0  0
    2.3997    0.3354    0.2328 N   0  3  0  0  0  0  0  0  0  0  0  0
    0.9807    0.1949   -0.2122 C   0  0  0  0  0  0  0  0  0  0  0  0
    0.0935    0.8077    0.8085 C   0  0  0  0  0  0  0  0  0  0  0  0
   -0.4647    0.1768    1.9048 C   0  0  0  0  0  0  0  0  0  0  0  0
   -1.2025    1.0981    2.6028 N   0  0  0  0  0  0  0  0  0  0  0  0
   -1.1134    2.3285    1.9967 C   0  0  0  0  0  0  0  0  0  0  0  0
   -1.6804    3.5514    2.3675 C   0  0  0  0  0  0  0  0  0  0  0  0
   -1.4363    4.6563    1.5464 C   0  0  0  0  0  0  0  0  0  0  0  0
   -0.6644    4.5462    0.3868 C   0  0  0  0  0  0  0  0  0  0  0  0
   -0.0920    3.3085    0.0454 C   0  0  0  0  0  0  0  0  0  0  0  0
   -0.3212    2.1784    0.8597 C   0  0  0  0  0  0  0  0  0  0  0  0
    6.0269    0.1913   -1.0881 C   0  0  0  0  0  0  0  0  0  0  0  0
    5.7805   -0.0665   -2.5724 C   0  0  0  0  0  0  0  0  0  0  0  0
   -0.4101    5.7566   -0.4675 C   0  0  0  0  0  0  0  0  0  0  0  0
    4.1127   -1.0486   -3.4456 H   0  0  0  0  0  0  0  0  0  0  0  0
    5.6702   -1.9444   -3.4932 H   0  0  0  0  0  0  0  0  0  0  0  0
    5.4325   -2.3864   -1.1285 H   0  0  0  0  0  0  0  0  0  0  0  0
    4.1617   -3.1063   -2.1591 H   0  0  0  0  0  0  0  0  0  0  0  0
    3.5954   -2.0042    0.1294 H   0  0  0  0  0  0  0  0  0  0  0  0
    2.5510   -1.8713   -1.3271 H   0  0  0  0  0  0  0  0  0  0  0  0
    3.2798    0.2697   -1.7440 H   0  0  0  0  0  0  0  0  0  0  0  0
    4.9461    0.2213    0.7322 H   0  0  0  0  0  0  0  0  0  0  0  0
    4.6521    1.5976   -0.3885 H   0  0  0  0  0  0  0  0  0  0  0  0
    2.5566    1.3175    0.4594 H   0  0  0  0  0  0  0  0  0  0  0  0
    2.4978   -0.3051    1.0206 H   0  0  0  0  0  0  0  0  0  0  0  0
    0.7396   -0.8418   -0.3218 H   0  0  0  0  0  0  0  0  0  0  0  0
    0.8453    0.6871   -1.1526 H   0  0  0  0  0  0  0  0  0  0  0  0
   -0.3463   -0.8174    2.1550 H   0  0  0  0  0  0  0  0  0  0  0  0
   -1.7199    0.9064    3.4181 H   0  0  0  0  0  0  0  0  0  0  0  0
   -2.2591    3.6356    3.2178 H   0  0  0  0  0  0  0  0  0  0  0  0
   -1.8349    5.5732    1.8023 H   0  0  0  0  0  0  0  0  0  0  0  0
    0.4950    3.2261   -0.7994 H   0  0  0  0  0  0  0  0  0  0  0  0
    6.4612   -0.6908   -0.6659 H   0  0  0  0  0  0  0  0  0  0  0  0
    6.6666    1.0475   -1.0362 H   0  0  0  0  0  0  0  0  0  0  0  0
    5.2353    0.7676   -2.9622 H   0  0  0  0  0  0  0  0  0  0  0  0
    6.7504   -0.2003   -3.0041 H   0  0  0  0  0  0  0  0  0  0  0  0
   -0.9238    6.5993   -0.0541 H   0  0  0  0  0  0  0  0  0  0  0  0
   -0.7658    5.5738   -1.4600 H   0  0  0  0  0  0  0  0  0  0  0  0
    0.6403    5.9583   -0.4966 H   0  0  0  0  0  0  0  0  0  0  0  0
  1  2  1  0  0  0  0
  1 20  1  0  0  0  0
  1 21  1  0  0  0  0
  2  3  1  0  0  0  0
  2 22  1  0  0  0  0
  2 23  1  0  0  0  0
  3  4  1  0  0  0  0
  3 24  1  0  0  0  0
  3 25  1  0  0  0  0
  4  5  1  0  0  0  0
  4  6  1  0  0  0  0
  4 26  1  0  0  0  0
  5 27  1  0  0  0  0
  5 28  1  0  0  0  0
  6  7  1  0  0  0  0
  6 29  1  0  0  0  0
  6 30  1  0  0  0  0
  7  8  1  0  0  0  0
  7 31  1  0  0  0  0
  7 32  1  0  0  0  0
  8  9  2  0  0  0  0
  8 16  1  0  0  0  0
  9 10  1  0  0  0  0
  9 33  1  0  0  0  0
 10 11  1  0  0  0  0
 10 34  1  0  0  0  0
 11 12  1  0  0  0  0
 11 16  2  0  0  0  0
 12 13  2  0  0  0  0
 12 35  1  0  0  0  0
 13 14  1  0  0  0  0
 13 36  1  0  0  0  0
 14 15  2  0  0  0  0
 14 19  1  0  0  0  0
 15 16  1  0  0  0  0
 15 37  1  0  0  0  0
 17  5  1  0  0  0  0
 17 38  1  0  0  0  0
 17 39  1  0  0  0  0
 18  1  1  0  0  0  0
 18 17  1  0  0  0  0
 18 40  1  0  0  0  0
 18 41  1  0  0  0  0
 19 42  1  0  0  0  0
 19 43  1  0  0  0  0
 19 44  1  0  0  0  0
M  CHG  1   6   1
M  END
$$$$
