# Supplementary material for: Combined computational and classical medicinal chemistry procedure to disclose novel pyrrole-based compounds as potential antituberculosis agents
Source: J Comput Aided Mol Des. 2026 Apr 6;40(1):92. doi: 10.1007/s10822-026-00794-6 (PMC13053371; doi:10.1007/s10822-026-00794-6)
Supplement: Supplementary file 1 — Supplementary Material 1 [file 10822_2026_794_MOESM1_ESM.zip › Dataset.M_3-D_QSAR_Full_236/mols/TrainingSet/ACS_MCL2022_5k.sdf]

15335686_0020_0001_25.7711
 OpenBabel10172509213D

 46 50  0  0  0  0  0  0  0  0999 V2000
    2.1648    0.0079   -0.0002 N   0  3  0  0  0  0  0  0  0  0  0  0
    0.6857   -0.0898   -0.1763 C   0  0  0  0  0  0  0  0  0  0  0  0
    0.0186    0.7085    0.8848 C   0  0  0  0  0  0  0  0  0  0  0  0
   -0.3797    0.2572    2.1296 C   0  0  0  0  0  0  0  0  0  0  0  0
   -0.9410    1.3064    2.8115 N   0  0  0  0  0  0  0  0  0  0  0  0
   -0.8925    2.4455    2.0425 C   0  0  0  0  0  0  0  0  0  0  0  0
   -1.3302    3.7435    2.3365 C   0  0  0  0  0  0  0  0  0  0  0  0
   -1.1627    4.7181    1.3504 C   0  0  0  0  0  0  0  0  0  0  0  0
   -0.5863    4.4114    0.1215 C   0  0  0  0  0  0  0  0  0  0  0  0
   -0.1543    3.1076   -0.1567 C   0  0  0  0  0  0  0  0  0  0  0  0
   -0.3071    2.1027    0.8230 C   0  0  0  0  0  0  0  0  0  0  0  0
   -1.6811    6.3293    1.6635 Cl  0  0  0  0  0  0  0  0  0  0  0  0
    3.0010   -0.7778   -0.9597 C   0  0  0  0  0  0  0  0  0  0  0  0
    4.4562   -0.8397   -0.4406 C   0  0  0  0  0  0  0  0  0  0  0  0
    2.9873   -0.1602   -2.3761 C   0  0  0  0  0  0  0  0  0  0  0  0
    3.7974   -1.0889   -3.3061 C   0  0  0  0  0  0  0  0  0  0  0  0
    3.6491    1.2323   -2.3861 C   0  0  0  0  0  0  0  0  0  0  0  0
    5.2507   -1.2021   -2.8109 C   0  0  0  0  0  0  0  0  0  0  0  0
    5.2601   -1.7640   -1.3777 C   0  0  0  0  0  0  0  0  0  0  0  0
    5.8911    0.1963   -2.8072 C   0  0  0  0  0  0  0  0  0  0  0  0
    5.1095    0.5573   -0.4542 C   0  0  0  0  0  0  0  0  0  0  0  0
    5.0985    1.1344   -1.8802 C   0  0  0  0  0  0  0  0  0  0  0  0
    2.3873   -0.3143    0.9416 H   0  0  0  0  0  0  0  0  0  0  0  0
    2.3952    0.9857   -0.1770 H   0  0  0  0  0  0  0  0  0  0  0  0
    0.3821   -1.1130   -0.0999 H   0  0  0  0  0  0  0  0  0  0  0  0
    0.4105    0.2870   -1.1392 H   0  0  0  0  0  0  0  0  0  0  0  0
   -0.2728   -0.7057    2.4852 H   0  0  0  0  0  0  0  0  0  0  0  0
   -1.3223    1.2521    3.7175 H   0  0  0  0  0  0  0  0  0  0  0  0
   -1.7599    3.9707    3.2469 H   0  0  0  0  0  0  0  0  0  0  0  0
   -0.4761    5.1500   -0.5907 H   0  0  0  0  0  0  0  0  0  0  0  0
    0.2718    2.8840   -1.0697 H   0  0  0  0  0  0  0  0  0  0  0  0
    2.5861   -1.7618   -1.0271 H   0  0  0  0  0  0  0  0  0  0  0  0
    4.4523   -1.2057    0.5649 H   0  0  0  0  0  0  0  0  0  0  0  0
    1.9729   -0.0569   -2.7004 H   0  0  0  0  0  0  0  0  0  0  0  0
    3.7923   -0.6875   -4.2979 H   0  0  0  0  0  0  0  0  0  0  0  0
    3.3510   -2.0613   -3.3030 H   0  0  0  0  0  0  0  0  0  0  0  0
    3.0962    1.8911   -1.7496 H   0  0  0  0  0  0  0  0  0  0  0  0
    3.6531    1.6101   -3.3872 H   0  0  0  0  0  0  0  0  0  0  0  0
    5.8011   -1.8541   -3.4565 H   0  0  0  0  0  0  0  0  0  0  0  0
    4.8191   -2.7389   -1.3769 H   0  0  0  0  0  0  0  0  0  0  0  0
    6.2706   -1.8212   -1.0307 H   0  0  0  0  0  0  0  0  0  0  0  0
    5.8847    0.5918   -3.8014 H   0  0  0  0  0  0  0  0  0  0  0  0
    6.8982    0.1210   -2.4537 H   0  0  0  0  0  0  0  0  0  0  0  0
    6.1204    0.4782   -0.1126 H   0  0  0  0  0  0  0  0  0  0  0  0
    4.5563    1.2080    0.1903 H   0  0  0  0  0  0  0  0  0  0  0  0
    5.5424    2.1080   -1.8756 H   0  0  0  0  0  0  0  0  0  0  0  0
  1  2  1  0  0  0  0
  1 13  1  0  0  0  0
  1 23  1  0  0  0  0
  1 24  1  0  0  0  0
  2  3  1  0  0  0  0
  2 25  1  0  0  0  0
  2 26  1  0  0  0  0
  3  4  2  0  0  0  0
  3 11  1  0  0  0  0
  4  5  1  0  0  0  0
  4 27  1  0  0  0  0
  5  6  1  0  0  0  0
  5 28  1  0  0  0  0
  6  7  1  0  0  0  0
  6 11  2  0  0  0  0
  7  8  2  0  0  0  0
  7 29  1  0  0  0  0
  8  9  1  0  0  0  0
  8 12  1  0  0  0  0
  9 10  2  0  0  0  0
  9 30  1  0  0  0  0
 10 11  1  0  0  0  0
 10 31  1  0  0  0  0
 13 14  1  0  0  0  0
 13 32  1  0  0  0  0
 14 19  1  0  0  0  0
 14 33  1  0  0  0  0
 15 13  1  0  0  0  0
 15 34  1  0  0  0  0
 16 15  1  0  0  0  0
 16 35  1  0  0  0  0
 16 36  1  0  0  0  0
 17 15  1  0  0  0  0
 17 37  1  0  0  0  0
 17 38  1  0  0  0  0
 18 16  1  0  0  0  0
 18 39  1  0  0  0  0
 19 18  1  0  0  0  0
 19 40  1  0  0  0  0
 19 41  1  0  0  0  0
 20 18  1  0  0  0  0
 20 42  1  0  0  0  0
 20 43  1  0  0  0  0
 21 14  1  0  0  0  0
 21 22  1  0  0  0  0
 21 44  1  0  0  0  0
 21 45  1  0  0  0  0
 22 17  1  0  0  0  0
 22 20  1  0  0  0  0
 22 46  1  0  0  0  0
M  CHG  1   1   1
M  END
$$$$
