# Supplementary material for: Combined computational and classical medicinal chemistry procedure to disclose novel pyrrole-based compounds as potential antituberculosis agents
Source: J Comput Aided Mol Des. 2026 Apr 6;40(1):92. doi: 10.1007/s10822-026-00794-6 (PMC13053371; doi:10.1007/s10822-026-00794-6)
Supplement: Supplementary file 1 — Supplementary Material 1 [file 10822_2026_794_MOESM1_ESM.zip › Dataset.M_3-D_QSAR_Full_236/mols/TrainingSet/ACS_MCL2022_5l.sdf]

15335619_0022_0002_13.9644
 OpenBabel10172509213D

 32 34  0  0  0  0  0  0  0  0999 V2000
   -0.5500    1.2629    3.0366 N   0  3  0  0  0  0  0  0  0  0  0  0
   -1.7463    0.3868    3.2093 C   0  0  0  0  0  0  0  0  0  0  0  0
   -1.8491   -0.6523    2.1488 C   0  0  0  0  0  0  0  0  0  0  0  0
   -1.1478   -1.8441    2.0947 C   0  0  0  0  0  0  0  0  0  0  0  0
   -1.5275   -2.5192    0.9629 N   0  0  0  0  0  0  0  0  0  0  0  0
   -2.4486   -1.7784    0.2608 C   0  0  0  0  0  0  0  0  0  0  0  0
   -3.0917   -2.0648   -0.9505 C   0  0  0  0  0  0  0  0  0  0  0  0
   -3.9999   -1.1217   -1.4362 C   0  0  0  0  0  0  0  0  0  0  0  0
   -4.2600    0.0556   -0.7420 C   0  0  0  0  0  0  0  0  0  0  0  0
   -3.6100    0.3247    0.4697 C   0  0  0  0  0  0  0  0  0  0  0  0
   -2.6827   -0.6077    0.9835 C   0  0  0  0  0  0  0  0  0  0  0  0
   -4.8110   -1.4238   -2.9242 Cl  0  0  0  0  0  0  0  0  0  0  0  0
   -0.7323    2.2869    2.0181 C   0  0  0  0  0  0  0  0  0  0  0  0
   -0.2896    2.0551    0.7157 C   0  0  0  0  0  0  0  0  0  0  0  0
   -1.3257    3.5009    2.3673 C   0  0  0  0  0  0  0  0  0  0  0  0
   -1.4929    4.4864    1.3940 C   0  0  0  0  0  0  0  0  0  0  0  0
   -0.4629    3.0440   -0.2526 C   0  0  0  0  0  0  0  0  0  0  0  0
   -1.0637    4.2564    0.0866 C   0  0  0  0  0  0  0  0  0  0  0  0
    0.2782    1.1587    3.5586 H   0  0  0  0  0  0  0  0  0  0  0  0
    0.3928    1.4364    3.2610 H   0  0  0  0  0  0  0  0  0  0  0  0
   -2.6253    0.9962    3.1790 H   0  0  0  0  0  0  0  0  0  0  0  0
   -1.6485   -0.1158    4.1488 H   0  0  0  0  0  0  0  0  0  0  0  0
   -0.4564   -2.1696    2.7883 H   0  0  0  0  0  0  0  0  0  0  0  0
   -1.1902   -3.4039    0.6930 H   0  0  0  0  0  0  0  0  0  0  0  0
   -2.9015   -2.9394   -1.4642 H   0  0  0  0  0  0  0  0  0  0  0  0
   -4.9367    0.7357   -1.1223 H   0  0  0  0  0  0  0  0  0  0  0  0
   -3.8076    1.1980    0.9828 H   0  0  0  0  0  0  0  0  0  0  0  0
    0.1620    1.1601    0.4708 H   0  0  0  0  0  0  0  0  0  0  0  0
   -1.6380    3.6681    3.3366 H   0  0  0  0  0  0  0  0  0  0  0  0
   -1.9343    5.3859    1.6413 H   0  0  0  0  0  0  0  0  0  0  0  0
   -0.1464    2.8786   -1.2208 H   0  0  0  0  0  0  0  0  0  0  0  0
   -1.1912    4.9859   -0.6322 H   0  0  0  0  0  0  0  0  0  0  0  0
  1  2  1  0  0  0  0
  1 13  1  0  0  0  0
  1 19  1  0  0  0  0
  1 20  1  0  0  0  0
  2  3  1  0  0  0  0
  2 21  1  0  0  0  0
  2 22  1  0  0  0  0
  3  4  2  0  0  0  0
  3 11  1  0  0  0  0
  4  5  1  0  0  0  0
  4 23  1  0  0  0  0
  5  6  1  0  0  0  0
  5 24  1  0  0  0  0
  6  7  1  0  0  0  0
  6 11  2  0  0  0  0
  7  8  2  0  0  0  0
  7 25  1  0  0  0  0
  8  9  1  0  0  0  0
  8 12  1  0  0  0  0
  9 10  2  0  0  0  0
  9 26  1  0  0  0  0
 10 11  1  0  0  0  0
 10 27  1  0  0  0  0
 14 13  2  0  0  0  0
 14 28  1  0  0  0  0
 15 13  1  0  0  0  0
 15 29  1  0  0  0  0
 16 15  2  0  0  0  0
 16 30  1  0  0  0  0
 17 14  1  0  0  0  0
 17 31  1  0  0  0  0
 18 17  2  0  0  0  0
 18 16  1  0  0  0  0
 18 32  1  0  0  0  0
M  CHG  1   1   1
M  END
$$$$
