# Supplementary material for: Combined computational and classical medicinal chemistry procedure to disclose novel pyrrole-based compounds as potential antituberculosis agents
Source: J Comput Aided Mol Des. 2026 Apr 6;40(1):92. doi: 10.1007/s10822-026-00794-6 (PMC13053371; doi:10.1007/s10822-026-00794-6)
Supplement: Supplementary file 1 — Supplementary Material 1 [file 10822_2026_794_MOESM1_ESM.zip › Dataset.M_3-D_QSAR_Full_236/mols/TrainingSet/ACS_MCL2022_7b.sdf]

15335624_0020_0002_12.5744
 OpenBabel10172509213D

 44 46  0  0  0  0  0  0  0  0999 V2000
   -0.1744    3.0114    1.6249 N   0  3  0  0  0  0  0  0  0  0  0  0
   -0.8609    2.0207    0.7441 C   0  0  0  0  0  0  0  0  0  0  0  0
   -0.1437    0.7220    0.8242 C   0  0  0  0  0  0  0  0  0  0  0  0
   -0.3526   -0.2758    1.7588 C   0  0  0  0  0  0  0  0  0  0  0  0
    0.5197   -1.3011    1.4998 N   0  0  0  0  0  0  0  0  0  0  0  0
    1.3167   -0.9836    0.4217 C   0  0  0  0  0  0  0  0  0  0  0  0
    2.3524   -1.7054   -0.1954 C   0  0  0  0  0  0  0  0  0  0  0  0
    2.9882   -1.1247   -1.2941 C   0  0  0  0  0  0  0  0  0  0  0  0
    2.6093    0.1259   -1.7689 C   0  0  0  0  0  0  0  0  0  0  0  0
    1.5746    0.8369   -1.1476 C   0  0  0  0  0  0  0  0  0  0  0  0
    0.9157    0.2772   -0.0307 C   0  0  0  0  0  0  0  0  0  0  0  0
    4.2644   -1.9756   -2.0747 Cl  0  0  0  0  0  0  0  0  0  0  0  0
   -0.6711    4.4214    1.5627 C   0  0  0  0  0  0  0  0  0  0  0  0
   -2.0529    4.5242    2.2106 C   0  0  0  0  0  0  0  0  0  0  0  0
    0.3542    5.3112    2.2703 C   0  0  0  0  0  0  0  0  0  0  0  0
   -0.1227    6.7608    2.3479 C   0  0  0  0  0  0  0  0  0  0  0  0
   -2.5229    5.9774    2.2921 C   0  0  0  0  0  0  0  0  0  0  0  0
   -1.5121    6.9018    2.9851 C   0  0  0  0  0  0  0  0  0  0  0  0
   -1.4685    6.6616    4.4965 C   0  0  0  0  0  0  0  0  0  0  0  0
    0.5928   -2.5389    2.2501 C   0  0  0  0  0  0  0  0  0  0  0  0
    0.8132    3.0198    1.3700 H   0  0  0  0  0  0  0  0  0  0  0  0
   -0.3651    2.7012    2.5777 H   0  0  0  0  0  0  0  0  0  0  0  0
   -0.8528    2.3730   -0.2662 H   0  0  0  0  0  0  0  0  0  0  0  0
   -1.8740    1.8940    1.0643 H   0  0  0  0  0  0  0  0  0  0  0  0
   -1.0472   -0.2525    2.5217 H   0  0  0  0  0  0  0  0  0  0  0  0
    2.6340   -2.6352    0.1526 H   0  0  0  0  0  0  0  0  0  0  0  0
    3.0935    0.5330   -2.5843 H   0  0  0  0  0  0  0  0  0  0  0  0
    1.2953    1.7643   -1.5039 H   0  0  0  0  0  0  0  0  0  0  0  0
   -0.7787    4.7431    0.5479 H   0  0  0  0  0  0  0  0  0  0  0  0
   -2.0053    4.1175    3.1992 H   0  0  0  0  0  0  0  0  0  0  0  0
   -2.7490    3.9778    1.6091 H   0  0  0  0  0  0  0  0  0  0  0  0
    1.2767    5.2770    1.7293 H   0  0  0  0  0  0  0  0  0  0  0  0
    0.4844    4.9463    3.2677 H   0  0  0  0  0  0  0  0  0  0  0  0
   -0.1602    7.1610    1.3563 H   0  0  0  0  0  0  0  0  0  0  0  0
    0.5690    7.2926    2.9673 H   0  0  0  0  0  0  0  0  0  0  0  0
   -3.4419    6.0074    2.8392 H   0  0  0  0  0  0  0  0  0  0  0  0
   -2.6407    6.3303    1.2889 H   0  0  0  0  0  0  0  0  0  0  0  0
   -1.8383    7.9108    2.8420 H   0  0  0  0  0  0  0  0  0  0  0  0
   -1.1458    5.6598    4.6893 H   0  0  0  0  0  0  0  0  0  0  0  0
   -2.4449    6.8074    4.9091 H   0  0  0  0  0  0  0  0  0  0  0  0
   -0.7844    7.3497    4.9474 H   0  0  0  0  0  0  0  0  0  0  0  0
   -0.1366   -2.5251    3.0328 H   0  0  0  0  0  0  0  0  0  0  0  0
    1.5696   -2.6415    2.6746 H   0  0  0  0  0  0  0  0  0  0  0  0
    0.3994   -3.3639    1.5968 H   0  0  0  0  0  0  0  0  0  0  0  0
  1  2  1  0  0  0  0
  1 13  1  0  0  0  0
  1 21  1  0  0  0  0
  1 22  1  0  0  0  0
  2  3  1  0  0  0  0
  2 23  1  0  0  0  0
  2 24  1  0  0  0  0
  3  4  2  0  0  0  0
  3 11  1  0  0  0  0
  4  5  1  0  0  0  0
  4 25  1  0  0  0  0
  5  6  1  0  0  0  0
  5 20  1  0  0  0  0
  6  7  1  0  0  0  0
  6 11  2  0  0  0  0
  7  8  2  0  0  0  0
  7 26  1  0  0  0  0
  8  9  1  0  0  0  0
  8 12  1  0  0  0  0
  9 10  2  0  0  0  0
  9 27  1  0  0  0  0
 10 11  1  0  0  0  0
 10 28  1  0  0  0  0
 13 29  1  0  0  0  0
 14 13  1  0  0  0  0
 14 30  1  0  0  0  0
 14 31  1  0  0  0  0
 15 13  1  0  0  0  0
 15 32  1  0  0  0  0
 15 33  1  0  0  0  0
 16 15  1  0  0  0  0
 16 34  1  0  0  0  0
 16 35  1  0  0  0  0
 17 14  1  0  0  0  0
 17 36  1  0  0  0  0
 17 37  1  0  0  0  0
 18 17  1  0  0  0  0
 18 16  1  0  0  0  0
 18 19  1  0  0  0  0
 18 38  1  0  0  0  0
 19 39  1  0  0  0  0
 19 40  1  0  0  0  0
 19 41  1  0  0  0  0
 20 42  1  0  0  0  0
 20 43  1  0  0  0  0
 20 44  1  0  0  0  0
M  CHG  1   1   1
M  END
$$$$
