# Supplementary material for: Combined computational and classical medicinal chemistry procedure to disclose novel pyrrole-based compounds as potential antituberculosis agents
Source: J Comput Aided Mol Des. 2026 Apr 6;40(1):92. doi: 10.1007/s10822-026-00794-6 (PMC13053371; doi:10.1007/s10822-026-00794-6)
Supplement: Supplementary file 1 — Supplementary Material 1 [file 10822_2026_794_MOESM1_ESM.zip › Dataset.M_3-D_QSAR_Full_236/mols/TrainingSet/ACS_MCL2022_7c.sdf]

15335625_0001_0001_27.9265
 OpenBabel10172509213D

 47 49  0  0  0  0  0  0  0  0999 V2000
    2.4877    0.1634    0.6187 N   0  3  0  0  0  0  0  0  0  0  0  0
    1.1452    0.1454   -0.0331 C   0  0  0  0  0  0  0  0  0  0  0  0
    0.1640    0.8035    0.8692 C   0  0  0  0  0  0  0  0  0  0  0  0
   -0.5410    0.2054    1.8984 C   0  0  0  0  0  0  0  0  0  0  0  0
   -1.3206    1.1597    2.4996 N   0  0  0  0  0  0  0  0  0  0  0  0
   -1.1219    2.3831    1.8962 C   0  0  0  0  0  0  0  0  0  0  0  0
   -1.6788    3.6428    2.1737 C   0  0  0  0  0  0  0  0  0  0  0  0
   -1.2892    4.7193    1.3745 C   0  0  0  0  0  0  0  0  0  0  0  0
   -0.3826    4.5538    0.3335 C   0  0  0  0  0  0  0  0  0  0  0  0
    0.1666    3.2941    0.0648 C   0  0  0  0  0  0  0  0  0  0  0  0
   -0.2044    2.1876    0.8596 C   0  0  0  0  0  0  0  0  0  0  0  0
   -1.9446    6.2792    1.6864 Cl  0  0  0  0  0  0  0  0  0  0  0  0
    3.7106   -0.2026   -0.1855 C   0  0  0  0  0  0  0  0  0  0  0  0
    4.0033    0.9299   -1.1746 C   0  0  0  0  0  0  0  0  0  0  0  0
    3.5827   -1.6433   -0.7115 C   0  0  0  0  0  0  0  0  0  0  0  0
    3.0165   -1.8778   -2.1138 C   0  0  0  0  0  0  0  0  0  0  0  0
    5.3778    0.9090   -1.8554 C   0  0  0  0  0  0  0  0  0  0  0  0
    3.7234   -1.2561   -3.3207 C   0  0  0  0  0  0  0  0  0  0  0  0
    5.9775   -0.4375   -2.2488 C   0  0  0  0  0  0  0  0  0  0  0  0
    5.2482   -1.2468   -3.3231 C   0  0  0  0  0  0  0  0  0  0  0  0
   -2.2206    0.9182    3.6094 C   0  0  0  0  0  0  0  0  0  0  0  0
    2.4445   -0.4857    1.4044 H   0  0  0  0  0  0  0  0  0  0  0  0
    2.6329    1.1486    0.8393 H   0  0  0  0  0  0  0  0  0  0  0  0
    0.8463   -0.8662   -0.2123 H   0  0  0  0  0  0  0  0  0  0  0  0
    1.1876    0.6678   -0.9659 H   0  0  0  0  0  0  0  0  0  0  0  0
   -0.4890   -0.7895    2.1677 H   0  0  0  0  0  0  0  0  0  0  0  0
   -2.3543    3.7684    2.9437 H   0  0  0  0  0  0  0  0  0  0  0  0
   -0.1127    5.3647   -0.2450 H   0  0  0  0  0  0  0  0  0  0  0  0
    0.8385    3.1751   -0.7095 H   0  0  0  0  0  0  0  0  0  0  0  0
    4.6077   -0.2611    0.3947 H   0  0  0  0  0  0  0  0  0  0  0  0
    3.9181    1.8549   -0.6435 H   0  0  0  0  0  0  0  0  0  0  0  0
    3.2945    0.8035   -1.9661 H   0  0  0  0  0  0  0  0  0  0  0  0
    2.9519   -2.1713   -0.0272 H   0  0  0  0  0  0  0  0  0  0  0  0
    4.5962   -1.9780   -0.7867 H   0  0  0  0  0  0  0  0  0  0  0  0
    2.0141   -1.5036   -2.1123 H   0  0  0  0  0  0  0  0  0  0  0  0
    3.1381   -2.9303   -2.2634 H   0  0  0  0  0  0  0  0  0  0  0  0
    6.0683    1.3784   -1.1863 H   0  0  0  0  0  0  0  0  0  0  0  0
    5.2138    1.4044   -2.7895 H   0  0  0  0  0  0  0  0  0  0  0  0
    3.3977   -0.2394   -3.3927 H   0  0  0  0  0  0  0  0  0  0  0  0
    3.4560   -1.8853   -4.1438 H   0  0  0  0  0  0  0  0  0  0  0  0
    6.0191   -1.0405   -1.3658 H   0  0  0  0  0  0  0  0  0  0  0  0
    6.9255   -0.1981   -2.6834 H   0  0  0  0  0  0  0  0  0  0  0  0
    5.5699   -2.2626   -3.2254 H   0  0  0  0  0  0  0  0  0  0  0  0
    5.5046   -0.7557   -4.2385 H   0  0  0  0  0  0  0  0  0  0  0  0
   -2.1818   -0.1159    3.8815 H   0  0  0  0  0  0  0  0  0  0  0  0
   -3.2188    1.1740    3.3213 H   0  0  0  0  0  0  0  0  0  0  0  0
   -1.9257    1.5182    4.4448 H   0  0  0  0  0  0  0  0  0  0  0  0
  1  2  1  0  0  0  0
  1 13  1  0  0  0  0
  1 22  1  0  0  0  0
  1 23  1  0  0  0  0
  2  3  1  0  0  0  0
  2 24  1  0  0  0  0
  2 25  1  0  0  0  0
  3  4  2  0  0  0  0
  3 11  1  0  0  0  0
  4  5  1  0  0  0  0
  4 26  1  0  0  0  0
  5  6  1  0  0  0  0
  5 21  1  0  0  0  0
  6  7  1  0  0  0  0
  6 11  2  0  0  0  0
  7  8  2  0  0  0  0
  7 27  1  0  0  0  0
  8  9  1  0  0  0  0
  8 12  1  0  0  0  0
  9 10  2  0  0  0  0
  9 28  1  0  0  0  0
 10 11  1  0  0  0  0
 10 29  1  0  0  0  0
 13 30  1  0  0  0  0
 14 13  1  0  0  0  0
 14 31  1  0  0  0  0
 14 32  1  0  0  0  0
 15 13  1  0  0  0  0
 15 33  1  0  0  0  0
 15 34  1  0  0  0  0
 16 15  1  0  0  0  0
 16 18  1  0  0  0  0
 16 35  1  0  0  0  0
 16 36  1  0  0  0  0
 17 14  1  0  0  0  0
 17 19  1  0  0  0  0
 17 37  1  0  0  0  0
 17 38  1  0  0  0  0
 18 39  1  0  0  0  0
 18 40  1  0  0  0  0
 19 41  1  0  0  0  0
 19 42  1  0  0  0  0
 20 19  1  0  0  0  0
 20 18  1  0  0  0  0
 20 43  1  0  0  0  0
 20 44  1  0  0  0  0
 21 45  1  0  0  0  0
 21 46  1  0  0  0  0
 21 47  1  0  0  0  0
M  CHG  1   1   1
M  END
$$$$
