# Supplementary material for: Combined computational and classical medicinal chemistry procedure to disclose novel pyrrole-based compounds as potential antituberculosis agents
Source: J Comput Aided Mol Des. 2026 Apr 6;40(1):92. doi: 10.1007/s10822-026-00794-6 (PMC13053371; doi:10.1007/s10822-026-00794-6)
Supplement: Supplementary file 1 — Supplementary Material 1 [file 10822_2026_794_MOESM1_ESM.zip › Dataset.M_3-D_QSAR_Full_236/mols/TrainingSet/ACS_MCL2022_7d.sdf]

15335687_0026_0001_28.0192
 OpenBabel10172509213D

 49 53  0  0  0  0  0  0  0  0999 V2000
    2.1605    0.0081   -0.0003 N   0  3  0  0  0  0  0  0  0  0  0  0
    0.6815   -0.0910   -0.1775 C   0  0  0  0  0  0  0  0  0  0  0  0
    0.0147    0.7035    0.8857 C   0  0  0  0  0  0  0  0  0  0  0  0
   -0.3807    0.2472    2.1296 C   0  0  0  0  0  0  0  0  0  0  0  0
   -0.9407    1.2936    2.8161 N   0  0  0  0  0  0  0  0  0  0  0  0
   -0.8951    2.4398    2.0524 C   0  0  0  0  0  0  0  0  0  0  0  0
   -1.3265    3.7468    2.3351 C   0  0  0  0  0  0  0  0  0  0  0  0
   -1.1573    4.7183    1.3468 C   0  0  0  0  0  0  0  0  0  0  0  0
   -0.5836    4.4062    0.1192 C   0  0  0  0  0  0  0  0  0  0  0  0
   -0.1569    3.1003   -0.1531 C   0  0  0  0  0  0  0  0  0  0  0  0
   -0.3113    2.0971    0.8291 C   0  0  0  0  0  0  0  0  0  0  0  0
   -1.6702    6.3320    1.6557 Cl  0  0  0  0  0  0  0  0  0  0  0  0
    2.9986   -0.7736   -0.9607 C   0  0  0  0  0  0  0  0  0  0  0  0
    4.4533   -0.8347   -0.4403 C   0  0  0  0  0  0  0  0  0  0  0  0
    2.9852   -0.1524   -2.3756 C   0  0  0  0  0  0  0  0  0  0  0  0
    3.7976   -1.0774   -3.3073 C   0  0  0  0  0  0  0  0  0  0  0  0
    3.6449    1.2412   -2.3813 C   0  0  0  0  0  0  0  0  0  0  0  0
    5.2507   -1.1897   -2.8109 C   0  0  0  0  0  0  0  0  0  0  0  0
    5.2596   -1.7552   -1.3792 C   0  0  0  0  0  0  0  0  0  0  0  0
    5.8890    0.2098   -2.8030 C   0  0  0  0  0  0  0  0  0  0  0  0
    5.1045    0.5634   -0.4497 C   0  0  0  0  0  0  0  0  0  0  0  0
    5.0940    1.1442   -1.8742 C   0  0  0  0  0  0  0  0  0  0  0  0
   -1.5021    1.2065    4.1491 C   0  0  0  0  0  0  0  0  0  0  0  0
    2.3828   -0.3162    0.9409 H   0  0  0  0  0  0  0  0  0  0  0  0
    2.3895    0.9866   -0.1748 H   0  0  0  0  0  0  0  0  0  0  0  0
    0.3788   -1.1147   -0.1040 H   0  0  0  0  0  0  0  0  0  0  0  0
    0.4057    0.2876   -1.1395 H   0  0  0  0  0  0  0  0  0  0  0  0
   -0.2727   -0.7169    2.4814 H   0  0  0  0  0  0  0  0  0  0  0  0
   -1.7548    3.9812    3.2443 H   0  0  0  0  0  0  0  0  0  0  0  0
   -0.4715    5.1417   -0.5960 H   0  0  0  0  0  0  0  0  0  0  0  0
    0.2677    2.8725   -1.0657 H   0  0  0  0  0  0  0  0  0  0  0  0
    2.5853   -1.7580   -1.0310 H   0  0  0  0  0  0  0  0  0  0  0  0
    4.4489   -1.2034    0.5642 H   0  0  0  0  0  0  0  0  0  0  0  0
    1.9709   -0.0499   -2.7006 H   0  0  0  0  0  0  0  0  0  0  0  0
    3.7929   -0.6733   -4.2981 H   0  0  0  0  0  0  0  0  0  0  0  0
    3.3527   -2.0505   -3.3072 H   0  0  0  0  0  0  0  0  0  0  0  0
    3.0903    1.8975   -1.7436 H   0  0  0  0  0  0  0  0  0  0  0  0
    3.6494    1.6216   -3.3814 H   0  0  0  0  0  0  0  0  0  0  0  0
    5.8027   -1.8392   -3.4577 H   0  0  0  0  0  0  0  0  0  0  0  0
    4.8202   -2.7308   -1.3814 H   0  0  0  0  0  0  0  0  0  0  0  0
    6.2699   -1.8116   -1.0314 H   0  0  0  0  0  0  0  0  0  0  0  0
    5.8829    0.6079   -3.7962 H   0  0  0  0  0  0  0  0  0  0  0  0
    6.8959    0.1352   -2.4488 H   0  0  0  0  0  0  0  0  0  0  0  0
    6.1152    0.4849   -0.1073 H   0  0  0  0  0  0  0  0  0  0  0  0
    4.5496    1.2116    0.1960 H   0  0  0  0  0  0  0  0  0  0  0  0
    5.5364    2.1184   -1.8665 H   0  0  0  0  0  0  0  0  0  0  0  0
   -1.4080    0.2039    4.5109 H   0  0  0  0  0  0  0  0  0  0  0  0
   -2.5363    1.4793    4.1191 H   0  0  0  0  0  0  0  0  0  0  0  0
   -0.9765    1.8720    4.8016 H   0  0  0  0  0  0  0  0  0  0  0  0
  1  2  1  0  0  0  0
  1 13  1  0  0  0  0
  1 24  1  0  0  0  0
  1 25  1  0  0  0  0
  2  3  1  0  0  0  0
  2 26  1  0  0  0  0
  2 27  1  0  0  0  0
  3  4  2  0  0  0  0
  3 11  1  0  0  0  0
  4  5  1  0  0  0  0
  4 28  1  0  0  0  0
  5  6  1  0  0  0  0
  5 23  1  0  0  0  0
  6  7  1  0  0  0  0
  6 11  2  0  0  0  0
  7  8  2  0  0  0  0
  7 29  1  0  0  0  0
  8  9  1  0  0  0  0
  8 12  1  0  0  0  0
  9 10  2  0  0  0  0
  9 30  1  0  0  0  0
 10 11  1  0  0  0  0
 10 31  1  0  0  0  0
 13 14  1  0  0  0  0
 13 32  1  0  0  0  0
 14 19  1  0  0  0  0
 14 33  1  0  0  0  0
 15 13  1  0  0  0  0
 15 34  1  0  0  0  0
 16 15  1  0  0  0  0
 16 35  1  0  0  0  0
 16 36  1  0  0  0  0
 17 15  1  0  0  0  0
 17 37  1  0  0  0  0
 17 38  1  0  0  0  0
 18 16  1  0  0  0  0
 18 39  1  0  0  0  0
 19 18  1  0  0  0  0
 19 40  1  0  0  0  0
 19 41  1  0  0  0  0
 20 18  1  0  0  0  0
 20 42  1  0  0  0  0
 20 43  1  0  0  0  0
 21 14  1  0  0  0  0
 21 22  1  0  0  0  0
 21 44  1  0  0  0  0
 21 45  1  0  0  0  0
 22 17  1  0  0  0  0
 22 20  1  0  0  0  0
 22 46  1  0  0  0  0
 23 47  1  0  0  0  0
 23 48  1  0  0  0  0
 23 49  1  0  0  0  0
M  CHG  1   1   1
M  END
$$$$
