# Supplementary material for: Combined computational and classical medicinal chemistry procedure to disclose novel pyrrole-based compounds as potential antituberculosis agents
Source: J Comput Aided Mol Des. 2026 Apr 6;40(1):92. doi: 10.1007/s10822-026-00794-6 (PMC13053371; doi:10.1007/s10822-026-00794-6)
Supplement: Supplementary file 1 — Supplementary Material 1 [file 10822_2026_794_MOESM1_ESM.zip › Dataset.M_3-D_QSAR_Full_236/mols/TrainingSet/ACS_MCL2022_7f.sdf]

15335631_0027_0001_15.2401
 OpenBabel10172509213D

 47 49  0  0  0  0  0  0  0  0999 V2000
    2.4893    0.4038   -0.1039 N   0  3  0  0  0  0  0  0  0  0  0  0
    1.0175    0.2191   -0.2750 C   0  0  0  0  0  0  0  0  0  0  0  0
    0.3093    0.9097    0.8329 C   0  0  0  0  0  0  0  0  0  0  0  0
    0.0156    0.3808    2.0738 C   0  0  0  0  0  0  0  0  0  0  0  0
   -0.6352    1.3361    2.8231 N   0  0  0  0  0  0  0  0  0  0  0  0
   -0.7448    2.5020    2.0881 C   0  0  0  0  0  0  0  0  0  0  0  0
   -1.3018    3.7550    2.4035 C   0  0  0  0  0  0  0  0  0  0  0  0
   -1.2764    4.7590    1.4329 C   0  0  0  0  0  0  0  0  0  0  0  0
   -0.7194    4.5356    0.1813 C   0  0  0  0  0  0  0  0  0  0  0  0
   -0.1652    3.2898   -0.1309 C   0  0  0  0  0  0  0  0  0  0  0  0
   -0.1725    2.2558    0.8327 C   0  0  0  0  0  0  0  0  0  0  0  0
   -1.9499    6.3006    1.7974 Cl  0  0  0  0  0  0  0  0  0  0  0  0
    3.3547   -0.1573   -1.1854 C   0  0  0  0  0  0  0  0  0  0  0  0
    4.7785    0.3574   -0.9864 C   0  0  0  0  0  0  0  0  0  0  0  0
    3.3022   -1.6906   -1.1621 C   0  0  0  0  0  0  0  0  0  0  0  0
    4.5699   -2.3467   -1.7189 C   0  0  0  0  0  0  0  0  0  0  0  0
    5.7089   -0.1232   -2.1036 C   0  0  0  0  0  0  0  0  0  0  0  0
    5.2823   -1.4542   -2.7257 C   0  0  0  0  0  0  0  0  0  0  0  0
   -1.1168    1.0872    4.1864 C   0  0  0  0  0  0  0  0  0  0  0  0
   -0.3983    1.9439    5.2282 C   0  0  0  0  0  0  0  0  0  0  0  0
   -2.6380    1.1826    4.3004 C   0  0  0  0  0  0  0  0  0  0  0  0
    2.7590   -0.0417    0.7731 H   0  0  0  0  0  0  0  0  0  0  0  0
    2.6425    1.4120   -0.1271 H   0  0  0  0  0  0  0  0  0  0  0  0
    0.7826   -0.8246   -0.2550 H   0  0  0  0  0  0  0  0  0  0  0  0
    0.7089    0.6316   -1.2128 H   0  0  0  0  0  0  0  0  0  0  0  0
    0.2460   -0.5746    2.3888 H   0  0  0  0  0  0  0  0  0  0  0  0
   -1.7197    3.9283    3.3311 H   0  0  0  0  0  0  0  0  0  0  0  0
   -0.7141    5.2913   -0.5214 H   0  0  0  0  0  0  0  0  0  0  0  0
    0.2479    3.1261   -1.0623 H   0  0  0  0  0  0  0  0  0  0  0  0
    3.0024    0.1593   -2.1449 H   0  0  0  0  0  0  0  0  0  0  0  0
    5.1491    0.0015   -0.0478 H   0  0  0  0  0  0  0  0  0  0  0  0
    4.7551    1.4270   -1.0052 H   0  0  0  0  0  0  0  0  0  0  0  0
    2.4673   -2.0112   -1.7495 H   0  0  0  0  0  0  0  0  0  0  0  0
    3.2125   -1.9901   -0.1388 H   0  0  0  0  0  0  0  0  0  0  0  0
    4.3008   -3.2635   -2.2005 H   0  0  0  0  0  0  0  0  0  0  0  0
    5.2379   -2.5190   -0.9010 H   0  0  0  0  0  0  0  0  0  0  0  0
    6.6924   -0.2390   -1.6984 H   0  0  0  0  0  0  0  0  0  0  0  0
    5.6727    0.6120   -2.8801 H   0  0  0  0  0  0  0  0  0  0  0  0
    6.1523   -1.9632   -3.0849 H   0  0  0  0  0  0  0  0  0  0  0  0
    4.6017   -1.2449   -3.5244 H   0  0  0  0  0  0  0  0  0  0  0  0
   -0.8645    0.0713    4.4081 H   0  0  0  0  0  0  0  0  0  0  0  0
   -0.6168    2.9766    5.0529 H   0  0  0  0  0  0  0  0  0  0  0  0
    0.6572    1.7851    5.1540 H   0  0  0  0  0  0  0  0  0  0  0  0
   -0.7323    1.6698    6.2071 H   0  0  0  0  0  0  0  0  0  0  0  0
   -2.9495    2.1839    4.0876 H   0  0  0  0  0  0  0  0  0  0  0  0
   -2.9385    0.9189    5.2929 H   0  0  0  0  0  0  0  0  0  0  0  0
   -3.0909    0.5118    3.6005 H   0  0  0  0  0  0  0  0  0  0  0  0
  1  2  1  0  0  0  0
  1 13  1  0  0  0  0
  1 22  1  0  0  0  0
  1 23  1  0  0  0  0
  2  3  1  0  0  0  0
  2 24  1  0  0  0  0
  2 25  1  0  0  0  0
  3  4  2  0  0  0  0
  3 11  1  0  0  0  0
  4  5  1  0  0  0  0
  4 26  1  0  0  0  0
  5  6  1  0  0  0  0
  5 19  1  0  0  0  0
  6  7  1  0  0  0  0
  6 11  2  0  0  0  0
  7  8  2  0  0  0  0
  7 27  1  0  0  0  0
  8  9  1  0  0  0  0
  8 12  1  0  0  0  0
  9 10  2  0  0  0  0
  9 28  1  0  0  0  0
 10 11  1  0  0  0  0
 10 29  1  0  0  0  0
 13 30  1  0  0  0  0
 14 13  1  0  0  0  0
 14 31  1  0  0  0  0
 14 32  1  0  0  0  0
 15 13  1  0  0  0  0
 15 33  1  0  0  0  0
 15 34  1  0  0  0  0
 16 15  1  0  0  0  0
 16 35  1  0  0  0  0
 16 36  1  0  0  0  0
 17 14  1  0  0  0  0
 17 37  1  0  0  0  0
 17 38  1  0  0  0  0
 18 17  1  0  0  0  0
 18 16  1  0  0  0  0
 18 39  1  0  0  0  0
 18 40  1  0  0  0  0
 19 20  1  0  0  0  0
 19 21  1  0  0  0  0
 19 41  1  0  0  0  0
 20 42  1  0  0  0  0
 20 43  1  0  0  0  0
 20 44  1  0  0  0  0
 21 45  1  0  0  0  0
 21 46  1  0  0  0  0
 21 47  1  0  0  0  0
M  CHG  1   1   1
M  END
$$$$
