# Supplementary material for: Combined computational and classical medicinal chemistry procedure to disclose novel pyrrole-based compounds as potential antituberculosis agents
Source: J Comput Aided Mol Des. 2026 Apr 6;40(1):92. doi: 10.1007/s10822-026-00794-6 (PMC13053371; doi:10.1007/s10822-026-00794-6)
Supplement: Supplementary file 1 — Supplementary Material 1 [file 10822_2026_794_MOESM1_ESM.zip › Dataset.M_3-D_QSAR_Full_236/mols/TrainingSet/ACS_MCL2022_7g.sdf]

15335633_0022_0001_22.3251
 OpenBabel10172509213D

 50 52  0  0  0  0  0  0  0  0999 V2000
    2.5797    0.2630    0.4964 N   0  3  0  0  0  0  0  0  0  0  0  0
    1.2365    0.1981   -0.1544 C   0  0  0  0  0  0  0  0  0  0  0  0
    0.2314    0.8077    0.7558 C   0  0  0  0  0  0  0  0  0  0  0  0
   -0.4767    0.1609    1.7486 C   0  0  0  0  0  0  0  0  0  0  0  0
   -1.2970    1.0722    2.3768 N   0  0  0  0  0  0  0  0  0  0  0  0
   -1.1080    2.3232    1.8191 C   0  0  0  0  0  0  0  0  0  0  0  0
   -1.6833    3.5730    2.1137 C   0  0  0  0  0  0  0  0  0  0  0  0
   -1.2960    4.6800    1.3552 C   0  0  0  0  0  0  0  0  0  0  0  0
   -0.3679    4.5609    0.3299 C   0  0  0  0  0  0  0  0  0  0  0  0
    0.2040    3.3180    0.0385 C   0  0  0  0  0  0  0  0  0  0  0  0
   -0.1652    2.1808    0.7921 C   0  0  0  0  0  0  0  0  0  0  0  0
   -1.9849    6.2197    1.6992 Cl  0  0  0  0  0  0  0  0  0  0  0  0
    3.7862   -0.2202   -0.2452 C   0  0  0  0  0  0  0  0  0  0  0  0
    3.6389   -1.6824   -0.6838 C   0  0  0  0  0  0  0  0  0  0  0  0
    4.1360    0.7453   -1.3834 C   0  0  0  0  0  0  0  0  0  0  0  0
    5.0743    0.0753   -2.3830 C   0  0  0  0  0  0  0  0  0  0  0  0
    3.3342   -1.8036   -2.1742 C   0  0  0  0  0  0  0  0  0  0  0  0
    4.4371   -1.1649   -3.0393 C   0  0  0  0  0  0  0  0  0  0  0  0
    3.8871   -0.8365   -4.4286 C   0  0  0  0  0  0  0  0  0  0  0  0
   -2.2119    0.7039    3.4631 C   0  0  0  0  0  0  0  0  0  0  0  0
   -3.6797    0.9171    3.0945 C   0  0  0  0  0  0  0  0  0  0  0  0
   -1.8415    1.3631    4.7911 C   0  0  0  0  0  0  0  0  0  0  0  0
    2.5199   -0.2861    1.3539 H   0  0  0  0  0  0  0  0  0  0  0  0
    2.7473    1.2641    0.5966 H   0  0  0  0  0  0  0  0  0  0  0  0
    0.9777   -0.8228   -0.3434 H   0  0  0  0  0  0  0  0  0  0  0  0
    1.2565    0.7311   -1.0820 H   0  0  0  0  0  0  0  0  0  0  0  0
   -0.4036   -0.8417    1.9821 H   0  0  0  0  0  0  0  0  0  0  0  0
   -2.3756    3.6695    2.8729 H   0  0  0  0  0  0  0  0  0  0  0  0
   -0.0989    5.3922   -0.2193 H   0  0  0  0  0  0  0  0  0  0  0  0
    0.8935    3.2317   -0.7245 H   0  0  0  0  0  0  0  0  0  0  0  0
    4.6256   -0.2194    0.4183 H   0  0  0  0  0  0  0  0  0  0  0  0
    2.8403   -2.1304   -0.1303 H   0  0  0  0  0  0  0  0  0  0  0  0
    4.5672   -2.1796   -0.4945 H   0  0  0  0  0  0  0  0  0  0  0  0
    4.6153    1.6109   -0.9761 H   0  0  0  0  0  0  0  0  0  0  0  0
    3.2353    1.0258   -1.8884 H   0  0  0  0  0  0  0  0  0  0  0  0
    5.9650   -0.2249   -1.8716 H   0  0  0  0  0  0  0  0  0  0  0  0
    5.2888    0.7825   -3.1568 H   0  0  0  0  0  0  0  0  0  0  0  0
    2.4060   -1.3122   -2.3787 H   0  0  0  0  0  0  0  0  0  0  0  0
    3.2816   -2.8440   -2.4186 H   0  0  0  0  0  0  0  0  0  0  0  0
    5.2240   -1.8838   -3.1337 H   0  0  0  0  0  0  0  0  0  0  0  0
    3.0995   -0.1177   -4.3396 H   0  0  0  0  0  0  0  0  0  0  0  0
    3.5067   -1.7282   -4.8815 H   0  0  0  0  0  0  0  0  0  0  0  0
    4.6704   -0.4340   -5.0363 H   0  0  0  0  0  0  0  0  0  0  0  0
   -2.0908   -0.3494    3.6073 H   0  0  0  0  0  0  0  0  0  0  0  0
   -3.8601    1.9600    2.9374 H   0  0  0  0  0  0  0  0  0  0  0  0
   -4.3022    0.5632    3.8896 H   0  0  0  0  0  0  0  0  0  0  0  0
   -3.9044    0.3773    2.1984 H   0  0  0  0  0  0  0  0  0  0  0  0
   -1.9453    2.4245    4.7036 H   0  0  0  0  0  0  0  0  0  0  0  0
   -0.8285    1.1229    5.0382 H   0  0  0  0  0  0  0  0  0  0  0  0
   -2.4914    1.0035    5.5613 H   0  0  0  0  0  0  0  0  0  0  0  0
  1  2  1  0  0  0  0
  1 13  1  0  0  0  0
  1 23  1  0  0  0  0
  1 24  1  0  0  0  0
  2  3  1  0  0  0  0
  2 25  1  0  0  0  0
  2 26  1  0  0  0  0
  3  4  2  0  0  0  0
  3 11  1  0  0  0  0
  4  5  1  0  0  0  0
  4 27  1  0  0  0  0
  5  6  1  0  0  0  0
  5 20  1  0  0  0  0
  6  7  1  0  0  0  0
  6 11  2  0  0  0  0
  7  8  2  0  0  0  0
  7 28  1  0  0  0  0
  8  9  1  0  0  0  0
  8 12  1  0  0  0  0
  9 10  2  0  0  0  0
  9 29  1  0  0  0  0
 10 11  1  0  0  0  0
 10 30  1  0  0  0  0
 13 31  1  0  0  0  0
 14 13  1  0  0  0  0
 14 32  1  0  0  0  0
 14 33  1  0  0  0  0
 15 13  1  0  0  0  0
 15 34  1  0  0  0  0
 15 35  1  0  0  0  0
 16 15  1  0  0  0  0
 16 36  1  0  0  0  0
 16 37  1  0  0  0  0
 17 14  1  0  0  0  0
 17 38  1  0  0  0  0
 17 39  1  0  0  0  0
 18 17  1  0  0  0  0
 18 16  1  0  0  0  0
 18 19  1  0  0  0  0
 18 40  1  0  0  0  0
 19 41  1  0  0  0  0
 19 42  1  0  0  0  0
 19 43  1  0  0  0  0
 20 21  1  0  0  0  0
 20 22  1  0  0  0  0
 20 44  1  0  0  0  0
 21 45  1  0  0  0  0
 21 46  1  0  0  0  0
 21 47  1  0  0  0  0
 22 48  1  0  0  0  0
 22 49  1  0  0  0  0
 22 50  1  0  0  0  0
M  CHG  1   1   1
M  END
$$$$
