# Supplementary material for: Combined computational and classical medicinal chemistry procedure to disclose novel pyrrole-based compounds as potential antituberculosis agents
Source: J Comput Aided Mol Des. 2026 Apr 6;40(1):92. doi: 10.1007/s10822-026-00794-6 (PMC13053371; doi:10.1007/s10822-026-00794-6)
Supplement: Supplementary file 1 — Supplementary Material 1 [file 10822_2026_794_MOESM1_ESM.zip › Dataset.M_3-D_QSAR_Full_236/mols/TrainingSet/ACS_MCL2022_7h.sdf]

15335635_0006_0001_21.1462
 OpenBabel10172509213D

 50 52  0  0  0  0  0  0  0  0999 V2000
    2.1306   -0.3938    0.6442 N   0  3  0  0  0  0  0  0  0  0  0  0
    0.9588    0.1055   -0.1355 C   0  0  0  0  0  0  0  0  0  0  0  0
   -0.0090    0.7669    0.7784 C   0  0  0  0  0  0  0  0  0  0  0  0
   -0.7898    0.1516    1.7384 C   0  0  0  0  0  0  0  0  0  0  0  0
   -1.5489    1.1084    2.3752 N   0  0  0  0  0  0  0  0  0  0  0  0
   -1.2590    2.3536    1.8467 C   0  0  0  0  0  0  0  0  0  0  0  0
   -1.7534    3.6352    2.1519 C   0  0  0  0  0  0  0  0  0  0  0  0
   -1.2731    4.7251    1.4245 C   0  0  0  0  0  0  0  0  0  0  0  0
   -0.3293    4.5602    0.4210 C   0  0  0  0  0  0  0  0  0  0  0  0
    0.1639    3.2878    0.1206 C   0  0  0  0  0  0  0  0  0  0  0  0
   -0.3027    2.1646    0.8400 C   0  0  0  0  0  0  0  0  0  0  0  0
   -1.8649    6.3006    1.7806 Cl  0  0  0  0  0  0  0  0  0  0  0  0
    3.3820   -0.7794   -0.0982 C   0  0  0  0  0  0  0  0  0  0  0  0
    3.0388   -1.7148   -1.2640 C   0  0  0  0  0  0  0  0  0  0  0  0
    4.1520    0.4966   -0.4550 C   0  0  0  0  0  0  0  0  0  0  0  0
    5.4562    0.2647   -1.2188 C   0  0  0  0  0  0  0  0  0  0  0  0
    4.2655   -2.4295   -1.8247 C   0  0  0  0  0  0  0  0  0  0  0  0
   -2.5074    0.7867    3.4401 C   0  0  0  0  0  0  0  0  0  0  0  0
   -2.1258    1.4150    4.7828 C   0  0  0  0  0  0  0  0  0  0  0  0
   -3.9518    1.0938    3.0380 C   0  0  0  0  0  0  0  0  0  0  0  0
    5.0389   -1.6544   -2.8888 C   0  0  0  0  0  0  0  0  0  0  0  0
    5.2187   -0.1518   -2.6684 C   0  0  0  0  0  0  0  0  0  0  0  0
    1.8200   -1.2186    1.1577 H   0  0  0  0  0  0  0  0  0  0  0  0
    2.4138    0.4087    1.2065 H   0  0  0  0  0  0  0  0  0  0  0  0
    0.4805   -0.7175   -0.6241 H   0  0  0  0  0  0  0  0  0  0  0  0
    1.2951    0.8120   -0.8653 H   0  0  0  0  0  0  0  0  0  0  0  0
   -0.8021   -0.8595    1.9445 H   0  0  0  0  0  0  0  0  0  0  0  0
   -2.4554    3.7662    2.8969 H   0  0  0  0  0  0  0  0  0  0  0  0
    0.0098    5.3804   -0.1056 H   0  0  0  0  0  0  0  0  0  0  0  0
    0.8674    3.1686   -0.6250 H   0  0  0  0  0  0  0  0  0  0  0  0
    4.0496   -1.3579    0.5056 H   0  0  0  0  0  0  0  0  0  0  0  0
    2.5913   -1.1376   -2.0460 H   0  0  0  0  0  0  0  0  0  0  0  0
    2.3697   -2.4628   -0.8928 H   0  0  0  0  0  0  0  0  0  0  0  0
    4.3853    1.0101    0.4543 H   0  0  0  0  0  0  0  0  0  0  0  0
    3.5170    1.0600   -1.1063 H   0  0  0  0  0  0  0  0  0  0  0  0
    6.0097   -0.5073   -0.7263 H   0  0  0  0  0  0  0  0  0  0  0  0
    5.9950    1.1890   -1.2302 H   0  0  0  0  0  0  0  0  0  0  0  0
    3.9417   -3.3529   -2.2575 H   0  0  0  0  0  0  0  0  0  0  0  0
    4.9377   -2.5560   -1.0019 H   0  0  0  0  0  0  0  0  0  0  0  0
   -2.4541   -0.2726    3.5815 H   0  0  0  0  0  0  0  0  0  0  0  0
   -2.1620    2.4812    4.7008 H   0  0  0  0  0  0  0  0  0  0  0  0
   -1.1352    1.1112    5.0501 H   0  0  0  0  0  0  0  0  0  0  0  0
   -2.8135    1.0917    5.5361 H   0  0  0  0  0  0  0  0  0  0  0  0
   -4.0627    2.1467    2.8828 H   0  0  0  0  0  0  0  0  0  0  0  0
   -4.6139    0.7763    3.8163 H   0  0  0  0  0  0  0  0  0  0  0  0
   -4.1887    0.5731    2.1337 H   0  0  0  0  0  0  0  0  0  0  0  0
    4.5248   -1.7839   -3.8182 H   0  0  0  0  0  0  0  0  0  0  0  0
    6.0295   -2.0576   -2.8574 H   0  0  0  0  0  0  0  0  0  0  0  0
    6.0584    0.1704   -3.2480 H   0  0  0  0  0  0  0  0  0  0  0  0
    4.2976    0.3057   -2.9635 H   0  0  0  0  0  0  0  0  0  0  0  0
  1  2  1  0  0  0  0
  1 13  1  0  0  0  0
  1 23  1  0  0  0  0
  1 24  1  0  0  0  0
  2  3  1  0  0  0  0
  2 25  1  0  0  0  0
  2 26  1  0  0  0  0
  3  4  2  0  0  0  0
  3 11  1  0  0  0  0
  4  5  1  0  0  0  0
  4 27  1  0  0  0  0
  5  6  1  0  0  0  0
  5 18  1  0  0  0  0
  6  7  1  0  0  0  0
  6 11  2  0  0  0  0
  7  8  2  0  0  0  0
  7 28  1  0  0  0  0
  8  9  1  0  0  0  0
  8 12  1  0  0  0  0
  9 10  2  0  0  0  0
  9 29  1  0  0  0  0
 10 11  1  0  0  0  0
 10 30  1  0  0  0  0
 13 31  1  0  0  0  0
 14 13  1  0  0  0  0
 14 32  1  0  0  0  0
 14 33  1  0  0  0  0
 15 13  1  0  0  0  0
 15 34  1  0  0  0  0
 15 35  1  0  0  0  0
 16 15  1  0  0  0  0
 16 36  1  0  0  0  0
 16 37  1  0  0  0  0
 17 14  1  0  0  0  0
 17 38  1  0  0  0  0
 17 39  1  0  0  0  0
 18 19  1  0  0  0  0
 18 20  1  0  0  0  0
 18 40  1  0  0  0  0
 19 41  1  0  0  0  0
 19 42  1  0  0  0  0
 19 43  1  0  0  0  0
 20 44  1  0  0  0  0
 20 45  1  0  0  0  0
 20 46  1  0  0  0  0
 21 17  1  0  0  0  0
 21 47  1  0  0  0  0
 21 48  1  0  0  0  0
 22 16  1  0  0  0  0
 22 21  1  0  0  0  0
 22 49  1  0  0  0  0
 22 50  1  0  0  0  0
M  CHG  1   1   1
M  END
$$$$
