# Supplementary material for: Combined computational and classical medicinal chemistry procedure to disclose novel pyrrole-based compounds as potential antituberculosis agents
Source: J Comput Aided Mol Des. 2026 Apr 6;40(1):92. doi: 10.1007/s10822-026-00794-6 (PMC13053371; doi:10.1007/s10822-026-00794-6)
Supplement: Supplementary file 1 — Supplementary Material 1 [file 10822_2026_794_MOESM1_ESM.zip › Dataset.M_3-D_QSAR_Full_236/mols/TrainingSet/ACS_MCL2022_7i.sdf]

15335637_0021_0001_92.1572
 OpenBabel10172509213D

 53 55  0  0  0  0  0  0  0  0999 V2000
   -0.4124    2.7064    2.1044 N   0  3  0  0  0  0  0  0  0  0  0  0
   -1.0214    1.8091    1.0781 C   0  0  0  0  0  0  0  0  0  0  0  0
   -0.2271    0.5544    1.0027 C   0  0  0  0  0  0  0  0  0  0  0  0
   -0.3740   -0.5580    1.8082 C   0  0  0  0  0  0  0  0  0  0  0  0
    0.5475   -1.5061    1.4264 N   0  0  0  0  0  0  0  0  0  0  0  0
    1.3287   -1.0055    0.4013 C   0  0  0  0  0  0  0  0  0  0  0  0
    2.4097   -1.5701   -0.3008 C   0  0  0  0  0  0  0  0  0  0  0  0
    3.0057   -0.8167   -1.3144 C   0  0  0  0  0  0  0  0  0  0  0  0
    2.5484    0.4562   -1.6295 C   0  0  0  0  0  0  0  0  0  0  0  0
    1.4739    1.0145   -0.9276 C   0  0  0  0  0  0  0  0  0  0  0  0
    0.8536    0.2786    0.1069 C   0  0  0  0  0  0  0  0  0  0  0  0
    4.3326   -1.4803   -2.1884 Cl  0  0  0  0  0  0  0  0  0  0  0  0
   -1.0532    4.0314    2.3813 C   0  0  0  0  0  0  0  0  0  0  0  0
   -1.0639    4.9335    1.0620 C   0  0  0  0  0  0  0  0  0  0  0  0
   -2.4157    3.8120    3.1537 C   0  0  0  0  0  0  0  0  0  0  0  0
   -3.0546    5.1323    2.9430 C   0  0  0  0  0  0  0  0  0  0  0  0
   -1.4227    6.4848    1.1587 C   0  0  0  0  0  0  0  0  0  0  0  0
   -4.3027    5.9251    3.0135 C   0  0  0  0  0  0  0  0  0  0  0  0
   -2.9172    6.9877    0.9373 C   0  0  0  0  0  0  0  0  0  0  0  0
   -3.8984    7.1976    2.1748 C   0  0  0  0  0  0  0  0  0  0  0  0
    0.6740   -2.8366    2.0325 C   0  0  0  0  0  0  0  0  0  0  0  0
    1.1681   -2.7425    3.4762 C   0  0  0  0  0  0  0  0  0  0  0  0
   -0.6288   -3.6337    1.9368 C   0  0  0  0  0  0  0  0  0  0  0  0
    0.5453    2.8936    1.8075 H   0  0  0  0  0  0  0  0  0  0  0  0
   -0.5260    2.1921    2.9779 H   0  0  0  0  0  0  0  0  0  0  0  0
   -1.0144    2.2963    0.1255 H   0  0  0  0  0  0  0  0  0  0  0  0
   -2.0317    1.5828    1.3482 H   0  0  0  0  0  0  0  0  0  0  0  0
   -1.0616   -0.6612    2.5708 H   0  0  0  0  0  0  0  0  0  0  0  0
    2.7530   -2.5162   -0.0726 H   0  0  0  0  0  0  0  0  0  0  0  0
    3.0030    0.9929   -2.3847 H   0  0  0  0  0  0  0  0  0  0  0  0
    1.1359    1.9603   -1.1648 H   0  0  0  0  0  0  0  0  0  0  0  0
   -0.4806    4.6283    3.0600 H   0  0  0  0  0  0  0  0  0  0  0  0
   -1.7736    4.4936    0.3929 H   0  0  0  0  0  0  0  0  0  0  0  0
   -0.0379    4.9371    0.7585 H   0  0  0  0  0  0  0  0  0  0  0  0
   -2.2542    3.6115    4.1923 H   0  0  0  0  0  0  0  0  0  0  0  0
   -2.9924    2.9763    2.8163 H   0  0  0  0  0  0  0  0  0  0  0  0
   -2.8007    5.2910    1.9157 H   0  0  0  0  0  0  0  0  0  0  0  0
   -2.8257    5.4037    3.9524 H   0  0  0  0  0  0  0  0  0  0  0  0
   -0.8207    6.9840    0.4285 H   0  0  0  0  0  0  0  0  0  0  0  0
   -1.2461    6.7071    2.1903 H   0  0  0  0  0  0  0  0  0  0  0  0
   -4.5489    6.1816    4.0227 H   0  0  0  0  0  0  0  0  0  0  0  0
   -5.1704    5.4150    2.6506 H   0  0  0  0  0  0  0  0  0  0  0  0
   -3.3870    6.2744    0.2928 H   0  0  0  0  0  0  0  0  0  0  0  0
   -2.7810    7.9835    0.5704 H   0  0  0  0  0  0  0  0  0  0  0  0
   -4.8007    7.6314    1.7972 H   0  0  0  0  0  0  0  0  0  0  0  0
   -3.3452    7.8074    2.8582 H   0  0  0  0  0  0  0  0  0  0  0  0
    1.4102   -3.3726    1.4707 H   0  0  0  0  0  0  0  0  0  0  0  0
    0.4506   -2.2099    4.0647 H   0  0  0  0  0  0  0  0  0  0  0  0
    2.1040   -2.2244    3.4998 H   0  0  0  0  0  0  0  0  0  0  0  0
    1.2955   -3.7274    3.8745 H   0  0  0  0  0  0  0  0  0  0  0  0
   -1.3960   -3.1307    2.4875 H   0  0  0  0  0  0  0  0  0  0  0  0
   -0.4795   -4.6115    2.3449 H   0  0  0  0  0  0  0  0  0  0  0  0
   -0.9219   -3.7163    0.9110 H   0  0  0  0  0  0  0  0  0  0  0  0
  1  2  1  0  0  0  0
  1 13  1  0  0  0  0
  1 24  1  0  0  0  0
  1 25  1  0  0  0  0
  2  3  1  0  0  0  0
  2 26  1  0  0  0  0
  2 27  1  0  0  0  0
  3  4  2  0  0  0  0
  3 11  1  0  0  0  0
  4  5  1  0  0  0  0
  4 28  1  0  0  0  0
  5  6  1  0  0  0  0
  5 21  1  0  0  0  0
  6  7  1  0  0  0  0
  6 11  2  0  0  0  0
  7  8  2  0  0  0  0
  7 29  1  0  0  0  0
  8  9  1  0  0  0  0
  8 12  1  0  0  0  0
  9 10  2  0  0  0  0
  9 30  1  0  0  0  0
 10 11  1  0  0  0  0
 10 31  1  0  0  0  0
 13 32  1  0  0  0  0
 14 13  1  0  0  0  0
 14 33  1  0  0  0  0
 14 34  1  0  0  0  0
 15 13  1  0  0  0  0
 15 35  1  0  0  0  0
 15 36  1  0  0  0  0
 16 15  1  0  0  0  0
 16 18  1  0  0  0  0
 16 37  1  0  0  0  0
 16 38  1  0  0  0  0
 17 14  1  0  0  0  0
 17 19  1  0  0  0  0
 17 39  1  0  0  0  0
 17 40  1  0  0  0  0
 18 41  1  0  0  0  0
 18 42  1  0  0  0  0
 19 43  1  0  0  0  0
 19 44  1  0  0  0  0
 20 19  1  0  0  0  0
 20 18  1  0  0  0  0
 20 45  1  0  0  0  0
 20 46  1  0  0  0  0
 21 22  1  0  0  0  0
 21 23  1  0  0  0  0
 21 47  1  0  0  0  0
 22 48  1  0  0  0  0
 22 49  1  0  0  0  0
 22 50  1  0  0  0  0
 23 51  1  0  0  0  0
 23 52  1  0  0  0  0
 23 53  1  0  0  0  0
M  CHG  1   1   1
M  END
$$$$
