# Supplementary material for: Combined computational and classical medicinal chemistry procedure to disclose novel pyrrole-based compounds as potential antituberculosis agents
Source: J Comput Aided Mol Des. 2026 Apr 6;40(1):92. doi: 10.1007/s10822-026-00794-6 (PMC13053371; doi:10.1007/s10822-026-00794-6)
Supplement: Supplementary file 1 — Supplementary Material 1 [file 10822_2026_794_MOESM1_ESM.zip › Dataset.M_3-D_QSAR_Full_236/mols/TrainingSet/ACS_MCL2022_7j.sdf]

15335641_0005_0017_18.0836
 OpenBabel10172509213D

 65 67  0  0  0  0  0  0  0  0999 V2000
    1.3567   -1.1683    0.2080 N   0  3  0  0  0  0  0  0  0  0  0  0
    1.2175    0.3041    0.0040 C   0  0  0  0  0  0  0  0  0  0  0  0
    0.2425    0.9210    0.9474 C   0  0  0  0  0  0  0  0  0  0  0  0
   -0.4168    0.3346    2.0142 C   0  0  0  0  0  0  0  0  0  0  0  0
   -1.2365    1.2758    2.5924 N   0  0  0  0  0  0  0  0  0  0  0  0
   -1.0852    2.4882    1.9564 C   0  0  0  0  0  0  0  0  0  0  0  0
   -1.6777    3.7382    2.2060 C   0  0  0  0  0  0  0  0  0  0  0  0
   -1.3480    4.7996    1.3619 C   0  0  0  0  0  0  0  0  0  0  0  0
   -0.4605    4.6307    0.3068 C   0  0  0  0  0  0  0  0  0  0  0  0
    0.1302    3.3832    0.0696 C   0  0  0  0  0  0  0  0  0  0  0  0
   -0.1816    2.2910    0.9082 C   0  0  0  0  0  0  0  0  0  0  0  0
   -2.0588    6.3441    1.6348 Cl  0  0  0  0  0  0  0  0  0  0  0  0
    2.1949   -1.9183   -0.7871 C   0  0  0  0  0  0  0  0  0  0  0  0
    2.0270   -3.4181   -0.5215 C   0  0  0  0  0  0  0  0  0  0  0  0
    3.6510   -1.4303   -0.8039 C   0  0  0  0  0  0  0  0  0  0  0  0
    4.3830   -1.4482    0.5372 C   0  0  0  0  0  0  0  0  0  0  0  0
    2.7216   -3.9687    0.7260 C   0  0  0  0  0  0  0  0  0  0  0  0
   -2.1119    1.0153    3.7242 C   0  0  0  0  0  0  0  0  0  0  0  0
   -3.5993    0.8973    3.3718 C   0  0  0  0  0  0  0  0  0  0  0  0
    4.2362   -4.0522    0.5637 C   0  0  0  0  0  0  0  0  0  0  0  0
    5.0005   -2.7860    0.9337 C   0  0  0  0  0  0  0  0  0  0  0  0
   -3.9392   -0.2774    2.4433 C   0  0  0  0  0  0  0  0  0  0  0  0
   -3.9891    0.1286    0.9667 C   0  0  0  0  0  0  0  0  0  0  0  0
   -4.3346   -1.0325    0.0270 C   0  0  0  0  0  0  0  0  0  0  0  0
   -3.2480   -2.1120   -0.0240 C   0  0  0  0  0  0  0  0  0  0  0  0
   -3.4771   -3.1470   -1.1303 C   0  0  0  0  0  0  0  0  0  0  0  0
   -4.7557   -3.9531   -0.9517 C   0  0  0  0  0  0  0  0  0  0  0  0
    0.4201   -1.5717    0.1874 H   0  0  0  0  0  0  0  0  0  0  0  0
    1.8482   -1.2673    1.0963 H   0  0  0  0  0  0  0  0  0  0  0  0
    0.8856    0.4820   -0.9975 H   0  0  0  0  0  0  0  0  0  0  0  0
    2.1731    0.7495    0.1865 H   0  0  0  0  0  0  0  0  0  0  0  0
   -0.3111   -0.6442    2.3236 H   0  0  0  0  0  0  0  0  0  0  0  0
   -2.3366    3.8672    2.9897 H   0  0  0  0  0  0  0  0  0  0  0  0
   -0.2349    5.4296   -0.3063 H   0  0  0  0  0  0  0  0  0  0  0  0
    0.7903    3.2629   -0.7145 H   0  0  0  0  0  0  0  0  0  0  0  0
    1.8564   -1.7232   -1.7832 H   0  0  0  0  0  0  0  0  0  0  0  0
    2.4140   -3.9444   -1.3689 H   0  0  0  0  0  0  0  0  0  0  0  0
    0.9804   -3.5619   -0.3517 H   0  0  0  0  0  0  0  0  0  0  0  0
    3.6537   -0.4227   -1.1641 H   0  0  0  0  0  0  0  0  0  0  0  0
    4.1780   -2.1218   -1.4275 H   0  0  0  0  0  0  0  0  0  0  0  0
    3.6835   -1.1702    1.2977 H   0  0  0  0  0  0  0  0  0  0  0  0
    5.2019   -0.7675    0.4327 H   0  0  0  0  0  0  0  0  0  0  0  0
    2.3433   -4.9498    0.9243 H   0  0  0  0  0  0  0  0  0  0  0  0
    2.5181   -3.2973    1.5339 H   0  0  0  0  0  0  0  0  0  0  0  0
   -1.9981    1.8163    4.4245 H   0  0  0  0  0  0  0  0  0  0  0  0
   -1.8193    0.0649    4.1192 H   0  0  0  0  0  0  0  0  0  0  0  0
   -3.9021    1.8034    2.8899 H   0  0  0  0  0  0  0  0  0  0  0  0
   -4.1181    0.7205    4.2908 H   0  0  0  0  0  0  0  0  0  0  0  0
    4.4472   -4.2786   -0.4606 H   0  0  0  0  0  0  0  0  0  0  0  0
    4.5663   -4.8077    1.2457 H   0  0  0  0  0  0  0  0  0  0  0  0
    5.1179   -2.7820    1.9972 H   0  0  0  0  0  0  0  0  0  0  0  0
    5.9098   -2.8431    0.3726 H   0  0  0  0  0  0  0  0  0  0  0  0
   -4.8950   -0.6687    2.7228 H   0  0  0  0  0  0  0  0  0  0  0  0
   -3.1647   -1.0078    2.5508 H   0  0  0  0  0  0  0  0  0  0  0  0
   -3.0312    0.5161    0.6890 H   0  0  0  0  0  0  0  0  0  0  0  0
   -4.7654    0.8581    0.8659 H   0  0  0  0  0  0  0  0  0  0  0  0
   -4.4725   -0.6420   -0.9596 H   0  0  0  0  0  0  0  0  0  0  0  0
   -5.2232   -1.4935    0.4048 H   0  0  0  0  0  0  0  0  0  0  0  0
   -3.2283   -2.6195    0.9178 H   0  0  0  0  0  0  0  0  0  0  0  0
   -2.3212   -1.6207   -0.2351 H   0  0  0  0  0  0  0  0  0  0  0  0
   -2.6483   -3.8237   -1.1380 H   0  0  0  0  0  0  0  0  0  0  0  0
   -3.5700   -2.6090   -2.0505 H   0  0  0  0  0  0  0  0  0  0  0  0
   -4.7027   -4.5082   -0.0385 H   0  0  0  0  0  0  0  0  0  0  0  0
   -4.8692   -4.6286   -1.7737 H   0  0  0  0  0  0  0  0  0  0  0  0
   -5.5941   -3.2891   -0.9173 H   0  0  0  0  0  0  0  0  0  0  0  0
  1  2  1  0  0  0  0
  1 13  1  0  0  0  0
  1 28  1  0  0  0  0
  1 29  1  0  0  0  0
  2  3  1  0  0  0  0
  2 30  1  0  0  0  0
  2 31  1  0  0  0  0
  3  4  2  0  0  0  0
  3 11  1  0  0  0  0
  4  5  1  0  0  0  0
  4 32  1  0  0  0  0
  5  6  1  0  0  0  0
  5 18  1  0  0  0  0
  6  7  1  0  0  0  0
  6 11  2  0  0  0  0
  7  8  2  0  0  0  0
  7 33  1  0  0  0  0
  8  9  1  0  0  0  0
  8 12  1  0  0  0  0
  9 10  2  0  0  0  0
  9 34  1  0  0  0  0
 10 11  1  0  0  0  0
 10 35  1  0  0  0  0
 13 36  1  0  0  0  0
 14 13  1  0  0  0  0
 14 37  1  0  0  0  0
 14 38  1  0  0  0  0
 15 13  1  0  0  0  0
 15 39  1  0  0  0  0
 15 40  1  0  0  0  0
 16 15  1  0  0  0  0
 16 41  1  0  0  0  0
 16 42  1  0  0  0  0
 17 14  1  0  0  0  0
 17 43  1  0  0  0  0
 17 44  1  0  0  0  0
 18 19  1  0  0  0  0
 18 45  1  0  0  0  0
 18 46  1  0  0  0  0
 19 22  1  0  0  0  0
 19 47  1  0  0  0  0
 19 48  1  0  0  0  0
 20 17  1  0  0  0  0
 20 49  1  0  0  0  0
 20 50  1  0  0  0  0
 21 16  1  0  0  0  0
 21 20  1  0  0  0  0
 21 51  1  0  0  0  0
 21 52  1  0  0  0  0
 22 53  1  0  0  0  0
 22 54  1  0  0  0  0
 23 22  1  0  0  0  0
 23 55  1  0  0  0  0
 23 56  1  0  0  0  0
 24 23  1  0  0  0  0
 24 57  1  0  0  0  0
 24 58  1  0  0  0  0
 25 24  1  0  0  0  0
 25 59  1  0  0  0  0
 25 60  1  0  0  0  0
 26 25  1  0  0  0  0
 26 61  1  0  0  0  0
 26 62  1  0  0  0  0
 27 26  1  0  0  0  0
 27 63  1  0  0  0  0
 27 64  1  0  0  0  0
 27 65  1  0  0  0  0
M  CHG  1   1   1
M  END
$$$$
