# Supplementary material for: Combined computational and classical medicinal chemistry procedure to disclose novel pyrrole-based compounds as potential antituberculosis agents
Source: J Comput Aided Mol Des. 2026 Apr 6;40(1):92. doi: 10.1007/s10822-026-00794-6 (PMC13053371; doi:10.1007/s10822-026-00794-6)
Supplement: Supplementary file 1 — Supplementary Material 1 [file 10822_2026_794_MOESM1_ESM.zip › Dataset.M_3-D_QSAR_Full_236/mols/TrainingSet/ACS_MCL2022_7k.sdf]

15335646_0011_0001_17.1002
 OpenBabel10172509213D

 56 58  0  0  0  0  0  0  0  0999 V2000
    1.7508   -0.6835    0.4560 N   0  3  0  0  0  0  0  0  0  0  0  0
    0.4094   -0.2816   -0.0533 C   0  0  0  0  0  0  0  0  0  0  0  0
   -0.2573    0.5886    0.9537 C   0  0  0  0  0  0  0  0  0  0  0  0
   -0.8175    0.1779    2.1497 C   0  0  0  0  0  0  0  0  0  0  0  0
   -1.3250    1.2795    2.7934 N   0  0  0  0  0  0  0  0  0  0  0  0
   -1.0932    2.4122    2.0433 C   0  0  0  0  0  0  0  0  0  0  0  0
   -1.4154    3.7585    2.2893 C   0  0  0  0  0  0  0  0  0  0  0  0
   -1.0578    4.7046    1.3274 C   0  0  0  0  0  0  0  0  0  0  0  0
   -0.4039    4.3317    0.1590 C   0  0  0  0  0  0  0  0  0  0  0  0
   -0.0841    2.9886   -0.0771 C   0  0  0  0  0  0  0  0  0  0  0  0
   -0.4306    2.0081    0.8790 C   0  0  0  0  0  0  0  0  0  0  0  0
   -1.4354    6.3622    1.5956 Cl  0  0  0  0  0  0  0  0  0  0  0  0
    2.4898   -1.5018   -0.4855 C   0  0  0  0  0  0  0  0  0  0  0  0
    3.4712   -0.9142   -1.2848 C   0  0  0  0  0  0  0  0  0  0  0  0
    2.2236   -2.8707   -0.5635 C   0  0  0  0  0  0  0  0  0  0  0  0
    2.9410   -3.6568   -1.4650 C   0  0  0  0  0  0  0  0  0  0  0  0
    4.1896   -1.7089   -2.1788 C   0  0  0  0  0  0  0  0  0  0  0  0
    3.9216   -3.0759   -2.2710 C   0  0  0  0  0  0  0  0  0  0  0  0
   -2.0298    1.2343    4.0708 C   0  0  0  0  0  0  0  0  0  0  0  0
   -1.1010    1.5352    5.2464 C   0  0  0  0  0  0  0  0  0  0  0  0
   -1.8311    1.5916    6.5925 C   0  0  0  0  0  0  0  0  0  0  0  0
   -2.3243    0.2236    7.0676 C   0  0  0  0  0  0  0  0  0  0  0  0
   -3.1226    0.2747    8.3761 C   0  0  0  0  0  0  0  0  0  0  0  0
   -2.3106    0.7307    9.5944 C   0  0  0  0  0  0  0  0  0  0  0  0
   -2.5392    2.1921    9.9951 C   0  0  0  0  0  0  0  0  0  0  0  0
   -3.9120    2.4376   10.6073 C   0  0  0  0  0  0  0  0  0  0  0  0
    2.0986   -0.4210    1.3388 H   0  0  0  0  0  0  0  0  0  0  0  0
    1.2106   -1.2172    1.0826 H   0  0  0  0  0  0  0  0  0  0  0  0
   -0.1857   -1.1548   -0.2214 H   0  0  0  0  0  0  0  0  0  0  0  0
    0.5203    0.2537   -0.9731 H   0  0  0  0  0  0  0  0  0  0  0  0
   -0.8488   -0.7926    2.4993 H   0  0  0  0  0  0  0  0  0  0  0  0
   -1.9018    4.0388    3.1553 H   0  0  0  0  0  0  0  0  0  0  0  0
   -0.1524    5.0490   -0.5391 H   0  0  0  0  0  0  0  0  0  0  0  0
    0.4025    2.7166   -0.9456 H   0  0  0  0  0  0  0  0  0  0  0  0
    3.6636    0.0973   -1.2154 H   0  0  0  0  0  0  0  0  0  0  0  0
    1.5029   -3.2964    0.0402 H   0  0  0  0  0  0  0  0  0  0  0  0
    2.7469   -4.6679   -1.5362 H   0  0  0  0  0  0  0  0  0  0  0  0
    4.9199   -1.2857   -2.7726 H   0  0  0  0  0  0  0  0  0  0  0  0
    4.4507   -3.6594   -2.9378 H   0  0  0  0  0  0  0  0  0  0  0  0
   -2.4471    0.2577    4.2011 H   0  0  0  0  0  0  0  0  0  0  0  0
   -2.7949    1.9821    4.0535 H   0  0  0  0  0  0  0  0  0  0  0  0
   -0.6303    2.4807    5.0748 H   0  0  0  0  0  0  0  0  0  0  0  0
   -0.3904    0.7373    5.3029 H   0  0  0  0  0  0  0  0  0  0  0  0
   -2.6749    2.2423    6.4949 H   0  0  0  0  0  0  0  0  0  0  0  0
   -1.1313    1.9477    7.3194 H   0  0  0  0  0  0  0  0  0  0  0  0
   -1.4741   -0.4090    7.2154 H   0  0  0  0  0  0  0  0  0  0  0  0
   -2.9853   -0.1491    6.3132 H   0  0  0  0  0  0  0  0  0  0  0  0
   -3.5029   -0.7055    8.5749 H   0  0  0  0  0  0  0  0  0  0  0  0
   -3.8959    1.0006    8.2346 H   0  0  0  0  0  0  0  0  0  0  0  0
   -1.2719    0.6032    9.3713 H   0  0  0  0  0  0  0  0  0  0  0  0
   -2.6358    0.1327   10.4200 H   0  0  0  0  0  0  0  0  0  0  0  0
   -2.4416    2.8035    9.1224 H   0  0  0  0  0  0  0  0  0  0  0  0
   -1.8104    2.4359   10.7396 H   0  0  0  0  0  0  0  0  0  0  0  0
   -4.6698    2.2037    9.8891 H   0  0  0  0  0  0  0  0  0  0  0  0
   -3.9965    3.4653   10.8931 H   0  0  0  0  0  0  0  0  0  0  0  0
   -4.0341    1.8163   11.4699 H   0  0  0  0  0  0  0  0  0  0  0  0
  1  2  1  0  0  0  0
  1 13  1  0  0  0  0
  1 27  1  0  0  0  0
  1 28  1  0  0  0  0
  2  3  1  0  0  0  0
  2 29  1  0  0  0  0
  2 30  1  0  0  0  0
  3  4  2  0  0  0  0
  3 11  1  0  0  0  0
  4  5  1  0  0  0  0
  4 31  1  0  0  0  0
  5  6  1  0  0  0  0
  5 19  1  0  0  0  0
  6  7  1  0  0  0  0
  6 11  2  0  0  0  0
  7  8  2  0  0  0  0
  7 32  1  0  0  0  0
  8  9  1  0  0  0  0
  8 12  1  0  0  0  0
  9 10  2  0  0  0  0
  9 33  1  0  0  0  0
 10 11  1  0  0  0  0
 10 34  1  0  0  0  0
 14 13  2  0  0  0  0
 14 35  1  0  0  0  0
 15 13  1  0  0  0  0
 15 36  1  0  0  0  0
 16 15  2  0  0  0  0
 16 37  1  0  0  0  0
 17 14  1  0  0  0  0
 17 38  1  0  0  0  0
 18 17  2  0  0  0  0
 18 16  1  0  0  0  0
 18 39  1  0  0  0  0
 19 20  1  0  0  0  0
 19 40  1  0  0  0  0
 19 41  1  0  0  0  0
 20 42  1  0  0  0  0
 20 43  1  0  0  0  0
 21 20  1  0  0  0  0
 21 44  1  0  0  0  0
 21 45  1  0  0  0  0
 22 21  1  0  0  0  0
 22 46  1  0  0  0  0
 22 47  1  0  0  0  0
 23 22  1  0  0  0  0
 23 48  1  0  0  0  0
 23 49  1  0  0  0  0
 24 23  1  0  0  0  0
 24 50  1  0  0  0  0
 24 51  1  0  0  0  0
 25 24  1  0  0  0  0
 25 52  1  0  0  0  0
 25 53  1  0  0  0  0
 26 25  1  0  0  0  0
 26 54  1  0  0  0  0
 26 55  1  0  0  0  0
 26 56  1  0  0  0  0
M  CHG  1   1   1
M  END
$$$$
