# Supplementary material for: Combined computational and classical medicinal chemistry procedure to disclose novel pyrrole-based compounds as potential antituberculosis agents
Source: J Comput Aided Mol Des. 2026 Apr 6;40(1):92. doi: 10.1007/s10822-026-00794-6 (PMC13053371; doi:10.1007/s10822-026-00794-6)
Supplement: Supplementary file 1 — Supplementary Material 1 [file 10822_2026_794_MOESM1_ESM.zip › Dataset.M_3-D_QSAR_Full_236/mols/TrainingSet/ACS_MCL2022_7l.sdf]

15335645_0009_0002_19.8796
 OpenBabel10172509213D

 65 67  0  0  0  0  0  0  0  0999 V2000
   -1.2456    2.5435    2.0003 N   0  3  0  0  0  0  0  0  0  0  0  0
   -0.5317    2.1394    0.7538 C   0  0  0  0  0  0  0  0  0  0  0  0
    0.1000    0.7942    0.8677 C   0  0  0  0  0  0  0  0  0  0  0  0
   -0.1088   -0.1809    1.8287 C   0  0  0  0  0  0  0  0  0  0  0  0
    0.6858   -1.2631    1.5315 N   0  0  0  0  0  0  0  0  0  0  0  0
    1.4134   -1.0172    0.3881 C   0  0  0  0  0  0  0  0  0  0  0  0
    2.3434   -1.8159   -0.3000 C   0  0  0  0  0  0  0  0  0  0  0  0
    2.9264   -1.2938   -1.4562 C   0  0  0  0  0  0  0  0  0  0  0  0
    2.6000   -0.0241   -1.9174 C   0  0  0  0  0  0  0  0  0  0  0  0
    1.6716    0.7636   -1.2256 C   0  0  0  0  0  0  0  0  0  0  0  0
    1.0652    0.2631   -0.0518 C   0  0  0  0  0  0  0  0  0  0  0  0
    4.0687   -2.2441   -2.3251 Cl  0  0  0  0  0  0  0  0  0  0  0  0
   -1.9030    3.8878    1.9825 C   0  0  0  0  0  0  0  0  0  0  0  0
   -2.9425    3.9231    3.1117 C   0  0  0  0  0  0  0  0  0  0  0  0
   -0.8664    4.9944    2.1538 C   0  0  0  0  0  0  0  0  0  0  0  0
   -1.5097    6.3858    2.1176 C   0  0  0  0  0  0  0  0  0  0  0  0
   -3.2855    5.3415    3.5797 C   0  0  0  0  0  0  0  0  0  0  0  0
   -2.9987    6.3912    2.5041 C   0  0  0  0  0  0  0  0  0  0  0  0
   -3.4351    7.7825    2.9580 C   0  0  0  0  0  0  0  0  0  0  0  0
    0.7447   -2.4858    2.3262 C   0  0  0  0  0  0  0  0  0  0  0  0
   -0.2011   -3.5591    1.7894 C   0  0  0  0  0  0  0  0  0  0  0  0
   -0.2223   -4.8265    2.6489 C   0  0  0  0  0  0  0  0  0  0  0  0
    1.1108   -5.5751    2.6467 C   0  0  0  0  0  0  0  0  0  0  0  0
    1.0473   -6.9701    3.2799 C   0  0  0  0  0  0  0  0  0  0  0  0
    0.7257   -6.9784    4.7784 C   0  0  0  0  0  0  0  0  0  0  0  0
   -0.7565   -7.2209    5.0728 C   0  0  0  0  0  0  0  0  0  0  0  0
   -1.0288   -7.2337    6.5694 C   0  0  0  0  0  0  0  0  0  0  0  0
   -0.5672    2.5395    2.7620 H   0  0  0  0  0  0  0  0  0  0  0  0
   -2.0049    1.8711    2.1086 H   0  0  0  0  0  0  0  0  0  0  0  0
    0.2314    2.8603    0.5465 H   0  0  0  0  0  0  0  0  0  0  0  0
   -1.2543    2.0933   -0.0340 H   0  0  0  0  0  0  0  0  0  0  0  0
   -0.7522   -0.1077    2.6323 H   0  0  0  0  0  0  0  0  0  0  0  0
    2.5877   -2.7594    0.0392 H   0  0  0  0  0  0  0  0  0  0  0  0
    3.0443    0.3403   -2.7746 H   0  0  0  0  0  0  0  0  0  0  0  0
    1.4314    1.7057   -1.5717 H   0  0  0  0  0  0  0  0  0  0  0  0
   -2.3860    4.0520    1.0420 H   0  0  0  0  0  0  0  0  0  0  0  0
   -2.5561    3.3751    3.9455 H   0  0  0  0  0  0  0  0  0  0  0  0
   -3.8425    3.4917    2.7259 H   0  0  0  0  0  0  0  0  0  0  0  0
   -0.1495    4.9233    1.3626 H   0  0  0  0  0  0  0  0  0  0  0  0
   -0.3989    4.8682    3.1079 H   0  0  0  0  0  0  0  0  0  0  0  0
   -1.4173    6.7745    1.1250 H   0  0  0  0  0  0  0  0  0  0  0  0
   -0.9976    6.9850    2.8412 H   0  0  0  0  0  0  0  0  0  0  0  0
   -2.7015    5.5687    4.4470 H   0  0  0  0  0  0  0  0  0  0  0  0
   -4.3330    5.3713    3.7962 H   0  0  0  0  0  0  0  0  0  0  0  0
   -3.5713    6.1349    1.6373 H   0  0  0  0  0  0  0  0  0  0  0  0
   -2.8773    8.0658    3.8261 H   0  0  0  0  0  0  0  0  0  0  0  0
   -4.4789    7.7699    3.1932 H   0  0  0  0  0  0  0  0  0  0  0  0
   -3.2549    8.4867    2.1728 H   0  0  0  0  0  0  0  0  0  0  0  0
    0.4711   -2.2565    3.3349 H   0  0  0  0  0  0  0  0  0  0  0  0
    1.7431   -2.8673    2.2751 H   0  0  0  0  0  0  0  0  0  0  0  0
    0.1104   -3.8236    0.8005 H   0  0  0  0  0  0  0  0  0  0  0  0
   -1.1892   -3.1487    1.8023 H   0  0  0  0  0  0  0  0  0  0  0  0
   -0.9808   -5.4806    2.2724 H   0  0  0  0  0  0  0  0  0  0  0  0
   -0.4173   -4.5252    3.6569 H   0  0  0  0  0  0  0  0  0  0  0  0
    1.8245   -4.9918    3.1901 H   0  0  0  0  0  0  0  0  0  0  0  0
    1.3846   -5.7140    1.6217 H   0  0  0  0  0  0  0  0  0  0  0  0
    1.9967   -7.4433    3.1400 H   0  0  0  0  0  0  0  0  0  0  0  0
    0.2448   -7.4860    2.7954 H   0  0  0  0  0  0  0  0  0  0  0  0
    1.0046   -6.0317    5.1918 H   0  0  0  0  0  0  0  0  0  0  0  0
    1.2745   -7.7848    5.2181 H   0  0  0  0  0  0  0  0  0  0  0  0
   -1.0442   -8.1645    4.6583 H   0  0  0  0  0  0  0  0  0  0  0  0
   -1.3221   -6.4258    4.6338 H   0  0  0  0  0  0  0  0  0  0  0  0
   -0.4707   -8.0238    7.0267 H   0  0  0  0  0  0  0  0  0  0  0  0
   -2.0735   -7.3895    6.7405 H   0  0  0  0  0  0  0  0  0  0  0  0
   -0.7338   -6.2968    6.9936 H   0  0  0  0  0  0  0  0  0  0  0  0
  1  2  1  0  0  0  0
  1 13  1  0  0  0  0
  1 28  1  0  0  0  0
  1 29  1  0  0  0  0
  2  3  1  0  0  0  0
  2 30  1  0  0  0  0
  2 31  1  0  0  0  0
  3  4  2  0  0  0  0
  3 11  1  0  0  0  0
  4  5  1  0  0  0  0
  4 32  1  0  0  0  0
  5  6  1  0  0  0  0
  5 20  1  0  0  0  0
  6  7  1  0  0  0  0
  6 11  2  0  0  0  0
  7  8  2  0  0  0  0
  7 33  1  0  0  0  0
  8  9  1  0  0  0  0
  8 12  1  0  0  0  0
  9 10  2  0  0  0  0
  9 34  1  0  0  0  0
 10 11  1  0  0  0  0
 10 35  1  0  0  0  0
 13 36  1  0  0  0  0
 14 13  1  0  0  0  0
 14 37  1  0  0  0  0
 14 38  1  0  0  0  0
 15 13  1  0  0  0  0
 15 39  1  0  0  0  0
 15 40  1  0  0  0  0
 16 15  1  0  0  0  0
 16 41  1  0  0  0  0
 16 42  1  0  0  0  0
 17 14  1  0  0  0  0
 17 43  1  0  0  0  0
 17 44  1  0  0  0  0
 18 17  1  0  0  0  0
 18 16  1  0  0  0  0
 18 19  1  0  0  0  0
 18 45  1  0  0  0  0
 19 46  1  0  0  0  0
 19 47  1  0  0  0  0
 19 48  1  0  0  0  0
 20 21  1  0  0  0  0
 20 49  1  0  0  0  0
 20 50  1  0  0  0  0
 21 22  1  0  0  0  0
 21 51  1  0  0  0  0
 21 52  1  0  0  0  0
 22 53  1  0  0  0  0
 22 54  1  0  0  0  0
 23 22  1  0  0  0  0
 23 55  1  0  0  0  0
 23 56  1  0  0  0  0
 24 23  1  0  0  0  0
 24 57  1  0  0  0  0
 24 58  1  0  0  0  0
 25 24  1  0  0  0  0
 25 59  1  0  0  0  0
 25 60  1  0  0  0  0
 26 25  1  0  0  0  0
 26 61  1  0  0  0  0
 26 62  1  0  0  0  0
 27 26  1  0  0  0  0
 27 63  1  0  0  0  0
 27 64  1  0  0  0  0
 27 65  1  0  0  0  0
M  CHG  1   1   1
M  END
$$$$
