# Supplementary material for: Combined computational and classical medicinal chemistry procedure to disclose novel pyrrole-based compounds as potential antituberculosis agents
Source: J Comput Aided Mol Des. 2026 Apr 6;40(1):92. doi: 10.1007/s10822-026-00794-6 (PMC13053371; doi:10.1007/s10822-026-00794-6)
Supplement: Supplementary file 1 — Supplementary Material 1 [file 10822_2026_794_MOESM1_ESM.zip › Dataset.M_3-D_QSAR_Full_236/mols/TrainingSet/ACS_MCL2022_7m.sdf]

15335647_0014_0017_60.2129
 OpenBabel10172509213D

 67 69  0  0  0  0  0  0  0  0999 V2000
    2.2838   -3.2457   -0.3619 N   0  3  0  0  0  0  0  0  0  0  0  0
    2.4885   -1.7644   -0.4207 C   0  0  0  0  0  0  0  0  0  0  0  0
    1.3524   -1.0232    0.1988 C   0  0  0  0  0  0  0  0  0  0  0  0
    0.4695   -1.4666    1.1682 C   0  0  0  0  0  0  0  0  0  0  0  0
   -0.4331   -0.4600    1.4375 N   0  0  0  0  0  0  0  0  0  0  0  0
   -0.1143    0.6604    0.6975 C   0  0  0  0  0  0  0  0  0  0  0  0
   -0.7073    1.9332    0.6513 C   0  0  0  0  0  0  0  0  0  0  0  0
   -0.1694    2.8796   -0.2246 C   0  0  0  0  0  0  0  0  0  0  0  0
    0.9263    2.5825   -1.0229 C   0  0  0  0  0  0  0  0  0  0  0  0
    1.5171    1.3151   -0.9653 C   0  0  0  0  0  0  0  0  0  0  0  0
    0.9910    0.3340   -0.0941 C   0  0  0  0  0  0  0  0  0  0  0  0
   -0.8796    4.4446   -0.3185 Cl  0  0  0  0  0  0  0  0  0  0  0  0
    3.2595   -4.1459   -1.0757 C   0  0  0  0  0  0  0  0  0  0  0  0
    2.9609   -4.1106   -2.5793 C   0  0  0  0  0  0  0  0  0  0  0  0
    4.6936   -3.8177   -0.6519 C   0  0  0  0  0  0  0  0  0  0  0  0
    5.6243   -5.0297   -0.7317 C   0  0  0  0  0  0  0  0  0  0  0  0
    4.0765   -4.5701   -3.5143 C   0  0  0  0  0  0  0  0  0  0  0  0
   -1.5061   -0.5703    2.4308 C   0  0  0  0  0  0  0  0  0  0  0  0
    4.8395   -5.8078   -3.0584 C   0  0  0  0  0  0  0  0  0  0  0  0
    6.0112   -5.4736   -2.1385 C   0  0  0  0  0  0  0  0  0  0  0  0
   -2.8959   -0.2850    1.9278 C   0  0  0  0  0  0  0  0  0  0  0  0
   -3.5281   -0.7589    0.8330 C   0  0  0  0  0  0  0  0  0  0  0  0
   -2.9247   -1.7842   -0.0941 C   0  0  0  0  0  0  0  0  0  0  0  0
   -4.9282   -0.3228    0.3997 C   0  0  0  0  0  0  0  0  0  0  0  0
   -5.6463    0.8077    1.1609 C   0  0  0  0  0  0  0  0  0  0  0  0
   -5.0281    2.1697    0.9730 C   0  0  0  0  0  0  0  0  0  0  0  0
   -5.5998    3.3456    1.2984 C   0  0  0  0  0  0  0  0  0  0  0  0
   -4.8826    4.6513    1.0683 C   0  0  0  0  0  0  0  0  0  0  0  0
   -6.9680    3.4876    1.9088 C   0  0  0  0  0  0  0  0  0  0  0  0
    1.3608   -3.4358   -0.7522 H   0  0  0  0  0  0  0  0  0  0  0  0
    2.4167   -3.4726    0.6236 H   0  0  0  0  0  0  0  0  0  0  0  0
    2.5783   -1.4676   -1.4448 H   0  0  0  0  0  0  0  0  0  0  0  0
    3.3770   -1.5295    0.1272 H   0  0  0  0  0  0  0  0  0  0  0  0
    0.4844   -2.3966    1.6153 H   0  0  0  0  0  0  0  0  0  0  0  0
   -1.5176    2.1627    1.2477 H   0  0  0  0  0  0  0  0  0  0  0  0
    1.3067    3.2986   -1.6612 H   0  0  0  0  0  0  0  0  0  0  0  0
    2.3342    1.0975   -1.5569 H   0  0  0  0  0  0  0  0  0  0  0  0
    3.1432   -5.1713   -0.7929 H   0  0  0  0  0  0  0  0  0  0  0  0
    2.7178   -3.1010   -2.8373 H   0  0  0  0  0  0  0  0  0  0  0  0
    2.1677   -4.8141   -2.7235 H   0  0  0  0  0  0  0  0  0  0  0  0
    4.6796   -3.4625    0.3573 H   0  0  0  0  0  0  0  0  0  0  0  0
    5.0688   -3.0768   -1.3266 H   0  0  0  0  0  0  0  0  0  0  0  0
    5.1365   -5.8513   -0.2500 H   0  0  0  0  0  0  0  0  0  0  0  0
    6.5361   -4.7295   -0.2590 H   0  0  0  0  0  0  0  0  0  0  0  0
    4.7771   -3.7674   -3.6126 H   0  0  0  0  0  0  0  0  0  0  0  0
    3.6001   -4.8382   -4.4341 H   0  0  0  0  0  0  0  0  0  0  0  0
   -1.2946    0.1199    3.2206 H   0  0  0  0  0  0  0  0  0  0  0  0
   -1.5130   -1.5950    2.7387 H   0  0  0  0  0  0  0  0  0  0  0  0
    5.2164   -6.3147   -3.9220 H   0  0  0  0  0  0  0  0  0  0  0  0
    4.1591   -6.4205   -2.5047 H   0  0  0  0  0  0  0  0  0  0  0  0
    6.6250   -6.3459   -2.0536 H   0  0  0  0  0  0  0  0  0  0  0  0
    6.5127   -4.6410   -2.5859 H   0  0  0  0  0  0  0  0  0  0  0  0
   -3.4468    0.3695    2.5050 H   0  0  0  0  0  0  0  0  0  0  0  0
   -1.9496   -2.0516    0.2560 H   0  0  0  0  0  0  0  0  0  0  0  0
   -2.8498   -1.3738   -1.0794 H   0  0  0  0  0  0  0  0  0  0  0  0
   -3.5467   -2.6546   -0.1166 H   0  0  0  0  0  0  0  0  0  0  0  0
   -5.5558   -1.1870    0.4636 H   0  0  0  0  0  0  0  0  0  0  0  0
   -4.7690    0.0942   -0.5727 H   0  0  0  0  0  0  0  0  0  0  0  0
   -5.6294    0.5727    2.2046 H   0  0  0  0  0  0  0  0  0  0  0  0
   -6.6385    0.8633    0.7642 H   0  0  0  0  0  0  0  0  0  0  0  0
   -4.0836    2.2045    0.5585 H   0  0  0  0  0  0  0  0  0  0  0  0
   -3.9235    4.4597    0.6344 H   0  0  0  0  0  0  0  0  0  0  0  0
   -4.7568    5.1585    2.0020 H   0  0  0  0  0  0  0  0  0  0  0  0
   -5.4584    5.2625    0.4051 H   0  0  0  0  0  0  0  0  0  0  0  0
   -7.4036    2.5187    2.0371 H   0  0  0  0  0  0  0  0  0  0  0  0
   -7.5874    4.0745    1.2632 H   0  0  0  0  0  0  0  0  0  0  0  0
   -6.8858    3.9705    2.8601 H   0  0  0  0  0  0  0  0  0  0  0  0
  1  2  1  0  0  0  0
  1 13  1  0  0  0  0
  1 30  1  0  0  0  0
  1 31  1  0  0  0  0
  2  3  1  0  0  0  0
  2 32  1  0  0  0  0
  2 33  1  0  0  0  0
  3  4  2  0  0  0  0
  3 11  1  0  0  0  0
  4  5  1  0  0  0  0
  4 34  1  0  0  0  0
  5  6  1  0  0  0  0
  5 18  1  0  0  0  0
  6  7  1  0  0  0  0
  6 11  2  0  0  0  0
  7  8  2  0  0  0  0
  7 35  1  0  0  0  0
  8  9  1  0  0  0  0
  8 12  1  0  0  0  0
  9 10  2  0  0  0  0
  9 36  1  0  0  0  0
 10 11  1  0  0  0  0
 10 37  1  0  0  0  0
 13 38  1  0  0  0  0
 14 13  1  0  0  0  0
 14 39  1  0  0  0  0
 14 40  1  0  0  0  0
 15 13  1  0  0  0  0
 15 41  1  0  0  0  0
 15 42  1  0  0  0  0
 16 15  1  0  0  0  0
 16 43  1  0  0  0  0
 16 44  1  0  0  0  0
 17 14  1  0  0  0  0
 17 45  1  0  0  0  0
 17 46  1  0  0  0  0
 18 47  1  0  0  0  0
 18 48  1  0  0  0  0
 19 17  1  0  0  0  0
 19 49  1  0  0  0  0
 19 50  1  0  0  0  0
 20 16  1  0  0  0  0
 20 19  1  0  0  0  0
 20 51  1  0  0  0  0
 20 52  1  0  0  0  0
 21 18  1  0  0  0  0
 21 53  1  0  0  0  0
 22 21  2  0  0  0  0
 23 22  1  0  0  0  0
 23 54  1  0  0  0  0
 23 55  1  0  0  0  0
 23 56  1  0  0  0  0
 24 22  1  0  0  0  0
 24 57  1  0  0  0  0
 24 58  1  0  0  0  0
 25 24  1  0  0  0  0
 25 59  1  0  0  0  0
 25 60  1  0  0  0  0
 26 25  1  0  0  0  0
 26 61  1  0  0  0  0
 27 26  2  0  0  0  0
 28 27  1  0  0  0  0
 28 62  1  0  0  0  0
 28 63  1  0  0  0  0
 28 64  1  0  0  0  0
 29 27  1  0  0  0  0
 29 65  1  0  0  0  0
 29 66  1  0  0  0  0
 29 67  1  0  0  0  0
M  CHG  1   1   1
M  END
$$$$
