# Supplementary material for: Combined computational and classical medicinal chemistry procedure to disclose novel pyrrole-based compounds as potential antituberculosis agents
Source: J Comput Aided Mol Des. 2026 Apr 6;40(1):92. doi: 10.1007/s10822-026-00794-6 (PMC13053371; doi:10.1007/s10822-026-00794-6)
Supplement: Supplementary file 1 — Supplementary Material 1 [file 10822_2026_794_MOESM1_ESM.zip › Dataset.M_3-D_QSAR_Full_236/mols/TrainingSet/BMC2008_8b.sdf]

15335526_0012_0004_122.5272
 OpenBabel10172509213D

 41 43  0  0  0  0  0  0  0  0999 V2000
    1.1406    0.4238    0.0033 C   0  0  0  0  0  0  0  0  0  0  0  0
    0.2267    0.8505    0.9668 N   0  0  0  0  0  0  0  0  0  0  0  0
    0.1264   -0.0537    1.9701 N   0  0  0  0  0  0  0  0  0  0  0  0
    0.7379   -1.1552    1.5153 C   0  0  0  0  0  0  0  0  0  0  0  0
    1.4112   -0.9051    0.2875 C   0  0  0  0  0  0  0  0  0  0  0  0
    1.6268    1.1876   -0.9787 O   0  0  0  0  0  0  0  0  0  0  0  0
    2.2165   -1.8121   -0.5130 C   0  0  0  0  0  0  0  0  0  0  0  0
   -0.5516    2.0441    1.0070 C   0  0  0  0  0  0  0  0  0  0  0  0
   -0.8075    2.7939   -0.1497 C   0  0  0  0  0  0  0  0  0  0  0  0
   -1.5746    3.9604   -0.0735 C   0  0  0  0  0  0  0  0  0  0  0  0
   -2.1002    4.3770    1.1482 C   0  0  0  0  0  0  0  0  0  0  0  0
   -1.8754    3.6210    2.2965 C   0  0  0  0  0  0  0  0  0  0  0  0
   -1.1122    2.4537    2.2273 C   0  0  0  0  0  0  0  0  0  0  0  0
    0.6736   -2.4011    2.3632 C   0  0  0  0  0  0  0  0  0  0  0  0
    1.8846   -2.9788   -0.7052 O   0  0  0  0  0  0  0  0  0  0  0  0
    3.4939   -1.3374   -1.1130 C   0  0  0  0  0  0  0  0  0  0  0  0
    4.3279   -0.4257   -0.4501 C   0  0  0  0  0  0  0  0  0  0  0  0
    3.8928   -1.8715   -2.3466 C   0  0  0  0  0  0  0  0  0  0  0  0
    5.5340   -0.0282   -1.0349 C   0  0  0  0  0  0  0  0  0  0  0  0
    5.9116   -0.5497   -2.2721 C   0  0  0  0  0  0  0  0  0  0  0  0
    5.0986   -1.4721   -2.9288 C   0  0  0  0  0  0  0  0  0  0  0  0
    2.0498   -2.9906    2.6731 C   0  0  0  0  0  0  0  0  0  0  0  0
   -0.2674   -3.4531    1.7765 C   0  0  0  0  0  0  0  0  0  0  0  0
    7.3961   -0.0570   -2.9880 Cl  0  0  0  0  0  0  0  0  0  0  0  0
    2.2395    0.8299   -1.5908 H   0  0  0  0  0  0  0  0  0  0  0  0
   -0.4292    2.4844   -1.0586 H   0  0  0  0  0  0  0  0  0  0  0  0
   -1.7523    4.5152   -0.9254 H   0  0  0  0  0  0  0  0  0  0  0  0
   -2.6556    5.2451    1.2022 H   0  0  0  0  0  0  0  0  0  0  0  0
   -2.2733    3.9240    3.1992 H   0  0  0  0  0  0  0  0  0  0  0  0
   -0.9594    1.8891    3.0776 H   0  0  0  0  0  0  0  0  0  0  0  0
    0.2613   -2.0887    3.2999 H   0  0  0  0  0  0  0  0  0  0  0  0
    4.0514   -0.0480    0.4696 H   0  0  0  0  0  0  0  0  0  0  0  0
    3.2939   -2.5618   -2.8260 H   0  0  0  0  0  0  0  0  0  0  0  0
    6.1438    0.6499   -0.5519 H   0  0  0  0  0  0  0  0  0  0  0  0
    5.3862   -1.8585   -3.8415 H   0  0  0  0  0  0  0  0  0  0  0  0
    2.5091   -3.3208    1.7649 H   0  0  0  0  0  0  0  0  0  0  0  0
    1.9405   -3.8204    3.3397 H   0  0  0  0  0  0  0  0  0  0  0  0
    2.6629   -2.2432    3.1317 H   0  0  0  0  0  0  0  0  0  0  0  0
    0.1156   -3.7891    0.8356 H   0  0  0  0  0  0  0  0  0  0  0  0
   -1.2374   -3.0243    1.6342 H   0  0  0  0  0  0  0  0  0  0  0  0
   -0.3391   -4.2822    2.4490 H   0  0  0  0  0  0  0  0  0  0  0  0
  1  5  2  0  0  0  0
  1  2  1  0  0  0  0
  2  3  1  0  0  0  0
  3  4  2  0  0  0  0
  4  5  1  0  0  0  0
  4 14  1  0  0  0  0
  6  1  1  0  0  0  0
  6 25  1  0  0  0  0
  7  5  1  0  0  0  0
  8  9  2  0  0  0  0
  8  2  1  0  0  0  0
  8 13  1  0  0  0  0
  9 10  1  0  0  0  0
  9 26  1  0  0  0  0
 10 11  2  0  0  0  0
 10 27  1  0  0  0  0
 11 12  1  0  0  0  0
 11 28  1  0  0  0  0
 12 13  2  0  0  0  0
 12 29  1  0  0  0  0
 13 30  1  0  0  0  0
 14 22  1  0  0  0  0
 14 23  1  0  0  0  0
 14 31  1  0  0  0  0
 15  7  2  0  0  0  0
 16  7  1  0  0  0  0
 17 16  2  0  0  0  0
 17 32  1  0  0  0  0
 18 16  1  0  0  0  0
 18 33  1  0  0  0  0
 19 17  1  0  0  0  0
 19 34  1  0  0  0  0
 20 19  2  0  0  0  0
 20 24  1  0  0  0  0
 21 20  1  0  0  0  0
 21 18  2  0  0  0  0
 21 35  1  0  0  0  0
 22 36  1  0  0  0  0
 22 37  1  0  0  0  0
 22 38  1  0  0  0  0
 23 39  1  0  0  0  0
 23 40  1  0  0  0  0
 23 41  1  0  0  0  0
M  END
$$$$
