# Supplementary material for: Combined computational and classical medicinal chemistry procedure to disclose novel pyrrole-based compounds as potential antituberculosis agents
Source: J Comput Aided Mol Des. 2026 Apr 6;40(1):92. doi: 10.1007/s10822-026-00794-6 (PMC13053371; doi:10.1007/s10822-026-00794-6)
Supplement: Supplementary file 1 — Supplementary Material 1 [file 10822_2026_794_MOESM1_ESM.zip › Dataset.M_3-D_QSAR_Full_236/mols/TrainingSet/BMC2008_8c.sdf]

15335527_0026_0003_138.4070
 OpenBabel10172509213D

 42 45  0  0  0  0  0  0  0  0999 V2000
    0.8852    0.2329   -0.1636 C   0  0  0  0  0  0  0  0  0  0  0  0
    0.1431    0.7788    0.8805 N   0  0  0  0  0  0  0  0  0  0  0  0
   -0.0259   -0.1181    1.8787 N   0  0  0  0  0  0  0  0  0  0  0  0
    0.7345   -1.1736    1.5544 C   0  0  0  0  0  0  0  0  0  0  0  0
    1.3681   -0.9808    0.2948 C   0  0  0  0  0  0  0  0  0  0  0  0
    1.0440    0.7917   -1.3660 O   0  0  0  0  0  0  0  0  0  0  0  0
    2.2629   -1.8623   -0.4346 C   0  0  0  0  0  0  0  0  0  0  0  0
   -0.3936    2.0934    1.0139 C   0  0  0  0  0  0  0  0  0  0  0  0
   -1.3836    2.3311    1.9811 C   0  0  0  0  0  0  0  0  0  0  0  0
   -1.9302    3.6070    2.1333 C   0  0  0  0  0  0  0  0  0  0  0  0
   -1.4831    4.6573    1.3354 C   0  0  0  0  0  0  0  0  0  0  0  0
   -0.4806    4.4372    0.3926 C   0  0  0  0  0  0  0  0  0  0  0  0
    0.0698    3.1617    0.2330 C   0  0  0  0  0  0  0  0  0  0  0  0
    0.8474   -2.2926    2.4886 C   0  0  0  0  0  0  0  0  0  0  0  0
    2.0304   -3.0593   -0.5794 O   0  0  0  0  0  0  0  0  0  0  0  0
    3.5055   -1.3003   -1.0430 C   0  0  0  0  0  0  0  0  0  0  0  0
    4.0568   -1.9522   -2.1564 C   0  0  0  0  0  0  0  0  0  0  0  0
    4.1562   -0.1771   -0.5113 C   0  0  0  0  0  0  0  0  0  0  0  0
    5.2285   -1.4720   -2.7479 C   0  0  0  0  0  0  0  0  0  0  0  0
    5.8572   -0.3454   -2.2214 C   0  0  0  0  0  0  0  0  0  0  0  0
    5.3286    0.3014   -1.1051 C   0  0  0  0  0  0  0  0  0  0  0  0
    0.6179   -3.6108    2.0801 C   0  0  0  0  0  0  0  0  0  0  0  0
    7.2989    0.2474   -2.9484 Cl  0  0  0  0  0  0  0  0  0  0  0  0
    0.7310   -4.6644    2.9914 C   0  0  0  0  0  0  0  0  0  0  0  0
    1.1667   -2.0442    3.8321 C   0  0  0  0  0  0  0  0  0  0  0  0
    1.2779   -3.0975    4.7428 C   0  0  0  0  0  0  0  0  0  0  0  0
    1.0635   -4.4077    4.3204 C   0  0  0  0  0  0  0  0  0  0  0  0
    1.5603    0.3607   -2.0184 H   0  0  0  0  0  0  0  0  0  0  0  0
   -1.7090    1.5584    2.5828 H   0  0  0  0  0  0  0  0  0  0  0  0
   -2.6662    3.7719    2.8377 H   0  0  0  0  0  0  0  0  0  0  0  0
   -1.8939    5.5980    1.4422 H   0  0  0  0  0  0  0  0  0  0  0  0
   -0.1430    5.2190   -0.1903 H   0  0  0  0  0  0  0  0  0  0  0  0
    0.8181    3.0065   -0.4605 H   0  0  0  0  0  0  0  0  0  0  0  0
    3.5945   -2.7910   -2.5408 H   0  0  0  0  0  0  0  0  0  0  0  0
    3.7691    0.2971    0.3196 H   0  0  0  0  0  0  0  0  0  0  0  0
    5.6265   -1.9499   -3.5714 H   0  0  0  0  0  0  0  0  0  0  0  0
    5.8020    1.1324   -0.7174 H   0  0  0  0  0  0  0  0  0  0  0  0
    0.3634   -3.8065    1.0993 H   0  0  0  0  0  0  0  0  0  0  0  0
    0.5680   -5.6346    2.6796 H   0  0  0  0  0  0  0  0  0  0  0  0
    1.3208   -1.0746    4.1503 H   0  0  0  0  0  0  0  0  0  0  0  0
    1.5187   -2.9053    5.7277 H   0  0  0  0  0  0  0  0  0  0  0  0
    1.1508   -5.1874    4.9909 H   0  0  0  0  0  0  0  0  0  0  0  0
  1  5  2  0  0  0  0
  1  2  1  0  0  0  0
  2  3  1  0  0  0  0
  3  4  2  0  0  0  0
  4  5  1  0  0  0  0
  4 14  1  0  0  0  0
  6  1  1  0  0  0  0
  6 28  1  0  0  0  0
  7  5  1  0  0  0  0
  8  9  2  0  0  0  0
  8  2  1  0  0  0  0
  8 13  1  0  0  0  0
  9 10  1  0  0  0  0
  9 29  1  0  0  0  0
 10 11  2  0  0  0  0
 10 30  1  0  0  0  0
 11 12  1  0  0  0  0
 11 31  1  0  0  0  0
 12 13  2  0  0  0  0
 12 32  1  0  0  0  0
 13 33  1  0  0  0  0
 14 22  2  0  0  0  0
 15  7  2  0  0  0  0
 16  7  1  0  0  0  0
 17 16  2  0  0  0  0
 17 34  1  0  0  0  0
 18 16  1  0  0  0  0
 18 35  1  0  0  0  0
 19 17  1  0  0  0  0
 19 36  1  0  0  0  0
 20 19  2  0  0  0  0
 20 23  1  0  0  0  0
 21 20  1  0  0  0  0
 21 18  2  0  0  0  0
 21 37  1  0  0  0  0
 22 38  1  0  0  0  0
 24 22  1  0  0  0  0
 24 39  1  0  0  0  0
 25 14  1  0  0  0  0
 25 40  1  0  0  0  0
 26 25  2  0  0  0  0
 26 41  1  0  0  0  0
 27 26  1  0  0  0  0
 27 24  2  0  0  0  0
 27 42  1  0  0  0  0
M  END
$$$$
