# Supplementary material for: Combined computational and classical medicinal chemistry procedure to disclose novel pyrrole-based compounds as potential antituberculosis agents
Source: J Comput Aided Mol Des. 2026 Apr 6;40(1):92. doi: 10.1007/s10822-026-00794-6 (PMC13053371; doi:10.1007/s10822-026-00794-6)
Supplement: Supplementary file 1 — Supplementary Material 1 [file 10822_2026_794_MOESM1_ESM.zip › Dataset.M_3-D_QSAR_Full_236/mols/TrainingSet/BMC2008_8e.sdf]

15335528_0018_0003_120.9780
 OpenBabel10172509213D

 41 43  0  0  0  0  0  0  0  0999 V2000
    1.2403    0.4682    0.0559 C   0  0  0  0  0  0  0  0  0  0  0  0
    0.3023    0.9016    0.9940 N   0  0  0  0  0  0  0  0  0  0  0  0
    0.0793   -0.0500    1.9307 N   0  0  0  0  0  0  0  0  0  0  0  0
    0.6255   -1.1649    1.4311 C   0  0  0  0  0  0  0  0  0  0  0  0
    1.4015   -0.8909    0.2706 C   0  0  0  0  0  0  0  0  0  0  0  0
    1.8311    1.2531   -0.8485 O   0  0  0  0  0  0  0  0  0  0  0  0
    2.1932   -1.8289   -0.5101 C   0  0  0  0  0  0  0  0  0  0  0  0
   -0.4001    2.1412    1.0667 C   0  0  0  0  0  0  0  0  0  0  0  0
   -1.0174    2.5065    2.2752 C   0  0  0  0  0  0  0  0  0  0  0  0
   -1.7154    3.7133    2.3772 C   0  0  0  0  0  0  0  0  0  0  0  0
   -1.8146    4.5506    1.2697 C   0  0  0  0  0  0  0  0  0  0  0  0
   -1.2318    4.1860    0.0569 C   0  0  0  0  0  0  0  0  0  0  0  0
   -0.5300    2.9799   -0.0500 C   0  0  0  0  0  0  0  0  0  0  0  0
    0.4564   -2.4820    2.1477 C   0  0  0  0  0  0  0  0  0  0  0  0
    1.8549   -3.0014   -0.6543 O   0  0  0  0  0  0  0  0  0  0  0  0
    3.4626   -1.3895   -1.1461 C   0  0  0  0  0  0  0  0  0  0  0  0
    3.7855   -1.8928   -2.4138 C   0  0  0  0  0  0  0  0  0  0  0  0
    4.3655   -0.5496   -0.4797 C   0  0  0  0  0  0  0  0  0  0  0  0
    4.9871   -1.5294   -3.0269 C   0  0  0  0  0  0  0  0  0  0  0  0
    5.8702   -0.6760   -2.3670 C   0  0  0  0  0  0  0  0  0  0  0  0
    5.5669   -0.1878   -1.0961 C   0  0  0  0  0  0  0  0  0  0  0  0
    1.5743   -2.6957    3.1708 C   0  0  0  0  0  0  0  0  0  0  0  0
   -0.9125   -2.6235    2.8212 C   0  0  0  0  0  0  0  0  0  0  0  0
    7.3517   -0.2314   -3.1196 Cl  0  0  0  0  0  0  0  0  0  0  0  0
   -2.6757    6.0342    1.3920 Cl  0  0  0  0  0  0  0  0  0  0  0  0
    2.4531    0.8908   -1.4484 H   0  0  0  0  0  0  0  0  0  0  0  0
   -0.9550    1.8797    3.0927 H   0  0  0  0  0  0  0  0  0  0  0  0
   -2.1558    3.9826    3.2708 H   0  0  0  0  0  0  0  0  0  0  0  0
   -1.3180    4.8064   -0.7633 H   0  0  0  0  0  0  0  0  0  0  0  0
   -0.1077    2.7074   -0.9513 H   0  0  0  0  0  0  0  0  0  0  0  0
    0.5168   -3.2419    1.3969 H   0  0  0  0  0  0  0  0  0  0  0  0
    3.1346   -2.5329   -2.8951 H   0  0  0  0  0  0  0  0  0  0  0  0
    4.1436   -0.1987    0.4651 H   0  0  0  0  0  0  0  0  0  0  0  0
    5.2201   -1.8914   -3.9648 H   0  0  0  0  0  0  0  0  0  0  0  0
    6.2281    0.4393   -0.6118 H   0  0  0  0  0  0  0  0  0  0  0  0
    1.5181   -1.9378    3.9240 H   0  0  0  0  0  0  0  0  0  0  0  0
    2.5231   -2.6403    2.6792 H   0  0  0  0  0  0  0  0  0  0  0  0
    1.4634   -3.6584    3.6245 H   0  0  0  0  0  0  0  0  0  0  0  0
   -1.0142   -1.8784    3.5824 H   0  0  0  0  0  0  0  0  0  0  0  0
   -0.9951   -3.5957    3.2604 H   0  0  0  0  0  0  0  0  0  0  0  0
   -1.6842   -2.4952    2.0911 H   0  0  0  0  0  0  0  0  0  0  0  0
  1  5  2  0  0  0  0
  1  2  1  0  0  0  0
  2  3  1  0  0  0  0
  3  4  2  0  0  0  0
  4  5  1  0  0  0  0
  4 14  1  0  0  0  0
  6  1  1  0  0  0  0
  6 26  1  0  0  0  0
  7  5  1  0  0  0  0
  8  9  2  0  0  0  0
  8  2  1  0  0  0  0
  8 13  1  0  0  0  0
  9 10  1  0  0  0  0
  9 27  1  0  0  0  0
 10 11  2  0  0  0  0
 10 28  1  0  0  0  0
 11 12  1  0  0  0  0
 11 25  1  0  0  0  0
 12 13  2  0  0  0  0
 12 29  1  0  0  0  0
 13 30  1  0  0  0  0
 14 22  1  0  0  0  0
 14 23  1  0  0  0  0
 14 31  1  0  0  0  0
 15  7  2  0  0  0  0
 16  7  1  0  0  0  0
 17 16  2  0  0  0  0
 17 32  1  0  0  0  0
 18 16  1  0  0  0  0
 18 33  1  0  0  0  0
 19 17  1  0  0  0  0
 19 34  1  0  0  0  0
 20 19  2  0  0  0  0
 20 24  1  0  0  0  0
 21 20  1  0  0  0  0
 21 18  2  0  0  0  0
 21 35  1  0  0  0  0
 22 36  1  0  0  0  0
 22 37  1  0  0  0  0
 22 38  1  0  0  0  0
 23 39  1  0  0  0  0
 23 40  1  0  0  0  0
 23 41  1  0  0  0  0
M  END
$$$$
