# Supplementary material for: Combined computational and classical medicinal chemistry procedure to disclose novel pyrrole-based compounds as potential antituberculosis agents
Source: J Comput Aided Mol Des. 2026 Apr 6;40(1):92. doi: 10.1007/s10822-026-00794-6 (PMC13053371; doi:10.1007/s10822-026-00794-6)
Supplement: Supplementary file 1 — Supplementary Material 1 [file 10822_2026_794_MOESM1_ESM.zip › Dataset.M_3-D_QSAR_Full_236/mols/TrainingSet/BMC2008_8f.sdf]

15335529_0002_0002_127.4241
 OpenBabel10172509213D

 42 45  0  0  0  0  0  0  0  0999 V2000
    0.4412   -1.4374    1.2048 C   0  0  0  0  0  0  0  0  0  0  0  0
   -0.3807   -0.3536    1.4997 N   0  0  0  0  0  0  0  0  0  0  0  0
   -0.1098    0.6929    0.6737 N   0  0  0  0  0  0  0  0  0  0  0  0
    0.8467    0.2703   -0.1598 C   0  0  0  0  0  0  0  0  0  0  0  0
    1.2882   -1.0351    0.1841 C   0  0  0  0  0  0  0  0  0  0  0  0
    0.3803   -2.6164    1.8281 O   0  0  0  0  0  0  0  0  0  0  0  0
    2.3337   -1.8904   -0.3522 C   0  0  0  0  0  0  0  0  0  0  0  0
   -1.4010   -0.2138    2.4932 C   0  0  0  0  0  0  0  0  0  0  0  0
   -1.7132   -1.2403    3.3943 C   0  0  0  0  0  0  0  0  0  0  0  0
   -2.7191   -1.0597    4.3524 C   0  0  0  0  0  0  0  0  0  0  0  0
   -3.4167    0.1436    4.4160 C   0  0  0  0  0  0  0  0  0  0  0  0
   -3.1193    1.1734    3.5294 C   0  0  0  0  0  0  0  0  0  0  0  0
   -2.1155    0.9967    2.5717 C   0  0  0  0  0  0  0  0  0  0  0  0
    1.2846    1.1358   -1.2517 C   0  0  0  0  0  0  0  0  0  0  0  0
    2.2636   -3.1139   -0.2389 O   0  0  0  0  0  0  0  0  0  0  0  0
    3.5346   -1.3116   -0.9999 C   0  0  0  0  0  0  0  0  0  0  0  0
    4.1986   -0.2049   -0.4550 C   0  0  0  0  0  0  0  0  0  0  0  0
    4.0322   -1.9271   -2.1562 C   0  0  0  0  0  0  0  0  0  0  0  0
    5.3267    0.3138   -1.0964 C   0  0  0  0  0  0  0  0  0  0  0  0
    5.7988   -0.2846   -2.2645 C   0  0  0  0  0  0  0  0  0  0  0  0
    5.1614   -1.4068   -2.7928 C   0  0  0  0  0  0  0  0  0  0  0  0
    1.6757    2.4553   -0.9878 C   0  0  0  0  0  0  0  0  0  0  0  0
    7.1846    0.3601   -3.0533 Cl  0  0  0  0  0  0  0  0  0  0  0  0
    2.1244    3.2780   -2.0225 C   0  0  0  0  0  0  0  0  0  0  0  0
    1.3156    0.6624   -2.5703 C   0  0  0  0  0  0  0  0  0  0  0  0
    1.7661    1.4872   -3.6034 C   0  0  0  0  0  0  0  0  0  0  0  0
    2.1749    2.7914   -3.3279 C   0  0  0  0  0  0  0  0  0  0  0  0
   -4.6501    0.3575    5.5956 Cl  0  0  0  0  0  0  0  0  0  0  0  0
    0.9633   -3.3073    1.5817 H   0  0  0  0  0  0  0  0  0  0  0  0
   -1.1993   -2.1343    3.3520 H   0  0  0  0  0  0  0  0  0  0  0  0
   -2.9436   -1.8204    5.0127 H   0  0  0  0  0  0  0  0  0  0  0  0
   -3.6375    2.0645    3.5781 H   0  0  0  0  0  0  0  0  0  0  0  0
   -1.8961    1.7622    1.9153 H   0  0  0  0  0  0  0  0  0  0  0  0
    3.8556    0.2262    0.4177 H   0  0  0  0  0  0  0  0  0  0  0  0
    3.5646   -2.7644   -2.5373 H   0  0  0  0  0  0  0  0  0  0  0  0
    5.8096    1.1382   -0.7064 H   0  0  0  0  0  0  0  0  0  0  0  0
    5.5228   -1.8513   -3.6512 H   0  0  0  0  0  0  0  0  0  0  0  0
    1.6318    2.8207   -0.0237 H   0  0  0  0  0  0  0  0  0  0  0  0
    2.4187    4.2464   -1.8210 H   0  0  0  0  0  0  0  0  0  0  0  0
    1.0044   -0.2992   -2.7787 H   0  0  0  0  0  0  0  0  0  0  0  0
    1.7964    1.1310   -4.5715 H   0  0  0  0  0  0  0  0  0  0  0  0
    2.5152    3.3971   -4.0910 H   0  0  0  0  0  0  0  0  0  0  0  0
  1  5  2  0  0  0  0
  1  2  1  0  0  0  0
  2  3  1  0  0  0  0
  3  4  2  0  0  0  0
  4  5  1  0  0  0  0
  4 14  1  0  0  0  0
  6  1  1  0  0  0  0
  6 29  1  0  0  0  0
  7  5  1  0  0  0  0
  8  9  2  0  0  0  0
  8  2  1  0  0  0  0
  8 13  1  0  0  0  0
  9 10  1  0  0  0  0
  9 30  1  0  0  0  0
 10 11  2  0  0  0  0
 10 31  1  0  0  0  0
 11 12  1  0  0  0  0
 11 28  1  0  0  0  0
 12 13  2  0  0  0  0
 12 32  1  0  0  0  0
 13 33  1  0  0  0  0
 14 22  2  0  0  0  0
 15  7  2  0  0  0  0
 16  7  1  0  0  0  0
 17 16  2  0  0  0  0
 17 34  1  0  0  0  0
 18 16  1  0  0  0  0
 18 35  1  0  0  0  0
 19 17  1  0  0  0  0
 19 36  1  0  0  0  0
 20 19  2  0  0  0  0
 20 23  1  0  0  0  0
 21 20  1  0  0  0  0
 21 18  2  0  0  0  0
 21 37  1  0  0  0  0
 22 38  1  0  0  0  0
 24 22  1  0  0  0  0
 24 39  1  0  0  0  0
 25 14  1  0  0  0  0
 25 40  1  0  0  0  0
 26 25  2  0  0  0  0
 26 41  1  0  0  0  0
 27 26  1  0  0  0  0
 27 24  2  0  0  0  0
 27 42  1  0  0  0  0
M  END
$$$$
