# Supplementary material for: Combined computational and classical medicinal chemistry procedure to disclose novel pyrrole-based compounds as potential antituberculosis agents
Source: J Comput Aided Mol Des. 2026 Apr 6;40(1):92. doi: 10.1007/s10822-026-00794-6 (PMC13053371; doi:10.1007/s10822-026-00794-6)
Supplement: Supplementary file 1 — Supplementary Material 1 [file 10822_2026_794_MOESM1_ESM.zip › Dataset.M_3-D_QSAR_Full_236/mols/TrainingSet/BMC2008_8g.sdf]

15335530_0018_0002_112.4407
 OpenBabel10172509213D

 35 37  0  0  0  0  0  0  0  0999 V2000
    0.4304   -1.4396    1.1978 C   0  0  0  0  0  0  0  0  0  0  0  0
   -0.4080   -0.3623    1.4770 N   0  0  0  0  0  0  0  0  0  0  0  0
   -0.1295    0.6852    0.6498 N   0  0  0  0  0  0  0  0  0  0  0  0
    0.8661    0.2740   -0.1383 C   0  0  0  0  0  0  0  0  0  0  0  0
    1.3008   -1.0306    0.1989 C   0  0  0  0  0  0  0  0  0  0  0  0
    0.3586   -2.6229    1.8121 O   0  0  0  0  0  0  0  0  0  0  0  0
    2.3476   -1.8870   -0.3329 C   0  0  0  0  0  0  0  0  0  0  0  0
   -1.4507   -0.2318    2.4476 C   0  0  0  0  0  0  0  0  0  0  0  0
   -1.7737   -1.2614    3.3410 C   0  0  0  0  0  0  0  0  0  0  0  0
   -2.8013   -1.0911    4.2773 C   0  0  0  0  0  0  0  0  0  0  0  0
   -3.5094    0.1068    4.3263 C   0  0  0  0  0  0  0  0  0  0  0  0
   -3.2017    1.1407    3.4479 C   0  0  0  0  0  0  0  0  0  0  0  0
   -2.1760    0.9728    2.5124 C   0  0  0  0  0  0  0  0  0  0  0  0
    1.3318    1.1844   -1.2174 C   0  0  0  0  0  0  0  0  0  0  0  0
    2.2938   -3.1091   -0.2020 O   0  0  0  0  0  0  0  0  0  0  0  0
    3.5293   -1.3035   -1.0046 C   0  0  0  0  0  0  0  0  0  0  0  0
    4.2371   -0.2397   -0.4303 C   0  0  0  0  0  0  0  0  0  0  0  0
    3.9747   -1.8799   -2.2007 C   0  0  0  0  0  0  0  0  0  0  0  0
    5.3651    0.2721   -1.0772 C   0  0  0  0  0  0  0  0  0  0  0  0
    5.7900   -0.2889   -2.2821 C   0  0  0  0  0  0  0  0  0  0  0  0
    5.1027   -1.3648   -2.8439 C   0  0  0  0  0  0  0  0  0  0  0  0
    7.1781    0.3449   -3.0751 Cl  0  0  0  0  0  0  0  0  0  0  0  0
   -4.8945    0.3293    5.5926 Br  0  0  0  0  0  0  0  0  0  0  0  0
    0.9526   -3.3089    1.5785 H   0  0  0  0  0  0  0  0  0  0  0  0
   -1.2513   -2.1508    3.3090 H   0  0  0  0  0  0  0  0  0  0  0  0
   -3.0339   -1.8544    4.9317 H   0  0  0  0  0  0  0  0  0  0  0  0
   -3.7280    2.0276    3.4865 H   0  0  0  0  0  0  0  0  0  0  0  0
   -1.9482    1.7410    1.8620 H   0  0  0  0  0  0  0  0  0  0  0  0
    0.7761    2.0979   -1.1778 H   0  0  0  0  0  0  0  0  0  0  0  0
    1.1820    0.7167   -2.1680 H   0  0  0  0  0  0  0  0  0  0  0  0
    2.3725    1.3938   -1.0830 H   0  0  0  0  0  0  0  0  0  0  0  0
    3.9267    0.1645    0.4671 H   0  0  0  0  0  0  0  0  0  0  0  0
    3.4705   -2.6838   -2.6062 H   0  0  0  0  0  0  0  0  0  0  0  0
    5.8830    1.0636   -0.6645 H   0  0  0  0  0  0  0  0  0  0  0  0
    5.4265   -1.7790   -3.7319 H   0  0  0  0  0  0  0  0  0  0  0  0
  1  5  2  0  0  0  0
  1  2  1  0  0  0  0
  2  3  1  0  0  0  0
  3  4  2  0  0  0  0
  4  5  1  0  0  0  0
  4 14  1  0  0  0  0
  6  1  1  0  0  0  0
  6 24  1  0  0  0  0
  7  5  1  0  0  0  0
  8  9  2  0  0  0  0
  8  2  1  0  0  0  0
  8 13  1  0  0  0  0
  9 10  1  0  0  0  0
  9 25  1  0  0  0  0
 10 11  2  0  0  0  0
 10 26  1  0  0  0  0
 11 12  1  0  0  0  0
 11 23  1  0  0  0  0
 12 13  2  0  0  0  0
 12 27  1  0  0  0  0
 13 28  1  0  0  0  0
 14 29  1  0  0  0  0
 14 30  1  0  0  0  0
 14 31  1  0  0  0  0
 15  7  2  0  0  0  0
 16  7  1  0  0  0  0
 17 16  2  0  0  0  0
 17 32  1  0  0  0  0
 18 16  1  0  0  0  0
 18 33  1  0  0  0  0
 19 17  1  0  0  0  0
 19 34  1  0  0  0  0
 20 19  2  0  0  0  0
 20 22  1  0  0  0  0
 21 20  1  0  0  0  0
 21 18  2  0  0  0  0
 21 35  1  0  0  0  0
M  END
$$$$
