# Supplementary material for: Combined computational and classical medicinal chemistry procedure to disclose novel pyrrole-based compounds as potential antituberculosis agents
Source: J Comput Aided Mol Des. 2026 Apr 6;40(1):92. doi: 10.1007/s10822-026-00794-6 (PMC13053371; doi:10.1007/s10822-026-00794-6)
Supplement: Supplementary file 1 — Supplementary Material 1 [file 10822_2026_794_MOESM1_ESM.zip › Dataset.M_3-D_QSAR_Full_236/mols/TrainingSet/BMC2008_8h.sdf]

15335531_0018_0003_115.4162
 OpenBabel10172509213D

 38 40  0  0  0  0  0  0  0  0999 V2000
    0.4324   -1.4386    1.1999 C   0  0  0  0  0  0  0  0  0  0  0  0
   -0.4054   -0.3601    1.4802 N   0  0  0  0  0  0  0  0  0  0  0  0
   -0.1288    0.6854    0.6483 N   0  0  0  0  0  0  0  0  0  0  0  0
    0.8638    0.2718   -0.1418 C   0  0  0  0  0  0  0  0  0  0  0  0
    1.2996   -1.0317    0.1975 C   0  0  0  0  0  0  0  0  0  0  0  0
    0.3636   -2.6208    1.8168 O   0  0  0  0  0  0  0  0  0  0  0  0
    2.3457   -1.8881   -0.3352 C   0  0  0  0  0  0  0  0  0  0  0  0
   -1.4431   -0.2271    2.4548 C   0  0  0  0  0  0  0  0  0  0  0  0
   -1.7652   -1.2541    3.3486 C   0  0  0  0  0  0  0  0  0  0  0  0
   -2.7882   -1.0804    4.2896 C   0  0  0  0  0  0  0  0  0  0  0  0
   -3.4982    0.1220    4.3627 C   0  0  0  0  0  0  0  0  0  0  0  0
   -3.1881    1.1447    3.4625 C   0  0  0  0  0  0  0  0  0  0  0  0
   -2.1675    0.9755    2.5216 C   0  0  0  0  0  0  0  0  0  0  0  0
    1.3259    1.1791   -1.2248 C   0  0  0  0  0  0  0  0  0  0  0  0
    2.2918   -3.1105   -0.2066 O   0  0  0  0  0  0  0  0  0  0  0  0
    3.5283   -1.3038   -1.0052 C   0  0  0  0  0  0  0  0  0  0  0  0
    3.9772   -1.8813   -2.1995 C   0  0  0  0  0  0  0  0  0  0  0  0
    4.2334   -0.2381   -0.4310 C   0  0  0  0  0  0  0  0  0  0  0  0
    5.1059   -1.3657   -2.8410 C   0  0  0  0  0  0  0  0  0  0  0  0
    5.7905   -0.2881   -2.2792 C   0  0  0  0  0  0  0  0  0  0  0  0
    5.3621    0.2743   -1.0762 C   0  0  0  0  0  0  0  0  0  0  0  0
    7.1796    0.3464   -3.0700 Cl  0  0  0  0  0  0  0  0  0  0  0  0
   -4.6149    0.2885    5.3496 C   0  0  0  0  0  0  0  0  0  0  0  0
    0.9569   -3.3070    1.5820 H   0  0  0  0  0  0  0  0  0  0  0  0
   -1.2458   -2.1452    3.3144 H   0  0  0  0  0  0  0  0  0  0  0  0
   -3.0208   -1.8496    4.9371 H   0  0  0  0  0  0  0  0  0  0  0  0
   -3.7159    2.0310    3.4922 H   0  0  0  0  0  0  0  0  0  0  0  0
   -1.9436    1.7426    1.8686 H   0  0  0  0  0  0  0  0  0  0  0  0
    0.7704    2.0928   -1.1860 H   0  0  0  0  0  0  0  0  0  0  0  0
    1.1730    0.7088   -2.1736 H   0  0  0  0  0  0  0  0  0  0  0  0
    2.3670    1.3889   -1.0944 H   0  0  0  0  0  0  0  0  0  0  0  0
    3.4749   -2.6865   -2.6050 H   0  0  0  0  0  0  0  0  0  0  0  0
    3.9205    0.1670    0.4651 H   0  0  0  0  0  0  0  0  0  0  0  0
    5.4322   -1.7807   -3.7277 H   0  0  0  0  0  0  0  0  0  0  0  0
    5.8779    1.0673   -0.6637 H   0  0  0  0  0  0  0  0  0  0  0  0
   -4.6974   -0.5952    5.9473 H   0  0  0  0  0  0  0  0  0  0  0  0
   -5.5332    0.4513    4.8250 H   0  0  0  0  0  0  0  0  0  0  0  0
   -4.4110    1.1282    5.9807 H   0  0  0  0  0  0  0  0  0  0  0  0
  1  5  2  0  0  0  0
  1  2  1  0  0  0  0
  2  3  1  0  0  0  0
  3  4  2  0  0  0  0
  4  5  1  0  0  0  0
  4 14  1  0  0  0  0
  6  1  1  0  0  0  0
  6 24  1  0  0  0  0
  7  5  1  0  0  0  0
  8  9  2  0  0  0  0
  8  2  1  0  0  0  0
  8 13  1  0  0  0  0
  9 10  1  0  0  0  0
  9 25  1  0  0  0  0
 10 11  2  0  0  0  0
 10 26  1  0  0  0  0
 11 12  1  0  0  0  0
 11 23  1  0  0  0  0
 12 13  2  0  0  0  0
 12 27  1  0  0  0  0
 13 28  1  0  0  0  0
 14 29  1  0  0  0  0
 14 30  1  0  0  0  0
 14 31  1  0  0  0  0
 15  7  2  0  0  0  0
 16  7  1  0  0  0  0
 17 16  2  0  0  0  0
 17 32  1  0  0  0  0
 18 16  1  0  0  0  0
 18 33  1  0  0  0  0
 19 17  1  0  0  0  0
 19 34  1  0  0  0  0
 20 19  2  0  0  0  0
 20 22  1  0  0  0  0
 21 20  1  0  0  0  0
 21 18  2  0  0  0  0
 21 35  1  0  0  0  0
 23 36  1  0  0  0  0
 23 37  1  0  0  0  0
 23 38  1  0  0  0  0
M  END
$$$$
