# Supplementary material for: Combined computational and classical medicinal chemistry procedure to disclose novel pyrrole-based compounds as potential antituberculosis agents
Source: J Comput Aided Mol Des. 2026 Apr 6;40(1):92. doi: 10.1007/s10822-026-00794-6 (PMC13053371; doi:10.1007/s10822-026-00794-6)
Supplement: Supplementary file 1 — Supplementary Material 1 [file 10822_2026_794_MOESM1_ESM.zip › Dataset.M_3-D_QSAR_Full_236/mols/TrainingSet/BMC2008_8i.sdf]

15335532_0019_0001_131.0006
 OpenBabel10172509213D

 45 48  0  0  0  0  0  0  0  0999 V2000
    0.4439   -1.4360    1.2074 C   0  0  0  0  0  0  0  0  0  0  0  0
   -0.3770   -0.3507    1.5039 N   0  0  0  0  0  0  0  0  0  0  0  0
   -0.1090    0.6932    0.6715 N   0  0  0  0  0  0  0  0  0  0  0  0
    0.8436    0.2673   -0.1644 C   0  0  0  0  0  0  0  0  0  0  0  0
    1.2867   -1.0365    0.1824 C   0  0  0  0  0  0  0  0  0  0  0  0
    0.3869   -2.6138    1.8338 O   0  0  0  0  0  0  0  0  0  0  0  0
    2.3314   -1.8918   -0.3551 C   0  0  0  0  0  0  0  0  0  0  0  0
   -1.3905   -0.2076    2.5025 C   0  0  0  0  0  0  0  0  0  0  0  0
   -2.1034    1.0010    2.5836 C   0  0  0  0  0  0  0  0  0  0  0  0
   -3.1005    1.1803    3.5476 C   0  0  0  0  0  0  0  0  0  0  0  0
   -3.3979    0.1620    4.4568 C   0  0  0  0  0  0  0  0  0  0  0  0
   -2.6997   -1.0466    4.3695 C   0  0  0  0  0  0  0  0  0  0  0  0
   -1.7006   -1.2305    3.4053 C   0  0  0  0  0  0  0  0  0  0  0  0
    1.2773    1.1291   -1.2612 C   0  0  0  0  0  0  0  0  0  0  0  0
    2.2610   -3.1155   -0.2448 O   0  0  0  0  0  0  0  0  0  0  0  0
    3.5332   -1.3119   -1.0006 C   0  0  0  0  0  0  0  0  0  0  0  0
    4.0350   -1.9285   -2.1546 C   0  0  0  0  0  0  0  0  0  0  0  0
    4.1940   -0.2032   -0.4558 C   0  0  0  0  0  0  0  0  0  0  0  0
    5.1652   -1.4074   -2.7889 C   0  0  0  0  0  0  0  0  0  0  0  0
    5.7995   -0.2834   -2.2606 C   0  0  0  0  0  0  0  0  0  0  0  0
    5.3230    0.3162   -1.0949 C   0  0  0  0  0  0  0  0  0  0  0  0
    1.6652    2.4509   -1.0038 C   0  0  0  0  0  0  0  0  0  0  0  0
    7.1864    0.3621   -3.0467 Cl  0  0  0  0  0  0  0  0  0  0  0  0
    2.1105    3.2699   -2.0429 C   0  0  0  0  0  0  0  0  0  0  0  0
    1.3078    0.6497   -2.5777 C   0  0  0  0  0  0  0  0  0  0  0  0
    1.7547    1.4709   -3.6151 C   0  0  0  0  0  0  0  0  0  0  0  0
    2.1607    2.7773   -3.3461 C   0  0  0  0  0  0  0  0  0  0  0  0
   -4.4901    0.3392    5.4689 C   0  0  0  0  0  0  0  0  0  0  0  0
    0.9689   -3.3050    1.5858 H   0  0  0  0  0  0  0  0  0  0  0  0
   -1.8885    1.7651    1.9240 H   0  0  0  0  0  0  0  0  0  0  0  0
   -3.6203    2.0710    3.5877 H   0  0  0  0  0  0  0  0  0  0  0  0
   -2.9235   -1.8127    5.0238 H   0  0  0  0  0  0  0  0  0  0  0  0
   -1.1899   -2.1262    3.3605 H   0  0  0  0  0  0  0  0  0  0  0  0
    3.5698   -2.7672   -2.5357 H   0  0  0  0  0  0  0  0  0  0  0  0
    3.8479    0.2288    0.4152 H   0  0  0  0  0  0  0  0  0  0  0  0
    5.5296   -1.8527   -3.6456 H   0  0  0  0  0  0  0  0  0  0  0  0
    5.8034    1.1421   -0.7050 H   0  0  0  0  0  0  0  0  0  0  0  0
    1.6214    2.8207   -0.0413 H   0  0  0  0  0  0  0  0  0  0  0  0
    2.4025    4.2400   -1.8464 H   0  0  0  0  0  0  0  0  0  0  0  0
    0.9989   -0.3137   -2.7813 H   0  0  0  0  0  0  0  0  0  0  0  0
    1.7845    1.1105   -4.5816 H   0  0  0  0  0  0  0  0  0  0  0  0
    2.4987    3.3802   -4.1124 H   0  0  0  0  0  0  0  0  0  0  0  0
   -4.9013    1.3231    5.3813 H   0  0  0  0  0  0  0  0  0  0  0  0
   -4.0901    0.2061    6.4523 H   0  0  0  0  0  0  0  0  0  0  0  0
   -5.2582   -0.3852    5.2952 H   0  0  0  0  0  0  0  0  0  0  0  0
  1  5  2  0  0  0  0
  1  2  1  0  0  0  0
  2  3  1  0  0  0  0
  3  4  2  0  0  0  0
  4  5  1  0  0  0  0
  4 14  1  0  0  0  0
  6  1  1  0  0  0  0
  6 29  1  0  0  0  0
  7  5  1  0  0  0  0
  8  9  2  0  0  0  0
  8  2  1  0  0  0  0
  8 13  1  0  0  0  0
  9 10  1  0  0  0  0
  9 30  1  0  0  0  0
 10 11  2  0  0  0  0
 10 31  1  0  0  0  0
 11 12  1  0  0  0  0
 11 28  1  0  0  0  0
 12 13  2  0  0  0  0
 12 32  1  0  0  0  0
 13 33  1  0  0  0  0
 14 22  2  0  0  0  0
 15  7  2  0  0  0  0
 16  7  1  0  0  0  0
 17 16  2  0  0  0  0
 17 34  1  0  0  0  0
 18 16  1  0  0  0  0
 18 35  1  0  0  0  0
 19 17  1  0  0  0  0
 19 36  1  0  0  0  0
 20 19  2  0  0  0  0
 20 23  1  0  0  0  0
 21 20  1  0  0  0  0
 21 18  2  0  0  0  0
 21 37  1  0  0  0  0
 22 38  1  0  0  0  0
 24 22  1  0  0  0  0
 24 39  1  0  0  0  0
 25 14  1  0  0  0  0
 25 40  1  0  0  0  0
 26 25  2  0  0  0  0
 26 41  1  0  0  0  0
 27 26  1  0  0  0  0
 27 24  2  0  0  0  0
 27 42  1  0  0  0  0
 28 43  1  0  0  0  0
 28 44  1  0  0  0  0
 28 45  1  0  0  0  0
M  END
$$$$
