# Supplementary material for: Combined computational and classical medicinal chemistry procedure to disclose novel pyrrole-based compounds as potential antituberculosis agents
Source: J Comput Aided Mol Des. 2026 Apr 6;40(1):92. doi: 10.1007/s10822-026-00794-6 (PMC13053371; doi:10.1007/s10822-026-00794-6)
Supplement: Supplementary file 1 — Supplementary Material 1 [file 10822_2026_794_MOESM1_ESM.zip › Dataset.M_3-D_QSAR_Full_236/mols/TrainingSet/BMC2008_8j.sdf]

15335675_0017_0004_119.9162
 OpenBabel10172509213D

 44 46  0  0  0  0  0  0  0  0999 V2000
    0.4324   -1.4386    1.1999 C   0  0  0  0  0  0  0  0  0  0  0  0
   -0.4054   -0.3602    1.4802 N   0  0  0  0  0  0  0  0  0  0  0  0
   -0.1289    0.6854    0.6482 N   0  0  0  0  0  0  0  0  0  0  0  0
    0.8639    0.2719   -0.1417 C   0  0  0  0  0  0  0  0  0  0  0  0
    1.2998   -1.0316    0.1977 C   0  0  0  0  0  0  0  0  0  0  0  0
    0.3631   -2.6210    1.8165 O   0  0  0  0  0  0  0  0  0  0  0  0
    2.3458   -1.8880   -0.3350 C   0  0  0  0  0  0  0  0  0  0  0  0
   -1.4433   -0.2274    2.4544 C   0  0  0  0  0  0  0  0  0  0  0  0
   -1.7630   -1.2520    3.3504 C   0  0  0  0  0  0  0  0  0  0  0  0
   -2.7871   -1.0788    4.2910 C   0  0  0  0  0  0  0  0  0  0  0  0
   -3.5129    0.1178    4.3596 C   0  0  0  0  0  0  0  0  0  0  0  0
   -3.1895    1.1427    3.4622 C   0  0  0  0  0  0  0  0  0  0  0  0
   -2.1678    0.9739    2.5215 C   0  0  0  0  0  0  0  0  0  0  0  0
    1.3261    1.1793   -1.2247 C   0  0  0  0  0  0  0  0  0  0  0  0
    2.2918   -3.1104   -0.2064 O   0  0  0  0  0  0  0  0  0  0  0  0
    3.5284   -1.3038   -1.0052 C   0  0  0  0  0  0  0  0  0  0  0  0
    4.2335   -0.2382   -0.4308 C   0  0  0  0  0  0  0  0  0  0  0  0
    3.9770   -1.8812   -2.1996 C   0  0  0  0  0  0  0  0  0  0  0  0
    5.3622    0.2741   -1.0761 C   0  0  0  0  0  0  0  0  0  0  0  0
    5.7905   -0.2881   -2.2793 C   0  0  0  0  0  0  0  0  0  0  0  0
    5.1056   -1.3656   -2.8411 C   0  0  0  0  0  0  0  0  0  0  0  0
    7.1795    0.3464   -3.0703 Cl  0  0  0  0  0  0  0  0  0  0  0  0
   -4.6170    0.2750    5.3894 C   0  0  0  0  0  0  0  0  0  0  0  0
   -5.9799    0.4864    4.7253 C   0  0  0  0  0  0  0  0  0  0  0  0
   -4.3099    1.4048    6.3756 C   0  0  0  0  0  0  0  0  0  0  0  0
    0.9564   -3.3072    1.5819 H   0  0  0  0  0  0  0  0  0  0  0  0
   -1.2412   -2.1418    3.3188 H   0  0  0  0  0  0  0  0  0  0  0  0
   -3.0106   -1.8457    4.9444 H   0  0  0  0  0  0  0  0  0  0  0  0
   -3.7107    2.0328    3.4950 H   0  0  0  0  0  0  0  0  0  0  0  0
   -1.9438    1.7414    1.8690 H   0  0  0  0  0  0  0  0  0  0  0  0
    0.7705    2.0929   -1.1859 H   0  0  0  0  0  0  0  0  0  0  0  0
    1.1734    0.7089   -2.1736 H   0  0  0  0  0  0  0  0  0  0  0  0
    2.3672    1.3892   -1.0941 H   0  0  0  0  0  0  0  0  0  0  0  0
    3.9206    0.1668    0.4653 H   0  0  0  0  0  0  0  0  0  0  0  0
    3.4746   -2.6863   -2.6051 H   0  0  0  0  0  0  0  0  0  0  0  0
    5.8781    1.0669   -0.6635 H   0  0  0  0  0  0  0  0  0  0  0  0
    5.4317   -1.7806   -3.7279 H   0  0  0  0  0  0  0  0  0  0  0  0
   -4.6615   -0.6394    5.9433 H   0  0  0  0  0  0  0  0  0  0  0  0
   -5.9651    1.3963    4.1626 H   0  0  0  0  0  0  0  0  0  0  0  0
   -6.7382    0.5448    5.4780 H   0  0  0  0  0  0  0  0  0  0  0  0
   -6.1890   -0.3341    4.0712 H   0  0  0  0  0  0  0  0  0  0  0  0
   -4.2592    2.3345    5.8484 H   0  0  0  0  0  0  0  0  0  0  0  0
   -3.3722    1.2149    6.8548 H   0  0  0  0  0  0  0  0  0  0  0  0
   -5.0836    1.4547    7.1130 H   0  0  0  0  0  0  0  0  0  0  0  0
  1  5  2  0  0  0  0
  1  2  1  0  0  0  0
  2  3  1  0  0  0  0
  3  4  2  0  0  0  0
  4  5  1  0  0  0  0
  4 14  1  0  0  0  0
  6  1  1  0  0  0  0
  6 26  1  0  0  0  0
  7  5  1  0  0  0  0
  8  9  2  0  0  0  0
  8  2  1  0  0  0  0
  8 13  1  0  0  0  0
  9 10  1  0  0  0  0
  9 27  1  0  0  0  0
 10 11  2  0  0  0  0
 10 28  1  0  0  0  0
 11 12  1  0  0  0  0
 11 23  1  0  0  0  0
 12 13  2  0  0  0  0
 12 29  1  0  0  0  0
 13 30  1  0  0  0  0
 14 31  1  0  0  0  0
 14 32  1  0  0  0  0
 14 33  1  0  0  0  0
 15  7  2  0  0  0  0
 16  7  1  0  0  0  0
 17 16  2  0  0  0  0
 17 34  1  0  0  0  0
 18 16  1  0  0  0  0
 18 35  1  0  0  0  0
 19 17  1  0  0  0  0
 19 36  1  0  0  0  0
 20 19  2  0  0  0  0
 20 22  1  0  0  0  0
 21 20  1  0  0  0  0
 21 18  2  0  0  0  0
 21 37  1  0  0  0  0
 23 24  1  0  0  0  0
 23 25  1  0  0  0  0
 23 38  1  0  0  0  0
 24 39  1  0  0  0  0
 24 40  1  0  0  0  0
 24 41  1  0  0  0  0
 25 42  1  0  0  0  0
 25 43  1  0  0  0  0
 25 44  1  0  0  0  0
M  END
$$$$
