# Supplementary material for: Combined computational and classical medicinal chemistry procedure to disclose novel pyrrole-based compounds as potential antituberculosis agents
Source: J Comput Aided Mol Des. 2026 Apr 6;40(1):92. doi: 10.1007/s10822-026-00794-6 (PMC13053371; doi:10.1007/s10822-026-00794-6)
Supplement: Supplementary file 1 — Supplementary Material 1 [file 10822_2026_794_MOESM1_ESM.zip › Dataset.M_3-D_QSAR_Full_236/mols/TrainingSet/BMC2008_8k.sdf]

15335676_0006_0001_135.4988
 OpenBabel10172509213D

 51 54  0  0  0  0  0  0  0  0999 V2000
    0.4437   -1.4361    1.2072 C   0  0  0  0  0  0  0  0  0  0  0  0
   -0.3772   -0.3507    1.5036 N   0  0  0  0  0  0  0  0  0  0  0  0
   -0.1093    0.6931    0.6713 N   0  0  0  0  0  0  0  0  0  0  0  0
    0.8437    0.2674   -0.1641 C   0  0  0  0  0  0  0  0  0  0  0  0
    1.2868   -1.0364    0.1825 C   0  0  0  0  0  0  0  0  0  0  0  0
    0.3860   -2.6142    1.8331 O   0  0  0  0  0  0  0  0  0  0  0  0
    2.3315   -1.8917   -0.3548 C   0  0  0  0  0  0  0  0  0  0  0  0
   -1.3908   -0.2080    2.5020 C   0  0  0  0  0  0  0  0  0  0  0  0
   -2.1046    0.9992    2.5829 C   0  0  0  0  0  0  0  0  0  0  0  0
   -3.1026    1.1780    3.5467 C   0  0  0  0  0  0  0  0  0  0  0  0
   -3.4127    0.1579    4.4540 C   0  0  0  0  0  0  0  0  0  0  0  0
   -2.6982   -1.0447    4.3713 C   0  0  0  0  0  0  0  0  0  0  0  0
   -1.6980   -1.2282    3.4072 C   0  0  0  0  0  0  0  0  0  0  0  0
    1.2780    1.1296   -1.2605 C   0  0  0  0  0  0  0  0  0  0  0  0
    2.2613   -3.1155   -0.2443 O   0  0  0  0  0  0  0  0  0  0  0  0
    3.5333   -1.3120   -1.0005 C   0  0  0  0  0  0  0  0  0  0  0  0
    4.1945   -0.2035   -0.4555 C   0  0  0  0  0  0  0  0  0  0  0  0
    4.0346   -1.9282   -2.1548 C   0  0  0  0  0  0  0  0  0  0  0  0
    5.3235    0.3159   -1.0948 C   0  0  0  0  0  0  0  0  0  0  0  0
    5.7993   -0.2835   -2.2608 C   0  0  0  0  0  0  0  0  0  0  0  0
    5.1647   -1.4072   -2.7893 C   0  0  0  0  0  0  0  0  0  0  0  0
    1.3087    0.6506   -2.5772 C   0  0  0  0  0  0  0  0  0  0  0  0
    7.1862    0.3620   -3.0471 Cl  0  0  0  0  0  0  0  0  0  0  0  0
    1.7561    1.4721   -3.6141 C   0  0  0  0  0  0  0  0  0  0  0  0
    1.6661    2.4511   -1.0026 C   0  0  0  0  0  0  0  0  0  0  0  0
    2.1117    3.2705   -2.0413 C   0  0  0  0  0  0  0  0  0  0  0  0
    2.1621    2.7783   -3.3447 C   0  0  0  0  0  0  0  0  0  0  0  0
   -4.4914    0.3259    5.5089 C   0  0  0  0  0  0  0  0  0  0  0  0
   -5.8679    0.5435    4.8757 C   0  0  0  0  0  0  0  0  0  0  0  0
   -4.1544    1.4572    6.4833 C   0  0  0  0  0  0  0  0  0  0  0  0
    0.9680   -3.3054    1.5852 H   0  0  0  0  0  0  0  0  0  0  0  0
   -1.8901    1.7634    1.9233 H   0  0  0  0  0  0  0  0  0  0  0  0
   -3.6162    2.0721    3.5894 H   0  0  0  0  0  0  0  0  0  0  0  0
   -2.9123   -1.8083    5.0317 H   0  0  0  0  0  0  0  0  0  0  0  0
   -1.1847   -2.1225    3.3651 H   0  0  0  0  0  0  0  0  0  0  0  0
    3.8487    0.2283    0.4157 H   0  0  0  0  0  0  0  0  0  0  0  0
    3.5691   -2.7666   -2.5360 H   0  0  0  0  0  0  0  0  0  0  0  0
    5.8043    1.1416   -0.7048 H   0  0  0  0  0  0  0  0  0  0  0  0
    5.5288   -1.8523   -3.6462 H   0  0  0  0  0  0  0  0  0  0  0  0
    0.9996   -0.3126   -2.7813 H   0  0  0  0  0  0  0  0  0  0  0  0
    1.7862    1.1119   -4.5807 H   0  0  0  0  0  0  0  0  0  0  0  0
    1.6223    2.8205   -0.0400 H   0  0  0  0  0  0  0  0  0  0  0  0
    2.4038    4.2405   -1.8443 H   0  0  0  0  0  0  0  0  0  0  0  0
    2.5003    3.3814   -4.1108 H   0  0  0  0  0  0  0  0  0  0  0  0
   -4.5286   -0.5860    6.0674 H   0  0  0  0  0  0  0  0  0  0  0  0
   -5.8604    1.4512    4.3091 H   0  0  0  0  0  0  0  0  0  0  0  0
   -6.6082    0.6096    5.6455 H   0  0  0  0  0  0  0  0  0  0  0  0
   -6.0973   -0.2782    4.2299 H   0  0  0  0  0  0  0  0  0  0  0  0
   -4.1102    2.3846    5.9515 H   0  0  0  0  0  0  0  0  0  0  0  0
   -3.2070    1.2631    6.9412 H   0  0  0  0  0  0  0  0  0  0  0  0
   -4.9104    1.5147    7.2383 H   0  0  0  0  0  0  0  0  0  0  0  0
  1  5  2  0  0  0  0
  1  2  1  0  0  0  0
  2  3  1  0  0  0  0
  3  4  2  0  0  0  0
  4  5  1  0  0  0  0
  4 14  1  0  0  0  0
  6  1  1  0  0  0  0
  6 31  1  0  0  0  0
  7  5  1  0  0  0  0
  8  9  2  0  0  0  0
  8  2  1  0  0  0  0
  8 13  1  0  0  0  0
  9 10  1  0  0  0  0
  9 32  1  0  0  0  0
 10 11  2  0  0  0  0
 10 33  1  0  0  0  0
 11 12  1  0  0  0  0
 11 28  1  0  0  0  0
 12 13  2  0  0  0  0
 12 34  1  0  0  0  0
 13 35  1  0  0  0  0
 14 22  2  0  0  0  0
 15  7  2  0  0  0  0
 16  7  1  0  0  0  0
 17 16  2  0  0  0  0
 17 36  1  0  0  0  0
 18 16  1  0  0  0  0
 18 37  1  0  0  0  0
 19 17  1  0  0  0  0
 19 38  1  0  0  0  0
 20 19  2  0  0  0  0
 20 23  1  0  0  0  0
 21 20  1  0  0  0  0
 21 18  2  0  0  0  0
 21 39  1  0  0  0  0
 22 40  1  0  0  0  0
 24 22  1  0  0  0  0
 24 41  1  0  0  0  0
 25 14  1  0  0  0  0
 25 42  1  0  0  0  0
 26 25  2  0  0  0  0
 26 43  1  0  0  0  0
 27 26  1  0  0  0  0
 27 24  2  0  0  0  0
 27 44  1  0  0  0  0
 28 29  1  0  0  0  0
 28 30  1  0  0  0  0
 28 45  1  0  0  0  0
 29 46  1  0  0  0  0
 29 47  1  0  0  0  0
 29 48  1  0  0  0  0
 30 49  1  0  0  0  0
 30 50  1  0  0  0  0
 30 51  1  0  0  0  0
M  END
$$$$
