# Supplementary material for: Combined computational and classical medicinal chemistry procedure to disclose novel pyrrole-based compounds as potential antituberculosis agents
Source: J Comput Aided Mol Des. 2026 Apr 6;40(1):92. doi: 10.1007/s10822-026-00794-6 (PMC13053371; doi:10.1007/s10822-026-00794-6)
Supplement: Supplementary file 1 — Supplementary Material 1 [file 10822_2026_794_MOESM1_ESM.zip › Dataset.M_3-D_QSAR_Full_236/mols/TrainingSet/BMC2008_9a.sdf]

15335535_0001_0003_134.4982
 OpenBabel10172509213D

 48 51  0  0  0  0  0  0  0  0999 V2000
    0.8662    0.3272   -0.1940 C   0  0  0  0  0  0  0  0  0  0  0  0
   -0.0450    0.7832    0.7655 N   0  0  0  0  0  0  0  0  0  0  0  0
   -0.3288   -0.2781    1.6592 N   0  0  0  0  0  0  0  0  0  0  0  0
    0.5777   -1.2993    1.3557 C   0  0  0  0  0  0  0  0  0  0  0  0
    1.3091   -1.0197    0.2601 C   0  0  0  0  0  0  0  0  0  0  0  0
    1.3161    0.8935   -1.1771 O   0  0  0  0  0  0  0  0  0  0  0  0
    2.3035   -1.8940   -0.3794 C   0  0  0  0  0  0  0  0  0  0  0  0
   -0.4421    2.1214    0.9906 C   0  0  0  0  0  0  0  0  0  0  0  0
   -0.4371    3.0554   -0.0539 C   0  0  0  0  0  0  0  0  0  0  0  0
   -0.8330    4.3792    0.1624 C   0  0  0  0  0  0  0  0  0  0  0  0
   -1.2279    4.7924    1.4312 C   0  0  0  0  0  0  0  0  0  0  0  0
   -1.2191    3.8845    2.4856 C   0  0  0  0  0  0  0  0  0  0  0  0
   -0.8251    2.5609    2.2662 C   0  0  0  0  0  0  0  0  0  0  0  0
    0.6683   -2.5230    2.2110 C   0  0  0  0  0  0  0  0  0  0  0  0
    2.1606   -3.1150   -0.3902 O   0  0  0  0  0  0  0  0  0  0  0  0
    3.5004   -1.2971   -1.0235 C   0  0  0  0  0  0  0  0  0  0  0  0
    4.0459   -1.9497   -2.1383 C   0  0  0  0  0  0  0  0  0  0  0  0
    4.1300   -0.1535   -0.5144 C   0  0  0  0  0  0  0  0  0  0  0  0
    5.1906   -1.4444   -2.7600 C   0  0  0  0  0  0  0  0  0  0  0  0
    5.7978   -0.2939   -2.2601 C   0  0  0  0  0  0  0  0  0  0  0  0
    5.2749    0.3510   -1.1398 C   0  0  0  0  0  0  0  0  0  0  0  0
    7.2084    0.3285   -3.0229 Cl  0  0  0  0  0  0  0  0  0  0  0  0
   -1.7432   -0.5592    1.9858 C   0  0  0  0  0  0  0  0  0  0  0  0
   -2.5913   -0.8237    0.7545 C   0  0  0  0  0  0  0  0  0  0  0  0
   -3.3653    0.2070    0.1926 C   0  0  0  0  0  0  0  0  0  0  0  0
   -2.6031   -2.0888    0.1439 C   0  0  0  0  0  0  0  0  0  0  0  0
   -4.1325   -0.0238   -0.9504 C   0  0  0  0  0  0  0  0  0  0  0  0
   -4.1288   -1.2833   -1.5352 C   0  0  0  0  0  0  0  0  0  0  0  0
   -3.3716   -2.3170   -0.9992 C   0  0  0  0  0  0  0  0  0  0  0  0
   -4.8657   -1.5043   -2.6316 F   0  0  0  0  0  0  0  0  0  0  0  0
   -0.1369    2.7621   -0.9967 H   0  0  0  0  0  0  0  0  0  0  0  0
   -0.8323    5.0512   -0.6208 H   0  0  0  0  0  0  0  0  0  0  0  0
   -1.5259    5.7677    1.5894 H   0  0  0  0  0  0  0  0  0  0  0  0
   -1.5035    4.1881    3.4300 H   0  0  0  0  0  0  0  0  0  0  0  0
   -0.8160    1.8965    3.0559 H   0  0  0  0  0  0  0  0  0  0  0  0
   -0.0425   -2.4546    3.0079 H   0  0  0  0  0  0  0  0  0  0  0  0
    1.6546   -2.6011    2.6185 H   0  0  0  0  0  0  0  0  0  0  0  0
    0.4576   -3.3887    1.6185 H   0  0  0  0  0  0  0  0  0  0  0  0
    3.6000   -2.8068   -2.5011 H   0  0  0  0  0  0  0  0  0  0  0  0
    3.7491    0.3164    0.3217 H   0  0  0  0  0  0  0  0  0  0  0  0
    5.5848   -1.9212   -3.5860 H   0  0  0  0  0  0  0  0  0  0  0  0
    5.7323    1.2000   -0.7723 H   0  0  0  0  0  0  0  0  0  0  0  0
   -2.1481    0.2843    2.5048 H   0  0  0  0  0  0  0  0  0  0  0  0
   -1.7647   -1.4439    2.5873 H   0  0  0  0  0  0  0  0  0  0  0  0
   -3.3661    1.1422    0.6290 H   0  0  0  0  0  0  0  0  0  0  0  0
   -2.0394   -2.8554    0.5433 H   0  0  0  0  0  0  0  0  0  0  0  0
   -4.6987    0.7365   -1.3582 H   0  0  0  0  0  0  0  0  0  0  0  0
   -3.3770   -3.2485   -1.4434 H   0  0  0  0  0  0  0  0  0  0  0  0
  1  5  1  0  0  0  0
  1  2  1  0  0  0  0
  2  3  1  0  0  0  0
  3  4  1  0  0  0  0
  4  5  2  0  0  0  0
  4 14  1  0  0  0  0
  6  1  2  0  0  0  0
  7  5  1  0  0  0  0
  8  9  2  0  0  0  0
  8  2  1  0  0  0  0
  8 13  1  0  0  0  0
  9 10  1  0  0  0  0
  9 31  1  0  0  0  0
 10 11  2  0  0  0  0
 10 32  1  0  0  0  0
 11 12  1  0  0  0  0
 11 33  1  0  0  0  0
 12 13  2  0  0  0  0
 12 34  1  0  0  0  0
 13 35  1  0  0  0  0
 14 36  1  0  0  0  0
 14 37  1  0  0  0  0
 14 38  1  0  0  0  0
 15  7  2  0  0  0  0
 16  7  1  0  0  0  0
 17 16  2  0  0  0  0
 17 39  1  0  0  0  0
 18 16  1  0  0  0  0
 18 40  1  0  0  0  0
 19 17  1  0  0  0  0
 19 41  1  0  0  0  0
 20 19  2  0  0  0  0
 20 22  1  0  0  0  0
 21 20  1  0  0  0  0
 21 18  2  0  0  0  0
 21 42  1  0  0  0  0
 23  3  1  0  0  0  0
 23 43  1  0  0  0  0
 23 44  1  0  0  0  0
 24 23  1  0  0  0  0
 25 24  2  0  0  0  0
 25 45  1  0  0  0  0
 26 24  1  0  0  0  0
 26 46  1  0  0  0  0
 27 25  1  0  0  0  0
 27 47  1  0  0  0  0
 28 27  2  0  0  0  0
 28 30  1  0  0  0  0
 29 28  1  0  0  0  0
 29 26  2  0  0  0  0
 29 48  1  0  0  0  0
M  END
$$$$
