# Supplementary material for: Combined computational and classical medicinal chemistry procedure to disclose novel pyrrole-based compounds as potential antituberculosis agents
Source: J Comput Aided Mol Des. 2026 Apr 6;40(1):92. doi: 10.1007/s10822-026-00794-6 (PMC13053371; doi:10.1007/s10822-026-00794-6)
Supplement: Supplementary file 1 — Supplementary Material 1 [file 10822_2026_794_MOESM1_ESM.zip › Dataset.M_3-D_QSAR_Full_236/mols/TrainingSet/BMC2008_9d.sdf]

15335536_0003_0003_132.6353
 OpenBabel10172509213D

 48 51  0  0  0  0  0  0  0  0999 V2000
    0.8686    0.3205   -0.1928 C   0  0  0  0  0  0  0  0  0  0  0  0
   -0.0487    0.7746    0.7622 N   0  0  0  0  0  0  0  0  0  0  0  0
   -0.3261   -0.2837    1.6611 N   0  0  0  0  0  0  0  0  0  0  0  0
    0.5866   -1.3012    1.3623 C   0  0  0  0  0  0  0  0  0  0  0  0
    1.3176   -1.0223    0.2661 C   0  0  0  0  0  0  0  0  0  0  0  0
    1.3177    0.8888   -1.1748 O   0  0  0  0  0  0  0  0  0  0  0  0
    2.3136   -1.8961   -0.3719 C   0  0  0  0  0  0  0  0  0  0  0  0
   -0.4554    2.1108    0.9784 C   0  0  0  0  0  0  0  0  0  0  0  0
   -0.8414    2.5553    2.2522 C   0  0  0  0  0  0  0  0  0  0  0  0
   -1.2430    3.8791    2.4640 C   0  0  0  0  0  0  0  0  0  0  0  0
   -1.2541    4.7769    1.4014 C   0  0  0  0  0  0  0  0  0  0  0  0
   -0.8589    4.3630    0.1340 C   0  0  0  0  0  0  0  0  0  0  0  0
   -0.4558    3.0386   -0.0729 C   0  0  0  0  0  0  0  0  0  0  0  0
    0.6802   -2.5233    2.2198 C   0  0  0  0  0  0  0  0  0  0  0  0
    2.1725   -3.1172   -0.3791 O   0  0  0  0  0  0  0  0  0  0  0  0
    3.5078   -1.2985   -1.0201 C   0  0  0  0  0  0  0  0  0  0  0  0
    4.0521   -1.9528   -2.1345 C   0  0  0  0  0  0  0  0  0  0  0  0
    4.1361   -0.1523   -0.5153 C   0  0  0  0  0  0  0  0  0  0  0  0
    5.1941   -1.4464   -2.7602 C   0  0  0  0  0  0  0  0  0  0  0  0
    5.7998   -0.2934   -2.2648 C   0  0  0  0  0  0  0  0  0  0  0  0
    5.2784    0.3531   -1.1447 C   0  0  0  0  0  0  0  0  0  0  0  0
    7.2070    0.3305   -3.0329 Cl  0  0  0  0  0  0  0  0  0  0  0  0
   -1.7388   -0.5742    1.9890 C   0  0  0  0  0  0  0  0  0  0  0  0
   -2.5916   -0.8196    0.7572 C   0  0  0  0  0  0  0  0  0  0  0  0
   -2.5662   -2.0594    0.0968 C   0  0  0  0  0  0  0  0  0  0  0  0
   -3.4088    0.2038    0.2457 C   0  0  0  0  0  0  0  0  0  0  0  0
   -3.3398   -2.2697   -1.0462 C   0  0  0  0  0  0  0  0  0  0  0  0
   -4.1397   -1.2436   -1.5323 C   0  0  0  0  0  0  0  0  0  0  0  0
   -4.1812   -0.0092   -0.8973 C   0  0  0  0  0  0  0  0  0  0  0  0
   -4.8813   -1.4472   -2.6287 F   0  0  0  0  0  0  0  0  0  0  0  0
   -1.7492    6.4029    1.6588 Cl  0  0  0  0  0  0  0  0  0  0  0  0
   -0.8289    1.8954    3.0456 H   0  0  0  0  0  0  0  0  0  0  0  0
   -1.5301    4.1884    3.4058 H   0  0  0  0  0  0  0  0  0  0  0  0
   -0.8628    5.0311   -0.6526 H   0  0  0  0  0  0  0  0  0  0  0  0
   -0.1542    2.7404   -1.0137 H   0  0  0  0  0  0  0  0  0  0  0  0
   -0.0307   -2.4552    3.0166 H   0  0  0  0  0  0  0  0  0  0  0  0
    1.6667   -2.5983    2.6274 H   0  0  0  0  0  0  0  0  0  0  0  0
    0.4715   -3.3905    1.6288 H   0  0  0  0  0  0  0  0  0  0  0  0
    3.6074   -2.8119   -2.4940 H   0  0  0  0  0  0  0  0  0  0  0  0
    3.7562    0.3188    0.3206 H   0  0  0  0  0  0  0  0  0  0  0  0
    5.5875   -1.9244   -3.5859 H   0  0  0  0  0  0  0  0  0  0  0  0
    5.7350    1.2039   -0.7804 H   0  0  0  0  0  0  0  0  0  0  0  0
   -2.1436    0.2592    2.5243 H   0  0  0  0  0  0  0  0  0  0  0  0
   -1.7554   -1.4692    2.5751 H   0  0  0  0  0  0  0  0  0  0  0  0
   -1.9711   -2.8206    0.4594 H   0  0  0  0  0  0  0  0  0  0  0  0
   -3.4378    1.1202    0.7193 H   0  0  0  0  0  0  0  0  0  0  0  0
   -3.3174   -3.1825   -1.5272 H   0  0  0  0  0  0  0  0  0  0  0  0
   -4.7792    0.7457   -1.2681 H   0  0  0  0  0  0  0  0  0  0  0  0
  1  5  1  0  0  0  0
  1  2  1  0  0  0  0
  2  3  1  0  0  0  0
  3  4  1  0  0  0  0
  4  5  2  0  0  0  0
  4 14  1  0  0  0  0
  6  1  2  0  0  0  0
  7  5  1  0  0  0  0
  8  9  2  0  0  0  0
  8  2  1  0  0  0  0
  8 13  1  0  0  0  0
  9 10  1  0  0  0  0
  9 32  1  0  0  0  0
 10 11  2  0  0  0  0
 10 33  1  0  0  0  0
 11 12  1  0  0  0  0
 11 31  1  0  0  0  0
 12 13  2  0  0  0  0
 12 34  1  0  0  0  0
 13 35  1  0  0  0  0
 14 36  1  0  0  0  0
 14 37  1  0  0  0  0
 14 38  1  0  0  0  0
 15  7  2  0  0  0  0
 16  7  1  0  0  0  0
 17 16  2  0  0  0  0
 17 39  1  0  0  0  0
 18 16  1  0  0  0  0
 18 40  1  0  0  0  0
 19 17  1  0  0  0  0
 19 41  1  0  0  0  0
 20 19  2  0  0  0  0
 20 22  1  0  0  0  0
 21 20  1  0  0  0  0
 21 18  2  0  0  0  0
 21 42  1  0  0  0  0
 23  3  1  0  0  0  0
 23 43  1  0  0  0  0
 23 44  1  0  0  0  0
 24 23  1  0  0  0  0
 25 24  2  0  0  0  0
 25 45  1  0  0  0  0
 26 24  1  0  0  0  0
 26 46  1  0  0  0  0
 27 25  1  0  0  0  0
 27 47  1  0  0  0  0
 28 27  2  0  0  0  0
 28 30  1  0  0  0  0
 29 28  1  0  0  0  0
 29 26  2  0  0  0  0
 29 48  1  0  0  0  0
M  END
$$$$
