# Supplementary material for: Combined computational and classical medicinal chemistry procedure to disclose novel pyrrole-based compounds as potential antituberculosis agents
Source: J Comput Aided Mol Des. 2026 Apr 6;40(1):92. doi: 10.1007/s10822-026-00794-6 (PMC13053371; doi:10.1007/s10822-026-00794-6)
Supplement: Supplementary file 1 — Supplementary Material 1 [file 10822_2026_794_MOESM1_ESM.zip › Dataset.M_3-D_QSAR_Full_236/mols/TrainingSet/BMC2008_9e.sdf]

15335534_0023_0004_134.2999
 OpenBabel10172509213D

 48 51  0  0  0  0  0  0  0  0999 V2000
    0.8539    0.3192   -0.1974 C   0  0  0  0  0  0  0  0  0  0  0  0
   -0.0585    0.7804    0.7588 N   0  0  0  0  0  0  0  0  0  0  0  0
   -0.3411   -0.2751    1.6580 N   0  0  0  0  0  0  0  0  0  0  0  0
    0.5703   -1.2955    1.3644 C   0  0  0  0  0  0  0  0  0  0  0  0
    1.3022   -1.0224    0.2676 C   0  0  0  0  0  0  0  0  0  0  0  0
    1.3039    0.8836   -1.1814 O   0  0  0  0  0  0  0  0  0  0  0  0
    2.3092   -1.8940   -0.3564 C   0  0  0  0  0  0  0  0  0  0  0  0
   -0.4418    2.1220    0.9856 C   0  0  0  0  0  0  0  0  0  0  0  0
   -0.4206    3.0597   -0.0564 C   0  0  0  0  0  0  0  0  0  0  0  0
   -0.7930    4.3914    0.1636 C   0  0  0  0  0  0  0  0  0  0  0  0
   -1.1799    4.8020    1.4349 C   0  0  0  0  0  0  0  0  0  0  0  0
   -1.1921    3.8935    2.4879 C   0  0  0  0  0  0  0  0  0  0  0  0
   -0.8215    2.5627    2.2628 C   0  0  0  0  0  0  0  0  0  0  0  0
    0.6676   -2.5077    2.2344 C   0  0  0  0  0  0  0  0  0  0  0  0
    2.1874   -3.1174   -0.3435 O   0  0  0  0  0  0  0  0  0  0  0  0
    3.4959   -1.2898   -1.0128 C   0  0  0  0  0  0  0  0  0  0  0  0
    4.0397   -1.9433   -2.1278 C   0  0  0  0  0  0  0  0  0  0  0  0
    4.1171   -0.1357   -0.5157 C   0  0  0  0  0  0  0  0  0  0  0  0
    5.1701   -1.4255   -2.7651 C   0  0  0  0  0  0  0  0  0  0  0  0
    5.7679   -0.2642   -2.2775 C   0  0  0  0  0  0  0  0  0  0  0  0
    5.2499    0.3794   -1.1546 C   0  0  0  0  0  0  0  0  0  0  0  0
    7.1593    0.3752   -3.0610 Cl  0  0  0  0  0  0  0  0  0  0  0  0
   -1.7573   -0.5611    1.9758 C   0  0  0  0  0  0  0  0  0  0  0  0
   -2.5915   -0.8531    0.7434 C   0  0  0  0  0  0  0  0  0  0  0  0
   -2.6021   -2.1309    0.1640 C   0  0  0  0  0  0  0  0  0  0  0  0
   -3.3563    0.1618    0.1472 C   0  0  0  0  0  0  0  0  0  0  0  0
   -3.3574   -2.3845   -0.9826 C   0  0  0  0  0  0  0  0  0  0  0  0
   -4.1123   -1.3680   -1.5626 C   0  0  0  0  0  0  0  0  0  0  0  0
   -4.1120   -0.0954   -0.9982 C   0  0  0  0  0  0  0  0  0  0  0  0
   -1.6356    6.4371    1.7086 Cl  0  0  0  0  0  0  0  0  0  0  0  0
   -0.1260    2.7639   -1.0002 H   0  0  0  0  0  0  0  0  0  0  0  0
   -0.7804    5.0672   -0.6163 H   0  0  0  0  0  0  0  0  0  0  0  0
   -1.4736    4.1997    3.4324 H   0  0  0  0  0  0  0  0  0  0  0  0
   -0.8276    1.8944    3.0491 H   0  0  0  0  0  0  0  0  0  0  0  0
   -0.0461   -2.4352    3.0283 H   0  0  0  0  0  0  0  0  0  0  0  0
    1.6532   -2.5733    2.6458 H   0  0  0  0  0  0  0  0  0  0  0  0
    0.4654   -3.3821    1.6517 H   0  0  0  0  0  0  0  0  0  0  0  0
    3.6033   -2.8100   -2.4791 H   0  0  0  0  0  0  0  0  0  0  0  0
    3.7387    0.3340    0.3217 H   0  0  0  0  0  0  0  0  0  0  0  0
    5.5610   -1.9008   -3.5935 H   0  0  0  0  0  0  0  0  0  0  0  0
    5.7016    1.2348   -0.7951 H   0  0  0  0  0  0  0  0  0  0  0  0
   -2.1732    0.2884    2.4761 H   0  0  0  0  0  0  0  0  0  0  0  0
   -1.7778   -1.4357    2.5919 H   0  0  0  0  0  0  0  0  0  0  0  0
   -2.0468   -2.8899    0.5890 H   0  0  0  0  0  0  0  0  0  0  0  0
   -3.3600    1.1077    0.5598 H   0  0  0  0  0  0  0  0  0  0  0  0
   -3.3563   -3.3277   -1.4014 H   0  0  0  0  0  0  0  0  0  0  0  0
   -4.6709   -1.5578   -2.4093 H   0  0  0  0  0  0  0  0  0  0  0  0
   -4.6710    0.6587   -1.4270 H   0  0  0  0  0  0  0  0  0  0  0  0
  1  5  1  0  0  0  0
  1  2  1  0  0  0  0
  2  3  1  0  0  0  0
  3  4  1  0  0  0  0
  4  5  2  0  0  0  0
  4 14  1  0  0  0  0
  6  1  2  0  0  0  0
  7  5  1  0  0  0  0
  8  9  2  0  0  0  0
  8  2  1  0  0  0  0
  8 13  1  0  0  0  0
  9 10  1  0  0  0  0
  9 31  1  0  0  0  0
 10 11  2  0  0  0  0
 10 32  1  0  0  0  0
 11 12  1  0  0  0  0
 11 30  1  0  0  0  0
 12 13  2  0  0  0  0
 12 33  1  0  0  0  0
 13 34  1  0  0  0  0
 14 35  1  0  0  0  0
 14 36  1  0  0  0  0
 14 37  1  0  0  0  0
 15  7  2  0  0  0  0
 16  7  1  0  0  0  0
 17 16  2  0  0  0  0
 17 38  1  0  0  0  0
 18 16  1  0  0  0  0
 18 39  1  0  0  0  0
 19 17  1  0  0  0  0
 19 40  1  0  0  0  0
 20 19  2  0  0  0  0
 20 22  1  0  0  0  0
 21 20  1  0  0  0  0
 21 18  2  0  0  0  0
 21 41  1  0  0  0  0
 23  3  1  0  0  0  0
 23 42  1  0  0  0  0
 23 43  1  0  0  0  0
 24 23  1  0  0  0  0
 25 24  2  0  0  0  0
 25 44  1  0  0  0  0
 26 24  1  0  0  0  0
 26 45  1  0  0  0  0
 27 25  1  0  0  0  0
 27 46  1  0  0  0  0
 28 27  2  0  0  0  0
 28 47  1  0  0  0  0
 29 28  1  0  0  0  0
 29 26  2  0  0  0  0
 29 48  1  0  0  0  0
M  END
$$$$
