# Supplementary material for: Combined computational and classical medicinal chemistry procedure to disclose novel pyrrole-based compounds as potential antituberculosis agents
Source: J Comput Aided Mol Des. 2026 Apr 6;40(1):92. doi: 10.1007/s10822-026-00794-6 (PMC13053371; doi:10.1007/s10822-026-00794-6)
Supplement: Supplementary file 1 — Supplementary Material 1 [file 10822_2026_794_MOESM1_ESM.zip › Dataset.M_3-D_QSAR_Full_236/mols/TrainingSet/BMC2008_9f.sdf]

15335537_0022_0003_168.4736
 OpenBabel10172509213D

 50 53  0  0  0  0  0  0  0  0999 V2000
    0.8676    0.3217   -0.1909 C   0  0  0  0  0  0  0  0  0  0  0  0
   -0.0456    0.7775    0.7672 N   0  0  0  0  0  0  0  0  0  0  0  0
   -0.3203   -0.2800    1.6680 N   0  0  0  0  0  0  0  0  0  0  0  0
    0.5927   -1.2969    1.3684 C   0  0  0  0  0  0  0  0  0  0  0  0
    1.3201   -1.0190    0.2697 C   0  0  0  0  0  0  0  0  0  0  0  0
    1.3076    0.8861   -1.1791 O   0  0  0  0  0  0  0  0  0  0  0  0
    2.3124   -1.8941   -0.3716 C   0  0  0  0  0  0  0  0  0  0  0  0
   -0.4514    2.1140    0.9837 C   0  0  0  0  0  0  0  0  0  0  0  0
   -0.8338    2.5590    2.2583 C   0  0  0  0  0  0  0  0  0  0  0  0
   -1.2358    3.8826    2.4705 C   0  0  0  0  0  0  0  0  0  0  0  0
   -1.2508    4.7797    1.4075 C   0  0  0  0  0  0  0  0  0  0  0  0
   -0.8586    4.3655    0.1391 C   0  0  0  0  0  0  0  0  0  0  0  0
   -0.4550    3.0413   -0.0682 C   0  0  0  0  0  0  0  0  0  0  0  0
    0.6908   -2.5177    2.2275 C   0  0  0  0  0  0  0  0  0  0  0  0
    2.1642   -3.1144   -0.3831 O   0  0  0  0  0  0  0  0  0  0  0  0
    3.5082   -1.2987   -1.0192 C   0  0  0  0  0  0  0  0  0  0  0  0
    4.0546   -1.9568   -2.1303 C   0  0  0  0  0  0  0  0  0  0  0  0
    4.1347   -0.1495   -0.5189 C   0  0  0  0  0  0  0  0  0  0  0  0
    5.1963   -1.4515   -2.7575 C   0  0  0  0  0  0  0  0  0  0  0  0
    5.8002   -0.2957   -2.2663 C   0  0  0  0  0  0  0  0  0  0  0  0
    5.2768    0.3546   -1.1494 C   0  0  0  0  0  0  0  0  0  0  0  0
    7.2074    0.3266   -3.0352 Cl  0  0  0  0  0  0  0  0  0  0  0  0
   -1.7317   -0.5707    2.0001 C   0  0  0  0  0  0  0  0  0  0  0  0
   -2.5852   -0.8204    0.7680 C   0  0  0  0  0  0  0  0  0  0  0  0
   -3.3923    0.2052    0.2467 C   0  0  0  0  0  0  0  0  0  0  0  0
   -2.5657   -2.0653    0.1180 C   0  0  0  0  0  0  0  0  0  0  0  0
   -4.1636   -0.0042   -0.8996 C   0  0  0  0  0  0  0  0  0  0  0  0
   -4.1308   -1.2511   -1.5344 C   0  0  0  0  0  0  0  0  0  0  0  0
   -3.3336   -2.2846   -1.0290 C   0  0  0  0  0  0  0  0  0  0  0  0
   -4.9400   -1.4770   -2.7384 N   0  3  0  0  0  0  0  0  0  0  0  0
   -1.7464    6.4054    1.6655 Cl  0  0  0  0  0  0  0  0  0  0  0  0
   -5.6141   -0.5289   -3.1661 O   0  5  0  0  0  0  0  0  0  0  0  0
   -4.9057   -2.6036   -3.2536 O   0  0  0  0  0  0  0  0  0  0  0  0
   -0.8184    1.8996    3.0520 H   0  0  0  0  0  0  0  0  0  0  0  0
   -1.5203    4.1922    3.4130 H   0  0  0  0  0  0  0  0  0  0  0  0
   -0.8651    5.0332   -0.6478 H   0  0  0  0  0  0  0  0  0  0  0  0
   -0.1555    2.7429   -1.0096 H   0  0  0  0  0  0  0  0  0  0  0  0
   -0.0177   -2.4495    3.0264 H   0  0  0  0  0  0  0  0  0  0  0  0
    1.6787   -2.5906    2.6321 H   0  0  0  0  0  0  0  0  0  0  0  0
    0.4816   -3.3861    1.6384 H   0  0  0  0  0  0  0  0  0  0  0  0
    3.6115   -2.8182   -2.4864 H   0  0  0  0  0  0  0  0  0  0  0  0
    3.7535    0.3248    0.3146 H   0  0  0  0  0  0  0  0  0  0  0  0
    5.5907   -1.9322   -3.5811 H   0  0  0  0  0  0  0  0  0  0  0  0
    5.7320    1.2075   -0.7882 H   0  0  0  0  0  0  0  0  0  0  0  0
   -2.1366    0.2638    2.5335 H   0  0  0  0  0  0  0  0  0  0  0  0
   -1.7474   -1.4632    2.5901 H   0  0  0  0  0  0  0  0  0  0  0  0
   -3.4156    1.1240    0.7161 H   0  0  0  0  0  0  0  0  0  0  0  0
   -1.9777   -2.8267    0.4916 H   0  0  0  0  0  0  0  0  0  0  0  0
   -4.7531    0.7550   -1.2753 H   0  0  0  0  0  0  0  0  0  0  0  0
   -3.3130   -3.2025   -1.5002 H   0  0  0  0  0  0  0  0  0  0  0  0
  1  5  1  0  0  0  0
  1  2  1  0  0  0  0
  2  3  1  0  0  0  0
  3  4  1  0  0  0  0
  4  5  2  0  0  0  0
  4 14  1  0  0  0  0
  6  1  2  0  0  0  0
  7  5  1  0  0  0  0
  8  9  2  0  0  0  0
  8  2  1  0  0  0  0
  8 13  1  0  0  0  0
  9 10  1  0  0  0  0
  9 34  1  0  0  0  0
 10 11  2  0  0  0  0
 10 35  1  0  0  0  0
 11 12  1  0  0  0  0
 11 31  1  0  0  0  0
 12 13  2  0  0  0  0
 12 36  1  0  0  0  0
 13 37  1  0  0  0  0
 14 38  1  0  0  0  0
 14 39  1  0  0  0  0
 14 40  1  0  0  0  0
 15  7  2  0  0  0  0
 16  7  1  0  0  0  0
 17 16  2  0  0  0  0
 17 41  1  0  0  0  0
 18 16  1  0  0  0  0
 18 42  1  0  0  0  0
 19 17  1  0  0  0  0
 19 43  1  0  0  0  0
 20 19  2  0  0  0  0
 20 22  1  0  0  0  0
 21 20  1  0  0  0  0
 21 18  2  0  0  0  0
 21 44  1  0  0  0  0
 23  3  1  0  0  0  0
 23 45  1  0  0  0  0
 23 46  1  0  0  0  0
 24 23  1  0  0  0  0
 25 24  2  0  0  0  0
 25 47  1  0  0  0  0
 26 24  1  0  0  0  0
 26 48  1  0  0  0  0
 27 25  1  0  0  0  0
 27 49  1  0  0  0  0
 28 27  2  0  0  0  0
 28 30  1  0  0  0  0
 29 28  1  0  0  0  0
 29 26  2  0  0  0  0
 29 50  1  0  0  0  0
 32 30  1  0  0  0  0
 33 30  2  0  0  0  0
M  CHG  2  30   1  32  -1
M  END
$$$$
