# Supplementary material for: Combined computational and classical medicinal chemistry procedure to disclose novel pyrrole-based compounds as potential antituberculosis agents
Source: J Comput Aided Mol Des. 2026 Apr 6;40(1):92. doi: 10.1007/s10822-026-00794-6 (PMC13053371; doi:10.1007/s10822-026-00794-6)
Supplement: Supplementary file 1 — Supplementary Material 1 [file 10822_2026_794_MOESM1_ESM.zip › Dataset.M_3-D_QSAR_Full_236/mols/TrainingSet/BMC2009_5a.sdf]

15335547_0006_0001_156.7055
 OpenBabel10172509213D

 47 50  0  0  0  0  0  0  0  0999 V2000
    1.1206    0.3880   -0.0726 C   0  0  0  0  0  0  0  0  0  0  0  0
   -0.0708    0.6949    0.6058 N   0  0  0  0  0  0  0  0  0  0  0  0
   -0.5854   -0.3576    1.3494 N   0  0  0  0  0  0  0  0  0  0  0  0
    0.2304   -1.3634    1.1865 C   0  0  0  0  0  0  0  0  0  0  0  0
    1.3450   -1.0501    0.2711 C   0  0  0  0  0  0  0  0  0  0  0  0
    1.8184    1.0810   -0.7903 O   0  0  0  0  0  0  0  0  0  0  0  0
    2.3379   -1.8546   -0.1608 C   0  0  0  0  0  0  0  0  0  0  0  0
   -0.7713    1.9295    0.6180 C   0  0  0  0  0  0  0  0  0  0  0  0
   -1.9552    2.0608    1.3641 C   0  0  0  0  0  0  0  0  0  0  0  0
   -2.6643    3.2658    1.3952 C   0  0  0  0  0  0  0  0  0  0  0  0
   -2.2014    4.3637    0.6777 C   0  0  0  0  0  0  0  0  0  0  0  0
   -1.0322    4.2543   -0.0692 C   0  0  0  0  0  0  0  0  0  0  0  0
   -0.3230    3.0474   -0.0978 C   0  0  0  0  0  0  0  0  0  0  0  0
    3.7105   -3.8250    0.5742 C   0  0  0  0  0  0  0  0  0  0  0  0
    3.5581   -5.2831    1.0094 C   0  0  0  0  0  0  0  0  0  0  0  0
    1.5269   -4.1788   -0.6319 C   0  0  0  0  0  0  0  0  0  0  0  0
    2.2665   -5.2397   -1.4495 C   0  0  0  0  0  0  0  0  0  0  0  0
    0.0180   -2.6558    1.9021 C   0  0  0  0  0  0  0  0  0  0  0  0
    3.4342   -1.2810   -0.9829 C   0  0  0  0  0  0  0  0  0  0  0  0
    4.4752   -0.5591   -0.3787 C   0  0  0  0  0  0  0  0  0  0  0  0
    3.4550   -1.4837   -2.3703 C   0  0  0  0  0  0  0  0  0  0  0  0
    5.5167   -0.0416   -1.1528 C   0  0  0  0  0  0  0  0  0  0  0  0
    5.5229   -0.2481   -2.5308 C   0  0  0  0  0  0  0  0  0  0  0  0
    4.4979   -0.9671   -3.1432 C   0  0  0  0  0  0  0  0  0  0  0  0
    6.8093    0.3841   -3.4829 Cl  0  0  0  0  0  0  0  0  0  0  0  0
    3.2059   -6.3998   -0.3941 S   0  0  0  0  0  0  0  0  0  0  0  0
    2.4516   -3.2402    0.0484 N   0  0  0  0  0  0  0  0  0  0  0  0
   -2.3081    1.2522    1.8994 H   0  0  0  0  0  0  0  0  0  0  0  0
   -3.5310    3.3404    1.9505 H   0  0  0  0  0  0  0  0  0  0  0  0
   -2.7220    5.2545    0.6991 H   0  0  0  0  0  0  0  0  0  0  0  0
   -0.6865    5.0662   -0.6043 H   0  0  0  0  0  0  0  0  0  0  0  0
    0.5433    2.9802   -0.6547 H   0  0  0  0  0  0  0  0  0  0  0  0
    4.4557   -3.7743   -0.1920 H   0  0  0  0  0  0  0  0  0  0  0  0
    3.9875   -3.2607    1.4401 H   0  0  0  0  0  0  0  0  0  0  0  0
    2.7529   -5.3494    1.7110 H   0  0  0  0  0  0  0  0  0  0  0  0
    4.4858   -5.5909    1.4447 H   0  0  0  0  0  0  0  0  0  0  0  0
    0.9305   -4.6700    0.1083 H   0  0  0  0  0  0  0  0  0  0  0  0
    0.9241   -3.6090   -1.3078 H   0  0  0  0  0  0  0  0  0  0  0  0
    2.9479   -4.7494   -2.1130 H   0  0  0  0  0  0  0  0  0  0  0  0
    1.5356   -5.8060   -1.9880 H   0  0  0  0  0  0  0  0  0  0  0  0
   -0.8706   -2.5934    2.4949 H   0  0  0  0  0  0  0  0  0  0  0  0
    0.8566   -2.8543    2.5363 H   0  0  0  0  0  0  0  0  0  0  0  0
   -0.0843   -3.4462    1.1882 H   0  0  0  0  0  0  0  0  0  0  0  0
    4.4713   -0.4098    0.6424 H   0  0  0  0  0  0  0  0  0  0  0  0
    2.6962   -2.0171   -2.8227 H   0  0  0  0  0  0  0  0  0  0  0  0
    6.2787    0.4917   -0.7056 H   0  0  0  0  0  0  0  0  0  0  0  0
    4.5093   -1.1174   -4.1641 H   0  0  0  0  0  0  0  0  0  0  0  0
  1  5  1  0  0  0  0
  1  2  1  0  0  0  0
  2  3  1  0  0  0  0
  3  4  2  0  0  0  0
  4  5  1  0  0  0  0
  4 18  1  0  0  0  0
  6  1  2  0  0  0  0
  7  5  2  0  0  0  0
  8  9  2  0  0  0  0
  8  2  1  0  0  0  0
  8 13  1  0  0  0  0
  9 10  1  0  0  0  0
  9 28  1  0  0  0  0
 10 11  2  0  0  0  0
 10 29  1  0  0  0  0
 11 12  1  0  0  0  0
 11 30  1  0  0  0  0
 12 13  2  0  0  0  0
 12 31  1  0  0  0  0
 13 32  1  0  0  0  0
 14 15  1  0  0  0  0
 14 33  1  0  0  0  0
 14 34  1  0  0  0  0
 15 35  1  0  0  0  0
 15 36  1  0  0  0  0
 16 37  1  0  0  0  0
 16 38  1  0  0  0  0
 17 16  1  0  0  0  0
 17 39  1  0  0  0  0
 17 40  1  0  0  0  0
 18 41  1  0  0  0  0
 18 42  1  0  0  0  0
 18 43  1  0  0  0  0
 19  7  1  0  0  0  0
 20 19  2  0  0  0  0
 20 44  1  0  0  0  0
 21 19  1  0  0  0  0
 21 45  1  0  0  0  0
 22 20  1  0  0  0  0
 22 46  1  0  0  0  0
 23 22  2  0  0  0  0
 24 23  1  0  0  0  0
 24 21  2  0  0  0  0
 24 47  1  0  0  0  0
 25 23  1  0  0  0  0
 26 15  1  0  0  0  0
 26 17  1  0  0  0  0
 27  7  1  0  0  0  0
 27 14  1  0  0  0  0
 27 16  1  0  0  0  0
M  END
$$$$
