# Supplementary material for: Combined computational and classical medicinal chemistry procedure to disclose novel pyrrole-based compounds as potential antituberculosis agents
Source: J Comput Aided Mol Des. 2026 Apr 6;40(1):92. doi: 10.1007/s10822-026-00794-6 (PMC13053371; doi:10.1007/s10822-026-00794-6)
Supplement: Supplementary file 1 — Supplementary Material 1 [file 10822_2026_794_MOESM1_ESM.zip › Dataset.M_3-D_QSAR_Full_236/mols/TrainingSet/BMC2009_5b.sdf]

15335548_0019_0002_214.1712
 OpenBabel10172509213D

 52 55  0  0  0  0  0  0  0  0999 V2000
    1.1813    0.4431   -0.0687 C   0  0  0  0  0  0  0  0  0  0  0  0
    0.2274    0.8460    0.8793 N   0  0  0  0  0  0  0  0  0  0  0  0
   -0.1222   -0.1448    1.7865 N   0  0  0  0  0  0  0  0  0  0  0  0
    0.5738   -1.1993    1.4704 C   0  0  0  0  0  0  0  0  0  0  0  0
    1.4243   -0.9927    0.2836 C   0  0  0  0  0  0  0  0  0  0  0  0
    1.6983    1.0551   -0.9839 O   0  0  0  0  0  0  0  0  0  0  0  0
    2.2321   -1.8721   -0.3467 C   0  0  0  0  0  0  0  0  0  0  0  0
   -0.3868    2.1196    1.0056 C   0  0  0  0  0  0  0  0  0  0  0  0
   -0.0913    3.1773    0.1352 C   0  0  0  0  0  0  0  0  0  0  0  0
   -0.7109    4.4242    0.2799 C   0  0  0  0  0  0  0  0  0  0  0  0
   -1.6364    4.6340    1.2976 C   0  0  0  0  0  0  0  0  0  0  0  0
   -1.9440    3.5975    2.1723 C   0  0  0  0  0  0  0  0  0  0  0  0
   -1.3243    2.3524    2.0265 C   0  0  0  0  0  0  0  0  0  0  0  0
    1.2641   -4.1656   -0.5698 C   0  0  0  0  0  0  0  0  0  0  0  0
    1.1537   -5.4494    0.2867 C   0  0  0  0  0  0  0  0  0  0  0  0
    2.4064   -5.6743    1.1193 N   0  3  0  0  0  0  0  0  0  0  0  0
    3.6992   -3.9020   -0.0850 C   0  0  0  0  0  0  0  0  0  0  0  0
    3.6516   -5.3966    0.3027 C   0  0  0  0  0  0  0  0  0  0  0  0
    2.4241   -7.0006    1.8052 C   0  0  0  0  0  0  0  0  0  0  0  0
    0.4966   -2.4512    2.2769 C   0  0  0  0  0  0  0  0  0  0  0  0
    3.0839   -1.3810   -1.4624 C   0  0  0  0  0  0  0  0  0  0  0  0
    4.2950   -0.7226   -1.1953 C   0  0  0  0  0  0  0  0  0  0  0  0
    2.6970   -1.5948   -2.7937 C   0  0  0  0  0  0  0  0  0  0  0  0
    5.1072   -0.2881   -2.2458 C   0  0  0  0  0  0  0  0  0  0  0  0
    4.7124   -0.5097   -3.5637 C   0  0  0  0  0  0  0  0  0  0  0  0
    3.5112   -1.1591   -3.8423 C   0  0  0  0  0  0  0  0  0  0  0  0
    5.7183    0.0148   -4.8560 Cl  0  0  0  0  0  0  0  0  0  0  0  0
    2.3477   -3.2613   -0.0996 N   0  0  0  0  0  0  0  0  0  0  0  0
    0.5933    3.0349   -0.6238 H   0  0  0  0  0  0  0  0  0  0  0  0
   -0.4803    5.1911   -0.3710 H   0  0  0  0  0  0  0  0  0  0  0  0
   -2.0921    5.5539    1.4027 H   0  0  0  0  0  0  0  0  0  0  0  0
   -2.6296    3.7472    2.9290 H   0  0  0  0  0  0  0  0  0  0  0  0
   -1.5598    1.5900    2.6810 H   0  0  0  0  0  0  0  0  0  0  0  0
    0.3333   -3.6400   -0.5226 H   0  0  0  0  0  0  0  0  0  0  0  0
    1.4974   -4.4609   -1.5714 H   0  0  0  0  0  0  0  0  0  0  0  0
    1.0120   -6.2887   -0.3617 H   0  0  0  0  0  0  0  0  0  0  0  0
    0.3238   -5.3378    0.9528 H   0  0  0  0  0  0  0  0  0  0  0  0
    2.3940   -4.9971    1.8819 H   0  0  0  0  0  0  0  0  0  0  0  0
    4.1284   -3.8160   -1.0614 H   0  0  0  0  0  0  0  0  0  0  0  0
    4.2860   -3.3971    0.6537 H   0  0  0  0  0  0  0  0  0  0  0  0
    3.6349   -5.9937   -0.5850 H   0  0  0  0  0  0  0  0  0  0  0  0
    4.5169   -5.6391    0.8835 H   0  0  0  0  0  0  0  0  0  0  0  0
    2.4380   -7.7807    1.0729 H   0  0  0  0  0  0  0  0  0  0  0  0
    1.5500   -7.0988    2.4144 H   0  0  0  0  0  0  0  0  0  0  0  0
    3.2970   -7.0727    2.4197 H   0  0  0  0  0  0  0  0  0  0  0  0
   -0.2004   -2.3172    3.0776 H   0  0  0  0  0  0  0  0  0  0  0  0
    1.4623   -2.6768    2.6786 H   0  0  0  0  0  0  0  0  0  0  0  0
    0.1725   -3.2579    1.6531 H   0  0  0  0  0  0  0  0  0  0  0  0
    4.5864   -0.5589   -0.2189 H   0  0  0  0  0  0  0  0  0  0  0  0
    1.8074   -2.0758   -2.9995 H   0  0  0  0  0  0  0  0  0  0  0  0
    5.9968    0.1955   -2.0463 H   0  0  0  0  0  0  0  0  0  0  0  0
    3.2238   -1.3178   -4.8207 H   0  0  0  0  0  0  0  0  0  0  0  0
  1  5  1  0  0  0  0
  1  2  1  0  0  0  0
  2  3  1  0  0  0  0
  3  4  2  0  0  0  0
  4  5  1  0  0  0  0
  4 20  1  0  0  0  0
  6  1  2  0  0  0  0
  7  5  2  0  0  0  0
  8  9  2  0  0  0  0
  8  2  1  0  0  0  0
  8 13  1  0  0  0  0
  9 10  1  0  0  0  0
  9 29  1  0  0  0  0
 10 11  2  0  0  0  0
 10 30  1  0  0  0  0
 11 12  1  0  0  0  0
 11 31  1  0  0  0  0
 12 13  2  0  0  0  0
 12 32  1  0  0  0  0
 13 33  1  0  0  0  0
 14 15  1  0  0  0  0
 14 34  1  0  0  0  0
 14 35  1  0  0  0  0
 15 16  1  0  0  0  0
 15 36  1  0  0  0  0
 15 37  1  0  0  0  0
 16 18  1  0  0  0  0
 16 38  1  0  0  0  0
 17 39  1  0  0  0  0
 17 40  1  0  0  0  0
 18 17  1  0  0  0  0
 18 41  1  0  0  0  0
 18 42  1  0  0  0  0
 19 16  1  0  0  0  0
 19 43  1  0  0  0  0
 19 44  1  0  0  0  0
 19 45  1  0  0  0  0
 20 46  1  0  0  0  0
 20 47  1  0  0  0  0
 20 48  1  0  0  0  0
 21  7  1  0  0  0  0
 22 21  2  0  0  0  0
 22 49  1  0  0  0  0
 23 21  1  0  0  0  0
 23 50  1  0  0  0  0
 24 22  1  0  0  0  0
 24 51  1  0  0  0  0
 25 24  2  0  0  0  0
 26 25  1  0  0  0  0
 26 23  2  0  0  0  0
 26 52  1  0  0  0  0
 27 25  1  0  0  0  0
 28  7  1  0  0  0  0
 28 14  1  0  0  0  0
 28 17  1  0  0  0  0
M  CHG  1  16   1
M  END
$$$$
