# Supplementary material for: Combined computational and classical medicinal chemistry procedure to disclose novel pyrrole-based compounds as potential antituberculosis agents
Source: J Comput Aided Mol Des. 2026 Apr 6;40(1):92. doi: 10.1007/s10822-026-00794-6 (PMC13053371; doi:10.1007/s10822-026-00794-6)
Supplement: Supplementary file 1 — Supplementary Material 1 [file 10822_2026_794_MOESM1_ESM.zip › Dataset.M_3-D_QSAR_Full_236/mols/TrainingSet/BMC2009_5c.sdf]

15335546_0005_0001_174.5370
 OpenBabel10172509213D

 47 50  0  0  0  0  0  0  0  0999 V2000
    1.1797    0.4388   -0.0744 C   0  0  0  0  0  0  0  0  0  0  0  0
    0.2282    0.8445    0.8762 N   0  0  0  0  0  0  0  0  0  0  0  0
   -0.1182   -0.1432    1.7865 N   0  0  0  0  0  0  0  0  0  0  0  0
    0.5763   -1.2024    1.4703 C   0  0  0  0  0  0  0  0  0  0  0  0
    1.4198   -0.9958    0.2768 C   0  0  0  0  0  0  0  0  0  0  0  0
    1.6912    1.0590   -0.9886 O   0  0  0  0  0  0  0  0  0  0  0  0
    2.2249   -1.8729   -0.3575 C   0  0  0  0  0  0  0  0  0  0  0  0
   -0.3850    2.1185    1.0040 C   0  0  0  0  0  0  0  0  0  0  0  0
   -0.0939    3.1760    0.1321 C   0  0  0  0  0  0  0  0  0  0  0  0
   -0.7129    4.4232    0.2790 C   0  0  0  0  0  0  0  0  0  0  0  0
   -1.6338    4.6336    1.3008 C   0  0  0  0  0  0  0  0  0  0  0  0
   -1.9374    3.5972    2.1772 C   0  0  0  0  0  0  0  0  0  0  0  0
   -1.3181    2.3521    2.0287 C   0  0  0  0  0  0  0  0  0  0  0  0
    1.2105   -4.1735   -0.4507 C   0  0  0  0  0  0  0  0  0  0  0  0
    1.7280   -5.3761   -1.2545 C   0  0  0  0  0  0  0  0  0  0  0  0
    3.6418   -3.9332   -0.0103 C   0  0  0  0  0  0  0  0  0  0  0  0
    3.4584   -5.4000    0.4058 C   0  0  0  0  0  0  0  0  0  0  0  0
    0.5026   -2.4468    2.2910 C   0  0  0  0  0  0  0  0  0  0  0  0
    3.0919   -1.3895   -1.4628 C   0  0  0  0  0  0  0  0  0  0  0  0
    2.7323   -1.6302   -2.7968 C   0  0  0  0  0  0  0  0  0  0  0  0
    4.2914   -0.7162   -1.1848 C   0  0  0  0  0  0  0  0  0  0  0  0
    3.5562   -1.1968   -3.8383 C   0  0  0  0  0  0  0  0  0  0  0  0
    4.7422   -0.5247   -3.5484 C   0  0  0  0  0  0  0  0  0  0  0  0
    5.1142   -0.2827   -2.2273 C   0  0  0  0  0  0  0  0  0  0  0  0
    5.7587    0.0050   -4.8320 Cl  0  0  0  0  0  0  0  0  0  0  0  0
    2.6863   -6.1660   -0.5328 O   0  0  0  0  0  0  0  0  0  0  0  0
    2.3262   -3.2524   -0.1199 N   0  0  0  0  0  0  0  0  0  0  0  0
    0.5872    3.0334   -0.6300 H   0  0  0  0  0  0  0  0  0  0  0  0
   -0.4852    5.1898   -0.3733 H   0  0  0  0  0  0  0  0  0  0  0  0
   -2.0890    5.5536    1.4077 H   0  0  0  0  0  0  0  0  0  0  0  0
   -2.6196    3.7469    2.9370 H   0  0  0  0  0  0  0  0  0  0  0  0
   -1.5508    1.5899    2.6844 H   0  0  0  0  0  0  0  0  0  0  0  0
    0.7611   -4.5224    0.4555 H   0  0  0  0  0  0  0  0  0  0  0  0
    0.4894   -3.6469   -1.0402 H   0  0  0  0  0  0  0  0  0  0  0  0
    2.1898   -5.0143   -2.1494 H   0  0  0  0  0  0  0  0  0  0  0  0
    0.8882   -6.0055   -1.4632 H   0  0  0  0  0  0  0  0  0  0  0  0
    4.1371   -3.8958   -0.9580 H   0  0  0  0  0  0  0  0  0  0  0  0
    4.2274   -3.4343    0.7334 H   0  0  0  0  0  0  0  0  0  0  0  0
    2.9621   -5.4244    1.3534 H   0  0  0  0  0  0  0  0  0  0  0  0
    4.4324   -5.8409    0.4485 H   0  0  0  0  0  0  0  0  0  0  0  0
   -0.1924   -2.3051    3.0921 H   0  0  0  0  0  0  0  0  0  0  0  0
    1.4696   -2.6670    2.6925 H   0  0  0  0  0  0  0  0  0  0  0  0
    0.1777   -3.2604    1.6767 H   0  0  0  0  0  0  0  0  0  0  0  0
    1.8549   -2.1299   -3.0100 H   0  0  0  0  0  0  0  0  0  0  0  0
    4.5669   -0.5405   -0.2059 H   0  0  0  0  0  0  0  0  0  0  0  0
    3.2876   -1.3737   -4.8189 H   0  0  0  0  0  0  0  0  0  0  0  0
    5.9942    0.2149   -2.0199 H   0  0  0  0  0  0  0  0  0  0  0  0
  1  5  1  0  0  0  0
  1  2  1  0  0  0  0
  2  3  1  0  0  0  0
  3  4  2  0  0  0  0
  4  5  1  0  0  0  0
  4 18  1  0  0  0  0
  6  1  2  0  0  0  0
  7  5  2  0  0  0  0
  8  9  2  0  0  0  0
  8  2  1  0  0  0  0
  8 13  1  0  0  0  0
  9 10  1  0  0  0  0
  9 28  1  0  0  0  0
 10 11  2  0  0  0  0
 10 29  1  0  0  0  0
 11 12  1  0  0  0  0
 11 30  1  0  0  0  0
 12 13  2  0  0  0  0
 12 31  1  0  0  0  0
 13 32  1  0  0  0  0
 14 15  1  0  0  0  0
 14 33  1  0  0  0  0
 14 34  1  0  0  0  0
 15 35  1  0  0  0  0
 15 36  1  0  0  0  0
 16 37  1  0  0  0  0
 16 38  1  0  0  0  0
 17 16  1  0  0  0  0
 17 39  1  0  0  0  0
 17 40  1  0  0  0  0
 18 41  1  0  0  0  0
 18 42  1  0  0  0  0
 18 43  1  0  0  0  0
 19  7  1  0  0  0  0
 20 19  2  0  0  0  0
 20 44  1  0  0  0  0
 21 19  1  0  0  0  0
 21 45  1  0  0  0  0
 22 20  1  0  0  0  0
 22 46  1  0  0  0  0
 23 22  2  0  0  0  0
 24 23  1  0  0  0  0
 24 21  2  0  0  0  0
 24 47  1  0  0  0  0
 25 23  1  0  0  0  0
 26 15  1  0  0  0  0
 26 17  1  0  0  0  0
 27  7  1  0  0  0  0
 27 14  1  0  0  0  0
 27 16  1  0  0  0  0
M  END
$$$$
