# Supplementary material for: Combined computational and classical medicinal chemistry procedure to disclose novel pyrrole-based compounds as potential antituberculosis agents
Source: J Comput Aided Mol Des. 2026 Apr 6;40(1):92. doi: 10.1007/s10822-026-00794-6 (PMC13053371; doi:10.1007/s10822-026-00794-6)
Supplement: Supplementary file 1 — Supplementary Material 1 [file 10822_2026_794_MOESM1_ESM.zip › Dataset.M_3-D_QSAR_Full_236/mols/TrainingSet/BMC2009_5d.sdf]

15335543_0029_0001_107.0779
 OpenBabel10172509213D

 42 44  0  0  0  0  0  0  0  0999 V2000
    1.1804    0.4450   -0.0742 C   0  0  0  0  0  0  0  0  0  0  0  0
    0.2271    0.8478    0.8769 N   0  0  0  0  0  0  0  0  0  0  0  0
   -0.1208   -0.1435    1.7856 N   0  0  0  0  0  0  0  0  0  0  0  0
    0.5754   -1.2011    1.4669 C   0  0  0  0  0  0  0  0  0  0  0  0
    1.4254   -0.9845    0.2800 C   0  0  0  0  0  0  0  0  0  0  0  0
    1.6927    1.0651   -0.9882 O   0  0  0  0  0  0  0  0  0  0  0  0
    2.2367   -1.8668   -0.3373 C   0  0  0  0  0  0  0  0  0  0  0  0
   -0.3883    2.1205    1.0055 C   0  0  0  0  0  0  0  0  0  0  0  0
   -1.3236    2.3511    2.0289 C   0  0  0  0  0  0  0  0  0  0  0  0
   -1.9449    3.5951    2.1781 C   0  0  0  0  0  0  0  0  0  0  0  0
   -1.6412    4.6334    1.3039 C   0  0  0  0  0  0  0  0  0  0  0  0
   -0.7180    4.4259    0.2835 C   0  0  0  0  0  0  0  0  0  0  0  0
   -0.0971    3.1798    0.1358 C   0  0  0  0  0  0  0  0  0  0  0  0
    3.6424   -3.8786    0.1446 C   0  0  0  0  0  0  0  0  0  0  0  0
    1.2825   -4.1604   -0.4769 C   0  0  0  0  0  0  0  0  0  0  0  0
    0.4992   -2.4589    2.2693 C   0  0  0  0  0  0  0  0  0  0  0  0
    3.1017   -1.4119   -1.4551 C   0  0  0  0  0  0  0  0  0  0  0  0
    4.2941   -0.7185   -1.1979 C   0  0  0  0  0  0  0  0  0  0  0  0
    2.7447   -1.6944   -2.7814 C   0  0  0  0  0  0  0  0  0  0  0  0
    5.1129   -0.3076   -2.2527 C   0  0  0  0  0  0  0  0  0  0  0  0
    4.7436   -0.5917   -3.5660 C   0  0  0  0  0  0  0  0  0  0  0  0
    3.5642   -1.2834   -3.8356 C   0  0  0  0  0  0  0  0  0  0  0  0
    5.7550   -0.0902   -4.8650 Cl  0  0  0  0  0  0  0  0  0  0  0  0
    2.3380   -3.2363   -0.0486 N   0  0  0  0  0  0  0  0  0  0  0  0
   -1.5564    1.5876    2.6830 H   0  0  0  0  0  0  0  0  0  0  0  0
   -2.6287    3.7427    2.9368 H   0  0  0  0  0  0  0  0  0  0  0  0
   -2.0980    5.5526    1.4114 H   0  0  0  0  0  0  0  0  0  0  0  0
   -0.4901    5.1938   -0.3671 H   0  0  0  0  0  0  0  0  0  0  0  0
    0.5855    3.0393   -0.6253 H   0  0  0  0  0  0  0  0  0  0  0  0
    4.3581   -3.1462    0.4549 H   0  0  0  0  0  0  0  0  0  0  0  0
    3.9616   -4.3217   -0.7756 H   0  0  0  0  0  0  0  0  0  0  0  0
    3.5591   -4.6364    0.8954 H   0  0  0  0  0  0  0  0  0  0  0  0
    0.3650   -3.6230   -0.5967 H   0  0  0  0  0  0  0  0  0  0  0  0
    1.1550   -4.9235    0.2622 H   0  0  0  0  0  0  0  0  0  0  0  0
    1.5575   -4.6088   -1.4087 H   0  0  0  0  0  0  0  0  0  0  0  0
   -0.1982   -2.3292    3.0704 H   0  0  0  0  0  0  0  0  0  0  0  0
    1.4650   -2.6852    2.6704 H   0  0  0  0  0  0  0  0  0  0  0  0
    0.1762   -3.2632    1.6419 H   0  0  0  0  0  0  0  0  0  0  0  0
    4.5677   -0.5110   -0.2247 H   0  0  0  0  0  0  0  0  0  0  0  0
    1.8722   -2.2085   -2.9798 H   0  0  0  0  0  0  0  0  0  0  0  0
    5.9880    0.2044   -2.0600 H   0  0  0  0  0  0  0  0  0  0  0  0
    3.2971   -1.4913   -4.8105 H   0  0  0  0  0  0  0  0  0  0  0  0
  1  5  1  0  0  0  0
  1  2  1  0  0  0  0
  2  3  1  0  0  0  0
  3  4  2  0  0  0  0
  4  5  1  0  0  0  0
  4 16  1  0  0  0  0
  6  1  2  0  0  0  0
  7  5  2  0  0  0  0
  8  9  2  0  0  0  0
  8  2  1  0  0  0  0
  8 13  1  0  0  0  0
  9 10  1  0  0  0  0
  9 25  1  0  0  0  0
 10 11  2  0  0  0  0
 10 26  1  0  0  0  0
 11 12  1  0  0  0  0
 11 27  1  0  0  0  0
 12 13  2  0  0  0  0
 12 28  1  0  0  0  0
 13 29  1  0  0  0  0
 14 30  1  0  0  0  0
 14 31  1  0  0  0  0
 14 32  1  0  0  0  0
 15 33  1  0  0  0  0
 15 34  1  0  0  0  0
 15 35  1  0  0  0  0
 16 36  1  0  0  0  0
 16 37  1  0  0  0  0
 16 38  1  0  0  0  0
 17  7  1  0  0  0  0
 18 17  2  0  0  0  0
 18 39  1  0  0  0  0
 19 17  1  0  0  0  0
 19 40  1  0  0  0  0
 20 18  1  0  0  0  0
 20 41  1  0  0  0  0
 21 20  2  0  0  0  0
 22 21  1  0  0  0  0
 22 19  2  0  0  0  0
 22 42  1  0  0  0  0
 23 21  1  0  0  0  0
 24  7  1  0  0  0  0
 24 14  1  0  0  0  0
 24 15  1  0  0  0  0
M  END
$$$$
