# Supplementary material for: Combined computational and classical medicinal chemistry procedure to disclose novel pyrrole-based compounds as potential antituberculosis agents
Source: J Comput Aided Mol Des. 2026 Apr 6;40(1):92. doi: 10.1007/s10822-026-00794-6 (PMC13053371; doi:10.1007/s10822-026-00794-6)
Supplement: Supplementary file 1 — Supplementary Material 1 [file 10822_2026_794_MOESM1_ESM.zip › Dataset.M_3-D_QSAR_Full_236/mols/TrainingSet/BMC2009_5e.sdf]

15335544_0026_0001_154.3814
 OpenBabel10172509213D

 47 50  0  0  0  0  0  0  0  0999 V2000
    1.1849    0.4356   -0.0900 C   0  0  0  0  0  0  0  0  0  0  0  0
    0.2652    0.8680    0.8801 N   0  0  0  0  0  0  0  0  0  0  0  0
   -0.1061   -0.1149    1.7861 N   0  0  0  0  0  0  0  0  0  0  0  0
    0.5475   -1.1951    1.4533 C   0  0  0  0  0  0  0  0  0  0  0  0
    1.4056   -0.9973    0.2693 C   0  0  0  0  0  0  0  0  0  0  0  0
    1.6929    1.0407   -1.0161 O   0  0  0  0  0  0  0  0  0  0  0  0
    2.2193   -1.8857   -0.3353 C   0  0  0  0  0  0  0  0  0  0  0  0
   -0.2952    2.1629    1.0307 C   0  0  0  0  0  0  0  0  0  0  0  0
    0.0086    3.2124    0.1527 C   0  0  0  0  0  0  0  0  0  0  0  0
   -0.5517    4.4843    0.3281 C   0  0  0  0  0  0  0  0  0  0  0  0
   -1.4244    4.7205    1.3846 C   0  0  0  0  0  0  0  0  0  0  0  0
   -2.1107    6.2825    1.5989 Cl  0  0  0  0  0  0  0  0  0  0  0  0
   -1.7436    3.6960    2.2682 C   0  0  0  0  0  0  0  0  0  0  0  0
   -1.1804    2.4276    2.0899 C   0  0  0  0  0  0  0  0  0  0  0  0
    1.3654   -4.2315   -0.5302 C   0  0  0  0  0  0  0  0  0  0  0  0
    2.0234   -5.3478   -1.3398 C   0  0  0  0  0  0  0  0  0  0  0  0
    3.6541   -3.7914    0.4267 C   0  0  0  0  0  0  0  0  0  0  0  0
    3.5553   -5.2166    0.9719 C   0  0  0  0  0  0  0  0  0  0  0  0
    0.4111   -2.4614    2.2313 C   0  0  0  0  0  0  0  0  0  0  0  0
    3.0885   -1.4446   -1.4556 C   0  0  0  0  0  0  0  0  0  0  0  0
    4.2758   -0.7463   -1.2024 C   0  0  0  0  0  0  0  0  0  0  0  0
    2.7460   -1.7472   -2.7791 C   0  0  0  0  0  0  0  0  0  0  0  0
    5.1027   -0.3516   -2.2573 C   0  0  0  0  0  0  0  0  0  0  0  0
    4.7485   -0.6577   -3.5665 C   0  0  0  0  0  0  0  0  0  0  0  0
    3.5748   -1.3536   -3.8329 C   0  0  0  0  0  0  0  0  0  0  0  0
    5.7703   -0.1775   -4.8655 Cl  0  0  0  0  0  0  0  0  0  0  0  0
    3.0765   -6.4284   -0.3103 S   0  0  0  0  0  0  0  0  0  0  0  0
    2.3474   -3.2478   -0.0202 N   0  0  0  0  0  0  0  0  0  0  0  0
    0.6546    3.0457   -0.6346 H   0  0  0  0  0  0  0  0  0  0  0  0
   -0.3167    5.2463   -0.3270 H   0  0  0  0  0  0  0  0  0  0  0  0
   -2.3925    3.8700    3.0516 H   0  0  0  0  0  0  0  0  0  0  0  0
   -1.4199    1.6710    2.7496 H   0  0  0  0  0  0  0  0  0  0  0  0
    0.8523   -4.6672    0.3015 H   0  0  0  0  0  0  0  0  0  0  0  0
    0.6916   -3.7123   -1.1793 H   0  0  0  0  0  0  0  0  0  0  0  0
    2.6279   -4.9068   -2.1047 H   0  0  0  0  0  0  0  0  0  0  0  0
    1.2440   -5.9521   -1.7549 H   0  0  0  0  0  0  0  0  0  0  0  0
    4.3260   -3.7911   -0.4061 H   0  0  0  0  0  0  0  0  0  0  0  0
    4.0036   -3.1683    1.2233 H   0  0  0  0  0  0  0  0  0  0  0  0
    2.8227   -5.2352    1.7516 H   0  0  0  0  0  0  0  0  0  0  0  0
    4.5237   -5.4930    1.3335 H   0  0  0  0  0  0  0  0  0  0  0  0
   -0.2784   -2.3131    3.0360 H   0  0  0  0  0  0  0  0  0  0  0  0
    1.3652   -2.7419    2.6263 H   0  0  0  0  0  0  0  0  0  0  0  0
    0.0488   -3.2371    1.5895 H   0  0  0  0  0  0  0  0  0  0  0  0
    4.5416   -0.5219   -0.2308 H   0  0  0  0  0  0  0  0  0  0  0  0
    1.8754   -2.2645   -2.9776 H   0  0  0  0  0  0  0  0  0  0  0  0
    5.9745    0.1661   -2.0651 H   0  0  0  0  0  0  0  0  0  0  0  0
    3.3164   -1.5788   -4.8063 H   0  0  0  0  0  0  0  0  0  0  0  0
  1  5  1  0  0  0  0
  1  2  1  0  0  0  0
  2  3  1  0  0  0  0
  3  4  2  0  0  0  0
  4  5  1  0  0  0  0
  4 19  1  0  0  0  0
  6  1  2  0  0  0  0
  7  5  2  0  0  0  0
  8  9  2  0  0  0  0
  8  2  1  0  0  0  0
  8 14  1  0  0  0  0
  9 10  1  0  0  0  0
  9 29  1  0  0  0  0
 10 11  2  0  0  0  0
 10 30  1  0  0  0  0
 11 13  1  0  0  0  0
 12 11  1  0  0  0  0
 13 14  2  0  0  0  0
 13 31  1  0  0  0  0
 14 32  1  0  0  0  0
 15 16  1  0  0  0  0
 15 33  1  0  0  0  0
 15 34  1  0  0  0  0
 16 35  1  0  0  0  0
 16 36  1  0  0  0  0
 17 37  1  0  0  0  0
 17 38  1  0  0  0  0
 18 17  1  0  0  0  0
 18 39  1  0  0  0  0
 18 40  1  0  0  0  0
 19 41  1  0  0  0  0
 19 42  1  0  0  0  0
 19 43  1  0  0  0  0
 20  7  1  0  0  0  0
 21 20  2  0  0  0  0
 21 44  1  0  0  0  0
 22 20  1  0  0  0  0
 22 45  1  0  0  0  0
 23 21  1  0  0  0  0
 23 46  1  0  0  0  0
 24 23  2  0  0  0  0
 25 24  1  0  0  0  0
 25 22  2  0  0  0  0
 25 47  1  0  0  0  0
 26 24  1  0  0  0  0
 27 16  1  0  0  0  0
 27 18  1  0  0  0  0
 28  7  1  0  0  0  0
 28 15  1  0  0  0  0
 28 17  1  0  0  0  0
M  END
$$$$
