# Supplementary material for: Combined computational and classical medicinal chemistry procedure to disclose novel pyrrole-based compounds as potential antituberculosis agents
Source: J Comput Aided Mol Des. 2026 Apr 6;40(1):92. doi: 10.1007/s10822-026-00794-6 (PMC13053371; doi:10.1007/s10822-026-00794-6)
Supplement: Supplementary file 1 — Supplementary Material 1 [file 10822_2026_794_MOESM1_ESM.zip › Dataset.M_3-D_QSAR_Full_236/mols/TrainingSet/BMC2009_5f.sdf]

15335549_0007_0002_212.6239
 OpenBabel10172509213D

 52 55  0  0  0  0  0  0  0  0999 V2000
    1.2118    0.4502   -0.0642 C   0  0  0  0  0  0  0  0  0  0  0  0
    0.2777    0.8752    0.8941 N   0  0  0  0  0  0  0  0  0  0  0  0
   -0.1027   -0.1137    1.7901 N   0  0  0  0  0  0  0  0  0  0  0  0
    0.5540   -1.1886    1.4574 C   0  0  0  0  0  0  0  0  0  0  0  0
    1.4063   -0.9971    0.2692 C   0  0  0  0  0  0  0  0  0  0  0  0
    1.7433    1.0574   -0.9743 O   0  0  0  0  0  0  0  0  0  0  0  0
    2.1814   -1.8959   -0.3746 C   0  0  0  0  0  0  0  0  0  0  0  0
   -0.2891    2.1680    1.0411 C   0  0  0  0  0  0  0  0  0  0  0  0
    0.0422    3.2275    0.1845 C   0  0  0  0  0  0  0  0  0  0  0  0
   -0.5312    4.4954    0.3498 C   0  0  0  0  0  0  0  0  0  0  0  0
   -1.4436    4.7184    1.3757 C   0  0  0  0  0  0  0  0  0  0  0  0
   -2.1459    6.2742    1.5774 Cl  0  0  0  0  0  0  0  0  0  0  0  0
   -1.7880    3.6845    2.2386 C   0  0  0  0  0  0  0  0  0  0  0  0
   -1.2139    2.4191    2.0705 C   0  0  0  0  0  0  0  0  0  0  0  0
    3.5827   -3.9750   -0.1405 C   0  0  0  0  0  0  0  0  0  0  0  0
    3.4889   -5.4711    0.2332 C   0  0  0  0  0  0  0  0  0  0  0  0
    2.2360   -5.7182    1.0479 N   0  3  0  0  0  0  0  0  0  0  0  0
    1.1397   -4.1547   -0.6217 C   0  0  0  0  0  0  0  0  0  0  0  0
    0.9907   -5.4452    0.2189 C   0  0  0  0  0  0  0  0  0  0  0  0
    2.2122   -7.0520    1.7191 C   0  0  0  0  0  0  0  0  0  0  0  0
    0.4354   -2.4476    2.2479 C   0  0  0  0  0  0  0  0  0  0  0  0
    3.0437   -1.4209   -1.4893 C   0  0  0  0  0  0  0  0  0  0  0  0
    2.6438   -1.6080   -2.8208 C   0  0  0  0  0  0  0  0  0  0  0  0
    4.2776   -0.8065   -1.2214 C   0  0  0  0  0  0  0  0  0  0  0  0
    3.4675   -1.1890   -3.8689 C   0  0  0  0  0  0  0  0  0  0  0  0
    4.6912   -0.5830   -3.5896 C   0  0  0  0  0  0  0  0  0  0  0  0
    5.0991   -0.3886   -2.2714 C   0  0  0  0  0  0  0  0  0  0  0  0
    5.7084   -0.0798   -4.8815 Cl  0  0  0  0  0  0  0  0  0  0  0  0
    2.2523   -3.2908   -0.1428 N   0  0  0  0  0  0  0  0  0  0  0  0
    0.7185    3.0712   -0.5792 H   0  0  0  0  0  0  0  0  0  0  0  0
   -0.2764    5.2641   -0.2899 H   0  0  0  0  0  0  0  0  0  0  0  0
   -2.4645    3.8493    3.0004 H   0  0  0  0  0  0  0  0  0  0  0  0
   -1.4742    1.6557    2.7143 H   0  0  0  0  0  0  0  0  0  0  0  0
    4.0102   -3.8934   -1.1180 H   0  0  0  0  0  0  0  0  0  0  0  0
    4.1885   -3.4964    0.6004 H   0  0  0  0  0  0  0  0  0  0  0  0
    4.3474   -5.7481    0.8087 H   0  0  0  0  0  0  0  0  0  0  0  0
    3.4504   -6.0572   -0.6612 H   0  0  0  0  0  0  0  0  0  0  0  0
    2.2454   -5.0492    1.8178 H   0  0  0  0  0  0  0  0  0  0  0  0
    0.2260   -3.6007   -0.5656 H   0  0  0  0  0  0  0  0  0  0  0  0
    1.3616   -4.4445   -1.6275 H   0  0  0  0  0  0  0  0  0  0  0  0
    0.1528   -5.3374    0.8756 H   0  0  0  0  0  0  0  0  0  0  0  0
    0.8469   -6.2671   -0.4510 H   0  0  0  0  0  0  0  0  0  0  0  0
    2.2010   -7.8239    0.9782 H   0  0  0  0  0  0  0  0  0  0  0  0
    1.3357   -7.1293    2.3280 H   0  0  0  0  0  0  0  0  0  0  0  0
    3.0828   -7.1584    2.3320 H   0  0  0  0  0  0  0  0  0  0  0  0
   -0.2528   -2.2993    3.0537 H   0  0  0  0  0  0  0  0  0  0  0  0
    1.3941   -2.7130    2.6420 H   0  0  0  0  0  0  0  0  0  0  0  0
    0.0798   -3.2338    1.6152 H   0  0  0  0  0  0  0  0  0  0  0  0
    1.7377   -2.0569   -3.0271 H   0  0  0  0  0  0  0  0  0  0  0  0
    4.5789   -0.6630   -0.2448 H   0  0  0  0  0  0  0  0  0  0  0  0
    3.1705   -1.3279   -4.8474 H   0  0  0  0  0  0  0  0  0  0  0  0
    6.0053    0.0627   -2.0713 H   0  0  0  0  0  0  0  0  0  0  0  0
  1  5  1  0  0  0  0
  1  2  1  0  0  0  0
  2  3  1  0  0  0  0
  3  4  2  0  0  0  0
  4  5  1  0  0  0  0
  4 21  1  0  0  0  0
  6  1  2  0  0  0  0
  7  5  2  0  0  0  0
  8  9  2  0  0  0  0
  8  2  1  0  0  0  0
  8 14  1  0  0  0  0
  9 10  1  0  0  0  0
  9 30  1  0  0  0  0
 10 11  2  0  0  0  0
 10 31  1  0  0  0  0
 11 13  1  0  0  0  0
 12 11  1  0  0  0  0
 13 14  2  0  0  0  0
 13 32  1  0  0  0  0
 14 33  1  0  0  0  0
 15 16  1  0  0  0  0
 15 34  1  0  0  0  0
 15 35  1  0  0  0  0
 16 17  1  0  0  0  0
 16 36  1  0  0  0  0
 16 37  1  0  0  0  0
 17 19  1  0  0  0  0
 17 38  1  0  0  0  0
 18 39  1  0  0  0  0
 18 40  1  0  0  0  0
 19 18  1  0  0  0  0
 19 41  1  0  0  0  0
 19 42  1  0  0  0  0
 20 17  1  0  0  0  0
 20 43  1  0  0  0  0
 20 44  1  0  0  0  0
 20 45  1  0  0  0  0
 21 46  1  0  0  0  0
 21 47  1  0  0  0  0
 21 48  1  0  0  0  0
 22  7  1  0  0  0  0
 23 22  2  0  0  0  0
 23 49  1  0  0  0  0
 24 22  1  0  0  0  0
 24 50  1  0  0  0  0
 25 23  1  0  0  0  0
 25 51  1  0  0  0  0
 26 25  2  0  0  0  0
 27 26  1  0  0  0  0
 27 24  2  0  0  0  0
 27 52  1  0  0  0  0
 28 26  1  0  0  0  0
 29  7  1  0  0  0  0
 29 15  1  0  0  0  0
 29 18  1  0  0  0  0
M  CHG  1  17   1
M  END
$$$$
