# Supplementary material for: Combined computational and classical medicinal chemistry procedure to disclose novel pyrrole-based compounds as potential antituberculosis agents
Source: J Comput Aided Mol Des. 2026 Apr 6;40(1):92. doi: 10.1007/s10822-026-00794-6 (PMC13053371; doi:10.1007/s10822-026-00794-6)
Supplement: Supplementary file 1 — Supplementary Material 1 [file 10822_2026_794_MOESM1_ESM.zip › Dataset.M_3-D_QSAR_Full_236/mols/TrainingSet/BMC2009_5g.sdf]

15335550_0007_0002_172.5026
 OpenBabel10172509213D

 47 50  0  0  0  0  0  0  0  0999 V2000
    0.9931    0.3279   -0.2577 C   0  0  0  0  0  0  0  0  0  0  0  0
    0.1956    0.8036    0.7972 N   0  0  0  0  0  0  0  0  0  0  0  0
   -0.1226   -0.1592    1.7454 N   0  0  0  0  0  0  0  0  0  0  0  0
    0.4417   -1.2693    1.3528 C   0  0  0  0  0  0  0  0  0  0  0  0
    1.2100   -1.1044    0.1038 C   0  0  0  0  0  0  0  0  0  0  0  0
    1.4331    0.9069   -1.2338 O   0  0  0  0  0  0  0  0  0  0  0  0
    1.9371   -2.0261   -0.5580 C   0  0  0  0  0  0  0  0  0  0  0  0
   -0.3059    2.1179    0.9835 C   0  0  0  0  0  0  0  0  0  0  0  0
   -1.1002    2.4163    2.1051 C   0  0  0  0  0  0  0  0  0  0  0  0
   -1.6083    3.7034    2.3146 C   0  0  0  0  0  0  0  0  0  0  0  0
   -1.3267    4.7126    1.4009 C   0  0  0  0  0  0  0  0  0  0  0  0
   -1.9479    6.2962    1.6527 Cl  0  0  0  0  0  0  0  0  0  0  0  0
   -0.5433    4.4433    0.2836 C   0  0  0  0  0  0  0  0  0  0  0  0
   -0.0366    3.1533    0.0774 C   0  0  0  0  0  0  0  0  0  0  0  0
    3.3083   -3.6098    0.8220 C   0  0  0  0  0  0  0  0  0  0  0  0
    3.2176   -5.0520    1.3398 C   0  0  0  0  0  0  0  0  0  0  0  0
    1.7363   -4.5223   -0.8719 C   0  0  0  0  0  0  0  0  0  0  0  0
    2.8527   -5.5712   -0.9746 C   0  0  0  0  0  0  0  0  0  0  0  0
    0.2765   -2.5438    2.1136 C   0  0  0  0  0  0  0  0  0  0  0  0
    2.5693   -1.6755   -1.8551 C   0  0  0  0  0  0  0  0  0  0  0  0
    1.8113   -1.6639   -3.0364 C   0  0  0  0  0  0  0  0  0  0  0  0
    3.9346   -1.3618   -1.9166 C   0  0  0  0  0  0  0  0  0  0  0  0
    2.4099   -1.3460   -4.2582 C   0  0  0  0  0  0  0  0  0  0  0  0
    3.7680   -1.0384   -4.3033 C   0  0  0  0  0  0  0  0  0  0  0  0
    4.5331   -1.0444   -3.1388 C   0  0  0  0  0  0  0  0  0  0  0  0
    4.5066   -0.6512   -5.8084 Cl  0  0  0  0  0  0  0  0  0  0  0  0
    3.3141   -6.0395    0.3023 O   0  0  0  0  0  0  0  0  0  0  0  0
    2.2035   -3.3299   -0.1253 N   0  0  0  0  0  0  0  0  0  0  0  0
   -1.3126    1.6715    2.7871 H   0  0  0  0  0  0  0  0  0  0  0  0
   -2.1895    3.9025    3.1438 H   0  0  0  0  0  0  0  0  0  0  0  0
   -0.3352    5.1937   -0.3936 H   0  0  0  0  0  0  0  0  0  0  0  0
    0.5438    2.9624   -0.7543 H   0  0  0  0  0  0  0  0  0  0  0  0
    4.2444   -3.4730    0.3221 H   0  0  0  0  0  0  0  0  0  0  0  0
    3.2325   -2.9381    1.6514 H   0  0  0  0  0  0  0  0  0  0  0  0
    2.2786   -5.1747    1.8380 H   0  0  0  0  0  0  0  0  0  0  0  0
    4.0482   -5.2035    1.9971 H   0  0  0  0  0  0  0  0  0  0  0  0
    0.8986   -4.9500   -0.3617 H   0  0  0  0  0  0  0  0  0  0  0  0
    1.4558   -4.2212   -1.8596 H   0  0  0  0  0  0  0  0  0  0  0  0
    3.6799   -5.1363   -1.4956 H   0  0  0  0  0  0  0  0  0  0  0  0
    2.4470   -6.4148   -1.4929 H   0  0  0  0  0  0  0  0  0  0  0  0
   -0.3298   -2.3675    2.9775 H   0  0  0  0  0  0  0  0  0  0  0  0
    1.2367   -2.9038    2.4192 H   0  0  0  0  0  0  0  0  0  0  0  0
   -0.1958   -3.2732    1.4893 H   0  0  0  0  0  0  0  0  0  0  0  0
    0.8053   -1.8917   -3.0023 H   0  0  0  0  0  0  0  0  0  0  0  0
    4.5009   -1.3654   -1.0539 H   0  0  0  0  0  0  0  0  0  0  0  0
    1.8482   -1.3391   -5.1239 H   0  0  0  0  0  0  0  0  0  0  0  0
    5.5385   -0.8152   -3.1788 H   0  0  0  0  0  0  0  0  0  0  0  0
  1  5  1  0  0  0  0
  1  2  1  0  0  0  0
  2  3  1  0  0  0  0
  3  4  2  0  0  0  0
  4  5  1  0  0  0  0
  4 19  1  0  0  0  0
  6  1  2  0  0  0  0
  7  5  2  0  0  0  0
  8  9  2  0  0  0  0
  8  2  1  0  0  0  0
  8 14  1  0  0  0  0
  9 10  1  0  0  0  0
  9 29  1  0  0  0  0
 10 11  2  0  0  0  0
 10 30  1  0  0  0  0
 11 13  1  0  0  0  0
 12 11  1  0  0  0  0
 13 14  2  0  0  0  0
 13 31  1  0  0  0  0
 14 32  1  0  0  0  0
 15 16  1  0  0  0  0
 15 33  1  0  0  0  0
 15 34  1  0  0  0  0
 16 35  1  0  0  0  0
 16 36  1  0  0  0  0
 17 37  1  0  0  0  0
 17 38  1  0  0  0  0
 18 17  1  0  0  0  0
 18 39  1  0  0  0  0
 18 40  1  0  0  0  0
 19 41  1  0  0  0  0
 19 42  1  0  0  0  0
 19 43  1  0  0  0  0
 20  7  1  0  0  0  0
 21 20  2  0  0  0  0
 21 44  1  0  0  0  0
 22 20  1  0  0  0  0
 22 45  1  0  0  0  0
 23 21  1  0  0  0  0
 23 46  1  0  0  0  0
 24 23  2  0  0  0  0
 25 24  1  0  0  0  0
 25 22  2  0  0  0  0
 25 47  1  0  0  0  0
 26 24  1  0  0  0  0
 27 16  1  0  0  0  0
 27 18  1  0  0  0  0
 28  7  1  0  0  0  0
 28 15  1  0  0  0  0
 28 17  1  0  0  0  0
M  END
$$$$
