# Supplementary material for: Combined computational and classical medicinal chemistry procedure to disclose novel pyrrole-based compounds as potential antituberculosis agents
Source: J Comput Aided Mol Des. 2026 Apr 6;40(1):92. doi: 10.1007/s10822-026-00794-6 (PMC13053371; doi:10.1007/s10822-026-00794-6)
Supplement: Supplementary file 1 — Supplementary Material 1 [file 10822_2026_794_MOESM1_ESM.zip › Dataset.M_3-D_QSAR_Full_236/mols/TrainingSet/BMC2009_5h.sdf]

15335551_0015_0002_104.4394
 OpenBabel10172509213D

 42 44  0  0  0  0  0  0  0  0999 V2000
    1.0051    0.3207   -0.2471 C   0  0  0  0  0  0  0  0  0  0  0  0
    0.2117    0.8035    0.8081 N   0  0  0  0  0  0  0  0  0  0  0  0
   -0.1025   -0.1530    1.7641 N   0  0  0  0  0  0  0  0  0  0  0  0
    0.4609   -1.2657    1.3766 C   0  0  0  0  0  0  0  0  0  0  0  0
    1.2290   -1.1071    0.1263 C   0  0  0  0  0  0  0  0  0  0  0  0
    1.4395    0.8939   -1.2293 O   0  0  0  0  0  0  0  0  0  0  0  0
    1.9573   -2.0332   -0.5289 C   0  0  0  0  0  0  0  0  0  0  0  0
   -0.2909    2.1185    0.9867 C   0  0  0  0  0  0  0  0  0  0  0  0
   -0.0266    3.1476    0.0721 C   0  0  0  0  0  0  0  0  0  0  0  0
   -0.5343    4.4384    0.2708 C   0  0  0  0  0  0  0  0  0  0  0  0
   -1.3135    4.7147    1.3894 C   0  0  0  0  0  0  0  0  0  0  0  0
   -1.5900    3.7118    2.3114 C   0  0  0  0  0  0  0  0  0  0  0  0
   -1.0811    2.4238    2.1093 C   0  0  0  0  0  0  0  0  0  0  0  0
    3.2431   -3.5358    0.9810 C   0  0  0  0  0  0  0  0  0  0  0  0
    2.0470   -4.4992   -0.9359 C   0  0  0  0  0  0  0  0  0  0  0  0
    0.2905   -2.5373    2.1420 C   0  0  0  0  0  0  0  0  0  0  0  0
    2.5632   -1.6968   -1.8419 C   0  0  0  0  0  0  0  0  0  0  0  0
    1.7839   -1.6990   -3.0088 C   0  0  0  0  0  0  0  0  0  0  0  0
    3.9301   -1.3965   -1.9303 C   0  0  0  0  0  0  0  0  0  0  0  0
    2.3625   -1.3980   -4.2442 C   0  0  0  0  0  0  0  0  0  0  0  0
    3.7213   -1.0972   -4.3167 C   0  0  0  0  0  0  0  0  0  0  0  0
    4.5081   -1.0956   -3.1662 C   0  0  0  0  0  0  0  0  0  0  0  0
    4.4350   -0.7310   -5.8391 Cl  0  0  0  0  0  0  0  0  0  0  0  0
    2.2452   -3.3290   -0.0740 N   0  0  0  0  0  0  0  0  0  0  0  0
   -1.9358    6.2993    1.6321 Cl  0  0  0  0  0  0  0  0  0  0  0  0
    0.5508    2.9514   -0.7604 H   0  0  0  0  0  0  0  0  0  0  0  0
   -0.3301    5.1841   -0.4128 H   0  0  0  0  0  0  0  0  0  0  0  0
   -2.1681    3.9161    3.1415 H   0  0  0  0  0  0  0  0  0  0  0  0
   -1.2898    1.6836    2.7975 H   0  0  0  0  0  0  0  0  0  0  0  0
    3.3332   -2.6446    1.5663 H   0  0  0  0  0  0  0  0  0  0  0  0
    4.1885   -3.7681    0.5371 H   0  0  0  0  0  0  0  0  0  0  0  0
    2.9354   -4.3455    1.6092 H   0  0  0  0  0  0  0  0  0  0  0  0
    1.3091   -4.2750   -1.6776 H   0  0  0  0  0  0  0  0  0  0  0  0
    1.7171   -5.3268   -0.3434 H   0  0  0  0  0  0  0  0  0  0  0  0
    2.9702   -4.7494   -1.4155 H   0  0  0  0  0  0  0  0  0  0  0  0
   -0.3144   -2.3554    3.0056 H   0  0  0  0  0  0  0  0  0  0  0  0
    1.2493   -2.9005    2.4482 H   0  0  0  0  0  0  0  0  0  0  0  0
   -0.1854   -3.2667    1.5204 H   0  0  0  0  0  0  0  0  0  0  0  0
    0.7782   -1.9241   -2.9541 H   0  0  0  0  0  0  0  0  0  0  0  0
    4.5121   -1.3978   -1.0781 H   0  0  0  0  0  0  0  0  0  0  0  0
    1.7858   -1.3984   -5.1000 H   0  0  0  0  0  0  0  0  0  0  0  0
    5.5140   -0.8730   -3.2270 H   0  0  0  0  0  0  0  0  0  0  0  0
  1  5  1  0  0  0  0
  1  2  1  0  0  0  0
  2  3  1  0  0  0  0
  3  4  2  0  0  0  0
  4  5  1  0  0  0  0
  4 16  1  0  0  0  0
  6  1  2  0  0  0  0
  7  5  2  0  0  0  0
  8  9  2  0  0  0  0
  8  2  1  0  0  0  0
  8 13  1  0  0  0  0
  9 10  1  0  0  0  0
  9 26  1  0  0  0  0
 10 11  2  0  0  0  0
 10 27  1  0  0  0  0
 11 12  1  0  0  0  0
 11 25  1  0  0  0  0
 12 13  2  0  0  0  0
 12 28  1  0  0  0  0
 13 29  1  0  0  0  0
 14 30  1  0  0  0  0
 14 31  1  0  0  0  0
 14 32  1  0  0  0  0
 15 33  1  0  0  0  0
 15 34  1  0  0  0  0
 15 35  1  0  0  0  0
 16 36  1  0  0  0  0
 16 37  1  0  0  0  0
 16 38  1  0  0  0  0
 17  7  1  0  0  0  0
 18 17  2  0  0  0  0
 18 39  1  0  0  0  0
 19 17  1  0  0  0  0
 19 40  1  0  0  0  0
 20 18  1  0  0  0  0
 20 41  1  0  0  0  0
 21 20  2  0  0  0  0
 22 21  1  0  0  0  0
 22 19  2  0  0  0  0
 22 42  1  0  0  0  0
 23 21  1  0  0  0  0
 24  7  1  0  0  0  0
 24 14  1  0  0  0  0
 24 15  1  0  0  0  0
M  END
$$$$
