# Supplementary material for: Combined computational and classical medicinal chemistry procedure to disclose novel pyrrole-based compounds as potential antituberculosis agents
Source: J Comput Aided Mol Des. 2026 Apr 6;40(1):92. doi: 10.1007/s10822-026-00794-6 (PMC13053371; doi:10.1007/s10822-026-00794-6)
Supplement: Supplementary file 1 — Supplementary Material 1 [file 10822_2026_794_MOESM1_ESM.zip › Dataset.M_3-D_QSAR_Full_236/mols/TrainingSet/BMC2009_5j.sdf]

15335552_0025_0002_111.4646
 OpenBabel10172509213D

 52 55  0  0  0  0  0  0  0  0999 V2000
    1.2128    0.4469   -0.0680 C   0  0  0  0  0  0  0  0  0  0  0  0
    0.2799    0.8743    0.8921 N   0  0  0  0  0  0  0  0  0  0  0  0
   -0.0990   -0.1120    1.7903 N   0  0  0  0  0  0  0  0  0  0  0  0
    0.5556   -1.1917    1.4572 C   0  0  0  0  0  0  0  0  0  0  0  0
    1.4036   -0.9982    0.2647 C   0  0  0  0  0  0  0  0  0  0  0  0
    1.7412    1.0634   -0.9751 O   0  0  0  0  0  0  0  0  0  0  0  0
    2.1757   -1.8959   -0.3810 C   0  0  0  0  0  0  0  0  0  0  0  0
   -0.2867    2.1670    1.0394 C   0  0  0  0  0  0  0  0  0  0  0  0
    0.0391    3.2257    0.1799 C   0  0  0  0  0  0  0  0  0  0  0  0
   -0.5345    4.4933    0.3460 C   0  0  0  0  0  0  0  0  0  0  0  0
   -1.4424    4.7167    1.3759 C   0  0  0  0  0  0  0  0  0  0  0  0
   -2.1455    6.2728    1.5785 Cl  0  0  0  0  0  0  0  0  0  0  0  0
   -1.7825    3.6834    2.2416 C   0  0  0  0  0  0  0  0  0  0  0  0
   -1.2074    2.4188    2.0723 C   0  0  0  0  0  0  0  0  0  0  0  0
    3.5269   -3.9649    0.0431 C   0  0  0  0  0  0  0  0  0  0  0  0
    3.3236   -5.4144    0.4753 C   0  0  0  0  0  0  0  0  0  0  0  0
    1.0925   -4.1474   -0.5213 C   0  0  0  0  0  0  0  0  0  0  0  0
    1.5724   -5.3219   -1.3688 C   0  0  0  0  0  0  0  0  0  0  0  0
    3.4717   -6.9669   -1.5267 C   0  0  0  0  0  0  0  0  0  0  0  0
    0.4365   -2.4461    2.2575 C   0  0  0  0  0  0  0  0  0  0  0  0
    3.0529   -1.4372   -1.4890 C   0  0  0  0  0  0  0  0  0  0  0  0
    4.2691   -0.7926   -1.2156 C   0  0  0  0  0  0  0  0  0  0  0  0
    2.6861   -1.6746   -2.8216 C   0  0  0  0  0  0  0  0  0  0  0  0
    5.1006   -0.3832   -2.2609 C   0  0  0  0  0  0  0  0  0  0  0  0
    4.7210   -0.6211   -3.5806 C   0  0  0  0  0  0  0  0  0  0  0  0
    3.5186   -1.2654   -3.8661 C   0  0  0  0  0  0  0  0  0  0  0  0
    5.7484   -0.1219   -4.8677 Cl  0  0  0  0  0  0  0  0  0  0  0  0
    2.2305   -3.2810   -0.1520 N   0  0  0  0  0  0  0  0  0  0  0  0
    2.5380   -6.2185   -0.5752 C   0  0  0  0  0  0  0  0  0  0  0  0
    0.7117    3.0690   -0.5869 H   0  0  0  0  0  0  0  0  0  0  0  0
   -0.2833    5.2613   -0.2959 H   0  0  0  0  0  0  0  0  0  0  0  0
   -2.4562    3.8482    3.0058 H   0  0  0  0  0  0  0  0  0  0  0  0
   -1.4640    1.6559    2.7182 H   0  0  0  0  0  0  0  0  0  0  0  0
    4.0730   -3.9478   -0.8769 H   0  0  0  0  0  0  0  0  0  0  0  0
    4.0686   -3.4539    0.8114 H   0  0  0  0  0  0  0  0  0  0  0  0
    2.7821   -5.4281    1.3981 H   0  0  0  0  0  0  0  0  0  0  0  0
    4.2869   -5.8663    0.5882 H   0  0  0  0  0  0  0  0  0  0  0  0
    0.6298   -4.5203    0.3685 H   0  0  0  0  0  0  0  0  0  0  0  0
    0.3892   -3.5742   -1.0884 H   0  0  0  0  0  0  0  0  0  0  0  0
    2.0764   -4.9455   -2.2344 H   0  0  0  0  0  0  0  0  0  0  0  0
    0.7222   -5.9059   -1.6533 H   0  0  0  0  0  0  0  0  0  0  0  0
    4.1365   -7.5855   -0.9608 H   0  0  0  0  0  0  0  0  0  0  0  0
    4.0394   -6.2619   -2.0972 H   0  0  0  0  0  0  0  0  0  0  0  0
    2.8927   -7.5771   -2.1880 H   0  0  0  0  0  0  0  0  0  0  0  0
   -0.2506   -2.2914    3.0630 H   0  0  0  0  0  0  0  0  0  0  0  0
    1.3954   -2.7097    2.6523 H   0  0  0  0  0  0  0  0  0  0  0  0
    0.0793   -3.2364    1.6309 H   0  0  0  0  0  0  0  0  0  0  0  0
    4.5505   -0.6202   -0.2378 H   0  0  0  0  0  0  0  0  0  0  0  0
    1.7967   -2.1540   -3.0317 H   0  0  0  0  0  0  0  0  0  0  0  0
    5.9927    0.0937   -2.0566 H   0  0  0  0  0  0  0  0  0  0  0  0
    3.2443   -1.4396   -4.8456 H   0  0  0  0  0  0  0  0  0  0  0  0
    1.9585   -6.9417   -0.0404 H   0  0  0  0  0  0  0  0  0  0  0  0
  1  5  1  0  0  0  0
  1  2  1  0  0  0  0
  2  3  1  0  0  0  0
  3  4  2  0  0  0  0
  4  5  1  0  0  0  0
  4 20  1  0  0  0  0
  6  1  2  0  0  0  0
  7  5  2  0  0  0  0
  8  9  2  0  0  0  0
  8  2  1  0  0  0  0
  8 14  1  0  0  0  0
  9 10  1  0  0  0  0
  9 30  1  0  0  0  0
 10 11  2  0  0  0  0
 10 31  1  0  0  0  0
 11 13  1  0  0  0  0
 12 11  1  0  0  0  0
 13 14  2  0  0  0  0
 13 32  1  0  0  0  0
 14 33  1  0  0  0  0
 15 16  1  0  0  0  0
 15 34  1  0  0  0  0
 15 35  1  0  0  0  0
 16 36  1  0  0  0  0
 16 37  1  0  0  0  0
 17 38  1  0  0  0  0
 17 39  1  0  0  0  0
 18 17  1  0  0  0  0
 18 40  1  0  0  0  0
 18 41  1  0  0  0  0
 19 42  1  0  0  0  0
 19 43  1  0  0  0  0
 19 44  1  0  0  0  0
 20 45  1  0  0  0  0
 20 46  1  0  0  0  0
 20 47  1  0  0  0  0
 21  7  1  0  0  0  0
 22 21  2  0  0  0  0
 22 48  1  0  0  0  0
 23 21  1  0  0  0  0
 23 49  1  0  0  0  0
 24 22  1  0  0  0  0
 24 50  1  0  0  0  0
 25 24  2  0  0  0  0
 26 25  1  0  0  0  0
 26 23  2  0  0  0  0
 26 51  1  0  0  0  0
 27 25  1  0  0  0  0
 28  7  1  0  0  0  0
 28 15  1  0  0  0  0
 28 17  1  0  0  0  0
 29 16  1  0  0  0  0
 29 19  1  0  0  0  0
 29 18  1  0  0  0  0
 29 52  1  0  0  0  0
M  END
$$$$
