# Supplementary material for: Combined computational and classical medicinal chemistry procedure to disclose novel pyrrole-based compounds as potential antituberculosis agents
Source: J Comput Aided Mol Des. 2026 Apr 6;40(1):92. doi: 10.1007/s10822-026-00794-6 (PMC13053371; doi:10.1007/s10822-026-00794-6)
Supplement: Supplementary file 1 — Supplementary Material 1 [file 10822_2026_794_MOESM1_ESM.zip › Dataset.M_3-D_QSAR_Full_236/mols/TrainingSet/BMC2009_5k.sdf]

15335553_0003_0001_103.8268
 OpenBabel10172509213D

 48 50  0  0  0  0  0  0  0  0999 V2000
    1.2177    0.4382   -0.0638 C   0  0  0  0  0  0  0  0  0  0  0  0
    0.2834    0.8684    0.8931 N   0  0  0  0  0  0  0  0  0  0  0  0
   -0.1026   -0.1160    1.7885 N   0  0  0  0  0  0  0  0  0  0  0  0
    0.5496   -1.1983    1.4592 C   0  0  0  0  0  0  0  0  0  0  0  0
    1.4084   -1.0083    0.2710 C   0  0  0  0  0  0  0  0  0  0  0  0
    1.7461    1.0548   -0.9709 O   0  0  0  0  0  0  0  0  0  0  0  0
    2.1850   -1.9059   -0.3734 C   0  0  0  0  0  0  0  0  0  0  0  0
   -0.2807    2.1628    1.0381 C   0  0  0  0  0  0  0  0  0  0  0  0
   -1.2049    2.4168    2.0673 C   0  0  0  0  0  0  0  0  0  0  0  0
   -1.7775    3.6827    2.2346 C   0  0  0  0  0  0  0  0  0  0  0  0
   -1.4315    4.7153    1.3706 C   0  0  0  0  0  0  0  0  0  0  0  0
   -0.5200    4.4900    0.3444 C   0  0  0  0  0  0  0  0  0  0  0  0
    0.0511    3.2209    0.1803 C   0  0  0  0  0  0  0  0  0  0  0  0
    1.0516   -4.1293   -0.4208 C   0  0  0  0  0  0  0  0  0  0  0  0
    3.4955   -4.0554   -0.0794 C   0  0  0  0  0  0  0  0  0  0  0  0
    0.4114   -2.4515    2.2601 C   0  0  0  0  0  0  0  0  0  0  0  0
    3.0558   -1.4401   -1.4846 C   0  0  0  0  0  0  0  0  0  0  0  0
    4.2401   -0.7339   -1.2205 C   0  0  0  0  0  0  0  0  0  0  0  0
    2.7142   -1.7330   -2.8131 C   0  0  0  0  0  0  0  0  0  0  0  0
    5.0631   -0.3183   -2.2703 C   0  0  0  0  0  0  0  0  0  0  0  0
    4.7075   -0.6112   -3.5854 C   0  0  0  0  0  0  0  0  0  0  0  0
    3.5380   -1.3173   -3.8620 C   0  0  0  0  0  0  0  0  0  0  0  0
    5.7240   -0.1039   -4.8780 Cl  0  0  0  0  0  0  0  0  0  0  0  0
    2.2289   -3.2943   -0.1499 N   0  0  0  0  0  0  0  0  0  0  0  0
   -2.1316    6.2731    1.5707 Cl  0  0  0  0  0  0  0  0  0  0  0  0
    3.9219   -4.2952    1.3698 C   0  0  0  0  0  0  0  0  0  0  0  0
    4.4810   -3.0507    2.0439 C   0  0  0  0  0  0  0  0  0  0  0  0
   -1.4660    1.6544    2.7120 H   0  0  0  0  0  0  0  0  0  0  0  0
   -2.4538    3.8490    2.9962 H   0  0  0  0  0  0  0  0  0  0  0  0
   -0.2643    5.2576   -0.2962 H   0  0  0  0  0  0  0  0  0  0  0  0
    0.7264    3.0627   -0.5839 H   0  0  0  0  0  0  0  0  0  0  0  0
    0.1778   -3.5128   -0.4573 H   0  0  0  0  0  0  0  0  0  0  0  0
    0.9431   -4.8560    0.3570 H   0  0  0  0  0  0  0  0  0  0  0  0
    1.1760   -4.6275   -1.3595 H   0  0  0  0  0  0  0  0  0  0  0  0
    3.3616   -5.0000   -0.5638 H   0  0  0  0  0  0  0  0  0  0  0  0
    4.2591   -3.4847   -0.5653 H   0  0  0  0  0  0  0  0  0  0  0  0
   -0.2805   -2.2891    3.0600 H   0  0  0  0  0  0  0  0  0  0  0  0
    1.3645   -2.7244    2.6627 H   0  0  0  0  0  0  0  0  0  0  0  0
    0.0512   -3.2387    1.6313 H   0  0  0  0  0  0  0  0  0  0  0  0
    4.5041   -0.5207   -0.2459 H   0  0  0  0  0  0  0  0  0  0  0  0
    1.8496   -2.2584   -3.0168 H   0  0  0  0  0  0  0  0  0  0  0  0
    5.9311    0.2037   -2.0725 H   0  0  0  0  0  0  0  0  0  0  0  0
    3.2816   -1.5323   -4.8382 H   0  0  0  0  0  0  0  0  0  0  0  0
    4.6747   -5.0555    1.3814 H   0  0  0  0  0  0  0  0  0  0  0  0
    3.0481   -4.5864    1.9143 H   0  0  0  0  0  0  0  0  0  0  0  0
    5.3595   -2.7283    1.5251 H   0  0  0  0  0  0  0  0  0  0  0  0
    4.7294   -3.2765    3.0599 H   0  0  0  0  0  0  0  0  0  0  0  0
    3.7472   -2.2723    2.0207 H   0  0  0  0  0  0  0  0  0  0  0  0
  1  5  1  0  0  0  0
  1  2  1  0  0  0  0
  2  3  1  0  0  0  0
  3  4  2  0  0  0  0
  4  5  1  0  0  0  0
  4 16  1  0  0  0  0
  6  1  2  0  0  0  0
  7  5  2  0  0  0  0
  8  9  2  0  0  0  0
  8  2  1  0  0  0  0
  8 13  1  0  0  0  0
  9 10  1  0  0  0  0
  9 28  1  0  0  0  0
 10 11  2  0  0  0  0
 10 29  1  0  0  0  0
 11 12  1  0  0  0  0
 11 25  1  0  0  0  0
 12 13  2  0  0  0  0
 12 30  1  0  0  0  0
 13 31  1  0  0  0  0
 14 32  1  0  0  0  0
 14 33  1  0  0  0  0
 14 34  1  0  0  0  0
 15 26  1  0  0  0  0
 15 35  1  0  0  0  0
 15 36  1  0  0  0  0
 16 37  1  0  0  0  0
 16 38  1  0  0  0  0
 16 39  1  0  0  0  0
 17  7  1  0  0  0  0
 18 17  2  0  0  0  0
 18 40  1  0  0  0  0
 19 17  1  0  0  0  0
 19 41  1  0  0  0  0
 20 18  1  0  0  0  0
 20 42  1  0  0  0  0
 21 20  2  0  0  0  0
 22 21  1  0  0  0  0
 22 19  2  0  0  0  0
 22 43  1  0  0  0  0
 23 21  1  0  0  0  0
 24  7  1  0  0  0  0
 24 14  1  0  0  0  0
 24 15  1  0  0  0  0
 26 44  1  0  0  0  0
 26 45  1  0  0  0  0
 27 26  1  0  0  0  0
 27 46  1  0  0  0  0
 27 47  1  0  0  0  0
 27 48  1  0  0  0  0
M  END
$$$$
