# Supplementary material for: Combined computational and classical medicinal chemistry procedure to disclose novel pyrrole-based compounds as potential antituberculosis agents
Source: J Comput Aided Mol Des. 2026 Apr 6;40(1):92. doi: 10.1007/s10822-026-00794-6 (PMC13053371; doi:10.1007/s10822-026-00794-6)
Supplement: Supplementary file 1 — Supplementary Material 1 [file 10822_2026_794_MOESM1_ESM.zip › Dataset.M_3-D_QSAR_Full_236/mols/TrainingSet/BMC2009_9a.sdf]

15335555_0011_0006_195.5013
 OpenBabel10172509213D

 48 51  0  0  0  0  0  0  0  0999 V2000
    0.9089    0.3204   -0.2376 C   0  0  0  0  0  0  0  0  0  0  0  0
    0.1949    0.8313    0.8579 N   0  0  0  0  0  0  0  0  0  0  0  0
   -0.0400   -0.1033    1.8656 N   0  0  0  0  0  0  0  0  0  0  0  0
    0.5039   -1.2231    1.4671 C   0  0  0  0  0  0  0  0  0  0  0  0
    1.1804   -1.0802    0.1729 C   0  0  0  0  0  0  0  0  0  0  0  0
    1.2681    0.8308   -1.2838 O   0  0  0  0  0  0  0  0  0  0  0  0
    1.8919   -1.9136   -0.5937 C   0  0  0  0  0  0  0  0  0  0  0  0
   -0.3069    2.1462    1.0295 C   0  0  0  0  0  0  0  0  0  0  0  0
   -0.1184    3.1441    0.0629 C   0  0  0  0  0  0  0  0  0  0  0  0
   -0.6225    4.4373    0.2540 C   0  0  0  0  0  0  0  0  0  0  0  0
   -1.3214    4.7466    1.4165 C   0  0  0  0  0  0  0  0  0  0  0  0
   -1.9392    6.3344    1.6497 Cl  0  0  0  0  0  0  0  0  0  0  0  0
   -1.5211    3.7744    2.3900 C   0  0  0  0  0  0  0  0  0  0  0  0
   -1.0161    2.4837    2.1955 C   0  0  0  0  0  0  0  0  0  0  0  0
    3.1408   -3.6150    0.7910 C   0  0  0  0  0  0  0  0  0  0  0  0
    4.6433   -3.7645    0.4501 C   0  0  0  0  0  0  0  0  0  0  0  0
    2.5446   -4.1448   -1.5270 C   0  0  0  0  0  0  0  0  0  0  0  0
    4.0344   -4.2786   -1.9073 C   0  0  0  0  0  0  0  0  0  0  0  0
    6.1198   -5.1866   -0.9036 C   0  0  0  0  0  0  0  0  0  0  0  0
    0.3956   -2.4866    2.2520 C   0  0  0  0  0  0  0  0  0  0  0  0
    2.3517   -3.2067   -0.3946 N   0  0  0  0  0  0  0  0  0  0  0  0
    6.8435   -5.0689   -2.1001 C   0  0  0  0  0  0  0  0  0  0  0  0
    6.7218   -5.9219    0.1305 C   0  0  0  0  0  0  0  0  0  0  0  0
    8.1126   -5.6411   -2.2521 C   0  0  0  0  0  0  0  0  0  0  0  0
    7.9886   -6.4989   -0.0135 C   0  0  0  0  0  0  0  0  0  0  0  0
    8.6863   -6.3554   -1.2067 C   0  0  0  0  0  0  0  0  0  0  0  0
    4.8557   -4.6291   -0.7317 N   0  0  0  0  0  0  0  0  0  0  0  0
    2.1486   -1.5176   -1.5115 H   0  0  0  0  0  0  0  0  0  0  0  0
    0.3992    2.9228   -0.8020 H   0  0  0  0  0  0  0  0  0  0  0  0
   -0.4754    5.1604   -0.4675 H   0  0  0  0  0  0  0  0  0  0  0  0
   -2.0395    4.0035    3.2524 H   0  0  0  0  0  0  0  0  0  0  0  0
   -1.1672    1.7662    2.9217 H   0  0  0  0  0  0  0  0  0  0  0  0
    3.0298   -2.8735    1.5544 H   0  0  0  0  0  0  0  0  0  0  0  0
    2.7769   -4.5641    1.1252 H   0  0  0  0  0  0  0  0  0  0  0  0
    5.1476   -4.1955    1.2896 H   0  0  0  0  0  0  0  0  0  0  0  0
    5.0314   -2.7930    0.2253 H   0  0  0  0  0  0  0  0  0  0  0  0
    2.1697   -5.1074   -1.2481 H   0  0  0  0  0  0  0  0  0  0  0  0
    2.0165   -3.7595   -2.3741 H   0  0  0  0  0  0  0  0  0  0  0  0
    4.3774   -3.3475   -2.3077 H   0  0  0  0  0  0  0  0  0  0  0  0
    4.1303   -5.0593   -2.6327 H   0  0  0  0  0  0  0  0  0  0  0  0
   -0.1492   -2.3006    3.1540 H   0  0  0  0  0  0  0  0  0  0  0  0
    1.3757   -2.8413    2.4940 H   0  0  0  0  0  0  0  0  0  0  0  0
   -0.1174   -3.2244    1.6712 H   0  0  0  0  0  0  0  0  0  0  0  0
    6.4297   -4.5471   -2.8885 H   0  0  0  0  0  0  0  0  0  0  0  0
    6.2155   -6.0401    1.0220 H   0  0  0  0  0  0  0  0  0  0  0  0
    8.6231   -5.5322   -3.1423 H   0  0  0  0  0  0  0  0  0  0  0  0
    8.4048   -7.0311    0.7666 H   0  0  0  0  0  0  0  0  0  0  0  0
    9.6225   -6.7756   -1.3158 H   0  0  0  0  0  0  0  0  0  0  0  0
  1  5  1  0  0  0  0
  1  2  1  0  0  0  0
  2  3  1  0  0  0  0
  3  4  2  0  0  0  0
  4  5  1  0  0  0  0
  4 20  1  0  0  0  0
  6  1  2  0  0  0  0
  7  5  2  0  0  0  0
  7 28  1  0  0  0  0
  8  9  2  0  0  0  0
  8  2  1  0  0  0  0
  8 14  1  0  0  0  0
  9 10  1  0  0  0  0
  9 29  1  0  0  0  0
 10 11  2  0  0  0  0
 10 30  1  0  0  0  0
 11 13  1  0  0  0  0
 12 11  1  0  0  0  0
 13 14  2  0  0  0  0
 13 31  1  0  0  0  0
 14 32  1  0  0  0  0
 15 16  1  0  0  0  0
 15 33  1  0  0  0  0
 15 34  1  0  0  0  0
 16 35  1  0  0  0  0
 16 36  1  0  0  0  0
 17 37  1  0  0  0  0
 17 38  1  0  0  0  0
 18 17  1  0  0  0  0
 18 39  1  0  0  0  0
 18 40  1  0  0  0  0
 19 22  2  0  0  0  0
 20 41  1  0  0  0  0
 20 42  1  0  0  0  0
 20 43  1  0  0  0  0
 21  7  1  0  0  0  0
 21 15  1  0  0  0  0
 21 17  1  0  0  0  0
 22 44  1  0  0  0  0
 23 19  1  0  0  0  0
 23 45  1  0  0  0  0
 24 22  1  0  0  0  0
 24 46  1  0  0  0  0
 25 23  2  0  0  0  0
 25 47  1  0  0  0  0
 26 24  2  0  0  0  0
 26 25  1  0  0  0  0
 26 48  1  0  0  0  0
 27 19  1  0  0  0  0
 27 16  1  0  0  0  0
 27 18  1  0  0  0  0
M  END
$$$$
