# Supplementary material for: Combined computational and classical medicinal chemistry procedure to disclose novel pyrrole-based compounds as potential antituberculosis agents
Source: J Comput Aided Mol Des. 2026 Apr 6;40(1):92. doi: 10.1007/s10822-026-00794-6 (PMC13053371; doi:10.1007/s10822-026-00794-6)
Supplement: Supplementary file 1 — Supplementary Material 1 [file 10822_2026_794_MOESM1_ESM.zip › Dataset.M_3-D_QSAR_Full_236/mols/TrainingSet/BMC2009_9b.sdf]

15335554_0025_0001_194.4748
 OpenBabel10172509213D

 42 44  0  0  0  0  0  0  0  0999 V2000
    0.8978    0.3162   -0.2313 C   0  0  0  0  0  0  0  0  0  0  0  0
    0.1873    0.8299    0.8619 N   0  0  0  0  0  0  0  0  0  0  0  0
   -0.0447   -0.1021    1.8725 N   0  0  0  0  0  0  0  0  0  0  0  0
    0.4928   -1.2237    1.4761 C   0  0  0  0  0  0  0  0  0  0  0  0
    1.1696   -1.0866    0.1809 C   0  0  0  0  0  0  0  0  0  0  0  0
    1.2724    0.8152   -1.2774 O   0  0  0  0  0  0  0  0  0  0  0  0
    1.8904   -1.9038   -0.5971 C   0  0  0  0  0  0  0  0  0  0  0  0
   -0.3113    2.1463    1.0315 C   0  0  0  0  0  0  0  0  0  0  0  0
   -0.1263    3.1392    0.0590 C   0  0  0  0  0  0  0  0  0  0  0  0
   -0.6260    4.4344    0.2479 C   0  0  0  0  0  0  0  0  0  0  0  0
   -1.3171    4.7506    1.4132 C   0  0  0  0  0  0  0  0  0  0  0  0
   -1.9282    6.3407    1.6436 Cl  0  0  0  0  0  0  0  0  0  0  0  0
   -1.5137    3.7827    2.3916 C   0  0  0  0  0  0  0  0  0  0  0  0
   -1.0134    2.4898    2.1999 C   0  0  0  0  0  0  0  0  0  0  0  0
    3.0987   -3.6330    0.7854 C   0  0  0  0  0  0  0  0  0  0  0  0
    4.5966   -3.8812    0.4929 C   0  0  0  0  0  0  0  0  0  0  0  0
    4.7692   -4.8471   -0.6781 N   0  3  0  0  0  0  0  0  0  0  0  0
    2.5451   -4.0983   -1.5911 C   0  0  0  0  0  0  0  0  0  0  0  0
    4.0325   -4.3358   -1.9165 C   0  0  0  0  0  0  0  0  0  0  0  0
    6.2135   -5.1309   -0.9634 C   0  0  0  0  0  0  0  0  0  0  0  0
    0.3805   -2.4856    2.2617 C   0  0  0  0  0  0  0  0  0  0  0  0
    2.3912   -3.1902   -0.4324 N   0  0  0  0  0  0  0  0  0  0  0  0
    2.1238   -1.4911   -1.5137 H   0  0  0  0  0  0  0  0  0  0  0  0
    0.3852    2.9128   -0.8083 H   0  0  0  0  0  0  0  0  0  0  0  0
   -0.4814    5.1540   -0.4775 H   0  0  0  0  0  0  0  0  0  0  0  0
   -2.0266    4.0167    3.2560 H   0  0  0  0  0  0  0  0  0  0  0  0
   -1.1626    1.7755    2.9297 H   0  0  0  0  0  0  0  0  0  0  0  0
    3.0090   -2.8770    1.5373 H   0  0  0  0  0  0  0  0  0  0  0  0
    2.6596   -4.5487    1.1224 H   0  0  0  0  0  0  0  0  0  0  0  0
    5.0592   -4.2986    1.3628 H   0  0  0  0  0  0  0  0  0  0  0  0
    5.0548   -2.9485    0.2379 H   0  0  0  0  0  0  0  0  0  0  0  0
    4.3476   -5.7365   -0.4107 H   0  0  0  0  0  0  0  0  0  0  0  0
    2.0831   -5.0362   -1.3637 H   0  0  0  0  0  0  0  0  0  0  0  0
    2.0793   -3.6458   -2.4415 H   0  0  0  0  0  0  0  0  0  0  0  0
    4.1116   -5.0610   -2.6993 H   0  0  0  0  0  0  0  0  0  0  0  0
    4.4734   -3.4120   -2.2282 H   0  0  0  0  0  0  0  0  0  0  0  0
    6.7051   -4.2249   -1.2504 H   0  0  0  0  0  0  0  0  0  0  0  0
    6.2867   -5.8436   -1.7581 H   0  0  0  0  0  0  0  0  0  0  0  0
    6.6794   -5.5268   -0.0853 H   0  0  0  0  0  0  0  0  0  0  0  0
   -0.1629   -2.2969    3.1639 H   0  0  0  0  0  0  0  0  0  0  0  0
    1.3594   -2.8437    2.5032 H   0  0  0  0  0  0  0  0  0  0  0  0
   -0.1357   -3.2220    1.6819 H   0  0  0  0  0  0  0  0  0  0  0  0
  1  5  1  0  0  0  0
  1  2  1  0  0  0  0
  2  3  1  0  0  0  0
  3  4  2  0  0  0  0
  4  5  1  0  0  0  0
  4 21  1  0  0  0  0
  6  1  2  0  0  0  0
  7  5  2  0  0  0  0
  7 23  1  0  0  0  0
  8  9  2  0  0  0  0
  8  2  1  0  0  0  0
  8 14  1  0  0  0  0
  9 10  1  0  0  0  0
  9 24  1  0  0  0  0
 10 11  2  0  0  0  0
 10 25  1  0  0  0  0
 11 13  1  0  0  0  0
 12 11  1  0  0  0  0
 13 14  2  0  0  0  0
 13 26  1  0  0  0  0
 14 27  1  0  0  0  0
 15 16  1  0  0  0  0
 15 28  1  0  0  0  0
 15 29  1  0  0  0  0
 16 17  1  0  0  0  0
 16 30  1  0  0  0  0
 16 31  1  0  0  0  0
 17 19  1  0  0  0  0
 17 32  1  0  0  0  0
 18 33  1  0  0  0  0
 18 34  1  0  0  0  0
 19 18  1  0  0  0  0
 19 35  1  0  0  0  0
 19 36  1  0  0  0  0
 20 17  1  0  0  0  0
 20 37  1  0  0  0  0
 20 38  1  0  0  0  0
 20 39  1  0  0  0  0
 21 40  1  0  0  0  0
 21 41  1  0  0  0  0
 21 42  1  0  0  0  0
 22  7  1  0  0  0  0
 22 15  1  0  0  0  0
 22 18  1  0  0  0  0
M  CHG  1  17   1
M  END
$$$$
