# Supplementary material for: Combined computational and classical medicinal chemistry procedure to disclose novel pyrrole-based compounds as potential antituberculosis agents
Source: J Comput Aided Mol Des. 2026 Apr 6;40(1):92. doi: 10.1007/s10822-026-00794-6 (PMC13053371; doi:10.1007/s10822-026-00794-6)
Supplement: Supplementary file 1 — Supplementary Material 1 [file 10822_2026_794_MOESM1_ESM.zip › Dataset.M_3-D_QSAR_Full_236/mols/TrainingSet/BMC2009_9c.sdf]

15335556_0021_0001_154.7181
 OpenBabel10172509213D

 37 39  0  0  0  0  0  0  0  0999 V2000
    0.9113    0.3225   -0.2385 C   0  0  0  0  0  0  0  0  0  0  0  0
    0.1958    0.8320    0.8569 N   0  0  0  0  0  0  0  0  0  0  0  0
   -0.0391   -0.1036    1.8640 N   0  0  0  0  0  0  0  0  0  0  0  0
    0.5062   -1.2224    1.4649 C   0  0  0  0  0  0  0  0  0  0  0  0
    1.1812   -1.0785    0.1705 C   0  0  0  0  0  0  0  0  0  0  0  0
    1.2709    0.8337   -1.2841 O   0  0  0  0  0  0  0  0  0  0  0  0
    1.8909   -1.9155   -0.5936 C   0  0  0  0  0  0  0  0  0  0  0  0
   -0.3068    2.1464    1.0291 C   0  0  0  0  0  0  0  0  0  0  0  0
   -1.0168    2.4829    2.1950 C   0  0  0  0  0  0  0  0  0  0  0  0
   -1.5226    3.7730    2.3900 C   0  0  0  0  0  0  0  0  0  0  0  0
   -1.3231    4.7460    1.4171 C   0  0  0  0  0  0  0  0  0  0  0  0
   -1.9422    6.3332    1.6510 Cl  0  0  0  0  0  0  0  0  0  0  0  0
   -0.6234    4.4379    0.2549 C   0  0  0  0  0  0  0  0  0  0  0  0
   -0.1185    3.1450    0.0633 C   0  0  0  0  0  0  0  0  0  0  0  0
    3.2468   -3.5532    0.7364 C   0  0  0  0  0  0  0  0  0  0  0  0
    3.1136   -5.0372    1.1058 C   0  0  0  0  0  0  0  0  0  0  0  0
    2.5361   -4.1296   -1.5369 C   0  0  0  0  0  0  0  0  0  0  0  0
    2.4305   -5.5915   -1.0790 C   0  0  0  0  0  0  0  0  0  0  0  0
    0.4035   -2.4864    2.2491 C   0  0  0  0  0  0  0  0  0  0  0  0
    2.3401   -3.2133   -0.3866 N   0  0  0  0  0  0  0  0  0  0  0  0
    3.3637   -5.8840   -0.0269 O   0  0  0  0  0  0  0  0  0  0  0  0
    2.1548   -1.5228   -1.5107 H   0  0  0  0  0  0  0  0  0  0  0  0
   -1.1678    1.7649    2.9207 H   0  0  0  0  0  0  0  0  0  0  0  0
   -2.0415    4.0012    3.2523 H   0  0  0  0  0  0  0  0  0  0  0  0
   -0.4762    5.1615   -0.4660 H   0  0  0  0  0  0  0  0  0  0  0  0
    0.3996    2.9246   -0.8015 H   0  0  0  0  0  0  0  0  0  0  0  0
    4.2569   -3.3520    0.4465 H   0  0  0  0  0  0  0  0  0  0  0  0
    2.9815   -2.9602    1.5866 H   0  0  0  0  0  0  0  0  0  0  0  0
    2.1219   -5.2190    1.4641 H   0  0  0  0  0  0  0  0  0  0  0  0
    3.8376   -5.2624    1.8608 H   0  0  0  0  0  0  0  0  0  0  0  0
    1.7854   -3.9358   -2.2743 H   0  0  0  0  0  0  0  0  0  0  0  0
    3.5087   -3.9644   -1.9511 H   0  0  0  0  0  0  0  0  0  0  0  0
    2.6339   -6.2319   -1.9117 H   0  0  0  0  0  0  0  0  0  0  0  0
    1.4415   -5.7547   -0.7045 H   0  0  0  0  0  0  0  0  0  0  0  0
   -0.1411   -2.3029    3.1517 H   0  0  0  0  0  0  0  0  0  0  0  0
    1.3852   -2.8375    2.4899 H   0  0  0  0  0  0  0  0  0  0  0  0
   -0.1073   -3.2259    1.6684 H   0  0  0  0  0  0  0  0  0  0  0  0
  1  5  1  0  0  0  0
  1  2  1  0  0  0  0
  2  3  1  0  0  0  0
  3  4  2  0  0  0  0
  4  5  1  0  0  0  0
  4 19  1  0  0  0  0
  6  1  2  0  0  0  0
  7  5  2  0  0  0  0
  7 22  1  0  0  0  0
  8  9  2  0  0  0  0
  8  2  1  0  0  0  0
  8 14  1  0  0  0  0
  9 10  1  0  0  0  0
  9 23  1  0  0  0  0
 10 11  2  0  0  0  0
 10 24  1  0  0  0  0
 11 13  1  0  0  0  0
 12 11  1  0  0  0  0
 13 14  2  0  0  0  0
 13 25  1  0  0  0  0
 14 26  1  0  0  0  0
 15 16  1  0  0  0  0
 15 27  1  0  0  0  0
 15 28  1  0  0  0  0
 16 29  1  0  0  0  0
 16 30  1  0  0  0  0
 17 31  1  0  0  0  0
 17 32  1  0  0  0  0
 18 17  1  0  0  0  0
 18 33  1  0  0  0  0
 18 34  1  0  0  0  0
 19 35  1  0  0  0  0
 19 36  1  0  0  0  0
 19 37  1  0  0  0  0
 20  7  1  0  0  0  0
 20 15  1  0  0  0  0
 20 17  1  0  0  0  0
 21 16  1  0  0  0  0
 21 18  1  0  0  0  0
M  END
$$$$
