# Supplementary material for: Combined computational and classical medicinal chemistry procedure to disclose novel pyrrole-based compounds as potential antituberculosis agents
Source: J Comput Aided Mol Des. 2026 Apr 6;40(1):92. doi: 10.1007/s10822-026-00794-6 (PMC13053371; doi:10.1007/s10822-026-00794-6)
Supplement: Supplementary file 1 — Supplementary Material 1 [file 10822_2026_794_MOESM1_ESM.zip › Dataset.M_3-D_QSAR_Full_236/mols/TrainingSet/BMC2009_9d.sdf]

15335557_0004_0003_137.5894
 OpenBabel10172509213D

 43 45  0  0  0  0  0  0  0  0999 V2000
    0.9083    0.3195   -0.2355 C   0  0  0  0  0  0  0  0  0  0  0  0
    0.1946    0.8313    0.8594 N   0  0  0  0  0  0  0  0  0  0  0  0
   -0.0411   -0.1026    1.8671 N   0  0  0  0  0  0  0  0  0  0  0  0
    0.5026   -1.2229    1.4699 C   0  0  0  0  0  0  0  0  0  0  0  0
    1.1799   -1.0815    0.1756 C   0  0  0  0  0  0  0  0  0  0  0  0
    1.2676    0.8284   -1.2825 O   0  0  0  0  0  0  0  0  0  0  0  0
    1.8916   -1.9121   -0.5944 C   0  0  0  0  0  0  0  0  0  0  0  0
   -0.3068    2.1464    1.0301 C   0  0  0  0  0  0  0  0  0  0  0  0
   -1.0158    2.4849    2.1962 C   0  0  0  0  0  0  0  0  0  0  0  0
   -1.5205    3.7757    2.3897 C   0  0  0  0  0  0  0  0  0  0  0  0
   -1.3209    4.7472    1.4153 C   0  0  0  0  0  0  0  0  0  0  0  0
   -1.9386    6.3352    1.6474 Cl  0  0  0  0  0  0  0  0  0  0  0  0
   -0.6221    4.4369    0.2531 C   0  0  0  0  0  0  0  0  0  0  0  0
   -0.1182    3.1435    0.0629 C   0  0  0  0  0  0  0  0  0  0  0  0
    2.5338   -4.1359   -1.5453 C   0  0  0  0  0  0  0  0  0  0  0  0
    4.0241   -4.3292   -1.8816 C   0  0  0  0  0  0  0  0  0  0  0  0
    3.1134   -3.6274    0.7988 C   0  0  0  0  0  0  0  0  0  0  0  0
    4.6050   -3.8302    0.4657 C   0  0  0  0  0  0  0  0  0  0  0  0
    5.6755   -5.7749   -0.6006 C   0  0  0  0  0  0  0  0  0  0  0  0
    0.3914   -2.4859    2.2549 C   0  0  0  0  0  0  0  0  0  0  0  0
    2.3581   -3.2050   -0.4052 N   0  0  0  0  0  0  0  0  0  0  0  0
    6.2793   -6.0490    0.4366 O   0  0  0  0  0  0  0  0  0  0  0  0
    5.8766   -6.6148   -1.8354 C   0  0  0  0  0  0  0  0  0  0  0  0
    4.7947   -4.7137   -0.6907 N   0  0  0  0  0  0  0  0  0  0  0  0
    2.1438   -1.5116   -1.5115 H   0  0  0  0  0  0  0  0  0  0  0  0
   -1.1668    1.7680    2.9230 H   0  0  0  0  0  0  0  0  0  0  0  0
   -2.0387    4.0056    3.2521 H   0  0  0  0  0  0  0  0  0  0  0  0
   -0.4749    5.1594   -0.4689 H   0  0  0  0  0  0  0  0  0  0  0  0
    0.3994    2.9216   -0.8019 H   0  0  0  0  0  0  0  0  0  0  0  0
    2.1076   -5.0838   -1.2908 H   0  0  0  0  0  0  0  0  0  0  0  0
    2.0445   -3.7198   -2.4011 H   0  0  0  0  0  0  0  0  0  0  0  0
    4.4158   -3.4120   -2.2691 H   0  0  0  0  0  0  0  0  0  0  0  0
    4.1081   -5.1125   -2.6057 H   0  0  0  0  0  0  0  0  0  0  0  0
    3.0216   -2.8738    1.5529 H   0  0  0  0  0  0  0  0  0  0  0  0
    2.7107   -4.5550    1.1485 H   0  0  0  0  0  0  0  0  0  0  0  0
    5.0929   -4.2623    1.3143 H   0  0  0  0  0  0  0  0  0  0  0  0
    5.0226   -2.8751    0.2241 H   0  0  0  0  0  0  0  0  0  0  0  0
   -0.1532   -2.2986    3.1567 H   0  0  0  0  0  0  0  0  0  0  0  0
    1.3706   -2.8426    2.4972 H   0  0  0  0  0  0  0  0  0  0  0  0
   -0.1230   -3.2227    1.6741 H   0  0  0  0  0  0  0  0  0  0  0  0
    6.5784   -7.3948   -1.6258 H   0  0  0  0  0  0  0  0  0  0  0  0
    6.2518   -6.0007   -2.6272 H   0  0  0  0  0  0  0  0  0  0  0  0
    4.9424   -7.0453   -2.1300 H   0  0  0  0  0  0  0  0  0  0  0  0
  1  5  1  0  0  0  0
  1  2  1  0  0  0  0
  2  3  1  0  0  0  0
  3  4  2  0  0  0  0
  4  5  1  0  0  0  0
  4 20  1  0  0  0  0
  6  1  2  0  0  0  0
  7  5  2  0  0  0  0
  7 25  1  0  0  0  0
  8  9  2  0  0  0  0
  8  2  1  0  0  0  0
  8 14  1  0  0  0  0
  9 10  1  0  0  0  0
  9 26  1  0  0  0  0
 10 11  2  0  0  0  0
 10 27  1  0  0  0  0
 11 13  1  0  0  0  0
 12 11  1  0  0  0  0
 13 14  2  0  0  0  0
 13 28  1  0  0  0  0
 14 29  1  0  0  0  0
 15 16  1  0  0  0  0
 15 30  1  0  0  0  0
 15 31  1  0  0  0  0
 16 32  1  0  0  0  0
 16 33  1  0  0  0  0
 17 34  1  0  0  0  0
 17 35  1  0  0  0  0
 18 17  1  0  0  0  0
 18 36  1  0  0  0  0
 18 37  1  0  0  0  0
 19 22  2  0  0  0  0
 20 38  1  0  0  0  0
 20 39  1  0  0  0  0
 20 40  1  0  0  0  0
 21  7  1  0  0  0  0
 21 15  1  0  0  0  0
 21 17  1  0  0  0  0
 23 19  1  0  0  0  0
 23 41  1  0  0  0  0
 23 42  1  0  0  0  0
 23 43  1  0  0  0  0
 24 19  1  0  0  0  0
 24 16  1  0  0  0  0
 24 18  1  0  0  0  0
M  END
$$$$
