# Supplementary material for: Combined computational and classical medicinal chemistry procedure to disclose novel pyrrole-based compounds as potential antituberculosis agents
Source: J Comput Aided Mol Des. 2026 Apr 6;40(1):92. doi: 10.1007/s10822-026-00794-6 (PMC13053371; doi:10.1007/s10822-026-00794-6)
Supplement: Supplementary file 1 — Supplementary Material 1 [file 10822_2026_794_MOESM1_ESM.zip › Dataset.M_3-D_QSAR_Full_236/mols/TrainingSet/BMC2009_9e.sdf]

15335559_0013_0004_90.5154
 OpenBabel10172509213D

 36 38  0  0  0  0  0  0  0  0999 V2000
    0.9127    0.3218   -0.2354 C   0  0  0  0  0  0  0  0  0  0  0  0
    0.1955    0.8313    0.8576 N   0  0  0  0  0  0  0  0  0  0  0  0
   -0.0405   -0.1040    1.8645 N   0  0  0  0  0  0  0  0  0  0  0  0
    0.5064   -1.2237    1.4688 C   0  0  0  0  0  0  0  0  0  0  0  0
    1.1801   -1.0786    0.1725 C   0  0  0  0  0  0  0  0  0  0  0  0
    1.2752    0.8300   -1.2815 O   0  0  0  0  0  0  0  0  0  0  0  0
    1.8946   -1.9115   -0.5918 C   0  0  0  0  0  0  0  0  0  0  0  0
   -0.3072    2.1457    1.0290 C   0  0  0  0  0  0  0  0  0  0  0  0
   -0.1175    3.1440    0.0632 C   0  0  0  0  0  0  0  0  0  0  0  0
   -0.6226    4.4368    0.2539 C   0  0  0  0  0  0  0  0  0  0  0  0
   -1.3237    4.7453    1.4152 C   0  0  0  0  0  0  0  0  0  0  0  0
   -1.9428    6.3326    1.6479 Cl  0  0  0  0  0  0  0  0  0  0  0  0
   -1.5243    3.7726    2.3881 C   0  0  0  0  0  0  0  0  0  0  0  0
   -1.0185    2.4824    2.1941 C   0  0  0  0  0  0  0  0  0  0  0  0
    3.1090   -3.7037    0.6545 C   0  0  0  0  0  0  0  0  0  0  0  0
    3.1869   -5.0921    0.8351 C   0  0  0  0  0  0  0  0  0  0  0  0
    0.4075   -2.4853    2.2581 C   0  0  0  0  0  0  0  0  0  0  0  0
    2.3239   -3.2019   -0.4014 N   0  0  0  0  0  0  0  0  0  0  0  0
    3.7705   -2.8792    1.5736 C   0  0  0  0  0  0  0  0  0  0  0  0
    3.9175   -5.6415    1.8921 C   0  0  0  0  0  0  0  0  0  0  0  0
    4.5041   -3.4259    2.6309 C   0  0  0  0  0  0  0  0  0  0  0  0
    4.5773   -4.8070    2.7898 C   0  0  0  0  0  0  0  0  0  0  0  0
    2.1775   -1.5071   -1.4981 H   0  0  0  0  0  0  0  0  0  0  0  0
    0.4018    2.9234   -0.8009 H   0  0  0  0  0  0  0  0  0  0  0  0
   -0.4746    5.1602   -0.4671 H   0  0  0  0  0  0  0  0  0  0  0  0
   -2.0441    4.0012    3.2498 H   0  0  0  0  0  0  0  0  0  0  0  0
   -1.1704    1.7646    2.9198 H   0  0  0  0  0  0  0  0  0  0  0  0
    2.6969   -5.7181    0.1770 H   0  0  0  0  0  0  0  0  0  0  0  0
   -0.1373   -2.2999    3.1602 H   0  0  0  0  0  0  0  0  0  0  0  0
    1.3902   -2.8327    2.5000 H   0  0  0  0  0  0  0  0  0  0  0  0
   -0.1014   -3.2285    1.6805 H   0  0  0  0  0  0  0  0  0  0  0  0
    2.0498   -3.8548   -1.0854 H   0  0  0  0  0  0  0  0  0  0  0  0
    3.7156   -1.8540    1.4689 H   0  0  0  0  0  0  0  0  0  0  0  0
    3.9679   -6.6658    2.0071 H   0  0  0  0  0  0  0  0  0  0  0  0
    4.9922   -2.8045    3.2947 H   0  0  0  0  0  0  0  0  0  0  0  0
    5.1187   -5.2106    3.5702 H   0  0  0  0  0  0  0  0  0  0  0  0
  1  5  1  0  0  0  0
  1  2  1  0  0  0  0
  2  3  1  0  0  0  0
  3  4  2  0  0  0  0
  4  5  1  0  0  0  0
  4 17  1  0  0  0  0
  6  1  2  0  0  0  0
  7  5  2  0  0  0  0
  7 23  1  0  0  0  0
  8  9  2  0  0  0  0
  8  2  1  0  0  0  0
  8 14  1  0  0  0  0
  9 10  1  0  0  0  0
  9 24  1  0  0  0  0
 10 11  2  0  0  0  0
 10 25  1  0  0  0  0
 11 13  1  0  0  0  0
 12 11  1  0  0  0  0
 13 14  2  0  0  0  0
 13 26  1  0  0  0  0
 14 27  1  0  0  0  0
 15 16  2  0  0  0  0
 16 28  1  0  0  0  0
 17 29  1  0  0  0  0
 17 30  1  0  0  0  0
 17 31  1  0  0  0  0
 18  7  1  0  0  0  0
 18 15  1  0  0  0  0
 18 32  1  0  0  0  0
 19 15  1  0  0  0  0
 19 33  1  0  0  0  0
 20 16  1  0  0  0  0
 20 34  1  0  0  0  0
 21 19  2  0  0  0  0
 21 35  1  0  0  0  0
 22 20  2  0  0  0  0
 22 21  1  0  0  0  0
 22 36  1  0  0  0  0
M  END
$$$$
