# Supplementary material for: Combined computational and classical medicinal chemistry procedure to disclose novel pyrrole-based compounds as potential antituberculosis agents
Source: J Comput Aided Mol Des. 2026 Apr 6;40(1):92. doi: 10.1007/s10822-026-00794-6 (PMC13053371; doi:10.1007/s10822-026-00794-6)
Supplement: Supplementary file 1 — Supplementary Material 1 [file 10822_2026_794_MOESM1_ESM.zip › Dataset.M_3-D_QSAR_Full_236/mols/TrainingSet/BMC2009_9f.sdf]

15335560_0009_0001_223.4546
 OpenBabel10172509213D

 46 48  0  0  0  0  0  0  0  0999 V2000
    0.8972    0.3160   -0.2312 C   0  0  0  0  0  0  0  0  0  0  0  0
    0.1868    0.8298    0.8619 N   0  0  0  0  0  0  0  0  0  0  0  0
   -0.0448   -0.1021    1.8726 N   0  0  0  0  0  0  0  0  0  0  0  0
    0.4923   -1.2238    1.4763 C   0  0  0  0  0  0  0  0  0  0  0  0
    1.1687   -1.0870    0.1809 C   0  0  0  0  0  0  0  0  0  0  0  0
    1.2734    0.8148   -1.2768 O   0  0  0  0  0  0  0  0  0  0  0  0
    1.8897   -1.9034   -0.5975 C   0  0  0  0  0  0  0  0  0  0  0  0
   -0.3116    2.1462    1.0314 C   0  0  0  0  0  0  0  0  0  0  0  0
   -1.0128    2.4902    2.2003 C   0  0  0  0  0  0  0  0  0  0  0  0
   -1.5129    3.7832    2.3920 C   0  0  0  0  0  0  0  0  0  0  0  0
   -1.3169    4.7507    1.4131 C   0  0  0  0  0  0  0  0  0  0  0  0
   -1.9277    6.3409    1.6434 Cl  0  0  0  0  0  0  0  0  0  0  0  0
   -0.6268    4.4341    0.2474 C   0  0  0  0  0  0  0  0  0  0  0  0
   -0.1274    3.1388    0.0584 C   0  0  0  0  0  0  0  0  0  0  0  0
    2.5445   -4.0970   -1.5938 C   0  0  0  0  0  0  0  0  0  0  0  0
    4.0334   -4.3289   -1.9228 C   0  0  0  0  0  0  0  0  0  0  0  0
    3.1012   -3.6298    0.7857 C   0  0  0  0  0  0  0  0  0  0  0  0
    4.6010   -3.8711    0.4910 C   0  0  0  0  0  0  0  0  0  0  0  0
    6.1944   -5.2560   -0.9377 C   0  0  0  0  0  0  0  0  0  0  0  0
    0.3803   -2.4857    2.2621 C   0  0  0  0  0  0  0  0  0  0  0  0
    2.3924   -3.1893   -0.4335 N   0  0  0  0  0  0  0  0  0  0  0  0
    7.1285   -4.1237   -1.3789 C   0  0  0  0  0  0  0  0  0  0  0  0
    4.7678   -4.8350   -0.6817 N   0  3  0  0  0  0  0  0  0  0  0  0
    8.4264   -4.6655   -1.5742 O   0  0  0  0  0  0  0  0  0  0  0  0
    2.1217   -1.4904   -1.5144 H   0  0  0  0  0  0  0  0  0  0  0  0
   -1.1615    1.7762    2.9304 H   0  0  0  0  0  0  0  0  0  0  0  0
   -2.0252    4.0175    3.2567 H   0  0  0  0  0  0  0  0  0  0  0  0
   -0.4827    5.1535   -0.4783 H   0  0  0  0  0  0  0  0  0  0  0  0
    0.3833    2.9121   -0.8093 H   0  0  0  0  0  0  0  0  0  0  0  0
    2.0862   -5.0365   -1.3655 H   0  0  0  0  0  0  0  0  0  0  0  0
    2.0739   -3.6468   -2.4428 H   0  0  0  0  0  0  0  0  0  0  0  0
    4.4733   -3.4080   -2.2444 H   0  0  0  0  0  0  0  0  0  0  0  0
    4.1126   -5.0589   -2.7011 H   0  0  0  0  0  0  0  0  0  0  0  0
    3.0084   -2.8745    1.5379 H   0  0  0  0  0  0  0  0  0  0  0  0
    2.6657   -4.5468    1.1238 H   0  0  0  0  0  0  0  0  0  0  0  0
    5.0676   -4.2884    1.3588 H   0  0  0  0  0  0  0  0  0  0  0  0
    5.0585   -2.9373    0.2389 H   0  0  0  0  0  0  0  0  0  0  0  0
    6.5846   -5.6768   -0.0346 H   0  0  0  0  0  0  0  0  0  0  0  0
    6.1621   -5.9535   -1.7485 H   0  0  0  0  0  0  0  0  0  0  0  0
   -0.1628   -2.2969    3.1645 H   0  0  0  0  0  0  0  0  0  0  0  0
    1.3593   -2.8438    2.5033 H   0  0  0  0  0  0  0  0  0  0  0  0
   -0.1360   -3.2221    1.6825 H   0  0  0  0  0  0  0  0  0  0  0  0
    7.1624   -3.3675   -0.6227 H   0  0  0  0  0  0  0  0  0  0  0  0
    6.7720   -3.6853   -2.2875 H   0  0  0  0  0  0  0  0  0  0  0  0
    4.3143   -5.7070   -0.4089 H   0  0  0  0  0  0  0  0  0  0  0  0
    8.7401   -5.0601   -0.7455 H   0  0  0  0  0  0  0  0  0  0  0  0
  1  5  1  0  0  0  0
  1  2  1  0  0  0  0
  2  3  1  0  0  0  0
  3  4  2  0  0  0  0
  4  5  1  0  0  0  0
  4 20  1  0  0  0  0
  6  1  2  0  0  0  0
  7  5  2  0  0  0  0
  7 25  1  0  0  0  0
  8  9  2  0  0  0  0
  8  2  1  0  0  0  0
  8 14  1  0  0  0  0
  9 10  1  0  0  0  0
  9 26  1  0  0  0  0
 10 11  2  0  0  0  0
 10 27  1  0  0  0  0
 11 13  1  0  0  0  0
 12 11  1  0  0  0  0
 13 14  2  0  0  0  0
 13 28  1  0  0  0  0
 14 29  1  0  0  0  0
 15 16  1  0  0  0  0
 15 30  1  0  0  0  0
 15 31  1  0  0  0  0
 16 32  1  0  0  0  0
 16 33  1  0  0  0  0
 17 34  1  0  0  0  0
 17 35  1  0  0  0  0
 18 17  1  0  0  0  0
 18 36  1  0  0  0  0
 18 37  1  0  0  0  0
 19 38  1  0  0  0  0
 19 39  1  0  0  0  0
 20 40  1  0  0  0  0
 20 41  1  0  0  0  0
 20 42  1  0  0  0  0
 21  7  1  0  0  0  0
 21 15  1  0  0  0  0
 21 17  1  0  0  0  0
 22 19  1  0  0  0  0
 22 24  1  0  0  0  0
 22 43  1  0  0  0  0
 22 44  1  0  0  0  0
 23 19  1  0  0  0  0
 23 16  1  0  0  0  0
 23 18  1  0  0  0  0
 23 45  1  0  0  0  0
 24 46  1  0  0  0  0
M  CHG  1  23   1
M  END
$$$$
