# Supplementary material for: Combined computational and classical medicinal chemistry procedure to disclose novel pyrrole-based compounds as potential antituberculosis agents
Source: J Comput Aided Mol Des. 2026 Apr 6;40(1):92. doi: 10.1007/s10822-026-00794-6 (PMC13053371; doi:10.1007/s10822-026-00794-6)
Supplement: Supplementary file 1 — Supplementary Material 1 [file 10822_2026_794_MOESM1_ESM.zip › Dataset.M_3-D_QSAR_Full_236/mols/TrainingSet/BMC2009_9g.sdf]

15335561_0027_0001_158.2512
 OpenBabel10172509213D

 45 48  0  0  0  0  0  0  0  0999 V2000
    0.9014    0.3213   -0.2352 C   0  0  0  0  0  0  0  0  0  0  0  0
    0.1765    0.8296    0.8545 N   0  0  0  0  0  0  0  0  0  0  0  0
   -0.0757   -0.1097    1.8536 N   0  0  0  0  0  0  0  0  0  0  0  0
    0.4670   -1.2300    1.4549 C   0  0  0  0  0  0  0  0  0  0  0  0
    1.1608   -1.0831    0.1703 C   0  0  0  0  0  0  0  0  0  0  0  0
    1.2768    0.8366   -1.2733 O   0  0  0  0  0  0  0  0  0  0  0  0
    1.8789   -1.9149   -0.5919 C   0  0  0  0  0  0  0  0  0  0  0  0
   -0.3204    2.1461    1.0278 C   0  0  0  0  0  0  0  0  0  0  0  0
   -0.1151    3.1486    0.0696 C   0  0  0  0  0  0  0  0  0  0  0  0
   -0.6144    4.4434    0.2623 C   0  0  0  0  0  0  0  0  0  0  0  0
   -1.3255    4.7497    1.4181 C   0  0  0  0  0  0  0  0  0  0  0  0
   -1.9375    6.3393    1.6535 Cl  0  0  0  0  0  0  0  0  0  0  0  0
   -1.5420    3.7728    2.3834 C   0  0  0  0  0  0  0  0  0  0  0  0
   -1.0417    2.4806    2.1873 C   0  0  0  0  0  0  0  0  0  0  0  0
    3.0789   -3.6380    0.8178 C   0  0  0  0  0  0  0  0  0  0  0  0
    4.5751   -3.8959    0.5032 C   0  0  0  0  0  0  0  0  0  0  0  0
    2.5195   -4.1487   -1.5399 C   0  0  0  0  0  0  0  0  0  0  0  0
    4.0159   -4.3826   -1.8414 C   0  0  0  0  0  0  0  0  0  0  0  0
    5.0591   -6.1230   -0.4427 C   0  0  0  0  0  0  0  0  0  0  0  0
    0.3408   -2.4979    2.2296 C   0  0  0  0  0  0  0  0  0  0  0  0
    2.3351   -3.2101   -0.3962 N   0  0  0  0  0  0  0  0  0  0  0  0
    4.8448   -6.9876   -1.4765 O   0  0  0  0  0  0  0  0  0  0  0  0
    5.2667   -8.2148   -1.0822 C   0  0  0  0  0  0  0  0  0  0  0  0
    5.6218   -6.8141    0.6120 C   0  0  0  0  0  0  0  0  0  0  0  0
    5.7548   -8.1632    0.2000 C   0  0  0  0  0  0  0  0  0  0  0  0
    4.7046   -4.8298   -0.6209 N   0  0  0  0  0  0  0  0  0  0  0  0
    2.1460   -1.5146   -1.5048 H   0  0  0  0  0  0  0  0  0  0  0  0
    0.4116    2.9296   -0.7904 H   0  0  0  0  0  0  0  0  0  0  0  0
   -0.4547    5.1699   -0.4531 H   0  0  0  0  0  0  0  0  0  0  0  0
   -2.0694    3.9996    3.2409 H   0  0  0  0  0  0  0  0  0  0  0  0
   -1.2053    1.7597    2.9074 H   0  0  0  0  0  0  0  0  0  0  0  0
    3.0065   -2.8699    1.5592 H   0  0  0  0  0  0  0  0  0  0  0  0
    2.6474   -4.5505    1.1729 H   0  0  0  0  0  0  0  0  0  0  0  0
    5.0504   -4.3137    1.3660 H   0  0  0  0  0  0  0  0  0  0  0  0
    5.0409   -2.9689    0.2414 H   0  0  0  0  0  0  0  0  0  0  0  0
    2.0624   -5.0856   -1.2985 H   0  0  0  0  0  0  0  0  0  0  0  0
    2.0649   -3.7165   -2.4068 H   0  0  0  0  0  0  0  0  0  0  0  0
    4.4565   -3.4697   -2.1839 H   0  0  0  0  0  0  0  0  0  0  0  0
    4.1114   -5.1340   -2.5972 H   0  0  0  0  0  0  0  0  0  0  0  0
   -0.2141   -2.3145    3.1259 H   0  0  0  0  0  0  0  0  0  0  0  0
    1.3155   -2.8605    2.4814 H   0  0  0  0  0  0  0  0  0  0  0  0
   -0.1695   -3.2285    1.6373 H   0  0  0  0  0  0  0  0  0  0  0  0
    5.2265   -9.0666   -1.6635 H   0  0  0  0  0  0  0  0  0  0  0  0
    5.8939   -6.4222    1.5271 H   0  0  0  0  0  0  0  0  0  0  0  0
    6.1397   -8.9465    0.7508 H   0  0  0  0  0  0  0  0  0  0  0  0
  1  5  1  0  0  0  0
  1  2  1  0  0  0  0
  2  3  1  0  0  0  0
  3  4  2  0  0  0  0
  4  5  1  0  0  0  0
  4 20  1  0  0  0  0
  6  1  2  0  0  0  0
  7  5  2  0  0  0  0
  7 27  1  0  0  0  0
  8  9  2  0  0  0  0
  8  2  1  0  0  0  0
  8 14  1  0  0  0  0
  9 10  1  0  0  0  0
  9 28  1  0  0  0  0
 10 11  2  0  0  0  0
 10 29  1  0  0  0  0
 11 13  1  0  0  0  0
 12 11  1  0  0  0  0
 13 14  2  0  0  0  0
 13 30  1  0  0  0  0
 14 31  1  0  0  0  0
 15 16  1  0  0  0  0
 15 32  1  0  0  0  0
 15 33  1  0  0  0  0
 16 34  1  0  0  0  0
 16 35  1  0  0  0  0
 17 36  1  0  0  0  0
 17 37  1  0  0  0  0
 18 17  1  0  0  0  0
 18 38  1  0  0  0  0
 18 39  1  0  0  0  0
 20 40  1  0  0  0  0
 20 41  1  0  0  0  0
 20 42  1  0  0  0  0
 21  7  1  0  0  0  0
 21 15  1  0  0  0  0
 21 17  1  0  0  0  0
 22 19  1  0  0  0  0
 22 23  1  0  0  0  0
 23 25  2  0  0  0  0
 23 43  1  0  0  0  0
 24 19  2  0  0  0  0
 24 44  1  0  0  0  0
 25 24  1  0  0  0  0
 25 45  1  0  0  0  0
 26 19  1  0  0  0  0
 26 16  1  0  0  0  0
 26 18  1  0  0  0  0
M  END
$$$$
