# Supplementary material for: Combined computational and classical medicinal chemistry procedure to disclose novel pyrrole-based compounds as potential antituberculosis agents
Source: J Comput Aided Mol Des. 2026 Apr 6;40(1):92. doi: 10.1007/s10822-026-00794-6 (PMC13053371; doi:10.1007/s10822-026-00794-6)
Supplement: Supplementary file 1 — Supplementary Material 1 [file 10822_2026_794_MOESM1_ESM.zip › Dataset.M_3-D_QSAR_Full_236/mols/TrainingSet/BMC2010_01.sdf]

15335562_0008_0004_117.6078
 OpenBabel10172509213D

 53 56  0  0  0  0  0  0  0  0999 V2000
   -0.2127   -0.2627    1.5990 C   0  0  0  0  0  0  0  0  0  0  0  0
    0.0420    0.8455    0.7877 N   0  0  0  0  0  0  0  0  0  0  0  0
    0.8850    0.4316   -0.2548 C   0  0  0  0  0  0  0  0  0  0  0  0
    1.1300   -0.9313   -0.1131 C   0  0  0  0  0  0  0  0  0  0  0  0
    0.4350   -1.3513    1.0449 C   0  0  0  0  0  0  0  0  0  0  0  0
    1.9649   -1.8081   -0.9869 C   0  0  0  0  0  0  0  0  0  0  0  0
    1.4384    1.3665   -1.2855 C   0  0  0  0  0  0  0  0  0  0  0  0
    3.4461   -1.6277   -0.7211 N   0  3  0  0  0  0  0  0  0  0  0  0
    4.2743   -2.1073   -1.9001 C   0  0  0  0  0  0  0  0  0  0  0  0
    3.8711   -2.2675    0.5937 C   0  0  0  0  0  0  0  0  0  0  0  0
    5.3079   -1.8957    0.9615 C   0  0  0  0  0  0  0  0  0  0  0  0
    6.5026   -2.4714   -0.2806 S   0  0  0  0  0  0  0  0  0  0  0  0
    5.7460   -1.7220   -1.7517 C   0  0  0  0  0  0  0  0  0  0  0  0
   -0.4357    2.1748    1.0047 C   0  0  0  0  0  0  0  0  0  0  0  0
   -0.4144    2.7276    2.2946 C   0  0  0  0  0  0  0  0  0  0  0  0
   -0.8854    4.0252    2.5067 C   0  0  0  0  0  0  0  0  0  0  0  0
   -1.3779    4.7615    1.4368 C   0  0  0  0  0  0  0  0  0  0  0  0
   -1.8293    6.0049    1.6426 F   0  0  0  0  0  0  0  0  0  0  0  0
   -1.4130    4.2243    0.1557 C   0  0  0  0  0  0  0  0  0  0  0  0
   -0.9430    2.9274   -0.0648 C   0  0  0  0  0  0  0  0  0  0  0  0
   -1.1234   -0.2986    2.7497 C   0  0  0  0  0  0  0  0  0  0  0  0
   -0.6519   -0.7033    4.0044 C   0  0  0  0  0  0  0  0  0  0  0  0
   -1.5136   -0.7507    5.1036 C   0  0  0  0  0  0  0  0  0  0  0  0
   -2.8592   -0.3931    4.9658 C   0  0  0  0  0  0  0  0  0  0  0  0
   -3.3370   -0.0165    3.7060 C   0  0  0  0  0  0  0  0  0  0  0  0
   -2.4762    0.0305    2.6063 C   0  0  0  0  0  0  0  0  0  0  0  0
   -3.7917   -0.4730    6.1389 C   0  0  0  0  0  0  0  0  0  0  0  0
    0.4146   -2.3140    1.4160 H   0  0  0  0  0  0  0  0  0  0  0  0
    1.7655   -1.5669   -2.0101 H   0  0  0  0  0  0  0  0  0  0  0  0
    1.7118   -2.8256   -0.7732 H   0  0  0  0  0  0  0  0  0  0  0  0
    1.0530    2.3505   -1.1180 H   0  0  0  0  0  0  0  0  0  0  0  0
    1.1517    1.0324   -2.2607 H   0  0  0  0  0  0  0  0  0  0  0  0
    2.5059    1.3846   -1.2142 H   0  0  0  0  0  0  0  0  0  0  0  0
    3.6246   -0.6288   -0.6179 H   0  0  0  0  0  0  0  0  0  0  0  0
    3.8893   -1.6671   -2.7961 H   0  0  0  0  0  0  0  0  0  0  0  0
    4.2115   -3.1747   -1.9394 H   0  0  0  0  0  0  0  0  0  0  0  0
    3.8004   -3.3311    0.5012 H   0  0  0  0  0  0  0  0  0  0  0  0
    3.2239   -1.9074    1.3659 H   0  0  0  0  0  0  0  0  0  0  0  0
    5.5489   -2.3408    1.9042 H   0  0  0  0  0  0  0  0  0  0  0  0
    5.3702   -0.8286    1.0086 H   0  0  0  0  0  0  0  0  0  0  0  0
    6.2783   -2.0516   -2.6194 H   0  0  0  0  0  0  0  0  0  0  0  0
    5.7993   -0.6587   -1.6446 H   0  0  0  0  0  0  0  0  0  0  0  0
   -0.0506    2.1750    3.0866 H   0  0  0  0  0  0  0  0  0  0  0  0
   -0.8676    4.4350    3.4537 H   0  0  0  0  0  0  0  0  0  0  0  0
   -1.7848    4.7812   -0.6296 H   0  0  0  0  0  0  0  0  0  0  0  0
   -0.9690    2.5232   -1.0140 H   0  0  0  0  0  0  0  0  0  0  0  0
    0.3389   -0.9685    4.1183 H   0  0  0  0  0  0  0  0  0  0  0  0
   -1.1549   -1.0516    6.0233 H   0  0  0  0  0  0  0  0  0  0  0  0
   -4.3326    0.2284    3.5880 H   0  0  0  0  0  0  0  0  0  0  0  0
   -2.8404    0.3098    1.6820 H   0  0  0  0  0  0  0  0  0  0  0  0
   -3.2461   -0.7753    7.0083 H   0  0  0  0  0  0  0  0  0  0  0  0
   -4.5615   -1.1875    5.9346 H   0  0  0  0  0  0  0  0  0  0  0  0
   -4.2324    0.4869    6.3103 H   0  0  0  0  0  0  0  0  0  0  0  0
  1  5  2  0  0  0  0
  1  2  1  0  0  0  0
  2  3  1  0  0  0  0
  3  4  2  0  0  0  0
  4  5  1  0  0  0  0
  5 28  1  0  0  0  0
  6  4  1  0  0  0  0
  6 29  1  0  0  0  0
  6 30  1  0  0  0  0
  7  3  1  0  0  0  0
  7 31  1  0  0  0  0
  7 32  1  0  0  0  0
  7 33  1  0  0  0  0
  8  6  1  0  0  0  0
  8  9  1  0  0  0  0
  8 10  1  0  0  0  0
  8 34  1  0  0  0  0
  9 35  1  0  0  0  0
  9 36  1  0  0  0  0
 10 11  1  0  0  0  0
 10 37  1  0  0  0  0
 10 38  1  0  0  0  0
 11 12  1  0  0  0  0
 11 39  1  0  0  0  0
 11 40  1  0  0  0  0
 12 13  1  0  0  0  0
 13  9  1  0  0  0  0
 13 41  1  0  0  0  0
 13 42  1  0  0  0  0
 14 15  2  0  0  0  0
 14  2  1  0  0  0  0
 14 20  1  0  0  0  0
 15 16  1  0  0  0  0
 15 43  1  0  0  0  0
 16 17  2  0  0  0  0
 16 44  1  0  0  0  0
 17 19  1  0  0  0  0
 18 17  1  0  0  0  0
 19 20  2  0  0  0  0
 19 45  1  0  0  0  0
 20 46  1  0  0  0  0
 21 22  2  0  0  0  0
 21  1  1  0  0  0  0
 21 26  1  0  0  0  0
 22 23  1  0  0  0  0
 22 47  1  0  0  0  0
 23 24  2  0  0  0  0
 23 48  1  0  0  0  0
 24 25  1  0  0  0  0
 25 26  2  0  0  0  0
 25 49  1  0  0  0  0
 26 50  1  0  0  0  0
 27 24  1  0  0  0  0
 27 51  1  0  0  0  0
 27 52  1  0  0  0  0
 27 53  1  0  0  0  0
M  CHG  1   8   1
M  END
$$$$
