# Supplementary material for: Combined computational and classical medicinal chemistry procedure to disclose novel pyrrole-based compounds as potential antituberculosis agents
Source: J Comput Aided Mol Des. 2026 Apr 6;40(1):92. doi: 10.1007/s10822-026-00794-6 (PMC13053371; doi:10.1007/s10822-026-00794-6)
Supplement: Supplementary file 1 — Supplementary Material 1 [file 10822_2026_794_MOESM1_ESM.zip › Dataset.M_3-D_QSAR_Full_236/mols/TrainingSet/BMC2010_10.sdf]

15335581_0015_0001_123.8982
 OpenBabel10172509213D

 54 57  0  0  0  0  0  0  0  0999 V2000
    0.6409    0.1835    2.1369 C   0  0  0  0  0  0  0  0  0  0  0  0
    0.3239    1.0213    1.0655 N   0  0  0  0  0  0  0  0  0  0  0  0
    0.7669    0.3985   -0.1093 C   0  0  0  0  0  0  0  0  0  0  0  0
    1.4025   -0.7916    0.2327 C   0  0  0  0  0  0  0  0  0  0  0  0
    1.2760   -0.9356    1.6340 C   0  0  0  0  0  0  0  0  0  0  0  0
    2.0978   -1.7504   -0.6737 C   0  0  0  0  0  0  0  0  0  0  0  0
    0.4838    0.9341   -1.4783 C   0  0  0  0  0  0  0  0  0  0  0  0
    3.3785   -1.1581   -1.2272 N   0  3  0  0  0  0  0  0  0  0  0  0
    3.8678   -1.9401   -2.4311 C   0  0  0  0  0  0  0  0  0  0  0  0
    4.4458   -1.0038   -0.1495 C   0  0  0  0  0  0  0  0  0  0  0  0
    5.6449   -0.2043   -0.6592 C   0  0  0  0  0  0  0  0  0  0  0  0
    6.4641   -1.0191   -2.0624 S   0  0  0  0  0  0  0  0  0  0  0  0
    5.0165   -1.2237   -3.1406 C   0  0  0  0  0  0  0  0  0  0  0  0
   -0.3299    2.2893    1.1504 C   0  0  0  0  0  0  0  0  0  0  0  0
    0.1527    3.3809    0.4125 C   0  0  0  0  0  0  0  0  0  0  0  0
   -0.4795    4.6227    0.5075 C   0  0  0  0  0  0  0  0  0  0  0  0
   -1.5858    4.7702    1.3351 C   0  0  0  0  0  0  0  0  0  0  0  0
   -2.0730    3.6995    2.0736 C   0  0  0  0  0  0  0  0  0  0  0  0
   -1.4444    2.4553    1.9851 C   0  0  0  0  0  0  0  0  0  0  0  0
    0.4747    0.5177    3.5603 C   0  0  0  0  0  0  0  0  0  0  0  0
   -0.5351   -0.1487    4.2765 C   0  0  0  0  0  0  0  0  0  0  0  0
   -0.7669    0.1442    5.6191 C   0  0  0  0  0  0  0  0  0  0  0  0
    0.0087    1.1034    6.2607 C   0  0  0  0  0  0  0  0  0  0  0  0
    1.0343    1.7533    5.5697 C   0  0  0  0  0  0  0  0  0  0  0  0
    1.3028    1.4522    4.2255 C   0  0  0  0  0  0  0  0  0  0  0  0
   -2.1890    5.9622    1.4227 F   0  0  0  0  0  0  0  0  0  0  0  0
    2.6741    2.2599    3.3770 S   0  0  0  0  0  0  0  0  0  0  0  0
    3.9670    2.1968    4.6494 C   0  0  0  0  0  0  0  0  0  0  0  0
    1.6035   -1.7421    2.1884 H   0  0  0  0  0  0  0  0  0  0  0  0
    1.4471   -1.9948   -1.4872 H   0  0  0  0  0  0  0  0  0  0  0  0
    2.3471   -2.6257   -0.1110 H   0  0  0  0  0  0  0  0  0  0  0  0
   -0.0195    1.8748   -1.3962 H   0  0  0  0  0  0  0  0  0  0  0  0
   -0.1362    0.2432   -2.0104 H   0  0  0  0  0  0  0  0  0  0  0  0
    1.4047    1.0672   -2.0067 H   0  0  0  0  0  0  0  0  0  0  0  0
    3.1702   -0.2144   -1.5534 H   0  0  0  0  0  0  0  0  0  0  0  0
    3.0571   -2.0615   -3.1188 H   0  0  0  0  0  0  0  0  0  0  0  0
    4.2259   -2.8889   -2.0899 H   0  0  0  0  0  0  0  0  0  0  0  0
    4.7783   -1.9751    0.1522 H   0  0  0  0  0  0  0  0  0  0  0  0
    4.0160   -0.4752    0.6755 H   0  0  0  0  0  0  0  0  0  0  0  0
    6.3512   -0.0963    0.1373 H   0  0  0  0  0  0  0  0  0  0  0  0
    5.2880    0.7474   -0.9936 H   0  0  0  0  0  0  0  0  0  0  0  0
    5.3030   -1.7962   -3.9980 H   0  0  0  0  0  0  0  0  0  0  0  0
    4.6742   -0.2495   -3.4210 H   0  0  0  0  0  0  0  0  0  0  0  0
    0.9749    3.2662   -0.2005 H   0  0  0  0  0  0  0  0  0  0  0  0
   -0.1266    5.4269   -0.0345 H   0  0  0  0  0  0  0  0  0  0  0  0
   -2.8954    3.8226    2.6847 H   0  0  0  0  0  0  0  0  0  0  0  0
   -1.8005    1.6575    2.5345 H   0  0  0  0  0  0  0  0  0  0  0  0
   -1.1108   -0.8624    3.8029 H   0  0  0  0  0  0  0  0  0  0  0  0
   -1.5118   -0.3492    6.1355 H   0  0  0  0  0  0  0  0  0  0  0  0
   -0.1737    1.3358    7.2495 H   0  0  0  0  0  0  0  0  0  0  0  0
    1.6027    2.4651    6.0547 H   0  0  0  0  0  0  0  0  0  0  0  0
    4.8595    2.6522    4.2739 H   0  0  0  0  0  0  0  0  0  0  0  0
    4.1670    1.1771    4.9044 H   0  0  0  0  0  0  0  0  0  0  0  0
    3.6367    2.7240    5.5200 H   0  0  0  0  0  0  0  0  0  0  0  0
  1  5  2  0  0  0  0
  1  2  1  0  0  0  0
  2  3  1  0  0  0  0
  3  4  2  0  0  0  0
  4  5  1  0  0  0  0
  5 29  1  0  0  0  0
  6  4  1  0  0  0  0
  6 30  1  0  0  0  0
  6 31  1  0  0  0  0
  7  3  1  0  0  0  0
  7 32  1  0  0  0  0
  7 33  1  0  0  0  0
  7 34  1  0  0  0  0
  8  6  1  0  0  0  0
  8  9  1  0  0  0  0
  8 10  1  0  0  0  0
  8 35  1  0  0  0  0
  9 36  1  0  0  0  0
  9 37  1  0  0  0  0
 10 11  1  0  0  0  0
 10 38  1  0  0  0  0
 10 39  1  0  0  0  0
 11 12  1  0  0  0  0
 11 40  1  0  0  0  0
 11 41  1  0  0  0  0
 12 13  1  0  0  0  0
 13  9  1  0  0  0  0
 13 42  1  0  0  0  0
 13 43  1  0  0  0  0
 14 15  2  0  0  0  0
 14  2  1  0  0  0  0
 14 19  1  0  0  0  0
 15 16  1  0  0  0  0
 15 44  1  0  0  0  0
 16 17  2  0  0  0  0
 16 45  1  0  0  0  0
 17 18  1  0  0  0  0
 17 26  1  0  0  0  0
 18 19  2  0  0  0  0
 18 46  1  0  0  0  0
 19 47  1  0  0  0  0
 20 21  2  0  0  0  0
 20  1  1  0  0  0  0
 20 25  1  0  0  0  0
 21 22  1  0  0  0  0
 21 48  1  0  0  0  0
 22 23  2  0  0  0  0
 22 49  1  0  0  0  0
 23 24  1  0  0  0  0
 23 50  1  0  0  0  0
 24 25  2  0  0  0  0
 24 51  1  0  0  0  0
 25 27  1  0  0  0  0
 28 27  1  0  0  0  0
 28 52  1  0  0  0  0
 28 53  1  0  0  0  0
 28 54  1  0  0  0  0
M  CHG  1   8   1
M  END
$$$$
