# Supplementary material for: Combined computational and classical medicinal chemistry procedure to disclose novel pyrrole-based compounds as potential antituberculosis agents
Source: J Comput Aided Mol Des. 2026 Apr 6;40(1):92. doi: 10.1007/s10822-026-00794-6 (PMC13053371; doi:10.1007/s10822-026-00794-6)
Supplement: Supplementary file 1 — Supplementary Material 1 [file 10822_2026_794_MOESM1_ESM.zip › Dataset.M_3-D_QSAR_Full_236/mols/TrainingSet/BMC2010_11.sdf]

15335583_0016_0007_120.4299
 OpenBabel10172509213D

 54 57  0  0  0  0  0  0  0  0999 V2000
    0.2395    0.8705    0.9994 C   0  0  0  0  0  0  0  0  0  0  0  0
   -0.3862   -0.3160    1.3610 N   0  0  0  0  0  0  0  0  0  0  0  0
    0.4930   -1.3756    1.1522 C   0  0  0  0  0  0  0  0  0  0  0  0
    1.6541   -0.8672    0.5809 C   0  0  0  0  0  0  0  0  0  0  0  0
    1.4899    0.5429    0.5093 C   0  0  0  0  0  0  0  0  0  0  0  0
    2.8475   -1.6185    0.0942 C   0  0  0  0  0  0  0  0  0  0  0  0
    0.1175   -2.7868    1.4748 C   0  0  0  0  0  0  0  0  0  0  0  0
    2.9150   -1.6296   -1.4216 N   0  3  0  0  0  0  0  0  0  0  0  0
    1.7855   -2.4436   -2.0404 C   0  0  0  0  0  0  0  0  0  0  0  0
    4.2855   -2.0688   -1.9033 C   0  0  0  0  0  0  0  0  0  0  0  0
    4.4503   -1.8557   -3.4088 C   0  0  0  0  0  0  0  0  0  0  0  0
    3.2515   -2.8227   -4.3729 S   0  0  0  0  0  0  0  0  0  0  0  0
    1.7280   -2.2602   -3.5572 C   0  0  0  0  0  0  0  0  0  0  0  0
   -1.7058   -0.4369    1.8584 C   0  0  0  0  0  0  0  0  0  0  0  0
   -2.8207   -0.2691    1.0141 C   0  0  0  0  0  0  0  0  0  0  0  0
   -4.0913   -0.3074    1.6043 C   0  0  0  0  0  0  0  0  0  0  0  0
   -4.2448   -0.5566    2.9731 C   0  0  0  0  0  0  0  0  0  0  0  0
   -3.1300   -0.7699    3.7801 C   0  0  0  0  0  0  0  0  0  0  0  0
   -1.8543   -0.7096    3.2274 C   0  0  0  0  0  0  0  0  0  0  0  0
   -0.3459    2.2069    1.1406 C   0  0  0  0  0  0  0  0  0  0  0  0
   -0.5517    3.0059    0.0065 C   0  0  0  0  0  0  0  0  0  0  0  0
   -1.0954    4.2860    0.1331 C   0  0  0  0  0  0  0  0  0  0  0  0
   -1.4250    4.7683    1.3940 C   0  0  0  0  0  0  0  0  0  0  0  0
   -1.2222    3.9953    2.5308 C   0  0  0  0  0  0  0  0  0  0  0  0
   -0.6801    2.7142    2.4051 C   0  0  0  0  0  0  0  0  0  0  0  0
   -2.6516   -0.0637   -0.7640 S   0  0  0  0  0  0  0  0  0  0  0  0
   -1.9420    5.9979    1.5152 F   0  0  0  0  0  0  0  0  0  0  0  0
   -3.9737   -1.1467   -1.3779 C   0  0  0  0  0  0  0  0  0  0  0  0
    2.1890    1.2119    0.1505 H   0  0  0  0  0  0  0  0  0  0  0  0
    2.7918   -2.6270    0.4475 H   0  0  0  0  0  0  0  0  0  0  0  0
    3.7255   -1.1334    0.4666 H   0  0  0  0  0  0  0  0  0  0  0  0
   -0.8597   -2.8052    1.9103 H   0  0  0  0  0  0  0  0  0  0  0  0
    0.8242   -3.1946    2.1670 H   0  0  0  0  0  0  0  0  0  0  0  0
    0.1193   -3.3703    0.5779 H   0  0  0  0  0  0  0  0  0  0  0  0
    2.7775   -0.6719   -1.7447 H   0  0  0  0  0  0  0  0  0  0  0  0
    0.8557   -2.1264   -1.6164 H   0  0  0  0  0  0  0  0  0  0  0  0
    1.9653   -3.4780   -1.8340 H   0  0  0  0  0  0  0  0  0  0  0  0
    4.4136   -3.1082   -1.6840 H   0  0  0  0  0  0  0  0  0  0  0  0
    5.0216   -1.4775   -1.3999 H   0  0  0  0  0  0  0  0  0  0  0  0
    5.4390   -2.1506   -3.6926 H   0  0  0  0  0  0  0  0  0  0  0  0
    4.2792   -0.8198   -3.6151 H   0  0  0  0  0  0  0  0  0  0  0  0
    0.9030   -2.8228   -3.9416 H   0  0  0  0  0  0  0  0  0  0  0  0
    1.6133   -1.2156   -3.7584 H   0  0  0  0  0  0  0  0  0  0  0  0
   -4.9273   -0.1493    1.0202 H   0  0  0  0  0  0  0  0  0  0  0  0
   -5.1899   -0.5824    3.3868 H   0  0  0  0  0  0  0  0  0  0  0  0
   -3.2496   -0.9721    4.7850 H   0  0  0  0  0  0  0  0  0  0  0  0
   -1.0234   -0.8642    3.8197 H   0  0  0  0  0  0  0  0  0  0  0  0
   -0.2998    2.6457   -0.9272 H   0  0  0  0  0  0  0  0  0  0  0  0
   -1.2513    4.8696   -0.7037 H   0  0  0  0  0  0  0  0  0  0  0  0
   -1.4705    4.3653    3.4617 H   0  0  0  0  0  0  0  0  0  0  0  0
   -0.5246    2.1378    3.2469 H   0  0  0  0  0  0  0  0  0  0  0  0
   -3.9884   -1.1205   -2.4475 H   0  0  0  0  0  0  0  0  0  0  0  0
   -4.9159   -0.8088   -0.9998 H   0  0  0  0  0  0  0  0  0  0  0  0
   -3.7958   -2.1489   -1.0481 H   0  0  0  0  0  0  0  0  0  0  0  0
  1  5  2  0  0  0  0
  1  2  1  0  0  0  0
  2  3  1  0  0  0  0
  3  4  2  0  0  0  0
  4  5  1  0  0  0  0
  5 29  1  0  0  0  0
  6  4  1  0  0  0  0
  6 30  1  0  0  0  0
  6 31  1  0  0  0  0
  7  3  1  0  0  0  0
  7 32  1  0  0  0  0
  7 33  1  0  0  0  0
  7 34  1  0  0  0  0
  8  6  1  0  0  0  0
  8  9  1  0  0  0  0
  8 10  1  0  0  0  0
  8 35  1  0  0  0  0
  9 36  1  0  0  0  0
  9 37  1  0  0  0  0
 10 11  1  0  0  0  0
 10 38  1  0  0  0  0
 10 39  1  0  0  0  0
 11 12  1  0  0  0  0
 11 40  1  0  0  0  0
 11 41  1  0  0  0  0
 12 13  1  0  0  0  0
 13  9  1  0  0  0  0
 13 42  1  0  0  0  0
 13 43  1  0  0  0  0
 14 15  2  0  0  0  0
 14  2  1  0  0  0  0
 14 19  1  0  0  0  0
 15 16  1  0  0  0  0
 15 26  1  0  0  0  0
 16 17  2  0  0  0  0
 16 44  1  0  0  0  0
 17 18  1  0  0  0  0
 17 45  1  0  0  0  0
 18 19  2  0  0  0  0
 18 46  1  0  0  0  0
 19 47  1  0  0  0  0
 20 21  2  0  0  0  0
 20  1  1  0  0  0  0
 20 25  1  0  0  0  0
 21 22  1  0  0  0  0
 21 48  1  0  0  0  0
 22 23  2  0  0  0  0
 22 49  1  0  0  0  0
 23 24  1  0  0  0  0
 23 27  1  0  0  0  0
 24 25  2  0  0  0  0
 24 50  1  0  0  0  0
 25 51  1  0  0  0  0
 28 26  1  0  0  0  0
 28 52  1  0  0  0  0
 28 53  1  0  0  0  0
 28 54  1  0  0  0  0
M  CHG  1   8   1
M  END
$$$$
