# Supplementary material for: Combined computational and classical medicinal chemistry procedure to disclose novel pyrrole-based compounds as potential antituberculosis agents
Source: J Comput Aided Mol Des. 2026 Apr 6;40(1):92. doi: 10.1007/s10822-026-00794-6 (PMC13053371; doi:10.1007/s10822-026-00794-6)
Supplement: Supplementary file 1 — Supplementary Material 1 [file 10822_2026_794_MOESM1_ESM.zip › Dataset.M_3-D_QSAR_Full_236/mols/TrainingSet/BMC2010_12.sdf]

15335584_0020_0001_122.9908
 OpenBabel10172509213D

 54 57  0  0  0  0  0  0  0  0999 V2000
   -0.0116    0.7606    0.8683 C   0  0  0  0  0  0  0  0  0  0  0  0
   -0.4480   -0.3694    1.5633 N   0  0  0  0  0  0  0  0  0  0  0  0
    0.3632   -1.4466    1.1797 C   0  0  0  0  0  0  0  0  0  0  0  0
    1.3171   -0.9938    0.2681 C   0  0  0  0  0  0  0  0  0  0  0  0
    1.0279    0.3729    0.0431 C   0  0  0  0  0  0  0  0  0  0  0  0
    2.4046   -1.7978   -0.3767 C   0  0  0  0  0  0  0  0  0  0  0  0
    0.1187   -2.8593    1.6250 C   0  0  0  0  0  0  0  0  0  0  0  0
    3.8090   -1.2570   -0.2240 N   0  3  0  0  0  0  0  0  0  0  0  0
    4.1226   -0.6995    1.1532 C   0  0  0  0  0  0  0  0  0  0  0  0
    4.2361   -0.3456   -1.3663 C   0  0  0  0  0  0  0  0  0  0  0  0
    5.5353    0.4179   -1.0692 C   0  0  0  0  0  0  0  0  0  0  0  0
    6.6841   -0.5603   -0.0518 S   0  0  0  0  0  0  0  0  0  0  0  0
    5.6337   -0.7538    1.4365 C   0  0  0  0  0  0  0  0  0  0  0  0
   -1.5445   -0.4239    2.4801 C   0  0  0  0  0  0  0  0  0  0  0  0
   -1.4306   -1.1432    3.6806 C   0  0  0  0  0  0  0  0  0  0  0  0
   -2.5082   -1.1942    4.5697 C   0  0  0  0  0  0  0  0  0  0  0  0
   -3.6869   -0.5242    4.2622 C   0  0  0  0  0  0  0  0  0  0  0  0
   -3.8100    0.2012    3.0836 C   0  0  0  0  0  0  0  0  0  0  0  0
   -2.7401    0.2545    2.1877 C   0  0  0  0  0  0  0  0  0  0  0  0
   -0.4805    2.1385    1.0647 C   0  0  0  0  0  0  0  0  0  0  0  0
   -0.9230    2.8928   -0.0281 C   0  0  0  0  0  0  0  0  0  0  0  0
   -1.3266    4.2204    0.1462 C   0  0  0  0  0  0  0  0  0  0  0  0
   -1.2861    4.8209    1.4084 C   0  0  0  0  0  0  0  0  0  0  0  0
   -0.8580    4.0646    2.5011 C   0  0  0  0  0  0  0  0  0  0  0  0
   -0.4436    2.7387    2.3286 C   0  0  0  0  0  0  0  0  0  0  0  0
   -1.8371    6.5122    1.5514 S   0  0  0  0  0  0  0  0  0  0  0  0
   -4.7145   -0.5745    5.1180 F   0  0  0  0  0  0  0  0  0  0  0  0
   -0.6304    7.1898    2.7256 C   0  0  0  0  0  0  0  0  0  0  0  0
    1.5158    0.9838   -0.6305 H   0  0  0  0  0  0  0  0  0  0  0  0
    2.1896   -1.8594   -1.4231 H   0  0  0  0  0  0  0  0  0  0  0  0
    2.4028   -2.7417    0.1272 H   0  0  0  0  0  0  0  0  0  0  0  0
   -0.6838   -2.8764    2.3325 H   0  0  0  0  0  0  0  0  0  0  0  0
    1.0050   -3.2478    2.0815 H   0  0  0  0  0  0  0  0  0  0  0  0
   -0.1394   -3.4605    0.7784 H   0  0  0  0  0  0  0  0  0  0  0  0
    4.4064   -2.0803   -0.2994 H   0  0  0  0  0  0  0  0  0  0  0  0
    3.6069   -1.2779    1.8910 H   0  0  0  0  0  0  0  0  0  0  0  0
    3.8046    0.3215    1.1892 H   0  0  0  0  0  0  0  0  0  0  0  0
    3.4563    0.3647   -1.5459 H   0  0  0  0  0  0  0  0  0  0  0  0
    4.4160   -0.9646   -2.2203 H   0  0  0  0  0  0  0  0  0  0  0  0
    5.2940    1.3201   -0.5470 H   0  0  0  0  0  0  0  0  0  0  0  0
    6.0162    0.6270   -2.0019 H   0  0  0  0  0  0  0  0  0  0  0  0
    5.8750    0.0316    2.1220 H   0  0  0  0  0  0  0  0  0  0  0  0
    5.8376   -1.7268    1.8324 H   0  0  0  0  0  0  0  0  0  0  0  0
   -0.5515   -1.6342    3.9066 H   0  0  0  0  0  0  0  0  0  0  0  0
   -2.4291   -1.7267    5.4502 H   0  0  0  0  0  0  0  0  0  0  0  0
   -4.6888    0.6987    2.8710 H   0  0  0  0  0  0  0  0  0  0  0  0
   -2.8274    0.7920    1.3110 H   0  0  0  0  0  0  0  0  0  0  0  0
   -0.9516    2.4669   -0.9677 H   0  0  0  0  0  0  0  0  0  0  0  0
   -1.6583    4.7634   -0.6663 H   0  0  0  0  0  0  0  0  0  0  0  0
   -0.8470    4.4862    3.4430 H   0  0  0  0  0  0  0  0  0  0  0  0
   -0.1076    2.1985    3.1412 H   0  0  0  0  0  0  0  0  0  0  0  0
   -0.8484    8.2218    2.9054 H   0  0  0  0  0  0  0  0  0  0  0  0
    0.3544    7.0992    2.3171 H   0  0  0  0  0  0  0  0  0  0  0  0
   -0.6858    6.6479    3.6466 H   0  0  0  0  0  0  0  0  0  0  0  0
  1  5  2  0  0  0  0
  1  2  1  0  0  0  0
  2  3  1  0  0  0  0
  3  4  2  0  0  0  0
  4  5  1  0  0  0  0
  5 29  1  0  0  0  0
  6  4  1  0  0  0  0
  6 30  1  0  0  0  0
  6 31  1  0  0  0  0
  7  3  1  0  0  0  0
  7 32  1  0  0  0  0
  7 33  1  0  0  0  0
  7 34  1  0  0  0  0
  8  6  1  0  0  0  0
  8  9  1  0  0  0  0
  8 10  1  0  0  0  0
  8 35  1  0  0  0  0
  9 36  1  0  0  0  0
  9 37  1  0  0  0  0
 10 11  1  0  0  0  0
 10 38  1  0  0  0  0
 10 39  1  0  0  0  0
 11 12  1  0  0  0  0
 11 40  1  0  0  0  0
 11 41  1  0  0  0  0
 12 13  1  0  0  0  0
 13  9  1  0  0  0  0
 13 42  1  0  0  0  0
 13 43  1  0  0  0  0
 14 15  2  0  0  0  0
 14  2  1  0  0  0  0
 14 19  1  0  0  0  0
 15 16  1  0  0  0  0
 15 44  1  0  0  0  0
 16 17  2  0  0  0  0
 16 45  1  0  0  0  0
 17 18  1  0  0  0  0
 17 27  1  0  0  0  0
 18 19  2  0  0  0  0
 18 46  1  0  0  0  0
 19 47  1  0  0  0  0
 20 21  2  0  0  0  0
 20  1  1  0  0  0  0
 20 25  1  0  0  0  0
 21 22  1  0  0  0  0
 21 48  1  0  0  0  0
 22 23  2  0  0  0  0
 22 49  1  0  0  0  0
 23 24  1  0  0  0  0
 23 26  1  0  0  0  0
 24 25  2  0  0  0  0
 24 50  1  0  0  0  0
 25 51  1  0  0  0  0
 28 26  1  0  0  0  0
 28 52  1  0  0  0  0
 28 53  1  0  0  0  0
 28 54  1  0  0  0  0
M  CHG  1   8   1
M  END
$$$$
