# Supplementary material for: Combined computational and classical medicinal chemistry procedure to disclose novel pyrrole-based compounds as potential antituberculosis agents
Source: J Comput Aided Mol Des. 2026 Apr 6;40(1):92. doi: 10.1007/s10822-026-00794-6 (PMC13053371; doi:10.1007/s10822-026-00794-6)
Supplement: Supplementary file 1 — Supplementary Material 1 [file 10822_2026_794_MOESM1_ESM.zip › Dataset.M_3-D_QSAR_Full_236/mols/TrainingSet/BMC2010_13.sdf]

15335585_0007_0001_120.6437
 OpenBabel10172509213D

 54 57  0  0  0  0  0  0  0  0999 V2000
    0.1530    0.8014    0.8903 C   0  0  0  0  0  0  0  0  0  0  0  0
   -0.4133   -0.3903    1.3468 N   0  0  0  0  0  0  0  0  0  0  0  0
    0.4919   -1.4271    1.0839 C   0  0  0  0  0  0  0  0  0  0  0  0
    1.6316   -0.8863    0.4975 C   0  0  0  0  0  0  0  0  0  0  0  0
    1.4038    0.5065    0.3805 C   0  0  0  0  0  0  0  0  0  0  0  0
    2.8679   -1.5993    0.0551 C   0  0  0  0  0  0  0  0  0  0  0  0
    0.1869   -2.8693    1.3518 C   0  0  0  0  0  0  0  0  0  0  0  0
    3.0418   -1.5765   -1.4496 N   0  3  0  0  0  0  0  0  0  0  0  0
    4.4881   -1.8539   -1.8294 C   0  0  0  0  0  0  0  0  0  0  0  0
    2.0052   -2.4009   -2.2015 C   0  0  0  0  0  0  0  0  0  0  0  0
    2.4988   -3.8058   -2.5327 C   0  0  0  0  0  0  0  0  0  0  0  0
    3.8803   -3.7927   -3.7259 S   0  0  0  0  0  0  0  0  0  0  0  0
    4.6447   -2.1898   -3.3089 C   0  0  0  0  0  0  0  0  0  0  0  0
   -1.7019   -0.5319    1.9427 C   0  0  0  0  0  0  0  0  0  0  0  0
   -1.8646   -1.3159    3.0924 C   0  0  0  0  0  0  0  0  0  0  0  0
   -3.1301   -1.4516    3.6710 C   0  0  0  0  0  0  0  0  0  0  0  0
   -4.2357   -0.8021    3.1155 C   0  0  0  0  0  0  0  0  0  0  0  0
   -4.0700   -0.0183    1.9717 C   0  0  0  0  0  0  0  0  0  0  0  0
   -2.8081    0.1228    1.3870 C   0  0  0  0  0  0  0  0  0  0  0  0
   -0.4114    2.1450    1.0668 C   0  0  0  0  0  0  0  0  0  0  0  0
   -0.6621    2.9547   -0.0524 C   0  0  0  0  0  0  0  0  0  0  0  0
   -1.1795    4.2420    0.1115 C   0  0  0  0  0  0  0  0  0  0  0  0
   -1.4360    4.7200    1.3915 C   0  0  0  0  0  0  0  0  0  0  0  0
   -1.1872    3.9362    2.5126 C   0  0  0  0  0  0  0  0  0  0  0  0
   -0.6713    2.6485    2.3514 C   0  0  0  0  0  0  0  0  0  0  0  0
   -1.9310    5.9545    1.5466 F   0  0  0  0  0  0  0  0  0  0  0  0
   -5.8520   -0.9905    3.8371 S   0  0  0  0  0  0  0  0  0  0  0  0
   -5.7067    0.2230    5.1739 C   0  0  0  0  0  0  0  0  0  0  0  0
    2.0644    1.1905   -0.0204 H   0  0  0  0  0  0  0  0  0  0  0  0
    2.8116   -2.6176    0.3789 H   0  0  0  0  0  0  0  0  0  0  0  0
    3.7070   -1.0956    0.4877 H   0  0  0  0  0  0  0  0  0  0  0  0
   -0.7745   -2.9506    1.8144 H   0  0  0  0  0  0  0  0  0  0  0  0
    0.9317   -3.2763    2.0033 H   0  0  0  0  0  0  0  0  0  0  0  0
    0.1856   -3.4110    0.4290 H   0  0  0  0  0  0  0  0  0  0  0  0
    2.8423   -0.6289   -1.7701 H   0  0  0  0  0  0  0  0  0  0  0  0
    4.8436   -2.6800   -1.2497 H   0  0  0  0  0  0  0  0  0  0  0  0
    5.0534   -0.9667   -1.6339 H   0  0  0  0  0  0  0  0  0  0  0  0
    1.7648   -1.8982   -3.1150 H   0  0  0  0  0  0  0  0  0  0  0  0
    1.1489   -2.5000   -1.5676 H   0  0  0  0  0  0  0  0  0  0  0  0
    1.6884   -4.3653   -2.9510 H   0  0  0  0  0  0  0  0  0  0  0  0
    2.8540   -4.2497   -1.6262 H   0  0  0  0  0  0  0  0  0  0  0  0
    4.1774   -1.4220   -3.8895 H   0  0  0  0  0  0  0  0  0  0  0  0
    5.6905   -2.2542   -3.5259 H   0  0  0  0  0  0  0  0  0  0  0  0
   -1.0511   -1.7928    3.5118 H   0  0  0  0  0  0  0  0  0  0  0  0
   -3.2485   -2.0352    4.5138 H   0  0  0  0  0  0  0  0  0  0  0  0
   -4.8843    0.4598    1.5554 H   0  0  0  0  0  0  0  0  0  0  0  0
   -2.6917    0.7094    0.5459 H   0  0  0  0  0  0  0  0  0  0  0  0
   -0.4634    2.5975   -1.0000 H   0  0  0  0  0  0  0  0  0  0  0  0
   -1.3700    4.8341   -0.7120 H   0  0  0  0  0  0  0  0  0  0  0  0
   -1.3824    4.3034    3.4571 H   0  0  0  0  0  0  0  0  0  0  0  0
   -0.4802    2.0643    3.1804 H   0  0  0  0  0  0  0  0  0  0  0  0
   -6.6181    0.2475    5.7340 H   0  0  0  0  0  0  0  0  0  0  0  0
   -5.5174    1.1906    4.7582 H   0  0  0  0  0  0  0  0  0  0  0  0
   -4.8988   -0.0523    5.8192 H   0  0  0  0  0  0  0  0  0  0  0  0
  1  5  2  0  0  0  0
  1  2  1  0  0  0  0
  2  3  1  0  0  0  0
  3  4  2  0  0  0  0
  4  5  1  0  0  0  0
  5 29  1  0  0  0  0
  6  4  1  0  0  0  0
  6 30  1  0  0  0  0
  6 31  1  0  0  0  0
  7  3  1  0  0  0  0
  7 32  1  0  0  0  0
  7 33  1  0  0  0  0
  7 34  1  0  0  0  0
  8  6  1  0  0  0  0
  8  9  1  0  0  0  0
  8 10  1  0  0  0  0
  8 35  1  0  0  0  0
  9 36  1  0  0  0  0
  9 37  1  0  0  0  0
 10 11  1  0  0  0  0
 10 38  1  0  0  0  0
 10 39  1  0  0  0  0
 11 12  1  0  0  0  0
 11 40  1  0  0  0  0
 11 41  1  0  0  0  0
 12 13  1  0  0  0  0
 13  9  1  0  0  0  0
 13 42  1  0  0  0  0
 13 43  1  0  0  0  0
 14 15  2  0  0  0  0
 14  2  1  0  0  0  0
 14 19  1  0  0  0  0
 15 16  1  0  0  0  0
 15 44  1  0  0  0  0
 16 17  2  0  0  0  0
 16 45  1  0  0  0  0
 17 18  1  0  0  0  0
 17 27  1  0  0  0  0
 18 19  2  0  0  0  0
 18 46  1  0  0  0  0
 19 47  1  0  0  0  0
 20 21  2  0  0  0  0
 20  1  1  0  0  0  0
 20 25  1  0  0  0  0
 21 22  1  0  0  0  0
 21 48  1  0  0  0  0
 22 23  2  0  0  0  0
 22 49  1  0  0  0  0
 23 24  1  0  0  0  0
 23 26  1  0  0  0  0
 24 25  2  0  0  0  0
 24 50  1  0  0  0  0
 25 51  1  0  0  0  0
 28 27  1  0  0  0  0
 28 52  1  0  0  0  0
 28 53  1  0  0  0  0
 28 54  1  0  0  0  0
M  CHG  1   8   1
M  END
$$$$
