# Supplementary material for: Combined computational and classical medicinal chemistry procedure to disclose novel pyrrole-based compounds as potential antituberculosis agents
Source: J Comput Aided Mol Des. 2026 Apr 6;40(1):92. doi: 10.1007/s10822-026-00794-6 (PMC13053371; doi:10.1007/s10822-026-00794-6)
Supplement: Supplementary file 1 — Supplementary Material 1 [file 10822_2026_794_MOESM1_ESM.zip › Dataset.M_3-D_QSAR_Full_236/mols/TrainingSet/BMC2010_14.sdf]

15335586_0025_0001_127.0368
 OpenBabel10172509213D

 57 60  0  0  0  0  0  0  0  0999 V2000
    0.1217    0.7549    0.8863 C   0  0  0  0  0  0  0  0  0  0  0  0
   -0.4305   -0.4422    1.3474 N   0  0  0  0  0  0  0  0  0  0  0  0
    0.4792   -1.4710    1.0604 C   0  0  0  0  0  0  0  0  0  0  0  0
    1.6259   -0.9129    0.5036 C   0  0  0  0  0  0  0  0  0  0  0  0
    1.3833    0.4769    0.3900 C   0  0  0  0  0  0  0  0  0  0  0  0
    2.8748   -1.6077    0.0727 C   0  0  0  0  0  0  0  0  0  0  0  0
    0.1770   -2.9203    1.2794 C   0  0  0  0  0  0  0  0  0  0  0  0
    3.0742   -1.5527   -1.4208 N   0  3  0  0  0  0  0  0  0  0  0  0
    4.5049   -1.8756   -1.8169 C   0  0  0  0  0  0  0  0  0  0  0  0
    2.0540   -2.3413   -2.2206 C   0  0  0  0  0  0  0  0  0  0  0  0
    1.9458   -1.7845   -3.6502 C   0  0  0  0  0  0  0  0  0  0  0  0
    3.4834   -0.9937   -4.2641 S   0  0  0  0  0  0  0  0  0  0  0  0
    4.6829   -2.0043   -3.3349 C   0  0  0  0  0  0  0  0  0  0  0  0
   -1.7067   -0.6026    1.9705 C   0  0  0  0  0  0  0  0  0  0  0  0
   -1.8450   -1.4353    3.0862 C   0  0  0  0  0  0  0  0  0  0  0  0
   -3.0959   -1.5924    3.6905 C   0  0  0  0  0  0  0  0  0  0  0  0
   -4.2171   -0.9173    3.2013 C   0  0  0  0  0  0  0  0  0  0  0  0
   -4.0769   -0.0766    2.0975 C   0  0  0  0  0  0  0  0  0  0  0  0
   -2.8269    0.0844    1.4830 C   0  0  0  0  0  0  0  0  0  0  0  0
   -0.4583    2.0934    1.0398 C   0  0  0  0  0  0  0  0  0  0  0  0
   -0.7306    2.8720   -0.0925 C   0  0  0  0  0  0  0  0  0  0  0  0
   -1.2593    4.1589    0.0428 C   0  0  0  0  0  0  0  0  0  0  0  0
   -1.5215    4.6868    1.3118 C   0  0  0  0  0  0  0  0  0  0  0  0
   -1.2256    3.9175    2.4433 C   0  0  0  0  0  0  0  0  0  0  0  0
   -0.6978    2.6306    2.3097 C   0  0  0  0  0  0  0  0  0  0  0  0
   -2.0647    6.0773    1.4693 C   0  0  0  0  0  0  0  0  0  0  0  0
   -5.3734   -1.1652    3.8848 O   0  0  0  0  0  0  0  0  0  0  0  0
   -6.5161   -0.3951    3.5191 C   0  0  0  0  0  0  0  0  0  0  0  0
    2.0406    1.1705    0.0003 H   0  0  0  0  0  0  0  0  0  0  0  0
    2.8201   -2.6327    0.3750 H   0  0  0  0  0  0  0  0  0  0  0  0
    3.7022   -1.1083    0.5320 H   0  0  0  0  0  0  0  0  0  0  0  0
   -0.7894   -3.0193    1.7280 H   0  0  0  0  0  0  0  0  0  0  0  0
    0.9158   -3.3449    1.9265 H   0  0  0  0  0  0  0  0  0  0  0  0
    0.1884   -3.4329    0.3402 H   0  0  0  0  0  0  0  0  0  0  0  0
    2.9008   -0.5808   -1.6771 H   0  0  0  0  0  0  0  0  0  0  0  0
    4.7865   -2.8009   -1.3593 H   0  0  0  0  0  0  0  0  0  0  0  0
    5.1227   -1.0671   -1.4859 H   0  0  0  0  0  0  0  0  0  0  0  0
    1.0998   -2.2706   -1.7417 H   0  0  0  0  0  0  0  0  0  0  0  0
    2.3665   -3.3635   -2.2693 H   0  0  0  0  0  0  0  0  0  0  0  0
    1.1626   -1.0557   -3.6686 H   0  0  0  0  0  0  0  0  0  0  0  0
    1.7498   -2.6179   -4.2920 H   0  0  0  0  0  0  0  0  0  0  0  0
    5.6718   -1.6875   -3.5929 H   0  0  0  0  0  0  0  0  0  0  0  0
    4.5182   -3.0286   -3.5968 H   0  0  0  0  0  0  0  0  0  0  0  0
   -1.0236   -1.9336    3.4631 H   0  0  0  0  0  0  0  0  0  0  0  0
   -3.1923   -2.2147    4.5081 H   0  0  0  0  0  0  0  0  0  0  0  0
   -4.8979    0.4299    1.7308 H   0  0  0  0  0  0  0  0  0  0  0  0
   -2.7313    0.7111    0.6687 H   0  0  0  0  0  0  0  0  0  0  0  0
   -0.5395    2.4928   -1.0331 H   0  0  0  0  0  0  0  0  0  0  0  0
   -1.4574    4.7230   -0.7983 H   0  0  0  0  0  0  0  0  0  0  0  0
   -1.3988    4.3042    3.3843 H   0  0  0  0  0  0  0  0  0  0  0  0
   -0.4835    2.0736    3.1516 H   0  0  0  0  0  0  0  0  0  0  0  0
   -2.2289    6.5076    0.5035 H   0  0  0  0  0  0  0  0  0  0  0  0
   -1.3623    6.6753    2.0114 H   0  0  0  0  0  0  0  0  0  0  0  0
   -2.9901    6.0401    2.0052 H   0  0  0  0  0  0  0  0  0  0  0  0
   -7.3496   -0.6839    4.1247 H   0  0  0  0  0  0  0  0  0  0  0  0
   -6.7473   -0.5672    2.4887 H   0  0  0  0  0  0  0  0  0  0  0  0
   -6.3090    0.6439    3.6694 H   0  0  0  0  0  0  0  0  0  0  0  0
  1  5  2  0  0  0  0
  1  2  1  0  0  0  0
  2  3  1  0  0  0  0
  3  4  2  0  0  0  0
  4  5  1  0  0  0  0
  5 29  1  0  0  0  0
  6  4  1  0  0  0  0
  6 30  1  0  0  0  0
  6 31  1  0  0  0  0
  7  3  1  0  0  0  0
  7 32  1  0  0  0  0
  7 33  1  0  0  0  0
  7 34  1  0  0  0  0
  8  6  1  0  0  0  0
  8  9  1  0  0  0  0
  8 10  1  0  0  0  0
  8 35  1  0  0  0  0
  9 36  1  0  0  0  0
  9 37  1  0  0  0  0
 10 11  1  0  0  0  0
 10 38  1  0  0  0  0
 10 39  1  0  0  0  0
 11 12  1  0  0  0  0
 11 40  1  0  0  0  0
 11 41  1  0  0  0  0
 12 13  1  0  0  0  0
 13  9  1  0  0  0  0
 13 42  1  0  0  0  0
 13 43  1  0  0  0  0
 14 15  2  0  0  0  0
 14  2  1  0  0  0  0
 14 19  1  0  0  0  0
 15 16  1  0  0  0  0
 15 44  1  0  0  0  0
 16 17  2  0  0  0  0
 16 45  1  0  0  0  0
 17 18  1  0  0  0  0
 17 27  1  0  0  0  0
 18 19  2  0  0  0  0
 18 46  1  0  0  0  0
 19 47  1  0  0  0  0
 20 21  2  0  0  0  0
 20  1  1  0  0  0  0
 20 25  1  0  0  0  0
 21 22  1  0  0  0  0
 21 48  1  0  0  0  0
 22 23  2  0  0  0  0
 22 49  1  0  0  0  0
 23 24  1  0  0  0  0
 23 26  1  0  0  0  0
 24 25  2  0  0  0  0
 24 50  1  0  0  0  0
 25 51  1  0  0  0  0
 26 52  1  0  0  0  0
 26 53  1  0  0  0  0
 26 54  1  0  0  0  0
 28 27  1  0  0  0  0
 28 55  1  0  0  0  0
 28 56  1  0  0  0  0
 28 57  1  0  0  0  0
M  CHG  1   8   1
M  END
$$$$
