# Supplementary material for: Combined computational and classical medicinal chemistry procedure to disclose novel pyrrole-based compounds as potential antituberculosis agents
Source: J Comput Aided Mol Des. 2026 Apr 6;40(1):92. doi: 10.1007/s10822-026-00794-6 (PMC13053371; doi:10.1007/s10822-026-00794-6)
Supplement: Supplementary file 1 — Supplementary Material 1 [file 10822_2026_794_MOESM1_ESM.zip › Dataset.M_3-D_QSAR_Full_236/mols/TrainingSet/BMC2010_15.sdf]

15335588_0022_0002_126.8271
 OpenBabel10172509213D

 57 60  0  0  0  0  0  0  0  0999 V2000
    0.0767    0.8322    0.8078 C   0  0  0  0  0  0  0  0  0  0  0  0
   -0.5974   -0.3435    1.1487 N   0  0  0  0  0  0  0  0  0  0  0  0
    0.2529   -1.4228    0.8665 C   0  0  0  0  0  0  0  0  0  0  0  0
    1.4703   -0.9255    0.4132 C   0  0  0  0  0  0  0  0  0  0  0  0
    1.3434    0.4841    0.3758 C   0  0  0  0  0  0  0  0  0  0  0  0
    2.6870   -1.6908    0.0120 C   0  0  0  0  0  0  0  0  0  0  0  0
   -0.1687   -2.8542    0.9952 C   0  0  0  0  0  0  0  0  0  0  0  0
    2.9605   -1.6020   -1.4684 N   0  3  0  0  0  0  0  0  0  0  0  0
    1.8315   -2.1674   -2.3215 C   0  0  0  0  0  0  0  0  0  0  0  0
    4.3158   -2.1524   -1.8505 C   0  0  0  0  0  0  0  0  0  0  0  0
    4.8002   -1.5307   -3.1685 C   0  0  0  0  0  0  0  0  0  0  0  0
    3.4571   -1.1282   -4.3424 S   0  0  0  0  0  0  0  0  0  0  0  0
    2.2363   -2.3593   -3.7896 C   0  0  0  0  0  0  0  0  0  0  0  0
   -1.9273   -0.4356    1.6607 C   0  0  0  0  0  0  0  0  0  0  0  0
   -2.9486    0.3535    1.1191 C   0  0  0  0  0  0  0  0  0  0  0  0
   -4.2469    0.2665    1.6284 C   0  0  0  0  0  0  0  0  0  0  0  0
   -4.5425   -0.6066    2.6811 C   0  0  0  0  0  0  0  0  0  0  0  0
   -3.5155   -1.3805    3.2310 C   0  0  0  0  0  0  0  0  0  0  0  0
   -2.2153   -1.2998    2.7237 C   0  0  0  0  0  0  0  0  0  0  0  0
   -0.4129    2.1991    1.0185 C   0  0  0  0  0  0  0  0  0  0  0  0
   -0.5402    3.0753   -0.0664 C   0  0  0  0  0  0  0  0  0  0  0  0
   -0.9977    4.3854    0.1237 C   0  0  0  0  0  0  0  0  0  0  0  0
   -1.3235    4.8349    1.4029 C   0  0  0  0  0  0  0  0  0  0  0  0
   -1.1796    3.9673    2.4878 C   0  0  0  0  0  0  0  0  0  0  0  0
   -0.7250    2.6595    2.3015 C   0  0  0  0  0  0  0  0  0  0  0  0
   -1.7795    6.0819    1.7259 O   0  0  0  0  0  0  0  0  0  0  0  0
   -5.9334   -0.6634    3.2427 C   0  0  0  0  0  0  0  0  0  0  0  0
   -2.0422    6.9736    0.6498 C   0  0  0  0  0  0  0  0  0  0  0  0
    2.0771    1.1446    0.0750 H   0  0  0  0  0  0  0  0  0  0  0  0
    2.5484   -2.7188    0.2747 H   0  0  0  0  0  0  0  0  0  0  0  0
    3.5240   -1.2644    0.5243 H   0  0  0  0  0  0  0  0  0  0  0  0
   -1.1679   -2.8989    1.3754 H   0  0  0  0  0  0  0  0  0  0  0  0
    0.4916   -3.3615    1.6672 H   0  0  0  0  0  0  0  0  0  0  0  0
   -0.1311   -3.3248    0.0350 H   0  0  0  0  0  0  0  0  0  0  0  0
    2.9929   -0.6049   -1.6808 H   0  0  0  0  0  0  0  0  0  0  0  0
    1.0014   -1.4935   -2.2807 H   0  0  0  0  0  0  0  0  0  0  0  0
    1.5800   -3.1299   -1.9275 H   0  0  0  0  0  0  0  0  0  0  0  0
    4.2440   -3.2135   -1.9678 H   0  0  0  0  0  0  0  0  0  0  0  0
    5.0159   -1.9117   -1.0780 H   0  0  0  0  0  0  0  0  0  0  0  0
    5.4644   -2.2229   -3.6424 H   0  0  0  0  0  0  0  0  0  0  0  0
    5.2771   -0.6065   -2.9167 H   0  0  0  0  0  0  0  0  0  0  0  0
    2.6578   -3.3361   -3.9045 H   0  0  0  0  0  0  0  0  0  0  0  0
    1.3576   -2.2372   -4.3878 H   0  0  0  0  0  0  0  0  0  0  0  0
   -2.7424    1.0008    0.3422 H   0  0  0  0  0  0  0  0  0  0  0  0
   -4.9948    0.8517    1.2243 H   0  0  0  0  0  0  0  0  0  0  0  0
   -3.7192   -2.0164    4.0178 H   0  0  0  0  0  0  0  0  0  0  0  0
   -1.4659   -1.8788    3.1339 H   0  0  0  0  0  0  0  0  0  0  0  0
   -0.2945    2.7526   -1.0153 H   0  0  0  0  0  0  0  0  0  0  0  0
   -1.0939    5.0195   -0.6848 H   0  0  0  0  0  0  0  0  0  0  0  0
   -1.4118    4.2961    3.4381 H   0  0  0  0  0  0  0  0  0  0  0  0
   -0.6192    2.0312    3.1133 H   0  0  0  0  0  0  0  0  0  0  0  0
   -6.5688   -0.0041    2.6891 H   0  0  0  0  0  0  0  0  0  0  0  0
   -5.9160   -0.3632    4.2696 H   0  0  0  0  0  0  0  0  0  0  0  0
   -6.3069   -1.6634    3.1698 H   0  0  0  0  0  0  0  0  0  0  0  0
   -2.3909    7.9078    1.0378 H   0  0  0  0  0  0  0  0  0  0  0  0
   -2.7896    6.5514    0.0111 H   0  0  0  0  0  0  0  0  0  0  0  0
   -1.1437    7.1326    0.0909 H   0  0  0  0  0  0  0  0  0  0  0  0
  1  5  2  0  0  0  0
  1  2  1  0  0  0  0
  2  3  1  0  0  0  0
  3  4  2  0  0  0  0
  4  5  1  0  0  0  0
  5 29  1  0  0  0  0
  6  4  1  0  0  0  0
  6 30  1  0  0  0  0
  6 31  1  0  0  0  0
  7  3  1  0  0  0  0
  7 32  1  0  0  0  0
  7 33  1  0  0  0  0
  7 34  1  0  0  0  0
  8  6  1  0  0  0  0
  8  9  1  0  0  0  0
  8 10  1  0  0  0  0
  8 35  1  0  0  0  0
  9 36  1  0  0  0  0
  9 37  1  0  0  0  0
 10 11  1  0  0  0  0
 10 38  1  0  0  0  0
 10 39  1  0  0  0  0
 11 12  1  0  0  0  0
 11 40  1  0  0  0  0
 11 41  1  0  0  0  0
 12 13  1  0  0  0  0
 13  9  1  0  0  0  0
 13 42  1  0  0  0  0
 13 43  1  0  0  0  0
 14 15  2  0  0  0  0
 14  2  1  0  0  0  0
 14 19  1  0  0  0  0
 15 16  1  0  0  0  0
 15 44  1  0  0  0  0
 16 17  2  0  0  0  0
 16 45  1  0  0  0  0
 17 18  1  0  0  0  0
 17 27  1  0  0  0  0
 18 19  2  0  0  0  0
 18 46  1  0  0  0  0
 19 47  1  0  0  0  0
 20 21  2  0  0  0  0
 20  1  1  0  0  0  0
 20 25  1  0  0  0  0
 21 22  1  0  0  0  0
 21 48  1  0  0  0  0
 22 23  2  0  0  0  0
 22 49  1  0  0  0  0
 23 24  1  0  0  0  0
 23 26  1  0  0  0  0
 24 25  2  0  0  0  0
 24 50  1  0  0  0  0
 25 51  1  0  0  0  0
 27 52  1  0  0  0  0
 27 53  1  0  0  0  0
 27 54  1  0  0  0  0
 28 26  1  0  0  0  0
 28 55  1  0  0  0  0
 28 56  1  0  0  0  0
 28 57  1  0  0  0  0
M  CHG  1   8   1
M  END
$$$$
