# Supplementary material for: Combined computational and classical medicinal chemistry procedure to disclose novel pyrrole-based compounds as potential antituberculosis agents
Source: J Comput Aided Mol Des. 2026 Apr 6;40(1):92. doi: 10.1007/s10822-026-00794-6 (PMC13053371; doi:10.1007/s10822-026-00794-6)
Supplement: Supplementary file 1 — Supplementary Material 1 [file 10822_2026_794_MOESM1_ESM.zip › Dataset.M_3-D_QSAR_Full_236/mols/TrainingSet/BMC2010_16.sdf]

15335589_0030_0001_127.7226
 OpenBabel10172509213D

 60 63  0  0  0  0  0  0  0  0999 V2000
    0.0708    0.8062    0.9075 C   0  0  0  0  0  0  0  0  0  0  0  0
   -0.0492   -0.2166    1.8523 N   0  0  0  0  0  0  0  0  0  0  0  0
    0.6536   -1.3306    1.3667 C   0  0  0  0  0  0  0  0  0  0  0  0
    1.2273   -1.0030    0.1426 C   0  0  0  0  0  0  0  0  0  0  0  0
    0.8156    0.3189   -0.1510 C   0  0  0  0  0  0  0  0  0  0  0  0
    2.0765   -1.8657   -0.7351 C   0  0  0  0  0  0  0  0  0  0  0  0
    0.6454   -2.6670    2.0448 C   0  0  0  0  0  0  0  0  0  0  0  0
    3.3586   -1.1885   -1.1470 N   0  3  0  0  0  0  0  0  0  0  0  0
    4.3249   -0.9466   -0.0055 C   0  0  0  0  0  0  0  0  0  0  0  0
    4.0145   -1.8656   -2.3372 C   0  0  0  0  0  0  0  0  0  0  0  0
    5.4178   -1.3159   -2.6294 C   0  0  0  0  0  0  0  0  0  0  0  0
    5.6105    0.4243   -2.1262 S   0  0  0  0  0  0  0  0  0  0  0  0
    5.2497    0.2335   -0.3362 C   0  0  0  0  0  0  0  0  0  0  0  0
   -0.7905   -0.1567    3.0742 C   0  0  0  0  0  0  0  0  0  0  0  0
   -0.2710   -0.7101    4.2508 C   0  0  0  0  0  0  0  0  0  0  0  0
   -1.0048   -0.6607    5.4436 C   0  0  0  0  0  0  0  0  0  0  0  0
   -2.2609   -0.0551    5.4723 C   0  0  0  0  0  0  0  0  0  0  0  0
   -2.7689    0.5138    4.3035 C   0  0  0  0  0  0  0  0  0  0  0  0
   -2.0446    0.4625    3.1083 C   0  0  0  0  0  0  0  0  0  0  0  0
   -0.4193    2.1854    1.0440 C   0  0  0  0  0  0  0  0  0  0  0  0
   -0.0605    2.9747    2.1448 C   0  0  0  0  0  0  0  0  0  0  0  0
   -0.5177    4.2914    2.2498 C   0  0  0  0  0  0  0  0  0  0  0  0
   -1.3298    4.8455    1.2526 C   0  0  0  0  0  0  0  0  0  0  0  0
   -1.6674    4.0653    0.1412 C   0  0  0  0  0  0  0  0  0  0  0  0
   -1.2144    2.7473    0.0379 C   0  0  0  0  0  0  0  0  0  0  0  0
   -1.8138    6.2699    1.3614 C   0  0  0  0  0  0  0  0  0  0  0  0
   -3.0703    0.0589    6.5672 O   0  0  0  0  0  0  0  0  0  0  0  0
   -0.7487    7.2663    0.9308 C   0  0  0  0  0  0  0  0  0  0  0  0
   -2.7305   -0.7273    7.7018 C   0  0  0  0  0  0  0  0  0  0  0  0
    1.0359    0.8363   -1.0163 H   0  0  0  0  0  0  0  0  0  0  0  0
    1.5204   -2.1114   -1.6156 H   0  0  0  0  0  0  0  0  0  0  0  0
    2.3368   -2.7402   -0.1762 H   0  0  0  0  0  0  0  0  0  0  0  0
    0.1224   -2.5916    2.9752 H   0  0  0  0  0  0  0  0  0  0  0  0
    1.6521   -2.9812    2.2259 H   0  0  0  0  0  0  0  0  0  0  0  0
    0.1559   -3.3823    1.4174 H   0  0  0  0  0  0  0  0  0  0  0  0
    3.0808   -0.2565   -1.4547 H   0  0  0  0  0  0  0  0  0  0  0  0
    4.9150   -1.8254    0.1505 H   0  0  0  0  0  0  0  0  0  0  0  0
    3.7696   -0.7181    0.8801 H   0  0  0  0  0  0  0  0  0  0  0  0
    3.4001   -1.7129   -3.1998 H   0  0  0  0  0  0  0  0  0  0  0  0
    4.1156   -2.9049   -2.1038 H   0  0  0  0  0  0  0  0  0  0  0  0
    5.6026   -1.3907   -3.6807 H   0  0  0  0  0  0  0  0  0  0  0  0
    6.1162   -1.8953   -2.0625 H   0  0  0  0  0  0  0  0  0  0  0  0
    4.7844    1.1325    0.0105 H   0  0  0  0  0  0  0  0  0  0  0  0
    6.1838    0.0385    0.1478 H   0  0  0  0  0  0  0  0  0  0  0  0
    0.6589   -1.1575    4.2395 H   0  0  0  0  0  0  0  0  0  0  0  0
   -0.6141   -1.0742    6.3046 H   0  0  0  0  0  0  0  0  0  0  0  0
   -3.6904    0.9781    4.3214 H   0  0  0  0  0  0  0  0  0  0  0  0
   -2.4357    0.8819    2.2503 H   0  0  0  0  0  0  0  0  0  0  0  0
    0.5449    2.5815    2.8823 H   0  0  0  0  0  0  0  0  0  0  0  0
   -0.2544    4.8603    3.0696 H   0  0  0  0  0  0  0  0  0  0  0  0
   -2.2547    4.4657   -0.6070 H   0  0  0  0  0  0  0  0  0  0  0  0
   -1.4684    2.1828   -0.7879 H   0  0  0  0  0  0  0  0  0  0  0  0
   -2.0811    6.4675    2.3785 H   0  0  0  0  0  0  0  0  0  0  0  0
   -2.6561    6.3840    0.7115 H   0  0  0  0  0  0  0  0  0  0  0  0
    0.1063    7.1717    1.5672 H   0  0  0  0  0  0  0  0  0  0  0  0
   -1.1394    8.2598    1.0036 H   0  0  0  0  0  0  0  0  0  0  0  0
   -0.4636    7.0685   -0.0814 H   0  0  0  0  0  0  0  0  0  0  0  0
   -3.4372   -0.5476    8.4848 H   0  0  0  0  0  0  0  0  0  0  0  0
   -1.7500   -0.4624    8.0386 H   0  0  0  0  0  0  0  0  0  0  0  0
   -2.7485   -1.7636    7.4360 H   0  0  0  0  0  0  0  0  0  0  0  0
  1  5  2  0  0  0  0
  1  2  1  0  0  0  0
  2  3  1  0  0  0  0
  3  4  2  0  0  0  0
  4  5  1  0  0  0  0
  5 30  1  0  0  0  0
  6  4  1  0  0  0  0
  6 31  1  0  0  0  0
  6 32  1  0  0  0  0
  7  3  1  0  0  0  0
  7 33  1  0  0  0  0
  7 34  1  0  0  0  0
  7 35  1  0  0  0  0
  8  6  1  0  0  0  0
  8  9  1  0  0  0  0
  8 10  1  0  0  0  0
  8 36  1  0  0  0  0
  9 37  1  0  0  0  0
  9 38  1  0  0  0  0
 10 11  1  0  0  0  0
 10 39  1  0  0  0  0
 10 40  1  0  0  0  0
 11 12  1  0  0  0  0
 11 41  1  0  0  0  0
 11 42  1  0  0  0  0
 12 13  1  0  0  0  0
 13  9  1  0  0  0  0
 13 43  1  0  0  0  0
 13 44  1  0  0  0  0
 14 15  2  0  0  0  0
 14  2  1  0  0  0  0
 14 19  1  0  0  0  0
 15 16  1  0  0  0  0
 15 45  1  0  0  0  0
 16 17  2  0  0  0  0
 16 46  1  0  0  0  0
 17 18  1  0  0  0  0
 17 27  1  0  0  0  0
 18 19  2  0  0  0  0
 18 47  1  0  0  0  0
 19 48  1  0  0  0  0
 20 21  2  0  0  0  0
 20  1  1  0  0  0  0
 20 25  1  0  0  0  0
 21 22  1  0  0  0  0
 21 49  1  0  0  0  0
 22 23  2  0  0  0  0
 22 50  1  0  0  0  0
 23 24  1  0  0  0  0
 23 26  1  0  0  0  0
 24 25  2  0  0  0  0
 24 51  1  0  0  0  0
 25 52  1  0  0  0  0
 26 53  1  0  0  0  0
 26 54  1  0  0  0  0
 28 26  1  0  0  0  0
 28 55  1  0  0  0  0
 28 56  1  0  0  0  0
 28 57  1  0  0  0  0
 29 27  1  0  0  0  0
 29 58  1  0  0  0  0
 29 59  1  0  0  0  0
 29 60  1  0  0  0  0
M  CHG  1   8   1
M  END
$$$$
