# Supplementary material for: Combined computational and classical medicinal chemistry procedure to disclose novel pyrrole-based compounds as potential antituberculosis agents
Source: J Comput Aided Mol Des. 2026 Apr 6;40(1):92. doi: 10.1007/s10822-026-00794-6 (PMC13053371; doi:10.1007/s10822-026-00794-6)
Supplement: Supplementary file 1 — Supplementary Material 1 [file 10822_2026_794_MOESM1_ESM.zip › Dataset.M_3-D_QSAR_Full_236/mols/TrainingSet/BMC2010_17.sdf]

15335590_0024_0001_130.9666
 OpenBabel10172509213D

 60 63  0  0  0  0  0  0  0  0999 V2000
    0.0327    0.8527    0.8514 C   0  0  0  0  0  0  0  0  0  0  0  0
   -0.3160   -0.2528    1.6300 N   0  0  0  0  0  0  0  0  0  0  0  0
    0.4515   -1.3409    1.1971 C   0  0  0  0  0  0  0  0  0  0  0  0
    1.3041   -0.9230    0.1754 C   0  0  0  0  0  0  0  0  0  0  0  0
    1.0076    0.4458   -0.0419 C   0  0  0  0  0  0  0  0  0  0  0  0
    2.2752   -1.7952   -0.5584 C   0  0  0  0  0  0  0  0  0  0  0  0
    0.2514   -2.7368    1.7128 C   0  0  0  0  0  0  0  0  0  0  0  0
    3.5017   -1.1614   -1.1581 N   0  3  0  0  0  0  0  0  0  0  0  0
    4.2883   -0.2808   -0.2125 C   0  0  0  0  0  0  0  0  0  0  0  0
    3.2693   -0.5499   -2.5255 C   0  0  0  0  0  0  0  0  0  0  0  0
    4.4681    0.2739   -3.0123 C   0  0  0  0  0  0  0  0  0  0  0  0
    6.0510   -0.4060   -2.4277 S   0  0  0  0  0  0  0  0  0  0  0  0
    5.7702   -0.2459   -0.6239 C   0  0  0  0  0  0  0  0  0  0  0  0
   -1.3112   -0.2820    2.6534 C   0  0  0  0  0  0  0  0  0  0  0  0
   -2.5519    0.3365    2.4443 C   0  0  0  0  0  0  0  0  0  0  0  0
   -3.5213    0.3220    3.4495 C   0  0  0  0  0  0  0  0  0  0  0  0
   -3.2637   -0.2985    4.6778 C   0  0  0  0  0  0  0  0  0  0  0  0
   -2.0231   -0.9205    4.8789 C   0  0  0  0  0  0  0  0  0  0  0  0
   -1.0506   -0.9129    3.8745 C   0  0  0  0  0  0  0  0  0  0  0  0
   -0.4722    2.2219    1.0210 C   0  0  0  0  0  0  0  0  0  0  0  0
   -1.0550    2.8959   -0.0605 C   0  0  0  0  0  0  0  0  0  0  0  0
   -1.5446    4.2006    0.0869 C   0  0  0  0  0  0  0  0  0  0  0  0
   -1.4596    4.8444    1.3208 C   0  0  0  0  0  0  0  0  0  0  0  0
   -0.8649    4.1804    2.3986 C   0  0  0  0  0  0  0  0  0  0  0  0
   -0.3665    2.8830    2.2493 C   0  0  0  0  0  0  0  0  0  0  0  0
   -1.9179    6.0988    1.6103 O   0  0  0  0  0  0  0  0  0  0  0  0
   -4.3175   -0.3204    5.7576 C   0  0  0  0  0  0  0  0  0  0  0  0
   -2.3694    6.8929    0.5109 C   0  0  0  0  0  0  0  0  0  0  0  0
   -5.1359   -1.6078    5.7208 C   0  0  0  0  0  0  0  0  0  0  0  0
    1.4501    1.0457   -0.7556 H   0  0  0  0  0  0  0  0  0  0  0  0
    1.7384   -2.2620   -1.3577 H   0  0  0  0  0  0  0  0  0  0  0  0
    2.6613   -2.4483    0.1961 H   0  0  0  0  0  0  0  0  0  0  0  0
   -0.4716   -2.7254    2.5015 H   0  0  0  0  0  0  0  0  0  0  0  0
    1.1800   -3.1158    2.0856 H   0  0  0  0  0  0  0  0  0  0  0  0
   -0.0967   -3.3639    0.9188 H   0  0  0  0  0  0  0  0  0  0  0  0
    4.1271   -1.9491   -1.3276 H   0  0  0  0  0  0  0  0  0  0  0  0
    4.2069   -0.6689    0.7813 H   0  0  0  0  0  0  0  0  0  0  0  0
    3.8927    0.7126   -0.2516 H   0  0  0  0  0  0  0  0  0  0  0  0
    2.4122    0.0886   -2.4746 H   0  0  0  0  0  0  0  0  0  0  0  0
    3.1225   -1.3512   -3.2192 H   0  0  0  0  0  0  0  0  0  0  0  0
    4.3682    1.2755   -2.6495 H   0  0  0  0  0  0  0  0  0  0  0  0
    4.4734    0.2462   -4.0819 H   0  0  0  0  0  0  0  0  0  0  0  0
    6.1867    0.6851   -0.3005 H   0  0  0  0  0  0  0  0  0  0  0  0
    6.2379   -1.0907   -0.1630 H   0  0  0  0  0  0  0  0  0  0  0  0
   -2.7493    0.8036    1.5455 H   0  0  0  0  0  0  0  0  0  0  0  0
   -4.4352    0.7725    3.2855 H   0  0  0  0  0  0  0  0  0  0  0  0
   -1.8260   -1.3885    5.7773 H   0  0  0  0  0  0  0  0  0  0  0  0
   -0.1405   -1.3727    4.0339 H   0  0  0  0  0  0  0  0  0  0  0  0
   -1.1245    2.4258   -0.9766 H   0  0  0  0  0  0  0  0  0  0  0  0
   -1.9688    4.6858   -0.7191 H   0  0  0  0  0  0  0  0  0  0  0  0
   -0.7933    4.6530    3.3132 H   0  0  0  0  0  0  0  0  0  0  0  0
    0.0819    2.4103    3.0496 H   0  0  0  0  0  0  0  0  0  0  0  0
   -4.9746    0.5124    5.6179 H   0  0  0  0  0  0  0  0  0  0  0  0
   -3.8249   -0.2650    6.7059 H   0  0  0  0  0  0  0  0  0  0  0  0
   -2.6997    7.8450    0.8705 H   0  0  0  0  0  0  0  0  0  0  0  0
   -3.1805    6.3957    0.0212 H   0  0  0  0  0  0  0  0  0  0  0  0
   -1.5660    7.0324   -0.1820 H   0  0  0  0  0  0  0  0  0  0  0  0
   -5.6384   -1.6842    4.7792 H   0  0  0  0  0  0  0  0  0  0  0  0
   -5.8580   -1.5941    6.5103 H   0  0  0  0  0  0  0  0  0  0  0  0
   -4.4852   -2.4478    5.8471 H   0  0  0  0  0  0  0  0  0  0  0  0
  1  5  2  0  0  0  0
  1  2  1  0  0  0  0
  2  3  1  0  0  0  0
  3  4  2  0  0  0  0
  4  5  1  0  0  0  0
  5 30  1  0  0  0  0
  6  4  1  0  0  0  0
  6 31  1  0  0  0  0
  6 32  1  0  0  0  0
  7  3  1  0  0  0  0
  7 33  1  0  0  0  0
  7 34  1  0  0  0  0
  7 35  1  0  0  0  0
  8  6  1  0  0  0  0
  8  9  1  0  0  0  0
  8 10  1  0  0  0  0
  8 36  1  0  0  0  0
  9 37  1  0  0  0  0
  9 38  1  0  0  0  0
 10 11  1  0  0  0  0
 10 39  1  0  0  0  0
 10 40  1  0  0  0  0
 11 12  1  0  0  0  0
 11 41  1  0  0  0  0
 11 42  1  0  0  0  0
 12 13  1  0  0  0  0
 13  9  1  0  0  0  0
 13 43  1  0  0  0  0
 13 44  1  0  0  0  0
 14 15  2  0  0  0  0
 14  2  1  0  0  0  0
 14 19  1  0  0  0  0
 15 16  1  0  0  0  0
 15 45  1  0  0  0  0
 16 17  2  0  0  0  0
 16 46  1  0  0  0  0
 17 18  1  0  0  0  0
 17 27  1  0  0  0  0
 18 19  2  0  0  0  0
 18 47  1  0  0  0  0
 19 48  1  0  0  0  0
 20 21  2  0  0  0  0
 20  1  1  0  0  0  0
 20 25  1  0  0  0  0
 21 22  1  0  0  0  0
 21 49  1  0  0  0  0
 22 23  2  0  0  0  0
 22 50  1  0  0  0  0
 23 24  1  0  0  0  0
 23 26  1  0  0  0  0
 24 25  2  0  0  0  0
 24 51  1  0  0  0  0
 25 52  1  0  0  0  0
 27 53  1  0  0  0  0
 27 54  1  0  0  0  0
 28 26  1  0  0  0  0
 28 55  1  0  0  0  0
 28 56  1  0  0  0  0
 28 57  1  0  0  0  0
 29 27  1  0  0  0  0
 29 58  1  0  0  0  0
 29 59  1  0  0  0  0
 29 60  1  0  0  0  0
M  CHG  1   8   1
M  END
$$$$
