# Supplementary material for: Combined computational and classical medicinal chemistry procedure to disclose novel pyrrole-based compounds as potential antituberculosis agents
Source: J Comput Aided Mol Des. 2026 Apr 6;40(1):92. doi: 10.1007/s10822-026-00794-6 (PMC13053371; doi:10.1007/s10822-026-00794-6)
Supplement: Supplementary file 1 — Supplementary Material 1 [file 10822_2026_794_MOESM1_ESM.zip › Dataset.M_3-D_QSAR_Full_236/mols/TrainingSet/BMC2010_18.sdf]

15335591_0025_0001_127.5349
 OpenBabel10172509213D

 63 66  0  0  0  0  0  0  0  0999 V2000
    0.0915    0.8113    0.9047 C   0  0  0  0  0  0  0  0  0  0  0  0
   -0.1379   -0.2298    1.8092 N   0  0  0  0  0  0  0  0  0  0  0  0
    0.5875   -1.3454    1.3677 C   0  0  0  0  0  0  0  0  0  0  0  0
    1.2851   -1.0041    0.2134 C   0  0  0  0  0  0  0  0  0  0  0  0
    0.9285    0.3336   -0.0880 C   0  0  0  0  0  0  0  0  0  0  0  0
    2.1840   -1.8922   -0.5858 C   0  0  0  0  0  0  0  0  0  0  0  0
    0.4915   -2.6972    2.0094 C   0  0  0  0  0  0  0  0  0  0  0  0
    3.4020   -1.1994   -1.1356 N   0  3  0  0  0  0  0  0  0  0  0  0
    4.3724   -0.7129   -0.0756 C   0  0  0  0  0  0  0  0  0  0  0  0
    4.0840   -2.0249   -2.2157 C   0  0  0  0  0  0  0  0  0  0  0  0
    5.4498   -1.4521   -2.6217 C   0  0  0  0  0  0  0  0  0  0  0  0
    5.5207    0.3575   -2.4317 S   0  0  0  0  0  0  0  0  0  0  0  0
    5.2228    0.4450   -0.6239 C   0  0  0  0  0  0  0  0  0  0  0  0
   -0.9954   -0.1845    2.9527 C   0  0  0  0  0  0  0  0  0  0  0  0
   -2.2391    0.4544    2.8793 C   0  0  0  0  0  0  0  0  0  0  0  0
   -3.0840    0.4951    3.9959 C   0  0  0  0  0  0  0  0  0  0  0  0
   -2.6987   -0.1073    5.1908 C   0  0  0  0  0  0  0  0  0  0  0  0
   -1.4518   -0.7329    5.2674 C   0  0  0  0  0  0  0  0  0  0  0  0
   -0.6004   -0.7710    4.1592 C   0  0  0  0  0  0  0  0  0  0  0  0
   -0.3899    2.1928    1.0375 C   0  0  0  0  0  0  0  0  0  0  0  0
   -0.0977    2.9501    2.1769 C   0  0  0  0  0  0  0  0  0  0  0  0
   -0.5717    4.2591    2.2996 C   0  0  0  0  0  0  0  0  0  0  0  0
   -1.3250    4.8442    1.2758 C   0  0  0  0  0  0  0  0  0  0  0  0
   -1.5934    4.0943    0.1235 C   0  0  0  0  0  0  0  0  0  0  0  0
   -1.1270    2.7821    0.0035 C   0  0  0  0  0  0  0  0  0  0  0  0
   -1.8634    6.2488    1.4174 C   0  0  0  0  0  0  0  0  0  0  0  0
   -3.4280   -0.1449    6.3460 O   0  0  0  0  0  0  0  0  0  0  0  0
   -0.7581    7.3033    1.5408 C   0  0  0  0  0  0  0  0  0  0  0  0
   -4.7263    0.4373    6.3081 C   0  0  0  0  0  0  0  0  0  0  0  0
   -1.3377    8.7094    1.5815 C   0  0  0  0  0  0  0  0  0  0  0  0
    1.2424    0.8658   -0.9146 H   0  0  0  0  0  0  0  0  0  0  0  0
    1.6228   -2.2871   -1.4068 H   0  0  0  0  0  0  0  0  0  0  0  0
    2.5357   -2.6536    0.0787 H   0  0  0  0  0  0  0  0  0  0  0  0
   -0.1192   -2.6335    2.8857 H   0  0  0  0  0  0  0  0  0  0  0  0
    1.4704   -3.0336    2.2805 H   0  0  0  0  0  0  0  0  0  0  0  0
    0.0548   -3.3891    1.3199 H   0  0  0  0  0  0  0  0  0  0  0  0
    3.0541   -0.3481   -1.5769 H   0  0  0  0  0  0  0  0  0  0  0  0
    5.0155   -1.5186    0.2111 H   0  0  0  0  0  0  0  0  0  0  0  0
    3.8184   -0.3676    0.7722 H   0  0  0  0  0  0  0  0  0  0  0  0
    3.4521   -2.0492   -3.0789 H   0  0  0  0  0  0  0  0  0  0  0  0
    4.2482   -3.0052   -1.8195 H   0  0  0  0  0  0  0  0  0  0  0  0
    5.6361   -1.6986   -3.6461 H   0  0  0  0  0  0  0  0  0  0  0  0
    6.1898   -1.8793   -1.9776 H   0  0  0  0  0  0  0  0  0  0  0  0
    4.7186    1.3641   -0.4097 H   0  0  0  0  0  0  0  0  0  0  0  0
    6.1790    0.3803   -0.1482 H   0  0  0  0  0  0  0  0  0  0  0  0
   -2.5355    0.8986    1.9962 H   0  0  0  0  0  0  0  0  0  0  0  0
   -3.9961    0.9737    3.9327 H   0  0  0  0  0  0  0  0  0  0  0  0
   -1.1556   -1.1723    6.1530 H   0  0  0  0  0  0  0  0  0  0  0  0
    0.3200   -1.2321    4.2315 H   0  0  0  0  0  0  0  0  0  0  0  0
    0.4723    2.5390    2.9326 H   0  0  0  0  0  0  0  0  0  0  0  0
   -0.3640    4.7996    3.1539 H   0  0  0  0  0  0  0  0  0  0  0  0
   -2.1406    4.5145   -0.6440 H   0  0  0  0  0  0  0  0  0  0  0  0
   -1.3275    2.2437   -0.8538 H   0  0  0  0  0  0  0  0  0  0  0  0
   -2.4760    6.2926    2.2936 H   0  0  0  0  0  0  0  0  0  0  0  0
   -2.4194    6.4698    0.5303 H   0  0  0  0  0  0  0  0  0  0  0  0
   -0.1022    7.2209    0.6994 H   0  0  0  0  0  0  0  0  0  0  0  0
   -0.2268    7.1305    2.4533 H   0  0  0  0  0  0  0  0  0  0  0  0
   -5.1879    0.3424    7.2687 H   0  0  0  0  0  0  0  0  0  0  0  0
   -5.3216   -0.0659    5.5751 H   0  0  0  0  0  0  0  0  0  0  0  0
   -4.6454    1.4731    6.0520 H   0  0  0  0  0  0  0  0  0  0  0  0
   -1.8737    8.9006    0.6754 H   0  0  0  0  0  0  0  0  0  0  0  0
   -0.5438    9.4196    1.6830 H   0  0  0  0  0  0  0  0  0  0  0  0
   -2.0032    8.7969    2.4148 H   0  0  0  0  0  0  0  0  0  0  0  0
  1  5  2  0  0  0  0
  1  2  1  0  0  0  0
  2  3  1  0  0  0  0
  3  4  2  0  0  0  0
  4  5  1  0  0  0  0
  5 31  1  0  0  0  0
  6  4  1  0  0  0  0
  6 32  1  0  0  0  0
  6 33  1  0  0  0  0
  7  3  1  0  0  0  0
  7 34  1  0  0  0  0
  7 35  1  0  0  0  0
  7 36  1  0  0  0  0
  8  6  1  0  0  0  0
  8  9  1  0  0  0  0
  8 10  1  0  0  0  0
  8 37  1  0  0  0  0
  9 38  1  0  0  0  0
  9 39  1  0  0  0  0
 10 11  1  0  0  0  0
 10 40  1  0  0  0  0
 10 41  1  0  0  0  0
 11 12  1  0  0  0  0
 11 42  1  0  0  0  0
 11 43  1  0  0  0  0
 12 13  1  0  0  0  0
 13  9  1  0  0  0  0
 13 44  1  0  0  0  0
 13 45  1  0  0  0  0
 14 15  2  0  0  0  0
 14  2  1  0  0  0  0
 14 19  1  0  0  0  0
 15 16  1  0  0  0  0
 15 46  1  0  0  0  0
 16 17  2  0  0  0  0
 16 47  1  0  0  0  0
 17 18  1  0  0  0  0
 17 27  1  0  0  0  0
 18 19  2  0  0  0  0
 18 48  1  0  0  0  0
 19 49  1  0  0  0  0
 20 21  2  0  0  0  0
 20  1  1  0  0  0  0
 20 25  1  0  0  0  0
 21 22  1  0  0  0  0
 21 50  1  0  0  0  0
 22 23  2  0  0  0  0
 22 51  1  0  0  0  0
 23 24  1  0  0  0  0
 23 26  1  0  0  0  0
 24 25  2  0  0  0  0
 24 52  1  0  0  0  0
 25 53  1  0  0  0  0
 26 54  1  0  0  0  0
 26 55  1  0  0  0  0
 28 26  1  0  0  0  0
 28 56  1  0  0  0  0
 28 57  1  0  0  0  0
 29 27  1  0  0  0  0
 29 58  1  0  0  0  0
 29 59  1  0  0  0  0
 29 60  1  0  0  0  0
 30 28  1  0  0  0  0
 30 61  1  0  0  0  0
 30 62  1  0  0  0  0
 30 63  1  0  0  0  0
M  CHG  1   8   1
M  END
$$$$
