# Supplementary material for: Combined computational and classical medicinal chemistry procedure to disclose novel pyrrole-based compounds as potential antituberculosis agents
Source: J Comput Aided Mol Des. 2026 Apr 6;40(1):92. doi: 10.1007/s10822-026-00794-6 (PMC13053371; doi:10.1007/s10822-026-00794-6)
Supplement: Supplementary file 1 — Supplementary Material 1 [file 10822_2026_794_MOESM1_ESM.zip › Dataset.M_3-D_QSAR_Full_236/mols/TrainingSet/BMC2010_19.sdf]

15335593_0011_0001_126.3818
 OpenBabel10172509213D

 63 66  0  0  0  0  0  0  0  0999 V2000
    0.1470    0.7841    0.8688 C   0  0  0  0  0  0  0  0  0  0  0  0
   -0.4262   -0.3968    1.3456 N   0  0  0  0  0  0  0  0  0  0  0  0
    0.4542   -1.4485    1.0562 C   0  0  0  0  0  0  0  0  0  0  0  0
    1.6076   -0.9214    0.4863 C   0  0  0  0  0  0  0  0  0  0  0  0
    1.3977    0.4741    0.3671 C   0  0  0  0  0  0  0  0  0  0  0  0
    2.8361   -1.6522    0.0574 C   0  0  0  0  0  0  0  0  0  0  0  0
    0.1192   -2.8878    1.2994 C   0  0  0  0  0  0  0  0  0  0  0  0
    3.0484   -1.6100   -1.4332 N   0  3  0  0  0  0  0  0  0  0  0  0
    4.4113   -2.1189   -1.8466 C   0  0  0  0  0  0  0  0  0  0  0  0
    1.9128   -2.2595   -2.2161 C   0  0  0  0  0  0  0  0  0  0  0  0
    2.2673   -2.4911   -3.6915 C   0  0  0  0  0  0  0  0  0  0  0  0
    3.4163   -1.2372   -4.3406 S   0  0  0  0  0  0  0  0  0  0  0  0
    4.8192   -1.5377   -3.2085 C   0  0  0  0  0  0  0  0  0  0  0  0
   -1.6907   -0.5173    1.9968 C   0  0  0  0  0  0  0  0  0  0  0  0
   -2.8067    0.1699    1.5066 C   0  0  0  0  0  0  0  0  0  0  0  0
   -4.0394    0.0581    2.1556 C   0  0  0  0  0  0  0  0  0  0  0  0
   -4.1727   -0.7327    3.3028 C   0  0  0  0  0  0  0  0  0  0  0  0
   -3.0506   -1.4142    3.7913 C   0  0  0  0  0  0  0  0  0  0  0  0
   -1.8160   -1.3075    3.1461 C   0  0  0  0  0  0  0  0  0  0  0  0
   -0.4027    2.1343    1.0310 C   0  0  0  0  0  0  0  0  0  0  0  0
   -0.7165    2.9068   -0.0937 C   0  0  0  0  0  0  0  0  0  0  0  0
   -1.2237    4.2043    0.0508 C   0  0  0  0  0  0  0  0  0  0  0  0
   -1.4125    4.7446    1.3221 C   0  0  0  0  0  0  0  0  0  0  0  0
   -1.0867    3.9798    2.4436 C   0  0  0  0  0  0  0  0  0  0  0  0
   -0.5833    2.6842    2.3035 C   0  0  0  0  0  0  0  0  0  0  0  0
   -1.8901    5.9938    1.6026 O   0  0  0  0  0  0  0  0  0  0  0  0
   -5.5039   -0.8449    4.0058 C   0  0  0  0  0  0  0  0  0  0  0  0
   -2.2529    6.8136    0.4982 C   0  0  0  0  0  0  0  0  0  0  0  0
   -6.1637   -2.2067    3.7779 C   0  0  0  0  0  0  0  0  0  0  0  0
   -7.5213   -2.2843    4.4581 C   0  0  0  0  0  0  0  0  0  0  0  0
    2.0691    1.1499   -0.0297 H   0  0  0  0  0  0  0  0  0  0  0  0
    2.7499   -2.6743    0.3619 H   0  0  0  0  0  0  0  0  0  0  0  0
    3.6745   -1.1713    0.5165 H   0  0  0  0  0  0  0  0  0  0  0  0
   -0.8468   -2.9572    1.7542 H   0  0  0  0  0  0  0  0  0  0  0  0
    0.8513   -3.3195    1.9494 H   0  0  0  0  0  0  0  0  0  0  0  0
    0.1137   -3.4150    0.3683 H   0  0  0  0  0  0  0  0  0  0  0  0
    3.0292   -0.6222   -1.6866 H   0  0  0  0  0  0  0  0  0  0  0  0
    4.3814   -3.1863   -1.9152 H   0  0  0  0  0  0  0  0  0  0  0  0
    5.1288   -1.8133   -1.1140 H   0  0  0  0  0  0  0  0  0  0  0  0
    1.0545   -1.6226   -2.1662 H   0  0  0  0  0  0  0  0  0  0  0  0
    1.7220   -3.2158   -1.7755 H   0  0  0  0  0  0  0  0  0  0  0  0
    1.3669   -2.4624   -4.2689 H   0  0  0  0  0  0  0  0  0  0  0  0
    2.7518   -3.4425   -3.7629 H   0  0  0  0  0  0  0  0  0  0  0  0
    5.3208   -0.6076   -3.0405 H   0  0  0  0  0  0  0  0  0  0  0  0
    5.4461   -2.2655   -3.6798 H   0  0  0  0  0  0  0  0  0  0  0  0
   -2.7194    0.7602    0.6646 H   0  0  0  0  0  0  0  0  0  0  0  0
   -4.8594    0.5636    1.7854 H   0  0  0  0  0  0  0  0  0  0  0  0
   -3.1367   -2.0008    4.6360 H   0  0  0  0  0  0  0  0  0  0  0  0
   -0.9954   -1.8116    3.5169 H   0  0  0  0  0  0  0  0  0  0  0  0
   -0.5727    2.5165   -1.0382 H   0  0  0  0  0  0  0  0  0  0  0  0
   -1.4582    4.7616   -0.7855 H   0  0  0  0  0  0  0  0  0  0  0  0
   -1.2193    4.3761    3.3872 H   0  0  0  0  0  0  0  0  0  0  0  0
   -0.3441    2.1316    3.1416 H   0  0  0  0  0  0  0  0  0  0  0  0
   -6.1546   -0.0803    3.6360 H   0  0  0  0  0  0  0  0  0  0  0  0
   -5.3316   -0.7345    5.0561 H   0  0  0  0  0  0  0  0  0  0  0  0
   -2.6081    7.7573    0.8561 H   0  0  0  0  0  0  0  0  0  0  0  0
   -3.0249    6.3322   -0.0649 H   0  0  0  0  0  0  0  0  0  0  0  0
   -1.3986    6.9680   -0.1273 H   0  0  0  0  0  0  0  0  0  0  0  0
   -5.5303   -2.9717    4.1760 H   0  0  0  0  0  0  0  0  0  0  0  0
   -6.3052   -2.3413    2.7259 H   0  0  0  0  0  0  0  0  0  0  0  0
   -7.3998   -2.1517    5.5129 H   0  0  0  0  0  0  0  0  0  0  0  0
   -7.9617   -3.2406    4.2672 H   0  0  0  0  0  0  0  0  0  0  0  0
   -8.1577   -1.5152    4.0729 H   0  0  0  0  0  0  0  0  0  0  0  0
  1  5  2  0  0  0  0
  1  2  1  0  0  0  0
  2  3  1  0  0  0  0
  3  4  2  0  0  0  0
  4  5  1  0  0  0  0
  5 31  1  0  0  0  0
  6  4  1  0  0  0  0
  6 32  1  0  0  0  0
  6 33  1  0  0  0  0
  7  3  1  0  0  0  0
  7 34  1  0  0  0  0
  7 35  1  0  0  0  0
  7 36  1  0  0  0  0
  8  6  1  0  0  0  0
  8  9  1  0  0  0  0
  8 10  1  0  0  0  0
  8 37  1  0  0  0  0
  9 38  1  0  0  0  0
  9 39  1  0  0  0  0
 10 11  1  0  0  0  0
 10 40  1  0  0  0  0
 10 41  1  0  0  0  0
 11 12  1  0  0  0  0
 11 42  1  0  0  0  0
 11 43  1  0  0  0  0
 12 13  1  0  0  0  0
 13  9  1  0  0  0  0
 13 44  1  0  0  0  0
 13 45  1  0  0  0  0
 14 15  2  0  0  0  0
 14  2  1  0  0  0  0
 14 19  1  0  0  0  0
 15 16  1  0  0  0  0
 15 46  1  0  0  0  0
 16 17  2  0  0  0  0
 16 47  1  0  0  0  0
 17 18  1  0  0  0  0
 17 27  1  0  0  0  0
 18 19  2  0  0  0  0
 18 48  1  0  0  0  0
 19 49  1  0  0  0  0
 20 21  2  0  0  0  0
 20  1  1  0  0  0  0
 20 25  1  0  0  0  0
 21 22  1  0  0  0  0
 21 50  1  0  0  0  0
 22 23  2  0  0  0  0
 22 51  1  0  0  0  0
 23 24  1  0  0  0  0
 23 26  1  0  0  0  0
 24 25  2  0  0  0  0
 24 52  1  0  0  0  0
 25 53  1  0  0  0  0
 27 54  1  0  0  0  0
 27 55  1  0  0  0  0
 28 26  1  0  0  0  0
 28 56  1  0  0  0  0
 28 57  1  0  0  0  0
 28 58  1  0  0  0  0
 29 27  1  0  0  0  0
 29 30  1  0  0  0  0
 29 59  1  0  0  0  0
 29 60  1  0  0  0  0
 30 61  1  0  0  0  0
 30 62  1  0  0  0  0
 30 63  1  0  0  0  0
M  CHG  1   8   1
M  END
$$$$
