# Supplementary material for: Combined computational and classical medicinal chemistry procedure to disclose novel pyrrole-based compounds as potential antituberculosis agents
Source: J Comput Aided Mol Des. 2026 Apr 6;40(1):92. doi: 10.1007/s10822-026-00794-6 (PMC13053371; doi:10.1007/s10822-026-00794-6)
Supplement: Supplementary file 1 — Supplementary Material 1 [file 10822_2026_794_MOESM1_ESM.zip › Dataset.M_3-D_QSAR_Full_236/mols/TrainingSet/BMC2010_20.sdf]

15335594_0028_0005_136.1957
 OpenBabel10172509213D

 63 66  0  0  0  0  0  0  0  0999 V2000
   -0.0031    0.7997    0.8657 C   0  0  0  0  0  0  0  0  0  0  0  0
   -0.3974   -0.3201    1.6000 N   0  0  0  0  0  0  0  0  0  0  0  0
    0.4080   -1.3932    1.1992 C   0  0  0  0  0  0  0  0  0  0  0  0
    1.3367   -0.9479    0.2587 C   0  0  0  0  0  0  0  0  0  0  0  0
    1.0393    0.4179    0.0394 C   0  0  0  0  0  0  0  0  0  0  0  0
    2.3831   -1.8024   -0.3868 C   0  0  0  0  0  0  0  0  0  0  0  0
    0.1921   -2.8029    1.6647 C   0  0  0  0  0  0  0  0  0  0  0  0
    3.5179   -1.1471   -1.1228 N   0  3  0  0  0  0  0  0  0  0  0  0
    4.3207   -0.1536   -0.3093 C   0  0  0  0  0  0  0  0  0  0  0  0
    3.1501   -0.6585   -2.5123 C   0  0  0  0  0  0  0  0  0  0  0  0
    4.2744    0.1610   -3.1582 C   0  0  0  0  0  0  0  0  0  0  0  0
    5.9236   -0.4039   -2.6293 S   0  0  0  0  0  0  0  0  0  0  0  0
    5.7639   -0.0749   -0.8337 C   0  0  0  0  0  0  0  0  0  0  0  0
   -1.4534   -0.3743    2.5614 C   0  0  0  0  0  0  0  0  0  0  0  0
   -2.6651    0.2852    2.3214 C   0  0  0  0  0  0  0  0  0  0  0  0
   -3.6968    0.2404    3.2682 C   0  0  0  0  0  0  0  0  0  0  0  0
   -3.5271   -0.4608    4.4601 C   0  0  0  0  0  0  0  0  0  0  0  0
   -2.3159   -1.1124    4.6993 C   0  0  0  0  0  0  0  0  0  0  0  0
   -1.2807   -1.0719    3.7609 C   0  0  0  0  0  0  0  0  0  0  0  0
   -0.5122    2.1675    1.0282 C   0  0  0  0  0  0  0  0  0  0  0  0
   -0.4526    2.8157    2.2660 C   0  0  0  0  0  0  0  0  0  0  0  0
   -0.9299    4.1223    2.4096 C   0  0  0  0  0  0  0  0  0  0  0  0
   -1.4534    4.8183    1.3121 C   0  0  0  0  0  0  0  0  0  0  0  0
   -1.5029    4.1662    0.0707 C   0  0  0  0  0  0  0  0  0  0  0  0
   -1.0323    2.8578   -0.0722 C   0  0  0  0  0  0  0  0  0  0  0  0
   -2.0012    6.2317    1.4315 C   0  0  0  0  0  0  0  0  0  0  0  0
   -4.4462   -0.5819    5.4639 O   0  0  0  0  0  0  0  0  0  0  0  0
   -1.1735    7.1386    2.3495 C   0  0  0  0  0  0  0  0  0  0  0  0
   -5.7162    0.0244    5.2513 C   0  0  0  0  0  0  0  0  0  0  0  0
   -3.4614    6.1987    1.8877 C   0  0  0  0  0  0  0  0  0  0  0  0
    1.5242    1.0335   -0.6321 H   0  0  0  0  0  0  0  0  0  0  0  0
    1.8803   -2.4349   -1.0882 H   0  0  0  0  0  0  0  0  0  0  0  0
    2.8622   -2.2836    0.4401 H   0  0  0  0  0  0  0  0  0  0  0  0
   -0.5926   -2.8222    2.3919 H   0  0  0  0  0  0  0  0  0  0  0  0
    1.0940   -3.1758    2.1033 H   0  0  0  0  0  0  0  0  0  0  0  0
   -0.0792   -3.4162    0.8309 H   0  0  0  0  0  0  0  0  0  0  0  0
    4.1760   -1.9104   -1.2800 H   0  0  0  0  0  0  0  0  0  0  0  0
    4.3338   -0.4648    0.7144 H   0  0  0  0  0  0  0  0  0  0  0  0
    3.8671    0.8118   -0.3939 H   0  0  0  0  0  0  0  0  0  0  0  0
    2.2753   -0.0464   -2.4414 H   0  0  0  0  0  0  0  0  0  0  0  0
    2.9774   -1.5177   -3.1262 H   0  0  0  0  0  0  0  0  0  0  0  0
    4.1560    1.1877   -2.8813 H   0  0  0  0  0  0  0  0  0  0  0  0
    4.2070    0.0351   -4.2186 H   0  0  0  0  0  0  0  0  0  0  0  0
    6.1403    0.9072   -0.6368 H   0  0  0  0  0  0  0  0  0  0  0  0
    6.3187   -0.8378   -0.3287 H   0  0  0  0  0  0  0  0  0  0  0  0
   -2.7990    0.8076    1.4415 H   0  0  0  0  0  0  0  0  0  0  0  0
   -4.5865    0.7290    3.0819 H   0  0  0  0  0  0  0  0  0  0  0  0
   -2.1829   -1.6313    5.5814 H   0  0  0  0  0  0  0  0  0  0  0  0
   -0.3900   -1.5563    3.9531 H   0  0  0  0  0  0  0  0  0  0  0  0
   -0.0526    2.3252    3.0811 H   0  0  0  0  0  0  0  0  0  0  0  0
   -0.8961    4.5790    3.3344 H   0  0  0  0  0  0  0  0  0  0  0  0
   -1.8921    4.6593   -0.7481 H   0  0  0  0  0  0  0  0  0  0  0  0
   -1.0687    2.3979   -0.9953 H   0  0  0  0  0  0  0  0  0  0  0  0
   -1.9365    6.6613    0.4537 H   0  0  0  0  0  0  0  0  0  0  0  0
   -1.2015    6.7560    3.3484 H   0  0  0  0  0  0  0  0  0  0  0  0
   -1.5808    8.1279    2.3350 H   0  0  0  0  0  0  0  0  0  0  0  0
   -0.1605    7.1649    2.0058 H   0  0  0  0  0  0  0  0  0  0  0  0
   -6.3384   -0.1421    6.1057 H   0  0  0  0  0  0  0  0  0  0  0  0
   -6.1761   -0.4052    4.3859 H   0  0  0  0  0  0  0  0  0  0  0  0
   -5.5888    1.0763    5.1024 H   0  0  0  0  0  0  0  0  0  0  0  0
   -3.5199    5.7684    2.8656 H   0  0  0  0  0  0  0  0  0  0  0  0
   -4.0355    5.6093    1.2037 H   0  0  0  0  0  0  0  0  0  0  0  0
   -3.8498    7.1954    1.9128 H   0  0  0  0  0  0  0  0  0  0  0  0
  1  5  2  0  0  0  0
  1  2  1  0  0  0  0
  2  3  1  0  0  0  0
  3  4  2  0  0  0  0
  4  5  1  0  0  0  0
  5 31  1  0  0  0  0
  6  4  1  0  0  0  0
  6 32  1  0  0  0  0
  6 33  1  0  0  0  0
  7  3  1  0  0  0  0
  7 34  1  0  0  0  0
  7 35  1  0  0  0  0
  7 36  1  0  0  0  0
  8  6  1  0  0  0  0
  8  9  1  0  0  0  0
  8 10  1  0  0  0  0
  8 37  1  0  0  0  0
  9 38  1  0  0  0  0
  9 39  1  0  0  0  0
 10 11  1  0  0  0  0
 10 40  1  0  0  0  0
 10 41  1  0  0  0  0
 11 12  1  0  0  0  0
 11 42  1  0  0  0  0
 11 43  1  0  0  0  0
 12 13  1  0  0  0  0
 13  9  1  0  0  0  0
 13 44  1  0  0  0  0
 13 45  1  0  0  0  0
 14 15  2  0  0  0  0
 14  2  1  0  0  0  0
 14 19  1  0  0  0  0
 15 16  1  0  0  0  0
 15 46  1  0  0  0  0
 16 17  2  0  0  0  0
 16 47  1  0  0  0  0
 17 18  1  0  0  0  0
 17 27  1  0  0  0  0
 18 19  2  0  0  0  0
 18 48  1  0  0  0  0
 19 49  1  0  0  0  0
 20 21  2  0  0  0  0
 20  1  1  0  0  0  0
 20 25  1  0  0  0  0
 21 22  1  0  0  0  0
 21 50  1  0  0  0  0
 22 23  2  0  0  0  0
 22 51  1  0  0  0  0
 23 24  1  0  0  0  0
 23 26  1  0  0  0  0
 24 25  2  0  0  0  0
 24 52  1  0  0  0  0
 25 53  1  0  0  0  0
 26 54  1  0  0  0  0
 28 26  1  0  0  0  0
 28 55  1  0  0  0  0
 28 56  1  0  0  0  0
 28 57  1  0  0  0  0
 29 27  1  0  0  0  0
 29 58  1  0  0  0  0
 29 59  1  0  0  0  0
 29 60  1  0  0  0  0
 30 26  1  0  0  0  0
 30 61  1  0  0  0  0
 30 62  1  0  0  0  0
 30 63  1  0  0  0  0
M  CHG  1   8   1
M  END
$$$$
