# Supplementary material for: Combined computational and classical medicinal chemistry procedure to disclose novel pyrrole-based compounds as potential antituberculosis agents
Source: J Comput Aided Mol Des. 2026 Apr 6;40(1):92. doi: 10.1007/s10822-026-00794-6 (PMC13053371; doi:10.1007/s10822-026-00794-6)
Supplement: Supplementary file 1 — Supplementary Material 1 [file 10822_2026_794_MOESM1_ESM.zip › Dataset.M_3-D_QSAR_Full_236/mols/TrainingSet/BMC2010_21.sdf]

15335595_0019_0002_135.6384
 OpenBabel10172509213D

 63 66  0  0  0  0  0  0  0  0999 V2000
   -0.0030    0.8314    0.8308 C   0  0  0  0  0  0  0  0  0  0  0  0
   -0.3170   -0.2670    1.6313 N   0  0  0  0  0  0  0  0  0  0  0  0
    0.4510   -1.3508    1.1933 C   0  0  0  0  0  0  0  0  0  0  0  0
    1.2840   -0.9326    0.1574 C   0  0  0  0  0  0  0  0  0  0  0  0
    0.9558    0.4254   -0.0800 C   0  0  0  0  0  0  0  0  0  0  0  0
    2.2667   -1.7954   -0.5712 C   0  0  0  0  0  0  0  0  0  0  0  0
    0.2771   -2.7432    1.7233 C   0  0  0  0  0  0  0  0  0  0  0  0
    3.4984   -1.1517   -1.1511 N   0  3  0  0  0  0  0  0  0  0  0  0
    3.2807   -0.5431   -2.5257 C   0  0  0  0  0  0  0  0  0  0  0  0
    4.2550   -0.2622   -0.1877 C   0  0  0  0  0  0  0  0  0  0  0  0
    5.7430   -0.1987   -0.5760 C   0  0  0  0  0  0  0  0  0  0  0  0
    6.0526   -0.3176   -2.3722 S   0  0  0  0  0  0  0  0  0  0  0  0
    4.4581    0.3308   -2.9645 C   0  0  0  0  0  0  0  0  0  0  0  0
   -1.2804   -0.2954    2.6821 C   0  0  0  0  0  0  0  0  0  0  0  0
   -2.5374    0.2906    2.4981 C   0  0  0  0  0  0  0  0  0  0  0  0
   -3.4767    0.2664    3.5324 C   0  0  0  0  0  0  0  0  0  0  0  0
   -3.1777   -0.3424    4.7630 C   0  0  0  0  0  0  0  0  0  0  0  0
   -1.9106   -0.9209    4.9372 C   0  0  0  0  0  0  0  0  0  0  0  0
   -0.9664   -0.8992    3.9069 C   0  0  0  0  0  0  0  0  0  0  0  0
   -0.5098    2.1981    1.0070 C   0  0  0  0  0  0  0  0  0  0  0  0
   -1.1148    2.8707   -0.0638 C   0  0  0  0  0  0  0  0  0  0  0  0
   -1.5743    4.1861    0.0848 C   0  0  0  0  0  0  0  0  0  0  0  0
   -1.4308    4.8426    1.3106 C   0  0  0  0  0  0  0  0  0  0  0  0
   -0.8288    4.1729    2.3816 C   0  0  0  0  0  0  0  0  0  0  0  0
   -0.3621    2.8662    2.2285 C   0  0  0  0  0  0  0  0  0  0  0  0
   -1.8332    6.1161    1.5927 O   0  0  0  0  0  0  0  0  0  0  0  0
   -4.1942   -0.3859    5.8912 C   0  0  0  0  0  0  0  0  0  0  0  0
   -2.5008    6.8335    0.5542 C   0  0  0  0  0  0  0  0  0  0  0  0
   -5.4071   -1.2422    5.5107 C   0  0  0  0  0  0  0  0  0  0  0  0
   -4.6368    1.0165    6.3215 C   0  0  0  0  0  0  0  0  0  0  0  0
    1.3677    1.0187   -0.8171 H   0  0  0  0  0  0  0  0  0  0  0  0
    1.7414   -2.2578   -1.3806 H   0  0  0  0  0  0  0  0  0  0  0  0
    2.6459   -2.4534    0.1825 H   0  0  0  0  0  0  0  0  0  0  0  0
   -0.4355   -2.7346    2.5214 H   0  0  0  0  0  0  0  0  0  0  0  0
    1.2156   -3.1062    2.0870 H   0  0  0  0  0  0  0  0  0  0  0  0
   -0.0729   -3.3820    0.9395 H   0  0  0  0  0  0  0  0  0  0  0  0
    4.1383   -1.9294   -1.3127 H   0  0  0  0  0  0  0  0  0  0  0  0
    2.3961    0.0583   -2.5000 H   0  0  0  0  0  0  0  0  0  0  0  0
    3.1868   -1.3445   -3.2285 H   0  0  0  0  0  0  0  0  0  0  0  0
    4.1651   -0.6574    0.8026 H   0  0  0  0  0  0  0  0  0  0  0  0
    3.8424    0.7243   -0.2273 H   0  0  0  0  0  0  0  0  0  0  0  0
    6.2507   -1.0076   -0.0935 H   0  0  0  0  0  0  0  0  0  0  0  0
    6.1018    0.7600   -0.2645 H   0  0  0  0  0  0  0  0  0  0  0  0
    4.4780    0.3710   -4.0336 H   0  0  0  0  0  0  0  0  0  0  0  0
    4.3211    1.3039   -2.5411 H   0  0  0  0  0  0  0  0  0  0  0  0
   -2.7708    0.7404    1.5991 H   0  0  0  0  0  0  0  0  0  0  0  0
   -4.4018    0.7012    3.3906 H   0  0  0  0  0  0  0  0  0  0  0  0
   -1.6734   -1.3676    5.8368 H   0  0  0  0  0  0  0  0  0  0  0  0
   -0.0383   -1.3277    4.0482 H   0  0  0  0  0  0  0  0  0  0  0  0
   -1.2230    2.3918   -0.9715 H   0  0  0  0  0  0  0  0  0  0  0  0
   -2.0187    4.6703   -0.7108 H   0  0  0  0  0  0  0  0  0  0  0  0
   -0.7290    4.6488    3.2919 H   0  0  0  0  0  0  0  0  0  0  0  0
    0.0950    2.3893    3.0213 H   0  0  0  0  0  0  0  0  0  0  0  0
   -3.7089   -0.8406    6.7294 H   0  0  0  0  0  0  0  0  0  0  0  0
   -2.7599    7.8105    0.9053 H   0  0  0  0  0  0  0  0  0  0  0  0
   -3.3895    6.3084    0.2724 H   0  0  0  0  0  0  0  0  0  0  0  0
   -1.8533    6.9192   -0.2933 H   0  0  0  0  0  0  0  0  0  0  0  0
   -5.9057   -0.8019    4.6726 H   0  0  0  0  0  0  0  0  0  0  0  0
   -6.0813   -1.2941    6.3399 H   0  0  0  0  0  0  0  0  0  0  0  0
   -5.0810   -2.2284    5.2539 H   0  0  0  0  0  0  0  0  0  0  0  0
   -5.1278    1.5020    5.5041 H   0  0  0  0  0  0  0  0  0  0  0  0
   -3.7799    1.5873    6.6127 H   0  0  0  0  0  0  0  0  0  0  0  0
   -5.3118    0.9395    7.1482 H   0  0  0  0  0  0  0  0  0  0  0  0
  1  5  2  0  0  0  0
  1  2  1  0  0  0  0
  2  3  1  0  0  0  0
  3  4  2  0  0  0  0
  4  5  1  0  0  0  0
  5 31  1  0  0  0  0
  6  4  1  0  0  0  0
  6 32  1  0  0  0  0
  6 33  1  0  0  0  0
  7  3  1  0  0  0  0
  7 34  1  0  0  0  0
  7 35  1  0  0  0  0
  7 36  1  0  0  0  0
  8  6  1  0  0  0  0
  8  9  1  0  0  0  0
  8 10  1  0  0  0  0
  8 37  1  0  0  0  0
  9 38  1  0  0  0  0
  9 39  1  0  0  0  0
 10 11  1  0  0  0  0
 10 40  1  0  0  0  0
 10 41  1  0  0  0  0
 11 12  1  0  0  0  0
 11 42  1  0  0  0  0
 11 43  1  0  0  0  0
 12 13  1  0  0  0  0
 13  9  1  0  0  0  0
 13 44  1  0  0  0  0
 13 45  1  0  0  0  0
 14 15  2  0  0  0  0
 14  2  1  0  0  0  0
 14 19  1  0  0  0  0
 15 16  1  0  0  0  0
 15 46  1  0  0  0  0
 16 17  2  0  0  0  0
 16 47  1  0  0  0  0
 17 18  1  0  0  0  0
 17 27  1  0  0  0  0
 18 19  2  0  0  0  0
 18 48  1  0  0  0  0
 19 49  1  0  0  0  0
 20 21  2  0  0  0  0
 20  1  1  0  0  0  0
 20 25  1  0  0  0  0
 21 22  1  0  0  0  0
 21 50  1  0  0  0  0
 22 23  2  0  0  0  0
 22 51  1  0  0  0  0
 23 24  1  0  0  0  0
 23 26  1  0  0  0  0
 24 25  2  0  0  0  0
 24 52  1  0  0  0  0
 25 53  1  0  0  0  0
 27 54  1  0  0  0  0
 28 26  1  0  0  0  0
 28 55  1  0  0  0  0
 28 56  1  0  0  0  0
 28 57  1  0  0  0  0
 29 27  1  0  0  0  0
 29 58  1  0  0  0  0
 29 59  1  0  0  0  0
 29 60  1  0  0  0  0
 30 27  1  0  0  0  0
 30 61  1  0  0  0  0
 30 62  1  0  0  0  0
 30 63  1  0  0  0  0
M  CHG  1   8   1
M  END
$$$$
