# Supplementary material for: Combined computational and classical medicinal chemistry procedure to disclose novel pyrrole-based compounds as potential antituberculosis agents
Source: J Comput Aided Mol Des. 2026 Apr 6;40(1):92. doi: 10.1007/s10822-026-00794-6 (PMC13053371; doi:10.1007/s10822-026-00794-6)
Supplement: Supplementary file 1 — Supplementary Material 1 [file 10822_2026_794_MOESM1_ESM.zip › Dataset.M_3-D_QSAR_Full_236/mols/TrainingSet/BMC2010_22.sdf]

15335596_0027_0001_126.9162
 OpenBabel10172509213D

 57 60  0  0  0  0  0  0  0  0999 V2000
   -0.0107    0.7937    0.8297 C   0  0  0  0  0  0  0  0  0  0  0  0
   -0.2913   -0.2945    1.6600 N   0  0  0  0  0  0  0  0  0  0  0  0
    0.4769   -1.3765    1.2097 C   0  0  0  0  0  0  0  0  0  0  0  0
    1.2775   -0.9610    0.1460 C   0  0  0  0  0  0  0  0  0  0  0  0
    0.9173    0.3837   -0.1105 C   0  0  0  0  0  0  0  0  0  0  0  0
    2.2715   -1.8077   -0.5875 C   0  0  0  0  0  0  0  0  0  0  0  0
    0.3460   -2.7674    1.7562 C   0  0  0  0  0  0  0  0  0  0  0  0
    3.5061   -1.1333   -1.1347 N   0  3  0  0  0  0  0  0  0  0  0  0
    3.3121   -0.5326   -2.5184 C   0  0  0  0  0  0  0  0  0  0  0  0
    4.2147   -0.2194   -0.1513 C   0  0  0  0  0  0  0  0  0  0  0  0
    5.7099   -0.1073   -0.4963 C   0  0  0  0  0  0  0  0  0  0  0  0
    6.0731   -0.2151   -2.2915 S   0  0  0  0  0  0  0  0  0  0  0  0
    4.4756    0.3816   -2.9320 C   0  0  0  0  0  0  0  0  0  0  0  0
   -1.2083   -0.3059    2.7590 C   0  0  0  0  0  0  0  0  0  0  0  0
   -0.8769   -0.9604    3.9522 C   0  0  0  0  0  0  0  0  0  0  0  0
   -1.7654   -0.9451    5.0336 C   0  0  0  0  0  0  0  0  0  0  0  0
   -2.9875   -0.2744    4.9387 C   0  0  0  0  0  0  0  0  0  0  0  0
   -3.3128    0.3863    3.7528 C   0  0  0  0  0  0  0  0  0  0  0  0
   -2.4325    0.3674    2.6655 C   0  0  0  0  0  0  0  0  0  0  0  0
   -0.5061    2.1650    0.9966 C   0  0  0  0  0  0  0  0  0  0  0  0
   -1.2046    2.7896   -0.0446 C   0  0  0  0  0  0  0  0  0  0  0  0
   -1.6681    4.0995    0.1008 C   0  0  0  0  0  0  0  0  0  0  0  0
   -1.4208    4.8147    1.2778 C   0  0  0  0  0  0  0  0  0  0  0  0
   -0.7235    4.1906    2.3190 C   0  0  0  0  0  0  0  0  0  0  0  0
   -0.2578    2.8811    2.1740 C   0  0  0  0  0  0  0  0  0  0  0  0
   -1.9549    6.2066    1.4445 C   0  0  0  0  0  0  0  0  0  0  0  0
   -4.1129   -0.2024    6.3191 S   0  0  0  0  0  0  0  0  0  0  0  0
   -4.5493   -1.9583    6.4445 C   0  0  0  0  0  0  0  0  0  0  0  0
    1.2883    0.9660   -0.8775 H   0  0  0  0  0  0  0  0  0  0  0  0
    1.7603   -2.2556   -1.4139 H   0  0  0  0  0  0  0  0  0  0  0  0
    2.6420   -2.4874    0.1512 H   0  0  0  0  0  0  0  0  0  0  0  0
   -0.3451   -2.7661    2.5731 H   0  0  0  0  0  0  0  0  0  0  0  0
    1.3012   -3.1078    2.0977 H   0  0  0  0  0  0  0  0  0  0  0  0
   -0.0114   -3.4204    0.9876 H   0  0  0  0  0  0  0  0  0  0  0  0
    4.1693   -1.8956   -1.2740 H   0  0  0  0  0  0  0  0  0  0  0  0
    2.4084    0.0403   -2.5200 H   0  0  0  0  0  0  0  0  0  0  0  0
    3.2679   -1.3396   -3.2196 H   0  0  0  0  0  0  0  0  0  0  0  0
    4.1107   -0.6176    0.8364 H   0  0  0  0  0  0  0  0  0  0  0  0
    3.7742    0.7542   -0.2064 H   0  0  0  0  0  0  0  0  0  0  0  0
    6.2299   -0.8998    0.0001 H   0  0  0  0  0  0  0  0  0  0  0  0
    6.0297    0.8616   -0.1739 H   0  0  0  0  0  0  0  0  0  0  0  0
    4.5235    0.4179   -4.0003 H   0  0  0  0  0  0  0  0  0  0  0  0
    4.2959    1.3524   -2.5195 H   0  0  0  0  0  0  0  0  0  0  0  0
    0.0250   -1.4553    4.0342 H   0  0  0  0  0  0  0  0  0  0  0  0
   -1.5159   -1.4331    5.9080 H   0  0  0  0  0  0  0  0  0  0  0  0
   -4.2091    0.8923    3.6776 H   0  0  0  0  0  0  0  0  0  0  0  0
   -2.6866    0.8520    1.7905 H   0  0  0  0  0  0  0  0  0  0  0  0
   -1.3779    2.2790   -0.9245 H   0  0  0  0  0  0  0  0  0  0  0  0
   -2.1972    4.5433   -0.6661 H   0  0  0  0  0  0  0  0  0  0  0  0
   -0.5523    4.7010    3.1995 H   0  0  0  0  0  0  0  0  0  0  0  0
    0.2731    2.4385    2.9404 H   0  0  0  0  0  0  0  0  0  0  0  0
   -2.4534    6.5073    0.5467 H   0  0  0  0  0  0  0  0  0  0  0  0
   -1.1458    6.8775    1.6450 H   0  0  0  0  0  0  0  0  0  0  0  0
   -2.6465    6.2279    2.2607 H   0  0  0  0  0  0  0  0  0  0  0  0
   -5.2401   -2.0975    7.2497 H   0  0  0  0  0  0  0  0  0  0  0  0
   -3.6659   -2.5331    6.6291 H   0  0  0  0  0  0  0  0  0  0  0  0
   -4.9994   -2.2802    5.5287 H   0  0  0  0  0  0  0  0  0  0  0  0
  1  5  2  0  0  0  0
  1  2  1  0  0  0  0
  2  3  1  0  0  0  0
  3  4  2  0  0  0  0
  4  5  1  0  0  0  0
  5 29  1  0  0  0  0
  6  4  1  0  0  0  0
  6 30  1  0  0  0  0
  6 31  1  0  0  0  0
  7  3  1  0  0  0  0
  7 32  1  0  0  0  0
  7 33  1  0  0  0  0
  7 34  1  0  0  0  0
  8  6  1  0  0  0  0
  8  9  1  0  0  0  0
  8 10  1  0  0  0  0
  8 35  1  0  0  0  0
  9 36  1  0  0  0  0
  9 37  1  0  0  0  0
 10 11  1  0  0  0  0
 10 38  1  0  0  0  0
 10 39  1  0  0  0  0
 11 12  1  0  0  0  0
 11 40  1  0  0  0  0
 11 41  1  0  0  0  0
 12 13  1  0  0  0  0
 13  9  1  0  0  0  0
 13 42  1  0  0  0  0
 13 43  1  0  0  0  0
 14 15  2  0  0  0  0
 14  2  1  0  0  0  0
 14 19  1  0  0  0  0
 15 16  1  0  0  0  0
 15 44  1  0  0  0  0
 16 17  2  0  0  0  0
 16 45  1  0  0  0  0
 17 18  1  0  0  0  0
 17 27  1  0  0  0  0
 18 19  2  0  0  0  0
 18 46  1  0  0  0  0
 19 47  1  0  0  0  0
 20 21  2  0  0  0  0
 20  1  1  0  0  0  0
 20 25  1  0  0  0  0
 21 22  1  0  0  0  0
 21 48  1  0  0  0  0
 22 23  2  0  0  0  0
 22 49  1  0  0  0  0
 23 24  1  0  0  0  0
 23 26  1  0  0  0  0
 24 25  2  0  0  0  0
 24 50  1  0  0  0  0
 25 51  1  0  0  0  0
 26 52  1  0  0  0  0
 26 53  1  0  0  0  0
 26 54  1  0  0  0  0
 28 27  1  0  0  0  0
 28 55  1  0  0  0  0
 28 56  1  0  0  0  0
 28 57  1  0  0  0  0
M  CHG  1   8   1
M  END
$$$$
