# Supplementary material for: Combined computational and classical medicinal chemistry procedure to disclose novel pyrrole-based compounds as potential antituberculosis agents
Source: J Comput Aided Mol Des. 2026 Apr 6;40(1):92. doi: 10.1007/s10822-026-00794-6 (PMC13053371; doi:10.1007/s10822-026-00794-6)
Supplement: Supplementary file 1 — Supplementary Material 1 [file 10822_2026_794_MOESM1_ESM.zip › Dataset.M_3-D_QSAR_Full_236/mols/TrainingSet/BMC2010_23.sdf]

15335597_0009_0003_126.7519
 OpenBabel10172509213D

 57 60  0  0  0  0  0  0  0  0999 V2000
    0.0075    0.7911    0.8255 C   0  0  0  0  0  0  0  0  0  0  0  0
   -0.2910   -0.3063    1.6373 N   0  0  0  0  0  0  0  0  0  0  0  0
    0.4646   -1.3927    1.1753 C   0  0  0  0  0  0  0  0  0  0  0  0
    1.2723   -0.9752    0.1200 C   0  0  0  0  0  0  0  0  0  0  0  0
    0.9335    0.3786   -0.1152 C   0  0  0  0  0  0  0  0  0  0  0  0
    2.2510   -1.8284   -0.6272 C   0  0  0  0  0  0  0  0  0  0  0  0
    0.3038   -2.7874    1.7024 C   0  0  0  0  0  0  0  0  0  0  0  0
    3.4990   -1.1684   -1.1582 N   0  3  0  0  0  0  0  0  0  0  0  0
    3.3258   -0.5452   -2.5347 C   0  0  0  0  0  0  0  0  0  0  0  0
    4.2167   -0.2789   -0.1589 C   0  0  0  0  0  0  0  0  0  0  0  0
    5.7142   -0.1863   -0.4932 C   0  0  0  0  0  0  0  0  0  0  0  0
    6.0897   -0.2954   -2.2801 S   0  0  0  0  0  0  0  0  0  0  0  0
    4.5097    0.3453   -2.9302 C   0  0  0  0  0  0  0  0  0  0  0  0
   -1.2146   -0.3250    2.7289 C   0  0  0  0  0  0  0  0  0  0  0  0
   -0.8875   -0.9873    3.9202 C   0  0  0  0  0  0  0  0  0  0  0  0
   -1.7858   -0.9944    4.9920 C   0  0  0  0  0  0  0  0  0  0  0  0
   -3.0144   -0.3295    4.8945 C   0  0  0  0  0  0  0  0  0  0  0  0
   -3.3301    0.3417    3.7094 C   0  0  0  0  0  0  0  0  0  0  0  0
   -2.4398    0.3444    2.6321 C   0  0  0  0  0  0  0  0  0  0  0  0
   -0.4797    2.1654    1.0053 C   0  0  0  0  0  0  0  0  0  0  0  0
   -1.1180    2.8290   -0.0510 C   0  0  0  0  0  0  0  0  0  0  0  0
   -1.5804    4.1401    0.1099 C   0  0  0  0  0  0  0  0  0  0  0  0
   -1.3932    4.8137    1.3201 C   0  0  0  0  0  0  0  0  0  0  0  0
   -0.7507    4.1551    2.3729 C   0  0  0  0  0  0  0  0  0  0  0  0
   -0.2860    2.8457    2.2147 C   0  0  0  0  0  0  0  0  0  0  0  0
   -1.9906    6.4716    1.5897 S   0  0  0  0  0  0  0  0  0  0  0  0
   -3.9856   -0.3249    6.0402 C   0  0  0  0  0  0  0  0  0  0  0  0
   -1.2695    7.3202    0.1581 C   0  0  0  0  0  0  0  0  0  0  0  0
    1.3178    0.9666   -0.8712 H   0  0  0  0  0  0  0  0  0  0  0  0
    1.7331   -2.2505   -1.4630 H   0  0  0  0  0  0  0  0  0  0  0  0
    2.6057   -2.5297    0.0989 H   0  0  0  0  0  0  0  0  0  0  0  0
   -0.3880   -2.7826    2.5187 H   0  0  0  0  0  0  0  0  0  0  0  0
    1.2512   -3.1526    2.0399 H   0  0  0  0  0  0  0  0  0  0  0  0
   -0.0666   -3.4221    0.9247 H   0  0  0  0  0  0  0  0  0  0  0  0
    4.1481   -1.9416   -1.3039 H   0  0  0  0  0  0  0  0  0  0  0  0
    2.4356    0.0485   -2.5329 H   0  0  0  0  0  0  0  0  0  0  0  0
    3.2665   -1.3417   -3.2467 H   0  0  0  0  0  0  0  0  0  0  0  0
    4.1004   -0.6882    0.8229 H   0  0  0  0  0  0  0  0  0  0  0  0
    3.7923    0.7023   -0.2041 H   0  0  0  0  0  0  0  0  0  0  0  0
    6.2198   -0.9865    0.0057 H   0  0  0  0  0  0  0  0  0  0  0  0
    6.0436    0.7782   -0.1674 H   0  0  0  0  0  0  0  0  0  0  0  0
    4.5675    0.3900   -3.9977 H   0  0  0  0  0  0  0  0  0  0  0  0
    4.3484    1.3168   -2.5117 H   0  0  0  0  0  0  0  0  0  0  0  0
    0.0197   -1.4715    4.0067 H   0  0  0  0  0  0  0  0  0  0  0  0
   -1.5414   -1.4935    5.8616 H   0  0  0  0  0  0  0  0  0  0  0  0
   -4.2300    0.8404    3.6293 H   0  0  0  0  0  0  0  0  0  0  0  0
   -2.6867    0.8417    1.7622 H   0  0  0  0  0  0  0  0  0  0  0  0
   -1.2481    2.3473   -0.9544 H   0  0  0  0  0  0  0  0  0  0  0  0
   -2.0629    4.6127   -0.6704 H   0  0  0  0  0  0  0  0  0  0  0  0
   -0.6183    4.6395    3.2745 H   0  0  0  0  0  0  0  0  0  0  0  0
    0.2027    2.3775    2.9938 H   0  0  0  0  0  0  0  0  0  0  0  0
   -3.5776   -0.8845    6.8559 H   0  0  0  0  0  0  0  0  0  0  0  0
   -4.9074   -0.7697    5.7282 H   0  0  0  0  0  0  0  0  0  0  0  0
   -4.1637    0.6828    6.3528 H   0  0  0  0  0  0  0  0  0  0  0  0
   -1.5460    8.3536    0.1796 H   0  0  0  0  0  0  0  0  0  0  0  0
   -1.6337    6.8722   -0.7428 H   0  0  0  0  0  0  0  0  0  0  0  0
   -0.2034    7.2354    0.1929 H   0  0  0  0  0  0  0  0  0  0  0  0
  1  5  2  0  0  0  0
  1  2  1  0  0  0  0
  2  3  1  0  0  0  0
  3  4  2  0  0  0  0
  4  5  1  0  0  0  0
  5 29  1  0  0  0  0
  6  4  1  0  0  0  0
  6 30  1  0  0  0  0
  6 31  1  0  0  0  0
  7  3  1  0  0  0  0
  7 32  1  0  0  0  0
  7 33  1  0  0  0  0
  7 34  1  0  0  0  0
  8  6  1  0  0  0  0
  8  9  1  0  0  0  0
  8 10  1  0  0  0  0
  8 35  1  0  0  0  0
  9 36  1  0  0  0  0
  9 37  1  0  0  0  0
 10 11  1  0  0  0  0
 10 38  1  0  0  0  0
 10 39  1  0  0  0  0
 11 12  1  0  0  0  0
 11 40  1  0  0  0  0
 11 41  1  0  0  0  0
 12 13  1  0  0  0  0
 13  9  1  0  0  0  0
 13 42  1  0  0  0  0
 13 43  1  0  0  0  0
 14 15  2  0  0  0  0
 14  2  1  0  0  0  0
 14 19  1  0  0  0  0
 15 16  1  0  0  0  0
 15 44  1  0  0  0  0
 16 17  2  0  0  0  0
 16 45  1  0  0  0  0
 17 18  1  0  0  0  0
 17 27  1  0  0  0  0
 18 19  2  0  0  0  0
 18 46  1  0  0  0  0
 19 47  1  0  0  0  0
 20 21  2  0  0  0  0
 20  1  1  0  0  0  0
 20 25  1  0  0  0  0
 21 22  1  0  0  0  0
 21 48  1  0  0  0  0
 22 23  2  0  0  0  0
 22 49  1  0  0  0  0
 23 24  1  0  0  0  0
 23 26  1  0  0  0  0
 24 25  2  0  0  0  0
 24 50  1  0  0  0  0
 25 51  1  0  0  0  0
 26 28  1  0  0  0  0
 27 52  1  0  0  0  0
 27 53  1  0  0  0  0
 27 54  1  0  0  0  0
 28 55  1  0  0  0  0
 28 56  1  0  0  0  0
 28 57  1  0  0  0  0
M  CHG  1   8   1
M  END
$$$$
