# Supplementary material for: Combined computational and classical medicinal chemistry procedure to disclose novel pyrrole-based compounds as potential antituberculosis agents
Source: J Comput Aided Mol Des. 2026 Apr 6;40(1):92. doi: 10.1007/s10822-026-00794-6 (PMC13053371; doi:10.1007/s10822-026-00794-6)
Supplement: Supplementary file 1 — Supplementary Material 1 [file 10822_2026_794_MOESM1_ESM.zip › Dataset.M_3-D_QSAR_Full_236/mols/TrainingSet/BMC2010_24.sdf]

15335598_0007_0007_123.2818
 OpenBabel10172509213D

 60 63  0  0  0  0  0  0  0  0999 V2000
    0.0545    0.7825    0.8966 C   0  0  0  0  0  0  0  0  0  0  0  0
   -0.1058   -0.2440    1.8316 N   0  0  0  0  0  0  0  0  0  0  0  0
    0.6121   -1.3566    1.3677 C   0  0  0  0  0  0  0  0  0  0  0  0
    1.2343   -1.0256    0.1691 C   0  0  0  0  0  0  0  0  0  0  0  0
    0.8302    0.2956   -0.1393 C   0  0  0  0  0  0  0  0  0  0  0  0
    2.1243   -1.8901   -0.6653 C   0  0  0  0  0  0  0  0  0  0  0  0
    0.5830   -2.6945    2.0395 C   0  0  0  0  0  0  0  0  0  0  0  0
    3.3639   -1.1774   -1.1374 N   0  3  0  0  0  0  0  0  0  0  0  0
    4.0733   -1.9307   -2.2486 C   0  0  0  0  0  0  0  0  0  0  0  0
    4.3088   -0.7695   -0.0247 C   0  0  0  0  0  0  0  0  0  0  0  0
    5.1611    0.4276   -0.4707 C   0  0  0  0  0  0  0  0  0  0  0  0
    5.5157    0.4611   -2.2678 S   0  0  0  0  0  0  0  0  0  0  0  0
    5.4370   -1.3265   -2.5975 C   0  0  0  0  0  0  0  0  0  0  0  0
   -0.8870   -0.1822    3.0284 C   0  0  0  0  0  0  0  0  0  0  0  0
   -2.1312    0.4620    3.0252 C   0  0  0  0  0  0  0  0  0  0  0  0
   -2.8900    0.5351    4.1979 C   0  0  0  0  0  0  0  0  0  0  0  0
   -2.4262   -0.0437    5.3792 C   0  0  0  0  0  0  0  0  0  0  0  0
   -1.1800   -0.6755    5.3868 C   0  0  0  0  0  0  0  0  0  0  0  0
   -0.4134   -0.7469    4.2183 C   0  0  0  0  0  0  0  0  0  0  0  0
   -0.4115    2.1682    1.0355 C   0  0  0  0  0  0  0  0  0  0  0  0
   -0.0618    2.9373    2.1515 C   0  0  0  0  0  0  0  0  0  0  0  0
   -0.4857    4.2643    2.2602 C   0  0  0  0  0  0  0  0  0  0  0  0
   -1.2560    4.8504    1.2483 C   0  0  0  0  0  0  0  0  0  0  0  0
   -1.5954    4.0858    0.1263 C   0  0  0  0  0  0  0  0  0  0  0  0
   -1.1786    2.7563    0.0216 C   0  0  0  0  0  0  0  0  0  0  0  0
   -1.6984    6.2878    1.3605 C   0  0  0  0  0  0  0  0  0  0  0  0
   -3.4032    0.0802    6.8630 S   0  0  0  0  0  0  0  0  0  0  0  0
   -0.5709    7.2569    1.0481 C   0  0  0  0  0  0  0  0  0  0  0  0
   -3.8665   -1.6601    7.0571 C   0  0  0  0  0  0  0  0  0  0  0  0
    1.0750    0.8120   -0.9986 H   0  0  0  0  0  0  0  0  0  0  0  0
    1.5738   -2.2199   -1.5215 H   0  0  0  0  0  0  0  0  0  0  0  0
    2.4399   -2.7090   -0.0531 H   0  0  0  0  0  0  0  0  0  0  0  0
    0.0224   -2.6252    2.9483 H   0  0  0  0  0  0  0  0  0  0  0  0
    1.5830   -3.0047    2.2601 H   0  0  0  0  0  0  0  0  0  0  0  0
    0.1228   -3.4097    1.3902 H   0  0  0  0  0  0  0  0  0  0  0  0
    3.0286   -0.2993   -1.5334 H   0  0  0  0  0  0  0  0  0  0  0  0
    3.4567   -1.9111   -3.1229 H   0  0  0  0  0  0  0  0  0  0  0  0
    4.2417   -2.9298   -1.9045 H   0  0  0  0  0  0  0  0  0  0  0  0
    4.9505   -1.5917    0.2143 H   0  0  0  0  0  0  0  0  0  0  0  0
    3.7377   -0.4921    0.8366 H   0  0  0  0  0  0  0  0  0  0  0  0
    6.0922    0.3924    0.0554 H   0  0  0  0  0  0  0  0  0  0  0  0
    4.5963    1.3092   -0.2500 H   0  0  0  0  0  0  0  0  0  0  0  0
    6.1882   -1.8160   -2.0135 H   0  0  0  0  0  0  0  0  0  0  0  0
    5.5962   -1.4699   -3.6458 H   0  0  0  0  0  0  0  0  0  0  0  0
   -2.4892    0.8842    2.1542 H   0  0  0  0  0  0  0  0  0  0  0  0
   -3.8003    1.0212    4.1891 H   0  0  0  0  0  0  0  0  0  0  0  0
   -0.8223   -1.0925    6.2604 H   0  0  0  0  0  0  0  0  0  0  0  0
    0.5048   -1.2178    4.2339 H   0  0  0  0  0  0  0  0  0  0  0  0
    0.5138    2.5209    2.9001 H   0  0  0  0  0  0  0  0  0  0  0  0
   -0.2290    4.8170    3.0931 H   0  0  0  0  0  0  0  0  0  0  0  0
   -2.1578    4.5072   -0.6295 H   0  0  0  0  0  0  0  0  0  0  0  0
   -1.4381    2.2028   -0.8099 H   0  0  0  0  0  0  0  0  0  0  0  0
   -2.0411    6.4668    2.3582 H   0  0  0  0  0  0  0  0  0  0  0  0
   -2.4798    6.4494    0.6477 H   0  0  0  0  0  0  0  0  0  0  0  0
    0.2254    7.1154    1.7486 H   0  0  0  0  0  0  0  0  0  0  0  0
   -0.9338    8.2610    1.1187 H   0  0  0  0  0  0  0  0  0  0  0  0
   -0.2102    7.0769    0.0569 H   0  0  0  0  0  0  0  0  0  0  0  0
   -4.4761   -1.7718    7.9294 H   0  0  0  0  0  0  0  0  0  0  0  0
   -2.9831   -2.2549    7.1608 H   0  0  0  0  0  0  0  0  0  0  0  0
   -4.4140   -1.9816    6.1958 H   0  0  0  0  0  0  0  0  0  0  0  0
  1  5  2  0  0  0  0
  1  2  1  0  0  0  0
  2  3  1  0  0  0  0
  3  4  2  0  0  0  0
  4  5  1  0  0  0  0
  5 30  1  0  0  0  0
  6  4  1  0  0  0  0
  6 31  1  0  0  0  0
  6 32  1  0  0  0  0
  7  3  1  0  0  0  0
  7 33  1  0  0  0  0
  7 34  1  0  0  0  0
  7 35  1  0  0  0  0
  8  6  1  0  0  0  0
  8  9  1  0  0  0  0
  8 10  1  0  0  0  0
  8 36  1  0  0  0  0
  9 37  1  0  0  0  0
  9 38  1  0  0  0  0
 10 11  1  0  0  0  0
 10 39  1  0  0  0  0
 10 40  1  0  0  0  0
 11 12  1  0  0  0  0
 11 41  1  0  0  0  0
 11 42  1  0  0  0  0
 12 13  1  0  0  0  0
 13  9  1  0  0  0  0
 13 43  1  0  0  0  0
 13 44  1  0  0  0  0
 14 15  2  0  0  0  0
 14  2  1  0  0  0  0
 14 19  1  0  0  0  0
 15 16  1  0  0  0  0
 15 45  1  0  0  0  0
 16 17  2  0  0  0  0
 16 46  1  0  0  0  0
 17 18  1  0  0  0  0
 17 27  1  0  0  0  0
 18 19  2  0  0  0  0
 18 47  1  0  0  0  0
 19 48  1  0  0  0  0
 20 21  2  0  0  0  0
 20  1  1  0  0  0  0
 20 25  1  0  0  0  0
 21 22  1  0  0  0  0
 21 49  1  0  0  0  0
 22 23  2  0  0  0  0
 22 50  1  0  0  0  0
 23 24  1  0  0  0  0
 23 26  1  0  0  0  0
 24 25  2  0  0  0  0
 24 51  1  0  0  0  0
 25 52  1  0  0  0  0
 26 28  1  0  0  0  0
 26 53  1  0  0  0  0
 26 54  1  0  0  0  0
 27 29  1  0  0  0  0
 28 55  1  0  0  0  0
 28 56  1  0  0  0  0
 28 57  1  0  0  0  0
 29 58  1  0  0  0  0
 29 59  1  0  0  0  0
 29 60  1  0  0  0  0
M  CHG  1   8   1
M  END
$$$$
