# Supplementary material for: Combined computational and classical medicinal chemistry procedure to disclose novel pyrrole-based compounds as potential antituberculosis agents
Source: J Comput Aided Mol Des. 2026 Apr 6;40(1):92. doi: 10.1007/s10822-026-00794-6 (PMC13053371; doi:10.1007/s10822-026-00794-6)
Supplement: Supplementary file 1 — Supplementary Material 1 [file 10822_2026_794_MOESM1_ESM.zip › Dataset.M_3-D_QSAR_Full_236/mols/TrainingSet/BMC2010_25.sdf]

15335599_0025_0004_122.0388
 OpenBabel10172509213D

 60 63  0  0  0  0  0  0  0  0999 V2000
   -0.0488    0.7664    0.8211 C   0  0  0  0  0  0  0  0  0  0  0  0
   -0.2870   -0.3195    1.6669 N   0  0  0  0  0  0  0  0  0  0  0  0
    0.4265   -1.4183    1.1697 C   0  0  0  0  0  0  0  0  0  0  0  0
    1.1227   -1.0222    0.0334 C   0  0  0  0  0  0  0  0  0  0  0  0
    0.7860    0.3346   -0.1932 C   0  0  0  0  0  0  0  0  0  0  0  0
    2.0316   -1.8438   -0.8199 C   0  0  0  0  0  0  0  0  0  0  0  0
    0.3238   -2.7935    1.7522 C   0  0  0  0  0  0  0  0  0  0  0  0
    3.4313   -1.2879   -0.8671 N   0  3  0  0  0  0  0  0  0  0  0  0
    4.1723   -1.3499    0.4559 C   0  0  0  0  0  0  0  0  0  0  0  0
    4.2372   -1.8711   -2.0157 C   0  0  0  0  0  0  0  0  0  0  0  0
    5.7256   -1.5106   -1.9387 C   0  0  0  0  0  0  0  0  0  0  0  0
    6.0166    0.0968   -1.1335 S   0  0  0  0  0  0  0  0  0  0  0  0
    5.2709   -0.2754    0.4989 C   0  0  0  0  0  0  0  0  0  0  0  0
   -1.1308   -0.3190    2.8180 C   0  0  0  0  0  0  0  0  0  0  0  0
   -2.3848    0.3004    2.7674 C   0  0  0  0  0  0  0  0  0  0  0  0
   -3.2091    0.3077    3.8953 C   0  0  0  0  0  0  0  0  0  0  0  0
   -2.7921   -0.2998    5.0854 C   0  0  0  0  0  0  0  0  0  0  0  0
   -1.5334   -0.9100    5.1322 C   0  0  0  0  0  0  0  0  0  0  0  0
   -0.7054   -0.9230    4.0061 C   0  0  0  0  0  0  0  0  0  0  0  0
   -0.5091    2.1451    1.0318 C   0  0  0  0  0  0  0  0  0  0  0  0
   -1.2164    2.8117    0.0243 C   0  0  0  0  0  0  0  0  0  0  0  0
   -1.6420    4.1317    0.2117 C   0  0  0  0  0  0  0  0  0  0  0  0
   -1.3521    4.8167    1.3972 C   0  0  0  0  0  0  0  0  0  0  0  0
   -0.6482    4.1490    2.4049 C   0  0  0  0  0  0  0  0  0  0  0  0
   -0.2191    2.8294    2.2188 C   0  0  0  0  0  0  0  0  0  0  0  0
   -1.9516    6.4918    1.5535 S   0  0  0  0  0  0  0  0  0  0  0  0
   -3.6741   -0.2674    6.3085 C   0  0  0  0  0  0  0  0  0  0  0  0
   -0.6750    7.2571    2.5930 C   0  0  0  0  0  0  0  0  0  0  0  0
   -3.3796    0.9415    7.1849 C   0  0  0  0  0  0  0  0  0  0  0  0
    1.1111    0.9083   -0.9870 H   0  0  0  0  0  0  0  0  0  0  0  0
    1.6385   -1.8704   -1.8147 H   0  0  0  0  0  0  0  0  0  0  0  0
    2.0834   -2.8236   -0.3931 H   0  0  0  0  0  0  0  0  0  0  0  0
   -0.2869   -2.7642    2.6303 H   0  0  0  0  0  0  0  0  0  0  0  0
    1.3009   -3.1460    2.0089 H   0  0  0  0  0  0  0  0  0  0  0  0
   -0.1160   -3.4532    1.0337 H   0  0  0  0  0  0  0  0  0  0  0  0
    3.3186   -0.2911   -1.0519 H   0  0  0  0  0  0  0  0  0  0  0  0
    4.6183   -2.3162    0.5664 H   0  0  0  0  0  0  0  0  0  0  0  0
    3.4801   -1.1742    1.2527 H   0  0  0  0  0  0  0  0  0  0  0  0
    3.8415   -1.4960   -2.9364 H   0  0  0  0  0  0  0  0  0  0  0  0
    4.1597   -2.9366   -1.9560 H   0  0  0  0  0  0  0  0  0  0  0  0
    6.1208   -1.4726   -2.9323 H   0  0  0  0  0  0  0  0  0  0  0  0
    6.2105   -2.2606   -1.3494 H   0  0  0  0  0  0  0  0  0  0  0  0
    4.8445    0.6259    0.8871 H   0  0  0  0  0  0  0  0  0  0  0  0
    6.0554   -0.6603    1.1163 H   0  0  0  0  0  0  0  0  0  0  0  0
   -2.7011    0.7526    1.8953 H   0  0  0  0  0  0  0  0  0  0  0  0
   -4.1333    0.7648    3.8507 H   0  0  0  0  0  0  0  0  0  0  0  0
   -1.2134   -1.3547    6.0068 H   0  0  0  0  0  0  0  0  0  0  0  0
    0.2197   -1.3781    4.0511 H   0  0  0  0  0  0  0  0  0  0  0  0
   -1.4253    2.3266   -0.8623 H   0  0  0  0  0  0  0  0  0  0  0  0
   -2.1761    4.6057   -0.5333 H   0  0  0  0  0  0  0  0  0  0  0  0
   -0.4435    4.6332    3.2930 H   0  0  0  0  0  0  0  0  0  0  0  0
    0.3161    2.3563    2.9636 H   0  0  0  0  0  0  0  0  0  0  0  0
   -3.5084   -1.1574    6.8788 H   0  0  0  0  0  0  0  0  0  0  0  0
   -4.6916   -0.2031    5.9836 H   0  0  0  0  0  0  0  0  0  0  0  0
   -0.9224    8.2840    2.7638 H   0  0  0  0  0  0  0  0  0  0  0  0
    0.2718    7.1959    2.0983 H   0  0  0  0  0  0  0  0  0  0  0  0
   -0.6219    6.7425    3.5296 H   0  0  0  0  0  0  0  0  0  0  0  0
   -2.3651    0.8987    7.5224 H   0  0  0  0  0  0  0  0  0  0  0  0
   -4.0368    0.9385    8.0293 H   0  0  0  0  0  0  0  0  0  0  0  0
   -3.5298    1.8372    6.6192 H   0  0  0  0  0  0  0  0  0  0  0  0
  1  5  2  0  0  0  0
  1  2  1  0  0  0  0
  2  3  1  0  0  0  0
  3  4  2  0  0  0  0
  4  5  1  0  0  0  0
  5 30  1  0  0  0  0
  6  4  1  0  0  0  0
  6 31  1  0  0  0  0
  6 32  1  0  0  0  0
  7  3  1  0  0  0  0
  7 33  1  0  0  0  0
  7 34  1  0  0  0  0
  7 35  1  0  0  0  0
  8  6  1  0  0  0  0
  8  9  1  0  0  0  0
  8 10  1  0  0  0  0
  8 36  1  0  0  0  0
  9 37  1  0  0  0  0
  9 38  1  0  0  0  0
 10 11  1  0  0  0  0
 10 39  1  0  0  0  0
 10 40  1  0  0  0  0
 11 12  1  0  0  0  0
 11 41  1  0  0  0  0
 11 42  1  0  0  0  0
 12 13  1  0  0  0  0
 13  9  1  0  0  0  0
 13 43  1  0  0  0  0
 13 44  1  0  0  0  0
 14 15  2  0  0  0  0
 14  2  1  0  0  0  0
 14 19  1  0  0  0  0
 15 16  1  0  0  0  0
 15 45  1  0  0  0  0
 16 17  2  0  0  0  0
 16 46  1  0  0  0  0
 17 18  1  0  0  0  0
 17 27  1  0  0  0  0
 18 19  2  0  0  0  0
 18 47  1  0  0  0  0
 19 48  1  0  0  0  0
 20 21  2  0  0  0  0
 20  1  1  0  0  0  0
 20 25  1  0  0  0  0
 21 22  1  0  0  0  0
 21 49  1  0  0  0  0
 22 23  2  0  0  0  0
 22 50  1  0  0  0  0
 23 24  1  0  0  0  0
 23 26  1  0  0  0  0
 24 25  2  0  0  0  0
 24 51  1  0  0  0  0
 25 52  1  0  0  0  0
 26 28  1  0  0  0  0
 27 29  1  0  0  0  0
 27 53  1  0  0  0  0
 27 54  1  0  0  0  0
 28 55  1  0  0  0  0
 28 56  1  0  0  0  0
 28 57  1  0  0  0  0
 29 58  1  0  0  0  0
 29 59  1  0  0  0  0
 29 60  1  0  0  0  0
M  CHG  1   8   1
M  END
$$$$
