# Supplementary material for: Combined computational and classical medicinal chemistry procedure to disclose novel pyrrole-based compounds as potential antituberculosis agents
Source: J Comput Aided Mol Des. 2026 Apr 6;40(1):92. doi: 10.1007/s10822-026-00794-6 (PMC13053371; doi:10.1007/s10822-026-00794-6)
Supplement: Supplementary file 1 — Supplementary Material 1 [file 10822_2026_794_MOESM1_ESM.zip › Dataset.M_3-D_QSAR_Full_236/mols/TrainingSet/BMC2010_26.sdf]

15335600_0023_0001_124.3707
 OpenBabel10172509213D

 63 66  0  0  0  0  0  0  0  0999 V2000
   -0.2976   -0.3162    1.5451 C   0  0  0  0  0  0  0  0  0  0  0  0
    0.0566    0.8024    0.7866 N   0  0  0  0  0  0  0  0  0  0  0  0
    0.9773    0.3871   -0.1877 C   0  0  0  0  0  0  0  0  0  0  0  0
    1.1627   -0.9871   -0.0671 C   0  0  0  0  0  0  0  0  0  0  0  0
    0.3609   -1.4113    1.0171 C   0  0  0  0  0  0  0  0  0  0  0  0
    2.0432   -1.8673   -0.8935 C   0  0  0  0  0  0  0  0  0  0  0  0
    1.6550    1.3283   -1.1345 C   0  0  0  0  0  0  0  0  0  0  0  0
    3.4886   -1.7727   -0.4413 N   0  3  0  0  0  0  0  0  0  0  0  0
    4.4760   -2.0312   -1.5565 C   0  0  0  0  0  0  0  0  0  0  0  0
    3.7667   -2.5532    0.8395 C   0  0  0  0  0  0  0  0  0  0  0  0
    4.7262   -3.7333    0.6580 C   0  0  0  0  0  0  0  0  0  0  0  0
    4.3180   -4.7499   -0.7921 S   0  0  0  0  0  0  0  0  0  0  0  0
    4.4095   -3.4668   -2.0857 C   0  0  0  0  0  0  0  0  0  0  0  0
   -0.4037    2.1400    0.9894 C   0  0  0  0  0  0  0  0  0  0  0  0
   -0.7900    2.9276   -0.1015 C   0  0  0  0  0  0  0  0  0  0  0  0
   -1.2568    4.2312    0.1027 C   0  0  0  0  0  0  0  0  0  0  0  0
   -1.3369    4.7631    1.3924 C   0  0  0  0  0  0  0  0  0  0  0  0
   -0.9676    3.9679    2.4799 C   0  0  0  0  0  0  0  0  0  0  0  0
   -0.5006    2.6641    2.2837 C   0  0  0  0  0  0  0  0  0  0  0  0
   -1.3007   -0.3537    2.6165 C   0  0  0  0  0  0  0  0  0  0  0  0
   -2.6247    0.0323    2.3779 C   0  0  0  0  0  0  0  0  0  0  0  0
   -3.5729   -0.0181    3.4030 C   0  0  0  0  0  0  0  0  0  0  0  0
   -3.2147   -0.4625    4.6813 C   0  0  0  0  0  0  0  0  0  0  0  0
   -1.8959   -0.8697    4.9142 C   0  0  0  0  0  0  0  0  0  0  0  0
   -0.9472   -0.8173    3.8896 C   0  0  0  0  0  0  0  0  0  0  0  0
   -4.2437   -0.5319    5.7829 C   0  0  0  0  0  0  0  0  0  0  0  0
   -1.9604    6.4046    1.6970 S   0  0  0  0  0  0  0  0  0  0  0  0
   -4.9637   -1.8808    5.7983 C   0  0  0  0  0  0  0  0  0  0  0  0
   -0.8585    7.3752    0.6339 C   0  0  0  0  0  0  0  0  0  0  0  0
   -5.9967   -1.9458    6.9119 C   0  0  0  0  0  0  0  0  0  0  0  0
    0.2801   -2.3816    1.3592 H   0  0  0  0  0  0  0  0  0  0  0  0
    1.9769   -1.5652   -1.9178 H   0  0  0  0  0  0  0  0  0  0  0  0
    1.7164   -2.8796   -0.7782 H   0  0  0  0  0  0  0  0  0  0  0  0
    1.2897    2.3210   -0.9731 H   0  0  0  0  0  0  0  0  0  0  0  0
    1.4483    1.0315   -2.1415 H   0  0  0  0  0  0  0  0  0  0  0  0
    2.7113    1.3051   -0.9655 H   0  0  0  0  0  0  0  0  0  0  0  0
    3.6419   -0.7975   -0.1847 H   0  0  0  0  0  0  0  0  0  0  0  0
    5.4637   -1.8478   -1.1882 H   0  0  0  0  0  0  0  0  0  0  0  0
    4.2270   -1.3772   -2.3659 H   0  0  0  0  0  0  0  0  0  0  0  0
    2.8370   -2.9304    1.2115 H   0  0  0  0  0  0  0  0  0  0  0  0
    4.2388   -1.8738    1.5180 H   0  0  0  0  0  0  0  0  0  0  0  0
    4.6810   -4.3491    1.5318 H   0  0  0  0  0  0  0  0  0  0  0  0
    5.7070   -3.3331    0.5073 H   0  0  0  0  0  0  0  0  0  0  0  0
    3.5411   -3.5544   -2.7046 H   0  0  0  0  0  0  0  0  0  0  0  0
    5.3226   -3.6366   -2.6170 H   0  0  0  0  0  0  0  0  0  0  0  0
   -0.7305    2.5461   -1.0586 H   0  0  0  0  0  0  0  0  0  0  0  0
   -1.5442    4.8043   -0.7060 H   0  0  0  0  0  0  0  0  0  0  0  0
   -1.0400    4.3461    3.4374 H   0  0  0  0  0  0  0  0  0  0  0  0
   -0.2270    2.0875    3.0947 H   0  0  0  0  0  0  0  0  0  0  0  0
   -2.9026    0.3564    1.4383 H   0  0  0  0  0  0  0  0  0  0  0  0
   -4.5448    0.2745    3.2163 H   0  0  0  0  0  0  0  0  0  0  0  0
   -1.6224   -1.2109    5.8490 H   0  0  0  0  0  0  0  0  0  0  0  0
    0.0215   -1.1226    4.0726 H   0  0  0  0  0  0  0  0  0  0  0  0
   -4.9646    0.2446    5.6337 H   0  0  0  0  0  0  0  0  0  0  0  0
   -3.7396   -0.4115    6.7190 H   0  0  0  0  0  0  0  0  0  0  0  0
   -4.2434   -2.6582    5.9459 H   0  0  0  0  0  0  0  0  0  0  0  0
   -5.4688   -2.0035    4.8630 H   0  0  0  0  0  0  0  0  0  0  0  0
   -1.1129    8.4118    0.7085 H   0  0  0  0  0  0  0  0  0  0  0  0
   -0.9671    7.0534   -0.3808 H   0  0  0  0  0  0  0  0  0  0  0  0
    0.1549    7.2333    0.9465 H   0  0  0  0  0  0  0  0  0  0  0  0
   -5.5102   -1.8249    7.8572 H   0  0  0  0  0  0  0  0  0  0  0  0
   -6.4918   -2.8940    6.8843 H   0  0  0  0  0  0  0  0  0  0  0  0
   -6.7152   -1.1643    6.7780 H   0  0  0  0  0  0  0  0  0  0  0  0
  1  5  2  0  0  0  0
  1  2  1  0  0  0  0
  2  3  1  0  0  0  0
  3  4  2  0  0  0  0
  4  5  1  0  0  0  0
  5 31  1  0  0  0  0
  6  4  1  0  0  0  0
  6 32  1  0  0  0  0
  6 33  1  0  0  0  0
  7  3  1  0  0  0  0
  7 34  1  0  0  0  0
  7 35  1  0  0  0  0
  7 36  1  0  0  0  0
  8  6  1  0  0  0  0
  8  9  1  0  0  0  0
  8 10  1  0  0  0  0
  8 37  1  0  0  0  0
  9 38  1  0  0  0  0
  9 39  1  0  0  0  0
 10 11  1  0  0  0  0
 10 40  1  0  0  0  0
 10 41  1  0  0  0  0
 11 12  1  0  0  0  0
 11 42  1  0  0  0  0
 11 43  1  0  0  0  0
 12 13  1  0  0  0  0
 13  9  1  0  0  0  0
 13 44  1  0  0  0  0
 13 45  1  0  0  0  0
 14 15  2  0  0  0  0
 14  2  1  0  0  0  0
 14 19  1  0  0  0  0
 15 16  1  0  0  0  0
 15 46  1  0  0  0  0
 16 17  2  0  0  0  0
 16 47  1  0  0  0  0
 17 18  1  0  0  0  0
 17 27  1  0  0  0  0
 18 19  2  0  0  0  0
 18 48  1  0  0  0  0
 19 49  1  0  0  0  0
 20 21  2  0  0  0  0
 20  1  1  0  0  0  0
 20 25  1  0  0  0  0
 21 22  1  0  0  0  0
 21 50  1  0  0  0  0
 22 23  2  0  0  0  0
 22 51  1  0  0  0  0
 23 24  1  0  0  0  0
 23 26  1  0  0  0  0
 24 25  2  0  0  0  0
 24 52  1  0  0  0  0
 25 53  1  0  0  0  0
 26 28  1  0  0  0  0
 26 54  1  0  0  0  0
 26 55  1  0  0  0  0
 27 29  1  0  0  0  0
 28 30  1  0  0  0  0
 28 56  1  0  0  0  0
 28 57  1  0  0  0  0
 29 58  1  0  0  0  0
 29 59  1  0  0  0  0
 29 60  1  0  0  0  0
 30 61  1  0  0  0  0
 30 62  1  0  0  0  0
 30 63  1  0  0  0  0
M  CHG  1   8   1
M  END
$$$$
