# Supplementary material for: Combined computational and classical medicinal chemistry procedure to disclose novel pyrrole-based compounds as potential antituberculosis agents
Source: J Comput Aided Mol Des. 2026 Apr 6;40(1):92. doi: 10.1007/s10822-026-00794-6 (PMC13053371; doi:10.1007/s10822-026-00794-6)
Supplement: Supplementary file 1 — Supplementary Material 1 [file 10822_2026_794_MOESM1_ESM.zip › Dataset.M_3-D_QSAR_Full_236/mols/TrainingSet/BMC2010_27.sdf]

15335601_0008_0001_126.4079
 OpenBabel10172509213D

 63 66  0  0  0  0  0  0  0  0999 V2000
    0.1672    0.7966    0.9896 C   0  0  0  0  0  0  0  0  0  0  0  0
   -0.3807   -0.3444    1.5744 N   0  0  0  0  0  0  0  0  0  0  0  0
    0.5094   -1.4034    1.3581 C   0  0  0  0  0  0  0  0  0  0  0  0
    1.6252   -0.9328    0.6657 C   0  0  0  0  0  0  0  0  0  0  0  0
    1.3892    0.4459    0.4450 C   0  0  0  0  0  0  0  0  0  0  0  0
    2.8108   -1.7584    0.2691 C   0  0  0  0  0  0  0  0  0  0  0  0
    0.2145   -2.8147    1.7697 C   0  0  0  0  0  0  0  0  0  0  0  0
    3.7648   -1.2215   -0.7638 N   0  3  0  0  0  0  0  0  0  0  0  0
    3.1254   -0.8560   -2.0871 C   0  0  0  0  0  0  0  0  0  0  0  0
    4.7372   -0.1837   -0.2271 C   0  0  0  0  0  0  0  0  0  0  0  0
    5.5064    0.5276   -1.3466 C   0  0  0  0  0  0  0  0  0  0  0  0
    5.8636   -0.5867   -2.7423 S   0  0  0  0  0  0  0  0  0  0  0  0
    4.1442   -0.9871   -3.2287 C   0  0  0  0  0  0  0  0  0  0  0  0
   -1.6386   -0.4234    2.2447 C   0  0  0  0  0  0  0  0  0  0  0  0
   -1.7542   -1.1171    3.4539 C   0  0  0  0  0  0  0  0  0  0  0  0
   -2.9894   -1.1895    4.1045 C   0  0  0  0  0  0  0  0  0  0  0  0
   -4.1219   -0.5748    3.5575 C   0  0  0  0  0  0  0  0  0  0  0  0
   -3.9990    0.1187    2.3480 C   0  0  0  0  0  0  0  0  0  0  0  0
   -2.7660    0.1998    1.6959 C   0  0  0  0  0  0  0  0  0  0  0  0
   -0.3785    2.1561    1.0722 C   0  0  0  0  0  0  0  0  0  0  0  0
   -0.5637    2.7798    2.3113 C   0  0  0  0  0  0  0  0  0  0  0  0
   -1.0502    4.0891    2.3790 C   0  0  0  0  0  0  0  0  0  0  0  0
   -1.3633    4.7900    1.2122 C   0  0  0  0  0  0  0  0  0  0  0  0
   -1.1593    4.1767   -0.0276 C   0  0  0  0  0  0  0  0  0  0  0  0
   -0.6716    2.8675   -0.0976 C   0  0  0  0  0  0  0  0  0  0  0  0
   -1.9429    6.4704    1.3411 S   0  0  0  0  0  0  0  0  0  0  0  0
   -5.4577   -0.6625    4.2548 C   0  0  0  0  0  0  0  0  0  0  0  0
   -3.5073    6.3415    0.4317 C   0  0  0  0  0  0  0  0  0  0  0  0
   -6.3755   -1.7530    3.6926 C   0  0  0  0  0  0  0  0  0  0  0  0
   -5.8855   -3.1649    3.9868 C   0  0  0  0  0  0  0  0  0  0  0  0
    2.0296    1.0892   -0.0460 H   0  0  0  0  0  0  0  0  0  0  0  0
    2.4342   -2.6872   -0.1055 H   0  0  0  0  0  0  0  0  0  0  0  0
    3.3998   -1.8043    1.1612 H   0  0  0  0  0  0  0  0  0  0  0  0
   -0.7219   -2.8473    2.2864 H   0  0  0  0  0  0  0  0  0  0  0  0
    0.9909   -3.1674    2.4160 H   0  0  0  0  0  0  0  0  0  0  0  0
    0.1640   -3.4366    0.9004 H   0  0  0  0  0  0  0  0  0  0  0  0
    4.3522   -2.0220   -0.9974 H   0  0  0  0  0  0  0  0  0  0  0  0
    2.7745    0.1538   -2.0420 H   0  0  0  0  0  0  0  0  0  0  0  0
    2.3084   -1.5214   -2.2731 H   0  0  0  0  0  0  0  0  0  0  0  0
    5.4393   -0.6707    0.4170 H   0  0  0  0  0  0  0  0  0  0  0  0
    4.1697    0.5545    0.3001 H   0  0  0  0  0  0  0  0  0  0  0  0
    6.4308    0.8943   -0.9518 H   0  0  0  0  0  0  0  0  0  0  0  0
    4.8966    1.3282   -1.7101 H   0  0  0  0  0  0  0  0  0  0  0  0
    4.1217   -1.9956   -3.5856 H   0  0  0  0  0  0  0  0  0  0  0  0
    3.8616   -0.2782   -3.9787 H   0  0  0  0  0  0  0  0  0  0  0  0
   -0.9268   -1.5759    3.8661 H   0  0  0  0  0  0  0  0  0  0  0  0
   -3.0672   -1.7014    4.9972 H   0  0  0  0  0  0  0  0  0  0  0  0
   -4.8271    0.5745    1.9339 H   0  0  0  0  0  0  0  0  0  0  0  0
   -2.6861    0.7200    0.8082 H   0  0  0  0  0  0  0  0  0  0  0  0
   -0.3399    2.2703    3.1804 H   0  0  0  0  0  0  0  0  0  0  0  0
   -1.1788    4.5408    3.2979 H   0  0  0  0  0  0  0  0  0  0  0  0
   -1.3697    4.6929   -0.8961 H   0  0  0  0  0  0  0  0  0  0  0  0
   -0.5269    2.4230   -1.0176 H   0  0  0  0  0  0  0  0  0  0  0  0
   -5.9533    0.2806    4.1552 H   0  0  0  0  0  0  0  0  0  0  0  0
   -5.2614   -0.9148    5.2759 H   0  0  0  0  0  0  0  0  0  0  0  0
   -3.9916    7.2955    0.4181 H   0  0  0  0  0  0  0  0  0  0  0  0
   -4.1415    5.6264    0.9126 H   0  0  0  0  0  0  0  0  0  0  0  0
   -3.3115    6.0266   -0.5720 H   0  0  0  0  0  0  0  0  0  0  0  0
   -6.4386   -1.6298    2.6316 H   0  0  0  0  0  0  0  0  0  0  0  0
   -7.3271   -1.6425    4.1692 H   0  0  0  0  0  0  0  0  0  0  0  0
   -4.9320   -3.3150    3.5250 H   0  0  0  0  0  0  0  0  0  0  0  0
   -6.5859   -3.8739    3.5975 H   0  0  0  0  0  0  0  0  0  0  0  0
   -5.7943   -3.2976    5.0446 H   0  0  0  0  0  0  0  0  0  0  0  0
  1  5  2  0  0  0  0
  1  2  1  0  0  0  0
  2  3  1  0  0  0  0
  3  4  2  0  0  0  0
  4  5  1  0  0  0  0
  5 31  1  0  0  0  0
  6  4  1  0  0  0  0
  6 32  1  0  0  0  0
  6 33  1  0  0  0  0
  7  3  1  0  0  0  0
  7 34  1  0  0  0  0
  7 35  1  0  0  0  0
  7 36  1  0  0  0  0
  8  6  1  0  0  0  0
  8  9  1  0  0  0  0
  8 10  1  0  0  0  0
  8 37  1  0  0  0  0
  9 38  1  0  0  0  0
  9 39  1  0  0  0  0
 10 11  1  0  0  0  0
 10 40  1  0  0  0  0
 10 41  1  0  0  0  0
 11 12  1  0  0  0  0
 11 42  1  0  0  0  0
 11 43  1  0  0  0  0
 12 13  1  0  0  0  0
 13  9  1  0  0  0  0
 13 44  1  0  0  0  0
 13 45  1  0  0  0  0
 14 15  2  0  0  0  0
 14  2  1  0  0  0  0
 14 19  1  0  0  0  0
 15 16  1  0  0  0  0
 15 46  1  0  0  0  0
 16 17  2  0  0  0  0
 16 47  1  0  0  0  0
 17 18  1  0  0  0  0
 17 27  1  0  0  0  0
 18 19  2  0  0  0  0
 18 48  1  0  0  0  0
 19 49  1  0  0  0  0
 20 21  2  0  0  0  0
 20  1  1  0  0  0  0
 20 25  1  0  0  0  0
 21 22  1  0  0  0  0
 21 50  1  0  0  0  0
 22 23  2  0  0  0  0
 22 51  1  0  0  0  0
 23 24  1  0  0  0  0
 23 26  1  0  0  0  0
 24 25  2  0  0  0  0
 24 52  1  0  0  0  0
 25 53  1  0  0  0  0
 26 28  1  0  0  0  0
 27 29  1  0  0  0  0
 27 54  1  0  0  0  0
 27 55  1  0  0  0  0
 28 56  1  0  0  0  0
 28 57  1  0  0  0  0
 28 58  1  0  0  0  0
 29 30  1  0  0  0  0
 29 59  1  0  0  0  0
 29 60  1  0  0  0  0
 30 61  1  0  0  0  0
 30 62  1  0  0  0  0
 30 63  1  0  0  0  0
M  CHG  1   8   1
M  END
$$$$
