# Supplementary material for: Combined computational and classical medicinal chemistry procedure to disclose novel pyrrole-based compounds as potential antituberculosis agents
Source: J Comput Aided Mol Des. 2026 Apr 6;40(1):92. doi: 10.1007/s10822-026-00794-6 (PMC13053371; doi:10.1007/s10822-026-00794-6)
Supplement: Supplementary file 1 — Supplementary Material 1 [file 10822_2026_794_MOESM1_ESM.zip › Dataset.M_3-D_QSAR_Full_236/mols/TrainingSet/BMC2010_28.sdf]

15335602_0020_0003_124.9005
 OpenBabel10172509213D

 63 66  0  0  0  0  0  0  0  0999 V2000
    0.0378    0.8038    0.9203 C   0  0  0  0  0  0  0  0  0  0  0  0
   -0.1456   -0.2368    1.8353 N   0  0  0  0  0  0  0  0  0  0  0  0
    0.6122   -1.3313    1.3951 C   0  0  0  0  0  0  0  0  0  0  0  0
    1.2655   -0.9832    0.2150 C   0  0  0  0  0  0  0  0  0  0  0  0
    0.8504    0.3347   -0.0964 C   0  0  0  0  0  0  0  0  0  0  0  0
    2.1805   -1.8466   -0.5937 C   0  0  0  0  0  0  0  0  0  0  0  0
    0.5937   -2.6782    2.0568 C   0  0  0  0  0  0  0  0  0  0  0  0
    3.3581   -1.1056   -1.1960 N   0  3  0  0  0  0  0  0  0  0  0  0
    4.3041   -0.5738   -0.1232 C   0  0  0  0  0  0  0  0  0  0  0  0
    4.0688   -1.9753   -2.2222 C   0  0  0  0  0  0  0  0  0  0  0  0
    5.1207   -1.1874   -3.0038 C   0  0  0  0  0  0  0  0  0  0  0  0
    6.4187   -0.5149   -1.9227 S   0  0  0  0  0  0  0  0  0  0  0  0
    5.3590    0.3529   -0.7279 C   0  0  0  0  0  0  0  0  0  0  0  0
   -1.0001   -0.2088    2.9811 C   0  0  0  0  0  0  0  0  0  0  0  0
   -2.2682    0.3765    2.8927 C   0  0  0  0  0  0  0  0  0  0  0  0
   -3.1247    0.3706    3.9981 C   0  0  0  0  0  0  0  0  0  0  0  0
   -2.7174   -0.1911    5.2076 C   0  0  0  0  0  0  0  0  0  0  0  0
   -1.4430   -0.7630    5.3014 C   0  0  0  0  0  0  0  0  0  0  0  0
   -0.5863   -0.7740    4.1940 C   0  0  0  0  0  0  0  0  0  0  0  0
   -0.4588    2.1794    1.0574 C   0  0  0  0  0  0  0  0  0  0  0  0
   -0.2019    2.9300    2.2108 C   0  0  0  0  0  0  0  0  0  0  0  0
   -0.6614    4.2458    2.3187 C   0  0  0  0  0  0  0  0  0  0  0  0
   -1.3960    4.8396    1.2825 C   0  0  0  0  0  0  0  0  0  0  0  0
   -1.6159    4.0963    0.1128 C   0  0  0  0  0  0  0  0  0  0  0  0
   -1.1610    2.7787    0.0044 C   0  0  0  0  0  0  0  0  0  0  0  0
   -1.8589    6.2818    1.4280 C   0  0  0  0  0  0  0  0  0  0  0  0
   -3.8502   -0.2220    6.5826 S   0  0  0  0  0  0  0  0  0  0  0  0
   -0.8029    7.2343    0.8572 C   0  0  0  0  0  0  0  0  0  0  0  0
   -2.9373    0.8100    7.7598 C   0  0  0  0  0  0  0  0  0  0  0  0
   -3.2229    6.5624    0.7875 C   0  0  0  0  0  0  0  0  0  0  0  0
    1.1120    0.8604   -0.9451 H   0  0  0  0  0  0  0  0  0  0  0  0
    1.6145   -2.2825   -1.3903 H   0  0  0  0  0  0  0  0  0  0  0  0
    2.5849   -2.5784    0.0740 H   0  0  0  0  0  0  0  0  0  0  0  0
    0.0054   -2.6291    2.9492 H   0  0  0  0  0  0  0  0  0  0  0  0
    1.5936   -2.9678    2.3043 H   0  0  0  0  0  0  0  0  0  0  0  0
    0.1689   -3.3980    1.3887 H   0  0  0  0  0  0  0  0  0  0  0  0
    3.0007   -0.2857   -1.6863 H   0  0  0  0  0  0  0  0  0  0  0  0
    4.7941   -1.3987    0.3503 H   0  0  0  0  0  0  0  0  0  0  0  0
    3.7312   -0.0169    0.5885 H   0  0  0  0  0  0  0  0  0  0  0  0
    3.3451   -2.3623   -2.9088 H   0  0  0  0  0  0  0  0  0  0  0  0
    4.5657   -2.7664   -1.7005 H   0  0  0  0  0  0  0  0  0  0  0  0
    4.6388   -0.3766   -3.5091 H   0  0  0  0  0  0  0  0  0  0  0  0
    5.5850   -1.8574   -3.6969 H   0  0  0  0  0  0  0  0  0  0  0  0
    4.8650    1.1606   -1.2264 H   0  0  0  0  0  0  0  0  0  0  0  0
    5.9797    0.7117    0.0664 H   0  0  0  0  0  0  0  0  0  0  0  0
   -2.5723    0.8139    2.0088 H   0  0  0  0  0  0  0  0  0  0  0  0
   -4.0662    0.7855    3.9180 H   0  0  0  0  0  0  0  0  0  0  0  0
   -1.1328   -1.1795    6.1932 H   0  0  0  0  0  0  0  0  0  0  0  0
    0.3509   -1.1990    4.2715 H   0  0  0  0  0  0  0  0  0  0  0  0
    0.3310    2.5086    2.9876 H   0  0  0  0  0  0  0  0  0  0  0  0
   -0.4571    4.7877    3.1729 H   0  0  0  0  0  0  0  0  0  0  0  0
   -2.1199    4.5278   -0.6777 H   0  0  0  0  0  0  0  0  0  0  0  0
   -1.3442    2.2434   -0.8587 H   0  0  0  0  0  0  0  0  0  0  0  0
   -1.9814    6.4513    2.4774 H   0  0  0  0  0  0  0  0  0  0  0  0
   -0.6901    7.0546   -0.1916 H   0  0  0  0  0  0  0  0  0  0  0  0
    0.1319    7.0672    1.3502 H   0  0  0  0  0  0  0  0  0  0  0  0
   -1.1131    8.2462    1.0144 H   0  0  0  0  0  0  0  0  0  0  0  0
   -3.4969    0.8956    8.6678 H   0  0  0  0  0  0  0  0  0  0  0  0
   -2.7877    1.7828    7.3400 H   0  0  0  0  0  0  0  0  0  0  0  0
   -1.9883    0.3610    7.9666 H   0  0  0  0  0  0  0  0  0  0  0  0
   -3.1593    6.4076   -0.2693 H   0  0  0  0  0  0  0  0  0  0  0  0
   -3.5072    7.5752    0.9832 H   0  0  0  0  0  0  0  0  0  0  0  0
   -3.9544    5.9003    1.2016 H   0  0  0  0  0  0  0  0  0  0  0  0
  1  5  2  0  0  0  0
  1  2  1  0  0  0  0
  2  3  1  0  0  0  0
  3  4  2  0  0  0  0
  4  5  1  0  0  0  0
  5 31  1  0  0  0  0
  6  4  1  0  0  0  0
  6 32  1  0  0  0  0
  6 33  1  0  0  0  0
  7  3  1  0  0  0  0
  7 34  1  0  0  0  0
  7 35  1  0  0  0  0
  7 36  1  0  0  0  0
  8  6  1  0  0  0  0
  8  9  1  0  0  0  0
  8 10  1  0  0  0  0
  8 37  1  0  0  0  0
  9 38  1  0  0  0  0
  9 39  1  0  0  0  0
 10 11  1  0  0  0  0
 10 40  1  0  0  0  0
 10 41  1  0  0  0  0
 11 12  1  0  0  0  0
 11 42  1  0  0  0  0
 11 43  1  0  0  0  0
 12 13  1  0  0  0  0
 13  9  1  0  0  0  0
 13 44  1  0  0  0  0
 13 45  1  0  0  0  0
 14 15  2  0  0  0  0
 14  2  1  0  0  0  0
 14 19  1  0  0  0  0
 15 16  1  0  0  0  0
 15 46  1  0  0  0  0
 16 17  2  0  0  0  0
 16 47  1  0  0  0  0
 17 18  1  0  0  0  0
 17 27  1  0  0  0  0
 18 19  2  0  0  0  0
 18 48  1  0  0  0  0
 19 49  1  0  0  0  0
 20 21  2  0  0  0  0
 20  1  1  0  0  0  0
 20 25  1  0  0  0  0
 21 22  1  0  0  0  0
 21 50  1  0  0  0  0
 22 23  2  0  0  0  0
 22 51  1  0  0  0  0
 23 24  1  0  0  0  0
 23 26  1  0  0  0  0
 24 25  2  0  0  0  0
 24 52  1  0  0  0  0
 25 53  1  0  0  0  0
 26 28  1  0  0  0  0
 26 54  1  0  0  0  0
 27 29  1  0  0  0  0
 28 55  1  0  0  0  0
 28 56  1  0  0  0  0
 28 57  1  0  0  0  0
 29 58  1  0  0  0  0
 29 59  1  0  0  0  0
 29 60  1  0  0  0  0
 30 26  1  0  0  0  0
 30 61  1  0  0  0  0
 30 62  1  0  0  0  0
 30 63  1  0  0  0  0
M  CHG  1   8   1
M  END
$$$$
