# Supplementary material for: Combined computational and classical medicinal chemistry procedure to disclose novel pyrrole-based compounds as potential antituberculosis agents
Source: J Comput Aided Mol Des. 2026 Apr 6;40(1):92. doi: 10.1007/s10822-026-00794-6 (PMC13053371; doi:10.1007/s10822-026-00794-6)
Supplement: Supplementary file 1 — Supplementary Material 1 [file 10822_2026_794_MOESM1_ESM.zip › Dataset.M_3-D_QSAR_Full_236/mols/TrainingSet/BMC2010_29.sdf]

15335604_0003_0003_130.5239
 OpenBabel10172509213D

 63 66  0  0  0  0  0  0  0  0999 V2000
   -0.0180    0.7778    0.8372 C   0  0  0  0  0  0  0  0  0  0  0  0
   -0.2912   -0.3197    1.6544 N   0  0  0  0  0  0  0  0  0  0  0  0
    0.4828   -1.3941    1.1975 C   0  0  0  0  0  0  0  0  0  0  0  0
    1.2736   -0.9695    0.1320 C   0  0  0  0  0  0  0  0  0  0  0  0
    0.9126    0.3791   -0.1050 C   0  0  0  0  0  0  0  0  0  0  0  0
    2.2564   -1.8096   -0.6229 C   0  0  0  0  0  0  0  0  0  0  0  0
    0.3518   -2.7855    1.7386 C   0  0  0  0  0  0  0  0  0  0  0  0
    3.5012   -1.1377   -1.1511 N   0  3  0  0  0  0  0  0  0  0  0  0
    3.3104   -0.4942   -2.5144 C   0  0  0  0  0  0  0  0  0  0  0  0
    4.2231   -0.2660   -0.1423 C   0  0  0  0  0  0  0  0  0  0  0  0
    5.7170   -0.1519   -0.4970 C   0  0  0  0  0  0  0  0  0  0  0  0
    6.0725   -0.2261   -2.2917 S   0  0  0  0  0  0  0  0  0  0  0  0
    4.4832    0.4111   -2.9087 C   0  0  0  0  0  0  0  0  0  0  0  0
   -1.2182   -0.3527    2.7388 C   0  0  0  0  0  0  0  0  0  0  0  0
   -2.4749    0.2472    2.6081 C   0  0  0  0  0  0  0  0  0  0  0  0
   -3.3897    0.1958    3.6639 C   0  0  0  0  0  0  0  0  0  0  0  0
   -3.0667   -0.4512    4.8656 C   0  0  0  0  0  0  0  0  0  0  0  0
   -1.7997   -1.0372    4.9910 C   0  0  0  0  0  0  0  0  0  0  0  0
   -0.8809   -0.9890    3.9386 C   0  0  0  0  0  0  0  0  0  0  0  0
   -0.5191    2.1454    1.0233 C   0  0  0  0  0  0  0  0  0  0  0  0
   -0.3024    2.8328    2.2243 C   0  0  0  0  0  0  0  0  0  0  0  0
   -0.7342    4.1539    2.3723 C   0  0  0  0  0  0  0  0  0  0  0  0
   -1.3930    4.8039    1.3270 C   0  0  0  0  0  0  0  0  0  0  0  0
   -1.5926    4.1302    0.1179 C   0  0  0  0  0  0  0  0  0  0  0  0
   -1.1527    2.8110   -0.0348 C   0  0  0  0  0  0  0  0  0  0  0  0
   -1.8932    6.5014    1.5321 S   0  0  0  0  0  0  0  0  0  0  0  0
   -4.0604   -0.5465    6.0119 C   0  0  0  0  0  0  0  0  0  0  0  0
   -3.6868    6.3197    1.3490 C   0  0  0  0  0  0  0  0  0  0  0  0
   -5.2844   -1.3766    5.6133 C   0  0  0  0  0  0  0  0  0  0  0  0
   -4.4797    0.8340    6.5244 C   0  0  0  0  0  0  0  0  0  0  0  0
    1.2858    0.9721   -0.8627 H   0  0  0  0  0  0  0  0  0  0  0  0
    1.7400   -2.2282   -1.4614 H   0  0  0  0  0  0  0  0  0  0  0  0
    2.6167   -2.5138    0.0977 H   0  0  0  0  0  0  0  0  0  0  0  0
   -0.3335   -2.7856    2.5604 H   0  0  0  0  0  0  0  0  0  0  0  0
    1.3084   -3.1301    2.0719 H   0  0  0  0  0  0  0  0  0  0  0  0
   -0.0131   -3.4342    0.9699 H   0  0  0  0  0  0  0  0  0  0  0  0
    4.1560   -1.9026   -1.3142 H   0  0  0  0  0  0  0  0  0  0  0  0
    2.4161    0.0929   -2.4940 H   0  0  0  0  0  0  0  0  0  0  0  0
    3.2503   -1.2801   -3.2380 H   0  0  0  0  0  0  0  0  0  0  0  0
    4.1247   -0.6991    0.8311 H   0  0  0  0  0  0  0  0  0  0  0  0
    3.7889    0.7118   -0.1574 H   0  0  0  0  0  0  0  0  0  0  0  0
    6.2374   -0.9552   -0.0187 H   0  0  0  0  0  0  0  0  0  0  0  0
    6.0395    0.8111   -0.1601 H   0  0  0  0  0  0  0  0  0  0  0  0
    4.5272    0.4746   -3.9759 H   0  0  0  0  0  0  0  0  0  0  0  0
    4.3201    1.3735   -2.4705 H   0  0  0  0  0  0  0  0  0  0  0  0
   -2.7272    0.7286    1.7308 H   0  0  0  0  0  0  0  0  0  0  0  0
   -4.3152    0.6399    3.5577 H   0  0  0  0  0  0  0  0  0  0  0  0
   -1.5419   -1.5102    5.8713 H   0  0  0  0  0  0  0  0  0  0  0  0
    0.0487   -1.4239    4.0468 H   0  0  0  0  0  0  0  0  0  0  0  0
    0.1794    2.3606    3.0053 H   0  0  0  0  0  0  0  0  0  0  0  0
   -0.5649    4.6521    3.2601 H   0  0  0  0  0  0  0  0  0  0  0  0
   -2.0662    4.6080   -0.6647 H   0  0  0  0  0  0  0  0  0  0  0  0
   -1.2959    2.3243   -0.9335 H   0  0  0  0  0  0  0  0  0  0  0  0
   -3.5638   -1.0468    6.8169 H   0  0  0  0  0  0  0  0  0  0  0  0
   -4.1543    7.2770    1.4485 H   0  0  0  0  0  0  0  0  0  0  0  0
   -4.0577    5.6612    2.1064 H   0  0  0  0  0  0  0  0  0  0  0  0
   -3.9075    5.9136    0.3840 H   0  0  0  0  0  0  0  0  0  0  0  0
   -5.7965   -0.8929    4.8079 H   0  0  0  0  0  0  0  0  0  0  0  0
   -5.9429   -1.4664    6.4519 H   0  0  0  0  0  0  0  0  0  0  0  0
   -4.9689   -2.3504    5.3017 H   0  0  0  0  0  0  0  0  0  0  0  0
   -4.9818    1.3668    5.7440 H   0  0  0  0  0  0  0  0  0  0  0  0
   -3.6114    1.3806    6.8280 H   0  0  0  0  0  0  0  0  0  0  0  0
   -5.1390    0.7194    7.3593 H   0  0  0  0  0  0  0  0  0  0  0  0
  1  5  2  0  0  0  0
  1  2  1  0  0  0  0
  2  3  1  0  0  0  0
  3  4  2  0  0  0  0
  4  5  1  0  0  0  0
  5 31  1  0  0  0  0
  6  4  1  0  0  0  0
  6 32  1  0  0  0  0
  6 33  1  0  0  0  0
  7  3  1  0  0  0  0
  7 34  1  0  0  0  0
  7 35  1  0  0  0  0
  7 36  1  0  0  0  0
  8  6  1  0  0  0  0
  8  9  1  0  0  0  0
  8 10  1  0  0  0  0
  8 37  1  0  0  0  0
  9 38  1  0  0  0  0
  9 39  1  0  0  0  0
 10 11  1  0  0  0  0
 10 40  1  0  0  0  0
 10 41  1  0  0  0  0
 11 12  1  0  0  0  0
 11 42  1  0  0  0  0
 11 43  1  0  0  0  0
 12 13  1  0  0  0  0
 13  9  1  0  0  0  0
 13 44  1  0  0  0  0
 13 45  1  0  0  0  0
 14 15  2  0  0  0  0
 14  2  1  0  0  0  0
 14 19  1  0  0  0  0
 15 16  1  0  0  0  0
 15 46  1  0  0  0  0
 16 17  2  0  0  0  0
 16 47  1  0  0  0  0
 17 18  1  0  0  0  0
 17 27  1  0  0  0  0
 18 19  2  0  0  0  0
 18 48  1  0  0  0  0
 19 49  1  0  0  0  0
 20 21  2  0  0  0  0
 20  1  1  0  0  0  0
 20 25  1  0  0  0  0
 21 22  1  0  0  0  0
 21 50  1  0  0  0  0
 22 23  2  0  0  0  0
 22 51  1  0  0  0  0
 23 24  1  0  0  0  0
 23 26  1  0  0  0  0
 24 25  2  0  0  0  0
 24 52  1  0  0  0  0
 25 53  1  0  0  0  0
 26 28  1  0  0  0  0
 27 29  1  0  0  0  0
 27 54  1  0  0  0  0
 28 55  1  0  0  0  0
 28 56  1  0  0  0  0
 28 57  1  0  0  0  0
 29 58  1  0  0  0  0
 29 59  1  0  0  0  0
 29 60  1  0  0  0  0
 30 27  1  0  0  0  0
 30 61  1  0  0  0  0
 30 62  1  0  0  0  0
 30 63  1  0  0  0  0
M  CHG  1   8   1
M  END
$$$$
