# Supplementary material for: Combined computational and classical medicinal chemistry procedure to disclose novel pyrrole-based compounds as potential antituberculosis agents
Source: J Comput Aided Mol Des. 2026 Apr 6;40(1):92. doi: 10.1007/s10822-026-00794-6 (PMC13053371; doi:10.1007/s10822-026-00794-6)
Supplement: Supplementary file 1 — Supplementary Material 1 [file 10822_2026_794_MOESM1_ESM.zip › Dataset.M_3-D_QSAR_Full_236/mols/TrainingSet/CMC2006_03b.sdf]

15335696_0019_0002_106.0664
 OpenBabel10172509213D

 43 45  0  0  0  0  0  0  0  0999 V2000
    1.1385    0.4594    0.0397 C   0  0  0  0  0  0  0  0  0  0  0  0
    0.0957    0.8360    0.8893 N   0  0  0  0  0  0  0  0  0  0  0  0
   -0.3727   -0.3071    1.5313 C   0  0  0  0  0  0  0  0  0  0  0  0
    0.3364   -1.3874    1.0465 C   0  0  0  0  0  0  0  0  0  0  0  0
    1.2633   -0.9263    0.0808 C   0  0  0  0  0  0  0  0  0  0  0  0
    1.9951    1.4400   -0.6992 C   0  0  0  0  0  0  0  0  0  0  0  0
    2.1696   -1.7745   -0.6734 C   0  0  0  0  0  0  0  0  0  0  0  0
   -0.4197    2.1565    1.0510 C   0  0  0  0  0  0  0  0  0  0  0  0
   -0.6677    2.9513   -0.0786 C   0  0  0  0  0  0  0  0  0  0  0  0
   -1.1800    4.2410    0.0755 C   0  0  0  0  0  0  0  0  0  0  0  0
   -1.4385    4.7295    1.3507 C   0  0  0  0  0  0  0  0  0  0  0  0
   -1.1954    3.9533    2.4782 C   0  0  0  0  0  0  0  0  0  0  0  0
   -0.6859    2.6611    2.3316 C   0  0  0  0  0  0  0  0  0  0  0  0
    2.9033   -1.2866   -1.6190 N   0  0  0  0  0  0  0  0  0  0  0  0
    5.9828   -1.7432   -2.5088 C   0  0  0  0  0  0  0  0  0  0  0  0
    6.9516   -2.6906   -2.8676 C   0  0  0  0  0  0  0  0  0  0  0  0
    6.3096   -0.7657   -1.5578 C   0  0  0  0  0  0  0  0  0  0  0  0
    8.2251   -2.6514   -2.2963 C   0  0  0  0  0  0  0  0  0  0  0  0
    8.5405   -1.6697   -1.3583 C   0  0  0  0  0  0  0  0  0  0  0  0
    7.5825   -0.7282   -0.9871 C   0  0  0  0  0  0  0  0  0  0  0  0
   -1.9284    5.9675    1.4961 F   0  0  0  0  0  0  0  0  0  0  0  0
   -1.5191   -0.3458    2.4845 C   0  0  0  0  0  0  0  0  0  0  0  0
    4.6028   -1.7794   -3.1150 C   0  0  0  0  0  0  0  0  0  0  0  0
    3.6733   -2.3248   -2.1748 O   0  0  0  0  0  0  0  0  0  0  0  0
    0.2116   -2.3690    1.3395 H   0  0  0  0  0  0  0  0  0  0  0  0
    2.7206    0.9117   -1.2818 H   0  0  0  0  0  0  0  0  0  0  0  0
    2.4948    2.0760    0.0014 H   0  0  0  0  0  0  0  0  0  0  0  0
    1.3822    2.0332   -1.3452 H   0  0  0  0  0  0  0  0  0  0  0  0
    2.2285   -2.7806   -0.4512 H   0  0  0  0  0  0  0  0  0  0  0  0
   -0.4716    2.5829   -1.0224 H   0  0  0  0  0  0  0  0  0  0  0  0
   -1.3656    4.8281   -0.7527 H   0  0  0  0  0  0  0  0  0  0  0  0
   -1.3905    4.3301    3.4190 H   0  0  0  0  0  0  0  0  0  0  0  0
   -0.5057    2.0789    3.1644 H   0  0  0  0  0  0  0  0  0  0  0  0
    6.7221   -3.4219   -3.5586 H   0  0  0  0  0  0  0  0  0  0  0  0
    5.6026   -0.0681   -1.2776 H   0  0  0  0  0  0  0  0  0  0  0  0
    8.9338   -3.3502   -2.5689 H   0  0  0  0  0  0  0  0  0  0  0  0
    9.4830   -1.6401   -0.9390 H   0  0  0  0  0  0  0  0  0  0  0  0
    7.8144   -0.0033   -0.2902 H   0  0  0  0  0  0  0  0  0  0  0  0
   -1.8604    0.6507    2.6726 H   0  0  0  0  0  0  0  0  0  0  0  0
   -1.2039   -0.7943    3.4034 H   0  0  0  0  0  0  0  0  0  0  0  0
   -2.3155   -0.9216    2.0614 H   0  0  0  0  0  0  0  0  0  0  0  0
    4.6172   -2.3890   -3.9943 H   0  0  0  0  0  0  0  0  0  0  0  0
    4.3035   -0.7843   -3.3702 H   0  0  0  0  0  0  0  0  0  0  0  0
  1  5  2  0  0  0  0
  1  2  1  0  0  0  0
  2  3  1  0  0  0  0
  3  4  2  0  0  0  0
  4  5  1  0  0  0  0
  4 25  1  0  0  0  0
  6  1  1  0  0  0  0
  6 26  1  0  0  0  0
  6 27  1  0  0  0  0
  6 28  1  0  0  0  0
  7  5  1  0  0  0  0
  7 29  1  0  0  0  0
  8  9  2  0  0  0  0
  8  2  1  0  0  0  0
  8 13  1  0  0  0  0
  9 10  1  0  0  0  0
  9 30  1  0  0  0  0
 10 11  2  0  0  0  0
 10 31  1  0  0  0  0
 11 12  1  0  0  0  0
 11 21  1  0  0  0  0
 12 13  2  0  0  0  0
 12 32  1  0  0  0  0
 13 33  1  0  0  0  0
 14  7  2  0  0  0  0
 16 15  2  0  0  0  0
 16 34  1  0  0  0  0
 17 15  1  0  0  0  0
 17 35  1  0  0  0  0
 18 16  1  0  0  0  0
 18 36  1  0  0  0  0
 19 18  2  0  0  0  0
 19 37  1  0  0  0  0
 20 19  1  0  0  0  0
 20 17  2  0  0  0  0
 20 38  1  0  0  0  0
 22  3  1  0  0  0  0
 22 39  1  0  0  0  0
 22 40  1  0  0  0  0
 22 41  1  0  0  0  0
 23 15  1  0  0  0  0
 23 42  1  0  0  0  0
 23 43  1  0  0  0  0
 24 23  1  0  0  0  0
 24 14  1  0  0  0  0
M  END
$$$$
