# Supplementary material for: Combined computational and classical medicinal chemistry procedure to disclose novel pyrrole-based compounds as potential antituberculosis agents
Source: J Comput Aided Mol Des. 2026 Apr 6;40(1):92. doi: 10.1007/s10822-026-00794-6 (PMC13053371; doi:10.1007/s10822-026-00794-6)
Supplement: Supplementary file 1 — Supplementary Material 1 [file 10822_2026_794_MOESM1_ESM.zip › Dataset.M_3-D_QSAR_Full_236/mols/TrainingSet/CMC2006_03c.sdf]

15335697_0007_0001_106.0484
 OpenBabel10172509213D

 43 45  0  0  0  0  0  0  0  0999 V2000
    1.2545    0.4368    0.1389 C   0  0  0  0  0  0  0  0  0  0  0  0
    0.1295    0.7982    0.8833 N   0  0  0  0  0  0  0  0  0  0  0  0
   -0.4258   -0.3615    1.4184 C   0  0  0  0  0  0  0  0  0  0  0  0
    0.3149   -1.4342    0.9656 C   0  0  0  0  0  0  0  0  0  0  0  0
    1.3519   -0.9515    0.1309 C   0  0  0  0  0  0  0  0  0  0  0  0
    2.2014    1.4310   -0.4581 C   0  0  0  0  0  0  0  0  0  0  0  0
    2.3204   -1.7876   -0.5566 C   0  0  0  0  0  0  0  0  0  0  0  0
   -0.3822    2.1201    1.0441 C   0  0  0  0  0  0  0  0  0  0  0  0
   -0.4956    2.9642   -0.0697 C   0  0  0  0  0  0  0  0  0  0  0  0
   -1.0082    4.2554    0.0810 C   0  0  0  0  0  0  0  0  0  0  0  0
   -1.4030    4.7027    1.3403 C   0  0  0  0  0  0  0  0  0  0  0  0
   -1.2890    3.8710    2.4528 C   0  0  0  0  0  0  0  0  0  0  0  0
   -0.7803    2.5773    2.3066 C   0  0  0  0  0  0  0  0  0  0  0  0
    3.1839   -1.2766   -1.3718 N   0  0  0  0  0  0  0  0  0  0  0  0
    4.9399   -1.7521   -2.7864 C   0  0  0  0  0  0  0  0  0  0  0  0
    5.7945   -2.8634   -3.3395 C   0  0  0  0  0  0  0  0  0  0  0  0
    5.7035   -3.2365   -4.6878 C   0  0  0  0  0  0  0  0  0  0  0  0
    6.6865   -3.5517   -2.5032 C   0  0  0  0  0  0  0  0  0  0  0  0
    6.4939   -4.2730   -5.1892 C   0  0  0  0  0  0  0  0  0  0  0  0
    7.3780   -4.9480   -4.3494 C   0  0  0  0  0  0  0  0  0  0  0  0
    7.4742   -4.5881   -3.0066 C   0  0  0  0  0  0  0  0  0  0  0  0
   -2.0356    6.2924    1.5222 Cl  0  0  0  0  0  0  0  0  0  0  0  0
   -1.6720   -0.4168    2.2368 C   0  0  0  0  0  0  0  0  0  0  0  0
    3.9755   -2.3141   -1.8948 O   0  0  0  0  0  0  0  0  0  0  0  0
    0.1416   -2.4249    1.1971 H   0  0  0  0  0  0  0  0  0  0  0  0
    2.9798    0.9138   -0.9792 H   0  0  0  0  0  0  0  0  0  0  0  0
    2.6289    2.0282    0.3200 H   0  0  0  0  0  0  0  0  0  0  0  0
    1.6723    2.0615   -1.1418 H   0  0  0  0  0  0  0  0  0  0  0  0
    2.3192   -2.8063   -0.3916 H   0  0  0  0  0  0  0  0  0  0  0  0
   -0.2004    2.6318   -1.0010 H   0  0  0  0  0  0  0  0  0  0  0  0
   -1.0942    4.8765   -0.7387 H   0  0  0  0  0  0  0  0  0  0  0  0
   -1.5798    4.2098    3.3832 H   0  0  0  0  0  0  0  0  0  0  0  0
   -0.6981    1.9591    3.1289 H   0  0  0  0  0  0  0  0  0  0  0  0
    4.4393   -1.2503   -3.5879 H   0  0  0  0  0  0  0  0  0  0  0  0
    5.5525   -1.0481   -2.2630 H   0  0  0  0  0  0  0  0  0  0  0  0
    5.0485   -2.7422   -5.3136 H   0  0  0  0  0  0  0  0  0  0  0  0
    6.7607   -3.2895   -1.5078 H   0  0  0  0  0  0  0  0  0  0  0  0
    6.4232   -4.5397   -6.1836 H   0  0  0  0  0  0  0  0  0  0  0  0
    7.9610   -5.7138   -4.7218 H   0  0  0  0  0  0  0  0  0  0  0  0
    8.1281   -5.0881   -2.3842 H   0  0  0  0  0  0  0  0  0  0  0  0
   -2.0153    0.5778    2.4315 H   0  0  0  0  0  0  0  0  0  0  0  0
   -1.4685   -0.9117    3.1634 H   0  0  0  0  0  0  0  0  0  0  0  0
   -2.4260   -0.9561    1.7024 H   0  0  0  0  0  0  0  0  0  0  0  0
  1  5  2  0  0  0  0
  1  2  1  0  0  0  0
  2  3  1  0  0  0  0
  3  4  2  0  0  0  0
  4  5  1  0  0  0  0
  4 25  1  0  0  0  0
  6  1  1  0  0  0  0
  6 26  1  0  0  0  0
  6 27  1  0  0  0  0
  6 28  1  0  0  0  0
  7  5  1  0  0  0  0
  7 29  1  0  0  0  0
  8  9  2  0  0  0  0
  8  2  1  0  0  0  0
  8 13  1  0  0  0  0
  9 10  1  0  0  0  0
  9 30  1  0  0  0  0
 10 11  2  0  0  0  0
 10 31  1  0  0  0  0
 11 12  1  0  0  0  0
 11 22  1  0  0  0  0
 12 13  2  0  0  0  0
 12 32  1  0  0  0  0
 13 33  1  0  0  0  0
 14  7  2  0  0  0  0
 15 34  1  0  0  0  0
 15 35  1  0  0  0  0
 16 15  1  0  0  0  0
 17 16  2  0  0  0  0
 17 36  1  0  0  0  0
 18 16  1  0  0  0  0
 18 37  1  0  0  0  0
 19 17  1  0  0  0  0
 19 38  1  0  0  0  0
 20 19  2  0  0  0  0
 20 39  1  0  0  0  0
 21 20  1  0  0  0  0
 21 18  2  0  0  0  0
 21 40  1  0  0  0  0
 23  3  1  0  0  0  0
 23 41  1  0  0  0  0
 23 42  1  0  0  0  0
 23 43  1  0  0  0  0
 24 15  1  0  0  0  0
 24 14  1  0  0  0  0
M  END
$$$$
