# Supplementary material for: Combined computational and classical medicinal chemistry procedure to disclose novel pyrrole-based compounds as potential antituberculosis agents
Source: J Comput Aided Mol Des. 2026 Apr 6;40(1):92. doi: 10.1007/s10822-026-00794-6 (PMC13053371; doi:10.1007/s10822-026-00794-6)
Supplement: Supplementary file 1 — Supplementary Material 1 [file 10822_2026_794_MOESM1_ESM.zip › Dataset.M_3-D_QSAR_Full_236/mols/TrainingSet/CMC2006_05b.sdf]

15335700_0019_0002_104.9522
 OpenBabel10172509213D

 43 45  0  0  0  0  0  0  0  0999 V2000
    1.1110    0.4651    0.0143 C   0  0  0  0  0  0  0  0  0  0  0  0
    0.0928    0.8384    0.8946 N   0  0  0  0  0  0  0  0  0  0  0  0
   -0.3441   -0.3038    1.5596 C   0  0  0  0  0  0  0  0  0  0  0  0
    0.3588   -1.3814    1.0597 C   0  0  0  0  0  0  0  0  0  0  0  0
    1.2500   -0.9191    0.0612 C   0  0  0  0  0  0  0  0  0  0  0  0
    1.9325    1.4486   -0.7596 C   0  0  0  0  0  0  0  0  0  0  0  0
    2.1378   -1.7656   -0.7164 C   0  0  0  0  0  0  0  0  0  0  0  0
   -0.4303    2.1550    1.0629 C   0  0  0  0  0  0  0  0  0  0  0  0
   -0.6579    2.6678    2.3476 C   0  0  0  0  0  0  0  0  0  0  0  0
   -1.1759    3.9557    2.5010 C   0  0  0  0  0  0  0  0  0  0  0  0
   -1.4658    4.7196    1.3761 C   0  0  0  0  0  0  0  0  0  0  0  0
   -1.2462    4.2227    0.0967 C   0  0  0  0  0  0  0  0  0  0  0  0
   -0.7257    2.9370   -0.0641 C   0  0  0  0  0  0  0  0  0  0  0  0
    2.8433   -1.2776   -1.6833 N   0  0  0  0  0  0  0  0  0  0  0  0
    4.4788   -1.7709   -3.2476 C   0  0  0  0  0  0  0  0  0  0  0  0
    5.8775   -1.6800   -2.6890 C   0  0  0  0  0  0  0  0  0  0  0  0
    6.2117   -0.6548   -1.7909 C   0  0  0  0  0  0  0  0  0  0  0  0
    6.8533   -2.6253   -3.0366 C   0  0  0  0  0  0  0  0  0  0  0  0
    7.5004   -0.5678   -1.2603 C   0  0  0  0  0  0  0  0  0  0  0  0
    8.4610   -1.5094   -1.6218 C   0  0  0  0  0  0  0  0  0  0  0  0
    8.1430   -2.5381   -2.5063 C   0  0  0  0  0  0  0  0  0  0  0  0
   -1.9638    5.9535    1.5278 F   0  0  0  0  0  0  0  0  0  0  0  0
   -1.4586   -0.3454    2.5497 C   0  0  0  0  0  0  0  0  0  0  0  0
   10.0495   -1.4049   -0.9683 Cl  0  0  0  0  0  0  0  0  0  0  0  0
    3.5983   -2.3148   -2.2610 O   0  0  0  0  0  0  0  0  0  0  0  0
    0.2524   -2.3619    1.3635 H   0  0  0  0  0  0  0  0  0  0  0  0
    2.6441    0.9233   -1.3617 H   0  0  0  0  0  0  0  0  0  0  0  0
    2.4480    2.0952   -0.0806 H   0  0  0  0  0  0  0  0  0  0  0  0
    1.2925    2.0303   -1.3896 H   0  0  0  0  0  0  0  0  0  0  0  0
    2.2063   -2.7710   -0.4938 H   0  0  0  0  0  0  0  0  0  0  0  0
   -0.4431    2.0947    3.1785 H   0  0  0  0  0  0  0  0  0  0  0  0
   -1.3427    4.3385    3.4448 H   0  0  0  0  0  0  0  0  0  0  0  0
   -1.4665    4.8006   -0.7295 H   0  0  0  0  0  0  0  0  0  0  0  0
   -0.5584    2.5622   -1.0110 H   0  0  0  0  0  0  0  0  0  0  0  0
    4.4810   -2.4045   -4.1099 H   0  0  0  0  0  0  0  0  0  0  0  0
    4.1428   -0.7924   -3.5204 H   0  0  0  0  0  0  0  0  0  0  0  0
    5.4990    0.0408   -1.5203 H   0  0  0  0  0  0  0  0  0  0  0  0
    6.6173   -3.3901   -3.6881 H   0  0  0  0  0  0  0  0  0  0  0  0
    7.7401    0.1909   -0.6031 H   0  0  0  0  0  0  0  0  0  0  0  0
    8.8584   -3.2339   -2.7691 H   0  0  0  0  0  0  0  0  0  0  0  0
   -1.8026    0.6495    2.7416 H   0  0  0  0  0  0  0  0  0  0  0  0
   -1.1098   -0.7842    3.4611 H   0  0  0  0  0  0  0  0  0  0  0  0
   -2.2631   -0.9313    2.1568 H   0  0  0  0  0  0  0  0  0  0  0  0
  1  5  2  0  0  0  0
  1  2  1  0  0  0  0
  2  3  1  0  0  0  0
  3  4  2  0  0  0  0
  4  5  1  0  0  0  0
  4 26  1  0  0  0  0
  6  1  1  0  0  0  0
  6 27  1  0  0  0  0
  6 28  1  0  0  0  0
  6 29  1  0  0  0  0
  7  5  1  0  0  0  0
  7 30  1  0  0  0  0
  8  9  2  0  0  0  0
  8  2  1  0  0  0  0
  8 13  1  0  0  0  0
  9 10  1  0  0  0  0
  9 31  1  0  0  0  0
 10 11  2  0  0  0  0
 10 32  1  0  0  0  0
 11 12  1  0  0  0  0
 11 22  1  0  0  0  0
 12 13  2  0  0  0  0
 12 33  1  0  0  0  0
 13 34  1  0  0  0  0
 14  7  2  0  0  0  0
 15 35  1  0  0  0  0
 15 36  1  0  0  0  0
 16 15  1  0  0  0  0
 17 16  2  0  0  0  0
 17 37  1  0  0  0  0
 18 16  1  0  0  0  0
 18 38  1  0  0  0  0
 19 17  1  0  0  0  0
 19 39  1  0  0  0  0
 20 19  2  0  0  0  0
 20 24  1  0  0  0  0
 21 20  1  0  0  0  0
 21 18  2  0  0  0  0
 21 40  1  0  0  0  0
 23  3  1  0  0  0  0
 23 41  1  0  0  0  0
 23 42  1  0  0  0  0
 23 43  1  0  0  0  0
 25 15  1  0  0  0  0
 25 14  1  0  0  0  0
M  END
$$$$
