# Supplementary material for: Combined computational and classical medicinal chemistry procedure to disclose novel pyrrole-based compounds as potential antituberculosis agents
Source: J Comput Aided Mol Des. 2026 Apr 6;40(1):92. doi: 10.1007/s10822-026-00794-6 (PMC13053371; doi:10.1007/s10822-026-00794-6)
Supplement: Supplementary file 1 — Supplementary Material 1 [file 10822_2026_794_MOESM1_ESM.zip › Dataset.M_3-D_QSAR_Full_236/mols/TrainingSet/CMC2006_05c.sdf]

15335701_0009_0001_101.9673
 OpenBabel10172509213D

 43 45  0  0  0  0  0  0  0  0999 V2000
    1.2408    0.4564    0.1431 C   0  0  0  0  0  0  0  0  0  0  0  0
    0.1160    0.8183    0.8875 N   0  0  0  0  0  0  0  0  0  0  0  0
   -0.4388   -0.3393    1.4251 C   0  0  0  0  0  0  0  0  0  0  0  0
    0.3052   -1.4134    0.9796 C   0  0  0  0  0  0  0  0  0  0  0  0
    1.3413   -0.9323    0.1426 C   0  0  0  0  0  0  0  0  0  0  0  0
    2.1836    1.4498   -0.4613 C   0  0  0  0  0  0  0  0  0  0  0  0
    2.3117   -1.7673   -0.5439 C   0  0  0  0  0  0  0  0  0  0  0  0
   -0.3958    2.1402    1.0439 C   0  0  0  0  0  0  0  0  0  0  0  0
   -0.7800    2.6051    2.3094 C   0  0  0  0  0  0  0  0  0  0  0  0
   -1.2786    3.9021    2.4512 C   0  0  0  0  0  0  0  0  0  0  0  0
   -1.3968    4.7206    1.3326 C   0  0  0  0  0  0  0  0  0  0  0  0
   -1.0245    4.2693    0.0714 C   0  0  0  0  0  0  0  0  0  0  0  0
   -0.5193    2.9760   -0.0769 C   0  0  0  0  0  0  0  0  0  0  0  0
    3.1665   -1.2529   -1.3664 N   0  0  0  0  0  0  0  0  0  0  0  0
    4.9334   -1.7018   -2.7726 C   0  0  0  0  0  0  0  0  0  0  0  0
    5.7977   -2.7874   -3.3652 C   0  0  0  0  0  0  0  0  0  0  0  0
    6.0512   -2.8215   -4.7447 C   0  0  0  0  0  0  0  0  0  0  0  0
    6.3979   -3.7544   -2.5419 C   0  0  0  0  0  0  0  0  0  0  0  0
    6.8719   -3.8102   -5.2929 C   0  0  0  0  0  0  0  0  0  0  0  0
    7.4558   -4.7711   -4.4665 C   0  0  0  0  0  0  0  0  0  0  0  0
    7.2167   -4.7391   -3.0943 C   0  0  0  0  0  0  0  0  0  0  0  0
   -1.8772    5.9631    1.4730 F   0  0  0  0  0  0  0  0  0  0  0  0
   -1.6865   -0.3912    2.2402 C   0  0  0  0  0  0  0  0  0  0  0  0
    7.9435   -5.9185   -2.0723 Cl  0  0  0  0  0  0  0  0  0  0  0  0
    3.9654   -2.2818   -1.8942 O   0  0  0  0  0  0  0  0  0  0  0  0
    0.1346   -2.4031    1.2172 H   0  0  0  0  0  0  0  0  0  0  0  0
    2.9625    0.9319   -0.9808 H   0  0  0  0  0  0  0  0  0  0  0  0
    2.6107    2.0528    0.3126 H   0  0  0  0  0  0  0  0  0  0  0  0
    1.6514    2.0748   -1.1476 H   0  0  0  0  0  0  0  0  0  0  0  0
    2.3189   -2.7850   -0.3728 H   0  0  0  0  0  0  0  0  0  0  0  0
   -0.6947    1.9906    3.1341 H   0  0  0  0  0  0  0  0  0  0  0  0
   -1.5579    4.2515    3.3812 H   0  0  0  0  0  0  0  0  0  0  0  0
   -1.1209    4.8864   -0.7502 H   0  0  0  0  0  0  0  0  0  0  0  0
   -0.2371    2.6352   -1.0092 H   0  0  0  0  0  0  0  0  0  0  0  0
    4.4313   -1.1780   -3.5590 H   0  0  0  0  0  0  0  0  0  0  0  0
    5.5480   -1.0205   -2.2222 H   0  0  0  0  0  0  0  0  0  0  0  0
    5.6275   -2.1096   -5.3601 H   0  0  0  0  0  0  0  0  0  0  0  0
    6.2322   -3.7361   -1.5235 H   0  0  0  0  0  0  0  0  0  0  0  0
    7.0465   -3.8300   -6.3098 H   0  0  0  0  0  0  0  0  0  0  0  0
    8.0621   -5.5023   -4.8700 H   0  0  0  0  0  0  0  0  0  0  0  0
   -2.0313    0.6041    2.4284 H   0  0  0  0  0  0  0  0  0  0  0  0
   -1.4849   -0.8806    3.1701 H   0  0  0  0  0  0  0  0  0  0  0  0
   -2.4386   -0.9343    1.7070 H   0  0  0  0  0  0  0  0  0  0  0  0
  1  5  2  0  0  0  0
  1  2  1  0  0  0  0
  2  3  1  0  0  0  0
  3  4  2  0  0  0  0
  4  5  1  0  0  0  0
  4 26  1  0  0  0  0
  6  1  1  0  0  0  0
  6 27  1  0  0  0  0
  6 28  1  0  0  0  0
  6 29  1  0  0  0  0
  7  5  1  0  0  0  0
  7 30  1  0  0  0  0
  8  9  2  0  0  0  0
  8  2  1  0  0  0  0
  8 13  1  0  0  0  0
  9 10  1  0  0  0  0
  9 31  1  0  0  0  0
 10 11  2  0  0  0  0
 10 32  1  0  0  0  0
 11 12  1  0  0  0  0
 11 22  1  0  0  0  0
 12 13  2  0  0  0  0
 12 33  1  0  0  0  0
 13 34  1  0  0  0  0
 14  7  2  0  0  0  0
 15 35  1  0  0  0  0
 15 36  1  0  0  0  0
 16 15  1  0  0  0  0
 17 16  2  0  0  0  0
 17 37  1  0  0  0  0
 18 16  1  0  0  0  0
 18 38  1  0  0  0  0
 19 17  1  0  0  0  0
 19 39  1  0  0  0  0
 20 19  2  0  0  0  0
 20 40  1  0  0  0  0
 21 20  1  0  0  0  0
 21 18  2  0  0  0  0
 21 24  1  0  0  0  0
 23  3  1  0  0  0  0
 23 41  1  0  0  0  0
 23 42  1  0  0  0  0
 23 43  1  0  0  0  0
 25 15  1  0  0  0  0
 25 14  1  0  0  0  0
M  END
$$$$
