# Supplementary material for: Combined computational and classical medicinal chemistry procedure to disclose novel pyrrole-based compounds as potential antituberculosis agents
Source: J Comput Aided Mol Des. 2026 Apr 6;40(1):92. doi: 10.1007/s10822-026-00794-6 (PMC13053371; doi:10.1007/s10822-026-00794-6)
Supplement: Supplementary file 1 — Supplementary Material 1 [file 10822_2026_794_MOESM1_ESM.zip › Dataset.M_3-D_QSAR_Full_236/mols/TrainingSet/CMC2006_05g.sdf]

15335702_0002_0005_102.1286
 OpenBabel10172509213D

 42 44  0  0  0  0  0  0  0  0999 V2000
    1.2761    0.4833    0.1726 C   0  0  0  0  0  0  0  0  0  0  0  0
    0.1392    0.8402    0.9023 N   0  0  0  0  0  0  0  0  0  0  0  0
   -0.4342   -0.3233    1.4076 C   0  0  0  0  0  0  0  0  0  0  0  0
    0.3019   -1.3951    0.9444 C   0  0  0  0  0  0  0  0  0  0  0  0
    1.3601   -0.9064    0.1397 C   0  0  0  0  0  0  0  0  0  0  0  0
    2.2413    1.4798   -0.3907 C   0  0  0  0  0  0  0  0  0  0  0  0
    2.3334   -1.7366   -0.5484 C   0  0  0  0  0  0  0  0  0  0  0  0
   -0.3661    2.1634    1.0738 C   0  0  0  0  0  0  0  0  0  0  0  0
   -0.4528    3.0260   -0.0302 C   0  0  0  0  0  0  0  0  0  0  0  0
   -0.9470    4.3215    0.1360 C   0  0  0  0  0  0  0  0  0  0  0  0
   -1.3497    4.7477    1.3942 C   0  0  0  0  0  0  0  0  0  0  0  0
   -1.2652    3.9048    2.4962 C   0  0  0  0  0  0  0  0  0  0  0  0
   -0.7739    2.6065    2.3396 C   0  0  0  0  0  0  0  0  0  0  0  0
    3.2885   -1.2086   -1.2409 N   0  0  0  0  0  0  0  0  0  0  0  0
    5.1016   -1.6534   -2.6090 C   0  0  0  0  0  0  0  0  0  0  0  0
    4.6276   -1.2186   -3.9752 C   0  0  0  0  0  0  0  0  0  0  0  0
    3.6017   -1.8892   -4.6480 C   0  0  0  0  0  0  0  0  0  0  0  0
    5.2565   -0.1539   -4.6270 C   0  0  0  0  0  0  0  0  0  0  0  0
    3.2391   -1.4567   -5.9145 C   0  0  0  0  0  0  0  0  0  0  0  0
    3.8289   -0.4256   -6.5562 N   0  0  0  0  0  0  0  0  0  0  0  0
    4.8239    0.2024   -5.8959 C   0  0  0  0  0  0  0  0  0  0  0  0
   -1.8200    5.9927    1.5502 F   0  0  0  0  0  0  0  0  0  0  0  0
   -1.6889   -0.3788    2.2102 C   0  0  0  0  0  0  0  0  0  0  0  0
    4.0604   -2.2346   -1.8151 O   0  0  0  0  0  0  0  0  0  0  0  0
    0.1125   -2.3884    1.1504 H   0  0  0  0  0  0  0  0  0  0  0  0
    3.0254    0.9651   -0.9056 H   0  0  0  0  0  0  0  0  0  0  0  0
    2.6586    2.0612    0.4048 H   0  0  0  0  0  0  0  0  0  0  0  0
    1.7296    2.1252   -1.0738 H   0  0  0  0  0  0  0  0  0  0  0  0
    2.2612   -2.7640   -0.4833 H   0  0  0  0  0  0  0  0  0  0  0  0
   -0.1518    2.7033   -0.9631 H   0  0  0  0  0  0  0  0  0  0  0  0
   -1.0125    4.9591   -0.6729 H   0  0  0  0  0  0  0  0  0  0  0  0
   -1.5642    4.2368    3.4265 H   0  0  0  0  0  0  0  0  0  0  0  0
   -0.7114    1.9753    3.1537 H   0  0  0  0  0  0  0  0  0  0  0  0
    5.4868   -0.7985   -2.0935 H   0  0  0  0  0  0  0  0  0  0  0  0
    5.8510   -2.4033   -2.7534 H   0  0  0  0  0  0  0  0  0  0  0  0
    3.1230   -2.6916   -4.2099 H   0  0  0  0  0  0  0  0  0  0  0  0
    6.0288    0.3579   -4.1724 H   0  0  0  0  0  0  0  0  0  0  0  0
    2.4725   -1.9527   -6.3954 H   0  0  0  0  0  0  0  0  0  0  0  0
    5.2911    0.9953   -6.3628 H   0  0  0  0  0  0  0  0  0  0  0  0
   -2.0240    0.6160    2.4175 H   0  0  0  0  0  0  0  0  0  0  0  0
   -1.5011   -0.8910    3.1307 H   0  0  0  0  0  0  0  0  0  0  0  0
   -2.4423   -0.9012    1.6586 H   0  0  0  0  0  0  0  0  0  0  0  0
  1  5  2  0  0  0  0
  1  2  1  0  0  0  0
  2  3  1  0  0  0  0
  3  4  2  0  0  0  0
  4  5  1  0  0  0  0
  4 25  1  0  0  0  0
  6  1  1  0  0  0  0
  6 26  1  0  0  0  0
  6 27  1  0  0  0  0
  6 28  1  0  0  0  0
  7  5  1  0  0  0  0
  7 29  1  0  0  0  0
  8  9  2  0  0  0  0
  8  2  1  0  0  0  0
  8 13  1  0  0  0  0
  9 10  1  0  0  0  0
  9 30  1  0  0  0  0
 10 11  2  0  0  0  0
 10 31  1  0  0  0  0
 11 12  1  0  0  0  0
 11 22  1  0  0  0  0
 12 13  2  0  0  0  0
 12 32  1  0  0  0  0
 13 33  1  0  0  0  0
 14  7  2  0  0  0  0
 15 34  1  0  0  0  0
 15 35  1  0  0  0  0
 16 15  1  0  0  0  0
 17 16  2  0  0  0  0
 17 36  1  0  0  0  0
 18 16  1  0  0  0  0
 18 37  1  0  0  0  0
 19 17  1  0  0  0  0
 19 38  1  0  0  0  0
 20 19  2  0  0  0  0
 21 20  1  0  0  0  0
 21 18  2  0  0  0  0
 21 39  1  0  0  0  0
 23  3  1  0  0  0  0
 23 40  1  0  0  0  0
 23 41  1  0  0  0  0
 23 42  1  0  0  0  0
 24 15  1  0  0  0  0
 24 14  1  0  0  0  0
M  END
$$$$
