# Supplementary material for: Combined computational and classical medicinal chemistry procedure to disclose novel pyrrole-based compounds as potential antituberculosis agents
Source: J Comput Aided Mol Des. 2026 Apr 6;40(1):92. doi: 10.1007/s10822-026-00794-6 (PMC13053371; doi:10.1007/s10822-026-00794-6)
Supplement: Supplementary file 1 — Supplementary Material 1 [file 10822_2026_794_MOESM1_ESM.zip › Dataset.M_3-D_QSAR_Full_236/mols/TrainingSet/CMC2006_11a.sdf]

15335504_0028_0001_113.3101
 OpenBabel10172509213D

 35 37  0  0  0  0  0  0  0  0999 V2000
    0.4322   -1.4387    1.1997 C   0  0  0  0  0  0  0  0  0  0  0  0
   -0.4057   -0.3604    1.4798 N   0  0  0  0  0  0  0  0  0  0  0  0
   -0.1290    0.6853    0.6484 N   0  0  0  0  0  0  0  0  0  0  0  0
    0.8641    0.2721   -0.1414 C   0  0  0  0  0  0  0  0  0  0  0  0
    1.2999   -1.0315    0.1978 C   0  0  0  0  0  0  0  0  0  0  0  0
    0.3628   -2.6213    1.8159 O   0  0  0  0  0  0  0  0  0  0  0  0
    2.3459   -1.8879   -0.3348 C   0  0  0  0  0  0  0  0  0  0  0  0
   -1.4443   -0.2277    2.4538 C   0  0  0  0  0  0  0  0  0  0  0  0
   -1.7638   -1.2549    3.3504 C   0  0  0  0  0  0  0  0  0  0  0  0
   -2.7872   -1.0814    4.2892 C   0  0  0  0  0  0  0  0  0  0  0  0
   -3.4988    0.1147    4.3433 C   0  0  0  0  0  0  0  0  0  0  0  0
   -3.1901    1.1440    3.4589 C   0  0  0  0  0  0  0  0  0  0  0  0
   -2.1693    0.9760    2.5196 C   0  0  0  0  0  0  0  0  0  0  0  0
    1.3267    1.1798   -1.2239 C   0  0  0  0  0  0  0  0  0  0  0  0
    2.2921   -3.1103   -0.2060 O   0  0  0  0  0  0  0  0  0  0  0  0
    3.5285   -1.3038   -1.0051 C   0  0  0  0  0  0  0  0  0  0  0  0
    3.9767   -1.8811   -2.1997 C   0  0  0  0  0  0  0  0  0  0  0  0
    4.2339   -0.2384   -0.4308 C   0  0  0  0  0  0  0  0  0  0  0  0
    5.1054   -1.3656   -2.8414 C   0  0  0  0  0  0  0  0  0  0  0  0
    5.7904   -0.2882   -2.2797 C   0  0  0  0  0  0  0  0  0  0  0  0
    5.3626    0.2740   -1.0764 C   0  0  0  0  0  0  0  0  0  0  0  0
    7.1794    0.3463   -3.0707 Cl  0  0  0  0  0  0  0  0  0  0  0  0
    0.9563   -3.3074    1.5813 H   0  0  0  0  0  0  0  0  0  0  0  0
   -1.2418   -2.1446    3.3187 H   0  0  0  0  0  0  0  0  0  0  0  0
   -3.0160   -1.8444    4.9454 H   0  0  0  0  0  0  0  0  0  0  0  0
   -4.2528    0.2373    5.0372 H   0  0  0  0  0  0  0  0  0  0  0  0
   -3.7153    2.0316    3.4968 H   0  0  0  0  0  0  0  0  0  0  0  0
   -1.9448    1.7433    1.8670 H   0  0  0  0  0  0  0  0  0  0  0  0
    0.7710    2.0934   -1.1851 H   0  0  0  0  0  0  0  0  0  0  0  0
    1.1744    0.7097   -2.1730 H   0  0  0  0  0  0  0  0  0  0  0  0
    2.3677    1.3897   -1.0928 H   0  0  0  0  0  0  0  0  0  0  0  0
    3.4740   -2.6860   -2.6053 H   0  0  0  0  0  0  0  0  0  0  0  0
    3.9213    0.1665    0.4655 H   0  0  0  0  0  0  0  0  0  0  0  0
    5.4314   -1.7806   -3.7283 H   0  0  0  0  0  0  0  0  0  0  0  0
    5.8787    1.0668   -0.6639 H   0  0  0  0  0  0  0  0  0  0  0  0
  1  5  2  0  0  0  0
  1  2  1  0  0  0  0
  2  3  1  0  0  0  0
  3  4  2  0  0  0  0
  4  5  1  0  0  0  0
  4 14  1  0  0  0  0
  6  1  1  0  0  0  0
  6 23  1  0  0  0  0
  7  5  1  0  0  0  0
  8  9  2  0  0  0  0
  8  2  1  0  0  0  0
  8 13  1  0  0  0  0
  9 10  1  0  0  0  0
  9 24  1  0  0  0  0
 10 11  2  0  0  0  0
 10 25  1  0  0  0  0
 11 12  1  0  0  0  0
 11 26  1  0  0  0  0
 12 13  2  0  0  0  0
 12 27  1  0  0  0  0
 13 28  1  0  0  0  0
 14 29  1  0  0  0  0
 14 30  1  0  0  0  0
 14 31  1  0  0  0  0
 15  7  2  0  0  0  0
 16  7  1  0  0  0  0
 17 16  2  0  0  0  0
 17 32  1  0  0  0  0
 18 16  1  0  0  0  0
 18 33  1  0  0  0  0
 19 17  1  0  0  0  0
 19 34  1  0  0  0  0
 20 19  2  0  0  0  0
 20 22  1  0  0  0  0
 21 20  1  0  0  0  0
 21 18  2  0  0  0  0
 21 35  1  0  0  0  0
M  END
$$$$
