# Supplementary material for: Combined computational and classical medicinal chemistry procedure to disclose novel pyrrole-based compounds as potential antituberculosis agents
Source: J Comput Aided Mol Des. 2026 Apr 6;40(1):92. doi: 10.1007/s10822-026-00794-6 (PMC13053371; doi:10.1007/s10822-026-00794-6)
Supplement: Supplementary file 1 — Supplementary Material 1 [file 10822_2026_794_MOESM1_ESM.zip › Dataset.M_3-D_QSAR_Full_236/mols/TrainingSet/CMC2006_11c.sdf]

15335505_0005_0001_117.1639
 OpenBabel10172509213D

 38 40  0  0  0  0  0  0  0  0999 V2000
    1.0646    0.2916   -0.0857 C   0  0  0  0  0  0  0  0  0  0  0  0
    0.1976    0.8038    0.8774 N   0  0  0  0  0  0  0  0  0  0  0  0
   -0.0764   -0.1411    1.8219 N   0  0  0  0  0  0  0  0  0  0  0  0
    0.6062   -1.2298    1.4602 C   0  0  0  0  0  0  0  0  0  0  0  0
    1.3158   -1.0302    0.2511 C   0  0  0  0  0  0  0  0  0  0  0  0
    1.5341    0.9934   -1.1207 O   0  0  0  0  0  0  0  0  0  0  0  0
    2.1726   -1.8935   -0.5456 C   0  0  0  0  0  0  0  0  0  0  0  0
   -0.3930    2.1015    0.9905 C   0  0  0  0  0  0  0  0  0  0  0  0
   -0.1626    3.1125    0.0494 C   0  0  0  0  0  0  0  0  0  0  0  0
   -0.7621    4.3682    0.1990 C   0  0  0  0  0  0  0  0  0  0  0  0
   -1.5951    4.6269    1.2851 C   0  0  0  0  0  0  0  0  0  0  0  0
   -1.8328    3.6305    2.2271 C   0  0  0  0  0  0  0  0  0  0  0  0
   -1.2368    2.3749    2.0824 C   0  0  0  0  0  0  0  0  0  0  0  0
    0.5414   -2.4254    2.3410 C   0  0  0  0  0  0  0  0  0  0  0  0
    2.8725   -1.4425   -1.4512 O   0  0  0  0  0  0  0  0  0  0  0  0
    2.1866   -3.3479   -0.2974 C   0  0  0  0  0  0  0  0  0  0  0  0
    3.3340   -3.9794    0.2148 C   0  0  0  0  0  0  0  0  0  0  0  0
    1.0424   -4.0882   -0.6274 C   0  0  0  0  0  0  0  0  0  0  0  0
    3.3005   -5.3684    0.4045 C   0  0  0  0  0  0  0  0  0  0  0  0
    2.1538   -6.1038    0.0930 C   0  0  0  0  0  0  0  0  0  0  0  0
    1.0275   -5.4665   -0.4243 C   0  0  0  0  0  0  0  0  0  0  0  0
    4.5856   -3.2116    0.5340 C   0  0  0  0  0  0  0  0  0  0  0  0
    2.1154    0.5902   -1.7351 H   0  0  0  0  0  0  0  0  0  0  0  0
    0.4527    2.9306   -0.7589 H   0  0  0  0  0  0  0  0  0  0  0  0
   -0.5860    5.1071   -0.4996 H   0  0  0  0  0  0  0  0  0  0  0  0
   -2.0346    5.5546    1.3909 H   0  0  0  0  0  0  0  0  0  0  0  0
   -2.4495    3.8190    3.0328 H   0  0  0  0  0  0  0  0  0  0  0  0
   -1.4176    1.6402    2.7842 H   0  0  0  0  0  0  0  0  0  0  0  0
   -0.0961   -2.2196    3.1753 H   0  0  0  0  0  0  0  0  0  0  0  0
    1.5236   -2.6629    2.6927 H   0  0  0  0  0  0  0  0  0  0  0  0
    0.1501   -3.2543    1.7890 H   0  0  0  0  0  0  0  0  0  0  0  0
    0.2140   -3.6137   -1.0194 H   0  0  0  0  0  0  0  0  0  0  0  0
    4.1316   -5.8527    0.7782 H   0  0  0  0  0  0  0  0  0  0  0  0
    2.1409   -7.1242    0.2468 H   0  0  0  0  0  0  0  0  0  0  0  0
    0.1843   -6.0143   -0.6564 H   0  0  0  0  0  0  0  0  0  0  0  0
    4.4288   -2.1731    0.3296 H   0  0  0  0  0  0  0  0  0  0  0  0
    5.3911   -3.5761   -0.0687 H   0  0  0  0  0  0  0  0  0  0  0  0
    4.8281   -3.3389    1.5683 H   0  0  0  0  0  0  0  0  0  0  0  0
  1  5  2  0  0  0  0
  1  2  1  0  0  0  0
  2  3  1  0  0  0  0
  3  4  2  0  0  0  0
  4  5  1  0  0  0  0
  4 14  1  0  0  0  0
  6  1  1  0  0  0  0
  6 23  1  0  0  0  0
  7  5  1  0  0  0  0
  8  9  2  0  0  0  0
  8  2  1  0  0  0  0
  8 13  1  0  0  0  0
  9 10  1  0  0  0  0
  9 24  1  0  0  0  0
 10 11  2  0  0  0  0
 10 25  1  0  0  0  0
 11 12  1  0  0  0  0
 11 26  1  0  0  0  0
 12 13  2  0  0  0  0
 12 27  1  0  0  0  0
 13 28  1  0  0  0  0
 14 29  1  0  0  0  0
 14 30  1  0  0  0  0
 14 31  1  0  0  0  0
 15  7  2  0  0  0  0
 16  7  1  0  0  0  0
 17 16  2  0  0  0  0
 17 22  1  0  0  0  0
 18 16  1  0  0  0  0
 18 32  1  0  0  0  0
 19 17  1  0  0  0  0
 19 33  1  0  0  0  0
 20 19  2  0  0  0  0
 20 34  1  0  0  0  0
 21 20  1  0  0  0  0
 21 18  2  0  0  0  0
 21 35  1  0  0  0  0
 22 36  1  0  0  0  0
 22 37  1  0  0  0  0
 22 38  1  0  0  0  0
M  END
$$$$
