# Supplementary material for: Combined computational and classical medicinal chemistry procedure to disclose novel pyrrole-based compounds as potential antituberculosis agents
Source: J Comput Aided Mol Des. 2026 Apr 6;40(1):92. doi: 10.1007/s10822-026-00794-6 (PMC13053371; doi:10.1007/s10822-026-00794-6)
Supplement: Supplementary file 1 — Supplementary Material 1 [file 10822_2026_794_MOESM1_ESM.zip › Dataset.M_3-D_QSAR_Full_236/mols/TrainingSet/CMC2006_11d.sdf]

15335506_0021_0002_102.9924
 OpenBabel10172509213D

 35 37  0  0  0  0  0  0  0  0999 V2000
    0.4604   -1.4121    1.2377 C   0  0  0  0  0  0  0  0  0  0  0  0
   -0.3783   -0.3335    1.5139 N   0  0  0  0  0  0  0  0  0  0  0  0
   -0.1149    0.7030    0.6667 N   0  0  0  0  0  0  0  0  0  0  0  0
    0.8702    0.2832   -0.1298 C   0  0  0  0  0  0  0  0  0  0  0  0
    1.3146   -1.0145    0.2204 C   0  0  0  0  0  0  0  0  0  0  0  0
    0.4031   -2.5869    1.8698 O   0  0  0  0  0  0  0  0  0  0  0  0
    2.3578   -1.8737   -0.3134 C   0  0  0  0  0  0  0  0  0  0  0  0
   -1.4062   -0.1925    2.4981 C   0  0  0  0  0  0  0  0  0  0  0  0
   -1.7120   -1.2098    3.4104 C   0  0  0  0  0  0  0  0  0  0  0  0
   -2.7253   -1.0284    4.3587 C   0  0  0  0  0  0  0  0  0  0  0  0
   -3.4405    0.1661    4.4065 C   0  0  0  0  0  0  0  0  0  0  0  0
   -3.1453    1.1854    3.5061 C   0  0  0  0  0  0  0  0  0  0  0  0
   -2.1346    1.0095    2.5574 C   0  0  0  0  0  0  0  0  0  0  0  0
    1.3167    1.1787   -1.2290 C   0  0  0  0  0  0  0  0  0  0  0  0
    2.3123   -3.0942   -0.1652 O   0  0  0  0  0  0  0  0  0  0  0  0
    3.5277   -1.2949   -1.0068 C   0  0  0  0  0  0  0  0  0  0  0  0
    3.9568   -1.8842   -2.1990 C   0  0  0  0  0  0  0  0  0  0  0  0
    4.2395   -0.2209   -0.4530 C   0  0  0  0  0  0  0  0  0  0  0  0
    5.0703   -1.3650   -2.8467 C   0  0  0  0  0  0  0  0  0  0  0  0
    5.7699   -0.2827   -2.3209 C   0  0  0  0  0  0  0  0  0  0  0  0
    5.3575    0.2889   -1.1174 C   0  0  0  0  0  0  0  0  0  0  0  0
    5.4792   -1.9155   -3.9966 F   0  0  0  0  0  0  0  0  0  0  0  0
    0.9965   -3.2737    1.6369 H   0  0  0  0  0  0  0  0  0  0  0  0
   -1.1874   -2.0981    3.3834 H   0  0  0  0  0  0  0  0  0  0  0  0
   -2.9439   -1.7842    5.0266 H   0  0  0  0  0  0  0  0  0  0  0  0
   -4.1869    0.2948    5.1074 H   0  0  0  0  0  0  0  0  0  0  0  0
   -3.6731    2.0716    3.5391 H   0  0  0  0  0  0  0  0  0  0  0  0
   -1.9202    1.7696    1.8931 H   0  0  0  0  0  0  0  0  0  0  0  0
    0.7583    2.0908   -1.1950 H   0  0  0  0  0  0  0  0  0  0  0  0
    1.1547    0.6962   -2.1702 H   0  0  0  0  0  0  0  0  0  0  0  0
    2.3584    1.3937   -1.1130 H   0  0  0  0  0  0  0  0  0  0  0  0
    3.4531   -2.6943   -2.5929 H   0  0  0  0  0  0  0  0  0  0  0  0
    3.9380    0.1919    0.4435 H   0  0  0  0  0  0  0  0  0  0  0  0
    6.5905    0.0953   -2.8196 H   0  0  0  0  0  0  0  0  0  0  0  0
    5.8770    1.0865   -0.7187 H   0  0  0  0  0  0  0  0  0  0  0  0
  1  5  2  0  0  0  0
  1  2  1  0  0  0  0
  2  3  1  0  0  0  0
  3  4  2  0  0  0  0
  4  5  1  0  0  0  0
  4 14  1  0  0  0  0
  6  1  1  0  0  0  0
  6 23  1  0  0  0  0
  7  5  1  0  0  0  0
  8  9  2  0  0  0  0
  8  2  1  0  0  0  0
  8 13  1  0  0  0  0
  9 10  1  0  0  0  0
  9 24  1  0  0  0  0
 10 11  2  0  0  0  0
 10 25  1  0  0  0  0
 11 12  1  0  0  0  0
 11 26  1  0  0  0  0
 12 13  2  0  0  0  0
 12 27  1  0  0  0  0
 13 28  1  0  0  0  0
 14 29  1  0  0  0  0
 14 30  1  0  0  0  0
 14 31  1  0  0  0  0
 15  7  2  0  0  0  0
 16  7  1  0  0  0  0
 17 16  2  0  0  0  0
 17 32  1  0  0  0  0
 18 16  1  0  0  0  0
 18 33  1  0  0  0  0
 19 17  1  0  0  0  0
 19 22  1  0  0  0  0
 20 19  2  0  0  0  0
 20 34  1  0  0  0  0
 21 20  1  0  0  0  0
 21 18  2  0  0  0  0
 21 35  1  0  0  0  0
M  END
$$$$
