# Supplementary material for: Combined computational and classical medicinal chemistry procedure to disclose novel pyrrole-based compounds as potential antituberculosis agents
Source: J Comput Aided Mol Des. 2026 Apr 6;40(1):92. doi: 10.1007/s10822-026-00794-6 (PMC13053371; doi:10.1007/s10822-026-00794-6)
Supplement: Supplementary file 1 — Supplementary Material 1 [file 10822_2026_794_MOESM1_ESM.zip › Dataset.M_3-D_QSAR_Full_236/mols/TrainingSet/CMC2006_11e.sdf]

15335507_0011_0001_111.7801
 OpenBabel10172509213D

 35 37  0  0  0  0  0  0  0  0999 V2000
    0.4299   -1.4398    1.1972 C   0  0  0  0  0  0  0  0  0  0  0  0
   -0.4086   -0.3629    1.4761 N   0  0  0  0  0  0  0  0  0  0  0  0
   -0.1295    0.6852    0.6503 N   0  0  0  0  0  0  0  0  0  0  0  0
    0.8667    0.2745   -0.1374 C   0  0  0  0  0  0  0  0  0  0  0  0
    1.3010   -1.0303    0.1992 C   0  0  0  0  0  0  0  0  0  0  0  0
    0.3574   -2.6233    1.8112 O   0  0  0  0  0  0  0  0  0  0  0  0
    2.3479   -1.8867   -0.3323 C   0  0  0  0  0  0  0  0  0  0  0  0
   -1.4525   -0.2328    2.4458 C   0  0  0  0  0  0  0  0  0  0  0  0
   -2.1778    0.9719    2.5106 C   0  0  0  0  0  0  0  0  0  0  0  0
   -3.2044    1.1389    3.4454 C   0  0  0  0  0  0  0  0  0  0  0  0
   -3.5141    0.1049    4.3229 C   0  0  0  0  0  0  0  0  0  0  0  0
   -2.8055   -1.0928    4.2732 C   0  0  0  0  0  0  0  0  0  0  0  0
   -1.7767   -1.2633    3.3381 C   0  0  0  0  0  0  0  0  0  0  0  0
    1.3334    1.1856   -1.2155 C   0  0  0  0  0  0  0  0  0  0  0  0
    2.2943   -3.1089   -0.2009 O   0  0  0  0  0  0  0  0  0  0  0  0
    3.5295   -1.3035   -1.0044 C   0  0  0  0  0  0  0  0  0  0  0  0
    4.2379   -0.2402   -0.4300 C   0  0  0  0  0  0  0  0  0  0  0  0
    3.9740   -1.8795   -2.2011 C   0  0  0  0  0  0  0  0  0  0  0  0
    5.3659    0.2716   -1.0774 C   0  0  0  0  0  0  0  0  0  0  0  0
    5.7898   -0.2891   -2.2828 C   0  0  0  0  0  0  0  0  0  0  0  0
    5.1018   -1.3645   -2.8447 C   0  0  0  0  0  0  0  0  0  0  0  0
    7.1777    0.3446   -3.0763 Cl  0  0  0  0  0  0  0  0  0  0  0  0
   -4.7758    0.3067    5.4744 Cl  0  0  0  0  0  0  0  0  0  0  0  0
    0.9515   -3.3093    1.5780 H   0  0  0  0  0  0  0  0  0  0  0  0
   -1.9494    1.7405    1.8609 H   0  0  0  0  0  0  0  0  0  0  0  0
   -3.7303    2.0260    3.4841 H   0  0  0  0  0  0  0  0  0  0  0  0
   -3.0389   -1.8566    4.9268 H   0  0  0  0  0  0  0  0  0  0  0  0
   -1.2546   -2.1529    3.3062 H   0  0  0  0  0  0  0  0  0  0  0  0
    0.7778    2.0992   -1.1758 H   0  0  0  0  0  0  0  0  0  0  0  0
    1.1843    0.7186   -2.1666 H   0  0  0  0  0  0  0  0  0  0  0  0
    2.3740    1.3948   -1.0801 H   0  0  0  0  0  0  0  0  0  0  0  0
    3.9281    0.1637    0.4677 H   0  0  0  0  0  0  0  0  0  0  0  0
    3.4692   -2.6830   -2.6067 H   0  0  0  0  0  0  0  0  0  0  0  0
    5.8843    1.0627   -0.6647 H   0  0  0  0  0  0  0  0  0  0  0  0
    5.4249   -1.7784   -3.7331 H   0  0  0  0  0  0  0  0  0  0  0  0
  1  5  2  0  0  0  0
  1  2  1  0  0  0  0
  2  3  1  0  0  0  0
  3  4  2  0  0  0  0
  4  5  1  0  0  0  0
  4 14  1  0  0  0  0
  6  1  1  0  0  0  0
  6 24  1  0  0  0  0
  7  5  1  0  0  0  0
  8  9  2  0  0  0  0
  8  2  1  0  0  0  0
  8 13  1  0  0  0  0
  9 10  1  0  0  0  0
  9 25  1  0  0  0  0
 10 11  2  0  0  0  0
 10 26  1  0  0  0  0
 11 12  1  0  0  0  0
 11 23  1  0  0  0  0
 12 13  2  0  0  0  0
 12 27  1  0  0  0  0
 13 28  1  0  0  0  0
 14 29  1  0  0  0  0
 14 30  1  0  0  0  0
 14 31  1  0  0  0  0
 15  7  2  0  0  0  0
 16  7  1  0  0  0  0
 17 16  2  0  0  0  0
 17 32  1  0  0  0  0
 18 16  1  0  0  0  0
 18 33  1  0  0  0  0
 19 17  1  0  0  0  0
 19 34  1  0  0  0  0
 20 19  2  0  0  0  0
 20 22  1  0  0  0  0
 21 20  1  0  0  0  0
 21 18  2  0  0  0  0
 21 35  1  0  0  0  0
M  END
$$$$
