# Supplementary material for: Combined computational and classical medicinal chemistry procedure to disclose novel pyrrole-based compounds as potential antituberculosis agents
Source: J Comput Aided Mol Des. 2026 Apr 6;40(1):92. doi: 10.1007/s10822-026-00794-6 (PMC13053371; doi:10.1007/s10822-026-00794-6)
Supplement: Supplementary file 1 — Supplementary Material 1 [file 10822_2026_794_MOESM1_ESM.zip › Dataset.M_3-D_QSAR_Full_236/mols/TrainingSet/CMC2006_11f.sdf]

15335508_0025_0001_110.5435
 OpenBabel10172509213D

 35 37  0  0  0  0  0  0  0  0999 V2000
    0.4301   -1.4398    1.1975 C   0  0  0  0  0  0  0  0  0  0  0  0
   -0.4083   -0.3626    1.4764 N   0  0  0  0  0  0  0  0  0  0  0  0
   -0.1295    0.6851    0.6501 N   0  0  0  0  0  0  0  0  0  0  0  0
    0.8666    0.2743   -0.1378 C   0  0  0  0  0  0  0  0  0  0  0  0
    1.3009   -1.0305    0.1991 C   0  0  0  0  0  0  0  0  0  0  0  0
    0.3579   -2.6232    1.8117 O   0  0  0  0  0  0  0  0  0  0  0  0
    2.3478   -1.8868   -0.3325 C   0  0  0  0  0  0  0  0  0  0  0  0
   -1.4519   -0.2322    2.4466 C   0  0  0  0  0  0  0  0  0  0  0  0
   -1.7751   -1.2639    3.3398 C   0  0  0  0  0  0  0  0  0  0  0  0
   -2.8029   -1.0920    4.2742 C   0  0  0  0  0  0  0  0  0  0  0  0
   -3.5056    0.1051    4.3183 C   0  0  0  0  0  0  0  0  0  0  0  0
   -3.2024    1.1401    3.4453 C   0  0  0  0  0  0  0  0  0  0  0  0
   -2.1773    0.9741    2.5105 C   0  0  0  0  0  0  0  0  0  0  0  0
    1.3327    1.1851   -1.2163 C   0  0  0  0  0  0  0  0  0  0  0  0
    2.2941   -3.1090   -0.2014 O   0  0  0  0  0  0  0  0  0  0  0  0
    3.5294   -1.3034   -1.0045 C   0  0  0  0  0  0  0  0  0  0  0  0
    4.2376   -0.2400   -0.4301 C   0  0  0  0  0  0  0  0  0  0  0  0
    3.9743   -1.8796   -2.2009 C   0  0  0  0  0  0  0  0  0  0  0  0
    5.3655    0.2718   -1.0774 C   0  0  0  0  0  0  0  0  0  0  0  0
    5.7899   -0.2890   -2.2825 C   0  0  0  0  0  0  0  0  0  0  0  0
    5.1021   -1.3646   -2.8444 C   0  0  0  0  0  0  0  0  0  0  0  0
    7.1779    0.3448   -3.0758 Cl  0  0  0  0  0  0  0  0  0  0  0  0
   -4.4876    0.2624    5.2153 F   0  0  0  0  0  0  0  0  0  0  0  0
    0.9520   -3.3092    1.5783 H   0  0  0  0  0  0  0  0  0  0  0  0
   -1.2530   -2.1535    3.3080 H   0  0  0  0  0  0  0  0  0  0  0  0
   -3.0382   -1.8537    4.9295 H   0  0  0  0  0  0  0  0  0  0  0  0
   -3.7302    2.0260    3.4861 H   0  0  0  0  0  0  0  0  0  0  0  0
   -1.9492    1.7425    1.8605 H   0  0  0  0  0  0  0  0  0  0  0  0
    0.7771    2.0987   -1.1765 H   0  0  0  0  0  0  0  0  0  0  0  0
    1.1831    0.7178   -2.1672 H   0  0  0  0  0  0  0  0  0  0  0  0
    2.3733    1.3943   -1.0815 H   0  0  0  0  0  0  0  0  0  0  0  0
    3.9277    0.1639    0.4676 H   0  0  0  0  0  0  0  0  0  0  0  0
    3.4698   -2.6833   -2.6064 H   0  0  0  0  0  0  0  0  0  0  0  0
    5.8836    1.0632   -0.6648 H   0  0  0  0  0  0  0  0  0  0  0  0
    5.4254   -1.7786   -3.7327 H   0  0  0  0  0  0  0  0  0  0  0  0
  1  5  2  0  0  0  0
  1  2  1  0  0  0  0
  2  3  1  0  0  0  0
  3  4  2  0  0  0  0
  4  5  1  0  0  0  0
  4 14  1  0  0  0  0
  6  1  1  0  0  0  0
  6 24  1  0  0  0  0
  7  5  1  0  0  0  0
  8  9  2  0  0  0  0
  8  2  1  0  0  0  0
  8 13  1  0  0  0  0
  9 10  1  0  0  0  0
  9 25  1  0  0  0  0
 10 11  2  0  0  0  0
 10 26  1  0  0  0  0
 11 12  1  0  0  0  0
 11 23  1  0  0  0  0
 12 13  2  0  0  0  0
 12 27  1  0  0  0  0
 13 28  1  0  0  0  0
 14 29  1  0  0  0  0
 14 30  1  0  0  0  0
 14 31  1  0  0  0  0
 15  7  2  0  0  0  0
 16  7  1  0  0  0  0
 17 16  2  0  0  0  0
 17 32  1  0  0  0  0
 18 16  1  0  0  0  0
 18 33  1  0  0  0  0
 19 17  1  0  0  0  0
 19 34  1  0  0  0  0
 20 19  2  0  0  0  0
 20 22  1  0  0  0  0
 21 20  1  0  0  0  0
 21 18  2  0  0  0  0
 21 35  1  0  0  0  0
M  END
$$$$
