# Supplementary material for: Combined computational and classical medicinal chemistry procedure to disclose novel pyrrole-based compounds as potential antituberculosis agents
Source: J Comput Aided Mol Des. 2026 Apr 6;40(1):92. doi: 10.1007/s10822-026-00794-6 (PMC13053371; doi:10.1007/s10822-026-00794-6)
Supplement: Supplementary file 1 — Supplementary Material 1 [file 10822_2026_794_MOESM1_ESM.zip › Dataset.M_3-D_QSAR_Full_236/mols/TrainingSet/CMC2006_11g.sdf]

15335509_0028_0002_113.8304
 OpenBabel10172509213D

 35 37  0  0  0  0  0  0  0  0999 V2000
    0.4249   -1.4505    1.1869 C   0  0  0  0  0  0  0  0  0  0  0  0
   -0.4165   -0.3752    1.4670 N   0  0  0  0  0  0  0  0  0  0  0  0
   -0.1400    0.6737    0.6397 N   0  0  0  0  0  0  0  0  0  0  0  0
    0.8583    0.2657   -0.1467 C   0  0  0  0  0  0  0  0  0  0  0  0
    1.2950   -1.0385    0.1892 C   0  0  0  0  0  0  0  0  0  0  0  0
    0.3565   -2.6354    1.7992 O   0  0  0  0  0  0  0  0  0  0  0  0
    2.3445   -1.8919   -0.3431 C   0  0  0  0  0  0  0  0  0  0  0  0
   -1.4591   -0.2483    2.4377 C   0  0  0  0  0  0  0  0  0  0  0  0
   -2.1876    0.9532    2.5043 C   0  0  0  0  0  0  0  0  0  0  0  0
   -3.2124    1.1156    3.4403 C   0  0  0  0  0  0  0  0  0  0  0  0
   -3.5215    0.0830    4.3207 C   0  0  0  0  0  0  0  0  0  0  0  0
   -2.8062   -1.1110    4.2657 C   0  0  0  0  0  0  0  0  0  0  0  0
   -1.7790   -1.2789    3.3302 C   0  0  0  0  0  0  0  0  0  0  0  0
    1.3248    1.1780   -1.2236 C   0  0  0  0  0  0  0  0  0  0  0  0
    2.2939   -3.1144   -0.2106 O   0  0  0  0  0  0  0  0  0  0  0  0
    3.5208   -1.3032   -1.0180 C   0  0  0  0  0  0  0  0  0  0  0  0
    3.9570   -1.8678   -2.2218 C   0  0  0  0  0  0  0  0  0  0  0  0
    4.2292   -0.2424   -0.4404 C   0  0  0  0  0  0  0  0  0  0  0  0
    5.0759   -1.3427   -2.8687 C   0  0  0  0  0  0  0  0  0  0  0  0
    5.7663   -0.2681   -2.3065 C   0  0  0  0  0  0  0  0  0  0  0  0
    5.3479    0.2782   -1.0925 C   0  0  0  0  0  0  0  0  0  0  0  0
    0.9527   -3.3191    1.5645 H   0  0  0  0  0  0  0  0  0  0  0  0
   -1.9628    1.7231    1.8549 H   0  0  0  0  0  0  0  0  0  0  0  0
   -3.7402    2.0016    3.4787 H   0  0  0  0  0  0  0  0  0  0  0  0
   -4.2784    0.2015    5.0122 H   0  0  0  0  0  0  0  0  0  0  0  0
   -3.0352   -1.8765    4.9188 H   0  0  0  0  0  0  0  0  0  0  0  0
   -1.2544   -2.1670    3.2979 H   0  0  0  0  0  0  0  0  0  0  0  0
    0.7676    2.0906   -1.1842 H   0  0  0  0  0  0  0  0  0  0  0  0
    1.1778    0.7112   -2.1751 H   0  0  0  0  0  0  0  0  0  0  0  0
    2.3648    1.3889   -1.0867 H   0  0  0  0  0  0  0  0  0  0  0  0
    3.4525   -2.6703   -2.6298 H   0  0  0  0  0  0  0  0  0  0  0  0
    3.9255    0.1526    0.4633 H   0  0  0  0  0  0  0  0  0  0  0  0
    5.3930   -1.7489   -3.7628 H   0  0  0  0  0  0  0  0  0  0  0  0
    6.5892    0.1240   -2.7903 H   0  0  0  0  0  0  0  0  0  0  0  0
    5.8661    1.0678   -0.6766 H   0  0  0  0  0  0  0  0  0  0  0  0
  1  5  2  0  0  0  0
  1  2  1  0  0  0  0
  2  3  1  0  0  0  0
  3  4  2  0  0  0  0
  4  5  1  0  0  0  0
  4 14  1  0  0  0  0
  6  1  1  0  0  0  0
  6 22  1  0  0  0  0
  7  5  1  0  0  0  0
  8  9  2  0  0  0  0
  8  2  1  0  0  0  0
  8 13  1  0  0  0  0
  9 10  1  0  0  0  0
  9 23  1  0  0  0  0
 10 11  2  0  0  0  0
 10 24  1  0  0  0  0
 11 12  1  0  0  0  0
 11 25  1  0  0  0  0
 12 13  2  0  0  0  0
 12 26  1  0  0  0  0
 13 27  1  0  0  0  0
 14 28  1  0  0  0  0
 14 29  1  0  0  0  0
 14 30  1  0  0  0  0
 15  7  2  0  0  0  0
 16  7  1  0  0  0  0
 17 16  2  0  0  0  0
 17 31  1  0  0  0  0
 18 16  1  0  0  0  0
 18 32  1  0  0  0  0
 19 17  1  0  0  0  0
 19 33  1  0  0  0  0
 20 19  2  0  0  0  0
 20 34  1  0  0  0  0
 21 20  1  0  0  0  0
 21 18  2  0  0  0  0
 21 35  1  0  0  0  0
M  END
$$$$
