# Supplementary material for: Combined computational and classical medicinal chemistry procedure to disclose novel pyrrole-based compounds as potential antituberculosis agents
Source: J Comput Aided Mol Des. 2026 Apr 6;40(1):92. doi: 10.1007/s10822-026-00794-6 (PMC13053371; doi:10.1007/s10822-026-00794-6)
Supplement: Supplementary file 1 — Supplementary Material 1 [file 10822_2026_794_MOESM1_ESM.zip › Dataset.M_3-D_QSAR_Full_236/mols/TrainingSet/CMC2006_11h.sdf]

15335510_0009_0002_126.4675
 OpenBabel10172509213D

 38 40  0  0  0  0  0  0  0  0999 V2000
    0.7166   -1.2874    1.4253 C   0  0  0  0  0  0  0  0  0  0  0  0
   -0.2566   -0.3001    1.5857 N   0  0  0  0  0  0  0  0  0  0  0  0
   -0.1409    0.6550    0.6244 N   0  0  0  0  0  0  0  0  0  0  0  0
    0.6934    0.1317   -0.2790 C   0  0  0  0  0  0  0  0  0  0  0  0
    1.2738   -1.0783    0.1774 C   0  0  0  0  0  0  0  0  0  0  0  0
    1.0433   -2.2001    2.3435 O   0  0  0  0  0  0  0  0  0  0  0  0
    2.2607   -1.9288   -0.4619 C   0  0  0  0  0  0  0  0  0  0  0  0
   -1.2762   -0.1931    2.5758 C   0  0  0  0  0  0  0  0  0  0  0  0
   -1.6950   -1.3059    3.3187 C   0  0  0  0  0  0  0  0  0  0  0  0
   -2.6980   -1.1676    4.2825 C   0  0  0  0  0  0  0  0  0  0  0  0
   -3.2958    0.0724    4.5013 C   0  0  0  0  0  0  0  0  0  0  0  0
   -2.9053    1.1762    3.7464 C   0  0  0  0  0  0  0  0  0  0  0  0
   -1.9057    1.0449    2.7800 C   0  0  0  0  0  0  0  0  0  0  0  0
    0.9192    0.8436   -1.5632 C   0  0  0  0  0  0  0  0  0  0  0  0
    2.0675   -3.1276   -0.6440 O   0  0  0  0  0  0  0  0  0  0  0  0
    3.5336   -1.3169   -0.9399 C   0  0  0  0  0  0  0  0  0  0  0  0
    4.0825   -0.1772   -0.3386 C   0  0  0  0  0  0  0  0  0  0  0  0
    4.2102   -1.9271   -2.0032 C   0  0  0  0  0  0  0  0  0  0  0  0
    5.2788    0.3623   -0.8201 C   0  0  0  0  0  0  0  0  0  0  0  0
    5.9400   -0.2277   -1.9042 C   0  0  0  0  0  0  0  0  0  0  0  0
    5.4056   -1.3855   -2.4816 C   0  0  0  0  0  0  0  0  0  0  0  0
    7.2428    0.3325   -2.3951 C   0  0  0  0  0  0  0  0  0  0  0  0
    1.7101   -2.8321    2.1593 H   0  0  0  0  0  0  0  0  0  0  0  0
   -1.2623   -2.2282    3.1538 H   0  0  0  0  0  0  0  0  0  0  0  0
   -2.9971   -1.9868    4.8342 H   0  0  0  0  0  0  0  0  0  0  0  0
   -4.0274    0.1728    5.2222 H   0  0  0  0  0  0  0  0  0  0  0  0
   -3.3552    2.0919    3.9015 H   0  0  0  0  0  0  0  0  0  0  0  0
   -1.6286    1.8617    2.2134 H   0  0  0  0  0  0  0  0  0  0  0  0
    0.3214    1.7306   -1.5892 H   0  0  0  0  0  0  0  0  0  0  0  0
    0.6462    0.2055   -2.3775 H   0  0  0  0  0  0  0  0  0  0  0  0
    1.9527    1.1074   -1.6478 H   0  0  0  0  0  0  0  0  0  0  0  0
    3.6030    0.2649    0.4612 H   0  0  0  0  0  0  0  0  0  0  0  0
    3.8239   -2.7809   -2.4354 H   0  0  0  0  0  0  0  0  0  0  0  0
    5.6779    1.2024   -0.3729 H   0  0  0  0  0  0  0  0  0  0  0  0
    5.8978   -1.8417   -3.2656 H   0  0  0  0  0  0  0  0  0  0  0  0
    7.4860    1.2120   -1.8364 H   0  0  0  0  0  0  0  0  0  0  0  0
    7.1559    0.5814   -3.4321 H   0  0  0  0  0  0  0  0  0  0  0  0
    8.0155   -0.3965   -2.2668 H   0  0  0  0  0  0  0  0  0  0  0  0
  1  5  2  0  0  0  0
  1  2  1  0  0  0  0
  2  3  1  0  0  0  0
  3  4  2  0  0  0  0
  4  5  1  0  0  0  0
  4 14  1  0  0  0  0
  6  1  1  0  0  0  0
  6 23  1  0  0  0  0
  7  5  1  0  0  0  0
  8  9  2  0  0  0  0
  8  2  1  0  0  0  0
  8 13  1  0  0  0  0
  9 10  1  0  0  0  0
  9 24  1  0  0  0  0
 10 11  2  0  0  0  0
 10 25  1  0  0  0  0
 11 12  1  0  0  0  0
 11 26  1  0  0  0  0
 12 13  2  0  0  0  0
 12 27  1  0  0  0  0
 13 28  1  0  0  0  0
 14 29  1  0  0  0  0
 14 30  1  0  0  0  0
 14 31  1  0  0  0  0
 15  7  2  0  0  0  0
 16  7  1  0  0  0  0
 17 16  2  0  0  0  0
 17 32  1  0  0  0  0
 18 16  1  0  0  0  0
 18 33  1  0  0  0  0
 19 17  1  0  0  0  0
 19 34  1  0  0  0  0
 20 19  2  0  0  0  0
 20 22  1  0  0  0  0
 21 20  1  0  0  0  0
 21 18  2  0  0  0  0
 21 35  1  0  0  0  0
 22 36  1  0  0  0  0
 22 37  1  0  0  0  0
 22 38  1  0  0  0  0
M  END
$$$$
