# Supplementary material for: Combined computational and classical medicinal chemistry procedure to disclose novel pyrrole-based compounds as potential antituberculosis agents
Source: J Comput Aided Mol Des. 2026 Apr 6;40(1):92. doi: 10.1007/s10822-026-00794-6 (PMC13053371; doi:10.1007/s10822-026-00794-6)
Supplement: Supplementary file 1 — Supplementary Material 1 [file 10822_2026_794_MOESM1_ESM.zip › Dataset.M_3-D_QSAR_Full_236/mols/TrainingSet/CMC2006_11i.sdf]

15335511_0009_0002_150.4370
 OpenBabel10172509213D

 47 50  0  0  0  0  0  0  0  0999 V2000
    1.1660    0.3883   -0.0443 C   0  0  0  0  0  0  0  0  0  0  0  0
    0.2263    0.8674    0.8687 N   0  0  0  0  0  0  0  0  0  0  0  0
   -0.1681   -0.1146    1.7216 N   0  0  0  0  0  0  0  0  0  0  0  0
    0.5330   -1.1944    1.3743 C   0  0  0  0  0  0  0  0  0  0  0  0
    1.4223   -0.9334    0.3038 C   0  0  0  0  0  0  0  0  0  0  0  0
    1.6584    1.1435   -1.0235 O   0  0  0  0  0  0  0  0  0  0  0  0
    2.3430   -1.8797   -0.3110 C   0  0  0  0  0  0  0  0  0  0  0  0
   -0.3359    2.1782    1.0162 C   0  0  0  0  0  0  0  0  0  0  0  0
    0.1072    3.2805    0.2700 C   0  0  0  0  0  0  0  0  0  0  0  0
   -0.4784    4.5388    0.4541 C   0  0  0  0  0  0  0  0  0  0  0  0
   -1.4987    4.7010    1.3822 C   0  0  0  0  0  0  0  0  0  0  0  0
   -1.9479    3.6282    2.1374 C   0  0  0  0  0  0  0  0  0  0  0  0
   -1.3676    2.3698    1.9577 C   0  0  0  0  0  0  0  0  0  0  0  0
    0.3351   -2.4718    2.1080 C   0  0  0  0  0  0  0  0  0  0  0  0
    2.2171   -3.0954   -0.1886 O   0  0  0  0  0  0  0  0  0  0  0  0
    3.4960   -1.3784   -1.0932 C   0  0  0  0  0  0  0  0  0  0  0  0
    4.3778   -0.4337   -0.5533 C   0  0  0  0  0  0  0  0  0  0  0  0
    3.7077   -1.8879   -2.3788 C   0  0  0  0  0  0  0  0  0  0  0  0
    5.4528    0.0226   -1.3170 C   0  0  0  0  0  0  0  0  0  0  0  0
    5.6491   -0.4673   -2.6095 C   0  0  0  0  0  0  0  0  0  0  0  0
    4.7808   -1.4233   -3.1390 C   0  0  0  0  0  0  0  0  0  0  0  0
    1.2751    0.7654   -2.2701 C   0  0  0  0  0  0  0  0  0  0  0  0
   -2.0511    5.9089    1.5521 F   0  0  0  0  0  0  0  0  0  0  0  0
    0.4992   -0.1316   -2.5643 O   0  0  0  0  0  0  0  0  0  0  0  0
    1.9335    1.6287   -3.2898 C   0  0  0  0  0  0  0  0  0  0  0  0
    2.9697    2.5187   -2.9717 C   0  0  0  0  0  0  0  0  0  0  0  0
    1.4988    1.5267   -4.6184 C   0  0  0  0  0  0  0  0  0  0  0  0
    3.5543    3.3000   -3.9715 C   0  0  0  0  0  0  0  0  0  0  0  0
    3.1110    3.1963   -5.2894 C   0  0  0  0  0  0  0  0  0  0  0  0
    2.0851    2.3101   -5.6140 C   0  0  0  0  0  0  0  0  0  0  0  0
    0.8679    3.1634   -0.4174 H   0  0  0  0  0  0  0  0  0  0  0  0
   -0.1518    5.3459   -0.0999 H   0  0  0  0  0  0  0  0  0  0  0  0
   -2.7048    3.7582    2.8267 H   0  0  0  0  0  0  0  0  0  0  0  0
   -1.6983    1.5709    2.5211 H   0  0  0  0  0  0  0  0  0  0  0  0
   -0.4113   -2.3376    2.8629 H   0  0  0  0  0  0  0  0  0  0  0  0
    1.2563   -2.7667    2.5656 H   0  0  0  0  0  0  0  0  0  0  0  0
    0.0178   -3.2307    1.4237 H   0  0  0  0  0  0  0  0  0  0  0  0
    4.2333   -0.0770    0.4042 H   0  0  0  0  0  0  0  0  0  0  0  0
    3.0724   -2.6046   -2.7631 H   0  0  0  0  0  0  0  0  0  0  0  0
    6.1029    0.7224   -0.9263 H   0  0  0  0  0  0  0  0  0  0  0  0
    6.4394   -0.1212   -3.1757 H   0  0  0  0  0  0  0  0  0  0  0  0
    4.9328   -1.7864   -4.0930 H   0  0  0  0  0  0  0  0  0  0  0  0
    3.3009    2.5966   -1.9974 H   0  0  0  0  0  0  0  0  0  0  0  0
    0.7415    0.8692   -4.8618 H   0  0  0  0  0  0  0  0  0  0  0  0
    4.3156    3.9551   -3.7342 H   0  0  0  0  0  0  0  0  0  0  0  0
    3.5430    3.7764   -6.0255 H   0  0  0  0  0  0  0  0  0  0  0  0
    1.7591    2.2332   -6.5901 H   0  0  0  0  0  0  0  0  0  0  0  0
  1  5  2  0  0  0  0
  1  2  1  0  0  0  0
  2  3  1  0  0  0  0
  3  4  2  0  0  0  0
  4  5  1  0  0  0  0
  4 14  1  0  0  0  0
  6  1  1  0  0  0  0
  6 22  1  0  0  0  0
  7  5  1  0  0  0  0
  8  9  2  0  0  0  0
  8  2  1  0  0  0  0
  8 13  1  0  0  0  0
  9 10  1  0  0  0  0
  9 31  1  0  0  0  0
 10 11  2  0  0  0  0
 10 32  1  0  0  0  0
 11 12  1  0  0  0  0
 11 23  1  0  0  0  0
 12 13  2  0  0  0  0
 12 33  1  0  0  0  0
 13 34  1  0  0  0  0
 14 35  1  0  0  0  0
 14 36  1  0  0  0  0
 14 37  1  0  0  0  0
 15  7  2  0  0  0  0
 16  7  1  0  0  0  0
 17 16  2  0  0  0  0
 17 38  1  0  0  0  0
 18 16  1  0  0  0  0
 18 39  1  0  0  0  0
 19 17  1  0  0  0  0
 19 40  1  0  0  0  0
 20 19  2  0  0  0  0
 20 41  1  0  0  0  0
 21 20  1  0  0  0  0
 21 18  2  0  0  0  0
 21 42  1  0  0  0  0
 24 22  2  0  0  0  0
 25 22  1  0  0  0  0
 26 25  2  0  0  0  0
 26 43  1  0  0  0  0
 27 25  1  0  0  0  0
 27 44  1  0  0  0  0
 28 26  1  0  0  0  0
 28 45  1  0  0  0  0
 29 28  2  0  0  0  0
 29 46  1  0  0  0  0
 30 29  1  0  0  0  0
 30 27  2  0  0  0  0
 30 47  1  0  0  0  0
M  END
$$$$
