# Supplementary material for: Combined computational and classical medicinal chemistry procedure to disclose novel pyrrole-based compounds as potential antituberculosis agents
Source: J Comput Aided Mol Des. 2026 Apr 6;40(1):92. doi: 10.1007/s10822-026-00794-6 (PMC13053371; doi:10.1007/s10822-026-00794-6)
Supplement: Supplementary file 1 — Supplementary Material 1 [file 10822_2026_794_MOESM1_ESM.zip › Dataset.M_3-D_QSAR_Full_236/mols/TrainingSet/CMC2006_11k.sdf]

15335512_0005_0001_136.5303
 OpenBabel10172509213D

 45 48  0  0  0  0  0  0  0  0999 V2000
    0.4156   -1.4622    1.1638 C   0  0  0  0  0  0  0  0  0  0  0  0
   -0.4248   -0.3866    1.4453 N   0  0  0  0  0  0  0  0  0  0  0  0
   -0.1391    0.6674    0.6275 N   0  0  0  0  0  0  0  0  0  0  0  0
    0.8640    0.2623   -0.1542 C   0  0  0  0  0  0  0  0  0  0  0  0
    1.2944   -1.0456    0.1755 C   0  0  0  0  0  0  0  0  0  0  0  0
    0.3394   -2.6512    1.7672 O   0  0  0  0  0  0  0  0  0  0  0  0
    2.3452   -1.8984   -0.3548 C   0  0  0  0  0  0  0  0  0  0  0  0
   -1.4743   -0.2635    2.4090 C   0  0  0  0  0  0  0  0  0  0  0  0
   -2.1997    0.9398    2.4789 C   0  0  0  0  0  0  0  0  0  0  0  0
   -3.2310    1.0985    3.4083 C   0  0  0  0  0  0  0  0  0  0  0  0
   -3.5499    0.0603    4.2787 C   0  0  0  0  0  0  0  0  0  0  0  0
   -2.8379   -1.1354    4.2204 C   0  0  0  0  0  0  0  0  0  0  0  0
   -1.8042   -1.2996    3.2914 C   0  0  0  0  0  0  0  0  0  0  0  0
    1.3410    1.1816   -1.2207 C   0  0  0  0  0  0  0  0  0  0  0  0
    2.2913   -3.1214   -0.2306 O   0  0  0  0  0  0  0  0  0  0  0  0
    3.5278   -1.3087   -1.0181 C   0  0  0  0  0  0  0  0  0  0  0  0
    4.2342   -0.2543   -0.4327 C   0  0  0  0  0  0  0  0  0  0  0  0
    3.9720   -1.8656   -2.2197 C   0  0  0  0  0  0  0  0  0  0  0  0
    5.3603    0.2683   -1.0767 C   0  0  0  0  0  0  0  0  0  0  0  0
    5.8078   -0.2587   -2.3009 C   0  0  0  0  0  0  0  0  0  0  0  0
    5.0979   -1.3366   -2.8577 C   0  0  0  0  0  0  0  0  0  0  0  0
    6.9927    0.2961   -2.9759 C   0  0  0  0  0  0  0  0  0  0  0  0
    8.2207    0.4142   -2.3035 C   0  0  0  0  0  0  0  0  0  0  0  0
    6.9297    0.7239   -4.3128 C   0  0  0  0  0  0  0  0  0  0  0  0
    9.3455    0.9412   -2.9440 C   0  0  0  0  0  0  0  0  0  0  0  0
    9.2608    1.3604   -4.2691 C   0  0  0  0  0  0  0  0  0  0  0  0
    8.0535    1.2522   -4.9542 C   0  0  0  0  0  0  0  0  0  0  0  0
    0.9354   -3.3349    1.5321 H   0  0  0  0  0  0  0  0  0  0  0  0
   -1.9677    1.7137    1.8368 H   0  0  0  0  0  0  0  0  0  0  0  0
   -3.7564    1.9858    3.4493 H   0  0  0  0  0  0  0  0  0  0  0  0
   -4.3116    0.1761    4.9653 H   0  0  0  0  0  0  0  0  0  0  0  0
   -3.0741   -1.9049    4.8662 H   0  0  0  0  0  0  0  0  0  0  0  0
   -1.2822   -2.1891    3.2564 H   0  0  0  0  0  0  0  0  0  0  0  0
    0.7858    2.0953   -1.1785 H   0  0  0  0  0  0  0  0  0  0  0  0
    1.2000    0.7224   -2.1768 H   0  0  0  0  0  0  0  0  0  0  0  0
    2.3805    1.3888   -1.0744 H   0  0  0  0  0  0  0  0  0  0  0  0
    3.9261    0.1370    0.4711 H   0  0  0  0  0  0  0  0  0  0  0  0
    3.4702   -2.6658   -2.6356 H   0  0  0  0  0  0  0  0  0  0  0  0
    5.8716    1.0544   -0.6458 H   0  0  0  0  0  0  0  0  0  0  0  0
    5.4129   -1.7441   -3.7520 H   0  0  0  0  0  0  0  0  0  0  0  0
    8.2932    0.1069   -1.3210 H   0  0  0  0  0  0  0  0  0  0  0  0
    6.0396    0.6468   -4.8293 H   0  0  0  0  0  0  0  0  0  0  0  0
   10.2395    1.0197   -2.4345 H   0  0  0  0  0  0  0  0  0  0  0  0
   10.0909    1.7504   -4.7423 H   0  0  0  0  0  0  0  0  0  0  0  0
    7.9884    1.5623   -5.9363 H   0  0  0  0  0  0  0  0  0  0  0  0
  1  5  2  0  0  0  0
  1  2  1  0  0  0  0
  2  3  1  0  0  0  0
  3  4  2  0  0  0  0
  4  5  1  0  0  0  0
  4 14  1  0  0  0  0
  6  1  1  0  0  0  0
  6 28  1  0  0  0  0
  7  5  1  0  0  0  0
  8  9  2  0  0  0  0
  8  2  1  0  0  0  0
  8 13  1  0  0  0  0
  9 10  1  0  0  0  0
  9 29  1  0  0  0  0
 10 11  2  0  0  0  0
 10 30  1  0  0  0  0
 11 12  1  0  0  0  0
 11 31  1  0  0  0  0
 12 13  2  0  0  0  0
 12 32  1  0  0  0  0
 13 33  1  0  0  0  0
 14 34  1  0  0  0  0
 14 35  1  0  0  0  0
 14 36  1  0  0  0  0
 15  7  2  0  0  0  0
 16  7  1  0  0  0  0
 17 16  2  0  0  0  0
 17 37  1  0  0  0  0
 18 16  1  0  0  0  0
 18 38  1  0  0  0  0
 19 17  1  0  0  0  0
 19 39  1  0  0  0  0
 20 19  2  0  0  0  0
 20 22  1  0  0  0  0
 21 20  1  0  0  0  0
 21 18  2  0  0  0  0
 21 40  1  0  0  0  0
 22 23  2  0  0  0  0
 23 41  1  0  0  0  0
 24 22  1  0  0  0  0
 24 42  1  0  0  0  0
 25 23  1  0  0  0  0
 25 43  1  0  0  0  0
 26 25  2  0  0  0  0
 26 44  1  0  0  0  0
 27 26  1  0  0  0  0
 27 24  2  0  0  0  0
 27 45  1  0  0  0  0
M  END
$$$$
