# Supplementary material for: Combined computational and classical medicinal chemistry procedure to disclose novel pyrrole-based compounds as potential antituberculosis agents
Source: J Comput Aided Mol Des. 2026 Apr 6;40(1):92. doi: 10.1007/s10822-026-00794-6 (PMC13053371; doi:10.1007/s10822-026-00794-6)
Supplement: Supplementary file 1 — Supplementary Material 1 [file 10822_2026_794_MOESM1_ESM.zip › Dataset.M_3-D_QSAR_Full_236/mols/TrainingSet/CMC2006_11m.sdf]

15335513_0009_0003_107.5627
 OpenBabel10172509213D

 32 34  0  0  0  0  0  0  0  0999 V2000
    0.9941    0.2625   -0.1567 C   0  0  0  0  0  0  0  0  0  0  0  0
    0.2409    0.7928    0.8926 N   0  0  0  0  0  0  0  0  0  0  0  0
   -0.0672   -0.1674    1.8014 N   0  0  0  0  0  0  0  0  0  0  0  0
    0.6756   -1.2219    1.4525 C   0  0  0  0  0  0  0  0  0  0  0  0
    1.4061   -0.9920    0.2592 C   0  0  0  0  0  0  0  0  0  0  0  0
    1.2016    0.8680   -1.3292 O   0  0  0  0  0  0  0  0  0  0  0  0
    2.2653   -1.9368   -0.4412 C   0  0  0  0  0  0  0  0  0  0  0  0
   -0.2046    2.1321    1.0912 C   0  0  0  0  0  0  0  0  0  0  0  0
    0.3887    3.2093    0.4174 C   0  0  0  0  0  0  0  0  0  0  0  0
   -0.0724    4.5111    0.6347 C   0  0  0  0  0  0  0  0  0  0  0  0
   -1.1140    4.7470    1.5303 C   0  0  0  0  0  0  0  0  0  0  0  0
   -1.6894    3.6848    2.2243 C   0  0  0  0  0  0  0  0  0  0  0  0
   -1.2324    2.3821    2.0140 C   0  0  0  0  0  0  0  0  0  0  0  0
    0.6490   -2.4552    2.2808 C   0  0  0  0  0  0  0  0  0  0  0  0
    1.9785   -3.1324   -0.4604 O   0  0  0  0  0  0  0  0  0  0  0  0
    3.4594   -1.4196   -1.0999 C   0  0  0  0  0  0  0  0  0  0  0  0
    4.0715   -1.9531   -2.2216 C   0  0  0  0  0  0  0  0  0  0  0  0
    4.3762   -0.1133   -0.4674 S   0  0  0  0  0  0  0  0  0  0  0  0
    5.2514   -1.2475   -2.5947 C   0  0  0  0  0  0  0  0  0  0  0  0
    5.5266   -0.2155   -1.7272 C   0  0  0  0  0  0  0  0  0  0  0  0
    1.7200    0.4489   -1.9877 H   0  0  0  0  0  0  0  0  0  0  0  0
    1.1665    3.0409   -0.2396 H   0  0  0  0  0  0  0  0  0  0  0  0
    0.3602    5.3005    0.1300 H   0  0  0  0  0  0  0  0  0  0  0  0
   -1.4589    5.7082    1.6793 H   0  0  0  0  0  0  0  0  0  0  0  0
   -2.4542    3.8609    2.8945 H   0  0  0  0  0  0  0  0  0  0  0  0
   -1.6523    1.5995    2.5395 H   0  0  0  0  0  0  0  0  0  0  0  0
   -0.0012   -2.3087    3.1179 H   0  0  0  0  0  0  0  0  0  0  0  0
    1.6369   -2.6716    2.6301 H   0  0  0  0  0  0  0  0  0  0  0  0
    0.2921   -3.2734    1.6909 H   0  0  0  0  0  0  0  0  0  0  0  0
    3.7114   -2.7742   -2.7327 H   0  0  0  0  0  0  0  0  0  0  0  0
    5.8300   -1.4820   -3.4165 H   0  0  0  0  0  0  0  0  0  0  0  0
    6.3325    0.4216   -1.8256 H   0  0  0  0  0  0  0  0  0  0  0  0
  1  5  2  0  0  0  0
  1  2  1  0  0  0  0
  2  3  1  0  0  0  0
  3  4  2  0  0  0  0
  4  5  1  0  0  0  0
  4 14  1  0  0  0  0
  6  1  1  0  0  0  0
  6 21  1  0  0  0  0
  7  5  1  0  0  0  0
  8  9  2  0  0  0  0
  8  2  1  0  0  0  0
  8 13  1  0  0  0  0
  9 10  1  0  0  0  0
  9 22  1  0  0  0  0
 10 11  2  0  0  0  0
 10 23  1  0  0  0  0
 11 12  1  0  0  0  0
 11 24  1  0  0  0  0
 12 13  2  0  0  0  0
 12 25  1  0  0  0  0
 13 26  1  0  0  0  0
 14 27  1  0  0  0  0
 14 28  1  0  0  0  0
 14 29  1  0  0  0  0
 15  7  2  0  0  0  0
 16  7  1  0  0  0  0
 17 16  2  0  0  0  0
 17 30  1  0  0  0  0
 18 16  1  0  0  0  0
 19 17  1  0  0  0  0
 19 31  1  0  0  0  0
 20 19  2  0  0  0  0
 20 18  1  0  0  0  0
 20 32  1  0  0  0  0
M  END
$$$$
