# Supplementary material for: Combined computational and classical medicinal chemistry procedure to disclose novel pyrrole-based compounds as potential antituberculosis agents
Source: J Comput Aided Mol Des. 2026 Apr 6;40(1):92. doi: 10.1007/s10822-026-00794-6 (PMC13053371; doi:10.1007/s10822-026-00794-6)
Supplement: Supplementary file 1 — Supplementary Material 1 [file 10822_2026_794_MOESM1_ESM.zip › Dataset.M_3-D_QSAR_Full_236/mols/TrainingSet/CMC2006_11n.sdf]

15335514_0006_0002_124.1825
 OpenBabel10172509213D

 41 44  0  0  0  0  0  0  0  0999 V2000
    1.0817    0.2954   -0.0822 C   0  0  0  0  0  0  0  0  0  0  0  0
    0.2223    0.8107    0.8867 N   0  0  0  0  0  0  0  0  0  0  0  0
   -0.0412   -0.1306    1.8385 N   0  0  0  0  0  0  0  0  0  0  0  0
    0.6408   -1.2188    1.4751 C   0  0  0  0  0  0  0  0  0  0  0  0
    1.3175   -1.0309    0.2459 C   0  0  0  0  0  0  0  0  0  0  0  0
    1.5578    0.9989   -1.1126 O   0  0  0  0  0  0  0  0  0  0  0  0
    2.1513   -1.9063   -0.5611 C   0  0  0  0  0  0  0  0  0  0  0  0
   -0.3680    2.1084    0.9999 C   0  0  0  0  0  0  0  0  0  0  0  0
   -1.1949    2.3887    2.1029 C   0  0  0  0  0  0  0  0  0  0  0  0
   -1.7909    3.6444    2.2473 C   0  0  0  0  0  0  0  0  0  0  0  0
   -1.5700    4.6338    1.2939 C   0  0  0  0  0  0  0  0  0  0  0  0
   -0.7544    4.3680    0.1963 C   0  0  0  0  0  0  0  0  0  0  0  0
   -0.1551    3.1121    0.0469 C   0  0  0  0  0  0  0  0  0  0  0  0
    0.6169   -2.3996    2.3782 C   0  0  0  0  0  0  0  0  0  0  0  0
    2.9704   -1.4458   -1.3556 O   0  0  0  0  0  0  0  0  0  0  0  0
    2.0002   -3.3742   -0.4754 C   0  0  0  0  0  0  0  0  0  0  0  0
    0.7407   -3.9739   -0.5531 C   0  0  0  0  0  0  0  0  0  0  0  0
    3.1525   -4.1617   -0.3744 C   0  0  0  0  0  0  0  0  0  0  0  0
    0.6320   -5.3643   -0.4852 C   0  0  0  0  0  0  0  0  0  0  0  0
    1.7762   -6.1685   -0.3558 C   0  0  0  0  0  0  0  0  0  0  0  0
    3.0530   -5.5596   -0.3046 C   0  0  0  0  0  0  0  0  0  0  0  0
    1.6803   -7.5671   -0.2841 C   0  0  0  0  0  0  0  0  0  0  0  0
    4.1952   -6.3671   -0.1865 C   0  0  0  0  0  0  0  0  0  0  0  0
    2.8259   -8.3552   -0.1639 C   0  0  0  0  0  0  0  0  0  0  0  0
    4.0813   -7.7562   -0.1159 C   0  0  0  0  0  0  0  0  0  0  0  0
    2.1331    0.5932   -1.7309 H   0  0  0  0  0  0  0  0  0  0  0  0
   -1.3632    1.6591    2.8131 H   0  0  0  0  0  0  0  0  0  0  0  0
   -2.3951    3.8381    3.0612 H   0  0  0  0  0  0  0  0  0  0  0  0
   -2.0091    5.5617    1.3997 H   0  0  0  0  0  0  0  0  0  0  0  0
   -0.5911    5.1016   -0.5109 H   0  0  0  0  0  0  0  0  0  0  0  0
    0.4470    2.9247   -0.7700 H   0  0  0  0  0  0  0  0  0  0  0  0
   -0.0032   -2.1890    3.2244 H   0  0  0  0  0  0  0  0  0  0  0  0
    1.6112   -2.6154    2.7096 H   0  0  0  0  0  0  0  0  0  0  0  0
    0.2256   -3.2443    1.8506 H   0  0  0  0  0  0  0  0  0  0  0  0
   -0.1050   -3.3922   -0.6601 H   0  0  0  0  0  0  0  0  0  0  0  0
    4.0809   -3.7117   -0.3511 H   0  0  0  0  0  0  0  0  0  0  0  0
   -0.2996   -5.8060   -0.5306 H   0  0  0  0  0  0  0  0  0  0  0  0
    0.7525   -8.0176   -0.3207 H   0  0  0  0  0  0  0  0  0  0  0  0
    5.1289   -5.9289   -0.1515 H   0  0  0  0  0  0  0  0  0  0  0  0
    2.7421   -9.3824   -0.1106 H   0  0  0  0  0  0  0  0  0  0  0  0
    4.9281   -8.3394   -0.0281 H   0  0  0  0  0  0  0  0  0  0  0  0
  1  5  2  0  0  0  0
  1  2  1  0  0  0  0
  2  3  1  0  0  0  0
  3  4  2  0  0  0  0
  4  5  1  0  0  0  0
  4 14  1  0  0  0  0
  6  1  1  0  0  0  0
  6 26  1  0  0  0  0
  7  5  1  0  0  0  0
  8  9  2  0  0  0  0
  8  2  1  0  0  0  0
  8 13  1  0  0  0  0
  9 10  1  0  0  0  0
  9 27  1  0  0  0  0
 10 11  2  0  0  0  0
 10 28  1  0  0  0  0
 11 12  1  0  0  0  0
 11 29  1  0  0  0  0
 12 13  2  0  0  0  0
 12 30  1  0  0  0  0
 13 31  1  0  0  0  0
 14 32  1  0  0  0  0
 14 33  1  0  0  0  0
 14 34  1  0  0  0  0
 15  7  2  0  0  0  0
 16  7  1  0  0  0  0
 17 16  2  0  0  0  0
 17 35  1  0  0  0  0
 18 16  1  0  0  0  0
 18 36  1  0  0  0  0
 19 17  1  0  0  0  0
 19 37  1  0  0  0  0
 20 19  2  0  0  0  0
 20 22  1  0  0  0  0
 21 20  1  0  0  0  0
 21 18  2  0  0  0  0
 21 23  1  0  0  0  0
 22 38  1  0  0  0  0
 23 39  1  0  0  0  0
 24 22  2  0  0  0  0
 24 40  1  0  0  0  0
 25 24  1  0  0  0  0
 25 23  2  0  0  0  0
 25 41  1  0  0  0  0
M  END
$$$$
