# Supplementary material for: Combined computational and classical medicinal chemistry procedure to disclose novel pyrrole-based compounds as potential antituberculosis agents
Source: J Comput Aided Mol Des. 2026 Apr 6;40(1):92. doi: 10.1007/s10822-026-00794-6 (PMC13053371; doi:10.1007/s10822-026-00794-6)
Supplement: Supplementary file 1 — Supplementary Material 1 [file 10822_2026_794_MOESM1_ESM.zip › Dataset.M_3-D_QSAR_Full_236/mols/TrainingSet/CMC2006_11o.sdf]

15335515_0023_0006_109.6529
 OpenBabel10172509213D

 39 41  0  0  0  0  0  0  0  0999 V2000
    0.9187    0.2914   -0.1644 C   0  0  0  0  0  0  0  0  0  0  0  0
    0.1091    0.7792    0.8640 N   0  0  0  0  0  0  0  0  0  0  0  0
   -0.1568   -0.1904    1.7743 N   0  0  0  0  0  0  0  0  0  0  0  0
    0.6422   -1.2071    1.4391 C   0  0  0  0  0  0  0  0  0  0  0  0
    1.3803   -0.9452    0.2554 C   0  0  0  0  0  0  0  0  0  0  0  0
    1.1277    0.9176   -1.3258 O   0  0  0  0  0  0  0  0  0  0  0  0
    2.2905   -1.8542   -0.4166 C   0  0  0  0  0  0  0  0  0  0  0  0
   -0.4229    2.0900    1.0452 C   0  0  0  0  0  0  0  0  0  0  0  0
   -1.4754    2.2811    1.9545 C   0  0  0  0  0  0  0  0  0  0  0  0
   -2.0175    3.5531    2.1496 C   0  0  0  0  0  0  0  0  0  0  0  0
   -1.5042    4.6448    1.4533 C   0  0  0  0  0  0  0  0  0  0  0  0
   -0.4403    4.4693    0.5702 C   0  0  0  0  0  0  0  0  0  0  0  0
    0.1059    3.1983    0.3683 C   0  0  0  0  0  0  0  0  0  0  0  0
    0.6622   -2.4387    2.2710 C   0  0  0  0  0  0  0  0  0  0  0  0
    2.1755   -3.0756   -0.3474 O   0  0  0  0  0  0  0  0  0  0  0  0
    3.4187   -1.2830   -1.1995 C   0  0  0  0  0  0  0  0  0  0  0  0
    4.0691   -0.1471   -0.9025 C   0  0  0  0  0  0  0  0  0  0  0  0
    6.2247   -0.4752   -2.1519 C   0  0  0  0  0  0  0  0  0  0  0  0
    5.2040    0.3620   -1.6832 C   0  0  0  0  0  0  0  0  0  0  0  0
    7.3030    0.0529   -2.8665 C   0  0  0  0  0  0  0  0  0  0  0  0
    5.2958    1.7393   -1.9214 C   0  0  0  0  0  0  0  0  0  0  0  0
    7.3758    1.4228   -3.1106 C   0  0  0  0  0  0  0  0  0  0  0  0
    6.3738    2.2668   -2.6365 C   0  0  0  0  0  0  0  0  0  0  0  0
    1.6846    0.5313   -1.9728 H   0  0  0  0  0  0  0  0  0  0  0  0
   -1.8505    1.4771    2.4816 H   0  0  0  0  0  0  0  0  0  0  0  0
   -2.7993    3.6845    2.8104 H   0  0  0  0  0  0  0  0  0  0  0  0
   -1.9114    5.5830    1.5912 H   0  0  0  0  0  0  0  0  0  0  0  0
   -0.0541    5.2810    0.0632 H   0  0  0  0  0  0  0  0  0  0  0  0
    0.8995    3.0756   -0.2799 H   0  0  0  0  0  0  0  0  0  0  0  0
   -0.0073   -2.3218    3.0974 H   0  0  0  0  0  0  0  0  0  0  0  0
    1.6539   -2.6063    2.6363 H   0  0  0  0  0  0  0  0  0  0  0  0
    0.3544   -3.2746    1.6782 H   0  0  0  0  0  0  0  0  0  0  0  0
    3.7258   -1.8011   -2.0375 H   0  0  0  0  0  0  0  0  0  0  0  0
    3.7555    0.3965   -0.0833 H   0  0  0  0  0  0  0  0  0  0  0  0
    6.1799   -1.4897   -1.9680 H   0  0  0  0  0  0  0  0  0  0  0  0
    8.0466   -0.5726   -3.2140 H   0  0  0  0  0  0  0  0  0  0  0  0
    4.5606    2.3700   -1.5655 H   0  0  0  0  0  0  0  0  0  0  0  0
    8.1706    1.8116   -3.6417 H   0  0  0  0  0  0  0  0  0  0  0  0
    6.4279    3.2820   -2.8136 H   0  0  0  0  0  0  0  0  0  0  0  0
  1  5  2  0  0  0  0
  1  2  1  0  0  0  0
  2  3  1  0  0  0  0
  3  4  2  0  0  0  0
  4  5  1  0  0  0  0
  4 14  1  0  0  0  0
  6  1  1  0  0  0  0
  6 24  1  0  0  0  0
  7  5  1  0  0  0  0
  8  9  2  0  0  0  0
  8  2  1  0  0  0  0
  8 13  1  0  0  0  0
  9 10  1  0  0  0  0
  9 25  1  0  0  0  0
 10 11  2  0  0  0  0
 10 26  1  0  0  0  0
 11 12  1  0  0  0  0
 11 27  1  0  0  0  0
 12 13  2  0  0  0  0
 12 28  1  0  0  0  0
 13 29  1  0  0  0  0
 14 30  1  0  0  0  0
 14 31  1  0  0  0  0
 14 32  1  0  0  0  0
 15  7  2  0  0  0  0
 16  7  1  0  0  0  0
 16 33  1  0  0  0  0
 17 16  2  0  0  0  0
 17 34  1  0  0  0  0
 18 20  2  0  0  0  0
 18 35  1  0  0  0  0
 19 18  1  0  0  0  0
 19 17  1  0  0  0  0
 19 21  2  0  0  0  0
 20 36  1  0  0  0  0
 21 37  1  0  0  0  0
 22 20  1  0  0  0  0
 22 38  1  0  0  0  0
 23 22  2  0  0  0  0
 23 21  1  0  0  0  0
 23 39  1  0  0  0  0
M  END
$$$$
