# Supplementary material for: Combined computational and classical medicinal chemistry procedure to disclose novel pyrrole-based compounds as potential antituberculosis agents
Source: J Comput Aided Mol Des. 2026 Apr 6;40(1):92. doi: 10.1007/s10822-026-00794-6 (PMC13053371; doi:10.1007/s10822-026-00794-6)
Supplement: Supplementary file 1 — Supplementary Material 1 [file 10822_2026_794_MOESM1_ESM.zip › Dataset.M_3-D_QSAR_Full_236/mols/TrainingSet/CMC2006_12d.sdf]

15335704_0017_0002_131.0338
 OpenBabel10172509213D

 40 42  0  0  0  0  0  0  0  0999 V2000
    1.0937    0.3107   -0.1064 C   0  0  0  0  0  0  0  0  0  0  0  0
    0.1851    0.8028    0.8397 N   0  0  0  0  0  0  0  0  0  0  0  0
   -0.1335   -0.1566    1.7495 N   0  0  0  0  0  0  0  0  0  0  0  0
    0.5847   -1.2266    1.4111 C   0  0  0  0  0  0  0  0  0  0  0  0
    1.3997   -0.9920    0.2717 C   0  0  0  0  0  0  0  0  0  0  0  0
    1.5012    1.0374   -1.1491 O   0  0  0  0  0  0  0  0  0  0  0  0
    2.3316   -1.9268   -0.3551 C   0  0  0  0  0  0  0  0  0  0  0  0
   -0.4137    2.0990    0.9577 C   0  0  0  0  0  0  0  0  0  0  0  0
   -0.0989    3.1550    0.0933 C   0  0  0  0  0  0  0  0  0  0  0  0
   -0.7087    4.4053    0.2504 C   0  0  0  0  0  0  0  0  0  0  0  0
   -1.6346    4.6154    1.2692 C   0  0  0  0  0  0  0  0  0  0  0  0
   -1.9542    3.5762    2.1375 C   0  0  0  0  0  0  0  0  0  0  0  0
   -1.3481    2.3263    1.9851 C   0  0  0  0  0  0  0  0  0  0  0  0
    0.4763   -2.4622    2.2311 C   0  0  0  0  0  0  0  0  0  0  0  0
    2.0374   -3.1897   -0.2529 N   0  0  0  0  0  0  0  0  0  0  0  0
    3.5309   -1.3790   -1.0419 C   0  0  0  0  0  0  0  0  0  0  0  0
    3.7651   -1.6885   -2.3877 C   0  0  0  0  0  0  0  0  0  0  0  0
    4.4042   -0.5288   -0.3519 C   0  0  0  0  0  0  0  0  0  0  0  0
    4.8753   -1.1496   -3.0414 C   0  0  0  0  0  0  0  0  0  0  0  0
    5.7436   -0.3038   -2.3504 C   0  0  0  0  0  0  0  0  0  0  0  0
    5.5126    0.0089   -1.0105 C   0  0  0  0  0  0  0  0  0  0  0  0
    3.0180   -4.0204   -0.8138 O   0  0  0  0  0  0  0  0  0  0  0  0
    2.6267   -5.3736   -0.6141 C   0  0  0  0  0  0  0  0  0  0  0  0
    7.1087    0.3609   -3.1586 Cl  0  0  0  0  0  0  0  0  0  0  0  0
    2.1102    0.6760   -1.7627 H   0  0  0  0  0  0  0  0  0  0  0  0
    0.5869    3.0105   -0.6642 H   0  0  0  0  0  0  0  0  0  0  0  0
   -0.4706    5.1763   -0.3929 H   0  0  0  0  0  0  0  0  0  0  0  0
   -2.0822    5.5387    1.3798 H   0  0  0  0  0  0  0  0  0  0  0  0
   -2.6391    3.7285    2.8943 H   0  0  0  0  0  0  0  0  0  0  0  0
   -1.5887    1.5606    2.6339 H   0  0  0  0  0  0  0  0  0  0  0  0
   -0.2302   -2.3063    3.0194 H   0  0  0  0  0  0  0  0  0  0  0  0
    1.4323   -2.6971    2.6503 H   0  0  0  0  0  0  0  0  0  0  0  0
    0.1488   -3.2724    1.6137 H   0  0  0  0  0  0  0  0  0  0  0  0
    3.1189   -2.3132   -2.8949 H   0  0  0  0  0  0  0  0  0  0  0  0
    4.2295   -0.3004    0.6392 H   0  0  0  0  0  0  0  0  0  0  0  0
    5.0529   -1.3762   -4.0324 H   0  0  0  0  0  0  0  0  0  0  0  0
    6.1592    0.6361   -0.5070 H   0  0  0  0  0  0  0  0  0  0  0  0
    3.3640   -6.0241   -1.0362 H   0  0  0  0  0  0  0  0  0  0  0  0
    1.6842   -5.5463   -1.0902 H   0  0  0  0  0  0  0  0  0  0  0  0
    2.5377   -5.5681    0.4343 H   0  0  0  0  0  0  0  0  0  0  0  0
  1  5  2  0  0  0  0
  1  2  1  0  0  0  0
  2  3  1  0  0  0  0
  3  4  2  0  0  0  0
  4  5  1  0  0  0  0
  4 14  1  0  0  0  0
  6  1  1  0  0  0  0
  6 25  1  0  0  0  0
  7  5  1  0  0  0  0
  8  9  2  0  0  0  0
  8  2  1  0  0  0  0
  8 13  1  0  0  0  0
  9 10  1  0  0  0  0
  9 26  1  0  0  0  0
 10 11  2  0  0  0  0
 10 27  1  0  0  0  0
 11 12  1  0  0  0  0
 11 28  1  0  0  0  0
 12 13  2  0  0  0  0
 12 29  1  0  0  0  0
 13 30  1  0  0  0  0
 14 31  1  0  0  0  0
 14 32  1  0  0  0  0
 14 33  1  0  0  0  0
 15  7  2  0  0  0  0
 16  7  1  0  0  0  0
 17 16  2  0  0  0  0
 17 34  1  0  0  0  0
 18 16  1  0  0  0  0
 18 35  1  0  0  0  0
 19 17  1  0  0  0  0
 19 36  1  0  0  0  0
 20 19  2  0  0  0  0
 20 24  1  0  0  0  0
 21 20  1  0  0  0  0
 21 18  2  0  0  0  0
 21 37  1  0  0  0  0
 22 15  1  0  0  0  0
 23 22  1  0  0  0  0
 23 38  1  0  0  0  0
 23 39  1  0  0  0  0
 23 40  1  0  0  0  0
M  END
$$$$
