# Supplementary material for: Combined computational and classical medicinal chemistry procedure to disclose novel pyrrole-based compounds as potential antituberculosis agents
Source: J Comput Aided Mol Des. 2026 Apr 6;40(1):92. doi: 10.1007/s10822-026-00794-6 (PMC13053371; doi:10.1007/s10822-026-00794-6)
Supplement: Supplementary file 1 — Supplementary Material 1 [file 10822_2026_794_MOESM1_ESM.zip › Dataset.M_3-D_QSAR_Full_236/mols/TrainingSet/CMC2006_12h.sdf]

15335705_0010_0001_129.4768
 OpenBabel10172509213D

 40 42  0  0  0  0  0  0  0  0999 V2000
    1.1286    0.3382   -0.0951 C   0  0  0  0  0  0  0  0  0  0  0  0
    0.2337    0.8371    0.8595 N   0  0  0  0  0  0  0  0  0  0  0  0
   -0.1084   -0.1263    1.7548 N   0  0  0  0  0  0  0  0  0  0  0  0
    0.5804   -1.2098    1.3979 C   0  0  0  0  0  0  0  0  0  0  0  0
    1.3997   -0.9786    0.2606 C   0  0  0  0  0  0  0  0  0  0  0  0
    1.5543    1.0727   -1.1247 O   0  0  0  0  0  0  0  0  0  0  0  0
    2.3041   -1.9282   -0.3838 C   0  0  0  0  0  0  0  0  0  0  0  0
   -0.3335    2.1460    0.9990 C   0  0  0  0  0  0  0  0  0  0  0  0
    0.0055    3.2077    0.1496 C   0  0  0  0  0  0  0  0  0  0  0  0
   -0.5739    4.4710    0.3272 C   0  0  0  0  0  0  0  0  0  0  0  0
   -1.4919    4.6822    1.3525 C   0  0  0  0  0  0  0  0  0  0  0  0
   -1.8381    3.6412    2.2071 C   0  0  0  0  0  0  0  0  0  0  0  0
   -1.2612    2.3791    2.0326 C   0  0  0  0  0  0  0  0  0  0  0  0
    0.4400   -2.4554    2.1978 C   0  0  0  0  0  0  0  0  0  0  0  0
    1.9751   -3.1839   -0.3016 N   0  0  0  0  0  0  0  0  0  0  0  0
    3.5165   -1.4028   -1.0649 C   0  0  0  0  0  0  0  0  0  0  0  0
    4.4163   -0.5914   -0.3625 C   0  0  0  0  0  0  0  0  0  0  0  0
    3.7367   -1.6936   -2.4173 C   0  0  0  0  0  0  0  0  0  0  0  0
    5.5375   -0.0735   -1.0155 C   0  0  0  0  0  0  0  0  0  0  0  0
    5.7544   -0.3673   -2.3622 C   0  0  0  0  0  0  0  0  0  0  0  0
    4.8595   -1.1744   -3.0653 C   0  0  0  0  0  0  0  0  0  0  0  0
    2.9309   -4.0319   -0.8792 O   0  0  0  0  0  0  0  0  0  0  0  0
    2.5028   -5.3771   -0.7014 C   0  0  0  0  0  0  0  0  0  0  0  0
    7.1350    0.2732   -3.1634 Cl  0  0  0  0  0  0  0  0  0  0  0  0
   -2.1979    6.2363    1.5634 Cl  0  0  0  0  0  0  0  0  0  0  0  0
    2.1536    0.7068   -1.7451 H   0  0  0  0  0  0  0  0  0  0  0  0
    0.6862    3.0582   -0.6115 H   0  0  0  0  0  0  0  0  0  0  0  0
   -0.3195    5.2471   -0.3037 H   0  0  0  0  0  0  0  0  0  0  0  0
   -2.5181    3.7993    2.9671 H   0  0  0  0  0  0  0  0  0  0  0  0
   -1.5186    1.6089    2.6694 H   0  0  0  0  0  0  0  0  0  0  0  0
   -0.2607   -2.2934    2.9900 H   0  0  0  0  0  0  0  0  0  0  0  0
    1.3900   -2.7229    2.6111 H   0  0  0  0  0  0  0  0  0  0  0  0
    0.0897   -3.2462    1.5679 H   0  0  0  0  0  0  0  0  0  0  0  0
    4.2518   -0.3769    0.6335 H   0  0  0  0  0  0  0  0  0  0  0  0
    3.0710   -2.2899   -2.9334 H   0  0  0  0  0  0  0  0  0  0  0  0
    6.2039    0.5251   -0.5030 H   0  0  0  0  0  0  0  0  0  0  0  0
    5.0268   -1.3871   -4.0612 H   0  0  0  0  0  0  0  0  0  0  0  0
    3.2209   -6.0404   -1.1366 H   0  0  0  0  0  0  0  0  0  0  0  0
    1.5547   -5.5156   -1.1777 H   0  0  0  0  0  0  0  0  0  0  0  0
    2.4109   -5.5870    0.3438 H   0  0  0  0  0  0  0  0  0  0  0  0
  1  5  2  0  0  0  0
  1  2  1  0  0  0  0
  2  3  1  0  0  0  0
  3  4  2  0  0  0  0
  4  5  1  0  0  0  0
  4 14  1  0  0  0  0
  6  1  1  0  0  0  0
  6 26  1  0  0  0  0
  7  5  1  0  0  0  0
  8  9  2  0  0  0  0
  8  2  1  0  0  0  0
  8 13  1  0  0  0  0
  9 10  1  0  0  0  0
  9 27  1  0  0  0  0
 10 11  2  0  0  0  0
 10 28  1  0  0  0  0
 11 12  1  0  0  0  0
 11 25  1  0  0  0  0
 12 13  2  0  0  0  0
 12 29  1  0  0  0  0
 13 30  1  0  0  0  0
 14 31  1  0  0  0  0
 14 32  1  0  0  0  0
 14 33  1  0  0  0  0
 15  7  2  0  0  0  0
 16  7  1  0  0  0  0
 17 16  2  0  0  0  0
 17 34  1  0  0  0  0
 18 16  1  0  0  0  0
 18 35  1  0  0  0  0
 19 17  1  0  0  0  0
 19 36  1  0  0  0  0
 20 19  2  0  0  0  0
 20 24  1  0  0  0  0
 21 20  1  0  0  0  0
 21 18  2  0  0  0  0
 21 37  1  0  0  0  0
 22 15  1  0  0  0  0
 23 22  1  0  0  0  0
 23 38  1  0  0  0  0
 23 39  1  0  0  0  0
 23 40  1  0  0  0  0
M  END
$$$$
