# Supplementary material for: Combined computational and classical medicinal chemistry procedure to disclose novel pyrrole-based compounds as potential antituberculosis agents
Source: J Comput Aided Mol Des. 2026 Apr 6;40(1):92. doi: 10.1007/s10822-026-00794-6 (PMC13053371; doi:10.1007/s10822-026-00794-6)
Supplement: Supplementary file 1 — Supplementary Material 1 [file 10822_2026_794_MOESM1_ESM.zip › Dataset.M_3-D_QSAR_Full_236/mols/TrainingSet/CMC2006_III.sdf]

15335503_0020_0001_112.2343
 OpenBabel10172509213D

 35 37  0  0  0  0  0  0  0  0999 V2000
    1.1000    0.2986   -0.0724 C   0  0  0  0  0  0  0  0  0  0  0  0
    0.2547    0.8283    0.8997 N   0  0  0  0  0  0  0  0  0  0  0  0
   -0.0412   -0.1134    1.8398 N   0  0  0  0  0  0  0  0  0  0  0  0
    0.6078   -1.2186    1.4662 C   0  0  0  0  0  0  0  0  0  0  0  0
    1.2945   -1.0380    0.2412 C   0  0  0  0  0  0  0  0  0  0  0  0
    1.5998    0.9998   -1.0929 O   0  0  0  0  0  0  0  0  0  0  0  0
    2.1053   -1.9279   -0.5737 C   0  0  0  0  0  0  0  0  0  0  0  0
   -0.2954    2.1430    1.0272 C   0  0  0  0  0  0  0  0  0  0  0  0
   -0.0483    3.1513    0.0862 C   0  0  0  0  0  0  0  0  0  0  0  0
   -0.6087    4.4247    0.2490 C   0  0  0  0  0  0  0  0  0  0  0  0
   -1.4176    4.6974    1.3491 C   0  0  0  0  0  0  0  0  0  0  0  0
   -2.1024    6.2635    1.5418 Cl  0  0  0  0  0  0  0  0  0  0  0  0
   -1.6745    3.7076    2.2922 C   0  0  0  0  0  0  0  0  0  0  0  0
   -1.1166    2.4352    2.1326 C   0  0  0  0  0  0  0  0  0  0  0  0
    0.5443   -2.4080    2.3557 C   0  0  0  0  0  0  0  0  0  0  0  0
    2.9365   -1.4800   -1.3628 O   0  0  0  0  0  0  0  0  0  0  0  0
    1.9161   -3.3924   -0.5028 C   0  0  0  0  0  0  0  0  0  0  0  0
    3.0467   -4.2122   -0.4156 C   0  0  0  0  0  0  0  0  0  0  0  0
    0.6390   -3.9603   -0.5844 C   0  0  0  0  0  0  0  0  0  0  0  0
    2.8959   -5.5981   -0.3663 C   0  0  0  0  0  0  0  0  0  0  0  0
    1.6212   -6.1635   -0.4208 C   0  0  0  0  0  0  0  0  0  0  0  0
    0.4948   -5.3476   -0.5350 C   0  0  0  0  0  0  0  0  0  0  0  0
    2.1642    0.5844   -1.7149 H   0  0  0  0  0  0  0  0  0  0  0  0
    0.5499    2.9547   -0.7314 H   0  0  0  0  0  0  0  0  0  0  0  0
   -0.4216    5.1624   -0.4480 H   0  0  0  0  0  0  0  0  0  0  0  0
   -2.2746    3.9115    3.1066 H   0  0  0  0  0  0  0  0  0  0  0  0
   -1.3091    1.7022    2.8331 H   0  0  0  0  0  0  0  0  0  0  0  0
   -0.0721   -2.1878    3.2022 H   0  0  0  0  0  0  0  0  0  0  0  0
    1.5302   -2.6581    2.6878 H   0  0  0  0  0  0  0  0  0  0  0  0
    0.1290   -3.2342    1.8174 H   0  0  0  0  0  0  0  0  0  0  0  0
    3.9892   -3.7928   -0.3878 H   0  0  0  0  0  0  0  0  0  0  0  0
   -0.1919   -3.3559   -0.6806 H   0  0  0  0  0  0  0  0  0  0  0  0
    3.7269   -6.2052   -0.2895 H   0  0  0  0  0  0  0  0  0  0  0  0
    1.5111   -7.1887   -0.3765 H   0  0  0  0  0  0  0  0  0  0  0  0
   -0.4454   -5.7703   -0.5830 H   0  0  0  0  0  0  0  0  0  0  0  0
  1  5  2  0  0  0  0
  1  2  1  0  0  0  0
  2  3  1  0  0  0  0
  3  4  2  0  0  0  0
  4  5  1  0  0  0  0
  4 15  1  0  0  0  0
  6  1  1  0  0  0  0
  6 23  1  0  0  0  0
  7  5  1  0  0  0  0
  8  9  2  0  0  0  0
  8  2  1  0  0  0  0
  8 14  1  0  0  0  0
  9 10  1  0  0  0  0
  9 24  1  0  0  0  0
 10 11  2  0  0  0  0
 10 25  1  0  0  0  0
 11 13  1  0  0  0  0
 12 11  1  0  0  0  0
 13 14  2  0  0  0  0
 13 26  1  0  0  0  0
 14 27  1  0  0  0  0
 15 28  1  0  0  0  0
 15 29  1  0  0  0  0
 15 30  1  0  0  0  0
 16  7  2  0  0  0  0
 17  7  1  0  0  0  0
 18 17  2  0  0  0  0
 18 31  1  0  0  0  0
 19 17  1  0  0  0  0
 19 32  1  0  0  0  0
 20 18  1  0  0  0  0
 20 33  1  0  0  0  0
 21 20  2  0  0  0  0
 21 34  1  0  0  0  0
 22 21  1  0  0  0  0
 22 19  2  0  0  0  0
 22 35  1  0  0  0  0
M  END
$$$$
