# Supplementary material for: Combined computational and classical medicinal chemistry procedure to disclose novel pyrrole-based compounds as potential antituberculosis agents
Source: J Comput Aided Mol Des. 2026 Apr 6;40(1):92. doi: 10.1007/s10822-026-00794-6 (PMC13053371; doi:10.1007/s10822-026-00794-6)
Supplement: Supplementary file 1 — Supplementary Material 1 [file 10822_2026_794_MOESM1_ESM.zip › Dataset.M_3-D_QSAR_Full_236/mols/TrainingSet/EJMC2009_1a.sdf]

15335501_0026_0001_250.4020
 OpenBabel10172509213D

 55 58  0  0  0  0  0  0  0  0999 V2000
    0.4597   -1.4210    1.1618 C   0  0  0  0  0  0  0  0  0  0  0  0
   -0.2972   -0.3290    1.6150 N   0  0  0  0  0  0  0  0  0  0  0  0
    0.0491    0.7795    0.8357 C   0  0  0  0  0  0  0  0  0  0  0  0
    0.9870    0.3674   -0.0950 C   0  0  0  0  0  0  0  0  0  0  0  0
    1.2808   -1.0000    0.1139 C   0  0  0  0  0  0  0  0  0  0  0  0
    0.2598   -2.8194    1.6755 C   0  0  0  0  0  0  0  0  0  0  0  0
    2.2482   -1.8243   -0.6700 C   0  0  0  0  0  0  0  0  0  0  0  0
   -1.2663   -0.3557    2.6643 C   0  0  0  0  0  0  0  0  0  0  0  0
   -1.0020   -1.0436    3.8539 C   0  0  0  0  0  0  0  0  0  0  0  0
   -1.9530   -1.0660    4.8743 C   0  0  0  0  0  0  0  0  0  0  0  0
   -3.1605   -0.3933    4.7156 C   0  0  0  0  0  0  0  0  0  0  0  0
   -4.3188   -0.4189    5.9755 Cl  0  0  0  0  0  0  0  0  0  0  0  0
   -3.4275    0.3021    3.5422 C   0  0  0  0  0  0  0  0  0  0  0  0
   -2.4842    0.3200    2.5153 C   0  0  0  0  0  0  0  0  0  0  0  0
   -0.4296    2.1565    1.0198 C   0  0  0  0  0  0  0  0  0  0  0  0
   -0.9850    2.8508   -0.0627 C   0  0  0  0  0  0  0  0  0  0  0  0
   -1.4229    4.1705    0.0904 C   0  0  0  0  0  0  0  0  0  0  0  0
   -1.3064    4.8012    1.3249 C   0  0  0  0  0  0  0  0  0  0  0  0
   -1.8361    6.4253    1.5131 Cl  0  0  0  0  0  0  0  0  0  0  0  0
   -0.7560    4.1239    2.4077 C   0  0  0  0  0  0  0  0  0  0  0  0
   -0.3116    2.8082    2.2537 C   0  0  0  0  0  0  0  0  0  0  0  0
    3.7202   -1.5338   -0.3781 N   0  3  0  0  0  0  0  0  0  0  0  0
    4.2702   -0.3421   -1.1587 C   0  0  0  0  0  0  0  0  0  0  0  0
    5.0475    0.6604   -0.2717 C   0  0  0  0  0  0  0  0  0  0  0  0
    6.0664   -0.0286    0.6257 N   0  3  0  0  0  0  0  0  0  0  0  0
    4.0412   -1.5177    1.1138 C   0  0  0  0  0  0  0  0  0  0  0  0
    5.5472   -1.2728    1.3551 C   0  0  0  0  0  0  0  0  0  0  0  0
    7.3923   -0.2775   -0.0519 C   0  0  0  0  0  0  0  0  0  0  0  0
    1.4057    0.9637   -0.8258 H   0  0  0  0  0  0  0  0  0  0  0  0
    0.9459   -3.4800    1.1878 H   0  0  0  0  0  0  0  0  0  0  0  0
   -0.7428   -3.1337    1.4733 H   0  0  0  0  0  0  0  0  0  0  0  0
    0.4341   -2.8399    2.7310 H   0  0  0  0  0  0  0  0  0  0  0  0
    2.0731   -1.6441   -1.7101 H   0  0  0  0  0  0  0  0  0  0  0  0
    2.0790   -2.8414   -0.3839 H   0  0  0  0  0  0  0  0  0  0  0  0
   -0.1027   -1.5348    3.9765 H   0  0  0  0  0  0  0  0  0  0  0  0
   -1.7608   -1.5818    5.7473 H   0  0  0  0  0  0  0  0  0  0  0  0
   -4.3222    0.8043    3.4311 H   0  0  0  0  0  0  0  0  0  0  0  0
   -2.6841    0.8329    1.6424 H   0  0  0  0  0  0  0  0  0  0  0  0
   -1.0717    2.3854   -0.9797 H   0  0  0  0  0  0  0  0  0  0  0  0
   -1.8318    4.6755   -0.7113 H   0  0  0  0  0  0  0  0  0  0  0  0
   -0.6759    4.5925    3.3237 H   0  0  0  0  0  0  0  0  0  0  0  0
    0.1072    2.3124    3.0561 H   0  0  0  0  0  0  0  0  0  0  0  0
    4.2410   -2.3311   -0.7436 H   0  0  0  0  0  0  0  0  0  0  0  0
    3.4510    0.1724   -1.6160 H   0  0  0  0  0  0  0  0  0  0  0  0
    4.9579   -0.7260   -1.8830 H   0  0  0  0  0  0  0  0  0  0  0  0
    4.3491    1.1884    0.3434 H   0  0  0  0  0  0  0  0  0  0  0  0
    5.5797    1.3252   -0.9196 H   0  0  0  0  0  0  0  0  0  0  0  0
    6.2360    0.6571    1.3616 H   0  0  0  0  0  0  0  0  0  0  0  0
    3.7675   -2.4600    1.5405 H   0  0  0  0  0  0  0  0  0  0  0  0
    3.4897   -0.7234    1.5719 H   0  0  0  0  0  0  0  0  0  0  0  0
    5.7101   -1.1474    2.4052 H   0  0  0  0  0  0  0  0  0  0  0  0
    6.0786   -2.1186    0.9716 H   0  0  0  0  0  0  0  0  0  0  0  0
    7.2633   -0.9944   -0.8356 H   0  0  0  0  0  0  0  0  0  0  0  0
    8.0935   -0.6535    0.6636 H   0  0  0  0  0  0  0  0  0  0  0  0
    7.7599    0.6390   -0.4639 H   0  0  0  0  0  0  0  0  0  0  0  0
  1  5  2  0  0  0  0
  1  2  1  0  0  0  0
  2  3  1  0  0  0  0
  3  4  2  0  0  0  0
  4  5  1  0  0  0  0
  4 29  1  0  0  0  0
  6  1  1  0  0  0  0
  6 30  1  0  0  0  0
  6 31  1  0  0  0  0
  6 32  1  0  0  0  0
  7  5  1  0  0  0  0
  7 33  1  0  0  0  0
  7 34  1  0  0  0  0
  8  9  2  0  0  0  0
  8  2  1  0  0  0  0
  8 14  1  0  0  0  0
  9 10  1  0  0  0  0
  9 35  1  0  0  0  0
 10 11  2  0  0  0  0
 10 36  1  0  0  0  0
 11 13  1  0  0  0  0
 12 11  1  0  0  0  0
 13 14  2  0  0  0  0
 13 37  1  0  0  0  0
 14 38  1  0  0  0  0
 15 16  2  0  0  0  0
 15  3  1  0  0  0  0
 15 21  1  0  0  0  0
 16 17  1  0  0  0  0
 16 39  1  0  0  0  0
 17 18  2  0  0  0  0
 17 40  1  0  0  0  0
 18 20  1  0  0  0  0
 19 18  1  0  0  0  0
 20 21  2  0  0  0  0
 20 41  1  0  0  0  0
 21 42  1  0  0  0  0
 22 23  1  0  0  0  0
 22  7  1  0  0  0  0
 22 26  1  0  0  0  0
 22 43  1  0  0  0  0
 23 24  1  0  0  0  0
 23 44  1  0  0  0  0
 23 45  1  0  0  0  0
 24 25  1  0  0  0  0
 24 46  1  0  0  0  0
 24 47  1  0  0  0  0
 25 27  1  0  0  0  0
 25 48  1  0  0  0  0
 26 49  1  0  0  0  0
 26 50  1  0  0  0  0
 27 26  1  0  0  0  0
 27 51  1  0  0  0  0
 27 52  1  0  0  0  0
 28 25  1  0  0  0  0
 28 53  1  0  0  0  0
 28 54  1  0  0  0  0
 28 55  1  0  0  0  0
M  CHG  2  22   1  25   1
M  END
$$$$
