# Supplementary material for: Combined computational and classical medicinal chemistry procedure to disclose novel pyrrole-based compounds as potential antituberculosis agents
Source: J Comput Aided Mol Des. 2026 Apr 6;40(1):92. doi: 10.1007/s10822-026-00794-6 (PMC13053371; doi:10.1007/s10822-026-00794-6)
Supplement: Supplementary file 1 — Supplementary Material 1 [file 10822_2026_794_MOESM1_ESM.zip › Dataset.M_3-D_QSAR_Full_236/mols/TrainingSet/EJMC2009_2a.sdf]

15335445_0023_0001_247.9193
 OpenBabel10172509213D

 58 61  0  0  0  0  0  0  0  0999 V2000
    0.6212   -1.3493    1.4023 C   0  0  0  0  0  0  0  0  0  0  0  0
   -0.0831   -0.2314    1.8821 N   0  0  0  0  0  0  0  0  0  0  0  0
    0.0583    0.7977    0.9476 C   0  0  0  0  0  0  0  0  0  0  0  0
    0.7939    0.3094   -0.1148 C   0  0  0  0  0  0  0  0  0  0  0  0
    1.1878   -1.0209    0.1712 C   0  0  0  0  0  0  0  0  0  0  0  0
    0.5690   -2.7098    2.0596 C   0  0  0  0  0  0  0  0  0  0  0  0
    1.8767   -3.0896    2.7371 C   0  0  0  0  0  0  0  0  0  0  0  0
    1.9996   -1.8916   -0.7308 C   0  0  0  0  0  0  0  0  0  0  0  0
   -0.8531   -0.1584    3.0825 C   0  0  0  0  0  0  0  0  0  0  0  0
   -0.3267   -0.6196    4.2951 C   0  0  0  0  0  0  0  0  0  0  0  0
   -1.0844   -0.5268    5.4666 C   0  0  0  0  0  0  0  0  0  0  0  0
   -2.3627    0.0266    5.4282 C   0  0  0  0  0  0  0  0  0  0  0  0
   -3.2871    0.1395    6.8722 Cl  0  0  0  0  0  0  0  0  0  0  0  0
   -2.8919    0.4913    4.2271 C   0  0  0  0  0  0  0  0  0  0  0  0
   -2.1387    0.4018    3.0532 C   0  0  0  0  0  0  0  0  0  0  0  0
   -0.4294    2.1748    1.1012 C   0  0  0  0  0  0  0  0  0  0  0  0
   -1.2689    2.7341    0.1271 C   0  0  0  0  0  0  0  0  0  0  0  0
   -1.7192    4.0514    0.2524 C   0  0  0  0  0  0  0  0  0  0  0  0
   -1.3272    4.8167    1.3483 C   0  0  0  0  0  0  0  0  0  0  0  0
   -1.8745    6.4385    1.4976 Cl  0  0  0  0  0  0  0  0  0  0  0  0
   -0.4894    4.2759    2.3206 C   0  0  0  0  0  0  0  0  0  0  0  0
   -0.0374    2.9592    2.1954 C   0  0  0  0  0  0  0  0  0  0  0  0
    3.3366   -1.2465   -1.0962 N   0  3  0  0  0  0  0  0  0  0  0  0
    4.2001   -0.9590    0.1351 C   0  0  0  0  0  0  0  0  0  0  0  0
    5.7175   -0.9333   -0.1854 C   0  0  0  0  0  0  0  0  0  0  0  0
    6.0152   -0.4450   -1.5946 N   0  3  0  0  0  0  0  0  0  0  0  0
    4.0691   -2.0315   -2.1673 C   0  0  0  0  0  0  0  0  0  0  0  0
    5.3164   -1.2623   -2.6838 C   0  0  0  0  0  0  0  0  0  0  0  0
    5.8707    1.0506   -1.7608 C   0  0  0  0  0  0  0  0  0  0  0  0
    1.0199    0.8295   -0.9771 H   0  0  0  0  0  0  0  0  0  0  0  0
    0.3465   -3.4421    1.3118 H   0  0  0  0  0  0  0  0  0  0  0  0
   -0.1861   -2.6722    2.8167 H   0  0  0  0  0  0  0  0  0  0  0  0
    2.6566   -3.1365    2.0061 H   0  0  0  0  0  0  0  0  0  0  0  0
    1.7705   -4.0449    3.2072 H   0  0  0  0  0  0  0  0  0  0  0  0
    2.1229   -2.3545    3.4747 H   0  0  0  0  0  0  0  0  0  0  0  0
    1.4456   -2.0712   -1.6284 H   0  0  0  0  0  0  0  0  0  0  0  0
    2.2035   -2.8056   -0.2132 H   0  0  0  0  0  0  0  0  0  0  0  0
    0.6206   -1.0281    4.3243 H   0  0  0  0  0  0  0  0  0  0  0  0
   -0.6968   -0.8683    6.3600 H   0  0  0  0  0  0  0  0  0  0  0  0
   -3.8387    0.9011    4.2037 H   0  0  0  0  0  0  0  0  0  0  0  0
   -2.5292    0.7486    2.1631 H   0  0  0  0  0  0  0  0  0  0  0  0
   -1.5561    2.1694   -0.6876 H   0  0  0  0  0  0  0  0  0  0  0  0
   -2.3406    4.4561   -0.4653 H   0  0  0  0  0  0  0  0  0  0  0  0
   -0.2030    4.8461    3.1317 H   0  0  0  0  0  0  0  0  0  0  0  0
    0.5889    2.5618    2.9129 H   0  0  0  0  0  0  0  0  0  0  0  0
    3.1277   -0.3354   -1.5045 H   0  0  0  0  0  0  0  0  0  0  0  0
    4.0180   -1.7198    0.8651 H   0  0  0  0  0  0  0  0  0  0  0  0
    3.9315    0.0116    0.4965 H   0  0  0  0  0  0  0  0  0  0  0  0
    6.1062   -1.9244   -0.0780 H   0  0  0  0  0  0  0  0  0  0  0  0
    6.1787   -0.2494    0.4961 H   0  0  0  0  0  0  0  0  0  0  0  0
    7.0097   -0.6235   -1.7343 H   0  0  0  0  0  0  0  0  0  0  0  0
    3.4038   -2.2056   -2.9871 H   0  0  0  0  0  0  0  0  0  0  0  0
    4.3976   -2.9561   -1.7406 H   0  0  0  0  0  0  0  0  0  0  0  0
    6.0144   -1.9715   -3.0772 H   0  0  0  0  0  0  0  0  0  0  0  0
    4.9786   -0.5739   -3.4301 H   0  0  0  0  0  0  0  0  0  0  0  0
    4.8455    1.3268   -1.6285 H   0  0  0  0  0  0  0  0  0  0  0  0
    6.1925    1.3332   -2.7413 H   0  0  0  0  0  0  0  0  0  0  0  0
    6.4718    1.5504   -1.0302 H   0  0  0  0  0  0  0  0  0  0  0  0
  1  5  2  0  0  0  0
  1  2  1  0  0  0  0
  2  3  1  0  0  0  0
  3  4  2  0  0  0  0
  4  5  1  0  0  0  0
  4 30  1  0  0  0  0
  6  1  1  0  0  0  0
  6 31  1  0  0  0  0
  6 32  1  0  0  0  0
  7  6  1  0  0  0  0
  7 33  1  0  0  0  0
  7 34  1  0  0  0  0
  7 35  1  0  0  0  0
  8  5  1  0  0  0  0
  8 36  1  0  0  0  0
  8 37  1  0  0  0  0
  9 10  2  0  0  0  0
  9  2  1  0  0  0  0
  9 15  1  0  0  0  0
 10 11  1  0  0  0  0
 10 38  1  0  0  0  0
 11 12  2  0  0  0  0
 11 39  1  0  0  0  0
 12 14  1  0  0  0  0
 13 12  1  0  0  0  0
 14 15  2  0  0  0  0
 14 40  1  0  0  0  0
 15 41  1  0  0  0  0
 16 17  2  0  0  0  0
 16  3  1  0  0  0  0
 16 22  1  0  0  0  0
 17 18  1  0  0  0  0
 17 42  1  0  0  0  0
 18 19  2  0  0  0  0
 18 43  1  0  0  0  0
 19 21  1  0  0  0  0
 20 19  1  0  0  0  0
 21 22  2  0  0  0  0
 21 44  1  0  0  0  0
 22 45  1  0  0  0  0
 23 24  1  0  0  0  0
 23  8  1  0  0  0  0
 23 27  1  0  0  0  0
 23 46  1  0  0  0  0
 24 25  1  0  0  0  0
 24 47  1  0  0  0  0
 24 48  1  0  0  0  0
 25 26  1  0  0  0  0
 25 49  1  0  0  0  0
 25 50  1  0  0  0  0
 26 28  1  0  0  0  0
 26 51  1  0  0  0  0
 27 52  1  0  0  0  0
 27 53  1  0  0  0  0
 28 27  1  0  0  0  0
 28 54  1  0  0  0  0
 28 55  1  0  0  0  0
 29 26  1  0  0  0  0
 29 56  1  0  0  0  0
 29 57  1  0  0  0  0
 29 58  1  0  0  0  0
M  CHG  2  23   1  26   1
M  END
$$$$
