# Supplementary material for: Combined computational and classical medicinal chemistry procedure to disclose novel pyrrole-based compounds as potential antituberculosis agents
Source: J Comput Aided Mol Des. 2026 Apr 6;40(1):92. doi: 10.1007/s10822-026-00794-6 (PMC13053371; doi:10.1007/s10822-026-00794-6)
Supplement: Supplementary file 1 — Supplementary Material 1 [file 10822_2026_794_MOESM1_ESM.zip › Dataset.M_3-D_QSAR_Full_236/mols/TrainingSet/EJMC2009_2b.sdf]

15335470_0022_0003_121.5218
 OpenBabel10172509213D

 56 59  0  0  0  0  0  0  0  0999 V2000
    0.3054   -1.4106    0.9592 C   0  0  0  0  0  0  0  0  0  0  0  0
   -0.5701   -0.3393    1.2010 N   0  0  0  0  0  0  0  0  0  0  0  0
    0.0877    0.8422    0.8497 C   0  0  0  0  0  0  0  0  0  0  0  0
    1.3523    0.5089    0.4060 C   0  0  0  0  0  0  0  0  0  0  0  0
    1.4976   -0.8982    0.4508 C   0  0  0  0  0  0  0  0  0  0  0  0
   -0.0663   -2.8628    1.1281 C   0  0  0  0  0  0  0  0  0  0  0  0
    0.6102   -3.4975    2.3354 C   0  0  0  0  0  0  0  0  0  0  0  0
    2.7132   -1.6470    0.0103 C   0  0  0  0  0  0  0  0  0  0  0  0
   -1.9182   -0.4293    1.6654 C   0  0  0  0  0  0  0  0  0  0  0  0
   -2.9295    0.2997    1.0199 C   0  0  0  0  0  0  0  0  0  0  0  0
   -4.2459    0.2263    1.4804 C   0  0  0  0  0  0  0  0  0  0  0  0
   -4.5463   -0.5676    2.5801 C   0  0  0  0  0  0  0  0  0  0  0  0
   -5.8089   -0.6372    3.0203 F   0  0  0  0  0  0  0  0  0  0  0  0
   -3.5536   -1.2868    3.2348 C   0  0  0  0  0  0  0  0  0  0  0  0
   -2.2343   -1.2166    2.7808 C   0  0  0  0  0  0  0  0  0  0  0  0
   -0.4283    2.2041    1.0393 C   0  0  0  0  0  0  0  0  0  0  0  0
   -0.8081    2.6604    2.3069 C   0  0  0  0  0  0  0  0  0  0  0  0
   -1.2876    3.9620    2.4770 C   0  0  0  0  0  0  0  0  0  0  0  0
   -1.3938    4.8284    1.3835 C   0  0  0  0  0  0  0  0  0  0  0  0
   -1.8803    6.2347    1.5789 C   0  0  0  0  0  0  0  0  0  0  0  0
   -0.9896    4.3817    0.1210 C   0  0  0  0  0  0  0  0  0  0  0  0
   -0.5118    3.0795   -0.0504 C   0  0  0  0  0  0  0  0  0  0  0  0
    2.9692   -1.4921   -1.4671 N   0  3  0  0  0  0  0  0  0  0  0  0
    4.4057   -1.8218   -1.8337 C   0  0  0  0  0  0  0  0  0  0  0  0
    4.6231   -1.9297   -3.3484 C   0  0  0  0  0  0  0  0  0  0  0  0
    3.5054   -0.8435   -4.2873 S   0  0  0  0  0  0  0  0  0  0  0  0
    1.9610   -2.2037   -2.3459 C   0  0  0  0  0  0  0  0  0  0  0  0
    1.9131   -1.5588   -3.7391 C   0  0  0  0  0  0  0  0  0  0  0  0
    2.0738    1.1770    0.0928 H   0  0  0  0  0  0  0  0  0  0  0  0
    0.2274   -3.3973    0.2490 H   0  0  0  0  0  0  0  0  0  0  0  0
   -1.1239   -2.9135    1.2822 H   0  0  0  0  0  0  0  0  0  0  0  0
    1.6721   -3.4612    2.2092 H   0  0  0  0  0  0  0  0  0  0  0  0
    0.2963   -4.5165    2.4254 H   0  0  0  0  0  0  0  0  0  0  0  0
    0.3376   -2.9609    3.2201 H   0  0  0  0  0  0  0  0  0  0  0  0
    2.5775   -2.6854    0.2301 H   0  0  0  0  0  0  0  0  0  0  0  0
    3.5554   -1.2464    0.5348 H   0  0  0  0  0  0  0  0  0  0  0  0
   -2.7001    0.8899    0.2050 H   0  0  0  0  0  0  0  0  0  0  0  0
   -4.9917    0.7591    1.0062 H   0  0  0  0  0  0  0  0  0  0  0  0
   -3.7900   -1.8701    4.0527 H   0  0  0  0  0  0  0  0  0  0  0  0
   -1.4925   -1.7445    3.2668 H   0  0  0  0  0  0  0  0  0  0  0  0
   -0.7335    2.0313    3.1215 H   0  0  0  0  0  0  0  0  0  0  0  0
   -1.5655    4.2866    3.4164 H   0  0  0  0  0  0  0  0  0  0  0  0
   -2.1408    6.3825    2.6061 H   0  0  0  0  0  0  0  0  0  0  0  0
   -2.7404    6.4031    0.9650 H   0  0  0  0  0  0  0  0  0  0  0  0
   -1.1066    6.9211    1.3048 H   0  0  0  0  0  0  0  0  0  0  0  0
   -1.0446    5.0181   -0.6895 H   0  0  0  0  0  0  0  0  0  0  0  0
   -0.2184    2.7608   -0.9871 H   0  0  0  0  0  0  0  0  0  0  0  0
    2.8305   -0.5014   -1.6662 H   0  0  0  0  0  0  0  0  0  0  0  0
    4.6675   -2.7564   -1.3834 H   0  0  0  0  0  0  0  0  0  0  0  0
    5.0209   -1.0227   -1.4762 H   0  0  0  0  0  0  0  0  0  0  0  0
    4.4515   -2.9421   -3.6491 H   0  0  0  0  0  0  0  0  0  0  0  0
    5.6271   -1.6241   -3.5570 H   0  0  0  0  0  0  0  0  0  0  0  0
    0.9930   -2.1395   -1.8946 H   0  0  0  0  0  0  0  0  0  0  0  0
    2.2527   -3.2281   -2.4482 H   0  0  0  0  0  0  0  0  0  0  0  0
    1.6200   -2.3070   -4.4457 H   0  0  0  0  0  0  0  0  0  0  0  0
    1.2156   -0.7495   -3.6803 H   0  0  0  0  0  0  0  0  0  0  0  0
  1  5  2  0  0  0  0
  1  2  1  0  0  0  0
  2  3  1  0  0  0  0
  3  4  2  0  0  0  0
  4  5  1  0  0  0  0
  4 29  1  0  0  0  0
  6  1  1  0  0  0  0
  6 30  1  0  0  0  0
  6 31  1  0  0  0  0
  7  6  1  0  0  0  0
  7 32  1  0  0  0  0
  7 33  1  0  0  0  0
  7 34  1  0  0  0  0
  8  5  1  0  0  0  0
  8 35  1  0  0  0  0
  8 36  1  0  0  0  0
  9 10  2  0  0  0  0
  9  2  1  0  0  0  0
  9 15  1  0  0  0  0
 10 11  1  0  0  0  0
 10 37  1  0  0  0  0
 11 12  2  0  0  0  0
 11 38  1  0  0  0  0
 12 14  1  0  0  0  0
 13 12  1  0  0  0  0
 14 15  2  0  0  0  0
 14 39  1  0  0  0  0
 15 40  1  0  0  0  0
 16 17  2  0  0  0  0
 16  3  1  0  0  0  0
 16 22  1  0  0  0  0
 17 18  1  0  0  0  0
 17 41  1  0  0  0  0
 18 19  2  0  0  0  0
 18 42  1  0  0  0  0
 19 21  1  0  0  0  0
 20 19  1  0  0  0  0
 20 43  1  0  0  0  0
 20 44  1  0  0  0  0
 20 45  1  0  0  0  0
 21 22  2  0  0  0  0
 21 46  1  0  0  0  0
 22 47  1  0  0  0  0
 23 24  1  0  0  0  0
 23  8  1  0  0  0  0
 23 27  1  0  0  0  0
 23 48  1  0  0  0  0
 24 25  1  0  0  0  0
 24 49  1  0  0  0  0
 24 50  1  0  0  0  0
 25 26  1  0  0  0  0
 25 51  1  0  0  0  0
 25 52  1  0  0  0  0
 26 28  1  0  0  0  0
 27 53  1  0  0  0  0
 27 54  1  0  0  0  0
 28 27  1  0  0  0  0
 28 55  1  0  0  0  0
 28 56  1  0  0  0  0
M  CHG  1  23   1
M  END
$$$$
