# Supplementary material for: Combined computational and classical medicinal chemistry procedure to disclose novel pyrrole-based compounds as potential antituberculosis agents
Source: J Comput Aided Mol Des. 2026 Apr 6;40(1):92. doi: 10.1007/s10822-026-00794-6 (PMC13053371; doi:10.1007/s10822-026-00794-6)
Supplement: Supplementary file 1 — Supplementary Material 1 [file 10822_2026_794_MOESM1_ESM.zip › Dataset.M_3-D_QSAR_Full_236/mols/TrainingSet/EJMC2009_2c.sdf]

15335446_0029_0003_123.0599
 OpenBabel10172509213D

 53 56  0  0  0  0  0  0  0  0999 V2000
    0.4915   -1.4744    1.1123 C   0  0  0  0  0  0  0  0  0  0  0  0
   -0.4187   -0.4403    1.3842 N   0  0  0  0  0  0  0  0  0  0  0  0
    0.1194    0.7512    0.8961 C   0  0  0  0  0  0  0  0  0  0  0  0
    1.3713    0.4706    0.3835 C   0  0  0  0  0  0  0  0  0  0  0  0
    1.6138   -0.9206    0.4972 C   0  0  0  0  0  0  0  0  0  0  0  0
    0.2095   -2.9316    1.3894 C   0  0  0  0  0  0  0  0  0  0  0  0
   -0.7588   -3.5367    0.3826 C   0  0  0  0  0  0  0  0  0  0  0  0
    2.8466   -1.6189    0.0226 C   0  0  0  0  0  0  0  0  0  0  0  0
   -1.6972   -0.5803    1.9977 C   0  0  0  0  0  0  0  0  0  0  0  0
   -2.8270   -0.0161    1.3916 C   0  0  0  0  0  0  0  0  0  0  0  0
   -4.0791   -0.1498    1.9939 C   0  0  0  0  0  0  0  0  0  0  0  0
   -4.2056   -0.8366    3.2003 C   0  0  0  0  0  0  0  0  0  0  0  0
   -3.0791   -1.3814    3.8152 C   0  0  0  0  0  0  0  0  0  0  0  0
   -1.8233   -1.2517    3.2190 C   0  0  0  0  0  0  0  0  0  0  0  0
   -0.4809    2.0840    1.0317 C   0  0  0  0  0  0  0  0  0  0  0  0
   -0.7353    2.8563   -0.1094 C   0  0  0  0  0  0  0  0  0  0  0  0
   -1.2913    4.1319    0.0093 C   0  0  0  0  0  0  0  0  0  0  0  0
   -1.5908    4.6474    1.2688 C   0  0  0  0  0  0  0  0  0  0  0  0
   -1.3327    3.8907    2.4101 C   0  0  0  0  0  0  0  0  0  0  0  0
   -0.7756    2.6158    2.2935 C   0  0  0  0  0  0  0  0  0  0  0  0
    3.0997   -1.4376   -1.4620 N   0  3  0  0  0  0  0  0  0  0  0  0
    2.0209   -2.0501   -2.3467 C   0  0  0  0  0  0  0  0  0  0  0  0
    2.3274   -3.4956   -2.7198 C   0  0  0  0  0  0  0  0  0  0  0  0
    3.7920   -3.6350   -3.8004 S   0  0  0  0  0  0  0  0  0  0  0  0
    4.5264   -1.8348   -1.8128 C   0  0  0  0  0  0  0  0  0  0  0  0
    4.7037   -2.1362   -3.2973 C   0  0  0  0  0  0  0  0  0  0  0  0
    2.0240    1.1623   -0.0173 H   0  0  0  0  0  0  0  0  0  0  0  0
   -0.2131   -3.0197    2.3684 H   0  0  0  0  0  0  0  0  0  0  0  0
    1.1348   -3.4634    1.3126 H   0  0  0  0  0  0  0  0  0  0  0  0
   -1.6962   -3.0236    0.4365 H   0  0  0  0  0  0  0  0  0  0  0  0
   -0.9058   -4.5725    0.6072 H   0  0  0  0  0  0  0  0  0  0  0  0
   -0.3550   -3.4394   -0.6035 H   0  0  0  0  0  0  0  0  0  0  0  0
    2.7450   -2.6646    0.2254 H   0  0  0  0  0  0  0  0  0  0  0  0
    3.6769   -1.1885    0.5424 H   0  0  0  0  0  0  0  0  0  0  0  0
   -2.7338    0.4975    0.5013 H   0  0  0  0  0  0  0  0  0  0  0  0
   -4.9129    0.2607    1.5451 H   0  0  0  0  0  0  0  0  0  0  0  0
   -5.1339   -0.9419    3.6387 H   0  0  0  0  0  0  0  0  0  0  0  0
   -3.1737   -1.8816    4.7129 H   0  0  0  0  0  0  0  0  0  0  0  0
   -0.9895   -1.6503    3.6782 H   0  0  0  0  0  0  0  0  0  0  0  0
   -0.5103    2.4800   -1.0437 H   0  0  0  0  0  0  0  0  0  0  0  0
   -1.4804    4.6929   -0.8360 H   0  0  0  0  0  0  0  0  0  0  0  0
   -2.0036    5.5892    1.3563 H   0  0  0  0  0  0  0  0  0  0  0  0
   -1.5536    4.2732    3.3428 H   0  0  0  0  0  0  0  0  0  0  0  0
   -0.5798    2.0620    3.1420 H   0  0  0  0  0  0  0  0  0  0  0  0
    3.0202   -0.4433   -1.6750 H   0  0  0  0  0  0  0  0  0  0  0  0
    1.9435   -1.4725   -3.2441 H   0  0  0  0  0  0  0  0  0  0  0  0
    1.1038   -2.0427   -1.7956 H   0  0  0  0  0  0  0  0  0  0  0  0
    1.4818   -3.9059   -3.2313 H   0  0  0  0  0  0  0  0  0  0  0  0
    2.5343   -4.0305   -1.8165 H   0  0  0  0  0  0  0  0  0  0  0  0
    4.7864   -2.7084   -1.2524 H   0  0  0  0  0  0  0  0  0  0  0  0
    5.1613   -1.0078   -1.5722 H   0  0  0  0  0  0  0  0  0  0  0  0
    4.3420   -1.3044   -3.8649 H   0  0  0  0  0  0  0  0  0  0  0  0
    5.7446   -2.3040   -3.4798 H   0  0  0  0  0  0  0  0  0  0  0  0
  1  5  2  0  0  0  0
  1  2  1  0  0  0  0
  2  3  1  0  0  0  0
  3  4  2  0  0  0  0
  4  5  1  0  0  0  0
  4 27  1  0  0  0  0
  6  1  1  0  0  0  0
  6 28  1  0  0  0  0
  6 29  1  0  0  0  0
  7  6  1  0  0  0  0
  7 30  1  0  0  0  0
  7 31  1  0  0  0  0
  7 32  1  0  0  0  0
  8  5  1  0  0  0  0
  8 33  1  0  0  0  0
  8 34  1  0  0  0  0
  9 10  2  0  0  0  0
  9  2  1  0  0  0  0
  9 14  1  0  0  0  0
 10 11  1  0  0  0  0
 10 35  1  0  0  0  0
 11 12  2  0  0  0  0
 11 36  1  0  0  0  0
 12 13  1  0  0  0  0
 12 37  1  0  0  0  0
 13 14  2  0  0  0  0
 13 38  1  0  0  0  0
 14 39  1  0  0  0  0
 15 16  2  0  0  0  0
 15  3  1  0  0  0  0
 15 20  1  0  0  0  0
 16 17  1  0  0  0  0
 16 40  1  0  0  0  0
 17 18  2  0  0  0  0
 17 41  1  0  0  0  0
 18 19  1  0  0  0  0
 18 42  1  0  0  0  0
 19 20  2  0  0  0  0
 19 43  1  0  0  0  0
 20 44  1  0  0  0  0
 21 22  1  0  0  0  0
 21  8  1  0  0  0  0
 21 25  1  0  0  0  0
 21 45  1  0  0  0  0
 22 23  1  0  0  0  0
 22 46  1  0  0  0  0
 22 47  1  0  0  0  0
 23 24  1  0  0  0  0
 23 48  1  0  0  0  0
 23 49  1  0  0  0  0
 24 26  1  0  0  0  0
 25 50  1  0  0  0  0
 25 51  1  0  0  0  0
 26 25  1  0  0  0  0
 26 52  1  0  0  0  0
 26 53  1  0  0  0  0
M  CHG  1  21   1
M  END
$$$$
