# Supplementary material for: Combined computational and classical medicinal chemistry procedure to disclose novel pyrrole-based compounds as potential antituberculosis agents
Source: J Comput Aided Mol Des. 2026 Apr 6;40(1):92. doi: 10.1007/s10822-026-00794-6 (PMC13053371; doi:10.1007/s10822-026-00794-6)
Supplement: Supplementary file 1 — Supplementary Material 1 [file 10822_2026_794_MOESM1_ESM.zip › Dataset.M_3-D_QSAR_Full_236/mols/TrainingSet/EJMC2009_2d.sdf]

15335447_0023_0001_118.8443
 OpenBabel10172509213D

 53 56  0  0  0  0  0  0  0  0999 V2000
    0.4221   -1.3826    1.1955 C   0  0  0  0  0  0  0  0  0  0  0  0
   -0.3047   -0.2809    1.6746 N   0  0  0  0  0  0  0  0  0  0  0  0
   -0.0391    0.8079    0.8396 C   0  0  0  0  0  0  0  0  0  0  0  0
    0.8173    0.3790   -0.1562 C   0  0  0  0  0  0  0  0  0  0  0  0
    1.1341   -0.9832    0.0654 C   0  0  0  0  0  0  0  0  0  0  0  0
    0.2852   -2.7816    1.7467 C   0  0  0  0  0  0  0  0  0  0  0  0
    1.5172   -3.2324    2.5179 C   0  0  0  0  0  0  0  0  0  0  0  0
    2.0302   -1.8082   -0.7999 C   0  0  0  0  0  0  0  0  0  0  0  0
   -1.2009   -0.2726    2.7854 C   0  0  0  0  0  0  0  0  0  0  0  0
   -0.8173   -0.8265    4.0119 C   0  0  0  0  0  0  0  0  0  0  0  0
   -1.6974   -0.7999    5.0962 C   0  0  0  0  0  0  0  0  0  0  0  0
   -2.9577   -0.2203    4.9612 C   0  0  0  0  0  0  0  0  0  0  0  0
   -3.3413    0.3378    3.7436 C   0  0  0  0  0  0  0  0  0  0  0  0
   -2.4664    0.3156    2.6561 C   0  0  0  0  0  0  0  0  0  0  0  0
   -0.5159    2.1833    1.0367 C   0  0  0  0  0  0  0  0  0  0  0  0
   -0.2450    2.8759    2.2266 C   0  0  0  0  0  0  0  0  0  0  0  0
   -0.6882    4.1895    2.3951 C   0  0  0  0  0  0  0  0  0  0  0  0
   -1.3925    4.8121    1.3723 C   0  0  0  0  0  0  0  0  0  0  0  0
   -1.8156    6.0719    1.5341 F   0  0  0  0  0  0  0  0  0  0  0  0
   -1.6619    4.1474    0.1822 C   0  0  0  0  0  0  0  0  0  0  0  0
   -1.2204    2.8335    0.0117 C   0  0  0  0  0  0  0  0  0  0  0  0
    3.4324   -1.2583   -0.8696 N   0  3  0  0  0  0  0  0  0  0  0  0
    4.2154   -1.8504   -2.0288 C   0  0  0  0  0  0  0  0  0  0  0  0
    5.7135   -1.5275   -1.9640 C   0  0  0  0  0  0  0  0  0  0  0  0
    6.0430    0.0789   -1.1781 S   0  0  0  0  0  0  0  0  0  0  0  0
    4.1899   -1.3174    0.4413 C   0  0  0  0  0  0  0  0  0  0  0  0
    5.3090   -0.2656    0.4621 C   0  0  0  0  0  0  0  0  0  0  0  0
    1.1690    0.9575   -0.9351 H   0  0  0  0  0  0  0  0  0  0  0  0
    0.1256   -3.4564    0.9318 H   0  0  0  0  0  0  0  0  0  0  0  0
   -0.5401   -2.7812    2.4278 H   0  0  0  0  0  0  0  0  0  0  0  0
    2.3634   -3.2438    1.8632 H   0  0  0  0  0  0  0  0  0  0  0  0
    1.3542   -4.2156    2.9073 H   0  0  0  0  0  0  0  0  0  0  0  0
    1.7002   -2.5548    3.3255 H   0  0  0  0  0  0  0  0  0  0  0  0
    1.6226   -1.8350   -1.7889 H   0  0  0  0  0  0  0  0  0  0  0  0
    2.0858   -2.7867   -0.3705 H   0  0  0  0  0  0  0  0  0  0  0  0
    0.1160   -1.2547    4.1153 H   0  0  0  0  0  0  0  0  0  0  0  0
   -1.4138   -1.2104    5.9995 H   0  0  0  0  0  0  0  0  0  0  0  0
   -3.6069   -0.2045    5.7633 H   0  0  0  0  0  0  0  0  0  0  0  0
   -4.2740    0.7684    3.6455 H   0  0  0  0  0  0  0  0  0  0  0  0
   -2.7517    0.7326    1.7562 H   0  0  0  0  0  0  0  0  0  0  0  0
    0.2846    2.4121    2.9812 H   0  0  0  0  0  0  0  0  0  0  0  0
   -0.4937    4.6945    3.2739 H   0  0  0  0  0  0  0  0  0  0  0  0
   -2.1848    4.6215   -0.5707 H   0  0  0  0  0  0  0  0  0  0  0  0
   -1.4132    2.3380   -0.8728 H   0  0  0  0  0  0  0  0  0  0  0  0
    3.3250   -0.2612   -1.0559 H   0  0  0  0  0  0  0  0  0  0  0  0
    3.8209   -1.4584   -2.9429 H   0  0  0  0  0  0  0  0  0  0  0  0
    4.1136   -2.9142   -1.9750 H   0  0  0  0  0  0  0  0  0  0  0  0
    6.1045   -1.5095   -2.9598 H   0  0  0  0  0  0  0  0  0  0  0  0
    6.1848   -2.2835   -1.3713 H   0  0  0  0  0  0  0  0  0  0  0  0
    4.6190   -2.2908    0.5568 H   0  0  0  0  0  0  0  0  0  0  0  0
    3.5108   -1.1169    1.2435 H   0  0  0  0  0  0  0  0  0  0  0  0
    4.9049    0.6471    0.8475 H   0  0  0  0  0  0  0  0  0  0  0  0
    6.0928   -0.6619    1.0732 H   0  0  0  0  0  0  0  0  0  0  0  0
  1  5  2  0  0  0  0
  1  2  1  0  0  0  0
  2  3  1  0  0  0  0
  3  4  2  0  0  0  0
  4  5  1  0  0  0  0
  4 28  1  0  0  0  0
  6  1  1  0  0  0  0
  6 29  1  0  0  0  0
  6 30  1  0  0  0  0
  7  6  1  0  0  0  0
  7 31  1  0  0  0  0
  7 32  1  0  0  0  0
  7 33  1  0  0  0  0
  8  5  1  0  0  0  0
  8 34  1  0  0  0  0
  8 35  1  0  0  0  0
  9 10  2  0  0  0  0
  9  2  1  0  0  0  0
  9 14  1  0  0  0  0
 10 11  1  0  0  0  0
 10 36  1  0  0  0  0
 11 12  2  0  0  0  0
 11 37  1  0  0  0  0
 12 13  1  0  0  0  0
 12 38  1  0  0  0  0
 13 14  2  0  0  0  0
 13 39  1  0  0  0  0
 14 40  1  0  0  0  0
 15 16  2  0  0  0  0
 15  3  1  0  0  0  0
 15 21  1  0  0  0  0
 16 17  1  0  0  0  0
 16 41  1  0  0  0  0
 17 18  2  0  0  0  0
 17 42  1  0  0  0  0
 18 20  1  0  0  0  0
 19 18  1  0  0  0  0
 20 21  2  0  0  0  0
 20 43  1  0  0  0  0
 21 44  1  0  0  0  0
 22 23  1  0  0  0  0
 22  8  1  0  0  0  0
 22 26  1  0  0  0  0
 22 45  1  0  0  0  0
 23 24  1  0  0  0  0
 23 46  1  0  0  0  0
 23 47  1  0  0  0  0
 24 25  1  0  0  0  0
 24 48  1  0  0  0  0
 24 49  1  0  0  0  0
 25 27  1  0  0  0  0
 26 50  1  0  0  0  0
 26 51  1  0  0  0  0
 27 26  1  0  0  0  0
 27 52  1  0  0  0  0
 27 53  1  0  0  0  0
M  CHG  1  22   1
M  END
$$$$
