# Supplementary material for: Combined computational and classical medicinal chemistry procedure to disclose novel pyrrole-based compounds as potential antituberculosis agents
Source: J Comput Aided Mol Des. 2026 Apr 6;40(1):92. doi: 10.1007/s10822-026-00794-6 (PMC13053371; doi:10.1007/s10822-026-00794-6)
Supplement: Supplementary file 1 — Supplementary Material 1 [file 10822_2026_794_MOESM1_ESM.zip › Dataset.M_3-D_QSAR_Full_236/mols/TrainingSet/EJMC2009_2e.sdf]

15335448_0029_0001_119.6491
 OpenBabel10172509213D

 53 56  0  0  0  0  0  0  0  0999 V2000
    0.3107   -1.4194    0.9805 C   0  0  0  0  0  0  0  0  0  0  0  0
   -0.5668   -0.3462    1.2070 N   0  0  0  0  0  0  0  0  0  0  0  0
    0.0896    0.8319    0.8418 C   0  0  0  0  0  0  0  0  0  0  0  0
    1.3517    0.4942    0.3937 C   0  0  0  0  0  0  0  0  0  0  0  0
    1.4997   -0.9118    0.4582 C   0  0  0  0  0  0  0  0  0  0  0  0
   -0.0560   -2.8689    1.1781 C   0  0  0  0  0  0  0  0  0  0  0  0
    0.6228   -3.4760    2.3986 C   0  0  0  0  0  0  0  0  0  0  0  0
    2.7136   -1.6633    0.0184 C   0  0  0  0  0  0  0  0  0  0  0  0
   -1.9163   -0.4319    1.6674 C   0  0  0  0  0  0  0  0  0  0  0  0
   -2.2369   -1.2029    2.7925 C   0  0  0  0  0  0  0  0  0  0  0  0
   -3.5588   -1.2693    3.2392 C   0  0  0  0  0  0  0  0  0  0  0  0
   -4.5498   -0.5642    2.5670 C   0  0  0  0  0  0  0  0  0  0  0  0
   -5.8151   -0.6314    2.9990 F   0  0  0  0  0  0  0  0  0  0  0  0
   -4.2452    0.2123    1.4565 C   0  0  0  0  0  0  0  0  0  0  0  0
   -2.9259    0.2836    1.0043 C   0  0  0  0  0  0  0  0  0  0  0  0
   -0.4267    2.1953    1.0191 C   0  0  0  0  0  0  0  0  0  0  0  0
   -0.5190    3.0587   -0.0809 C   0  0  0  0  0  0  0  0  0  0  0  0
   -0.9975    4.3608    0.0804 C   0  0  0  0  0  0  0  0  0  0  0  0
   -1.3788    4.8124    1.3423 C   0  0  0  0  0  0  0  0  0  0  0  0
   -1.2785    3.9659    2.4446 C   0  0  0  0  0  0  0  0  0  0  0  0
   -0.8000    2.6637    2.2855 C   0  0  0  0  0  0  0  0  0  0  0  0
    2.9331   -1.5705   -1.4718 N   0  3  0  0  0  0  0  0  0  0  0  0
    4.2999   -2.0563   -1.8985 C   0  0  0  0  0  0  0  0  0  0  0  0
    4.7022   -1.4326   -3.2428 C   0  0  0  0  0  0  0  0  0  0  0  0
    3.2979   -1.1074   -4.3669 S   0  0  0  0  0  0  0  0  0  0  0  0
    1.8032   -2.2007   -2.2775 C   0  0  0  0  0  0  0  0  0  0  0  0
    2.1623   -2.3905   -3.7572 C   0  0  0  0  0  0  0  0  0  0  0  0
    2.0697    1.1588    0.0654 H   0  0  0  0  0  0  0  0  0  0  0  0
    0.2400   -3.4201    0.3101 H   0  0  0  0  0  0  0  0  0  0  0  0
   -1.1136   -2.9207    1.3323 H   0  0  0  0  0  0  0  0  0  0  0  0
    1.6846   -3.4377    2.2721 H   0  0  0  0  0  0  0  0  0  0  0  0
    0.3133   -4.4943    2.5093 H   0  0  0  0  0  0  0  0  0  0  0  0
    0.3475   -2.9226    3.2720 H   0  0  0  0  0  0  0  0  0  0  0  0
    2.5973   -2.6927    0.2861 H   0  0  0  0  0  0  0  0  0  0  0  0
    3.5626   -1.2283    0.5031 H   0  0  0  0  0  0  0  0  0  0  0  0
   -1.4969   -1.7215    3.2909 H   0  0  0  0  0  0  0  0  0  0  0  0
   -3.7985   -1.8397    4.0651 H   0  0  0  0  0  0  0  0  0  0  0  0
   -4.9899    0.7338    0.9681 H   0  0  0  0  0  0  0  0  0  0  0  0
   -2.6930    0.8625    0.1823 H   0  0  0  0  0  0  0  0  0  0  0  0
   -0.2316    2.7302   -1.0161 H   0  0  0  0  0  0  0  0  0  0  0  0
   -1.0687    4.9888   -0.7354 H   0  0  0  0  0  0  0  0  0  0  0  0
   -1.7354    5.7736    1.4605 H   0  0  0  0  0  0  0  0  0  0  0  0
   -1.5581    4.3017    3.3795 H   0  0  0  0  0  0  0  0  0  0  0  0
   -0.7209    2.0426    3.1059 H   0  0  0  0  0  0  0  0  0  0  0  0
    2.9116   -0.5749   -1.6926 H   0  0  0  0  0  0  0  0  0  0  0  0
    4.2789   -3.1215   -1.9977 H   0  0  0  0  0  0  0  0  0  0  0  0
    5.0149   -1.7666   -1.1571 H   0  0  0  0  0  0  0  0  0  0  0  0
    5.3778   -2.1011   -3.7343 H   0  0  0  0  0  0  0  0  0  0  0  0
    5.1456   -0.4842   -3.0217 H   0  0  0  0  0  0  0  0  0  0  0  0
    0.9429   -1.5677   -2.2129 H   0  0  0  0  0  0  0  0  0  0  0  0
    1.6148   -3.1698   -1.8648 H   0  0  0  0  0  0  0  0  0  0  0  0
    2.6278   -3.3464   -3.8777 H   0  0  0  0  0  0  0  0  0  0  0  0
    1.2572   -2.3201   -4.3236 H   0  0  0  0  0  0  0  0  0  0  0  0
  1  5  2  0  0  0  0
  1  2  1  0  0  0  0
  2  3  1  0  0  0  0
  3  4  2  0  0  0  0
  4  5  1  0  0  0  0
  4 28  1  0  0  0  0
  6  1  1  0  0  0  0
  6 29  1  0  0  0  0
  6 30  1  0  0  0  0
  7  6  1  0  0  0  0
  7 31  1  0  0  0  0
  7 32  1  0  0  0  0
  7 33  1  0  0  0  0
  8  5  1  0  0  0  0
  8 34  1  0  0  0  0
  8 35  1  0  0  0  0
  9 10  2  0  0  0  0
  9  2  1  0  0  0  0
  9 15  1  0  0  0  0
 10 11  1  0  0  0  0
 10 36  1  0  0  0  0
 11 12  2  0  0  0  0
 11 37  1  0  0  0  0
 12 14  1  0  0  0  0
 13 12  1  0  0  0  0
 14 15  2  0  0  0  0
 14 38  1  0  0  0  0
 15 39  1  0  0  0  0
 16 17  2  0  0  0  0
 16  3  1  0  0  0  0
 16 21  1  0  0  0  0
 17 18  1  0  0  0  0
 17 40  1  0  0  0  0
 18 19  2  0  0  0  0
 18 41  1  0  0  0  0
 19 20  1  0  0  0  0
 19 42  1  0  0  0  0
 20 21  2  0  0  0  0
 20 43  1  0  0  0  0
 21 44  1  0  0  0  0
 22 23  1  0  0  0  0
 22  8  1  0  0  0  0
 22 26  1  0  0  0  0
 22 45  1  0  0  0  0
 23 24  1  0  0  0  0
 23 46  1  0  0  0  0
 23 47  1  0  0  0  0
 24 25  1  0  0  0  0
 24 48  1  0  0  0  0
 24 49  1  0  0  0  0
 25 27  1  0  0  0  0
 26 50  1  0  0  0  0
 26 51  1  0  0  0  0
 27 26  1  0  0  0  0
 27 52  1  0  0  0  0
 27 53  1  0  0  0  0
M  CHG  1  22   1
M  END
$$$$
