# Supplementary material for: Combined computational and classical medicinal chemistry procedure to disclose novel pyrrole-based compounds as potential antituberculosis agents
Source: J Comput Aided Mol Des. 2026 Apr 6;40(1):92. doi: 10.1007/s10822-026-00794-6 (PMC13053371; doi:10.1007/s10822-026-00794-6)
Supplement: Supplementary file 1 — Supplementary Material 1 [file 10822_2026_794_MOESM1_ESM.zip › Dataset.M_3-D_QSAR_Full_236/mols/TrainingSet/EJMC2009_2g.sdf]

15335471_0004_0003_119.6841
 OpenBabel10172509213D

 53 56  0  0  0  0  0  0  0  0999 V2000
    0.3374   -1.3181    1.0501 C   0  0  0  0  0  0  0  0  0  0  0  0
   -0.5292   -0.2373    1.2705 N   0  0  0  0  0  0  0  0  0  0  0  0
   -1.2857   -1.5855    3.6212 F   0  0  0  0  0  0  0  0  0  0  0  0
    0.1493    0.9355    0.9311 C   0  0  0  0  0  0  0  0  0  0  0  0
    1.4451    0.5904    0.5992 C   0  0  0  0  0  0  0  0  0  0  0  0
    1.5723   -0.8197    0.6320 C   0  0  0  0  0  0  0  0  0  0  0  0
   -0.0895   -2.7671    1.1609 C   0  0  0  0  0  0  0  0  0  0  0  0
    0.6011   -3.5135    2.3004 C   0  0  0  0  0  0  0  0  0  0  0  0
    2.7953   -1.6124    0.3008 C   0  0  0  0  0  0  0  0  0  0  0  0
   -1.8855   -0.3042    1.7036 C   0  0  0  0  0  0  0  0  0  0  0  0
   -2.8845    0.3800    0.9945 C   0  0  0  0  0  0  0  0  0  0  0  0
   -4.2057    0.3504    1.4547 C   0  0  0  0  0  0  0  0  0  0  0  0
   -4.5346   -0.3504    2.6156 C   0  0  0  0  0  0  0  0  0  0  0  0
   -3.5420   -1.0272    3.3239 C   0  0  0  0  0  0  0  0  0  0  0  0
   -2.2246   -0.9968    2.8690 C   0  0  0  0  0  0  0  0  0  0  0  0
   -0.3855    2.2976    1.0454 C   0  0  0  0  0  0  0  0  0  0  0  0
   -0.4619    3.1144   -0.0923 C   0  0  0  0  0  0  0  0  0  0  0  0
   -0.9794    4.4071    0.0031 C   0  0  0  0  0  0  0  0  0  0  0  0
   -1.4200    4.8817    1.2334 C   0  0  0  0  0  0  0  0  0  0  0  0
   -1.9221    6.1193    1.3199 F   0  0  0  0  0  0  0  0  0  0  0  0
   -1.3299    4.0970    2.3745 C   0  0  0  0  0  0  0  0  0  0  0  0
   -0.8062    2.8057    2.2818 C   0  0  0  0  0  0  0  0  0  0  0  0
    3.4339   -1.3573   -1.0412 N   0  3  0  0  0  0  0  0  0  0  0  0
    2.4945   -1.5569   -2.2218 C   0  0  0  0  0  0  0  0  0  0  0  0
    3.1704   -1.2071   -3.5586 C   0  0  0  0  0  0  0  0  0  0  0  0
    4.9809   -1.4408   -3.5157 S   0  0  0  0  0  0  0  0  0  0  0  0
    4.2475   -0.0859   -1.1456 C   0  0  0  0  0  0  0  0  0  0  0  0
    5.3847   -0.2715   -2.1638 C   0  0  0  0  0  0  0  0  0  0  0  0
    2.1998    1.2541    0.3648 H   0  0  0  0  0  0  0  0  0  0  0  0
    0.1431   -3.2612    0.2408 H   0  0  0  0  0  0  0  0  0  0  0  0
   -1.1394   -2.7739    1.3672 H   0  0  0  0  0  0  0  0  0  0  0  0
    1.6572   -3.5279    2.1289 H   0  0  0  0  0  0  0  0  0  0  0  0
    0.2331   -4.5173    2.3440 H   0  0  0  0  0  0  0  0  0  0  0  0
    0.3969   -3.0182    3.2266 H   0  0  0  0  0  0  0  0  0  0  0  0
    2.5291   -2.6480    0.3399 H   0  0  0  0  0  0  0  0  0  0  0  0
    3.5272   -1.3073    1.0193 H   0  0  0  0  0  0  0  0  0  0  0  0
   -2.6459    0.9028    0.1373 H   0  0  0  0  0  0  0  0  0  0  0  0
   -4.9418    0.8503    0.9319 H   0  0  0  0  0  0  0  0  0  0  0  0
   -5.5109   -0.3679    2.9496 H   0  0  0  0  0  0  0  0  0  0  0  0
   -3.7819   -1.5486    4.1816 H   0  0  0  0  0  0  0  0  0  0  0  0
   -0.1341    2.7581   -1.0037 H   0  0  0  0  0  0  0  0  0  0  0  0
   -1.0347    5.0072   -0.8347 H   0  0  0  0  0  0  0  0  0  0  0  0
   -1.6476    4.4650    3.2848 H   0  0  0  0  0  0  0  0  0  0  0  0
   -0.7285    2.2219    3.1292 H   0  0  0  0  0  0  0  0  0  0  0  0
    4.1279   -2.1022   -1.1036 H   0  0  0  0  0  0  0  0  0  0  0  0
    1.6381   -0.9286   -2.0924 H   0  0  0  0  0  0  0  0  0  0  0  0
    2.2148   -2.5892   -2.2520 H   0  0  0  0  0  0  0  0  0  0  0  0
    2.9629   -0.1831   -3.7894 H   0  0  0  0  0  0  0  0  0  0  0  0
    2.7769   -1.8681   -4.3023 H   0  0  0  0  0  0  0  0  0  0  0  0
    4.6639    0.1480   -0.1881 H   0  0  0  0  0  0  0  0  0  0  0  0
    3.6124    0.7119   -1.4698 H   0  0  0  0  0  0  0  0  0  0  0  0
    5.6089    0.6809   -2.5969 H   0  0  0  0  0  0  0  0  0  0  0  0
    6.2161   -0.6844   -1.6316 H   0  0  0  0  0  0  0  0  0  0  0  0
  1  6  2  0  0  0  0
  1  2  1  0  0  0  0
  2  4  1  0  0  0  0
  3 15  1  0  0  0  0
  4  5  2  0  0  0  0
  5  6  1  0  0  0  0
  5 29  1  0  0  0  0
  7  1  1  0  0  0  0
  7 30  1  0  0  0  0
  7 31  1  0  0  0  0
  8  7  1  0  0  0  0
  8 32  1  0  0  0  0
  8 33  1  0  0  0  0
  8 34  1  0  0  0  0
  9  6  1  0  0  0  0
  9 35  1  0  0  0  0
  9 36  1  0  0  0  0
 10 11  2  0  0  0  0
 10  2  1  0  0  0  0
 10 15  1  0  0  0  0
 11 12  1  0  0  0  0
 11 37  1  0  0  0  0
 12 13  2  0  0  0  0
 12 38  1  0  0  0  0
 13 14  1  0  0  0  0
 13 39  1  0  0  0  0
 14 15  2  0  0  0  0
 14 40  1  0  0  0  0
 16 17  2  0  0  0  0
 16  4  1  0  0  0  0
 16 22  1  0  0  0  0
 17 18  1  0  0  0  0
 17 41  1  0  0  0  0
 18 19  2  0  0  0  0
 18 42  1  0  0  0  0
 19 21  1  0  0  0  0
 20 19  1  0  0  0  0
 21 22  2  0  0  0  0
 21 43  1  0  0  0  0
 22 44  1  0  0  0  0
 23 24  1  0  0  0  0
 23  9  1  0  0  0  0
 23 27  1  0  0  0  0
 23 45  1  0  0  0  0
 24 25  1  0  0  0  0
 24 46  1  0  0  0  0
 24 47  1  0  0  0  0
 25 26  1  0  0  0  0
 25 48  1  0  0  0  0
 25 49  1  0  0  0  0
 26 28  1  0  0  0  0
 27 50  1  0  0  0  0
 27 51  1  0  0  0  0
 28 27  1  0  0  0  0
 28 52  1  0  0  0  0
 28 53  1  0  0  0  0
M  CHG  1  23   1
M  END
$$$$
