# Supplementary material for: Combined computational and classical medicinal chemistry procedure to disclose novel pyrrole-based compounds as potential antituberculosis agents
Source: J Comput Aided Mol Des. 2026 Apr 6;40(1):92. doi: 10.1007/s10822-026-00794-6 (PMC13053371; doi:10.1007/s10822-026-00794-6)
Supplement: Supplementary file 1 — Supplementary Material 1 [file 10822_2026_794_MOESM1_ESM.zip › Dataset.M_3-D_QSAR_Full_236/mols/TrainingSet/EJMC2009_2h.sdf]

15335451_0027_0002_125.0201
 OpenBabel10172509213D

 53 56  0  0  0  0  0  0  0  0999 V2000
    0.6172   -1.3693    1.2931 C   0  0  0  0  0  0  0  0  0  0  0  0
   -0.3350   -0.3557    1.4535 N   0  0  0  0  0  0  0  0  0  0  0  0
   -2.6067    0.3065   -0.0270 F   0  0  0  0  0  0  0  0  0  0  0  0
    0.1912    0.8259    0.9353 C   0  0  0  0  0  0  0  0  0  0  0  0
    1.4332    0.5399    0.4039 C   0  0  0  0  0  0  0  0  0  0  0  0
    1.7071   -0.8366    0.6068 C   0  0  0  0  0  0  0  0  0  0  0  0
    0.3984   -2.7976    1.7209 C   0  0  0  0  0  0  0  0  0  0  0  0
    1.1970   -3.1497    2.9680 C   0  0  0  0  0  0  0  0  0  0  0  0
    2.9399   -1.5431    0.1485 C   0  0  0  0  0  0  0  0  0  0  0  0
   -1.6380   -0.5043    1.9933 C   0  0  0  0  0  0  0  0  0  0  0  0
   -1.8165   -1.0108    3.2846 C   0  0  0  0  0  0  0  0  0  0  0  0
   -3.1071   -1.1254    3.8075 C   0  0  0  0  0  0  0  0  0  0  0  0
   -4.2128   -0.7390    3.0469 C   0  0  0  0  0  0  0  0  0  0  0  0
   -4.0326   -0.2359    1.7586 C   0  0  0  0  0  0  0  0  0  0  0  0
   -2.7478   -0.1189    1.2374 C   0  0  0  0  0  0  0  0  0  0  0  0
   -0.4355    2.1486    1.0576 C   0  0  0  0  0  0  0  0  0  0  0  0
   -0.6908    2.7152    2.3136 C   0  0  0  0  0  0  0  0  0  0  0  0
   -0.3590    2.0534    3.4335 F   0  0  0  0  0  0  0  0  0  0  0  0
   -1.2748    3.9733    2.4334 C   0  0  0  0  0  0  0  0  0  0  0  0
   -1.6078    4.6906    1.2861 C   0  0  0  0  0  0  0  0  0  0  0  0
   -1.3514    4.1469    0.0268 C   0  0  0  0  0  0  0  0  0  0  0  0
   -0.7636    2.8833   -0.0887 C   0  0  0  0  0  0  0  0  0  0  0  0
    3.0295   -1.5984   -1.3554 N   0  3  0  0  0  0  0  0  0  0  0  0
    1.9944   -2.4948   -2.0047 C   0  0  0  0  0  0  0  0  0  0  0  0
    1.7511   -2.0652   -3.4589 C   0  0  0  0  0  0  0  0  0  0  0  0
    3.2254   -1.3686   -4.2900 S   0  0  0  0  0  0  0  0  0  0  0  0
    4.4414   -1.8883   -1.8315 C   0  0  0  0  0  0  0  0  0  0  0  0
    4.5091   -2.2244   -3.3267 C   0  0  0  0  0  0  0  0  0  0  0  0
    2.0581    1.2155   -0.0632 H   0  0  0  0  0  0  0  0  0  0  0  0
    0.6982   -3.4462    0.9245 H   0  0  0  0  0  0  0  0  0  0  0  0
   -0.6400   -2.9181    1.9492 H   0  0  0  0  0  0  0  0  0  0  0  0
    2.2417   -3.0371    2.7661 H   0  0  0  0  0  0  0  0  0  0  0  0
    0.9948   -4.1627    3.2468 H   0  0  0  0  0  0  0  0  0  0  0  0
    0.9159   -2.4967    3.7677 H   0  0  0  0  0  0  0  0  0  0  0  0
    2.9287   -2.5422    0.5314 H   0  0  0  0  0  0  0  0  0  0  0  0
    3.7876   -1.0005    0.5116 H   0  0  0  0  0  0  0  0  0  0  0  0
   -1.0005   -1.2980    3.8474 H   0  0  0  0  0  0  0  0  0  0  0  0
   -3.2439   -1.4974    4.7604 H   0  0  0  0  0  0  0  0  0  0  0  0
   -5.1637   -0.8258    3.4383 H   0  0  0  0  0  0  0  0  0  0  0  0
   -4.8486    0.0483    1.1944 H   0  0  0  0  0  0  0  0  0  0  0  0
   -1.4601    4.3725    3.3669 H   0  0  0  0  0  0  0  0  0  0  0  0
   -2.0434    5.6226    1.3676 H   0  0  0  0  0  0  0  0  0  0  0  0
   -1.5965    4.6794   -0.8226 H   0  0  0  0  0  0  0  0  0  0  0  0
   -0.5706    2.4902   -1.0232 H   0  0  0  0  0  0  0  0  0  0  0  0
    2.7933   -0.6597   -1.6769 H   0  0  0  0  0  0  0  0  0  0  0  0
    1.0767   -2.4267   -1.4587 H   0  0  0  0  0  0  0  0  0  0  0  0
    2.3535   -3.5027   -1.9959 H   0  0  0  0  0  0  0  0  0  0  0  0
    0.9800   -1.3234   -3.4654 H   0  0  0  0  0  0  0  0  0  0  0  0
    1.4807   -2.9479   -3.9999 H   0  0  0  0  0  0  0  0  0  0  0  0
    4.8250   -2.7191   -1.2770 H   0  0  0  0  0  0  0  0  0  0  0  0
    5.0217   -1.0032   -1.6744 H   0  0  0  0  0  0  0  0  0  0  0  0
    5.4690   -1.9352   -3.7006 H   0  0  0  0  0  0  0  0  0  0  0  0
    4.3477   -3.2769   -3.4316 H   0  0  0  0  0  0  0  0  0  0  0  0
  1  6  2  0  0  0  0
  1  2  1  0  0  0  0
  2  4  1  0  0  0  0
  3 15  1  0  0  0  0
  4  5  2  0  0  0  0
  5  6  1  0  0  0  0
  5 29  1  0  0  0  0
  7  1  1  0  0  0  0
  7 30  1  0  0  0  0
  7 31  1  0  0  0  0
  8  7  1  0  0  0  0
  8 32  1  0  0  0  0
  8 33  1  0  0  0  0
  8 34  1  0  0  0  0
  9  6  1  0  0  0  0
  9 35  1  0  0  0  0
  9 36  1  0  0  0  0
 10 11  2  0  0  0  0
 10  2  1  0  0  0  0
 10 15  1  0  0  0  0
 11 12  1  0  0  0  0
 11 37  1  0  0  0  0
 12 13  2  0  0  0  0
 12 38  1  0  0  0  0
 13 14  1  0  0  0  0
 13 39  1  0  0  0  0
 14 15  2  0  0  0  0
 14 40  1  0  0  0  0
 16 17  2  0  0  0  0
 16  4  1  0  0  0  0
 16 22  1  0  0  0  0
 17 19  1  0  0  0  0
 18 17  1  0  0  0  0
 19 20  2  0  0  0  0
 19 41  1  0  0  0  0
 20 21  1  0  0  0  0
 20 42  1  0  0  0  0
 21 22  2  0  0  0  0
 21 43  1  0  0  0  0
 22 44  1  0  0  0  0
 23 24  1  0  0  0  0
 23  9  1  0  0  0  0
 23 27  1  0  0  0  0
 23 45  1  0  0  0  0
 24 25  1  0  0  0  0
 24 46  1  0  0  0  0
 24 47  1  0  0  0  0
 25 26  1  0  0  0  0
 25 48  1  0  0  0  0
 25 49  1  0  0  0  0
 26 28  1  0  0  0  0
 27 50  1  0  0  0  0
 27 51  1  0  0  0  0
 28 27  1  0  0  0  0
 28 52  1  0  0  0  0
 28 53  1  0  0  0  0
M  CHG  1  23   1
M  END
$$$$
