# Supplementary material for: Combined computational and classical medicinal chemistry procedure to disclose novel pyrrole-based compounds as potential antituberculosis agents
Source: J Comput Aided Mol Des. 2026 Apr 6;40(1):92. doi: 10.1007/s10822-026-00794-6 (PMC13053371; doi:10.1007/s10822-026-00794-6)
Supplement: Supplementary file 1 — Supplementary Material 1 [file 10822_2026_794_MOESM1_ESM.zip › Dataset.M_3-D_QSAR_Full_236/mols/TrainingSet/JMC2008_01.sdf]

15335498_0026_0001_121.9728
 OpenBabel10172509213D

 53 56  0  0  0  0  0  0  0  0999 V2000
    0.1417    0.7555    0.8853 C   0  0  0  0  0  0  0  0  0  0  0  0
   -0.4193   -0.4346    1.3523 N   0  0  0  0  0  0  0  0  0  0  0  0
    0.4883   -1.4705    1.0883 C   0  0  0  0  0  0  0  0  0  0  0  0
    1.6321   -0.9253    0.5138 C   0  0  0  0  0  0  0  0  0  0  0  0
    1.3991    0.4656    0.3894 C   0  0  0  0  0  0  0  0  0  0  0  0
    2.8731   -1.6306    0.0765 C   0  0  0  0  0  0  0  0  0  0  0  0
    0.1834   -2.9137    1.3469 C   0  0  0  0  0  0  0  0  0  0  0  0
    3.0303   -1.6372   -1.4234 N   0  3  0  0  0  0  0  0  0  0  0  0
    4.3990   -2.0986   -1.8714 C   0  0  0  0  0  0  0  0  0  0  0  0
    1.8993   -2.3641   -2.1408 C   0  0  0  0  0  0  0  0  0  0  0  0
    2.2070   -2.6244   -3.6215 C   0  0  0  0  0  0  0  0  0  0  0  0
    3.2679   -1.3369   -4.3481 S   0  0  0  0  0  0  0  0  0  0  0  0
    4.7269   -1.5470   -3.2666 C   0  0  0  0  0  0  0  0  0  0  0  0
   -1.7040   -0.5790    1.9607 C   0  0  0  0  0  0  0  0  0  0  0  0
   -1.8560   -1.3752    3.1059 C   0  0  0  0  0  0  0  0  0  0  0  0
   -3.1128   -1.5089    3.7008 C   0  0  0  0  0  0  0  0  0  0  0  0
   -4.2074   -0.8502    3.1535 C   0  0  0  0  0  0  0  0  0  0  0  0
   -5.4105   -0.9837    3.7250 F   0  0  0  0  0  0  0  0  0  0  0  0
   -4.0706   -0.0539    2.0233 C   0  0  0  0  0  0  0  0  0  0  0  0
   -2.8167    0.0873    1.4247 C   0  0  0  0  0  0  0  0  0  0  0  0
   -0.4336    2.0965    1.0350 C   0  0  0  0  0  0  0  0  0  0  0  0
   -0.7133    2.8705   -0.0972 C   0  0  0  0  0  0  0  0  0  0  0  0
   -1.2499    4.1535    0.0387 C   0  0  0  0  0  0  0  0  0  0  0  0
   -1.5029    4.6863    1.3077 C   0  0  0  0  0  0  0  0  0  0  0  0
   -1.2111    3.9174    2.4390 C   0  0  0  0  0  0  0  0  0  0  0  0
   -0.6760    2.6338    2.3040 C   0  0  0  0  0  0  0  0  0  0  0  0
   -2.0847    6.0634    1.4398 C   0  0  0  0  0  0  0  0  0  0  0  0
    2.0604    1.1515   -0.0070 H   0  0  0  0  0  0  0  0  0  0  0  0
    2.8339   -2.6423    0.4227 H   0  0  0  0  0  0  0  0  0  0  0  0
    3.7097   -1.1076    0.4907 H   0  0  0  0  0  0  0  0  0  0  0  0
   -0.7817   -2.9985    1.8011 H   0  0  0  0  0  0  0  0  0  0  0  0
    0.9234   -3.3226    2.0027 H   0  0  0  0  0  0  0  0  0  0  0  0
    0.1906   -3.4511    0.4217 H   0  0  0  0  0  0  0  0  0  0  0  0
    2.9567   -0.6608   -1.7090 H   0  0  0  0  0  0  0  0  0  0  0  0
    4.4163   -3.1680   -1.9033 H   0  0  0  0  0  0  0  0  0  0  0  0
    5.1287   -1.7365   -1.1776 H   0  0  0  0  0  0  0  0  0  0  0  0
    1.0133   -1.7678   -2.0751 H   0  0  0  0  0  0  0  0  0  0  0  0
    1.7733   -3.3143   -1.6653 H   0  0  0  0  0  0  0  0  0  0  0  0
    1.2849   -2.6557   -4.1634 H   0  0  0  0  0  0  0  0  0  0  0  0
    2.7325   -3.5542   -3.6863 H   0  0  0  0  0  0  0  0  0  0  0  0
    5.1979   -0.5935   -3.1488 H   0  0  0  0  0  0  0  0  0  0  0  0
    5.3618   -2.2658   -3.7412 H   0  0  0  0  0  0  0  0  0  0  0  0
   -1.0398   -1.8618    3.5085 H   0  0  0  0  0  0  0  0  0  0  0  0
   -3.2280   -2.0942    4.5429 H   0  0  0  0  0  0  0  0  0  0  0  0
   -4.8915    0.4309    1.6281 H   0  0  0  0  0  0  0  0  0  0  0  0
   -2.7084    0.6817    0.5881 H   0  0  0  0  0  0  0  0  0  0  0  0
   -0.5221    2.4914   -1.0378 H   0  0  0  0  0  0  0  0  0  0  0  0
   -1.4612    4.7122   -0.8029 H   0  0  0  0  0  0  0  0  0  0  0  0
   -1.3923    4.3008    3.3799 H   0  0  0  0  0  0  0  0  0  0  0  0
   -0.4581    2.0782    3.1459 H   0  0  0  0  0  0  0  0  0  0  0  0
   -2.2339    6.4824    0.4666 H   0  0  0  0  0  0  0  0  0  0  0  0
   -1.4122    6.6829    1.9956 H   0  0  0  0  0  0  0  0  0  0  0  0
   -3.0228    6.0067    1.9514 H   0  0  0  0  0  0  0  0  0  0  0  0
  1  5  2  0  0  0  0
  1  2  1  0  0  0  0
  2  3  1  0  0  0  0
  3  4  2  0  0  0  0
  4  5  1  0  0  0  0
  5 28  1  0  0  0  0
  6  4  1  0  0  0  0
  6 29  1  0  0  0  0
  6 30  1  0  0  0  0
  7  3  1  0  0  0  0
  7 31  1  0  0  0  0
  7 32  1  0  0  0  0
  7 33  1  0  0  0  0
  8  6  1  0  0  0  0
  8  9  1  0  0  0  0
  8 10  1  0  0  0  0
  8 34  1  0  0  0  0
  9 35  1  0  0  0  0
  9 36  1  0  0  0  0
 10 11  1  0  0  0  0
 10 37  1  0  0  0  0
 10 38  1  0  0  0  0
 11 12  1  0  0  0  0
 11 39  1  0  0  0  0
 11 40  1  0  0  0  0
 12 13  1  0  0  0  0
 13  9  1  0  0  0  0
 13 41  1  0  0  0  0
 13 42  1  0  0  0  0
 14 15  2  0  0  0  0
 14  2  1  0  0  0  0
 14 20  1  0  0  0  0
 15 16  1  0  0  0  0
 15 43  1  0  0  0  0
 16 17  2  0  0  0  0
 16 44  1  0  0  0  0
 17 19  1  0  0  0  0
 18 17  1  0  0  0  0
 19 20  2  0  0  0  0
 19 45  1  0  0  0  0
 20 46  1  0  0  0  0
 21 22  2  0  0  0  0
 21  1  1  0  0  0  0
 21 26  1  0  0  0  0
 22 23  1  0  0  0  0
 22 47  1  0  0  0  0
 23 24  2  0  0  0  0
 23 48  1  0  0  0  0
 24 25  1  0  0  0  0
 25 26  2  0  0  0  0
 25 49  1  0  0  0  0
 26 50  1  0  0  0  0
 27 24  1  0  0  0  0
 27 51  1  0  0  0  0
 27 52  1  0  0  0  0
 27 53  1  0  0  0  0
M  CHG  1   8   1
M  END
$$$$
