# Supplementary material for: Combined computational and classical medicinal chemistry procedure to disclose novel pyrrole-based compounds as potential antituberculosis agents
Source: J Comput Aided Mol Des. 2026 Apr 6;40(1):92. doi: 10.1007/s10822-026-00794-6 (PMC13053371; doi:10.1007/s10822-026-00794-6)
Supplement: Supplementary file 1 — Supplementary Material 1 [file 10822_2026_794_MOESM1_ESM.zip › Dataset.M_3-D_QSAR_Full_236/mols/TrainingSet/JMC2008_04.sdf]

15335438_0009_0002_131.2977
 OpenBabel10172509213D

 59 62  0  0  0  0  0  0  0  0999 V2000
    0.0231    0.8219    0.8860 C   0  0  0  0  0  0  0  0  0  0  0  0
   -0.3973   -0.3049    1.5942 N   0  0  0  0  0  0  0  0  0  0  0  0
    0.4222   -1.3748    1.2146 C   0  0  0  0  0  0  0  0  0  0  0  0
    1.3564   -0.9304    0.2788 C   0  0  0  0  0  0  0  0  0  0  0  0
    1.0825    0.4438    0.0803 C   0  0  0  0  0  0  0  0  0  0  0  0
    2.3855   -1.7947   -0.3815 C   0  0  0  0  0  0  0  0  0  0  0  0
    0.2104   -2.7816    1.6902 C   0  0  0  0  0  0  0  0  0  0  0  0
    3.5164   -1.1533   -1.1359 N   0  3  0  0  0  0  0  0  0  0  0  0
    3.1294   -0.6186   -2.5042 C   0  0  0  0  0  0  0  0  0  0  0  0
    4.3732   -0.2086   -0.3191 C   0  0  0  0  0  0  0  0  0  0  0  0
    5.8064   -0.1741   -0.8783 C   0  0  0  0  0  0  0  0  0  0  0  0
    5.9068   -0.4087   -2.6941 S   0  0  0  0  0  0  0  0  0  0  0  0
    4.2532    0.2107   -3.1442 C   0  0  0  0  0  0  0  0  0  0  0  0
   -1.4949   -0.3661    2.5088 C   0  0  0  0  0  0  0  0  0  0  0  0
   -2.7047    0.2760    2.2010 C   0  0  0  0  0  0  0  0  0  0  0  0
   -3.7754    0.2200    3.0953 C   0  0  0  0  0  0  0  0  0  0  0  0
   -3.6369   -0.4766    4.2885 C   0  0  0  0  0  0  0  0  0  0  0  0
   -4.6626   -0.5291    5.1462 F   0  0  0  0  0  0  0  0  0  0  0  0
   -2.4454   -1.1169    4.6085 C   0  0  0  0  0  0  0  0  0  0  0  0
   -1.3700   -1.0626    3.7193 C   0  0  0  0  0  0  0  0  0  0  0  0
   -0.4976    2.1859    1.0444 C   0  0  0  0  0  0  0  0  0  0  0  0
   -0.4953    2.8184    2.2924 C   0  0  0  0  0  0  0  0  0  0  0  0
   -1.0070    4.1120    2.4354 C   0  0  0  0  0  0  0  0  0  0  0  0
   -1.5124    4.8101    1.3302 C   0  0  0  0  0  0  0  0  0  0  0  0
   -1.5029    4.1743    0.0794 C   0  0  0  0  0  0  0  0  0  0  0  0
   -0.9980    2.8777   -0.0610 C   0  0  0  0  0  0  0  0  0  0  0  0
   -2.1082    6.2037    1.4541 C   0  0  0  0  0  0  0  0  0  0  0  0
   -1.2991    7.1385    2.3606 C   0  0  0  0  0  0  0  0  0  0  0  0
   -3.5614    6.1203    1.9275 C   0  0  0  0  0  0  0  0  0  0  0  0
    1.5933    1.0667   -0.5648 H   0  0  0  0  0  0  0  0  0  0  0  0
    1.8660   -2.4233   -1.0743 H   0  0  0  0  0  0  0  0  0  0  0  0
    2.8728   -2.2775    0.4397 H   0  0  0  0  0  0  0  0  0  0  0  0
   -0.5808   -2.7993    2.4104 H   0  0  0  0  0  0  0  0  0  0  0  0
    1.1105   -3.1453    2.1401 H   0  0  0  0  0  0  0  0  0  0  0  0
   -0.0496   -3.4037    0.8593 H   0  0  0  0  0  0  0  0  0  0  0  0
    4.1431   -1.9329   -1.3354 H   0  0  0  0  0  0  0  0  0  0  0  0
    2.2622   -0.0006   -2.3997 H   0  0  0  0  0  0  0  0  0  0  0  0
    2.9370   -1.4566   -3.1411 H   0  0  0  0  0  0  0  0  0  0  0  0
    4.3981   -0.5429    0.6970 H   0  0  0  0  0  0  0  0  0  0  0  0
    3.9547    0.7748   -0.3696 H   0  0  0  0  0  0  0  0  0  0  0  0
    6.3698   -0.9523   -0.4072 H   0  0  0  0  0  0  0  0  0  0  0  0
    6.1953    0.8009   -0.6710 H   0  0  0  0  0  0  0  0  0  0  0  0
    4.1480    0.1706   -4.2083 H   0  0  0  0  0  0  0  0  0  0  0  0
    4.1683    1.2140   -2.7822 H   0  0  0  0  0  0  0  0  0  0  0  0
   -2.8029    0.7905    1.3118 H   0  0  0  0  0  0  0  0  0  0  0  0
   -4.6645    0.6935    2.8709 H   0  0  0  0  0  0  0  0  0  0  0  0
   -2.3559   -1.6302    5.4993 H   0  0  0  0  0  0  0  0  0  0  0  0
   -0.4830   -1.5353    3.9532 H   0  0  0  0  0  0  0  0  0  0  0  0
   -0.1126    2.3260    3.1146 H   0  0  0  0  0  0  0  0  0  0  0  0
   -1.0125    4.5580    3.3660 H   0  0  0  0  0  0  0  0  0  0  0  0
   -1.8730    4.6695   -0.7470 H   0  0  0  0  0  0  0  0  0  0  0  0
   -0.9951    2.4279   -0.9898 H   0  0  0  0  0  0  0  0  0  0  0  0
   -2.0726    6.6351    0.4756 H   0  0  0  0  0  0  0  0  0  0  0  0
   -1.2995    6.7551    3.3595 H   0  0  0  0  0  0  0  0  0  0  0  0
   -1.7404    8.1132    2.3525 H   0  0  0  0  0  0  0  0  0  0  0  0
   -0.2927    7.1997    2.0024 H   0  0  0  0  0  0  0  0  0  0  0  0
   -3.5935    5.6886    2.9060 H   0  0  0  0  0  0  0  0  0  0  0  0
   -4.1227    5.5111    1.2502 H   0  0  0  0  0  0  0  0  0  0  0  0
   -3.9838    7.1029    1.9572 H   0  0  0  0  0  0  0  0  0  0  0  0
  1  5  2  0  0  0  0
  1  2  1  0  0  0  0
  2  3  1  0  0  0  0
  3  4  2  0  0  0  0
  4  5  1  0  0  0  0
  5 30  1  0  0  0  0
  6  4  1  0  0  0  0
  6 31  1  0  0  0  0
  6 32  1  0  0  0  0
  7  3  1  0  0  0  0
  7 33  1  0  0  0  0
  7 34  1  0  0  0  0
  7 35  1  0  0  0  0
  8  6  1  0  0  0  0
  8  9  1  0  0  0  0
  8 10  1  0  0  0  0
  8 36  1  0  0  0  0
  9 37  1  0  0  0  0
  9 38  1  0  0  0  0
 10 11  1  0  0  0  0
 10 39  1  0  0  0  0
 10 40  1  0  0  0  0
 11 12  1  0  0  0  0
 11 41  1  0  0  0  0
 11 42  1  0  0  0  0
 12 13  1  0  0  0  0
 13  9  1  0  0  0  0
 13 43  1  0  0  0  0
 13 44  1  0  0  0  0
 14 15  2  0  0  0  0
 14  2  1  0  0  0  0
 14 20  1  0  0  0  0
 15 16  1  0  0  0  0
 15 45  1  0  0  0  0
 16 17  2  0  0  0  0
 16 46  1  0  0  0  0
 17 19  1  0  0  0  0
 18 17  1  0  0  0  0
 19 20  2  0  0  0  0
 19 47  1  0  0  0  0
 20 48  1  0  0  0  0
 21 22  2  0  0  0  0
 21  1  1  0  0  0  0
 21 26  1  0  0  0  0
 22 23  1  0  0  0  0
 22 49  1  0  0  0  0
 23 24  2  0  0  0  0
 23 50  1  0  0  0  0
 24 25  1  0  0  0  0
 25 26  2  0  0  0  0
 25 51  1  0  0  0  0
 26 52  1  0  0  0  0
 27 24  1  0  0  0  0
 27 53  1  0  0  0  0
 28 27  1  0  0  0  0
 28 54  1  0  0  0  0
 28 55  1  0  0  0  0
 28 56  1  0  0  0  0
 29 27  1  0  0  0  0
 29 57  1  0  0  0  0
 29 58  1  0  0  0  0
 29 59  1  0  0  0  0
M  CHG  1   8   1
M  END
$$$$
