# Supplementary material for: Combined computational and classical medicinal chemistry procedure to disclose novel pyrrole-based compounds as potential antituberculosis agents
Source: J Comput Aided Mol Des. 2026 Apr 6;40(1):92. doi: 10.1007/s10822-026-00794-6 (PMC13053371; doi:10.1007/s10822-026-00794-6)
Supplement: Supplementary file 1 — Supplementary Material 1 [file 10822_2026_794_MOESM1_ESM.zip › Dataset.M_3-D_QSAR_Full_236/mols/TrainingSet/JMC2008_08.sdf]

15335468_0019_0002_123.2640
 OpenBabel10172509213D

 53 56  0  0  0  0  0  0  0  0999 V2000
    0.1460    0.7565    0.8921 C   0  0  0  0  0  0  0  0  0  0  0  0
   -0.4153   -0.4357    1.3554 N   0  0  0  0  0  0  0  0  0  0  0  0
    0.4979   -1.4695    1.0990 C   0  0  0  0  0  0  0  0  0  0  0  0
    1.6395   -0.9225    0.5217 C   0  0  0  0  0  0  0  0  0  0  0  0
    1.4038    0.4677    0.3961 C   0  0  0  0  0  0  0  0  0  0  0  0
    2.8824   -1.6239    0.0832 C   0  0  0  0  0  0  0  0  0  0  0  0
    0.2004   -2.9129    1.3653 C   0  0  0  0  0  0  0  0  0  0  0  0
    3.0169   -1.6597   -1.4190 N   0  3  0  0  0  0  0  0  0  0  0  0
    1.9000   -2.4419   -2.0991 C   0  0  0  0  0  0  0  0  0  0  0  0
    4.3937   -2.0825   -1.8791 C   0  0  0  0  0  0  0  0  0  0  0  0
    4.6773   -1.5579   -3.2943 C   0  0  0  0  0  0  0  0  0  0  0  0
    3.1972   -1.4441   -4.3608 S   0  0  0  0  0  0  0  0  0  0  0  0
    2.1975   -2.7434   -3.5737 C   0  0  0  0  0  0  0  0  0  0  0  0
   -1.7068   -0.5837    1.9495 C   0  0  0  0  0  0  0  0  0  0  0  0
   -1.8732   -1.3858    3.0866 C   0  0  0  0  0  0  0  0  0  0  0  0
   -3.1372   -1.5228    3.6684 C   0  0  0  0  0  0  0  0  0  0  0  0
   -4.2321   -0.8592    3.1184 C   0  0  0  0  0  0  0  0  0  0  0  0
   -5.7846   -1.0320    3.8361 Cl  0  0  0  0  0  0  0  0  0  0  0  0
   -4.0745   -0.0546    1.9926 C   0  0  0  0  0  0  0  0  0  0  0  0
   -2.8128    0.0865    1.4078 C   0  0  0  0  0  0  0  0  0  0  0  0
   -0.4319    2.0976    1.0383 C   0  0  0  0  0  0  0  0  0  0  0  0
   -0.6626    2.8882   -0.0940 C   0  0  0  0  0  0  0  0  0  0  0  0
   -1.2025    4.1708    0.0353 C   0  0  0  0  0  0  0  0  0  0  0  0
   -1.5206    4.6820    1.2981 C   0  0  0  0  0  0  0  0  0  0  0  0
   -1.2652    3.9022    2.4316 C   0  0  0  0  0  0  0  0  0  0  0  0
   -0.7244    2.6203    2.3033 C   0  0  0  0  0  0  0  0  0  0  0  0
   -2.0767    6.0680    1.4466 C   0  0  0  0  0  0  0  0  0  0  0  0
    2.0639    1.1543   -0.0013 H   0  0  0  0  0  0  0  0  0  0  0  0
    2.8592   -2.6284    0.4511 H   0  0  0  0  0  0  0  0  0  0  0  0
    3.7194   -1.0848    0.4751 H   0  0  0  0  0  0  0  0  0  0  0  0
   -0.7643   -3.0003    1.8198 H   0  0  0  0  0  0  0  0  0  0  0  0
    0.9424   -3.3145    2.0234 H   0  0  0  0  0  0  0  0  0  0  0  0
    0.2106   -3.4552    0.4430 H   0  0  0  0  0  0  0  0  0  0  0  0
    2.9058   -0.6936   -1.7268 H   0  0  0  0  0  0  0  0  0  0  0  0
    0.9981   -1.8690   -2.0426 H   0  0  0  0  0  0  0  0  0  0  0  0
    1.8077   -3.3791   -1.5911 H   0  0  0  0  0  0  0  0  0  0  0  0
    4.4503   -3.1510   -1.8826 H   0  0  0  0  0  0  0  0  0  0  0  0
    5.1211   -1.6747   -1.2086 H   0  0  0  0  0  0  0  0  0  0  0  0
    5.3785   -2.2168   -3.7623 H   0  0  0  0  0  0  0  0  0  0  0  0
    5.0543   -0.5626   -3.1838 H   0  0  0  0  0  0  0  0  0  0  0  0
    2.7294   -3.6699   -3.6342 H   0  0  0  0  0  0  0  0  0  0  0  0
    1.2622   -2.7929   -4.0911 H   0  0  0  0  0  0  0  0  0  0  0  0
   -1.0619   -1.8758    3.4949 H   0  0  0  0  0  0  0  0  0  0  0  0
   -3.2592   -2.1151    4.5047 H   0  0  0  0  0  0  0  0  0  0  0  0
   -4.8882    0.4368    1.5907 H   0  0  0  0  0  0  0  0  0  0  0  0
   -2.6951    0.6853    0.5755 H   0  0  0  0  0  0  0  0  0  0  0  0
   -0.4323    2.5213   -1.0307 H   0  0  0  0  0  0  0  0  0  0  0  0
   -1.3676    4.7446   -0.8064 H   0  0  0  0  0  0  0  0  0  0  0  0
   -1.4779    4.2768    3.3694 H   0  0  0  0  0  0  0  0  0  0  0  0
   -0.5394    2.0552    3.1468 H   0  0  0  0  0  0  0  0  0  0  0  0
   -2.2047    6.5065    0.4790 H   0  0  0  0  0  0  0  0  0  0  0  0
   -1.3995    6.6643    2.0217 H   0  0  0  0  0  0  0  0  0  0  0  0
   -3.0224    6.0214    1.9450 H   0  0  0  0  0  0  0  0  0  0  0  0
  1  5  2  0  0  0  0
  1  2  1  0  0  0  0
  2  3  1  0  0  0  0
  3  4  2  0  0  0  0
  4  5  1  0  0  0  0
  5 28  1  0  0  0  0
  6  4  1  0  0  0  0
  6 29  1  0  0  0  0
  6 30  1  0  0  0  0
  7  3  1  0  0  0  0
  7 31  1  0  0  0  0
  7 32  1  0  0  0  0
  7 33  1  0  0  0  0
  8  6  1  0  0  0  0
  8  9  1  0  0  0  0
  8 10  1  0  0  0  0
  8 34  1  0  0  0  0
  9 35  1  0  0  0  0
  9 36  1  0  0  0  0
 10 11  1  0  0  0  0
 10 37  1  0  0  0  0
 10 38  1  0  0  0  0
 11 12  1  0  0  0  0
 11 39  1  0  0  0  0
 11 40  1  0  0  0  0
 12 13  1  0  0  0  0
 13  9  1  0  0  0  0
 13 41  1  0  0  0  0
 13 42  1  0  0  0  0
 14 15  2  0  0  0  0
 14  2  1  0  0  0  0
 14 20  1  0  0  0  0
 15 16  1  0  0  0  0
 15 43  1  0  0  0  0
 16 17  2  0  0  0  0
 16 44  1  0  0  0  0
 17 19  1  0  0  0  0
 18 17  1  0  0  0  0
 19 20  2  0  0  0  0
 19 45  1  0  0  0  0
 20 46  1  0  0  0  0
 21 22  2  0  0  0  0
 21  1  1  0  0  0  0
 21 26  1  0  0  0  0
 22 23  1  0  0  0  0
 22 47  1  0  0  0  0
 23 24  2  0  0  0  0
 23 48  1  0  0  0  0
 24 25  1  0  0  0  0
 25 26  2  0  0  0  0
 25 49  1  0  0  0  0
 26 50  1  0  0  0  0
 27 24  1  0  0  0  0
 27 51  1  0  0  0  0
 27 52  1  0  0  0  0
 27 53  1  0  0  0  0
M  CHG  1   8   1
M  END
$$$$
