# Supplementary material for: Combined computational and classical medicinal chemistry procedure to disclose novel pyrrole-based compounds as potential antituberculosis agents
Source: J Comput Aided Mol Des. 2026 Apr 6;40(1):92. doi: 10.1007/s10822-026-00794-6 (PMC13053371; doi:10.1007/s10822-026-00794-6)
Supplement: Supplementary file 1 — Supplementary Material 1 [file 10822_2026_794_MOESM1_ESM.zip › Dataset.M_3-D_QSAR_Full_236/mols/TrainingSet/JMC2008_09.sdf]

15335439_0025_0001_126.8243
 OpenBabel10172509213D

 56 59  0  0  0  0  0  0  0  0999 V2000
   -0.0013    0.7810    0.8891 C   0  0  0  0  0  0  0  0  0  0  0  0
   -0.4772   -0.3535    1.5491 N   0  0  0  0  0  0  0  0  0  0  0  0
    0.3386   -1.4321    1.1812 C   0  0  0  0  0  0  0  0  0  0  0  0
    1.3529   -0.9732    0.3426 C   0  0  0  0  0  0  0  0  0  0  0  0
    1.0893    0.4003    0.1273 C   0  0  0  0  0  0  0  0  0  0  0  0
    2.4594   -1.7908   -0.2484 C   0  0  0  0  0  0  0  0  0  0  0  0
    0.0480   -2.8506    1.5704 C   0  0  0  0  0  0  0  0  0  0  0  0
    3.8455   -1.1902   -0.2250 N   0  3  0  0  0  0  0  0  0  0  0  0
    4.1775   -0.3686   -1.4587 C   0  0  0  0  0  0  0  0  0  0  0  0
    4.2215   -0.5150    1.0795 C   0  0  0  0  0  0  0  0  0  0  0  0
    5.7458   -0.5359    1.2784 C   0  0  0  0  0  0  0  0  0  0  0  0
    6.7040   -0.4819   -0.2818 S   0  0  0  0  0  0  0  0  0  0  0  0
    5.4949    0.4051   -1.3139 C   0  0  0  0  0  0  0  0  0  0  0  0
   -1.6083   -0.4122    2.4224 C   0  0  0  0  0  0  0  0  0  0  0  0
   -2.7808    0.2905    2.1063 C   0  0  0  0  0  0  0  0  0  0  0  0
   -3.8829    0.2420    2.9653 C   0  0  0  0  0  0  0  0  0  0  0  0
   -3.8161   -0.5074    4.1384 C   0  0  0  0  0  0  0  0  0  0  0  0
   -5.1709   -0.5658    5.1947 Cl  0  0  0  0  0  0  0  0  0  0  0  0
   -2.6562   -1.2068    4.4617 C   0  0  0  0  0  0  0  0  0  0  0  0
   -1.5503   -1.1598    3.6069 C   0  0  0  0  0  0  0  0  0  0  0  0
   -0.4835    2.1576    1.0627 C   0  0  0  0  0  0  0  0  0  0  0  0
   -0.8707    2.9095   -0.0556 C   0  0  0  0  0  0  0  0  0  0  0  0
   -1.2941    4.2333    0.0938 C   0  0  0  0  0  0  0  0  0  0  0  0
   -1.3335    4.8304    1.3588 C   0  0  0  0  0  0  0  0  0  0  0  0
   -0.9416    4.0803    2.4746 C   0  0  0  0  0  0  0  0  0  0  0  0
   -0.5129    2.7581    2.3280 C   0  0  0  0  0  0  0  0  0  0  0  0
   -1.7849    6.2613    1.5181 C   0  0  0  0  0  0  0  0  0  0  0  0
   -0.6148    7.2071    1.7624 C   0  0  0  0  0  0  0  0  0  0  0  0
    1.6259    1.0204   -0.4992 H   0  0  0  0  0  0  0  0  0  0  0  0
    2.2082   -1.9826   -1.2707 H   0  0  0  0  0  0  0  0  0  0  0  0
    2.5234   -2.6603    0.3718 H   0  0  0  0  0  0  0  0  0  0  0  0
   -0.7964   -2.8744    2.2271 H   0  0  0  0  0  0  0  0  0  0  0  0
    0.8992   -3.2652    2.0688 H   0  0  0  0  0  0  0  0  0  0  0  0
   -0.1662   -3.4244    0.6931 H   0  0  0  0  0  0  0  0  0  0  0  0
    4.4651   -1.9992   -0.2699 H   0  0  0  0  0  0  0  0  0  0  0  0
    3.3858    0.3310   -1.6281 H   0  0  0  0  0  0  0  0  0  0  0  0
    4.2873   -1.0458   -2.2798 H   0  0  0  0  0  0  0  0  0  0  0  0
    3.7536   -1.0321    1.8910 H   0  0  0  0  0  0  0  0  0  0  0  0
    3.8909    0.5022    1.0499 H   0  0  0  0  0  0  0  0  0  0  0  0
    6.0043   -1.4333    1.8007 H   0  0  0  0  0  0  0  0  0  0  0  0
    5.9978    0.3480    1.8262 H   0  0  0  0  0  0  0  0  0  0  0  0
    5.9156    0.5541   -2.2864 H   0  0  0  0  0  0  0  0  0  0  0  0
    5.2772    1.3376   -0.8365 H   0  0  0  0  0  0  0  0  0  0  0  0
   -2.8299    0.8448    1.2372 H   0  0  0  0  0  0  0  0  0  0  0  0
   -4.7441    0.7601    2.7311 H   0  0  0  0  0  0  0  0  0  0  0  0
   -2.6126   -1.7598    5.3320 H   0  0  0  0  0  0  0  0  0  0  0  0
   -0.6901   -1.6763    3.8485 H   0  0  0  0  0  0  0  0  0  0  0  0
   -0.8429    2.4829   -0.9949 H   0  0  0  0  0  0  0  0  0  0  0  0
   -1.5803    4.7753   -0.7365 H   0  0  0  0  0  0  0  0  0  0  0  0
   -0.9696    4.5077    3.4135 H   0  0  0  0  0  0  0  0  0  0  0  0
   -0.2160    2.2206    3.1574 H   0  0  0  0  0  0  0  0  0  0  0  0
   -2.4562    6.3209    2.3492 H   0  0  0  0  0  0  0  0  0  0  0  0
   -2.2652    6.5587    0.6094 H   0  0  0  0  0  0  0  0  0  0  0  0
   -0.1159    6.9309    2.6678 H   0  0  0  0  0  0  0  0  0  0  0  0
   -0.9784    8.2098    1.8472 H   0  0  0  0  0  0  0  0  0  0  0  0
    0.0713    7.1445    0.9437 H   0  0  0  0  0  0  0  0  0  0  0  0
  1  5  2  0  0  0  0
  1  2  1  0  0  0  0
  2  3  1  0  0  0  0
  3  4  2  0  0  0  0
  4  5  1  0  0  0  0
  5 29  1  0  0  0  0
  6  4  1  0  0  0  0
  6 30  1  0  0  0  0
  6 31  1  0  0  0  0
  7  3  1  0  0  0  0
  7 32  1  0  0  0  0
  7 33  1  0  0  0  0
  7 34  1  0  0  0  0
  8  6  1  0  0  0  0
  8  9  1  0  0  0  0
  8 10  1  0  0  0  0
  8 35  1  0  0  0  0
  9 36  1  0  0  0  0
  9 37  1  0  0  0  0
 10 11  1  0  0  0  0
 10 38  1  0  0  0  0
 10 39  1  0  0  0  0
 11 12  1  0  0  0  0
 11 40  1  0  0  0  0
 11 41  1  0  0  0  0
 12 13  1  0  0  0  0
 13  9  1  0  0  0  0
 13 42  1  0  0  0  0
 13 43  1  0  0  0  0
 14 15  2  0  0  0  0
 14  2  1  0  0  0  0
 14 20  1  0  0  0  0
 15 16  1  0  0  0  0
 15 44  1  0  0  0  0
 16 17  2  0  0  0  0
 16 45  1  0  0  0  0
 17 19  1  0  0  0  0
 18 17  1  0  0  0  0
 19 20  2  0  0  0  0
 19 46  1  0  0  0  0
 20 47  1  0  0  0  0
 21 22  2  0  0  0  0
 21  1  1  0  0  0  0
 21 26  1  0  0  0  0
 22 23  1  0  0  0  0
 22 48  1  0  0  0  0
 23 24  2  0  0  0  0
 23 49  1  0  0  0  0
 24 25  1  0  0  0  0
 25 26  2  0  0  0  0
 25 50  1  0  0  0  0
 26 51  1  0  0  0  0
 27 24  1  0  0  0  0
 27 52  1  0  0  0  0
 27 53  1  0  0  0  0
 28 27  1  0  0  0  0
 28 54  1  0  0  0  0
 28 55  1  0  0  0  0
 28 56  1  0  0  0  0
M  CHG  1   8   1
M  END
$$$$
