# Supplementary material for: Combined computational and classical medicinal chemistry procedure to disclose novel pyrrole-based compounds as potential antituberculosis agents
Source: J Comput Aided Mol Des. 2026 Apr 6;40(1):92. doi: 10.1007/s10822-026-00794-6 (PMC13053371; doi:10.1007/s10822-026-00794-6)
Supplement: Supplementary file 1 — Supplementary Material 1 [file 10822_2026_794_MOESM1_ESM.zip › Dataset.M_3-D_QSAR_Full_236/mols/TrainingSet/JMC2008_10.sdf]

15335440_0015_0001_125.3337
 OpenBabel10172509213D

 59 62  0  0  0  0  0  0  0  0999 V2000
   -0.0396    0.7847    0.8273 C   0  0  0  0  0  0  0  0  0  0  0  0
   -0.3163   -0.3274    1.6267 N   0  0  0  0  0  0  0  0  0  0  0  0
    0.4822   -1.3878    1.1748 C   0  0  0  0  0  0  0  0  0  0  0  0
    1.2725   -0.9409    0.1212 C   0  0  0  0  0  0  0  0  0  0  0  0
    0.8950    0.4021   -0.1185 C   0  0  0  0  0  0  0  0  0  0  0  0
    2.2916   -1.7220   -0.6454 C   0  0  0  0  0  0  0  0  0  0  0  0
    0.3784   -2.7855    1.7054 C   0  0  0  0  0  0  0  0  0  0  0  0
    3.6009   -0.9857   -0.8323 N   0  3  0  0  0  0  0  0  0  0  0  0
    4.4413   -1.6496   -1.9107 C   0  0  0  0  0  0  0  0  0  0  0  0
    4.3295   -0.6963    0.4770 C   0  0  0  0  0  0  0  0  0  0  0  0
    5.4981   -1.6446    0.7297 C   0  0  0  0  0  0  0  0  0  0  0  0
    6.8326   -1.4435   -0.4974 S   0  0  0  0  0  0  0  0  0  0  0  0
    5.8447   -1.0614   -1.9812 C   0  0  0  0  0  0  0  0  0  0  0  0
   -1.2700   -0.3868    2.6895 C   0  0  0  0  0  0  0  0  0  0  0  0
   -2.5259    0.2181    2.5407 C   0  0  0  0  0  0  0  0  0  0  0  0
   -3.4607    0.1574    3.5784 C   0  0  0  0  0  0  0  0  0  0  0  0
   -3.1436   -0.4992    4.7625 C   0  0  0  0  0  0  0  0  0  0  0  0
   -4.2971   -0.5804    6.0348 Cl  0  0  0  0  0  0  0  0  0  0  0  0
   -1.8947   -1.0956    4.9239 C   0  0  0  0  0  0  0  0  0  0  0  0
   -0.9555   -1.0385    3.8897 C   0  0  0  0  0  0  0  0  0  0  0  0
   -0.5459    2.1500    1.0255 C   0  0  0  0  0  0  0  0  0  0  0  0
   -1.1343    2.8408   -0.0414 C   0  0  0  0  0  0  0  0  0  0  0  0
   -1.5686    4.1596    0.1207 C   0  0  0  0  0  0  0  0  0  0  0  0
   -1.4201    4.8123    1.3511 C   0  0  0  0  0  0  0  0  0  0  0  0
   -0.8264    4.1235    2.4150 C   0  0  0  0  0  0  0  0  0  0  0  0
   -0.3874    2.8070    2.2514 C   0  0  0  0  0  0  0  0  0  0  0  0
   -1.8721    6.2434    1.5205 C   0  0  0  0  0  0  0  0  0  0  0  0
   -0.6888    7.2075    1.6573 C   0  0  0  0  0  0  0  0  0  0  0  0
   -1.1560    8.6514    1.7578 C   0  0  0  0  0  0  0  0  0  0  0  0
    1.2586    1.0000   -0.8770 H   0  0  0  0  0  0  0  0  0  0  0  0
    1.8893   -1.9480   -1.6108 H   0  0  0  0  0  0  0  0  0  0  0  0
    2.5045   -2.6039   -0.0781 H   0  0  0  0  0  0  0  0  0  0  0  0
   -0.3144   -2.8070    2.5206 H   0  0  0  0  0  0  0  0  0  0  0  0
    1.3395   -3.1102    2.0455 H   0  0  0  0  0  0  0  0  0  0  0  0
    0.0359   -3.4372    0.9290 H   0  0  0  0  0  0  0  0  0  0  0  0
    3.3899   -0.0500   -1.1791 H   0  0  0  0  0  0  0  0  0  0  0  0
    3.9609   -1.5122   -2.8569 H   0  0  0  0  0  0  0  0  0  0  0  0
    4.5293   -2.6883   -1.6694 H   0  0  0  0  0  0  0  0  0  0  0  0
    3.6327   -0.7910    1.2834 H   0  0  0  0  0  0  0  0  0  0  0  0
    4.7290    0.2940    0.4095 H   0  0  0  0  0  0  0  0  0  0  0  0
    5.1394   -2.6517    0.6857 H   0  0  0  0  0  0  0  0  0  0  0  0
    5.9028   -1.4150    1.6932 H   0  0  0  0  0  0  0  0  0  0  0  0
    6.3430   -1.4629   -2.8388 H   0  0  0  0  0  0  0  0  0  0  0  0
    5.7501    0.0025   -2.0455 H   0  0  0  0  0  0  0  0  0  0  0  0
   -2.7607    0.7089    1.6638 H   0  0  0  0  0  0  0  0  0  0  0  0
   -4.3862    0.5999    3.4657 H   0  0  0  0  0  0  0  0  0  0  0  0
   -1.6632   -1.5789    5.8058 H   0  0  0  0  0  0  0  0  0  0  0  0
   -0.0291   -1.4770    4.0104 H   0  0  0  0  0  0  0  0  0  0  0  0
   -1.2481    2.3727   -0.9541 H   0  0  0  0  0  0  0  0  0  0  0  0
   -2.0024    4.6566   -0.6730 H   0  0  0  0  0  0  0  0  0  0  0  0
   -0.7119    4.5916    3.3276 H   0  0  0  0  0  0  0  0  0  0  0  0
    0.0577    2.3146    3.0416 H   0  0  0  0  0  0  0  0  0  0  0  0
   -2.4774    6.3126    2.4001 H   0  0  0  0  0  0  0  0  0  0  0  0
   -2.4247    6.5207    0.6472 H   0  0  0  0  0  0  0  0  0  0  0  0
   -0.0561    7.1055    0.8004 H   0  0  0  0  0  0  0  0  0  0  0  0
   -0.1579    6.9629    2.5535 H   0  0  0  0  0  0  0  0  0  0  0  0
   -1.6902    8.9161    0.8693 H   0  0  0  0  0  0  0  0  0  0  0  0
   -0.3076    9.2939    1.8686 H   0  0  0  0  0  0  0  0  0  0  0  0
   -1.7989    8.7600    2.6062 H   0  0  0  0  0  0  0  0  0  0  0  0
  1  5  2  0  0  0  0
  1  2  1  0  0  0  0
  2  3  1  0  0  0  0
  3  4  2  0  0  0  0
  4  5  1  0  0  0  0
  5 30  1  0  0  0  0
  6  4  1  0  0  0  0
  6 31  1  0  0  0  0
  6 32  1  0  0  0  0
  7  3  1  0  0  0  0
  7 33  1  0  0  0  0
  7 34  1  0  0  0  0
  7 35  1  0  0  0  0
  8  6  1  0  0  0  0
  8  9  1  0  0  0  0
  8 10  1  0  0  0  0
  8 36  1  0  0  0  0
  9 37  1  0  0  0  0
  9 38  1  0  0  0  0
 10 11  1  0  0  0  0
 10 39  1  0  0  0  0
 10 40  1  0  0  0  0
 11 12  1  0  0  0  0
 11 41  1  0  0  0  0
 11 42  1  0  0  0  0
 12 13  1  0  0  0  0
 13  9  1  0  0  0  0
 13 43  1  0  0  0  0
 13 44  1  0  0  0  0
 14 15  2  0  0  0  0
 14  2  1  0  0  0  0
 14 20  1  0  0  0  0
 15 16  1  0  0  0  0
 15 45  1  0  0  0  0
 16 17  2  0  0  0  0
 16 46  1  0  0  0  0
 17 19  1  0  0  0  0
 18 17  1  0  0  0  0
 19 20  2  0  0  0  0
 19 47  1  0  0  0  0
 20 48  1  0  0  0  0
 21 22  2  0  0  0  0
 21  1  1  0  0  0  0
 21 26  1  0  0  0  0
 22 23  1  0  0  0  0
 22 49  1  0  0  0  0
 23 24  2  0  0  0  0
 23 50  1  0  0  0  0
 24 25  1  0  0  0  0
 25 26  2  0  0  0  0
 25 51  1  0  0  0  0
 26 52  1  0  0  0  0
 27 24  1  0  0  0  0
 27 53  1  0  0  0  0
 27 54  1  0  0  0  0
 28 27  1  0  0  0  0
 28 55  1  0  0  0  0
 28 56  1  0  0  0  0
 29 28  1  0  0  0  0
 29 57  1  0  0  0  0
 29 58  1  0  0  0  0
 29 59  1  0  0  0  0
M  CHG  1   8   1
M  END
$$$$
