# Supplementary material for: Combined computational and classical medicinal chemistry procedure to disclose novel pyrrole-based compounds as potential antituberculosis agents
Source: J Comput Aided Mol Des. 2026 Apr 6;40(1):92. doi: 10.1007/s10822-026-00794-6 (PMC13053371; doi:10.1007/s10822-026-00794-6)
Supplement: Supplementary file 1 — Supplementary Material 1 [file 10822_2026_794_MOESM1_ESM.zip › Dataset.M_3-D_QSAR_Full_236/mols/TrainingSet/JMC2008_11.sdf]

15335441_0007_0003_123.0901
 OpenBabel10172509213D

 59 62  0  0  0  0  0  0  0  0999 V2000
   -0.4548   -0.3989    1.2428 C   0  0  0  0  0  0  0  0  0  0  0  0
    0.1861    0.7965    0.9079 N   0  0  0  0  0  0  0  0  0  0  0  0
    1.4568    0.4771    0.4062 C   0  0  0  0  0  0  0  0  0  0  0  0
    1.6002   -0.9075    0.4092 C   0  0  0  0  0  0  0  0  0  0  0  0
    0.4102   -1.4388    0.9572 C   0  0  0  0  0  0  0  0  0  0  0  0
    2.7735   -1.7115   -0.0445 C   0  0  0  0  0  0  0  0  0  0  0  0
    2.4878    1.5075    0.0621 C   0  0  0  0  0  0  0  0  0  0  0  0
    2.9355   -1.6709   -1.5500 N   0  3  0  0  0  0  0  0  0  0  0  0
    4.3323   -2.1013   -1.9606 C   0  0  0  0  0  0  0  0  0  0  0  0
    1.8445   -2.4648   -2.2583 C   0  0  0  0  0  0  0  0  0  0  0  0
    1.8798   -2.2396   -3.7701 C   0  0  0  0  0  0  0  0  0  0  0  0
    3.4502   -2.7813   -4.5071 S   0  0  0  0  0  0  0  0  0  0  0  0
    4.5879   -1.8442   -3.4454 C   0  0  0  0  0  0  0  0  0  0  0  0
   -0.3450    2.1128    1.0756 C   0  0  0  0  0  0  0  0  0  0  0  0
   -1.0350    2.4482    2.2492 C   0  0  0  0  0  0  0  0  0  0  0  0
   -1.5626    3.7325    2.4114 C   0  0  0  0  0  0  0  0  0  0  0  0
   -1.4047    4.6800    1.4037 C   0  0  0  0  0  0  0  0  0  0  0  0
   -2.0556    6.2586    1.6024 Cl  0  0  0  0  0  0  0  0  0  0  0  0
   -0.7242    4.3548    0.2320 C   0  0  0  0  0  0  0  0  0  0  0  0
   -0.1936    3.0720    0.0649 C   0  0  0  0  0  0  0  0  0  0  0  0
   -1.8385   -0.5363    1.7134 C   0  0  0  0  0  0  0  0  0  0  0  0
   -2.1046   -1.1838    2.9248 C   0  0  0  0  0  0  0  0  0  0  0  0
   -3.4190   -1.3292    3.3781 C   0  0  0  0  0  0  0  0  0  0  0  0
   -4.4951   -0.8382    2.6260 C   0  0  0  0  0  0  0  0  0  0  0  0
   -4.2238   -0.2029    1.4059 C   0  0  0  0  0  0  0  0  0  0  0  0
   -2.9098   -0.0580    0.9514 C   0  0  0  0  0  0  0  0  0  0  0  0
   -5.9146   -1.0012    3.1427 C   0  0  0  0  0  0  0  0  0  0  0  0
   -6.5787    0.3544    3.3968 C   0  0  0  0  0  0  0  0  0  0  0  0
   -6.7628   -1.8564    2.1982 C   0  0  0  0  0  0  0  0  0  0  0  0
    0.2184   -2.4400    1.1179 H   0  0  0  0  0  0  0  0  0  0  0  0
    2.6363   -2.7275    0.2617 H   0  0  0  0  0  0  0  0  0  0  0  0
    3.6540   -1.2924    0.3960 H   0  0  0  0  0  0  0  0  0  0  0  0
    2.0616    2.4843    0.1577 H   0  0  0  0  0  0  0  0  0  0  0  0
    2.8179    1.3593   -0.9449 H   0  0  0  0  0  0  0  0  0  0  0  0
    3.3205    1.4150    0.7277 H   0  0  0  0  0  0  0  0  0  0  0  0
    2.8224   -0.7030   -1.8512 H   0  0  0  0  0  0  0  0  0  0  0  0
    4.4446   -3.1473   -1.7652 H   0  0  0  0  0  0  0  0  0  0  0  0
    5.0380   -1.5285   -1.3960 H   0  0  0  0  0  0  0  0  0  0  0  0
    0.8910   -2.1567   -1.8830 H   0  0  0  0  0  0  0  0  0  0  0  0
    2.0100   -3.5050   -2.0698 H   0  0  0  0  0  0  0  0  0  0  0  0
    1.7487   -1.1960   -3.9664 H   0  0  0  0  0  0  0  0  0  0  0  0
    1.0939   -2.8193   -4.2074 H   0  0  0  0  0  0  0  0  0  0  0  0
    4.4615   -0.7999   -3.6415 H   0  0  0  0  0  0  0  0  0  0  0  0
    5.5846   -2.1633   -3.6682 H   0  0  0  0  0  0  0  0  0  0  0  0
   -1.1537    1.7451    2.9952 H   0  0  0  0  0  0  0  0  0  0  0  0
   -2.0684    3.9779    3.2768 H   0  0  0  0  0  0  0  0  0  0  0  0
   -0.6119    5.0607   -0.5124 H   0  0  0  0  0  0  0  0  0  0  0  0
    0.3098    2.8313   -0.8032 H   0  0  0  0  0  0  0  0  0  0  0  0
   -1.3245   -1.5569    3.4881 H   0  0  0  0  0  0  0  0  0  0  0  0
   -3.5991   -1.8035    4.2768 H   0  0  0  0  0  0  0  0  0  0  0  0
   -5.0034    0.1621    0.8366 H   0  0  0  0  0  0  0  0  0  0  0  0
   -2.7287    0.4052    0.0471 H   0  0  0  0  0  0  0  0  0  0  0  0
   -5.8510   -1.5150    4.0791 H   0  0  0  0  0  0  0  0  0  0  0  0
   -6.6558    0.8922    2.4750 H   0  0  0  0  0  0  0  0  0  0  0  0
   -5.9880    0.9167    4.0894 H   0  0  0  0  0  0  0  0  0  0  0  0
   -7.5565    0.2019    3.8036 H   0  0  0  0  0  0  0  0  0  0  0  0
   -6.8446   -1.3668    1.2503 H   0  0  0  0  0  0  0  0  0  0  0  0
   -7.7387   -1.9889    2.6166 H   0  0  0  0  0  0  0  0  0  0  0  0
   -6.2981   -2.8113    2.0675 H   0  0  0  0  0  0  0  0  0  0  0  0
  1  5  2  0  0  0  0
  1  2  1  0  0  0  0
  2  3  1  0  0  0  0
  3  4  2  0  0  0  0
  4  5  1  0  0  0  0
  5 30  1  0  0  0  0
  6  4  1  0  0  0  0
  6 31  1  0  0  0  0
  6 32  1  0  0  0  0
  7  3  1  0  0  0  0
  7 33  1  0  0  0  0
  7 34  1  0  0  0  0
  7 35  1  0  0  0  0
  8  6  1  0  0  0  0
  8  9  1  0  0  0  0
  8 10  1  0  0  0  0
  8 36  1  0  0  0  0
  9 37  1  0  0  0  0
  9 38  1  0  0  0  0
 10 11  1  0  0  0  0
 10 39  1  0  0  0  0
 10 40  1  0  0  0  0
 11 12  1  0  0  0  0
 11 41  1  0  0  0  0
 11 42  1  0  0  0  0
 12 13  1  0  0  0  0
 13  9  1  0  0  0  0
 13 43  1  0  0  0  0
 13 44  1  0  0  0  0
 14 15  2  0  0  0  0
 14  2  1  0  0  0  0
 14 20  1  0  0  0  0
 15 16  1  0  0  0  0
 15 45  1  0  0  0  0
 16 17  2  0  0  0  0
 16 46  1  0  0  0  0
 17 19  1  0  0  0  0
 18 17  1  0  0  0  0
 19 20  2  0  0  0  0
 19 47  1  0  0  0  0
 20 48  1  0  0  0  0
 21 22  2  0  0  0  0
 21  1  1  0  0  0  0
 21 26  1  0  0  0  0
 22 23  1  0  0  0  0
 22 49  1  0  0  0  0
 23 24  2  0  0  0  0
 23 50  1  0  0  0  0
 24 25  1  0  0  0  0
 25 26  2  0  0  0  0
 25 51  1  0  0  0  0
 26 52  1  0  0  0  0
 27 24  1  0  0  0  0
 27 53  1  0  0  0  0
 28 27  1  0  0  0  0
 28 54  1  0  0  0  0
 28 55  1  0  0  0  0
 28 56  1  0  0  0  0
 29 27  1  0  0  0  0
 29 57  1  0  0  0  0
 29 58  1  0  0  0  0
 29 59  1  0  0  0  0
M  CHG  1   8   1
M  END
$$$$
