# Supplementary material for: Combined computational and classical medicinal chemistry procedure to disclose novel pyrrole-based compounds as potential antituberculosis agents
Source: J Comput Aided Mol Des. 2026 Apr 6;40(1):92. doi: 10.1007/s10822-026-00794-6 (PMC13053371; doi:10.1007/s10822-026-00794-6)
Supplement: Supplementary file 1 — Supplementary Material 1 [file 10822_2026_794_MOESM1_ESM.zip › Dataset.M_3-D_QSAR_Full_236/mols/TrainingSet/JMC2008_12.sdf]

15335469_0028_0002_122.5309
 OpenBabel10172509213D

 53 56  0  0  0  0  0  0  0  0999 V2000
    0.1711    0.7685    0.8929 C   0  0  0  0  0  0  0  0  0  0  0  0
   -0.4051   -0.4203    1.3479 N   0  0  0  0  0  0  0  0  0  0  0  0
    0.4928   -1.4640    1.0826 C   0  0  0  0  0  0  0  0  0  0  0  0
    1.6411   -0.9287    0.5084 C   0  0  0  0  0  0  0  0  0  0  0  0
    1.4228    0.4655    0.3896 C   0  0  0  0  0  0  0  0  0  0  0  0
    2.8759   -1.6455    0.0715 C   0  0  0  0  0  0  0  0  0  0  0  0
    0.1748   -2.9042    1.3432 C   0  0  0  0  0  0  0  0  0  0  0  0
    3.0195   -1.6776   -1.4295 N   0  3  0  0  0  0  0  0  0  0  0  0
    4.3897   -2.1309   -1.8810 C   0  0  0  0  0  0  0  0  0  0  0  0
    1.8893   -2.4306   -2.1212 C   0  0  0  0  0  0  0  0  0  0  0  0
    2.1953   -2.7417   -3.5920 C   0  0  0  0  0  0  0  0  0  0  0  0
    3.2292   -1.4647   -4.3717 S   0  0  0  0  0  0  0  0  0  0  0  0
    4.6965   -1.6070   -3.2913 C   0  0  0  0  0  0  0  0  0  0  0  0
   -1.6941   -0.5537    1.9468 C   0  0  0  0  0  0  0  0  0  0  0  0
   -2.7941    0.1230    1.4070 C   0  0  0  0  0  0  0  0  0  0  0  0
   -4.0525   -0.0005    2.0014 C   0  0  0  0  0  0  0  0  0  0  0  0
   -4.2268   -0.7919    3.1422 C   0  0  0  0  0  0  0  0  0  0  0  0
   -5.5861   -0.9153    3.7665 C   0  0  0  0  0  0  0  0  0  0  0  0
   -3.1242   -1.4654    3.6785 C   0  0  0  0  0  0  0  0  0  0  0  0
   -1.8631   -1.3474    3.0871 C   0  0  0  0  0  0  0  0  0  0  0  0
   -0.3862    2.1161    1.0614 C   0  0  0  0  0  0  0  0  0  0  0  0
   -0.6720    2.6206    2.3376 C   0  0  0  0  0  0  0  0  0  0  0  0
   -1.1879    3.9105    2.4902 C   0  0  0  0  0  0  0  0  0  0  0  0
   -1.4098    4.7040    1.3676 C   0  0  0  0  0  0  0  0  0  0  0  0
   -1.1186    4.2201    0.0940 C   0  0  0  0  0  0  0  0  0  0  0  0
   -0.6037    2.9298   -0.0588 C   0  0  0  0  0  0  0  0  0  0  0  0
   -2.0442    6.2910    1.5538 Cl  0  0  0  0  0  0  0  0  0  0  0  0
    2.0898    1.1452   -0.0081 H   0  0  0  0  0  0  0  0  0  0  0  0
    2.8365   -2.6512    0.4348 H   0  0  0  0  0  0  0  0  0  0  0  0
    3.7179   -1.1185    0.4693 H   0  0  0  0  0  0  0  0  0  0  0  0
   -0.7913   -2.9797    1.7968 H   0  0  0  0  0  0  0  0  0  0  0  0
    0.9107   -3.3187    2.0001 H   0  0  0  0  0  0  0  0  0  0  0  0
    0.1779   -3.4431    0.4188 H   0  0  0  0  0  0  0  0  0  0  0  0
    2.9325   -0.7081   -1.7342 H   0  0  0  0  0  0  0  0  0  0  0  0
    4.4210   -3.2004   -1.8889 H   0  0  0  0  0  0  0  0  0  0  0  0
    5.1213   -1.7434   -1.2031 H   0  0  0  0  0  0  0  0  0  0  0  0
    1.0025   -1.8337   -2.0753 H   0  0  0  0  0  0  0  0  0  0  0  0
    1.7659   -3.3642   -1.6133 H   0  0  0  0  0  0  0  0  0  0  0  0
    1.2717   -2.8102   -4.1279 H   0  0  0  0  0  0  0  0  0  0  0  0
    2.7371   -3.6638   -3.6240 H   0  0  0  0  0  0  0  0  0  0  0  0
    5.1416   -0.6383   -3.2002 H   0  0  0  0  0  0  0  0  0  0  0  0
    5.3486   -2.3207   -3.7499 H   0  0  0  0  0  0  0  0  0  0  0  0
   -2.6755    0.7137    0.5691 H   0  0  0  0  0  0  0  0  0  0  0  0
   -4.8608    0.4964    1.5954 H   0  0  0  0  0  0  0  0  0  0  0  0
   -6.2880   -0.3283    3.2118 H   0  0  0  0  0  0  0  0  0  0  0  0
   -5.5477   -0.5649    4.7768 H   0  0  0  0  0  0  0  0  0  0  0  0
   -5.8916   -1.9407    3.7560 H   0  0  0  0  0  0  0  0  0  0  0  0
   -3.2428   -2.0542    4.5177 H   0  0  0  0  0  0  0  0  0  0  0  0
   -1.0555   -1.8463    3.4919 H   0  0  0  0  0  0  0  0  0  0  0  0
   -0.5003    2.0355    3.1702 H   0  0  0  0  0  0  0  0  0  0  0  0
   -1.4037    4.2737    3.4318 H   0  0  0  0  0  0  0  0  0  0  0  0
   -1.2827    4.8130   -0.7346 H   0  0  0  0  0  0  0  0  0  0  0  0
   -0.3824    2.5741   -1.0020 H   0  0  0  0  0  0  0  0  0  0  0  0
  1  5  2  0  0  0  0
  1  2  1  0  0  0  0
  2  3  1  0  0  0  0
  3  4  2  0  0  0  0
  4  5  1  0  0  0  0
  5 28  1  0  0  0  0
  6  4  1  0  0  0  0
  6 29  1  0  0  0  0
  6 30  1  0  0  0  0
  7  3  1  0  0  0  0
  7 31  1  0  0  0  0
  7 32  1  0  0  0  0
  7 33  1  0  0  0  0
  8  6  1  0  0  0  0
  8  9  1  0  0  0  0
  8 10  1  0  0  0  0
  8 34  1  0  0  0  0
  9 35  1  0  0  0  0
  9 36  1  0  0  0  0
 10 11  1  0  0  0  0
 10 37  1  0  0  0  0
 10 38  1  0  0  0  0
 11 12  1  0  0  0  0
 11 39  1  0  0  0  0
 11 40  1  0  0  0  0
 12 13  1  0  0  0  0
 13  9  1  0  0  0  0
 13 41  1  0  0  0  0
 13 42  1  0  0  0  0
 14 15  2  0  0  0  0
 14  2  1  0  0  0  0
 14 20  1  0  0  0  0
 15 16  1  0  0  0  0
 15 43  1  0  0  0  0
 16 17  2  0  0  0  0
 16 44  1  0  0  0  0
 17 19  1  0  0  0  0
 18 17  1  0  0  0  0
 18 45  1  0  0  0  0
 18 46  1  0  0  0  0
 18 47  1  0  0  0  0
 19 20  2  0  0  0  0
 19 48  1  0  0  0  0
 20 49  1  0  0  0  0
 21 22  2  0  0  0  0
 21  1  1  0  0  0  0
 21 26  1  0  0  0  0
 22 23  1  0  0  0  0
 22 50  1  0  0  0  0
 23 24  2  0  0  0  0
 23 51  1  0  0  0  0
 24 25  1  0  0  0  0
 25 26  2  0  0  0  0
 25 52  1  0  0  0  0
 26 53  1  0  0  0  0
 27 24  1  0  0  0  0
M  CHG  1   8   1
M  END
$$$$
