# Supplementary material for: Combined computational and classical medicinal chemistry procedure to disclose novel pyrrole-based compounds as potential antituberculosis agents
Source: J Comput Aided Mol Des. 2026 Apr 6;40(1):92. doi: 10.1007/s10822-026-00794-6 (PMC13053371; doi:10.1007/s10822-026-00794-6)
Supplement: Supplementary file 1 — Supplementary Material 1 [file 10822_2026_794_MOESM1_ESM.zip › Dataset.M_3-D_QSAR_Full_236/mols/TrainingSet/JMC2008_13.sdf]

15335442_0003_0001_122.0411
 OpenBabel10172509213D

 56 59  0  0  0  0  0  0  0  0999 V2000
    0.1817    0.7725    0.9008 C   0  0  0  0  0  0  0  0  0  0  0  0
   -0.4003   -0.4163    1.3492 N   0  0  0  0  0  0  0  0  0  0  0  0
    0.4957   -1.4618    1.0848 C   0  0  0  0  0  0  0  0  0  0  0  0
    1.6465   -0.9284    0.5133 C   0  0  0  0  0  0  0  0  0  0  0  0
    1.4342    0.4674    0.4009 C   0  0  0  0  0  0  0  0  0  0  0  0
    2.8773   -1.6492    0.0723 C   0  0  0  0  0  0  0  0  0  0  0  0
    0.1720   -2.9016    1.3401 C   0  0  0  0  0  0  0  0  0  0  0  0
    3.0158   -1.6805   -1.4295 N   0  3  0  0  0  0  0  0  0  0  0  0
    4.3838   -2.1364   -1.8851 C   0  0  0  0  0  0  0  0  0  0  0  0
    1.8819   -2.4330   -2.1164 C   0  0  0  0  0  0  0  0  0  0  0  0
    2.1817   -2.7464   -3.5882 C   0  0  0  0  0  0  0  0  0  0  0  0
    3.2136   -1.4714   -4.3722 S   0  0  0  0  0  0  0  0  0  0  0  0
    4.6857   -1.6189   -3.2989 C   0  0  0  0  0  0  0  0  0  0  0  0
   -1.6933   -0.5488    1.9398 C   0  0  0  0  0  0  0  0  0  0  0  0
   -1.8707   -1.3436    3.0780 C   0  0  0  0  0  0  0  0  0  0  0  0
   -3.1352   -1.4578    3.6622 C   0  0  0  0  0  0  0  0  0  0  0  0
   -4.2361   -0.7865    3.1165 C   0  0  0  0  0  0  0  0  0  0  0  0
   -5.5936   -0.8883    3.7660 C   0  0  0  0  0  0  0  0  0  0  0  0
   -4.0509    0.0127    1.9822 C   0  0  0  0  0  0  0  0  0  0  0  0
   -2.7886    0.1322    1.3950 C   0  0  0  0  0  0  0  0  0  0  0  0
   -0.3759    2.1203    1.0675 C   0  0  0  0  0  0  0  0  0  0  0  0
   -0.5912    2.9337   -0.0539 C   0  0  0  0  0  0  0  0  0  0  0  0
   -1.1149    4.2208    0.0964 C   0  0  0  0  0  0  0  0  0  0  0  0
   -1.4173    4.7017    1.3692 C   0  0  0  0  0  0  0  0  0  0  0  0
   -1.1948    3.9097    2.4927 C   0  0  0  0  0  0  0  0  0  0  0  0
   -0.6704    2.6232    2.3426 C   0  0  0  0  0  0  0  0  0  0  0  0
   -2.0647    6.2836    1.5520 Cl  0  0  0  0  0  0  0  0  0  0  0  0
   -5.8295    0.2399    4.7586 C   0  0  0  0  0  0  0  0  0  0  0  0
    2.1054    1.1465    0.0094 H   0  0  0  0  0  0  0  0  0  0  0  0
    2.8355   -2.6550    0.4350 H   0  0  0  0  0  0  0  0  0  0  0  0
    3.7225   -1.1257    0.4680 H   0  0  0  0  0  0  0  0  0  0  0  0
   -0.7948   -2.9750    1.7927 H   0  0  0  0  0  0  0  0  0  0  0  0
    0.9058   -3.3212    1.9961 H   0  0  0  0  0  0  0  0  0  0  0  0
    0.1737   -3.4372    0.4138 H   0  0  0  0  0  0  0  0  0  0  0  0
    2.9294   -0.7110   -1.7346 H   0  0  0  0  0  0  0  0  0  0  0  0
    4.4144   -3.2060   -1.8886 H   0  0  0  0  0  0  0  0  0  0  0  0
    5.1182   -1.7461   -1.2119 H   0  0  0  0  0  0  0  0  0  0  0  0
    0.9960   -1.8349   -2.0679 H   0  0  0  0  0  0  0  0  0  0  0  0
    1.7595   -3.3659   -1.6070 H   0  0  0  0  0  0  0  0  0  0  0  0
    1.2560   -2.8144   -4.1205 H   0  0  0  0  0  0  0  0  0  0  0  0
    2.7220   -3.6693   -3.6216 H   0  0  0  0  0  0  0  0  0  0  0  0
    5.1369   -0.6525   -3.2134 H   0  0  0  0  0  0  0  0  0  0  0  0
    5.3309   -2.3381   -3.7586 H   0  0  0  0  0  0  0  0  0  0  0  0
   -1.0670   -1.8459    3.4863 H   0  0  0  0  0  0  0  0  0  0  0  0
   -3.2586   -2.0424    4.5037 H   0  0  0  0  0  0  0  0  0  0  0  0
   -5.6619   -1.8234    4.2815 H   0  0  0  0  0  0  0  0  0  0  0  0
   -6.3361   -0.8177    2.9988 H   0  0  0  0  0  0  0  0  0  0  0  0
   -4.8538    0.5181    1.5761 H   0  0  0  0  0  0  0  0  0  0  0  0
   -2.6635    0.7234    0.5584 H   0  0  0  0  0  0  0  0  0  0  0  0
   -0.3617    2.5800   -0.9958 H   0  0  0  0  0  0  0  0  0  0  0  0
   -1.2772    4.8135   -0.7327 H   0  0  0  0  0  0  0  0  0  0  0  0
   -1.4165    4.2718    3.4333 H   0  0  0  0  0  0  0  0  0  0  0  0
   -0.4987    2.0393    3.1760 H   0  0  0  0  0  0  0  0  0  0  0  0
   -5.0969    0.1893    5.5368 H   0  0  0  0  0  0  0  0  0  0  0  0
   -6.8073    0.1435    5.1824 H   0  0  0  0  0  0  0  0  0  0  0  0
   -5.7503    1.1806    4.2548 H   0  0  0  0  0  0  0  0  0  0  0  0
  1  5  2  0  0  0  0
  1  2  1  0  0  0  0
  2  3  1  0  0  0  0
  3  4  2  0  0  0  0
  4  5  1  0  0  0  0
  5 29  1  0  0  0  0
  6  4  1  0  0  0  0
  6 30  1  0  0  0  0
  6 31  1  0  0  0  0
  7  3  1  0  0  0  0
  7 32  1  0  0  0  0
  7 33  1  0  0  0  0
  7 34  1  0  0  0  0
  8  6  1  0  0  0  0
  8  9  1  0  0  0  0
  8 10  1  0  0  0  0
  8 35  1  0  0  0  0
  9 36  1  0  0  0  0
  9 37  1  0  0  0  0
 10 11  1  0  0  0  0
 10 38  1  0  0  0  0
 10 39  1  0  0  0  0
 11 12  1  0  0  0  0
 11 40  1  0  0  0  0
 11 41  1  0  0  0  0
 12 13  1  0  0  0  0
 13  9  1  0  0  0  0
 13 42  1  0  0  0  0
 13 43  1  0  0  0  0
 14 15  2  0  0  0  0
 14  2  1  0  0  0  0
 14 20  1  0  0  0  0
 15 16  1  0  0  0  0
 15 44  1  0  0  0  0
 16 17  2  0  0  0  0
 16 45  1  0  0  0  0
 17 19  1  0  0  0  0
 18 17  1  0  0  0  0
 18 46  1  0  0  0  0
 18 47  1  0  0  0  0
 19 20  2  0  0  0  0
 19 48  1  0  0  0  0
 20 49  1  0  0  0  0
 21 22  2  0  0  0  0
 21  1  1  0  0  0  0
 21 26  1  0  0  0  0
 22 23  1  0  0  0  0
 22 50  1  0  0  0  0
 23 24  2  0  0  0  0
 23 51  1  0  0  0  0
 24 25  1  0  0  0  0
 25 26  2  0  0  0  0
 25 52  1  0  0  0  0
 26 53  1  0  0  0  0
 27 24  1  0  0  0  0
 28 18  1  0  0  0  0
 28 54  1  0  0  0  0
 28 55  1  0  0  0  0
 28 56  1  0  0  0  0
M  CHG  1   8   1
M  END
$$$$
