# Supplementary material for: Combined computational and classical medicinal chemistry procedure to disclose novel pyrrole-based compounds as potential antituberculosis agents
Source: J Comput Aided Mol Des. 2026 Apr 6;40(1):92. doi: 10.1007/s10822-026-00794-6 (PMC13053371; doi:10.1007/s10822-026-00794-6)
Supplement: Supplementary file 1 — Supplementary Material 1 [file 10822_2026_794_MOESM1_ESM.zip › Dataset.M_3-D_QSAR_Full_236/mols/TrainingSet/JMC2008_14.sdf]

15335443_0006_0005_126.9301
 OpenBabel10172509213D

 59 62  0  0  0  0  0  0  0  0999 V2000
    0.0846    0.8037    0.9505 C   0  0  0  0  0  0  0  0  0  0  0  0
   -0.4666   -0.3421    1.5240 N   0  0  0  0  0  0  0  0  0  0  0  0
    0.3732   -1.4192    1.2168 C   0  0  0  0  0  0  0  0  0  0  0  0
    1.4777   -0.9531    0.5043 C   0  0  0  0  0  0  0  0  0  0  0  0
    1.2722    0.4396    0.3420 C   0  0  0  0  0  0  0  0  0  0  0  0
    2.6240   -1.7972    0.0367 C   0  0  0  0  0  0  0  0  0  0  0  0
    0.0398   -2.8387    1.5688 C   0  0  0  0  0  0  0  0  0  0  0  0
    3.5673   -1.2472   -0.9989 N   0  3  0  0  0  0  0  0  0  0  0  0
    4.5785   -0.2541   -0.4517 C   0  0  0  0  0  0  0  0  0  0  0  0
    2.9052   -0.8218   -2.2926 C   0  0  0  0  0  0  0  0  0  0  0  0
    3.8931   -0.9362   -3.4633 C   0  0  0  0  0  0  0  0  0  0  0  0
    5.6307   -0.5734   -3.0131 S   0  0  0  0  0  0  0  0  0  0  0  0
    5.3282    0.4894   -1.5645 C   0  0  0  0  0  0  0  0  0  0  0  0
   -1.6791   -0.4071    2.2742 C   0  0  0  0  0  0  0  0  0  0  0  0
   -2.8185    0.2748    1.8314 C   0  0  0  0  0  0  0  0  0  0  0  0
   -4.0014    0.2176    2.5732 C   0  0  0  0  0  0  0  0  0  0  0  0
   -4.0586   -0.5101    3.7676 C   0  0  0  0  0  0  0  0  0  0  0  0
   -5.3386   -0.5757    4.5647 C   0  0  0  0  0  0  0  0  0  0  0  0
   -2.9158   -1.1905    4.2049 C   0  0  0  0  0  0  0  0  0  0  0  0
   -1.7312   -1.1393    3.4658 C   0  0  0  0  0  0  0  0  0  0  0  0
   -0.4176    2.1738    1.1051 C   0  0  0  0  0  0  0  0  0  0  0  0
   -0.7721    2.9231   -0.0255 C   0  0  0  0  0  0  0  0  0  0  0  0
   -1.2321    4.2355    0.1144 C   0  0  0  0  0  0  0  0  0  0  0  0
   -1.3257    4.8065    1.3815 C   0  0  0  0  0  0  0  0  0  0  0  0
   -0.9693    4.0756    2.5123 C   0  0  0  0  0  0  0  0  0  0  0  0
   -0.5120    2.7624    2.3738 C   0  0  0  0  0  0  0  0  0  0  0  0
   -1.8903    6.4223    1.5494 Cl  0  0  0  0  0  0  0  0  0  0  0  0
   -6.1356   -1.8454    4.2570 C   0  0  0  0  0  0  0  0  0  0  0  0
   -7.4279   -1.8937    5.0572 C   0  0  0  0  0  0  0  0  0  0  0  0
    1.9097    1.0824   -0.1533 H   0  0  0  0  0  0  0  0  0  0  0  0
    2.2061   -2.6957   -0.3671 H   0  0  0  0  0  0  0  0  0  0  0  0
    3.2358   -1.9003    0.9085 H   0  0  0  0  0  0  0  0  0  0  0  0
   -0.8763   -2.8635    2.1210 H   0  0  0  0  0  0  0  0  0  0  0  0
    0.8265   -3.2527    2.1643 H   0  0  0  0  0  0  0  0  0  0  0  0
   -0.0686   -3.4125    0.6722 H   0  0  0  0  0  0  0  0  0  0  0  0
    4.1308   -2.0520   -1.2732 H   0  0  0  0  0  0  0  0  0  0  0  0
    5.2897   -0.7828    0.1480 H   0  0  0  0  0  0  0  0  0  0  0  0
    4.0440    0.4726    0.1238 H   0  0  0  0  0  0  0  0  0  0  0  0
    2.5792    0.1935   -2.2044 H   0  0  0  0  0  0  0  0  0  0  0  0
    2.0687   -1.4618   -2.4809 H   0  0  0  0  0  0  0  0  0  0  0  0
    3.5925   -0.2476   -4.2252 H   0  0  0  0  0  0  0  0  0  0  0  0
    3.8655   -1.9541   -3.7921 H   0  0  0  0  0  0  0  0  0  0  0  0
    4.7445    1.3323   -1.8705 H   0  0  0  0  0  0  0  0  0  0  0  0
    6.2769    0.7956   -1.1758 H   0  0  0  0  0  0  0  0  0  0  0  0
   -2.7849    0.8204    0.9561 H   0  0  0  0  0  0  0  0  0  0  0  0
   -4.8402    0.7163    2.2375 H   0  0  0  0  0  0  0  0  0  0  0  0
   -5.9395    0.2768    4.3257 H   0  0  0  0  0  0  0  0  0  0  0  0
   -5.0831   -0.5872    5.6037 H   0  0  0  0  0  0  0  0  0  0  0  0
   -2.9487   -1.7348    5.0811 H   0  0  0  0  0  0  0  0  0  0  0  0
   -0.8937   -1.6420    3.7989 H   0  0  0  0  0  0  0  0  0  0  0  0
   -0.6931    2.5038   -0.9652 H   0  0  0  0  0  0  0  0  0  0  0  0
   -1.5019    4.7804   -0.7194 H   0  0  0  0  0  0  0  0  0  0  0  0
   -1.0427    4.5023    3.4491 H   0  0  0  0  0  0  0  0  0  0  0  0
   -0.2421    2.2225    3.2109 H   0  0  0  0  0  0  0  0  0  0  0  0
   -5.5402   -2.6993    4.5045 H   0  0  0  0  0  0  0  0  0  0  0  0
   -6.3827   -1.8453    3.2159 H   0  0  0  0  0  0  0  0  0  0  0  0
   -7.2002   -1.8945    6.1027 H   0  0  0  0  0  0  0  0  0  0  0  0
   -7.9680   -2.7835    4.8091 H   0  0  0  0  0  0  0  0  0  0  0  0
   -8.0248   -1.0371    4.8228 H   0  0  0  0  0  0  0  0  0  0  0  0
  1  5  2  0  0  0  0
  1  2  1  0  0  0  0
  2  3  1  0  0  0  0
  3  4  2  0  0  0  0
  4  5  1  0  0  0  0
  5 30  1  0  0  0  0
  6  4  1  0  0  0  0
  6 31  1  0  0  0  0
  6 32  1  0  0  0  0
  7  3  1  0  0  0  0
  7 33  1  0  0  0  0
  7 34  1  0  0  0  0
  7 35  1  0  0  0  0
  8  6  1  0  0  0  0
  8  9  1  0  0  0  0
  8 10  1  0  0  0  0
  8 36  1  0  0  0  0
  9 37  1  0  0  0  0
  9 38  1  0  0  0  0
 10 11  1  0  0  0  0
 10 39  1  0  0  0  0
 10 40  1  0  0  0  0
 11 12  1  0  0  0  0
 11 41  1  0  0  0  0
 11 42  1  0  0  0  0
 12 13  1  0  0  0  0
 13  9  1  0  0  0  0
 13 43  1  0  0  0  0
 13 44  1  0  0  0  0
 14 15  2  0  0  0  0
 14  2  1  0  0  0  0
 14 20  1  0  0  0  0
 15 16  1  0  0  0  0
 15 45  1  0  0  0  0
 16 17  2  0  0  0  0
 16 46  1  0  0  0  0
 17 19  1  0  0  0  0
 18 17  1  0  0  0  0
 18 47  1  0  0  0  0
 18 48  1  0  0  0  0
 19 20  2  0  0  0  0
 19 49  1  0  0  0  0
 20 50  1  0  0  0  0
 21 22  2  0  0  0  0
 21  1  1  0  0  0  0
 21 26  1  0  0  0  0
 22 23  1  0  0  0  0
 22 51  1  0  0  0  0
 23 24  2  0  0  0  0
 23 52  1  0  0  0  0
 24 25  1  0  0  0  0
 25 26  2  0  0  0  0
 25 53  1  0  0  0  0
 26 54  1  0  0  0  0
 27 24  1  0  0  0  0
 28 18  1  0  0  0  0
 28 55  1  0  0  0  0
 28 56  1  0  0  0  0
 29 28  1  0  0  0  0
 29 57  1  0  0  0  0
 29 58  1  0  0  0  0
 29 59  1  0  0  0  0
M  CHG  1   8   1
M  END
$$$$
