# Supplementary material for: Combined computational and classical medicinal chemistry procedure to disclose novel pyrrole-based compounds as potential antituberculosis agents
Source: J Comput Aided Mol Des. 2026 Apr 6;40(1):92. doi: 10.1007/s10822-026-00794-6 (PMC13053371; doi:10.1007/s10822-026-00794-6)
Supplement: Supplementary file 1 — Supplementary Material 1 [file 10822_2026_794_MOESM1_ESM.zip › Dataset.M_3-D_QSAR_Full_236/mols/TrainingSet/JMC2008_15.sdf]

15335444_0010_0006_131.7430
 OpenBabel10172509213D

 59 62  0  0  0  0  0  0  0  0999 V2000
    0.0824    0.7707    0.8404 C   0  0  0  0  0  0  0  0  0  0  0  0
   -0.6567   -0.3814    1.1068 N   0  0  0  0  0  0  0  0  0  0  0  0
    0.1477   -1.4846    0.8013 C   0  0  0  0  0  0  0  0  0  0  0  0
    1.4266   -1.0383    0.4798 C   0  0  0  0  0  0  0  0  0  0  0  0
    1.3682    0.3775    0.5204 C   0  0  0  0  0  0  0  0  0  0  0  0
    2.6116   -1.8952    0.1572 C   0  0  0  0  0  0  0  0  0  0  0  0
   -0.3646   -2.8944    0.7887 C   0  0  0  0  0  0  0  0  0  0  0  0
    3.4151   -1.5241   -1.0643 N   0  3  0  0  0  0  0  0  0  0  0  0
    4.5640   -0.5760   -0.7677 C   0  0  0  0  0  0  0  0  0  0  0  0
    2.5848   -1.1241   -2.2689 C   0  0  0  0  0  0  0  0  0  0  0  0
    3.3577   -1.3912   -3.5701 C   0  0  0  0  0  0  0  0  0  0  0  0
    5.1703   -1.2042   -3.4179 S   0  0  0  0  0  0  0  0  0  0  0  0
    5.2066   -0.0104   -2.0413 C   0  0  0  0  0  0  0  0  0  0  0  0
   -1.9914   -0.4313    1.6064 C   0  0  0  0  0  0  0  0  0  0  0  0
   -2.9810    0.4031    1.0768 C   0  0  0  0  0  0  0  0  0  0  0  0
   -4.2809    0.3593    1.5905 C   0  0  0  0  0  0  0  0  0  0  0  0
   -4.6117   -0.5064    2.6436 C   0  0  0  0  0  0  0  0  0  0  0  0
   -6.0274   -0.5193    3.1950 C   0  0  0  0  0  0  0  0  0  0  0  0
   -3.6097   -1.3347    3.1689 C   0  0  0  0  0  0  0  0  0  0  0  0
   -2.3108   -1.3041    2.6524 C   0  0  0  0  0  0  0  0  0  0  0  0
   -0.3729    2.1497    1.0356 C   0  0  0  0  0  0  0  0  0  0  0  0
   -0.5359    2.9915   -0.0727 C   0  0  0  0  0  0  0  0  0  0  0  0
   -0.9787    4.3052    0.0992 C   0  0  0  0  0  0  0  0  0  0  0  0
   -1.2438    4.7825    1.3817 C   0  0  0  0  0  0  0  0  0  0  0  0
   -1.0654    3.9622    2.4919 C   0  0  0  0  0  0  0  0  0  0  0  0
   -0.6271    2.6467    2.3202 C   0  0  0  0  0  0  0  0  0  0  0  0
   -1.8030    6.3954    1.5897 Cl  0  0  0  0  0  0  0  0  0  0  0  0
   -6.0635   -0.0678    4.6615 C   0  0  0  0  0  0  0  0  0  0  0  0
   -6.6850   -1.8949    3.0314 C   0  0  0  0  0  0  0  0  0  0  0  0
    2.1603    1.0138    0.3396 H   0  0  0  0  0  0  0  0  0  0  0  0
    2.2580   -2.8956    0.0189 H   0  0  0  0  0  0  0  0  0  0  0  0
    3.2819   -1.7624    0.9806 H   0  0  0  0  0  0  0  0  0  0  0  0
   -1.3921   -2.9032    1.0872 H   0  0  0  0  0  0  0  0  0  0  0  0
    0.2094   -3.4886    1.4687 H   0  0  0  0  0  0  0  0  0  0  0  0
   -0.2766   -3.2971   -0.1987 H   0  0  0  0  0  0  0  0  0  0  0  0
    3.8557   -2.3981   -1.3514 H   0  0  0  0  0  0  0  0  0  0  0  0
    5.3106   -1.1052   -0.2132 H   0  0  0  0  0  0  0  0  0  0  0  0
    4.1687    0.2478   -0.2110 H   0  0  0  0  0  0  0  0  0  0  0  0
    2.3523   -0.0816   -2.2055 H   0  0  0  0  0  0  0  0  0  0  0  0
    1.6854   -1.7036   -2.2763 H   0  0  0  0  0  0  0  0  0  0  0  0
    3.0108   -0.7041   -4.3134 H   0  0  0  0  0  0  0  0  0  0  0  0
    3.1751   -2.4125   -3.8318 H   0  0  0  0  0  0  0  0  0  0  0  0
    4.6740    0.8701   -2.3344 H   0  0  0  0  0  0  0  0  0  0  0  0
    6.2309    0.2091   -1.8233 H   0  0  0  0  0  0  0  0  0  0  0  0
   -2.7519    1.0511    0.3070 H   0  0  0  0  0  0  0  0  0  0  0  0
   -5.0073    0.9727    1.1891 H   0  0  0  0  0  0  0  0  0  0  0  0
   -6.5942    0.1834    2.6206 H   0  0  0  0  0  0  0  0  0  0  0  0
   -3.8338   -1.9750    3.9466 H   0  0  0  0  0  0  0  0  0  0  0  0
   -1.5863   -1.9264    3.0434 H   0  0  0  0  0  0  0  0  0  0  0  0
   -0.3279    2.6394   -1.0202 H   0  0  0  0  0  0  0  0  0  0  0  0
   -1.1090    4.9196   -0.7197 H   0  0  0  0  0  0  0  0  0  0  0  0
   -1.2563    4.3246    3.4391 H   0  0  0  0  0  0  0  0  0  0  0  0
   -0.4901    2.0390    3.1429 H   0  0  0  0  0  0  0  0  0  0  0  0
   -5.5027   -0.7549    5.2601 H   0  0  0  0  0  0  0  0  0  0  0  0
   -7.0775   -0.0431    5.0022 H   0  0  0  0  0  0  0  0  0  0  0  0
   -5.6355    0.9093    4.7445 H   0  0  0  0  0  0  0  0  0  0  0  0
   -6.1385   -2.6209    3.5963 H   0  0  0  0  0  0  0  0  0  0  0  0
   -6.6817   -2.1711    1.9977 H   0  0  0  0  0  0  0  0  0  0  0  0
   -7.6936   -1.8525    3.3860 H   0  0  0  0  0  0  0  0  0  0  0  0
  1  5  2  0  0  0  0
  1  2  1  0  0  0  0
  2  3  1  0  0  0  0
  3  4  2  0  0  0  0
  4  5  1  0  0  0  0
  5 30  1  0  0  0  0
  6  4  1  0  0  0  0
  6 31  1  0  0  0  0
  6 32  1  0  0  0  0
  7  3  1  0  0  0  0
  7 33  1  0  0  0  0
  7 34  1  0  0  0  0
  7 35  1  0  0  0  0
  8  6  1  0  0  0  0
  8  9  1  0  0  0  0
  8 10  1  0  0  0  0
  8 36  1  0  0  0  0
  9 37  1  0  0  0  0
  9 38  1  0  0  0  0
 10 11  1  0  0  0  0
 10 39  1  0  0  0  0
 10 40  1  0  0  0  0
 11 12  1  0  0  0  0
 11 41  1  0  0  0  0
 11 42  1  0  0  0  0
 12 13  1  0  0  0  0
 13  9  1  0  0  0  0
 13 43  1  0  0  0  0
 13 44  1  0  0  0  0
 14 15  2  0  0  0  0
 14  2  1  0  0  0  0
 14 20  1  0  0  0  0
 15 16  1  0  0  0  0
 15 45  1  0  0  0  0
 16 17  2  0  0  0  0
 16 46  1  0  0  0  0
 17 19  1  0  0  0  0
 18 17  1  0  0  0  0
 18 47  1  0  0  0  0
 19 20  2  0  0  0  0
 19 48  1  0  0  0  0
 20 49  1  0  0  0  0
 21 22  2  0  0  0  0
 21  1  1  0  0  0  0
 21 26  1  0  0  0  0
 22 23  1  0  0  0  0
 22 50  1  0  0  0  0
 23 24  2  0  0  0  0
 23 51  1  0  0  0  0
 24 25  1  0  0  0  0
 25 26  2  0  0  0  0
 25 52  1  0  0  0  0
 26 53  1  0  0  0  0
 27 24  1  0  0  0  0
 28 18  1  0  0  0  0
 28 54  1  0  0  0  0
 28 55  1  0  0  0  0
 28 56  1  0  0  0  0
 29 18  1  0  0  0  0
 29 57  1  0  0  0  0
 29 58  1  0  0  0  0
 29 59  1  0  0  0  0
M  CHG  1   8   1
M  END
$$$$
