# Supplementary material for: Combined computational and classical medicinal chemistry procedure to disclose novel pyrrole-based compounds as potential antituberculosis agents
Source: J Comput Aided Mol Des. 2026 Apr 6;40(1):92. doi: 10.1007/s10822-026-00794-6 (PMC13053371; doi:10.1007/s10822-026-00794-6)
Supplement: Supplementary file 1 — Supplementary Material 1 [file 10822_2026_794_MOESM1_ESM.zip › Dataset.M_3-D_QSAR_Full_236/mols/TrainingSet/JMC2016_01.sdf]

15335677_0005_0004_248.6340
 OpenBabel10172509213D

 55 58  0  0  0  0  0  0  0  0999 V2000
    0.5059   -1.4410    1.0630 C   0  0  0  0  0  0  0  0  0  0  0  0
   -0.4037   -0.4072    1.3343 N   0  0  0  0  0  0  0  0  0  0  0  0
    0.1651    0.7891    0.8913 C   0  0  0  0  0  0  0  0  0  0  0  0
    1.4270    0.5039    0.4028 C   0  0  0  0  0  0  0  0  0  0  0  0
    1.6555   -0.8901    0.5049 C   0  0  0  0  0  0  0  0  0  0  0  0
    0.1995   -2.8856    1.3181 C   0  0  0  0  0  0  0  0  0  0  0  0
    2.9030   -1.5925    0.0864 C   0  0  0  0  0  0  0  0  0  0  0  0
   -1.6956   -0.5566    1.9252 C   0  0  0  0  0  0  0  0  0  0  0  0
   -2.7991    0.1213    1.3869 C   0  0  0  0  0  0  0  0  0  0  0  0
   -4.0612   -0.0209    1.9710 C   0  0  0  0  0  0  0  0  0  0  0  0
   -4.2220   -0.8332    3.0908 C   0  0  0  0  0  0  0  0  0  0  0  0
   -5.7749   -1.0075    3.8057 Cl  0  0  0  0  0  0  0  0  0  0  0  0
   -3.1292   -1.5031    3.6369 C   0  0  0  0  0  0  0  0  0  0  0  0
   -1.8645   -1.3662    3.0567 C   0  0  0  0  0  0  0  0  0  0  0  0
   -0.4035    2.1305    1.0731 C   0  0  0  0  0  0  0  0  0  0  0  0
   -0.6453    2.9470   -0.0406 C   0  0  0  0  0  0  0  0  0  0  0  0
   -1.1723    4.2307    0.1258 C   0  0  0  0  0  0  0  0  0  0  0  0
   -1.4511    4.7057    1.4058 C   0  0  0  0  0  0  0  0  0  0  0  0
   -2.0985    6.2847    1.6066 Cl  0  0  0  0  0  0  0  0  0  0  0  0
   -1.2049    3.9093    2.5213 C   0  0  0  0  0  0  0  0  0  0  0  0
   -0.6769    2.6258    2.3559 C   0  0  0  0  0  0  0  0  0  0  0  0
    3.1154   -1.5303   -1.4237 N   0  3  0  0  0  0  0  0  0  0  0  0
    4.5601   -1.8571   -1.7945 C   0  0  0  0  0  0  0  0  0  0  0  0
    4.6918   -2.2356   -3.2868 C   0  0  0  0  0  0  0  0  0  0  0  0
    3.8430   -3.4615   -3.6346 N   0  3  0  0  0  0  0  0  0  0  0  0
    2.0611   -2.2906   -2.2336 C   0  0  0  0  0  0  0  0  0  0  0  0
    2.5950   -3.6387   -2.7653 C   0  0  0  0  0  0  0  0  0  0  0  0
    3.5381   -3.5234   -5.1193 C   0  0  0  0  0  0  0  0  0  0  0  0
    2.0941    1.1948    0.0251 H   0  0  0  0  0  0  0  0  0  0  0  0
    1.0401   -3.4839    1.0348 H   0  0  0  0  0  0  0  0  0  0  0  0
   -0.6549   -3.1759    0.7431 H   0  0  0  0  0  0  0  0  0  0  0  0
   -0.0055   -3.0284    2.3585 H   0  0  0  0  0  0  0  0  0  0  0  0
    2.8383   -2.6182    0.3841 H   0  0  0  0  0  0  0  0  0  0  0  0
    3.7307   -1.1042    0.5568 H   0  0  0  0  0  0  0  0  0  0  0  0
   -2.6793    0.7256    0.5589 H   0  0  0  0  0  0  0  0  0  0  0  0
   -4.8734    0.4758    1.5726 H   0  0  0  0  0  0  0  0  0  0  0  0
   -3.2532   -2.1002    4.4694 H   0  0  0  0  0  0  0  0  0  0  0  0
   -1.0549   -1.8616    3.4619 H   0  0  0  0  0  0  0  0  0  0  0  0
   -0.4330    2.5983   -0.9884 H   0  0  0  0  0  0  0  0  0  0  0  0
   -1.3546    4.8256   -0.6976 H   0  0  0  0  0  0  0  0  0  0  0  0
   -1.4117    4.2658    3.4674 H   0  0  0  0  0  0  0  0  0  0  0  0
   -0.4871    2.0389    3.1833 H   0  0  0  0  0  0  0  0  0  0  0  0
    2.9625   -0.5617   -1.7045 H   0  0  0  0  0  0  0  0  0  0  0  0
    4.8947   -2.6791   -1.1968 H   0  0  0  0  0  0  0  0  0  0  0  0
    5.1569   -0.9872   -1.6156 H   0  0  0  0  0  0  0  0  0  0  0  0
    5.7177   -2.4515   -3.5010 H   0  0  0  0  0  0  0  0  0  0  0  0
    4.3443   -1.4108   -3.8731 H   0  0  0  0  0  0  0  0  0  0  0  0
    4.4218   -4.2691   -3.4041 H   0  0  0  0  0  0  0  0  0  0  0  0
    1.7629   -1.6861   -3.0646 H   0  0  0  0  0  0  0  0  0  0  0  0
    1.2348   -2.4968   -1.5859 H   0  0  0  0  0  0  0  0  0  0  0  0
    2.8403   -4.2650   -1.9331 H   0  0  0  0  0  0  0  0  0  0  0  0
    1.8313   -4.0796   -3.3713 H   0  0  0  0  0  0  0  0  0  0  0  0
    2.9302   -2.6867   -5.3937 H   0  0  0  0  0  0  0  0  0  0  0  0
    3.0157   -4.4311   -5.3386 H   0  0  0  0  0  0  0  0  0  0  0  0
    4.4534   -3.4960   -5.6728 H   0  0  0  0  0  0  0  0  0  0  0  0
  1  5  2  0  0  0  0
  1  2  1  0  0  0  0
  2  3  1  0  0  0  0
  3  4  2  0  0  0  0
  4  5  1  0  0  0  0
  4 29  1  0  0  0  0
  6  1  1  0  0  0  0
  6 30  1  0  0  0  0
  6 31  1  0  0  0  0
  6 32  1  0  0  0  0
  7  5  1  0  0  0  0
  7 33  1  0  0  0  0
  7 34  1  0  0  0  0
  8  9  2  0  0  0  0
  8  2  1  0  0  0  0
  8 14  1  0  0  0  0
  9 10  1  0  0  0  0
  9 35  1  0  0  0  0
 10 11  2  0  0  0  0
 10 36  1  0  0  0  0
 11 13  1  0  0  0  0
 12 11  1  0  0  0  0
 13 14  2  0  0  0  0
 13 37  1  0  0  0  0
 14 38  1  0  0  0  0
 15 16  2  0  0  0  0
 15  3  1  0  0  0  0
 15 21  1  0  0  0  0
 16 17  1  0  0  0  0
 16 39  1  0  0  0  0
 17 18  2  0  0  0  0
 17 40  1  0  0  0  0
 18 20  1  0  0  0  0
 19 18  1  0  0  0  0
 20 21  2  0  0  0  0
 20 41  1  0  0  0  0
 21 42  1  0  0  0  0
 22 23  1  0  0  0  0
 22  7  1  0  0  0  0
 22 26  1  0  0  0  0
 22 43  1  0  0  0  0
 23 24  1  0  0  0  0
 23 44  1  0  0  0  0
 23 45  1  0  0  0  0
 24 25  1  0  0  0  0
 24 46  1  0  0  0  0
 24 47  1  0  0  0  0
 25 27  1  0  0  0  0
 25 48  1  0  0  0  0
 26 49  1  0  0  0  0
 26 50  1  0  0  0  0
 27 26  1  0  0  0  0
 27 51  1  0  0  0  0
 27 52  1  0  0  0  0
 28 25  1  0  0  0  0
 28 53  1  0  0  0  0
 28 54  1  0  0  0  0
 28 55  1  0  0  0  0
M  CHG  2  22   1  25   1
M  END
$$$$
