# Supplementary material for: Combined computational and classical medicinal chemistry procedure to disclose novel pyrrole-based compounds as potential antituberculosis agents
Source: J Comput Aided Mol Des. 2026 Apr 6;40(1):92. doi: 10.1007/s10822-026-00794-6 (PMC13053371; doi:10.1007/s10822-026-00794-6)
Supplement: Supplementary file 1 — Supplementary Material 1 [file 10822_2026_794_MOESM1_ESM.zip › Dataset.M_3-D_QSAR_Full_236/mols/TrainingSet/JMC2016_02.sdf]

15335708_0006_0003_150.2385
 OpenBabel10172509213D

 64 66  0  0  0  0  0  0  0  0999 V2000
   -2.2823    5.1077   -0.9355 C   0  0  0  0  0  0  0  0  0  0  0  0
   -2.5601    5.1010    0.5435 C   0  0  0  0  0  0  0  0  0  0  0  0
   -2.0551    6.3155    1.2778 C   0  0  0  0  0  0  0  0  0  0  0  0
   -3.2163    4.1224    1.2001 C   0  0  0  0  0  0  0  0  0  0  0  0
   -3.7903    2.8613    0.6137 C   0  0  0  0  0  0  0  0  0  0  0  0
   -2.6951    1.8171    0.3470 C   0  0  0  0  0  0  0  0  0  0  0  0
   -3.1956    0.3848    0.2569 C   0  0  0  0  0  0  0  0  0  0  0  0
   -4.2692    0.1424   -0.7806 C   0  0  0  0  0  0  0  0  0  0  0  0
   -2.7421   -0.6340    1.0214 C   0  0  0  0  0  0  0  0  0  0  0  0
   -1.7068   -0.5635    2.0960 C   0  0  0  0  0  0  0  0  0  0  0  0
   -0.3185   -0.4568    1.5248 N   0  3  0  0  0  0  0  0  0  0  0  0
    0.2171   -1.7168    0.9036 C   0  0  0  0  0  0  0  0  0  0  0  0
    1.6372   -1.5078    0.3018 C   0  0  0  0  0  0  0  0  0  0  0  0
    2.1831   -2.7524   -0.3354 N   0  3  0  0  0  0  0  0  0  0  0  0
    3.5433   -2.7834   -1.0102 C   0  0  0  0  0  0  0  0  0  0  0  0
    3.9767   -1.4862   -1.7245 C   0  0  0  0  0  0  0  0  0  0  0  0
    4.4712   -0.3926   -0.7525 C   0  0  0  0  0  0  0  0  0  0  0  0
    5.6012   -0.9322    0.1374 C   0  0  0  0  0  0  0  0  0  0  0  0
    6.7870   -1.3285   -0.7578 C   0  0  0  0  0  0  0  0  0  0  0  0
    6.3430   -2.4117   -1.7547 C   0  0  0  0  0  0  0  0  0  0  0  0
    5.1859   -1.8644   -2.6191 C   0  0  0  0  0  0  0  0  0  0  0  0
    5.8706   -3.6432   -0.9578 C   0  0  0  0  0  0  0  0  0  0  0  0
    4.6619   -3.2713   -0.0662 C   0  0  0  0  0  0  0  0  0  0  0  0
    5.1102   -2.1700    0.9094 C   0  0  0  0  0  0  0  0  0  0  0  0
   -1.7481    5.9980   -1.1940 H   0  0  0  0  0  0  0  0  0  0  0  0
   -3.2074    5.0783   -1.4723 H   0  0  0  0  0  0  0  0  0  0  0  0
   -1.6939    4.2516   -1.1918 H   0  0  0  0  0  0  0  0  0  0  0  0
   -1.5656    6.9712    0.5883 H   0  0  0  0  0  0  0  0  0  0  0  0
   -1.3623    6.0122    2.0347 H   0  0  0  0  0  0  0  0  0  0  0  0
   -2.8787    6.8258    1.7319 H   0  0  0  0  0  0  0  0  0  0  0  0
   -3.3380    4.2531    2.2165 H   0  0  0  0  0  0  0  0  0  0  0  0
   -4.2783    3.0972   -0.3089 H   0  0  0  0  0  0  0  0  0  0  0  0
   -4.4843    2.4491    1.3161 H   0  0  0  0  0  0  0  0  0  0  0  0
   -1.9810    1.8718    1.1420 H   0  0  0  0  0  0  0  0  0  0  0  0
   -2.2771    2.0532   -0.6093 H   0  0  0  0  0  0  0  0  0  0  0  0
   -4.4953    1.0607   -1.2812 H   0  0  0  0  0  0  0  0  0  0  0  0
   -5.1509   -0.2291   -0.3015 H   0  0  0  0  0  0  0  0  0  0  0  0
   -3.9209   -0.5759   -1.4931 H   0  0  0  0  0  0  0  0  0  0  0  0
   -3.1566   -1.5621    0.8430 H   0  0  0  0  0  0  0  0  0  0  0  0
   -1.7682   -1.4478    2.6953 H   0  0  0  0  0  0  0  0  0  0  0  0
   -1.8942    0.3112    2.6831 H   0  0  0  0  0  0  0  0  0  0  0  0
    0.3125   -0.1836    2.2782 H   0  0  0  0  0  0  0  0  0  0  0  0
   -0.3745    0.2284    0.7713 H   0  0  0  0  0  0  0  0  0  0  0  0
   -0.4468   -2.0277    0.1242 H   0  0  0  0  0  0  0  0  0  0  0  0
    0.2873   -2.4607    1.6695 H   0  0  0  0  0  0  0  0  0  0  0  0
    2.3001   -1.2048    1.0851 H   0  0  0  0  0  0  0  0  0  0  0  0
    1.5594   -0.7609   -0.4604 H   0  0  0  0  0  0  0  0  0  0  0  0
    1.5059   -3.0294   -1.0461 H   0  0  0  0  0  0  0  0  0  0  0  0
    2.3318   -3.3577    0.4720 H   0  0  0  0  0  0  0  0  0  0  0  0
    3.3982   -3.5005   -1.7910 H   0  0  0  0  0  0  0  0  0  0  0  0
    3.1328   -1.0982   -2.2557 H   0  0  0  0  0  0  0  0  0  0  0  0
    3.6569   -0.0769   -0.1344 H   0  0  0  0  0  0  0  0  0  0  0  0
    4.8444    0.4327   -1.3222 H   0  0  0  0  0  0  0  0  0  0  0  0
    5.9014   -0.1796    0.8363 H   0  0  0  0  0  0  0  0  0  0  0  0
    7.5808   -1.7087   -0.1493 H   0  0  0  0  0  0  0  0  0  0  0  0
    7.1278   -0.4690   -1.2963 H   0  0  0  0  0  0  0  0  0  0  0  0
    7.1545   -2.6865   -2.3957 H   0  0  0  0  0  0  0  0  0  0  0  0
    5.5200   -0.9954   -3.1465 H   0  0  0  0  0  0  0  0  0  0  0  0
    4.8823   -2.6205   -3.3126 H   0  0  0  0  0  0  0  0  0  0  0  0
    6.6712   -3.9928   -0.3400 H   0  0  0  0  0  0  0  0  0  0  0  0
    5.5760   -4.4105   -1.6430 H   0  0  0  0  0  0  0  0  0  0  0  0
    4.2997   -4.0964    0.5108 H   0  0  0  0  0  0  0  0  0  0  0  0
    4.2844   -1.8926    1.5307 H   0  0  0  0  0  0  0  0  0  0  0  0
    5.9135   -2.5449    1.5086 H   0  0  0  0  0  0  0  0  0  0  0  0
  1  2  1  0  0  0  0
  1 25  1  0  0  0  0
  1 26  1  0  0  0  0
  1 27  1  0  0  0  0
  2  3  1  0  0  0  0
  2  4  2  0  0  0  0
  3 28  1  0  0  0  0
  3 29  1  0  0  0  0
  3 30  1  0  0  0  0
  4  5  1  0  0  0  0
  4 31  1  0  0  0  0
  5  6  1  0  0  0  0
  5 32  1  0  0  0  0
  5 33  1  0  0  0  0
  6  7  1  0  0  0  0
  6 34  1  0  0  0  0
  6 35  1  0  0  0  0
  7  8  1  0  0  0  0
  7  9  2  0  0  0  0
  8 36  1  0  0  0  0
  8 37  1  0  0  0  0
  8 38  1  0  0  0  0
  9 10  1  0  0  0  0
  9 39  1  0  0  0  0
 10 11  1  0  0  0  0
 10 40  1  0  0  0  0
 10 41  1  0  0  0  0
 11 12  1  0  0  0  0
 11 42  1  0  0  0  0
 11 43  1  0  0  0  0
 12 13  1  0  0  0  0
 12 44  1  0  0  0  0
 12 45  1  0  0  0  0
 13 14  1  0  0  0  0
 13 46  1  0  0  0  0
 13 47  1  0  0  0  0
 14 15  1  0  0  0  0
 14 48  1  0  0  0  0
 14 49  1  0  0  0  0
 15 16  1  0  0  0  0
 15 50  1  0  0  0  0
 16 17  1  0  0  0  0
 16 21  1  0  0  0  0
 16 51  1  0  0  0  0
 17 18  1  0  0  0  0
 17 52  1  0  0  0  0
 17 53  1  0  0  0  0
 18 19  1  0  0  0  0
 18 24  1  0  0  0  0
 18 54  1  0  0  0  0
 19 20  1  0  0  0  0
 19 55  1  0  0  0  0
 19 56  1  0  0  0  0
 20 21  1  0  0  0  0
 20 22  1  0  0  0  0
 20 57  1  0  0  0  0
 21 58  1  0  0  0  0
 21 59  1  0  0  0  0
 22 23  1  0  0  0  0
 22 60  1  0  0  0  0
 22 61  1  0  0  0  0
 23 15  1  0  0  0  0
 23 24  1  0  0  0  0
 23 62  1  0  0  0  0
 24 63  1  0  0  0  0
 24 64  1  0  0  0  0
M  CHG  2  11   1  14   1
M  END
$$$$
