# Supplementary material for: Combined computational and classical medicinal chemistry procedure to disclose novel pyrrole-based compounds as potential antituberculosis agents
Source: J Comput Aided Mol Des. 2026 Apr 6;40(1):92. doi: 10.1007/s10822-026-00794-6 (PMC13053371; doi:10.1007/s10822-026-00794-6)
Supplement: Supplementary file 1 — Supplementary Material 1 [file 10822_2026_794_MOESM1_ESM.zip › Dataset.M_3-D_QSAR_Full_236/mols/TrainingSet/JMC2016_07a.sdf]

15335643_0011_0002_265.6249
 OpenBabel10172509213D

 69 74  0  0  0  0  0  0  0  0999 V2000
    1.2205    0.3329    0.2325 C   0  0  0  0  0  0  0  0  0  0  0  0
    0.1114    0.7554    0.9754 N   0  0  0  0  0  0  0  0  0  0  0  0
   -0.3966   -0.3577    1.6366 C   0  0  0  0  0  0  0  0  0  0  0  0
    0.3900   -1.4477    1.3279 C   0  0  0  0  0  0  0  0  0  0  0  0
    1.3904   -1.0380    0.4124 C   0  0  0  0  0  0  0  0  0  0  0  0
    2.1031    1.2858   -0.5184 C   0  0  0  0  0  0  0  0  0  0  0  0
    2.4357   -1.9047   -0.2061 C   0  0  0  0  0  0  0  0  0  0  0  0
   -0.4026    2.0835    1.0462 C   0  0  0  0  0  0  0  0  0  0  0  0
   -0.5545    2.8455   -0.1205 C   0  0  0  0  0  0  0  0  0  0  0  0
   -1.0480    4.1518   -0.0429 C   0  0  0  0  0  0  0  0  0  0  0  0
   -1.3880    4.6956    1.1944 C   0  0  0  0  0  0  0  0  0  0  0  0
   -1.9878    6.3045    1.2835 Cl  0  0  0  0  0  0  0  0  0  0  0  0
   -1.2431    3.9435    2.3575 C   0  0  0  0  0  0  0  0  0  0  0  0
   -0.7520    2.6358    2.2858 C   0  0  0  0  0  0  0  0  0  0  0  0
   -1.6380   -0.3527    2.4717 C   0  0  0  0  0  0  0  0  0  0  0  0
    1.8253   -3.0979   -0.9291 N   0  3  0  0  0  0  0  0  0  0  0  0
    2.4150   -3.3812   -2.2926 C   0  0  0  0  0  0  0  0  0  0  0  0
    3.8101   -4.0504   -2.2131 C   0  0  0  0  0  0  0  0  0  0  0  0
    3.9988   -4.9331   -0.9562 N   0  3  0  0  0  0  0  0  0  0  0  0
    1.6769   -4.3504   -0.0744 C   0  0  0  0  0  0  0  0  0  0  0  0
    2.6658   -5.4839   -0.4716 C   0  0  0  0  0  0  0  0  0  0  0  0
    5.1854   -5.8964   -1.1688 C   0  0  0  0  0  0  0  0  0  0  0  0
    4.8514   -7.2601   -1.8126 C   0  0  0  0  0  0  0  0  0  0  0  0
    6.0334   -6.1019    0.1065 C   0  0  0  0  0  0  0  0  0  0  0  0
    6.2052   -7.8601   -2.2759 C   0  0  0  0  0  0  0  0  0  0  0  0
    4.2389   -8.2724   -0.8233 C   0  0  0  0  0  0  0  0  0  0  0  0
    7.3837   -6.7049   -0.3567 C   0  0  0  0  0  0  0  0  0  0  0  0
    5.3916   -7.0963    1.0876 C   0  0  0  0  0  0  0  0  0  0  0  0
    7.1487   -8.0535   -1.0674 C   0  0  0  0  0  0  0  0  0  0  0  0
    6.4970   -9.0248   -0.0706 C   0  0  0  0  0  0  0  0  0  0  0  0
    5.1492   -8.4526    0.4017 C   0  0  0  0  0  0  0  0  0  0  0  0
    0.2699   -2.4022    1.7014 H   0  0  0  0  0  0  0  0  0  0  0  0
    2.8816    0.7397   -1.0089 H   0  0  0  0  0  0  0  0  0  0  0  0
    2.5351    1.9862    0.1655 H   0  0  0  0  0  0  0  0  0  0  0  0
    1.5221    1.8111   -1.2473 H   0  0  0  0  0  0  0  0  0  0  0  0
    3.0885   -2.2623    0.5626 H   0  0  0  0  0  0  0  0  0  0  0  0
    2.9715   -1.3192   -0.9238 H   0  0  0  0  0  0  0  0  0  0  0  0
   -0.3022    2.4427   -1.0365 H   0  0  0  0  0  0  0  0  0  0  0  0
   -1.1604    4.7129   -0.9017 H   0  0  0  0  0  0  0  0  0  0  0  0
   -1.4977    4.3505    3.2711 H   0  0  0  0  0  0  0  0  0  0  0  0
   -0.6468    2.0769    3.1470 H   0  0  0  0  0  0  0  0  0  0  0  0
   -2.0246    0.6433    2.5300 H   0  0  0  0  0  0  0  0  0  0  0  0
   -1.4073   -0.7040    3.4557 H   0  0  0  0  0  0  0  0  0  0  0  0
   -2.3699   -0.9939    2.0266 H   0  0  0  0  0  0  0  0  0  0  0  0
    0.8715   -2.7872   -1.1137 H   0  0  0  0  0  0  0  0  0  0  0  0
    2.5083   -2.4572   -2.8240 H   0  0  0  0  0  0  0  0  0  0  0  0
    1.7583   -4.0612   -2.7939 H   0  0  0  0  0  0  0  0  0  0  0  0
    4.5546   -3.2819   -2.2025 H   0  0  0  0  0  0  0  0  0  0  0  0
    3.9016   -4.6912   -3.0651 H   0  0  0  0  0  0  0  0  0  0  0  0
    4.2945   -4.3962   -0.1409 H   0  0  0  0  0  0  0  0  0  0  0  0
    0.6777   -4.7181   -0.1805 H   0  0  0  0  0  0  0  0  0  0  0  0
    1.8984   -4.0745    0.9354 H   0  0  0  0  0  0  0  0  0  0  0  0
    2.8387   -6.1062    0.3815 H   0  0  0  0  0  0  0  0  0  0  0  0
    2.2266   -6.0399   -1.2734 H   0  0  0  0  0  0  0  0  0  0  0  0
    5.7681   -5.3735   -1.8982 H   0  0  0  0  0  0  0  0  0  0  0  0
    4.1397   -7.0953   -2.5944 H   0  0  0  0  0  0  0  0  0  0  0  0
    6.1320   -5.1637    0.6115 H   0  0  0  0  0  0  0  0  0  0  0  0
    6.6635   -7.1959   -2.9786 H   0  0  0  0  0  0  0  0  0  0  0  0
    6.0260   -8.8109   -2.7328 H   0  0  0  0  0  0  0  0  0  0  0  0
    4.1198   -9.2156   -1.3144 H   0  0  0  0  0  0  0  0  0  0  0  0
    3.2899   -7.9024   -0.4956 H   0  0  0  0  0  0  0  0  0  0  0  0
    8.0127   -6.8591    0.4951 H   0  0  0  0  0  0  0  0  0  0  0  0
    7.8528   -6.0275   -1.0393 H   0  0  0  0  0  0  0  0  0  0  0  0
    4.4568   -6.7018    1.4272 H   0  0  0  0  0  0  0  0  0  0  0  0
    6.0542   -7.2413    1.9151 H   0  0  0  0  0  0  0  0  0  0  0  0
    8.0831   -8.4427   -1.4141 H   0  0  0  0  0  0  0  0  0  0  0  0
    7.1429   -9.1566    0.7722 H   0  0  0  0  0  0  0  0  0  0  0  0
    6.3346   -9.9683   -0.5484 H   0  0  0  0  0  0  0  0  0  0  0  0
    4.6820   -9.1162    1.0990 H   0  0  0  0  0  0  0  0  0  0  0  0
  1  5  2  0  0  0  0
  1  2  1  0  0  0  0
  2  3  1  0  0  0  0
  3  4  2  0  0  0  0
  4  5  1  0  0  0  0
  4 32  1  0  0  0  0
  6  1  1  0  0  0  0
  6 33  1  0  0  0  0
  6 34  1  0  0  0  0
  6 35  1  0  0  0  0
  7  5  1  0  0  0  0
  7 36  1  0  0  0  0
  7 37  1  0  0  0  0
  8  9  2  0  0  0  0
  8  2  1  0  0  0  0
  8 14  1  0  0  0  0
  9 10  1  0  0  0  0
  9 38  1  0  0  0  0
 10 11  2  0  0  0  0
 10 39  1  0  0  0  0
 11 13  1  0  0  0  0
 12 11  1  0  0  0  0
 13 14  2  0  0  0  0
 13 40  1  0  0  0  0
 14 41  1  0  0  0  0
 15  3  1  0  0  0  0
 15 42  1  0  0  0  0
 15 43  1  0  0  0  0
 15 44  1  0  0  0  0
 16 17  1  0  0  0  0
 16  7  1  0  0  0  0
 16 20  1  0  0  0  0
 16 45  1  0  0  0  0
 17 18  1  0  0  0  0
 17 46  1  0  0  0  0
 17 47  1  0  0  0  0
 18 19  1  0  0  0  0
 18 48  1  0  0  0  0
 18 49  1  0  0  0  0
 19 21  1  0  0  0  0
 19 50  1  0  0  0  0
 20 51  1  0  0  0  0
 20 52  1  0  0  0  0
 21 20  1  0  0  0  0
 21 53  1  0  0  0  0
 21 54  1  0  0  0  0
 22 19  1  0  0  0  0
 22 23  1  0  0  0  0
 22 55  1  0  0  0  0
 23 56  1  0  0  0  0
 24 22  1  0  0  0  0
 24 57  1  0  0  0  0
 25 23  1  0  0  0  0
 25 58  1  0  0  0  0
 25 59  1  0  0  0  0
 26 23  1  0  0  0  0
 26 60  1  0  0  0  0
 26 61  1  0  0  0  0
 27 24  1  0  0  0  0
 27 62  1  0  0  0  0
 27 63  1  0  0  0  0
 28 24  1  0  0  0  0
 28 64  1  0  0  0  0
 28 65  1  0  0  0  0
 29 27  1  0  0  0  0
 29 25  1  0  0  0  0
 29 66  1  0  0  0  0
 30 29  1  0  0  0  0
 30 67  1  0  0  0  0
 30 68  1  0  0  0  0
 31 26  1  0  0  0  0
 31 28  1  0  0  0  0
 31 30  1  0  0  0  0
 31 69  1  0  0  0  0
M  CHG  2  16   1  19   1
M  END
$$$$
