# Supplementary material for: Combined computational and classical medicinal chemistry procedure to disclose novel pyrrole-based compounds as potential antituberculosis agents
Source: J Comput Aided Mol Des. 2026 Apr 6;40(1):92. doi: 10.1007/s10822-026-00794-6 (PMC13053371; doi:10.1007/s10822-026-00794-6)
Supplement: Supplementary file 1 — Supplementary Material 1 [file 10822_2026_794_MOESM1_ESM.zip › Dataset.M_3-D_QSAR_Full_236/mols/TrainingSet/JMC2016_07b.sdf]

15335640_0025_0005_243.1567
 OpenBabel10172509213D

 69 74  0  0  0  0  0  0  0  0999 V2000
   -1.2368   -2.6250    0.3664 C   0  0  0  0  0  0  0  0  0  0  0  0
   -2.3157   -1.8159   -0.0030 N   0  0  0  0  0  0  0  0  0  0  0  0
   -2.2819   -0.6718    0.7802 C   0  0  0  0  0  0  0  0  0  0  0  0
   -1.1889   -0.7494    1.6152 C   0  0  0  0  0  0  0  0  0  0  0  0
   -0.4899   -1.9497    1.3301 C   0  0  0  0  0  0  0  0  0  0  0  0
   -0.9858   -3.9605   -0.2631 C   0  0  0  0  0  0  0  0  0  0  0  0
    0.7823   -2.3800    1.9784 C   0  0  0  0  0  0  0  0  0  0  0  0
   -3.2710   -2.1040   -1.0084 C   0  0  0  0  0  0  0  0  0  0  0  0
   -3.9927   -3.3020   -0.9747 C   0  0  0  0  0  0  0  0  0  0  0  0
   -4.9377   -3.5627   -1.9701 C   0  0  0  0  0  0  0  0  0  0  0  0
   -5.1571   -2.6382   -2.9940 C   0  0  0  0  0  0  0  0  0  0  0  0
   -4.4286   -1.4493   -3.0307 C   0  0  0  0  0  0  0  0  0  0  0  0
   -3.4889   -1.1869   -2.0391 C   0  0  0  0  0  0  0  0  0  0  0  0
   -3.3409    0.3848    0.7582 C   0  0  0  0  0  0  0  0  0  0  0  0
    2.0497   -1.7866    1.3465 N   0  3  0  0  0  0  0  0  0  0  0  0
    2.2200   -2.1899   -0.1068 C   0  0  0  0  0  0  0  0  0  0  0  0
    3.5430   -1.6428   -0.6982 C   0  0  0  0  0  0  0  0  0  0  0  0
    3.6809   -0.1201   -0.5213 N   0  3  0  0  0  0  0  0  0  0  0  0
    2.1408   -0.2810    1.5213 C   0  0  0  0  0  0  0  0  0  0  0  0
    3.4684    0.2773    0.9510 C   0  0  0  0  0  0  0  0  0  0  0  0
    5.0319    0.4179   -1.0921 C   0  0  0  0  0  0  0  0  0  0  0  0
    5.1438    1.9607   -0.9411 C   0  0  0  0  0  0  0  0  0  0  0  0
    5.1950    0.0657   -2.5979 C   0  0  0  0  0  0  0  0  0  0  0  0
    6.5412    2.4062   -1.4235 C   0  0  0  0  0  0  0  0  0  0  0  0
    4.0814    2.6784   -1.7964 C   0  0  0  0  0  0  0  0  0  0  0  0
    6.5915    0.5263   -3.0674 C   0  0  0  0  0  0  0  0  0  0  0  0
    4.1323    0.7852   -3.4519 C   0  0  0  0  0  0  0  0  0  0  0  0
    6.7349    2.0463   -2.9037 C   0  0  0  0  0  0  0  0  0  0  0  0
    5.6558    2.7511   -3.7426 C   0  0  0  0  0  0  0  0  0  0  0  0
    4.2571    2.3085   -3.2790 C   0  0  0  0  0  0  0  0  0  0  0  0
   -2.7468   -0.0740   -2.1339 F   0  0  0  0  0  0  0  0  0  0  0  0
   -0.9236   -0.0517    2.3279 H   0  0  0  0  0  0  0  0  0  0  0  0
   -0.1120   -4.4005    0.1703 H   0  0  0  0  0  0  0  0  0  0  0  0
   -0.8381   -3.8366   -1.3156 H   0  0  0  0  0  0  0  0  0  0  0  0
   -1.8279   -4.5986   -0.0938 H   0  0  0  0  0  0  0  0  0  0  0  0
    0.8454   -3.4463    1.9163 H   0  0  0  0  0  0  0  0  0  0  0  0
    0.7475   -2.0217    2.9860 H   0  0  0  0  0  0  0  0  0  0  0  0
   -3.8284   -3.9874   -0.2209 H   0  0  0  0  0  0  0  0  0  0  0  0
   -5.4764   -4.4427   -1.9488 H   0  0  0  0  0  0  0  0  0  0  0  0
   -5.8592   -2.8351   -3.7243 H   0  0  0  0  0  0  0  0  0  0  0  0
   -4.5859   -0.7678   -3.7896 H   0  0  0  0  0  0  0  0  0  0  0  0
   -4.0536    0.1596   -0.0075 H   0  0  0  0  0  0  0  0  0  0  0  0
   -2.8921    1.3355    0.5592 H   0  0  0  0  0  0  0  0  0  0  0  0
   -3.8344    0.4150    1.7071 H   0  0  0  0  0  0  0  0  0  0  0  0
    2.8309   -2.1924    1.8617 H   0  0  0  0  0  0  0  0  0  0  0  0
    1.3995   -1.8018   -0.6734 H   0  0  0  0  0  0  0  0  0  0  0  0
    2.2471   -3.2584   -0.1570 H   0  0  0  0  0  0  0  0  0  0  0  0
    3.5724   -1.8712   -1.7431 H   0  0  0  0  0  0  0  0  0  0  0  0
    4.3512   -2.1063   -0.1720 H   0  0  0  0  0  0  0  0  0  0  0  0
    2.9460    0.3261   -1.0702 H   0  0  0  0  0  0  0  0  0  0  0  0
    2.0851   -0.0480    2.5641 H   0  0  0  0  0  0  0  0  0  0  0  0
    1.3303    0.1687    0.9868 H   0  0  0  0  0  0  0  0  0  0  0  0
    3.4517    1.3449    1.0209 H   0  0  0  0  0  0  0  0  0  0  0  0
    4.2721   -0.1375    1.5228 H   0  0  0  0  0  0  0  0  0  0  0  0
    5.8048   -0.0560   -0.5238 H   0  0  0  0  0  0  0  0  0  0  0  0
    4.9906    2.2148    0.0869 H   0  0  0  0  0  0  0  0  0  0  0  0
    5.0773   -0.9913   -2.7154 H   0  0  0  0  0  0  0  0  0  0  0  0
    7.2899    1.9128   -0.8396 H   0  0  0  0  0  0  0  0  0  0  0  0
    6.6266    3.4667   -1.3095 H   0  0  0  0  0  0  0  0  0  0  0  0
    4.1898    3.7366   -1.6806 H   0  0  0  0  0  0  0  0  0  0  0  0
    3.1079    2.3742   -1.4729 H   0  0  0  0  0  0  0  0  0  0  0  0
    6.7201    0.2687   -4.0979 H   0  0  0  0  0  0  0  0  0  0  0  0
    7.3363    0.0406   -2.4722 H   0  0  0  0  0  0  0  0  0  0  0  0
    3.1574    0.4725   -3.1408 H   0  0  0  0  0  0  0  0  0  0  0  0
    4.2835    0.5363   -4.4815 H   0  0  0  0  0  0  0  0  0  0  0  0
    7.7042    2.3590   -3.2318 H   0  0  0  0  0  0  0  0  0  0  0  0
    5.7850    2.4952   -4.7735 H   0  0  0  0  0  0  0  0  0  0  0  0
    5.7489    3.8096   -3.6173 H   0  0  0  0  0  0  0  0  0  0  0  0
    3.5030    2.7968   -3.8603 H   0  0  0  0  0  0  0  0  0  0  0  0
  1  5  2  0  0  0  0
  1  2  1  0  0  0  0
  2  3  1  0  0  0  0
  3  4  2  0  0  0  0
  4  5  1  0  0  0  0
  4 32  1  0  0  0  0
  6  1  1  0  0  0  0
  6 33  1  0  0  0  0
  6 34  1  0  0  0  0
  6 35  1  0  0  0  0
  7  5  1  0  0  0  0
  7 36  1  0  0  0  0
  7 37  1  0  0  0  0
  8  9  2  0  0  0  0
  8  2  1  0  0  0  0
  8 13  1  0  0  0  0
  9 10  1  0  0  0  0
  9 38  1  0  0  0  0
 10 11  2  0  0  0  0
 10 39  1  0  0  0  0
 11 12  1  0  0  0  0
 11 40  1  0  0  0  0
 12 13  2  0  0  0  0
 12 41  1  0  0  0  0
 13 31  1  0  0  0  0
 14  3  1  0  0  0  0
 14 42  1  0  0  0  0
 14 43  1  0  0  0  0
 14 44  1  0  0  0  0
 15 16  1  0  0  0  0
 15  7  1  0  0  0  0
 15 19  1  0  0  0  0
 15 45  1  0  0  0  0
 16 17  1  0  0  0  0
 16 46  1  0  0  0  0
 16 47  1  0  0  0  0
 17 18  1  0  0  0  0
 17 48  1  0  0  0  0
 17 49  1  0  0  0  0
 18 20  1  0  0  0  0
 18 50  1  0  0  0  0
 19 51  1  0  0  0  0
 19 52  1  0  0  0  0
 20 19  1  0  0  0  0
 20 53  1  0  0  0  0
 20 54  1  0  0  0  0
 21 18  1  0  0  0  0
 21 22  1  0  0  0  0
 21 55  1  0  0  0  0
 22 56  1  0  0  0  0
 23 21  1  0  0  0  0
 23 57  1  0  0  0  0
 24 22  1  0  0  0  0
 24 58  1  0  0  0  0
 24 59  1  0  0  0  0
 25 22  1  0  0  0  0
 25 60  1  0  0  0  0
 25 61  1  0  0  0  0
 26 23  1  0  0  0  0
 26 62  1  0  0  0  0
 26 63  1  0  0  0  0
 27 23  1  0  0  0  0
 27 64  1  0  0  0  0
 27 65  1  0  0  0  0
 28 26  1  0  0  0  0
 28 24  1  0  0  0  0
 28 66  1  0  0  0  0
 29 28  1  0  0  0  0
 29 67  1  0  0  0  0
 29 68  1  0  0  0  0
 30 25  1  0  0  0  0
 30 27  1  0  0  0  0
 30 29  1  0  0  0  0
 30 69  1  0  0  0  0
M  CHG  2  15   1  18   1
M  END
$$$$
