# Supplementary material for: Combined computational and classical medicinal chemistry procedure to disclose novel pyrrole-based compounds as potential antituberculosis agents
Source: J Comput Aided Mol Des. 2026 Apr 6;40(1):92. doi: 10.1007/s10822-026-00794-6 (PMC13053371; doi:10.1007/s10822-026-00794-6)
Supplement: Supplementary file 1 — Supplementary Material 1 [file 10822_2026_794_MOESM1_ESM.zip › Dataset.M_3-D_QSAR_Full_236/mols/TrainingSet/JMC2016_07c.sdf]

15335642_0015_0004_259.9935
 OpenBabel10172509213D

 78 83  0  0  0  0  0  0  0  0999 V2000
   -3.6341   -3.0362   -1.9503 C   0  0  0  0  0  0  0  0  0  0  0  0
   -4.4225   -2.6130   -3.0289 N   0  0  0  0  0  0  0  0  0  0  0  0
   -4.9001   -1.3418   -2.7234 C   0  0  0  0  0  0  0  0  0  0  0  0
   -4.4762   -1.0062   -1.4550 C   0  0  0  0  0  0  0  0  0  0  0  0
   -3.6564   -2.0521   -0.9660 C   0  0  0  0  0  0  0  0  0  0  0  0
   -3.0205   -4.4032   -1.8764 C   0  0  0  0  0  0  0  0  0  0  0  0
   -2.9969   -2.0794    0.3711 C   0  0  0  0  0  0  0  0  0  0  0  0
   -4.7192   -3.3641   -4.2051 C   0  0  0  0  0  0  0  0  0  0  0  0
   -6.0340   -3.4249   -4.6789 C   0  0  0  0  0  0  0  0  0  0  0  0
   -6.3415   -4.1974   -5.8041 C   0  0  0  0  0  0  0  0  0  0  0  0
   -5.3467   -4.9277   -6.4694 C   0  0  0  0  0  0  0  0  0  0  0  0
   -5.6643   -5.7929   -7.6789 C   0  0  0  0  0  0  0  0  0  0  0  0
   -4.0290   -4.8430   -5.9982 C   0  0  0  0  0  0  0  0  0  0  0  0
   -3.7143   -4.0688   -4.8750 C   0  0  0  0  0  0  0  0  0  0  0  0
   -5.6983   -0.4897   -3.6599 C   0  0  0  0  0  0  0  0  0  0  0  0
   -1.9701   -0.9618    0.5131 N   0  3  0  0  0  0  0  0  0  0  0  0
   -1.5660   -0.7544    1.9691 C   0  0  0  0  0  0  0  0  0  0  0  0
   -0.1446   -0.1526    2.1029 C   0  0  0  0  0  0  0  0  0  0  0  0
    0.1712    0.8464    0.9864 N   0  3  0  0  0  0  0  0  0  0  0  0
   -0.7734   -1.1317   -0.4119 C   0  0  0  0  0  0  0  0  0  0  0  0
    0.1358    0.1344   -0.3907 C   0  0  0  0  0  0  0  0  0  0  0  0
   -0.6012    2.1851    1.0136 C   0  0  0  0  0  0  0  0  0  0  0  0
    0.0808    3.2435    0.0966 C   0  0  0  0  0  0  0  0  0  0  0  0
   -0.7207    2.7816    2.4404 C   0  0  0  0  0  0  0  0  0  0  0  0
   -0.8399    4.4825    0.0339 C   0  0  0  0  0  0  0  0  0  0  0  0
    1.4497    3.6853    0.6529 C   0  0  0  0  0  0  0  0  0  0  0  0
   -1.6334    4.0269    2.3688 C   0  0  0  0  0  0  0  0  0  0  0  0
    0.6562    3.2151    2.9836 C   0  0  0  0  0  0  0  0  0  0  0  0
   -1.0180    5.0849    1.4380 C   0  0  0  0  0  0  0  0  0  0  0  0
    0.3569    5.4996    1.9892 C   0  0  0  0  0  0  0  0  0  0  0  0
    1.2849    4.2741    2.0629 C   0  0  0  0  0  0  0  0  0  0  0  0
   -6.7687   -6.8127   -7.3855 C   0  0  0  0  0  0  0  0  0  0  0  0
   -6.0235   -4.9318   -8.8919 C   0  0  0  0  0  0  0  0  0  0  0  0
   -4.7157   -0.1398   -0.9481 H   0  0  0  0  0  0  0  0  0  0  0  0
   -2.4656   -4.4964   -0.9663 H   0  0  0  0  0  0  0  0  0  0  0  0
   -2.3649   -4.5454   -2.7100 H   0  0  0  0  0  0  0  0  0  0  0  0
   -3.7933   -5.1428   -1.9002 H   0  0  0  0  0  0  0  0  0  0  0  0
   -2.5047   -3.0212    0.4964 H   0  0  0  0  0  0  0  0  0  0  0  0
   -3.7496   -1.9393    1.1185 H   0  0  0  0  0  0  0  0  0  0  0  0
   -6.7794   -2.8984   -4.1970 H   0  0  0  0  0  0  0  0  0  0  0  0
   -7.3136   -4.2301   -6.1490 H   0  0  0  0  0  0  0  0  0  0  0  0
   -4.7777   -6.3458   -7.9095 H   0  0  0  0  0  0  0  0  0  0  0  0
   -3.2802   -5.3588   -6.4864 H   0  0  0  0  0  0  0  0  0  0  0  0
   -2.7392   -4.0181   -4.5410 H   0  0  0  0  0  0  0  0  0  0  0  0
   -5.8720   -1.0257   -4.5695 H   0  0  0  0  0  0  0  0  0  0  0  0
   -5.1578    0.4088   -3.8730 H   0  0  0  0  0  0  0  0  0  0  0  0
   -6.6357   -0.2431   -3.2066 H   0  0  0  0  0  0  0  0  0  0  0  0
   -2.4274   -0.1034    0.2058 H   0  0  0  0  0  0  0  0  0  0  0  0
   -1.5886   -1.6992    2.4708 H   0  0  0  0  0  0  0  0  0  0  0  0
   -2.2570   -0.0642    2.4063 H   0  0  0  0  0  0  0  0  0  0  0  0
    0.5705   -0.9476    2.0656 H   0  0  0  0  0  0  0  0  0  0  0  0
   -0.0977    0.3720    3.0343 H   0  0  0  0  0  0  0  0  0  0  0  0
    1.1219    1.1668    1.1707 H   0  0  0  0  0  0  0  0  0  0  0  0
   -1.1233   -1.2941   -1.4099 H   0  0  0  0  0  0  0  0  0  0  0  0
   -0.1987   -1.9688   -0.0743 H   0  0  0  0  0  0  0  0  0  0  0  0
    1.1324   -0.1598   -0.6457 H   0  0  0  0  0  0  0  0  0  0  0  0
   -0.2744    0.8287   -1.0940 H   0  0  0  0  0  0  0  0  0  0  0  0
   -1.5838    1.9590    0.6555 H   0  0  0  0  0  0  0  0  0  0  0  0
    0.2361    2.8091   -0.8688 H   0  0  0  0  0  0  0  0  0  0  0  0
   -1.1237    2.0354    3.0929 H   0  0  0  0  0  0  0  0  0  0  0  0
   -1.7958    4.1932   -0.3502 H   0  0  0  0  0  0  0  0  0  0  0  0
   -0.3950    5.2155   -0.6062 H   0  0  0  0  0  0  0  0  0  0  0  0
    1.8708    4.4272    0.0071 H   0  0  0  0  0  0  0  0  0  0  0  0
    2.0970    2.8348    0.7033 H   0  0  0  0  0  0  0  0  0  0  0  0
   -1.7441    4.4406    3.3494 H   0  0  0  0  0  0  0  0  0  0  0  0
   -2.5888    3.7373    1.9839 H   0  0  0  0  0  0  0  0  0  0  0  0
    1.3007    2.3624    3.0321 H   0  0  0  0  0  0  0  0  0  0  0  0
    0.5285    3.6347    3.9596 H   0  0  0  0  0  0  0  0  0  0  0  0
   -1.6604    5.9389    1.3844 H   0  0  0  0  0  0  0  0  0  0  0  0
    0.2362    5.9123    2.9690 H   0  0  0  0  0  0  0  0  0  0  0  0
    0.7905    6.2304    1.3389 H   0  0  0  0  0  0  0  0  0  0  0  0
    2.2393    4.5648    2.4496 H   0  0  0  0  0  0  0  0  0  0  0  0
   -7.6763   -6.2975   -7.1492 H   0  0  0  0  0  0  0  0  0  0  0  0
   -6.4790   -7.4235   -6.5561 H   0  0  0  0  0  0  0  0  0  0  0  0
   -6.9224   -7.4295   -8.2462 H   0  0  0  0  0  0  0  0  0  0  0  0
   -6.9093   -4.3700   -8.6807 H   0  0  0  0  0  0  0  0  0  0  0  0
   -6.1947   -5.5627   -9.7390 H   0  0  0  0  0  0  0  0  0  0  0  0
   -5.2176   -4.2607   -9.1041 H   0  0  0  0  0  0  0  0  0  0  0  0
  1  5  2  0  0  0  0
  1  2  1  0  0  0  0
  2  3  1  0  0  0  0
  3  4  2  0  0  0  0
  4  5  1  0  0  0  0
  4 34  1  0  0  0  0
  6  1  1  0  0  0  0
  6 35  1  0  0  0  0
  6 36  1  0  0  0  0
  6 37  1  0  0  0  0
  7  5  1  0  0  0  0
  7 38  1  0  0  0  0
  7 39  1  0  0  0  0
  8  9  2  0  0  0  0
  8  2  1  0  0  0  0
  8 14  1  0  0  0  0
  9 10  1  0  0  0  0
  9 40  1  0  0  0  0
 10 11  2  0  0  0  0
 10 41  1  0  0  0  0
 11 13  1  0  0  0  0
 12 11  1  0  0  0  0
 12 42  1  0  0  0  0
 13 14  2  0  0  0  0
 13 43  1  0  0  0  0
 14 44  1  0  0  0  0
 15  3  1  0  0  0  0
 15 45  1  0  0  0  0
 15 46  1  0  0  0  0
 15 47  1  0  0  0  0
 16 17  1  0  0  0  0
 16  7  1  0  0  0  0
 16 20  1  0  0  0  0
 16 48  1  0  0  0  0
 17 18  1  0  0  0  0
 17 49  1  0  0  0  0
 17 50  1  0  0  0  0
 18 19  1  0  0  0  0
 18 51  1  0  0  0  0
 18 52  1  0  0  0  0
 19 21  1  0  0  0  0
 19 53  1  0  0  0  0
 20 54  1  0  0  0  0
 20 55  1  0  0  0  0
 21 20  1  0  0  0  0
 21 56  1  0  0  0  0
 21 57  1  0  0  0  0
 22 19  1  0  0  0  0
 22 23  1  0  0  0  0
 22 58  1  0  0  0  0
 23 59  1  0  0  0  0
 24 22  1  0  0  0  0
 24 60  1  0  0  0  0
 25 23  1  0  0  0  0
 25 61  1  0  0  0  0
 25 62  1  0  0  0  0
 26 23  1  0  0  0  0
 26 63  1  0  0  0  0
 26 64  1  0  0  0  0
 27 24  1  0  0  0  0
 27 65  1  0  0  0  0
 27 66  1  0  0  0  0
 28 24  1  0  0  0  0
 28 67  1  0  0  0  0
 28 68  1  0  0  0  0
 29 27  1  0  0  0  0
 29 25  1  0  0  0  0
 29 69  1  0  0  0  0
 30 29  1  0  0  0  0
 30 70  1  0  0  0  0
 30 71  1  0  0  0  0
 31 26  1  0  0  0  0
 31 28  1  0  0  0  0
 31 30  1  0  0  0  0
 31 72  1  0  0  0  0
 32 12  1  0  0  0  0
 32 73  1  0  0  0  0
 32 74  1  0  0  0  0
 32 75  1  0  0  0  0
 33 12  1  0  0  0  0
 33 76  1  0  0  0  0
 33 77  1  0  0  0  0
 33 78  1  0  0  0  0
M  CHG  2  16   1  19   1
M  END
$$$$
