# Supplementary material for: Combined computational and classical medicinal chemistry procedure to disclose novel pyrrole-based compounds as potential antituberculosis agents
Source: J Comput Aided Mol Des. 2026 Apr 6;40(1):92. doi: 10.1007/s10822-026-00794-6 (PMC13053371; doi:10.1007/s10822-026-00794-6)
Supplement: Supplementary file 1 — Supplementary Material 1 [file 10822_2026_794_MOESM1_ESM.zip › Dataset.M_3-D_QSAR_Full_236/mols/TrainingSet/JMC2016_07d.sdf]

15335639_0002_0005_248.1988
 OpenBabel10172509213D

 72 77  0  0  0  0  0  0  0  0999 V2000
    0.6799   -1.3681    1.1627 C   0  0  0  0  0  0  0  0  0  0  0  0
    1.7765   -0.7741    0.5235 N   0  0  0  0  0  0  0  0  0  0  0  0
    1.4412    0.5464    0.2512 C   0  0  0  0  0  0  0  0  0  0  0  0
    0.1631    0.7773    0.7153 C   0  0  0  0  0  0  0  0  0  0  0  0
   -0.3383   -0.4234    1.2743 C   0  0  0  0  0  0  0  0  0  0  0  0
    0.6769   -2.8046    1.5940 C   0  0  0  0  0  0  0  0  0  0  0  0
   -1.6846   -0.5962    1.8929 C   0  0  0  0  0  0  0  0  0  0  0  0
    3.0083   -1.4087    0.1969 C   0  0  0  0  0  0  0  0  0  0  0  0
    3.6815   -2.1762    1.1539 C   0  0  0  0  0  0  0  0  0  0  0  0
    4.8881   -2.7941    0.8251 C   0  0  0  0  0  0  0  0  0  0  0  0
    5.4251   -2.6501   -0.4544 C   0  0  0  0  0  0  0  0  0  0  0  0
    4.7592   -1.8904   -1.4222 C   0  0  0  0  0  0  0  0  0  0  0  0
    3.5524   -1.2589   -1.0868 C   0  0  0  0  0  0  0  0  0  0  0  0
    2.3887    1.5529   -0.3213 C   0  0  0  0  0  0  0  0  0  0  0  0
   -2.8247   -0.8625    0.9048 N   0  3  0  0  0  0  0  0  0  0  0  0
   -3.1060    0.3200   -0.0025 C   0  0  0  0  0  0  0  0  0  0  0  0
   -4.3429    0.0571   -0.8964 C   0  0  0  0  0  0  0  0  0  0  0  0
   -4.2146   -1.2435   -1.7127 N   0  3  0  0  0  0  0  0  0  0  0  0
   -2.6250   -2.1351    0.1052 C   0  0  0  0  0  0  0  0  0  0  0  0
   -3.8433   -2.4305   -0.8050 C   0  0  0  0  0  0  0  0  0  0  0  0
   -5.5018   -1.5233   -2.5516 C   0  0  0  0  0  0  0  0  0  0  0  0
   -5.3906   -2.8437   -3.3635 C   0  0  0  0  0  0  0  0  0  0  0  0
   -5.7978   -0.3647   -3.5446 C   0  0  0  0  0  0  0  0  0  0  0  0
   -6.7438   -3.1069   -4.0609 C   0  0  0  0  0  0  0  0  0  0  0  0
   -4.2956   -2.7388   -4.4441 C   0  0  0  0  0  0  0  0  0  0  0  0
   -7.1475   -0.6462   -4.2395 C   0  0  0  0  0  0  0  0  0  0  0  0
   -4.7041   -0.2652   -4.6270 C   0  0  0  0  0  0  0  0  0  0  0  0
   -7.0768   -1.9621   -5.0286 C   0  0  0  0  0  0  0  0  0  0  0  0
   -5.9683   -1.8585   -6.0901 C   0  0  0  0  0  0  0  0  0  0  0  0
   -4.6142   -1.5854   -5.4110 C   0  0  0  0  0  0  0  0  0  0  0  0
    5.3605   -1.7045   -2.7863 C   0  0  0  0  0  0  0  0  0  0  0  0
   -0.3433    1.6751    0.6638 H   0  0  0  0  0  0  0  0  0  0  0  0
   -0.2595   -3.0360    2.0572 H   0  0  0  0  0  0  0  0  0  0  0  0
    1.4706   -2.9689    2.2925 H   0  0  0  0  0  0  0  0  0  0  0  0
    0.8174   -3.4337    0.7400 H   0  0  0  0  0  0  0  0  0  0  0  0
   -1.9174    0.2966    2.4348 H   0  0  0  0  0  0  0  0  0  0  0  0
   -1.6183   -1.4659    2.5126 H   0  0  0  0  0  0  0  0  0  0  0  0
    3.2861   -2.2849    2.1010 H   0  0  0  0  0  0  0  0  0  0  0  0
    5.3852   -3.3597    1.5308 H   0  0  0  0  0  0  0  0  0  0  0  0
    6.3201   -3.1073   -0.6887 H   0  0  0  0  0  0  0  0  0  0  0  0
    3.0627   -0.6814   -1.7880 H   0  0  0  0  0  0  0  0  0  0  0  0
    3.3035    1.0682   -0.5915 H   0  0  0  0  0  0  0  0  0  0  0  0
    2.5881    2.3101    0.4079 H   0  0  0  0  0  0  0  0  0  0  0  0
    1.9520    2.0002   -1.1897 H   0  0  0  0  0  0  0  0  0  0  0  0
   -3.6543   -0.9996    1.4822 H   0  0  0  0  0  0  0  0  0  0  0  0
   -2.2541    0.4915   -0.6268 H   0  0  0  0  0  0  0  0  0  0  0  0
   -3.3044    1.1762    0.6078 H   0  0  0  0  0  0  0  0  0  0  0  0
   -4.4576    0.8775   -1.5737 H   0  0  0  0  0  0  0  0  0  0  0  0
   -5.1928   -0.0443   -0.2542 H   0  0  0  0  0  0  0  0  0  0  0  0
   -3.4519   -1.1221   -2.3790 H   0  0  0  0  0  0  0  0  0  0  0  0
   -2.4898   -2.9531    0.7815 H   0  0  0  0  0  0  0  0  0  0  0  0
   -1.7637   -2.0091   -0.5170 H   0  0  0  0  0  0  0  0  0  0  0  0
   -3.6119   -3.2732   -1.4224 H   0  0  0  0  0  0  0  0  0  0  0  0
   -4.6813   -2.6220   -0.1678 H   0  0  0  0  0  0  0  0  0  0  0  0
   -6.3006   -1.6081   -1.8448 H   0  0  0  0  0  0  0  0  0  0  0  0
   -5.1381   -3.6388   -2.6935 H   0  0  0  0  0  0  0  0  0  0  0  0
   -5.8250    0.5547   -2.9980 H   0  0  0  0  0  0  0  0  0  0  0  0
   -7.5138   -3.1791   -3.3214 H   0  0  0  0  0  0  0  0  0  0  0  0
   -6.6786   -4.0211   -4.6130 H   0  0  0  0  0  0  0  0  0  0  0  0
   -4.2499   -3.6570   -4.9916 H   0  0  0  0  0  0  0  0  0  0  0  0
   -3.3547   -2.5490   -3.9713 H   0  0  0  0  0  0  0  0  0  0  0  0
   -7.3731    0.1561   -4.9106 H   0  0  0  0  0  0  0  0  0  0  0  0
   -7.9119   -0.7275   -3.4951 H   0  0  0  0  0  0  0  0  0  0  0  0
   -3.7619   -0.0657   -4.1607 H   0  0  0  0  0  0  0  0  0  0  0  0
   -4.9512    0.5270   -5.3025 H   0  0  0  0  0  0  0  0  0  0  0  0
   -8.0155   -2.1501   -5.5065 H   0  0  0  0  0  0  0  0  0  0  0  0
   -6.1954   -1.0580   -6.7628 H   0  0  0  0  0  0  0  0  0  0  0  0
   -5.9112   -2.7805   -6.6300 H   0  0  0  0  0  0  0  0  0  0  0  0
   -3.8416   -1.5127   -6.1477 H   0  0  0  0  0  0  0  0  0  0  0  0
    6.2726   -2.2600   -2.8527 H   0  0  0  0  0  0  0  0  0  0  0  0
    5.5625   -0.6664   -2.9486 H   0  0  0  0  0  0  0  0  0  0  0  0
    4.6746   -2.0547   -3.5292 H   0  0  0  0  0  0  0  0  0  0  0  0
  1  5  2  0  0  0  0
  1  2  1  0  0  0  0
  2  3  1  0  0  0  0
  3  4  2  0  0  0  0
  4  5  1  0  0  0  0
  4 32  1  0  0  0  0
  6  1  1  0  0  0  0
  6 33  1  0  0  0  0
  6 34  1  0  0  0  0
  6 35  1  0  0  0  0
  7  5  1  0  0  0  0
  7 36  1  0  0  0  0
  7 37  1  0  0  0  0
  8  9  2  0  0  0  0
  8  2  1  0  0  0  0
  8 13  1  0  0  0  0
  9 10  1  0  0  0  0
  9 38  1  0  0  0  0
 10 11  2  0  0  0  0
 10 39  1  0  0  0  0
 11 12  1  0  0  0  0
 11 40  1  0  0  0  0
 12 13  2  0  0  0  0
 12 31  1  0  0  0  0
 13 41  1  0  0  0  0
 14  3  1  0  0  0  0
 14 42  1  0  0  0  0
 14 43  1  0  0  0  0
 14 44  1  0  0  0  0
 15 16  1  0  0  0  0
 15  7  1  0  0  0  0
 15 19  1  0  0  0  0
 15 45  1  0  0  0  0
 16 17  1  0  0  0  0
 16 46  1  0  0  0  0
 16 47  1  0  0  0  0
 17 18  1  0  0  0  0
 17 48  1  0  0  0  0
 17 49  1  0  0  0  0
 18 20  1  0  0  0  0
 18 50  1  0  0  0  0
 19 51  1  0  0  0  0
 19 52  1  0  0  0  0
 20 19  1  0  0  0  0
 20 53  1  0  0  0  0
 20 54  1  0  0  0  0
 21 18  1  0  0  0  0
 21 22  1  0  0  0  0
 21 55  1  0  0  0  0
 22 56  1  0  0  0  0
 23 21  1  0  0  0  0
 23 57  1  0  0  0  0
 24 22  1  0  0  0  0
 24 58  1  0  0  0  0
 24 59  1  0  0  0  0
 25 22  1  0  0  0  0
 25 60  1  0  0  0  0
 25 61  1  0  0  0  0
 26 23  1  0  0  0  0
 26 62  1  0  0  0  0
 26 63  1  0  0  0  0
 27 23  1  0  0  0  0
 27 64  1  0  0  0  0
 27 65  1  0  0  0  0
 28 26  1  0  0  0  0
 28 24  1  0  0  0  0
 28 66  1  0  0  0  0
 29 28  1  0  0  0  0
 29 67  1  0  0  0  0
 29 68  1  0  0  0  0
 30 25  1  0  0  0  0
 30 27  1  0  0  0  0
 30 29  1  0  0  0  0
 30 69  1  0  0  0  0
 31 70  1  0  0  0  0
 31 71  1  0  0  0  0
 31 72  1  0  0  0  0
M  CHG  2  15   1  18   1
M  END
$$$$
