# Supplementary material for: Combined computational and classical medicinal chemistry procedure to disclose novel pyrrole-based compounds as potential antituberculosis agents
Source: J Comput Aided Mol Des. 2026 Apr 6;40(1):92. doi: 10.1007/s10822-026-00794-6 (PMC13053371; doi:10.1007/s10822-026-00794-6)
Supplement: Supplementary file 1 — Supplementary Material 1 [file 10822_2026_794_MOESM1_ESM.zip › Dataset.M_3-D_QSAR_Full_236/mols/TrainingSet/JMC2016_07e.sdf]

15335644_0005_0006_195.4074
 OpenBabel10172509213D

 54 57  0  0  0  0  0  0  0  0999 V2000
    1.2439   -0.7544    0.1288 C   0  0  0  0  0  0  0  0  0  0  0  0
    2.3180   -1.5827   -0.2250 N   0  0  0  0  0  0  0  0  0  0  0  0
    2.0070   -2.8746    0.1845 C   0  0  0  0  0  0  0  0  0  0  0  0
    0.7739   -2.8540    0.8010 C   0  0  0  0  0  0  0  0  0  0  0  0
    0.2789   -1.5292    0.7676 C   0  0  0  0  0  0  0  0  0  0  0  0
    1.2032    0.7079   -0.1930 C   0  0  0  0  0  0  0  0  0  0  0  0
   -1.0324   -1.0841    1.3164 C   0  0  0  0  0  0  0  0  0  0  0  0
    3.5081   -1.1801   -0.8975 C   0  0  0  0  0  0  0  0  0  0  0  0
    4.2064   -0.0413   -0.4746 C   0  0  0  0  0  0  0  0  0  0  0  0
    5.3708    0.3520   -1.1408 C   0  0  0  0  0  0  0  0  0  0  0  0
    5.8362   -0.3891   -2.2250 C   0  0  0  0  0  0  0  0  0  0  0  0
    7.2632    0.1023   -3.0467 Cl  0  0  0  0  0  0  0  0  0  0  0  0
    5.1506   -1.5263   -2.6467 C   0  0  0  0  0  0  0  0  0  0  0  0
    3.9872   -1.9264   -1.9827 C   0  0  0  0  0  0  0  0  0  0  0  0
    2.9384   -4.0411    0.0787 C   0  0  0  0  0  0  0  0  0  0  0  0
   -2.0705   -0.9204    0.2004 N   0  3  0  0  0  0  0  0  0  0  0  0
   -2.4798   -2.2722   -0.3991 C   0  0  0  0  0  0  0  0  0  0  0  0
   -3.5454   -2.1085   -1.4990 C   0  0  0  0  0  0  0  0  0  0  0  0
   -4.6781   -1.2939   -0.9542 N   0  3  0  0  0  0  0  0  0  0  0  0
   -3.2686   -0.1086    0.6894 C   0  0  0  0  0  0  0  0  0  0  0  0
   -4.3343    0.0584   -0.4105 C   0  0  0  0  0  0  0  0  0  0  0  0
   -5.8670   -1.2987   -1.8072 C   0  0  0  0  0  0  0  0  0  0  0  0
   -7.0033   -1.9515   -1.3276 C   0  0  0  0  0  0  0  0  0  0  0  0
   -5.8715   -0.6741   -3.0574 C   0  0  0  0  0  0  0  0  0  0  0  0
   -7.0313   -0.7070   -3.8321 C   0  0  0  0  0  0  0  0  0  0  0  0
   -8.1581   -1.9794   -2.1087 C   0  0  0  0  0  0  0  0  0  0  0  0
   -8.1704   -1.3581   -3.3577 C   0  0  0  0  0  0  0  0  0  0  0  0
    0.2934   -3.6673    1.2165 H   0  0  0  0  0  0  0  0  0  0  0  0
    0.2904    1.1286    0.1740 H   0  0  0  0  0  0  0  0  0  0  0  0
    1.2565    0.8414   -1.2533 H   0  0  0  0  0  0  0  0  0  0  0  0
    2.0336    1.1983    0.2704 H   0  0  0  0  0  0  0  0  0  0  0  0
   -0.9028   -0.1455    1.8136 H   0  0  0  0  0  0  0  0  0  0  0  0
   -1.3840   -1.8270    2.0015 H   0  0  0  0  0  0  0  0  0  0  0  0
    3.8612    0.5071    0.3286 H   0  0  0  0  0  0  0  0  0  0  0  0
    5.8853    1.1908   -0.8297 H   0  0  0  0  0  0  0  0  0  0  0  0
    5.5013   -2.0729   -3.4487 H   0  0  0  0  0  0  0  0  0  0  0  0
    3.4813   -2.7712   -2.2916 H   0  0  0  0  0  0  0  0  0  0  0  0
    3.8173   -3.7483   -0.4568 H   0  0  0  0  0  0  0  0  0  0  0  0
    2.4525   -4.8394   -0.4425 H   0  0  0  0  0  0  0  0  0  0  0  0
    3.2114   -4.3697    1.0597 H   0  0  0  0  0  0  0  0  0  0  0  0
   -1.6388   -0.3934   -0.5587 H   0  0  0  0  0  0  0  0  0  0  0  0
   -2.8766   -2.8906    0.3788 H   0  0  0  0  0  0  0  0  0  0  0  0
   -1.6124   -2.7183   -0.8389 H   0  0  0  0  0  0  0  0  0  0  0  0
   -3.9053   -3.0709   -1.7975 H   0  0  0  0  0  0  0  0  0  0  0  0
   -3.1192   -1.6172   -2.3487 H   0  0  0  0  0  0  0  0  0  0  0  0
   -2.9299    0.8598    0.9933 H   0  0  0  0  0  0  0  0  0  0  0  0
   -3.7148   -0.6344    1.5075 H   0  0  0  0  0  0  0  0  0  0  0  0
   -5.2100    0.5138    0.0026 H   0  0  0  0  0  0  0  0  0  0  0  0
   -3.9556    0.6811   -1.1939 H   0  0  0  0  0  0  0  0  0  0  0  0
   -6.9891   -2.4096   -0.4030 H   0  0  0  0  0  0  0  0  0  0  0  0
   -5.0262   -0.1938   -3.4037 H   0  0  0  0  0  0  0  0  0  0  0  0
   -7.0467   -0.2493   -4.7569 H   0  0  0  0  0  0  0  0  0  0  0  0
   -9.0036   -2.4596   -1.7629 H   0  0  0  0  0  0  0  0  0  0  0  0
   -9.0264   -1.3802   -3.9337 H   0  0  0  0  0  0  0  0  0  0  0  0
  1  5  2  0  0  0  0
  1  2  1  0  0  0  0
  2  3  1  0  0  0  0
  3  4  2  0  0  0  0
  4  5  1  0  0  0  0
  4 28  1  0  0  0  0
  6  1  1  0  0  0  0
  6 29  1  0  0  0  0
  6 30  1  0  0  0  0
  6 31  1  0  0  0  0
  7  5  1  0  0  0  0
  7 32  1  0  0  0  0
  7 33  1  0  0  0  0
  8  9  2  0  0  0  0
  8  2  1  0  0  0  0
  8 14  1  0  0  0  0
  9 10  1  0  0  0  0
  9 34  1  0  0  0  0
 10 11  2  0  0  0  0
 10 35  1  0  0  0  0
 11 13  1  0  0  0  0
 12 11  1  0  0  0  0
 13 14  2  0  0  0  0
 13 36  1  0  0  0  0
 14 37  1  0  0  0  0
 15  3  1  0  0  0  0
 15 38  1  0  0  0  0
 15 39  1  0  0  0  0
 15 40  1  0  0  0  0
 16 17  1  0  0  0  0
 16  7  1  0  0  0  0
 16 20  1  0  0  0  0
 16 41  1  0  0  0  0
 17 18  1  0  0  0  0
 17 42  1  0  0  0  0
 17 43  1  0  0  0  0
 18 19  1  0  0  0  0
 18 44  1  0  0  0  0
 18 45  1  0  0  0  0
 19 21  1  0  0  0  0
 19 22  1  0  0  0  0
 20 46  1  0  0  0  0
 20 47  1  0  0  0  0
 21 20  1  0  0  0  0
 21 48  1  0  0  0  0
 21 49  1  0  0  0  0
 22 23  2  0  0  0  0
 22 24  1  0  0  0  0
 23 50  1  0  0  0  0
 24 51  1  0  0  0  0
 25 24  2  0  0  0  0
 25 52  1  0  0  0  0
 26 23  1  0  0  0  0
 26 53  1  0  0  0  0
 27 26  2  0  0  0  0
 27 25  1  0  0  0  0
 27 54  1  0  0  0  0
M  CHG  2  16   1  19   1
M  END
$$$$
