# Supplementary material for: Combined computational and classical medicinal chemistry procedure to disclose novel pyrrole-based compounds as potential antituberculosis agents
Source: J Comput Aided Mol Des. 2026 Apr 6;40(1):92. doi: 10.1007/s10822-026-00794-6 (PMC13053371; doi:10.1007/s10822-026-00794-6)
Supplement: Supplementary file 1 — Supplementary Material 1 [file 10822_2026_794_MOESM1_ESM.zip › Dataset.M_3-D_QSAR_Full_236/mols/TrainingSet/JMC2016_07f.sdf]

15335638_0029_0005_409.0911
 OpenBabel10172509213D

 82 87  0  0  0  0  0  0  0  0999 V2000
    0.1323   -0.1350    2.1031 C   0  0  0  0  0  0  0  0  0  0  0  0
    0.2462    0.8840    1.1517 N   0  0  0  0  0  0  0  0  0  0  0  0
    0.9075    0.3574    0.0494 C   0  0  0  0  0  0  0  0  0  0  0  0
    1.3525   -0.9337    0.3420 C   0  0  0  0  0  0  0  0  0  0  0  0
    0.7606   -1.2900    1.6203 C   0  0  0  0  0  0  0  0  0  0  0  0
   -0.6051    0.0641    3.3976 C   0  0  0  0  0  0  0  0  0  0  0  0
    0.6333   -2.6703    2.2254 C   0  0  0  0  0  0  0  0  0  0  0  0
   -0.2409    2.2272    1.2612 C   0  0  0  0  0  0  0  0  0  0  0  0
    0.5518    3.3006    0.8248 C   0  0  0  0  0  0  0  0  0  0  0  0
    0.0874    4.6194    0.9618 C   0  0  0  0  0  0  0  0  0  0  0  0
   -1.1500    4.8658    1.5399 C   0  0  0  0  0  0  0  0  0  0  0  0
   -1.7220    6.4834    1.6863 Cl  0  0  0  0  0  0  0  0  0  0  0  0
   -1.9567    3.8088    1.9548 C   0  0  0  0  0  0  0  0  0  0  0  0
   -1.5044    2.4904    1.8065 C   0  0  0  0  0  0  0  0  0  0  0  0
    0.9403    1.0752   -1.2720 C   0  0  0  0  0  0  0  0  0  0  0  0
    1.7082   -3.1482    3.2228 N   0  3  0  0  0  0  0  0  0  0  0  0
    1.5513   -2.4649    4.6016 C   0  0  0  0  0  0  0  0  0  0  0  0
    2.4255   -3.0918    5.7130 C   0  0  0  0  0  0  0  0  0  0  0  0
    2.2048   -4.5683    5.7081 N   0  3  0  0  0  0  0  0  0  0  0  0
    1.6300   -4.6928    3.3273 C   0  0  0  0  0  0  0  0  0  0  0  0
    2.5247   -5.2759    4.4348 C   0  0  0  0  0  0  0  0  0  0  0  0
    2.7062   -5.2594    6.8952 C   0  0  0  0  0  0  0  0  0  0  0  0
    2.1138   -1.8217   -0.6183 C   0  0  0  0  0  0  0  0  0  0  0  0
    4.0738   -5.3166    7.1775 C   0  0  0  0  0  0  0  0  0  0  0  0
    1.7710   -5.8594    7.7346 C   0  0  0  0  0  0  0  0  0  0  0  0
    2.2116   -6.5302    8.8728 C   0  0  0  0  0  0  0  0  0  0  0  0
    4.5028   -5.9754    8.3291 C   0  0  0  0  0  0  0  0  0  0  0  0
    3.5708   -6.5842    9.1775 C   0  0  0  0  0  0  0  0  0  0  0  0
    3.2811   -1.1849   -1.3341 N   0  3  0  0  0  0  0  0  0  0  0  0
    3.9808   -2.1788   -2.2833 C   0  0  0  0  0  0  0  0  0  0  0  0
    4.2984   -0.4767   -0.4359 C   0  0  0  0  0  0  0  0  0  0  0  0
    5.1309   -1.5096   -3.0669 C   0  0  0  0  0  0  0  0  0  0  0  0
    5.4034    0.2033   -1.2660 C   0  0  0  0  0  0  0  0  0  0  0  0
    6.0150   -0.7856   -2.1534 N   0  0  0  0  0  0  0  0  0  0  0  0
    7.2885   -0.5078   -2.6632 C   0  0  0  0  0  0  0  0  0  0  0  0
    7.6854    0.7819   -3.0344 C   0  0  0  0  0  0  0  0  0  0  0  0
    8.2153   -1.5473   -2.8161 C   0  0  0  0  0  0  0  0  0  0  0  0
    8.9677    1.0227   -3.5425 C   0  0  0  0  0  0  0  0  0  0  0  0
    9.5036   -1.3100   -3.3100 C   0  0  0  0  0  0  0  0  0  0  0  0
    9.8746   -0.0197   -3.6745 C   0  0  0  0  0  0  0  0  0  0  0  0
   -0.5682   -0.8382    3.9715 H   0  0  0  0  0  0  0  0  0  0  0  0
   -1.6249    0.3147    3.1923 H   0  0  0  0  0  0  0  0  0  0  0  0
   -0.1472    0.8575    3.9505 H   0  0  0  0  0  0  0  0  0  0  0  0
    0.6239   -3.3689    1.4150 H   0  0  0  0  0  0  0  0  0  0  0  0
   -0.2579   -2.6124    2.8147 H   0  0  0  0  0  0  0  0  0  0  0  0
    1.4764    3.1207    0.4030 H   0  0  0  0  0  0  0  0  0  0  0  0
    0.6676    5.4065    0.6319 H   0  0  0  0  0  0  0  0  0  0  0  0
   -2.8831    3.9955    2.3695 H   0  0  0  0  0  0  0  0  0  0  0  0
   -2.1074    1.7066    2.1016 H   0  0  0  0  0  0  0  0  0  0  0  0
    0.5218    2.0532   -1.1571 H   0  0  0  0  0  0  0  0  0  0  0  0
    0.3696    0.5253   -1.9909 H   0  0  0  0  0  0  0  0  0  0  0  0
    1.9528    1.1577   -1.6080 H   0  0  0  0  0  0  0  0  0  0  0  0
    2.6323   -2.8817    2.8830 H   0  0  0  0  0  0  0  0  0  0  0  0
    0.5258   -2.5364    4.8986 H   0  0  0  0  0  0  0  0  0  0  0  0
    1.8748   -1.4516    4.4855 H   0  0  0  0  0  0  0  0  0  0  0  0
    2.1464   -2.6877    6.6636 H   0  0  0  0  0  0  0  0  0  0  0  0
    3.4580   -2.8734    5.5363 H   0  0  0  0  0  0  0  0  0  0  0  0
    1.9329   -5.1120    2.3906 H   0  0  0  0  0  0  0  0  0  0  0  0
    0.6190   -4.9421    3.5737 H   0  0  0  0  0  0  0  0  0  0  0  0
    2.3321   -6.3228    4.5432 H   0  0  0  0  0  0  0  0  0  0  0  0
    3.5569   -5.1437    4.1860 H   0  0  0  0  0  0  0  0  0  0  0  0
    1.4244   -2.1660   -1.3606 H   0  0  0  0  0  0  0  0  0  0  0  0
    2.5370   -2.5979   -0.0156 H   0  0  0  0  0  0  0  0  0  0  0  0
    4.7575   -4.8768    6.5417 H   0  0  0  0  0  0  0  0  0  0  0  0
    0.7638   -5.8076    7.5159 H   0  0  0  0  0  0  0  0  0  0  0  0
    1.5279   -6.9900    9.4942 H   0  0  0  0  0  0  0  0  0  0  0  0
    5.5088   -6.0142    8.5562 H   0  0  0  0  0  0  0  0  0  0  0  0
    3.8898   -7.0730   10.0286 H   0  0  0  0  0  0  0  0  0  0  0  0
    2.8545   -0.4394   -1.8842 H   0  0  0  0  0  0  0  0  0  0  0  0
    3.2619   -2.5578   -2.9793 H   0  0  0  0  0  0  0  0  0  0  0  0
    4.3960   -2.9679   -1.6918 H   0  0  0  0  0  0  0  0  0  0  0  0
    4.7465   -1.1961    0.2172 H   0  0  0  0  0  0  0  0  0  0  0  0
    3.7858    0.2772    0.1243 H   0  0  0  0  0  0  0  0  0  0  0  0
    4.7207   -0.8238   -3.7785 H   0  0  0  0  0  0  0  0  0  0  0  0
    5.6954   -2.2666   -3.5700 H   0  0  0  0  0  0  0  0  0  0  0  0
    6.1477    0.6049   -0.6105 H   0  0  0  0  0  0  0  0  0  0  0  0
    4.9804    0.9956   -1.8476 H   0  0  0  0  0  0  0  0  0  0  0  0
    7.0233    1.5669   -2.9321 H   0  0  0  0  0  0  0  0  0  0  0  0
    7.9424   -2.5088   -2.5591 H   0  0  0  0  0  0  0  0  0  0  0  0
    9.2395    1.9788   -3.8199 H   0  0  0  0  0  0  0  0  0  0  0  0
   10.1747   -2.0884   -3.4032 H   0  0  0  0  0  0  0  0  0  0  0  0
   10.8217    0.1619   -4.0421 H   0  0  0  0  0  0  0  0  0  0  0  0
  1  5  2  0  0  0  0
  1  2  1  0  0  0  0
  2  3  1  0  0  0  0
  3  4  2  0  0  0  0
  4  5  1  0  0  0  0
  4 23  1  0  0  0  0
  6  1  1  0  0  0  0
  6 41  1  0  0  0  0
  6 42  1  0  0  0  0
  6 43  1  0  0  0  0
  7  5  1  0  0  0  0
  7 44  1  0  0  0  0
  7 45  1  0  0  0  0
  8  9  2  0  0  0  0
  8  2  1  0  0  0  0
  8 14  1  0  0  0  0
  9 10  1  0  0  0  0
  9 46  1  0  0  0  0
 10 11  2  0  0  0  0
 10 47  1  0  0  0  0
 11 13  1  0  0  0  0
 12 11  1  0  0  0  0
 13 14  2  0  0  0  0
 13 48  1  0  0  0  0
 14 49  1  0  0  0  0
 15  3  1  0  0  0  0
 15 50  1  0  0  0  0
 15 51  1  0  0  0  0
 15 52  1  0  0  0  0
 16 17  1  0  0  0  0
 16  7  1  0  0  0  0
 16 20  1  0  0  0  0
 16 53  1  0  0  0  0
 17 18  1  0  0  0  0
 17 54  1  0  0  0  0
 17 55  1  0  0  0  0
 18 19  1  0  0  0  0
 18 56  1  0  0  0  0
 18 57  1  0  0  0  0
 19 21  1  0  0  0  0
 19 22  1  0  0  0  0
 20 58  1  0  0  0  0
 20 59  1  0  0  0  0
 21 20  1  0  0  0  0
 21 60  1  0  0  0  0
 21 61  1  0  0  0  0
 22 24  2  0  0  0  0
 22 25  1  0  0  0  0
 23 62  1  0  0  0  0
 23 63  1  0  0  0  0
 24 64  1  0  0  0  0
 25 65  1  0  0  0  0
 26 25  2  0  0  0  0
 26 66  1  0  0  0  0
 27 24  1  0  0  0  0
 27 67  1  0  0  0  0
 28 27  2  0  0  0  0
 28 26  1  0  0  0  0
 28 68  1  0  0  0  0
 29 23  1  0  0  0  0
 29 69  1  0  0  0  0
 30 29  1  0  0  0  0
 30 70  1  0  0  0  0
 30 71  1  0  0  0  0
 31 29  1  0  0  0  0
 31 72  1  0  0  0  0
 31 73  1  0  0  0  0
 32 30  1  0  0  0  0
 32 34  1  0  0  0  0
 32 74  1  0  0  0  0
 32 75  1  0  0  0  0
 33 31  1  0  0  0  0
 33 76  1  0  0  0  0
 33 77  1  0  0  0  0
 34 33  1  0  0  0  0
 35 34  1  0  0  0  0
 36 35  2  0  0  0  0
 36 78  1  0  0  0  0
 37 35  1  0  0  0  0
 37 79  1  0  0  0  0
 38 36  1  0  0  0  0
 38 80  1  0  0  0  0
 39 37  2  0  0  0  0
 39 40  1  0  0  0  0
 39 81  1  0  0  0  0
 40 38  2  0  0  0  0
 40 82  1  0  0  0  0
M  CHG  3  16   1  19   1  29   1
M  END
$$$$
