# Supplementary material for: Combined computational and classical medicinal chemistry procedure to disclose novel pyrrole-based compounds as potential antituberculosis agents
Source: J Comput Aided Mol Des. 2026 Apr 6;40(1):92. doi: 10.1007/s10822-026-00794-6 (PMC13053371; doi:10.1007/s10822-026-00794-6)
Supplement: Supplementary file 1 — Supplementary Material 1 [file 10822_2026_794_MOESM1_ESM.zip › Dataset.M_3-D_QSAR_Full_236/mols/TrainingSet/JMC2016_07h.sdf]

15335636_0013_0010_230.5074
 OpenBabel10172509213D

 61 64  0  0  0  0  0  0  0  0999 V2000
    0.9694    0.4141   -0.2081 C   0  0  0  0  0  0  0  0  0  0  0  0
    0.0347    0.8083    0.7591 N   0  0  0  0  0  0  0  0  0  0  0  0
   -0.3355   -0.3249    1.4746 C   0  0  0  0  0  0  0  0  0  0  0  0
    0.3370   -1.4107    0.9545 C   0  0  0  0  0  0  0  0  0  0  0  0
    1.1659   -0.9602   -0.0998 C   0  0  0  0  0  0  0  0  0  0  0  0
    1.6291    1.3799   -1.1438 C   0  0  0  0  0  0  0  0  0  0  0  0
    2.0692   -1.8201   -0.9149 C   0  0  0  0  0  0  0  0  0  0  0  0
   -0.4414    2.1329    0.9820 C   0  0  0  0  0  0  0  0  0  0  0  0
   -0.4998    2.6474    2.2844 C   0  0  0  0  0  0  0  0  0  0  0  0
   -0.9599    3.9495    2.5013 C   0  0  0  0  0  0  0  0  0  0  0  0
   -1.3658    4.7326    1.4229 C   0  0  0  0  0  0  0  0  0  0  0  0
   -1.9266    6.3345    1.6931 Cl  0  0  0  0  0  0  0  0  0  0  0  0
   -1.3192    4.2243    0.1266 C   0  0  0  0  0  0  0  0  0  0  0  0
   -0.8572    2.9240   -0.0972 C   0  0  0  0  0  0  0  0  0  0  0  0
   -1.3906   -0.3466    2.5355 C   0  0  0  0  0  0  0  0  0  0  0  0
    3.5214   -1.6919   -0.4545 N   0  3  0  0  0  0  0  0  0  0  0  0
    3.7457   -2.3053    0.9248 C   0  0  0  0  0  0  0  0  0  0  0  0
    5.2211   -2.1572    1.3726 C   0  0  0  0  0  0  0  0  0  0  0  0
    6.1843   -2.7228    0.3211 N   0  3  0  0  0  0  0  0  0  0  0  0
    4.4795   -2.2344   -1.5026 C   0  0  0  0  0  0  0  0  0  0  0  0
    5.9569   -2.0879   -1.0537 C   0  0  0  0  0  0  0  0  0  0  0  0
    7.6479   -2.7345    0.8214 C   0  0  0  0  0  0  0  0  0  0  0  0
    8.1903   -1.3185    1.0573 C   0  0  0  0  0  0  0  0  0  0  0  0
    8.5300   -3.5925   -0.1037 C   0  0  0  0  0  0  0  0  0  0  0  0
    9.4873   -2.7528   -0.9444 C   0  0  0  0  0  0  0  0  0  0  0  0
    9.7099   -1.3477    1.1877 C   0  0  0  0  0  0  0  0  0  0  0  0
   10.3877   -1.8673   -0.0816 C   0  0  0  0  0  0  0  0  0  0  0  0
    0.2503   -2.3864    1.2793 H   0  0  0  0  0  0  0  0  0  0  0  0
    2.3000    0.8508   -1.7879 H   0  0  0  0  0  0  0  0  0  0  0  0
    2.1752    2.1067   -0.5795 H   0  0  0  0  0  0  0  0  0  0  0  0
    0.8834    1.8722   -1.7324 H   0  0  0  0  0  0  0  0  0  0  0  0
    2.0011   -1.5234   -1.9407 H   0  0  0  0  0  0  0  0  0  0  0  0
    1.7652   -2.8390   -0.7950 H   0  0  0  0  0  0  0  0  0  0  0  0
   -0.2032    2.0651    3.0831 H   0  0  0  0  0  0  0  0  0  0  0  0
   -0.9989    4.3304    3.4596 H   0  0  0  0  0  0  0  0  0  0  0  0
   -1.6255    4.8073   -0.6679 H   0  0  0  0  0  0  0  0  0  0  0  0
   -0.8224    2.5468   -1.0572 H   0  0  0  0  0  0  0  0  0  0  0  0
   -1.7237    0.6519    2.7277 H   0  0  0  0  0  0  0  0  0  0  0  0
   -0.9858   -0.7665    3.4326 H   0  0  0  0  0  0  0  0  0  0  0  0
   -2.2167   -0.9408    2.2048 H   0  0  0  0  0  0  0  0  0  0  0  0
    3.7251   -0.6977   -0.3521 H   0  0  0  0  0  0  0  0  0  0  0  0
    3.4948   -3.3449    0.8891 H   0  0  0  0  0  0  0  0  0  0  0  0
    3.1255   -1.7905    1.6286 H   0  0  0  0  0  0  0  0  0  0  0  0
    5.3605   -2.6856    2.2925 H   0  0  0  0  0  0  0  0  0  0  0  0
    5.4324   -1.1157    1.4974 H   0  0  0  0  0  0  0  0  0  0  0  0
    5.9683   -3.7096    0.1798 H   0  0  0  0  0  0  0  0  0  0  0  0
    4.3384   -1.6941   -2.4153 H   0  0  0  0  0  0  0  0  0  0  0  0
    4.2723   -3.2752   -1.6396 H   0  0  0  0  0  0  0  0  0  0  0  0
    6.5886   -2.5707   -1.7698 H   0  0  0  0  0  0  0  0  0  0  0  0
    6.1888   -1.0454   -0.9877 H   0  0  0  0  0  0  0  0  0  0  0  0
    7.6726   -3.2005    1.7843 H   0  0  0  0  0  0  0  0  0  0  0  0
    7.7665   -0.9237    1.9570 H   0  0  0  0  0  0  0  0  0  0  0  0
    7.9245   -0.7011    0.2247 H   0  0  0  0  0  0  0  0  0  0  0  0
    7.8963   -4.1509   -0.7606 H   0  0  0  0  0  0  0  0  0  0  0  0
    9.1203   -4.2354    0.5153 H   0  0  0  0  0  0  0  0  0  0  0  0
    8.9150   -2.1288   -1.5986 H   0  0  0  0  0  0  0  0  0  0  0  0
   10.1147   -3.4220   -1.4953 H   0  0  0  0  0  0  0  0  0  0  0  0
    9.9736   -1.9856    2.0053 H   0  0  0  0  0  0  0  0  0  0  0  0
   10.0453   -0.3451    1.3529 H   0  0  0  0  0  0  0  0  0  0  0  0
   10.6957   -1.0268   -0.6677 H   0  0  0  0  0  0  0  0  0  0  0  0
   11.2125   -2.4729    0.2313 H   0  0  0  0  0  0  0  0  0  0  0  0
  1  5  2  0  0  0  0
  1  2  1  0  0  0  0
  2  3  1  0  0  0  0
  3  4  2  0  0  0  0
  4  5  1  0  0  0  0
  4 28  1  0  0  0  0
  6  1  1  0  0  0  0
  6 29  1  0  0  0  0
  6 30  1  0  0  0  0
  6 31  1  0  0  0  0
  7  5  1  0  0  0  0
  7 32  1  0  0  0  0
  7 33  1  0  0  0  0
  8  9  2  0  0  0  0
  8  2  1  0  0  0  0
  8 14  1  0  0  0  0
  9 10  1  0  0  0  0
  9 34  1  0  0  0  0
 10 11  2  0  0  0  0
 10 35  1  0  0  0  0
 11 13  1  0  0  0  0
 12 11  1  0  0  0  0
 13 14  2  0  0  0  0
 13 36  1  0  0  0  0
 14 37  1  0  0  0  0
 15  3  1  0  0  0  0
 15 38  1  0  0  0  0
 15 39  1  0  0  0  0
 15 40  1  0  0  0  0
 16 17  1  0  0  0  0
 16  7  1  0  0  0  0
 16 20  1  0  0  0  0
 16 41  1  0  0  0  0
 17 18  1  0  0  0  0
 17 42  1  0  0  0  0
 17 43  1  0  0  0  0
 18 19  1  0  0  0  0
 18 44  1  0  0  0  0
 18 45  1  0  0  0  0
 19 21  1  0  0  0  0
 19 46  1  0  0  0  0
 20 47  1  0  0  0  0
 20 48  1  0  0  0  0
 21 20  1  0  0  0  0
 21 49  1  0  0  0  0
 21 50  1  0  0  0  0
 22 19  1  0  0  0  0
 22 23  1  0  0  0  0
 22 24  1  0  0  0  0
 22 51  1  0  0  0  0
 23 52  1  0  0  0  0
 23 53  1  0  0  0  0
 24 54  1  0  0  0  0
 24 55  1  0  0  0  0
 25 24  1  0  0  0  0
 25 56  1  0  0  0  0
 25 57  1  0  0  0  0
 26 23  1  0  0  0  0
 26 58  1  0  0  0  0
 26 59  1  0  0  0  0
 27 25  1  0  0  0  0
 27 26  1  0  0  0  0
 27 60  1  0  0  0  0
 27 61  1  0  0  0  0
M  CHG  2  16   1  19   1
M  END
$$$$
