# Supplementary material for: Combined computational and classical medicinal chemistry procedure to disclose novel pyrrole-based compounds as potential antituberculosis agents
Source: J Comput Aided Mol Des. 2026 Apr 6;40(1):92. doi: 10.1007/s10822-026-00794-6 (PMC13053371; doi:10.1007/s10822-026-00794-6)
Supplement: Supplementary file 1 — Supplementary Material 1 [file 10822_2026_794_MOESM1_ESM.zip › Dataset.M_3-D_QSAR_Full_236/mols/TrainingSet/JMC2016_07i.sdf]

15335632_0025_0001_251.7677
 OpenBabel10172509213D

 69 74  0  0  0  0  0  0  0  0999 V2000
    1.2484   -0.7658    0.1607 C   0  0  0  0  0  0  0  0  0  0  0  0
    2.3340   -1.5783   -0.1923 N   0  0  0  0  0  0  0  0  0  0  0  0
    2.0595   -2.8661    0.2521 C   0  0  0  0  0  0  0  0  0  0  0  0
    0.8342   -2.8586    0.8869 C   0  0  0  0  0  0  0  0  0  0  0  0
    0.3110   -1.5457    0.8345 C   0  0  0  0  0  0  0  0  0  0  0  0
    1.1723    0.6875   -0.1958 C   0  0  0  0  0  0  0  0  0  0  0  0
   -0.9988   -1.1095    1.3971 C   0  0  0  0  0  0  0  0  0  0  0  0
    3.5020   -1.1646   -0.8933 C   0  0  0  0  0  0  0  0  0  0  0  0
    4.1927   -0.0143   -0.4876 C   0  0  0  0  0  0  0  0  0  0  0  0
    5.3436    0.3877   -1.1719 C   0  0  0  0  0  0  0  0  0  0  0  0
    5.8016   -0.3555   -2.2576 C   0  0  0  0  0  0  0  0  0  0  0  0
    7.2108    0.1455   -3.1028 Cl  0  0  0  0  0  0  0  0  0  0  0  0
    5.1220   -1.5034   -2.6633 C   0  0  0  0  0  0  0  0  0  0  0  0
    3.9746   -1.9144   -1.9785 C   0  0  0  0  0  0  0  0  0  0  0  0
    3.0160   -4.0121    0.1539 C   0  0  0  0  0  0  0  0  0  0  0  0
   -2.0486   -0.9821    0.2949 N   0  3  0  0  0  0  0  0  0  0  0  0
   -2.5258   -2.3365   -0.2055 C   0  0  0  0  0  0  0  0  0  0  0  0
   -3.5489   -2.1767   -1.3578 C   0  0  0  0  0  0  0  0  0  0  0  0
   -4.7391   -1.2783   -0.9604 N   0  3  0  0  0  0  0  0  0  0  0  0
   -3.1998   -0.0963    0.7198 C   0  0  0  0  0  0  0  0  0  0  0  0
   -4.2411    0.0739   -0.4173 C   0  0  0  0  0  0  0  0  0  0  0  0
   -5.8523   -1.1668   -2.0627 C   0  0  0  0  0  0  0  0  0  0  0  0
   -6.4700   -2.5718   -2.2982 C   0  0  0  0  0  0  0  0  0  0  0  0
   -5.2905   -0.6248   -3.3952 C   0  0  0  0  0  0  0  0  0  0  0  0
   -6.9884   -0.2287   -1.5710 C   0  0  0  0  0  0  0  0  0  0  0  0
   -8.1128   -0.1490   -2.6192 C   0  0  0  0  0  0  0  0  0  0  0  0
   -8.6935   -1.5508   -2.8531 C   0  0  0  0  0  0  0  0  0  0  0  0
   -7.5303    0.3886   -3.9382 C   0  0  0  0  0  0  0  0  0  0  0  0
   -6.4191   -0.5460   -4.4449 C   0  0  0  0  0  0  0  0  0  0  0  0
   -7.0067   -1.9514   -4.6668 C   0  0  0  0  0  0  0  0  0  0  0  0
   -7.5901   -2.4951   -3.3515 C   0  0  0  0  0  0  0  0  0  0  0  0
    0.3770   -3.6732    1.3256 H   0  0  0  0  0  0  0  0  0  0  0  0
    0.2573    1.0986    0.1765 H   0  0  0  0  0  0  0  0  0  0  0  0
    1.2052    0.7959   -1.2598 H   0  0  0  0  0  0  0  0  0  0  0  0
    2.0001    1.2058    0.2413 H   0  0  0  0  0  0  0  0  0  0  0  0
   -0.8761   -0.1604    1.8758 H   0  0  0  0  0  0  0  0  0  0  0  0
   -1.3299   -1.8430    2.1023 H   0  0  0  0  0  0  0  0  0  0  0  0
    3.8516    0.5358    0.3162 H   0  0  0  0  0  0  0  0  0  0  0  0
    5.8532    1.2339   -0.8732 H   0  0  0  0  0  0  0  0  0  0  0  0
    5.4658   -2.0494   -3.4687 H   0  0  0  0  0  0  0  0  0  0  0  0
    3.4762   -2.7691   -2.2720 H   0  0  0  0  0  0  0  0  0  0  0  0
    3.8795   -3.7094   -0.4008 H   0  0  0  0  0  0  0  0  0  0  0  0
    2.5411   -4.8313   -0.3444 H   0  0  0  0  0  0  0  0  0  0  0  0
    3.3115   -4.3152    1.1366 H   0  0  0  0  0  0  0  0  0  0  0  0
   -1.5939   -0.5255   -0.4958 H   0  0  0  0  0  0  0  0  0  0  0  0
   -2.9887   -2.8641    0.6021 H   0  0  0  0  0  0  0  0  0  0  0  0
   -1.6808   -2.8795   -0.5743 H   0  0  0  0  0  0  0  0  0  0  0  0
   -3.9212   -3.1437   -1.6246 H   0  0  0  0  0  0  0  0  0  0  0  0
   -3.0470   -1.7119   -2.1806 H   0  0  0  0  0  0  0  0  0  0  0  0
   -5.2267   -1.7420   -0.1938 H   0  0  0  0  0  0  0  0  0  0  0  0
   -2.8167    0.8665    0.9864 H   0  0  0  0  0  0  0  0  0  0  0  0
   -3.6872   -0.5585    1.5527 H   0  0  0  0  0  0  0  0  0  0  0  0
   -5.0783    0.6219   -0.0381 H   0  0  0  0  0  0  0  0  0  0  0  0
   -3.7653    0.5948   -1.2218 H   0  0  0  0  0  0  0  0  0  0  0  0
   -6.8756   -2.9375   -1.3781 H   0  0  0  0  0  0  0  0  0  0  0  0
   -5.7059   -3.2325   -2.6511 H   0  0  0  0  0  0  0  0  0  0  0  0
   -4.5215   -1.2793   -3.7489 H   0  0  0  0  0  0  0  0  0  0  0  0
   -4.8867    0.3533   -3.2365 H   0  0  0  0  0  0  0  0  0  0  0  0
   -6.5901    0.7507   -1.4067 H   0  0  0  0  0  0  0  0  0  0  0  0
   -7.3911   -0.6205   -0.6604 H   0  0  0  0  0  0  0  0  0  0  0  0
   -8.8867    0.5029   -2.2713 H   0  0  0  0  0  0  0  0  0  0  0  0
   -9.4711   -1.4953   -3.5860 H   0  0  0  0  0  0  0  0  0  0  0  0
   -9.0907   -1.9264   -1.9333 H   0  0  0  0  0  0  0  0  0  0  0  0
   -7.1241    1.3648   -3.7738 H   0  0  0  0  0  0  0  0  0  0  0  0
   -8.3086    0.4368   -4.6709 H   0  0  0  0  0  0  0  0  0  0  0  0
   -6.0230   -0.1676   -5.3640 H   0  0  0  0  0  0  0  0  0  0  0  0
   -6.2342   -2.6078   -5.0092 H   0  0  0  0  0  0  0  0  0  0  0  0
   -7.7861   -1.8933   -5.3976 H   0  0  0  0  0  0  0  0  0  0  0  0
   -8.0018   -3.4692   -3.5145 H   0  0  0  0  0  0  0  0  0  0  0  0
  1  5  2  0  0  0  0
  1  2  1  0  0  0  0
  2  3  1  0  0  0  0
  3  4  2  0  0  0  0
  4  5  1  0  0  0  0
  4 32  1  0  0  0  0
  6  1  1  0  0  0  0
  6 33  1  0  0  0  0
  6 34  1  0  0  0  0
  6 35  1  0  0  0  0
  7  5  1  0  0  0  0
  7 36  1  0  0  0  0
  7 37  1  0  0  0  0
  8  9  2  0  0  0  0
  8  2  1  0  0  0  0
  8 14  1  0  0  0  0
  9 10  1  0  0  0  0
  9 38  1  0  0  0  0
 10 11  2  0  0  0  0
 10 39  1  0  0  0  0
 11 13  1  0  0  0  0
 12 11  1  0  0  0  0
 13 14  2  0  0  0  0
 13 40  1  0  0  0  0
 14 41  1  0  0  0  0
 15  3  1  0  0  0  0
 15 42  1  0  0  0  0
 15 43  1  0  0  0  0
 15 44  1  0  0  0  0
 16 17  1  0  0  0  0
 16  7  1  0  0  0  0
 16 20  1  0  0  0  0
 16 45  1  0  0  0  0
 17 18  1  0  0  0  0
 17 46  1  0  0  0  0
 17 47  1  0  0  0  0
 18 19  1  0  0  0  0
 18 48  1  0  0  0  0
 18 49  1  0  0  0  0
 19 21  1  0  0  0  0
 19 50  1  0  0  0  0
 20 51  1  0  0  0  0
 20 52  1  0  0  0  0
 21 20  1  0  0  0  0
 21 53  1  0  0  0  0
 21 54  1  0  0  0  0
 22 19  1  0  0  0  0
 22 23  1  0  0  0  0
 22 24  1  0  0  0  0
 22 25  1  0  0  0  0
 23 55  1  0  0  0  0
 23 56  1  0  0  0  0
 24 57  1  0  0  0  0
 24 58  1  0  0  0  0
 25 59  1  0  0  0  0
 25 60  1  0  0  0  0
 26 25  1  0  0  0  0
 26 61  1  0  0  0  0
 27 26  1  0  0  0  0
 27 62  1  0  0  0  0
 27 63  1  0  0  0  0
 28 26  1  0  0  0  0
 28 64  1  0  0  0  0
 28 65  1  0  0  0  0
 29 28  1  0  0  0  0
 29 24  1  0  0  0  0
 29 66  1  0  0  0  0
 30 29  1  0  0  0  0
 30 67  1  0  0  0  0
 30 68  1  0  0  0  0
 31 23  1  0  0  0  0
 31 27  1  0  0  0  0
 31 30  1  0  0  0  0
 31 69  1  0  0  0  0
M  CHG  2  16   1  19   1
M  END
$$$$
