# Supplementary material for: Combined computational and classical medicinal chemistry procedure to disclose novel pyrrole-based compounds as potential antituberculosis agents
Source: J Comput Aided Mol Des. 2026 Apr 6;40(1):92. doi: 10.1007/s10822-026-00794-6 (PMC13053371; doi:10.1007/s10822-026-00794-6)
Supplement: Supplementary file 1 — Supplementary Material 1 [file 10822_2026_794_MOESM1_ESM.zip › Dataset.M_3-D_QSAR_Full_236/mols/TrainingSet/JMC2016_07j.sdf]

15335628_0002_0010_224.9018
 OpenBabel10172509213D

 61 65  0  0  0  0  0  0  0  0999 V2000
    0.3404   -1.4396    1.2200 C   0  0  0  0  0  0  0  0  0  0  0  0
   -0.4432   -0.3437    1.6032 N   0  0  0  0  0  0  0  0  0  0  0  0
   -0.0050    0.7602    0.8717 C   0  0  0  0  0  0  0  0  0  0  0  0
    1.0263    0.3411    0.0498 C   0  0  0  0  0  0  0  0  0  0  0  0
    1.2893   -1.0297    0.2827 C   0  0  0  0  0  0  0  0  0  0  0  0
    0.0797   -2.8380    1.7007 C   0  0  0  0  0  0  0  0  0  0  0  0
    2.3087   -1.9307   -0.3410 C   0  0  0  0  0  0  0  0  0  0  0  0
   -1.5139   -0.3579    2.5489 C   0  0  0  0  0  0  0  0  0  0  0  0
   -1.3793   -1.0441    3.7619 C   0  0  0  0  0  0  0  0  0  0  0  0
   -2.4267   -1.0416    4.6876 C   0  0  0  0  0  0  0  0  0  0  0  0
   -3.6042   -0.3539    4.4062 C   0  0  0  0  0  0  0  0  0  0  0  0
   -4.8839   -0.3451    5.5522 Cl  0  0  0  0  0  0  0  0  0  0  0  0
   -3.7486    0.3323    3.2029 C   0  0  0  0  0  0  0  0  0  0  0  0
   -2.7066    0.3294    2.2714 C   0  0  0  0  0  0  0  0  0  0  0  0
   -0.4636    2.1465    1.0335 C   0  0  0  0  0  0  0  0  0  0  0  0
    3.5222   -1.3392   -1.0599 N   0  3  0  0  0  0  0  0  0  0  0  0
    3.1774   -0.7691   -2.4369 C   0  0  0  0  0  0  0  0  0  0  0  0
    4.4277   -0.2306   -3.1594 C   0  0  0  0  0  0  0  0  0  0  0  0
    5.1531    0.6994   -2.2351 N   0  3  0  0  0  0  0  0  0  0  0  0
    4.3400   -0.3911   -0.1760 C   0  0  0  0  0  0  0  0  0  0  0  0
    5.5859    0.1394   -0.9141 C   0  0  0  0  0  0  0  0  0  0  0  0
    6.1757    1.5056   -2.9009 C   0  0  0  0  0  0  0  0  0  0  0  0
    7.3450    0.9310   -3.4058 C   0  0  0  0  0  0  0  0  0  0  0  0
    5.9357    2.8746   -3.0295 C   0  0  0  0  0  0  0  0  0  0  0  0
    6.8754    3.6775   -3.6760 C   0  0  0  0  0  0  0  0  0  0  0  0
    8.2805    1.7424   -4.0490 C   0  0  0  0  0  0  0  0  0  0  0  0
    8.0438    3.1110   -4.1853 C   0  0  0  0  0  0  0  0  0  0  0  0
   -0.3833    2.7914    2.2769 C   0  0  0  0  0  0  0  0  0  0  0  0
   -0.9422    2.8587   -0.0758 C   0  0  0  0  0  0  0  0  0  0  0  0
   -0.7925    4.1207    2.4121 C   0  0  0  0  0  0  0  0  0  0  0  0
   -1.3431    4.1907    0.0583 C   0  0  0  0  0  0  0  0  0  0  0  0
   -1.2662    4.8161    1.3023 C   0  0  0  0  0  0  0  0  0  0  0  0
   -1.7498    6.4567    1.4625 Cl  0  0  0  0  0  0  0  0  0  0  0  0
    1.5266    0.9365   -0.6286 H   0  0  0  0  0  0  0  0  0  0  0  0
    0.8039   -3.5018    1.2766 H   0  0  0  0  0  0  0  0  0  0  0  0
   -0.9014   -3.1414    1.4001 H   0  0  0  0  0  0  0  0  0  0  0  0
    0.1508   -2.8674    2.7679 H   0  0  0  0  0  0  0  0  0  0  0  0
    1.7900   -2.5330   -1.0573 H   0  0  0  0  0  0  0  0  0  0  0  0
    2.7429   -2.4271    0.5016 H   0  0  0  0  0  0  0  0  0  0  0  0
   -0.5061   -1.5521    3.9727 H   0  0  0  0  0  0  0  0  0  0  0  0
   -2.3271   -1.5498    5.5802 H   0  0  0  0  0  0  0  0  0  0  0  0
   -4.6228    0.8416    2.9996 H   0  0  0  0  0  0  0  0  0  0  0  0
   -2.8140    0.8336    1.3774 H   0  0  0  0  0  0  0  0  0  0  0  0
    4.1495   -2.1208   -1.2494 H   0  0  0  0  0  0  0  0  0  0  0  0
    2.4757    0.0296   -2.3159 H   0  0  0  0  0  0  0  0  0  0  0  0
    2.7624   -1.5570   -3.0301 H   0  0  0  0  0  0  0  0  0  0  0  0
    4.1340    0.2965   -4.0430 H   0  0  0  0  0  0  0  0  0  0  0  0
    5.0674   -1.0426   -3.4356 H   0  0  0  0  0  0  0  0  0  0  0  0
    4.6539   -0.9179    0.7009 H   0  0  0  0  0  0  0  0  0  0  0  0
    3.7221    0.4439    0.0807 H   0  0  0  0  0  0  0  0  0  0  0  0
    6.0510    0.9070   -0.3316 H   0  0  0  0  0  0  0  0  0  0  0  0
    6.2885   -0.6535   -1.0644 H   0  0  0  0  0  0  0  0  0  0  0  0
    7.5148   -0.0818   -3.3042 H   0  0  0  0  0  0  0  0  0  0  0  0
    5.0704    3.2892   -2.6495 H   0  0  0  0  0  0  0  0  0  0  0  0
    6.7062    4.6905   -3.7775 H   0  0  0  0  0  0  0  0  0  0  0  0
    9.1487    1.3298   -4.4245 H   0  0  0  0  0  0  0  0  0  0  0  0
    8.7365    3.7067   -4.6652 H   0  0  0  0  0  0  0  0  0  0  0  0
   -0.0198    2.2809    3.0968 H   0  0  0  0  0  0  0  0  0  0  0  0
   -0.9987    2.3963   -0.9967 H   0  0  0  0  0  0  0  0  0  0  0  0
   -0.7438    4.5859    3.3320 H   0  0  0  0  0  0  0  0  0  0  0  0
   -1.6951    4.7101   -0.7611 H   0  0  0  0  0  0  0  0  0  0  0  0
  1  5  2  0  0  0  0
  1  2  1  0  0  0  0
  2  3  1  0  0  0  0
  3  4  2  0  0  0  0
  4  5  1  0  0  0  0
  4 34  1  0  0  0  0
  6  1  1  0  0  0  0
  6 35  1  0  0  0  0
  6 36  1  0  0  0  0
  6 37  1  0  0  0  0
  7  5  1  0  0  0  0
  7 38  1  0  0  0  0
  7 39  1  0  0  0  0
  8  9  2  0  0  0  0
  8  2  1  0  0  0  0
  8 14  1  0  0  0  0
  9 10  1  0  0  0  0
  9 40  1  0  0  0  0
 10 11  2  0  0  0  0
 10 41  1  0  0  0  0
 11 13  1  0  0  0  0
 12 11  1  0  0  0  0
 13 14  2  0  0  0  0
 13 42  1  0  0  0  0
 14 43  1  0  0  0  0
 15  3  1  0  0  0  0
 15 28  2  0  0  0  0
 15 29  1  0  0  0  0
 16 17  1  0  0  0  0
 16  7  1  0  0  0  0
 16 20  1  0  0  0  0
 16 44  1  0  0  0  0
 17 18  1  0  0  0  0
 17 45  1  0  0  0  0
 17 46  1  0  0  0  0
 18 19  1  0  0  0  0
 18 47  1  0  0  0  0
 18 48  1  0  0  0  0
 19 21  1  0  0  0  0
 19 22  1  0  0  0  0
 20 49  1  0  0  0  0
 20 50  1  0  0  0  0
 21 20  1  0  0  0  0
 21 51  1  0  0  0  0
 21 52  1  0  0  0  0
 22 23  2  0  0  0  0
 22 24  1  0  0  0  0
 23 53  1  0  0  0  0
 24 54  1  0  0  0  0
 25 24  2  0  0  0  0
 25 55  1  0  0  0  0
 26 23  1  0  0  0  0
 26 56  1  0  0  0  0
 27 26  2  0  0  0  0
 27 25  1  0  0  0  0
 27 57  1  0  0  0  0
 28 58  1  0  0  0  0
 29 59  1  0  0  0  0
 30 28  1  0  0  0  0
 30 60  1  0  0  0  0
 31 29  2  0  0  0  0
 31 61  1  0  0  0  0
 32 31  1  0  0  0  0
 32 30  2  0  0  0  0
 33 32  1  0  0  0  0
M  CHG  2  16   1  19   1
M  END
$$$$
