# Supplementary material for: Combined computational and classical medicinal chemistry procedure to disclose novel pyrrole-based compounds as potential antituberculosis agents
Source: J Comput Aided Mol Des. 2026 Apr 6;40(1):92. doi: 10.1007/s10822-026-00794-6 (PMC13053371; doi:10.1007/s10822-026-00794-6)
Supplement: Supplementary file 1 — Supplementary Material 1 [file 10822_2026_794_MOESM1_ESM.zip › Dataset.M_3-D_QSAR_Full_236/mols/TrainingSet/JMC2016_07k.sdf]

15335634_0001_0007_285.2317
 OpenBabel10172509213D

 76 82  0  0  0  0  0  0  0  0999 V2000
    0.3115   -1.4456    1.0662 C   0  0  0  0  0  0  0  0  0  0  0  0
   -0.3910   -0.3329    1.5407 N   0  0  0  0  0  0  0  0  0  0  0  0
    0.0029    0.7718    0.7904 C   0  0  0  0  0  0  0  0  0  0  0  0
    0.9698    0.3485   -0.1060 C   0  0  0  0  0  0  0  0  0  0  0  0
    1.2074   -1.0349    0.0749 C   0  0  0  0  0  0  0  0  0  0  0  0
   -0.0364   -2.8452    1.4818 C   0  0  0  0  0  0  0  0  0  0  0  0
    2.1359   -1.9290   -0.6851 C   0  0  0  0  0  0  0  0  0  0  0  0
   -1.3683   -0.3338    2.5748 C   0  0  0  0  0  0  0  0  0  0  0  0
   -2.6127    0.2725    2.3589 C   0  0  0  0  0  0  0  0  0  0  0  0
   -3.5613    0.2933    3.3842 C   0  0  0  0  0  0  0  0  0  0  0  0
   -3.2558   -0.2709    4.6228 C   0  0  0  0  0  0  0  0  0  0  0  0
   -4.4244   -0.2433    5.8841 Cl  0  0  0  0  0  0  0  0  0  0  0  0
   -2.0121   -0.8585    4.8465 C   0  0  0  0  0  0  0  0  0  0  0  0
   -1.0634   -0.8913    3.8225 C   0  0  0  0  0  0  0  0  0  0  0  0
   -0.4594    2.1515    0.9865 C   0  0  0  0  0  0  0  0  0  0  0  0
    3.4671   -1.3664   -1.1807 N   0  3  0  0  0  0  0  0  0  0  0  0
    3.3527   -0.6006   -2.4852 C   0  0  0  0  0  0  0  0  0  0  0  0
    4.7493   -0.1742   -3.0003 C   0  0  0  0  0  0  0  0  0  0  0  0
    5.5376    0.6039   -1.9333 N   0  3  0  0  0  0  0  0  0  0  0  0
    4.2472   -0.6234   -0.1069 C   0  0  0  0  0  0  0  0  0  0  0  0
    5.6432   -0.1747   -0.6275 C   0  0  0  0  0  0  0  0  0  0  0  0
    6.7924    1.2834   -2.5246 C   0  0  0  0  0  0  0  0  0  0  0  0
    7.6882    0.4009   -3.4254 C   0  0  0  0  0  0  0  0  0  0  0  0
    7.6720    2.0279   -1.4898 C   0  0  0  0  0  0  0  0  0  0  0  0
    8.5919    1.3655   -4.2348 C   0  0  0  0  0  0  0  0  0  0  0  0
    8.6037   -0.5305   -2.6124 C   0  0  0  0  0  0  0  0  0  0  0  0
    8.5728    2.9969   -2.3012 C   0  0  0  0  0  0  0  0  0  0  0  0
    8.6249    1.0960   -0.7055 C   0  0  0  0  0  0  0  0  0  0  0  0
    9.4639    2.2058   -3.2844 C   0  0  0  0  0  0  0  0  0  0  0  0
   10.3689    1.2551   -2.4861 C   0  0  0  0  0  0  0  0  0  0  0  0
    9.5033    0.2836   -1.6686 C   0  0  0  0  0  0  0  0  0  0  0  0
   -0.2587    2.8106    2.2081 C   0  0  0  0  0  0  0  0  0  0  0  0
   -1.0906    2.8346   -0.0629 C   0  0  0  0  0  0  0  0  0  0  0  0
   -0.6910    4.1285    2.3796 C   0  0  0  0  0  0  0  0  0  0  0  0
   -1.5137    4.1547    0.1060 C   0  0  0  0  0  0  0  0  0  0  0  0
   -1.3156    4.7953    1.3282 C   0  0  0  0  0  0  0  0  0  0  0  0
   -1.8322    6.4210    1.5335 Cl  0  0  0  0  0  0  0  0  0  0  0  0
    1.4438    0.9489   -0.7987 H   0  0  0  0  0  0  0  0  0  0  0  0
    0.6257   -3.5349    1.0014 H   0  0  0  0  0  0  0  0  0  0  0  0
   -1.0449   -3.0616    1.1970 H   0  0  0  0  0  0  0  0  0  0  0  0
    0.0619   -2.9369    2.5433 H   0  0  0  0  0  0  0  0  0  0  0  0
    1.6026   -2.2760   -1.5454 H   0  0  0  0  0  0  0  0  0  0  0  0
    2.4219   -2.6701    0.0318 H   0  0  0  0  0  0  0  0  0  0  0  0
   -2.8278    0.7022    1.4456 H   0  0  0  0  0  0  0  0  0  0  0  0
   -4.4853    0.7248    3.2258 H   0  0  0  0  0  0  0  0  0  0  0  0
   -1.7926   -1.2688    5.7676 H   0  0  0  0  0  0  0  0  0  0  0  0
   -0.1410   -1.3248    3.9847 H   0  0  0  0  0  0  0  0  0  0  0  0
    4.0347   -2.1841   -1.4036 H   0  0  0  0  0  0  0  0  0  0  0  0
    2.7558    0.2733   -2.3272 H   0  0  0  0  0  0  0  0  0  0  0  0
    2.8984   -1.2365   -3.2161 H   0  0  0  0  0  0  0  0  0  0  0  0
    4.6257    0.4479   -3.8621 H   0  0  0  0  0  0  0  0  0  0  0  0
    5.2998   -1.0595   -3.2413 H   0  0  0  0  0  0  0  0  0  0  0  0
    5.0142    1.4220   -1.6217 H   0  0  0  0  0  0  0  0  0  0  0  0
    4.3809   -1.2690    0.7358 H   0  0  0  0  0  0  0  0  0  0  0  0
    3.6936    0.2500    0.1680 H   0  0  0  0  0  0  0  0  0  0  0  0
    6.1042    0.4479    0.1105 H   0  0  0  0  0  0  0  0  0  0  0  0
    6.2275   -1.0523   -0.8102 H   0  0  0  0  0  0  0  0  0  0  0  0
    6.3347    2.0078   -3.1654 H   0  0  0  0  0  0  0  0  0  0  0  0
    7.0628   -0.2124   -4.0399 H   0  0  0  0  0  0  0  0  0  0  0  0
    7.0227    2.5019   -0.7836 H   0  0  0  0  0  0  0  0  0  0  0  0
    7.9773    2.0179   -4.8192 H   0  0  0  0  0  0  0  0  0  0  0  0
    9.2288    0.7909   -4.8743 H   0  0  0  0  0  0  0  0  0  0  0  0
    9.2173   -1.0941   -3.2838 H   0  0  0  0  0  0  0  0  0  0  0  0
    7.9949   -1.1875   -2.0271 H   0  0  0  0  0  0  0  0  0  0  0  0
    9.1945    3.5484   -1.6272 H   0  0  0  0  0  0  0  0  0  0  0  0
    7.9505    3.6662   -2.8576 H   0  0  0  0  0  0  0  0  0  0  0  0
    8.0456    0.4244   -0.1070 H   0  0  0  0  0  0  0  0  0  0  0  0
    9.2578    1.6947   -0.0843 H   0  0  0  0  0  0  0  0  0  0  0  0
   10.0501    2.8961   -3.8542 H   0  0  0  0  0  0  0  0  0  0  0  0
   10.9872    1.8244   -1.8240 H   0  0  0  0  0  0  0  0  0  0  0  0
   10.9844    0.6994   -3.1623 H   0  0  0  0  0  0  0  0  0  0  0  0
   10.1322   -0.3852   -1.1190 H   0  0  0  0  0  0  0  0  0  0  0  0
    0.2109    2.3196    2.9849 H   0  0  0  0  0  0  0  0  0  0  0  0
   -1.2434    2.3588   -0.9658 H   0  0  0  0  0  0  0  0  0  0  0  0
   -0.5478    4.6065    3.2830 H   0  0  0  0  0  0  0  0  0  0  0  0
   -1.9718    4.6547   -0.6719 H   0  0  0  0  0  0  0  0  0  0  0  0
  1  5  2  0  0  0  0
  1  2  1  0  0  0  0
  2  3  1  0  0  0  0
  3  4  2  0  0  0  0
  4  5  1  0  0  0  0
  4 38  1  0  0  0  0
  6  1  1  0  0  0  0
  6 39  1  0  0  0  0
  6 40  1  0  0  0  0
  6 41  1  0  0  0  0
  7  5  1  0  0  0  0
  7 42  1  0  0  0  0
  7 43  1  0  0  0  0
  8  9  2  0  0  0  0
  8  2  1  0  0  0  0
  8 14  1  0  0  0  0
  9 10  1  0  0  0  0
  9 44  1  0  0  0  0
 10 11  2  0  0  0  0
 10 45  1  0  0  0  0
 11 13  1  0  0  0  0
 12 11  1  0  0  0  0
 13 14  2  0  0  0  0
 13 46  1  0  0  0  0
 14 47  1  0  0  0  0
 15  3  1  0  0  0  0
 15 32  2  0  0  0  0
 15 33  1  0  0  0  0
 16 17  1  0  0  0  0
 16  7  1  0  0  0  0
 16 20  1  0  0  0  0
 16 48  1  0  0  0  0
 17 18  1  0  0  0  0
 17 49  1  0  0  0  0
 17 50  1  0  0  0  0
 18 19  1  0  0  0  0
 18 51  1  0  0  0  0
 18 52  1  0  0  0  0
 19 21  1  0  0  0  0
 19 53  1  0  0  0  0
 20 54  1  0  0  0  0
 20 55  1  0  0  0  0
 21 20  1  0  0  0  0
 21 56  1  0  0  0  0
 21 57  1  0  0  0  0
 22 19  1  0  0  0  0
 22 23  1  0  0  0  0
 22 58  1  0  0  0  0
 23 59  1  0  0  0  0
 24 22  1  0  0  0  0
 24 60  1  0  0  0  0
 25 23  1  0  0  0  0
 25 61  1  0  0  0  0
 25 62  1  0  0  0  0
 26 23  1  0  0  0  0
 26 63  1  0  0  0  0
 26 64  1  0  0  0  0
 27 24  1  0  0  0  0
 27 65  1  0  0  0  0
 27 66  1  0  0  0  0
 28 24  1  0  0  0  0
 28 67  1  0  0  0  0
 28 68  1  0  0  0  0
 29 27  1  0  0  0  0
 29 25  1  0  0  0  0
 29 69  1  0  0  0  0
 30 29  1  0  0  0  0
 30 70  1  0  0  0  0
 30 71  1  0  0  0  0
 31 26  1  0  0  0  0
 31 28  1  0  0  0  0
 31 30  1  0  0  0  0
 31 72  1  0  0  0  0
 32 73  1  0  0  0  0
 33 74  1  0  0  0  0
 34 32  1  0  0  0  0
 34 75  1  0  0  0  0
 35 33  2  0  0  0  0
 35 76  1  0  0  0  0
 36 35  1  0  0  0  0
 36 34  2  0  0  0  0
 37 36  1  0  0  0  0
M  CHG  2  16   1  19   1
M  END
$$$$
