# Supplementary material for: Combined computational and classical medicinal chemistry procedure to disclose novel pyrrole-based compounds as potential antituberculosis agents
Source: J Comput Aided Mol Des. 2026 Apr 6;40(1):92. doi: 10.1007/s10822-026-00794-6 (PMC13053371; doi:10.1007/s10822-026-00794-6)
Supplement: Supplementary file 1 — Supplementary Material 1 [file 10822_2026_794_MOESM1_ESM.zip › Dataset.M_3-D_QSAR_Full_236/mols/TrainingSet/JMC2016_07l.sdf]

15335630_0026_0001_278.4124
 OpenBabel10172509213D

 76 82  0  0  0  0  0  0  0  0999 V2000
    0.1885    0.8596    0.8893 C   0  0  0  0  0  0  0  0  0  0  0  0
    1.4091    0.5163    0.2874 N   0  0  0  0  0  0  0  0  0  0  0  0
    1.4908   -0.8701    0.2513 C   0  0  0  0  0  0  0  0  0  0  0  0
    0.3853   -1.3877    0.8986 C   0  0  0  0  0  0  0  0  0  0  0  0
   -0.4679   -0.3170    1.2581 C   0  0  0  0  0  0  0  0  0  0  0  0
   -0.2737    2.2452    1.0849 C   0  0  0  0  0  0  0  0  0  0  0  0
   -1.7991   -0.4350    1.9269 C   0  0  0  0  0  0  0  0  0  0  0  0
    2.4275    1.4222   -0.1321 C   0  0  0  0  0  0  0  0  0  0  0  0
    3.0574    1.2578   -1.3734 C   0  0  0  0  0  0  0  0  0  0  0  0
    4.0677    2.1450   -1.7646 C   0  0  0  0  0  0  0  0  0  0  0  0
    4.4455    3.1898   -0.9213 C   0  0  0  0  0  0  0  0  0  0  0  0
    5.6844    4.2797   -1.4079 Cl  0  0  0  0  0  0  0  0  0  0  0  0
    3.8258    3.3563    0.3148 C   0  0  0  0  0  0  0  0  0  0  0  0
    2.8183    2.4707    0.7158 C   0  0  0  0  0  0  0  0  0  0  0  0
    2.6756   -1.6353   -0.2488 C   0  0  0  0  0  0  0  0  0  0  0  0
   -2.9447   -0.9157    1.0270 N   0  3  0  0  0  0  0  0  0  0  0  0
   -3.0035   -0.2741   -0.3622 C   0  0  0  0  0  0  0  0  0  0  0  0
   -2.5277   -1.2405   -1.4808 C   0  0  0  0  0  0  0  0  0  0  0  0
   -3.3641   -2.5456   -1.5304 N   0  3  0  0  0  0  0  0  0  0  0  0
   -3.0764   -2.4350    1.0146 C   0  0  0  0  0  0  0  0  0  0  0  0
   -3.9546   -2.9245   -0.1598 C   0  0  0  0  0  0  0  0  0  0  0  0
   -4.3606   -2.6759   -2.7219 C   0  0  0  0  0  0  0  0  0  0  0  0
   -5.1849   -3.9845   -2.5792 C   0  0  0  0  0  0  0  0  0  0  0  0
   -3.5560   -2.7730   -4.0442 C   0  0  0  0  0  0  0  0  0  0  0  0
   -5.3240   -1.4691   -2.7864 C   0  0  0  0  0  0  0  0  0  0  0  0
   -6.2903   -1.6387   -3.9806 C   0  0  0  0  0  0  0  0  0  0  0  0
   -7.1009   -2.9340   -3.8087 C   0  0  0  0  0  0  0  0  0  0  0  0
   -5.4728   -1.7197   -5.2830 C   0  0  0  0  0  0  0  0  0  0  0  0
   -4.5177   -2.9242   -5.2398 C   0  0  0  0  0  0  0  0  0  0  0  0
   -5.3427   -4.2086   -5.0721 C   0  0  0  0  0  0  0  0  0  0  0  0
   -6.1518   -4.1432   -3.7677 C   0  0  0  0  0  0  0  0  0  0  0  0
   -0.4848    2.7310    2.3859 C   0  0  0  0  0  0  0  0  0  0  0  0
   -0.5067    3.0931   -0.0059 C   0  0  0  0  0  0  0  0  0  0  0  0
   -0.9422    4.4101    0.2007 C   0  0  0  0  0  0  0  0  0  0  0  0
   -0.9168    4.0456    2.5892 C   0  0  0  0  0  0  0  0  0  0  0  0
   -1.1461    4.8788    1.4952 C   0  0  0  0  0  0  0  0  0  0  0  0
   -1.6885    6.4884    1.7464 Cl  0  0  0  0  0  0  0  0  0  0  0  0
    0.2109   -2.3870    1.0881 H   0  0  0  0  0  0  0  0  0  0  0  0
   -2.0625    0.5283    2.3111 H   0  0  0  0  0  0  0  0  0  0  0  0
   -1.6845   -1.1821    2.6843 H   0  0  0  0  0  0  0  0  0  0  0  0
    2.7774    0.4850   -1.9974 H   0  0  0  0  0  0  0  0  0  0  0  0
    4.5333    2.0257   -2.6779 H   0  0  0  0  0  0  0  0  0  0  0  0
    4.1089    4.1315    0.9344 H   0  0  0  0  0  0  0  0  0  0  0  0
    2.3630    2.5886    1.6344 H   0  0  0  0  0  0  0  0  0  0  0  0
    3.3688   -0.9606   -0.7061 H   0  0  0  0  0  0  0  0  0  0  0  0
    2.3548   -2.3591   -0.9686 H   0  0  0  0  0  0  0  0  0  0  0  0
    3.1503   -2.1333    0.5707 H   0  0  0  0  0  0  0  0  0  0  0  0
   -3.7891   -0.5575    1.4732 H   0  0  0  0  0  0  0  0  0  0  0  0
   -2.3763    0.5928   -0.3672 H   0  0  0  0  0  0  0  0  0  0  0  0
   -4.0237   -0.0208   -0.5618 H   0  0  0  0  0  0  0  0  0  0  0  0
   -1.5039   -1.4952   -1.3023 H   0  0  0  0  0  0  0  0  0  0  0  0
   -2.6495   -0.7393   -2.4183 H   0  0  0  0  0  0  0  0  0  0  0  0
   -2.6806   -3.2691   -1.7534 H   0  0  0  0  0  0  0  0  0  0  0  0
   -3.5206   -2.7519    1.9350 H   0  0  0  0  0  0  0  0  0  0  0  0
   -2.0986   -2.8531    0.8961 H   0  0  0  0  0  0  0  0  0  0  0  0
   -4.0398   -3.9897   -0.1047 H   0  0  0  0  0  0  0  0  0  0  0  0
   -4.9099   -2.4503   -0.0732 H   0  0  0  0  0  0  0  0  0  0  0  0
   -5.7473   -3.9493   -1.6696 H   0  0  0  0  0  0  0  0  0  0  0  0
   -4.5135   -4.8175   -2.5648 H   0  0  0  0  0  0  0  0  0  0  0  0
   -2.9073   -3.6229   -4.0021 H   0  0  0  0  0  0  0  0  0  0  0  0
   -2.9792   -1.8805   -4.1695 H   0  0  0  0  0  0  0  0  0  0  0  0
   -4.7590   -0.5690   -2.9108 H   0  0  0  0  0  0  0  0  0  0  0  0
   -5.8878   -1.4162   -1.8785 H   0  0  0  0  0  0  0  0  0  0  0  0
   -6.9587   -0.8042   -4.0217 H   0  0  0  0  0  0  0  0  0  0  0  0
   -7.7770   -3.0413   -4.6310 H   0  0  0  0  0  0  0  0  0  0  0  0
   -7.6511   -2.8865   -2.8922 H   0  0  0  0  0  0  0  0  0  0  0  0
   -4.9030   -0.8214   -5.3985 H   0  0  0  0  0  0  0  0  0  0  0  0
   -6.1437   -1.8370   -6.1082 H   0  0  0  0  0  0  0  0  0  0  0  0
   -3.9518   -2.9718   -6.1466 H   0  0  0  0  0  0  0  0  0  0  0  0
   -4.6844   -5.0515   -5.0395 H   0  0  0  0  0  0  0  0  0  0  0  0
   -6.0146   -4.3065   -5.8991 H   0  0  0  0  0  0  0  0  0  0  0  0
   -6.7219   -5.0419   -3.6572 H   0  0  0  0  0  0  0  0  0  0  0  0
   -0.3201    2.1141    3.1967 H   0  0  0  0  0  0  0  0  0  0  0  0
   -0.3571    2.7467   -0.9664 H   0  0  0  0  0  0  0  0  0  0  0  0
   -1.1113    5.0309   -0.6062 H   0  0  0  0  0  0  0  0  0  0  0  0
   -1.0656    4.3983    3.5476 H   0  0  0  0  0  0  0  0  0  0  0  0
  1  5  2  0  0  0  0
  1  2  1  0  0  0  0
  2  3  1  0  0  0  0
  3  4  2  0  0  0  0
  4  5  1  0  0  0  0
  4 38  1  0  0  0  0
  6  1  1  0  0  0  0
  6 32  2  0  0  0  0
  6 33  1  0  0  0  0
  7  5  1  0  0  0  0
  7 39  1  0  0  0  0
  7 40  1  0  0  0  0
  8  9  2  0  0  0  0
  8  2  1  0  0  0  0
  8 14  1  0  0  0  0
  9 10  1  0  0  0  0
  9 41  1  0  0  0  0
 10 11  2  0  0  0  0
 10 42  1  0  0  0  0
 11 13  1  0  0  0  0
 12 11  1  0  0  0  0
 13 14  2  0  0  0  0
 13 43  1  0  0  0  0
 14 44  1  0  0  0  0
 15  3  1  0  0  0  0
 15 45  1  0  0  0  0
 15 46  1  0  0  0  0
 15 47  1  0  0  0  0
 16 17  1  0  0  0  0
 16  7  1  0  0  0  0
 16 20  1  0  0  0  0
 16 48  1  0  0  0  0
 17 18  1  0  0  0  0
 17 49  1  0  0  0  0
 17 50  1  0  0  0  0
 18 19  1  0  0  0  0
 18 51  1  0  0  0  0
 18 52  1  0  0  0  0
 19 21  1  0  0  0  0
 19 53  1  0  0  0  0
 20 54  1  0  0  0  0
 20 55  1  0  0  0  0
 21 20  1  0  0  0  0
 21 56  1  0  0  0  0
 21 57  1  0  0  0  0
 22 19  1  0  0  0  0
 22 23  1  0  0  0  0
 22 24  1  0  0  0  0
 22 25  1  0  0  0  0
 23 58  1  0  0  0  0
 23 59  1  0  0  0  0
 24 60  1  0  0  0  0
 24 61  1  0  0  0  0
 25 62  1  0  0  0  0
 25 63  1  0  0  0  0
 26 25  1  0  0  0  0
 26 64  1  0  0  0  0
 27 26  1  0  0  0  0
 27 65  1  0  0  0  0
 27 66  1  0  0  0  0
 28 26  1  0  0  0  0
 28 67  1  0  0  0  0
 28 68  1  0  0  0  0
 29 28  1  0  0  0  0
 29 24  1  0  0  0  0
 29 69  1  0  0  0  0
 30 29  1  0  0  0  0
 30 70  1  0  0  0  0
 30 71  1  0  0  0  0
 31 23  1  0  0  0  0
 31 27  1  0  0  0  0
 31 30  1  0  0  0  0
 31 72  1  0  0  0  0
 32 73  1  0  0  0  0
 33 74  1  0  0  0  0
 34 33  2  0  0  0  0
 34 75  1  0  0  0  0
 35 32  1  0  0  0  0
 35 76  1  0  0  0  0
 36 35  2  0  0  0  0
 36 34  1  0  0  0  0
 37 36  1  0  0  0  0
M  CHG  2  16   1  19   1
M  END
$$$$
