# Supplementary material for: Combined computational and classical medicinal chemistry procedure to disclose novel pyrrole-based compounds as potential antituberculosis agents
Source: J Comput Aided Mol Des. 2026 Apr 6;40(1):92. doi: 10.1007/s10822-026-00794-6 (PMC13053371; doi:10.1007/s10822-026-00794-6)
Supplement: Supplementary file 1 — Supplementary Material 1 [file 10822_2026_794_MOESM1_ESM.zip › Dataset.M_3-D_QSAR_Full_236/mols/TrainingSet/JMC2016_09a.sdf]

15335684_0014_0001_69.3821
 OpenBabel10172509213D

 48 50  0  0  0  0  0  0  0  0999 V2000
    1.1758    0.3786    0.1379 C   0  0  0  0  0  0  0  0  0  0  0  0
    0.0649    0.7857    0.8863 N   0  0  0  0  0  0  0  0  0  0  0  0
   -0.5014   -0.3502    1.4549 C   0  0  0  0  0  0  0  0  0  0  0  0
    0.2557   -1.4444    1.0920 C   0  0  0  0  0  0  0  0  0  0  0  0
    1.3074   -1.0022    0.2564 C   0  0  0  0  0  0  0  0  0  0  0  0
    2.0964    1.3414   -0.5470 C   0  0  0  0  0  0  0  0  0  0  0  0
    2.3416   -1.8799   -0.3589 C   0  0  0  0  0  0  0  0  0  0  0  0
   -0.4043    2.1227    1.0425 C   0  0  0  0  0  0  0  0  0  0  0  0
   -0.7472    2.5994    2.3153 C   0  0  0  0  0  0  0  0  0  0  0  0
   -1.2056    3.9106    2.4713 C   0  0  0  0  0  0  0  0  0  0  0  0
   -1.3266    4.7407    1.3593 C   0  0  0  0  0  0  0  0  0  0  0  0
   -1.8956    6.3509    1.5515 Cl  0  0  0  0  0  0  0  0  0  0  0  0
   -0.9916    4.2720    0.0903 C   0  0  0  0  0  0  0  0  0  0  0  0
   -0.5276    2.9631   -0.0712 C   0  0  0  0  0  0  0  0  0  0  0  0
   -1.7650   -0.3597    2.2536 C   0  0  0  0  0  0  0  0  0  0  0  0
    1.9795   -2.1347   -1.7823 N   0  3  0  0  0  0  0  0  0  0  0  0
    2.8763   -3.0626   -2.5324 C   0  0  0  0  0  0  0  0  0  0  0  0
    4.1773   -2.3703   -2.9387 C   0  0  0  0  0  0  0  0  0  0  0  0
    5.0554   -3.3098   -3.7217 C   0  0  0  0  0  0  0  0  0  0  0  0
    4.9000   -3.4381   -5.1090 C   0  0  0  0  0  0  0  0  0  0  0  0
    6.0168   -4.0932   -3.0683 C   0  0  0  0  0  0  0  0  0  0  0  0
    5.6915   -4.3353   -5.8274 C   0  0  0  0  0  0  0  0  0  0  0  0
    6.8063   -4.9886   -3.7908 C   0  0  0  0  0  0  0  0  0  0  0  0
    6.6420   -5.1111   -5.1686 C   0  0  0  0  0  0  0  0  0  0  0  0
    0.0839   -2.4201    1.3811 H   0  0  0  0  0  0  0  0  0  0  0  0
    2.8673    0.7990   -1.0534 H   0  0  0  0  0  0  0  0  0  0  0  0
    2.5365    1.9922    0.1794 H   0  0  0  0  0  0  0  0  0  0  0  0
    1.5431    1.9208   -1.2563 H   0  0  0  0  0  0  0  0  0  0  0  0
    2.3857   -2.8082    0.1715 H   0  0  0  0  0  0  0  0  0  0  0  0
    3.2971   -1.4009   -0.3098 H   0  0  0  0  0  0  0  0  0  0  0  0
   -0.6612    1.9819    3.1377 H   0  0  0  0  0  0  0  0  0  0  0  0
   -1.4540    4.2631    3.4089 H   0  0  0  0  0  0  0  0  0  0  0  0
   -1.0860    4.8910   -0.7300 H   0  0  0  0  0  0  0  0  0  0  0  0
   -0.2762    2.6164   -1.0102 H   0  0  0  0  0  0  0  0  0  0  0  0
   -2.1196    0.6429    2.3720 H   0  0  0  0  0  0  0  0  0  0  0  0
   -1.5754   -0.7870    3.2161 H   0  0  0  0  0  0  0  0  0  0  0  0
   -2.5045   -0.9418    1.7444 H   0  0  0  0  0  0  0  0  0  0  0  0
    1.9808   -1.2385   -2.2694 H   0  0  0  0  0  0  0  0  0  0  0  0
    1.0698   -2.5953   -1.7552 H   0  0  0  0  0  0  0  0  0  0  0  0
    2.3710   -3.3996   -3.4133 H   0  0  0  0  0  0  0  0  0  0  0  0
    3.1175   -3.8877   -1.8953 H   0  0  0  0  0  0  0  0  0  0  0  0
    4.6973   -2.0544   -2.0585 H   0  0  0  0  0  0  0  0  0  0  0  0
    3.9417   -1.5261   -3.5525 H   0  0  0  0  0  0  0  0  0  0  0  0
    4.1965   -2.8660   -5.6017 H   0  0  0  0  0  0  0  0  0  0  0  0
    6.1414   -4.0073   -2.0475 H   0  0  0  0  0  0  0  0  0  0  0  0
    5.5722   -4.4240   -6.8486 H   0  0  0  0  0  0  0  0  0  0  0  0
    7.5132   -5.5611   -3.3035 H   0  0  0  0  0  0  0  0  0  0  0  0
    7.2243   -5.7764   -5.7009 H   0  0  0  0  0  0  0  0  0  0  0  0
  1  5  2  0  0  0  0
  1  2  1  0  0  0  0
  2  3  1  0  0  0  0
  3  4  2  0  0  0  0
  4  5  1  0  0  0  0
  4 25  1  0  0  0  0
  6  1  1  0  0  0  0
  6 26  1  0  0  0  0
  6 27  1  0  0  0  0
  6 28  1  0  0  0  0
  7  5  1  0  0  0  0
  7 29  1  0  0  0  0
  7 30  1  0  0  0  0
  8  9  2  0  0  0  0
  8  2  1  0  0  0  0
  8 14  1  0  0  0  0
  9 10  1  0  0  0  0
  9 31  1  0  0  0  0
 10 11  2  0  0  0  0
 10 32  1  0  0  0  0
 11 13  1  0  0  0  0
 12 11  1  0  0  0  0
 13 14  2  0  0  0  0
 13 33  1  0  0  0  0
 14 34  1  0  0  0  0
 15  3  1  0  0  0  0
 15 35  1  0  0  0  0
 15 36  1  0  0  0  0
 15 37  1  0  0  0  0
 16  7  1  0  0  0  0
 16 17  1  0  0  0  0
 16 38  1  0  0  0  0
 16 39  1  0  0  0  0
 17 40  1  0  0  0  0
 17 41  1  0  0  0  0
 18 17  1  0  0  0  0
 18 42  1  0  0  0  0
 18 43  1  0  0  0  0
 19 18  1  0  0  0  0
 20 19  2  0  0  0  0
 20 44  1  0  0  0  0
 21 19  1  0  0  0  0
 21 45  1  0  0  0  0
 22 20  1  0  0  0  0
 22 46  1  0  0  0  0
 23 21  2  0  0  0  0
 23 47  1  0  0  0  0
 24 23  1  0  0  0  0
 24 22  2  0  0  0  0
 24 48  1  0  0  0  0
M  CHG  1  16   1
M  END
$$$$
