# Supplementary material for: Combined computational and classical medicinal chemistry procedure to disclose novel pyrrole-based compounds as potential antituberculosis agents
Source: J Comput Aided Mol Des. 2026 Apr 6;40(1):92. doi: 10.1007/s10822-026-00794-6 (PMC13053371; doi:10.1007/s10822-026-00794-6)
Supplement: Supplementary file 1 — Supplementary Material 1 [file 10822_2026_794_MOESM1_ESM.zip › Dataset.M_3-D_QSAR_Full_236/mols/TrainingSet/JMC2016_09b.sdf]

15335680_0019_0002_47.3444
 OpenBabel10172509213D

 45 47  0  0  0  0  0  0  0  0999 V2000
    0.7564    0.2594   -0.2147 C   0  0  0  0  0  0  0  0  0  0  0  0
   -0.1243    0.7276    0.7669 N   0  0  0  0  0  0  0  0  0  0  0  0
   -0.5624   -0.3685    1.5016 C   0  0  0  0  0  0  0  0  0  0  0  0
    0.0304   -1.5023    0.9872 C   0  0  0  0  0  0  0  0  0  0  0  0
    0.8753   -1.1222   -0.0858 C   0  0  0  0  0  0  0  0  0  0  0  0
    1.4635    1.1680   -1.1738 C   0  0  0  0  0  0  0  0  0  0  0  0
    1.7106   -2.0505   -0.9028 C   0  0  0  0  0  0  0  0  0  0  0  0
   -0.5056    2.0838    0.9832 C   0  0  0  0  0  0  0  0  0  0  0  0
   -0.4974    2.6150    2.2801 C   0  0  0  0  0  0  0  0  0  0  0  0
   -0.8681    3.9458    2.4926 C   0  0  0  0  0  0  0  0  0  0  0  0
   -1.2505    4.7414    1.4145 C   0  0  0  0  0  0  0  0  0  0  0  0
   -1.7057    6.3780    1.6793 Cl  0  0  0  0  0  0  0  0  0  0  0  0
   -1.2668    4.2181    0.1233 C   0  0  0  0  0  0  0  0  0  0  0  0
   -0.8941    2.8887   -0.0956 C   0  0  0  0  0  0  0  0  0  0  0  0
   -1.5942   -0.3048    2.5816 C   0  0  0  0  0  0  0  0  0  0  0  0
    2.6122   -2.9058   -0.0764 N   0  3  0  0  0  0  0  0  0  0  0  0
    3.6835   -2.2001    0.6863 C   0  0  0  0  0  0  0  0  0  0  0  0
    4.7403   -1.5942   -0.1915 C   0  0  0  0  0  0  0  0  0  0  0  0
    4.8761   -0.2006   -0.2763 C   0  0  0  0  0  0  0  0  0  0  0  0
    5.6044   -2.4074   -0.9427 C   0  0  0  0  0  0  0  0  0  0  0  0
    6.5691   -1.8346   -1.7728 C   0  0  0  0  0  0  0  0  0  0  0  0
    5.8417    0.3673   -1.1081 C   0  0  0  0  0  0  0  0  0  0  0  0
    6.6843   -0.4491   -1.8579 C   0  0  0  0  0  0  0  0  0  0  0  0
   -0.1164   -2.4658    1.3264 H   0  0  0  0  0  0  0  0  0  0  0  0
    2.0800    0.5867   -1.8272 H   0  0  0  0  0  0  0  0  0  0  0  0
    2.0730    1.8578   -0.6282 H   0  0  0  0  0  0  0  0  0  0  0  0
    0.7424    1.7083   -1.7508 H   0  0  0  0  0  0  0  0  0  0  0  0
    2.3107   -1.4696   -1.5717 H   0  0  0  0  0  0  0  0  0  0  0  0
    1.0438   -2.7026   -1.4273 H   0  0  0  0  0  0  0  0  0  0  0  0
   -0.2177    2.0235    3.0782 H   0  0  0  0  0  0  0  0  0  0  0  0
   -0.8586    4.3387    3.4468 H   0  0  0  0  0  0  0  0  0  0  0  0
   -1.5538    4.8114   -0.6708 H   0  0  0  0  0  0  0  0  0  0  0  0
   -0.9051    2.5003   -1.0517 H   0  0  0  0  0  0  0  0  0  0  0  0
   -1.8592    0.7161    2.7619 H   0  0  0  0  0  0  0  0  0  0  0  0
   -1.1989   -0.7344    3.4783 H   0  0  0  0  0  0  0  0  0  0  0  0
   -2.4629   -0.8505    2.2776 H   0  0  0  0  0  0  0  0  0  0  0  0
    3.0647   -3.5733   -0.7010 H   0  0  0  0  0  0  0  0  0  0  0  0
    2.0106   -3.3284    0.6307 H   0  0  0  0  0  0  0  0  0  0  0  0
    4.1509   -2.9030    1.3439 H   0  0  0  0  0  0  0  0  0  0  0  0
    3.2163   -1.3976    1.2179 H   0  0  0  0  0  0  0  0  0  0  0  0
    4.2572    0.4091    0.2807 H   0  0  0  0  0  0  0  0  0  0  0  0
    5.5256   -3.4345   -0.8805 H   0  0  0  0  0  0  0  0  0  0  0  0
    7.1982   -2.4386   -2.3245 H   0  0  0  0  0  0  0  0  0  0  0  0
    5.9315    1.3937   -1.1677 H   0  0  0  0  0  0  0  0  0  0  0  0
    7.3944   -0.0276   -2.4769 H   0  0  0  0  0  0  0  0  0  0  0  0
  1  5  2  0  0  0  0
  1  2  1  0  0  0  0
  2  3  1  0  0  0  0
  3  4  2  0  0  0  0
  4  5  1  0  0  0  0
  4 24  1  0  0  0  0
  6  1  1  0  0  0  0
  6 25  1  0  0  0  0
  6 26  1  0  0  0  0
  6 27  1  0  0  0  0
  7  5  1  0  0  0  0
  7 28  1  0  0  0  0
  7 29  1  0  0  0  0
  8  9  2  0  0  0  0
  8  2  1  0  0  0  0
  8 14  1  0  0  0  0
  9 10  1  0  0  0  0
  9 30  1  0  0  0  0
 10 11  2  0  0  0  0
 10 31  1  0  0  0  0
 11 13  1  0  0  0  0
 12 11  1  0  0  0  0
 13 14  2  0  0  0  0
 13 32  1  0  0  0  0
 14 33  1  0  0  0  0
 15  3  1  0  0  0  0
 15 34  1  0  0  0  0
 15 35  1  0  0  0  0
 15 36  1  0  0  0  0
 16  7  1  0  0  0  0
 16 17  1  0  0  0  0
 16 37  1  0  0  0  0
 16 38  1  0  0  0  0
 17 39  1  0  0  0  0
 17 40  1  0  0  0  0
 18 19  2  0  0  0  0
 18 20  1  0  0  0  0
 18 17  1  0  0  0  0
 19 41  1  0  0  0  0
 20 42  1  0  0  0  0
 21 20  2  0  0  0  0
 21 43  1  0  0  0  0
 22 19  1  0  0  0  0
 22 44  1  0  0  0  0
 23 22  2  0  0  0  0
 23 21  1  0  0  0  0
 23 45  1  0  0  0  0
M  CHG  1  16   1
M  END
$$$$
