# Supplementary material for: Combined computational and classical medicinal chemistry procedure to disclose novel pyrrole-based compounds as potential antituberculosis agents
Source: J Comput Aided Mol Des. 2026 Apr 6;40(1):92. doi: 10.1007/s10822-026-00794-6 (PMC13053371; doi:10.1007/s10822-026-00794-6)
Supplement: Supplementary file 1 — Supplementary Material 1 [file 10822_2026_794_MOESM1_ESM.zip › Dataset.M_3-D_QSAR_Full_236/mols/TrainingSet/JMC2016_09c.sdf]

15335678_0022_0001_48.5778
 OpenBabel10172509213D

 48 50  0  0  0  0  0  0  0  0999 V2000
    1.0741    0.3979   -0.0916 C   0  0  0  0  0  0  0  0  0  0  0  0
    0.0625    0.7937    0.7915 N   0  0  0  0  0  0  0  0  0  0  0  0
   -0.3951   -0.3428    1.4494 C   0  0  0  0  0  0  0  0  0  0  0  0
    0.3076   -1.4317    0.9778 C   0  0  0  0  0  0  0  0  0  0  0  0
    1.2349   -0.9815    0.0087 C   0  0  0  0  0  0  0  0  0  0  0  0
    1.8511    1.3637   -0.9317 C   0  0  0  0  0  0  0  0  0  0  0  0
    2.1964   -1.8458   -0.7309 C   0  0  0  0  0  0  0  0  0  0  0  0
   -0.4118    2.1233    0.9889 C   0  0  0  0  0  0  0  0  0  0  0  0
   -0.7087    2.9364   -0.1129 C   0  0  0  0  0  0  0  0  0  0  0  0
   -1.1728    4.2400    0.0858 C   0  0  0  0  0  0  0  0  0  0  0  0
   -1.3385    4.7294    1.3798 C   0  0  0  0  0  0  0  0  0  0  0  0
   -1.9052    6.3348    1.6200 Cl  0  0  0  0  0  0  0  0  0  0  0  0
   -1.0480    3.9254    2.4800 C   0  0  0  0  0  0  0  0  0  0  0  0
   -0.5867    2.6201    2.2874 C   0  0  0  0  0  0  0  0  0  0  0  0
   -1.5374   -0.3621    2.4134 C   0  0  0  0  0  0  0  0  0  0  0  0
    3.5685   -1.7949   -0.1374 N   0  3  0  0  0  0  0  0  0  0  0  0
    3.7614   -2.4500    1.2053 C   0  0  0  0  0  0  0  0  0  0  0  0
    3.5587   -3.9664    1.0654 C   0  0  0  0  0  0  0  0  0  0  0  0
    5.1583   -2.0765    1.7297 C   0  0  0  0  0  0  0  0  0  0  0  0
    4.3968   -4.7397    2.0763 C   0  0  0  0  0  0  0  0  0  0  0  0
    6.2130   -3.0999    1.3240 C   0  0  0  0  0  0  0  0  0  0  0  0
    5.8930   -4.4917    1.8744 C   0  0  0  0  0  0  0  0  0  0  0  0
    0.1788   -2.4098    1.2807 H   0  0  0  0  0  0  0  0  0  0  0  0
    2.5650    0.8286   -1.5223 H   0  0  0  0  0  0  0  0  0  0  0  0
    2.3617    2.0578   -0.2973 H   0  0  0  0  0  0  0  0  0  0  0  0
    1.1818    1.8949   -1.5758 H   0  0  0  0  0  0  0  0  0  0  0  0
    2.2473   -1.5146   -1.7471 H   0  0  0  0  0  0  0  0  0  0  0  0
    1.8474   -2.8554   -0.6693 H   0  0  0  0  0  0  0  0  0  0  0  0
   -0.5848    2.5730   -1.0708 H   0  0  0  0  0  0  0  0  0  0  0  0
   -1.3925    4.8393   -0.7251 H   0  0  0  0  0  0  0  0  0  0  0  0
   -1.1733    4.2932    3.4361 H   0  0  0  0  0  0  0  0  0  0  0  0
   -0.3749    2.0223    3.1015 H   0  0  0  0  0  0  0  0  0  0  0  0
   -1.8746    0.6384    2.5870 H   0  0  0  0  0  0  0  0  0  0  0  0
   -1.2169   -0.7958    3.3376 H   0  0  0  0  0  0  0  0  0  0  0  0
   -2.3384   -0.9427    2.0057 H   0  0  0  0  0  0  0  0  0  0  0  0
    3.8243   -0.8124   -0.0393 H   0  0  0  0  0  0  0  0  0  0  0  0
    4.1528   -2.3314   -0.7786 H   0  0  0  0  0  0  0  0  0  0  0  0
    3.0412   -2.1063    1.9181 H   0  0  0  0  0  0  0  0  0  0  0  0
    3.8426   -4.2651    0.0780 H   0  0  0  0  0  0  0  0  0  0  0  0
    2.5274   -4.1846    1.2488 H   0  0  0  0  0  0  0  0  0  0  0  0
    5.1231   -2.0216    2.7977 H   0  0  0  0  0  0  0  0  0  0  0  0
    5.4306   -1.1341    1.3025 H   0  0  0  0  0  0  0  0  0  0  0  0
    4.1998   -5.7853    1.9633 H   0  0  0  0  0  0  0  0  0  0  0  0
    4.1314   -4.4047    3.0572 H   0  0  0  0  0  0  0  0  0  0  0  0
    7.1634   -2.7872    1.7032 H   0  0  0  0  0  0  0  0  0  0  0  0
    6.2268   -3.1589    0.2557 H   0  0  0  0  0  0  0  0  0  0  0  0
    6.2675   -5.2217    1.1876 H   0  0  0  0  0  0  0  0  0  0  0  0
    6.3563   -4.5636    2.8362 H   0  0  0  0  0  0  0  0  0  0  0  0
  1  5  2  0  0  0  0
  1  2  1  0  0  0  0
  2  3  1  0  0  0  0
  3  4  2  0  0  0  0
  4  5  1  0  0  0  0
  4 23  1  0  0  0  0
  6  1  1  0  0  0  0
  6 24  1  0  0  0  0
  6 25  1  0  0  0  0
  6 26  1  0  0  0  0
  7  5  1  0  0  0  0
  7 27  1  0  0  0  0
  7 28  1  0  0  0  0
  8  9  2  0  0  0  0
  8  2  1  0  0  0  0
  8 14  1  0  0  0  0
  9 10  1  0  0  0  0
  9 29  1  0  0  0  0
 10 11  2  0  0  0  0
 10 30  1  0  0  0  0
 11 13  1  0  0  0  0
 12 11  1  0  0  0  0
 13 14  2  0  0  0  0
 13 31  1  0  0  0  0
 14 32  1  0  0  0  0
 15  3  1  0  0  0  0
 15 33  1  0  0  0  0
 15 34  1  0  0  0  0
 15 35  1  0  0  0  0
 16  7  1  0  0  0  0
 16 17  1  0  0  0  0
 16 36  1  0  0  0  0
 16 37  1  0  0  0  0
 17 19  1  0  0  0  0
 17 38  1  0  0  0  0
 18 17  1  0  0  0  0
 18 20  1  0  0  0  0
 18 39  1  0  0  0  0
 18 40  1  0  0  0  0
 19 41  1  0  0  0  0
 19 42  1  0  0  0  0
 20 43  1  0  0  0  0
 20 44  1  0  0  0  0
 21 19  1  0  0  0  0
 21 45  1  0  0  0  0
 21 46  1  0  0  0  0
 22 20  1  0  0  0  0
 22 21  1  0  0  0  0
 22 47  1  0  0  0  0
 22 48  1  0  0  0  0
M  CHG  1  16   1
M  END
$$$$
