# Supplementary material for: Combined computational and classical medicinal chemistry procedure to disclose novel pyrrole-based compounds as potential antituberculosis agents
Source: J Comput Aided Mol Des. 2026 Apr 6;40(1):92. doi: 10.1007/s10822-026-00794-6 (PMC13053371; doi:10.1007/s10822-026-00794-6)
Supplement: Supplementary file 1 — Supplementary Material 1 [file 10822_2026_794_MOESM1_ESM.zip › Dataset.M_3-D_QSAR_Full_236/mols/TrainingSet/JMC2016_09d.sdf]

15335679_0029_0001_61.9075
 OpenBabel10172509213D

 56 60  0  0  0  0  0  0  0  0999 V2000
    1.0469    0.4552   -0.1328 C   0  0  0  0  0  0  0  0  0  0  0  0
    0.1586    0.8545    0.8724 N   0  0  0  0  0  0  0  0  0  0  0  0
   -0.1078   -0.2562    1.6667 C   0  0  0  0  0  0  0  0  0  0  0  0
    0.5855   -1.3342    1.1566 C   0  0  0  0  0  0  0  0  0  0  0  0
    1.3050   -0.9037    0.0176 C   0  0  0  0  0  0  0  0  0  0  0  0
    1.6328    1.4021   -1.1342 C   0  0  0  0  0  0  0  0  0  0  0  0
    2.1985   -1.7595   -0.8123 C   0  0  0  0  0  0  0  0  0  0  0  0
   -0.3722    2.1645    1.0557 C   0  0  0  0  0  0  0  0  0  0  0  0
   -0.3885    2.7444    2.3311 C   0  0  0  0  0  0  0  0  0  0  0  0
   -0.9059    4.0311    2.5075 C   0  0  0  0  0  0  0  0  0  0  0  0
   -1.4097    4.7337    1.4149 C   0  0  0  0  0  0  0  0  0  0  0  0
   -2.0446    6.3160    1.6351 Cl  0  0  0  0  0  0  0  0  0  0  0  0
   -1.4018    4.1612    0.1446 C   0  0  0  0  0  0  0  0  0  0  0  0
   -0.8827    2.8762   -0.0381 C   0  0  0  0  0  0  0  0  0  0  0  0
   -1.0782   -0.2724    2.8037 C   0  0  0  0  0  0  0  0  0  0  0  0
    3.5865   -1.6738   -0.2717 N   0  3  0  0  0  0  0  0  0  0  0  0
    4.6094   -2.5414   -0.9323 C   0  0  0  0  0  0  0  0  0  0  0  0
    5.8789   -2.6017   -0.0519 C   0  0  0  0  0  0  0  0  0  0  0  0
    4.9839   -2.0229   -2.3388 C   0  0  0  0  0  0  0  0  0  0  0  0
    6.5704   -1.2252    0.0184 C   0  0  0  0  0  0  0  0  0  0  0  0
    5.6840   -0.6514   -2.2625 C   0  0  0  0  0  0  0  0  0  0  0  0
    6.9500   -0.7491   -1.3943 C   0  0  0  0  0  0  0  0  0  0  0  0
    6.8572   -3.6080   -0.6914 C   0  0  0  0  0  0  0  0  0  0  0  0
    5.9658   -3.0335   -2.9700 C   0  0  0  0  0  0  0  0  0  0  0  0
    7.9138   -1.7685   -2.0262 C   0  0  0  0  0  0  0  0  0  0  0  0
    7.2380   -3.1475   -2.1101 C   0  0  0  0  0  0  0  0  0  0  0  0
    0.5801   -2.2920    1.5408 H   0  0  0  0  0  0  0  0  0  0  0  0
    2.2792    0.8654   -1.7968 H   0  0  0  0  0  0  0  0  0  0  0  0
    2.1925    2.1585   -0.6249 H   0  0  0  0  0  0  0  0  0  0  0  0
    0.8453    1.8589   -1.6964 H   0  0  0  0  0  0  0  0  0  0  0  0
    2.1856   -1.4160   -1.8256 H   0  0  0  0  0  0  0  0  0  0  0  0
    1.8595   -2.7739   -0.7829 H   0  0  0  0  0  0  0  0  0  0  0  0
   -0.0185    2.2216    3.1403 H   0  0  0  0  0  0  0  0  0  0  0  0
   -0.9147    4.4601    3.4461 H   0  0  0  0  0  0  0  0  0  0  0  0
   -1.7788    4.6853   -0.6605 H   0  0  0  0  0  0  0  0  0  0  0  0
   -0.8754    2.4516   -0.9787 H   0  0  0  0  0  0  0  0  0  0  0  0
   -1.4530    0.7164    2.9668 H   0  0  0  0  0  0  0  0  0  0  0  0
   -0.5852   -0.6174    3.6885 H   0  0  0  0  0  0  0  0  0  0  0  0
   -1.8910   -0.9278    2.5696 H   0  0  0  0  0  0  0  0  0  0  0  0
    3.5521   -1.9301    0.7150 H   0  0  0  0  0  0  0  0  0  0  0  0
    3.8882   -0.7155   -0.4476 H   0  0  0  0  0  0  0  0  0  0  0  0
    4.1869   -3.5180   -1.0448 H   0  0  0  0  0  0  0  0  0  0  0  0
    5.6027   -2.8965    0.9389 H   0  0  0  0  0  0  0  0  0  0  0  0
    4.0912   -1.9170   -2.9191 H   0  0  0  0  0  0  0  0  0  0  0  0
    7.4554   -1.3042    0.6145 H   0  0  0  0  0  0  0  0  0  0  0  0
    5.8972   -0.5181    0.4562 H   0  0  0  0  0  0  0  0  0  0  0  0
    5.0145    0.0638   -1.8321 H   0  0  0  0  0  0  0  0  0  0  0  0
    5.9603   -0.3449   -3.2497 H   0  0  0  0  0  0  0  0  0  0  0  0
    7.4186    0.2110   -1.3343 H   0  0  0  0  0  0  0  0  0  0  0  0
    6.3910   -4.5696   -0.7447 H   0  0  0  0  0  0  0  0  0  0  0  0
    7.7421   -3.6649   -0.0925 H   0  0  0  0  0  0  0  0  0  0  0  0
    6.2316   -2.7018   -3.9520 H   0  0  0  0  0  0  0  0  0  0  0  0
    5.4936   -3.9922   -3.0233 H   0  0  0  0  0  0  0  0  0  0  0  0
    8.7961   -1.8420   -1.4253 H   0  0  0  0  0  0  0  0  0  0  0  0
    8.1730   -1.4432   -3.0121 H   0  0  0  0  0  0  0  0  0  0  0  0
    7.9074   -3.8563   -2.5510 H   0  0  0  0  0  0  0  0  0  0  0  0
  1  5  2  0  0  0  0
  1  2  1  0  0  0  0
  2  3  1  0  0  0  0
  3  4  2  0  0  0  0
  4  5  1  0  0  0  0
  4 27  1  0  0  0  0
  6  1  1  0  0  0  0
  6 28  1  0  0  0  0
  6 29  1  0  0  0  0
  6 30  1  0  0  0  0
  7  5  1  0  0  0  0
  7 31  1  0  0  0  0
  7 32  1  0  0  0  0
  8  9  2  0  0  0  0
  8  2  1  0  0  0  0
  8 14  1  0  0  0  0
  9 10  1  0  0  0  0
  9 33  1  0  0  0  0
 10 11  2  0  0  0  0
 10 34  1  0  0  0  0
 11 13  1  0  0  0  0
 12 11  1  0  0  0  0
 13 14  2  0  0  0  0
 13 35  1  0  0  0  0
 14 36  1  0  0  0  0
 15  3  1  0  0  0  0
 15 37  1  0  0  0  0
 15 38  1  0  0  0  0
 15 39  1  0  0  0  0
 16  7  1  0  0  0  0
 16 17  1  0  0  0  0
 16 40  1  0  0  0  0
 16 41  1  0  0  0  0
 17 19  1  0  0  0  0
 17 42  1  0  0  0  0
 18 17  1  0  0  0  0
 18 20  1  0  0  0  0
 18 23  1  0  0  0  0
 18 43  1  0  0  0  0
 19 24  1  0  0  0  0
 19 44  1  0  0  0  0
 20 45  1  0  0  0  0
 20 46  1  0  0  0  0
 21 19  1  0  0  0  0
 21 47  1  0  0  0  0
 21 48  1  0  0  0  0
 22 20  1  0  0  0  0
 22 21  1  0  0  0  0
 22 25  1  0  0  0  0
 22 49  1  0  0  0  0
 23 50  1  0  0  0  0
 23 51  1  0  0  0  0
 24 52  1  0  0  0  0
 24 53  1  0  0  0  0
 25 26  1  0  0  0  0
 25 54  1  0  0  0  0
 25 55  1  0  0  0  0
 26 24  1  0  0  0  0
 26 23  1  0  0  0  0
 26 56  1  0  0  0  0
M  CHG  1  16   1
M  END
$$$$
