# Supplementary material for: Combined computational and classical medicinal chemistry procedure to disclose novel pyrrole-based compounds as potential antituberculosis agents
Source: J Comput Aided Mol Des. 2026 Apr 6;40(1):92. doi: 10.1007/s10822-026-00794-6 (PMC13053371; doi:10.1007/s10822-026-00794-6)
Supplement: Supplementary file 1 — Supplementary Material 1 [file 10822_2026_794_MOESM1_ESM.zip › Dataset.M_3-D_QSAR_Full_236/mols/TrainingSet/JMC2016_09e.sdf]

15335681_0022_0003_48.9201
 OpenBabel10172509213D

 48 50  0  0  0  0  0  0  0  0999 V2000
    1.2125    0.3267    0.2058 C   0  0  0  0  0  0  0  0  0  0  0  0
    0.1079    0.7488    0.9542 N   0  0  0  0  0  0  0  0  0  0  0  0
   -0.3913   -0.3627    1.6313 C   0  0  0  0  0  0  0  0  0  0  0  0
    0.4081   -1.4498    1.3415 C   0  0  0  0  0  0  0  0  0  0  0  0
    1.3966   -1.0400    0.4107 C   0  0  0  0  0  0  0  0  0  0  0  0
    2.0854    1.2669   -0.5743 C   0  0  0  0  0  0  0  0  0  0  0  0
    2.4445   -1.9168   -0.1893 C   0  0  0  0  0  0  0  0  0  0  0  0
   -0.4045    2.0784    1.0306 C   0  0  0  0  0  0  0  0  0  0  0  0
   -0.7566    2.6212    2.2753 C   0  0  0  0  0  0  0  0  0  0  0  0
   -1.2452    3.9278    2.3588 C   0  0  0  0  0  0  0  0  0  0  0  0
   -1.3825    4.6917    1.2034 C   0  0  0  0  0  0  0  0  0  0  0  0
   -1.9767    6.3008    1.3093 Cl  0  0  0  0  0  0  0  0  0  0  0  0
   -1.0376    4.1593   -0.0388 C   0  0  0  0  0  0  0  0  0  0  0  0
   -0.5490    2.8523   -0.1285 C   0  0  0  0  0  0  0  0  0  0  0  0
   -1.6322   -0.3642    2.4656 C   0  0  0  0  0  0  0  0  0  0  0  0
    1.8104   -3.0590   -0.9074 N   0  3  0  0  0  0  0  0  0  0  0  0
    2.7470   -3.9516   -1.6416 C   0  0  0  0  0  0  0  0  0  0  0  0
    3.1475   -3.3824   -2.9729 C   0  0  0  0  0  0  0  0  0  0  0  0
    4.3993   -2.7750   -3.1481 C   0  0  0  0  0  0  0  0  0  0  0  0
    2.2585   -3.4286   -4.0580 C   0  0  0  0  0  0  0  0  0  0  0  0
    2.6125   -2.8731   -5.2903 C   0  0  0  0  0  0  0  0  0  0  0  0
    4.7529   -2.2236   -4.3845 C   0  0  0  0  0  0  0  0  0  0  0  0
    3.8621   -2.2699   -5.4639 C   0  0  0  0  0  0  0  0  0  0  0  0
    4.2342   -1.6747   -6.7944 C   0  0  0  0  0  0  0  0  0  0  0  0
    0.3043   -2.3983    1.7347 H   0  0  0  0  0  0  0  0  0  0  0  0
    2.8605    0.7128   -1.0613 H   0  0  0  0  0  0  0  0  0  0  0  0
    2.5222    1.9825    0.0905 H   0  0  0  0  0  0  0  0  0  0  0  0
    1.4955    1.7754   -1.3081 H   0  0  0  0  0  0  0  0  0  0  0  0
    3.0765   -2.2944    0.5872 H   0  0  0  0  0  0  0  0  0  0  0  0
    3.0224   -1.3446   -0.8847 H   0  0  0  0  0  0  0  0  0  0  0  0
   -0.6545    2.0542    3.1315 H   0  0  0  0  0  0  0  0  0  0  0  0
   -1.5037    4.3255    3.2753 H   0  0  0  0  0  0  0  0  0  0  0  0
   -1.1431    4.7302   -0.8920 H   0  0  0  0  0  0  0  0  0  0  0  0
   -0.2950    2.4579   -1.0477 H   0  0  0  0  0  0  0  0  0  0  0  0
   -2.0335    0.6267    2.5097 H   0  0  0  0  0  0  0  0  0  0  0  0
   -1.3967   -0.6980    3.4545 H   0  0  0  0  0  0  0  0  0  0  0  0
   -2.3544   -1.0224    2.0295 H   0  0  0  0  0  0  0  0  0  0  0  0
    1.1465   -2.6773   -1.5812 H   0  0  0  0  0  0  0  0  0  0  0  0
    1.3777   -3.6376   -0.1874 H   0  0  0  0  0  0  0  0  0  0  0  0
    2.2698   -4.8961   -1.8002 H   0  0  0  0  0  0  0  0  0  0  0  0
    3.6322   -4.0569   -1.0498 H   0  0  0  0  0  0  0  0  0  0  0  0
    5.0641   -2.7344   -2.3598 H   0  0  0  0  0  0  0  0  0  0  0  0
    1.3357   -3.8766   -3.9448 H   0  0  0  0  0  0  0  0  0  0  0  0
    1.9468   -2.9082   -6.0781 H   0  0  0  0  0  0  0  0  0  0  0  0
    5.6770   -1.7795   -4.5018 H   0  0  0  0  0  0  0  0  0  0  0  0
    5.2198   -1.2620   -6.7374 H   0  0  0  0  0  0  0  0  0  0  0  0
    3.5381   -0.9023   -7.0468 H   0  0  0  0  0  0  0  0  0  0  0  0
    4.2094   -2.4365   -7.5454 H   0  0  0  0  0  0  0  0  0  0  0  0
  1  5  2  0  0  0  0
  1  2  1  0  0  0  0
  2  3  1  0  0  0  0
  3  4  2  0  0  0  0
  4  5  1  0  0  0  0
  4 25  1  0  0  0  0
  6  1  1  0  0  0  0
  6 26  1  0  0  0  0
  6 27  1  0  0  0  0
  6 28  1  0  0  0  0
  7  5  1  0  0  0  0
  7 29  1  0  0  0  0
  7 30  1  0  0  0  0
  8  9  2  0  0  0  0
  8  2  1  0  0  0  0
  8 14  1  0  0  0  0
  9 10  1  0  0  0  0
  9 31  1  0  0  0  0
 10 11  2  0  0  0  0
 10 32  1  0  0  0  0
 11 13  1  0  0  0  0
 12 11  1  0  0  0  0
 13 14  2  0  0  0  0
 13 33  1  0  0  0  0
 14 34  1  0  0  0  0
 15  3  1  0  0  0  0
 15 35  1  0  0  0  0
 15 36  1  0  0  0  0
 15 37  1  0  0  0  0
 16  7  1  0  0  0  0
 16 17  1  0  0  0  0
 16 38  1  0  0  0  0
 16 39  1  0  0  0  0
 17 40  1  0  0  0  0
 17 41  1  0  0  0  0
 18 19  2  0  0  0  0
 18 20  1  0  0  0  0
 18 17  1  0  0  0  0
 19 42  1  0  0  0  0
 20 43  1  0  0  0  0
 21 20  2  0  0  0  0
 21 44  1  0  0  0  0
 22 19  1  0  0  0  0
 22 45  1  0  0  0  0
 23 22  2  0  0  0  0
 23 21  1  0  0  0  0
 23 24  1  0  0  0  0
 24 46  1  0  0  0  0
 24 47  1  0  0  0  0
 24 48  1  0  0  0  0
M  CHG  1  16   1
M  END
$$$$
