# Supplementary material for: Combined computational and classical medicinal chemistry procedure to disclose novel pyrrole-based compounds as potential antituberculosis agents
Source: J Comput Aided Mol Des. 2026 Apr 6;40(1):92. doi: 10.1007/s10822-026-00794-6 (PMC13053371; doi:10.1007/s10822-026-00794-6)
Supplement: Supplementary file 1 — Supplementary Material 1 [file 10822_2026_794_MOESM1_ESM.zip › Dataset.M_3-D_QSAR_Full_236/mols/TrainingSet/JMC2016_09f.sdf]

15335682_0030_0002_47.6957
 OpenBabel10172509213D

 45 47  0  0  0  0  0  0  0  0999 V2000
    0.8640    0.4434   -0.1563 C   0  0  0  0  0  0  0  0  0  0  0  0
    0.3187    0.9550    1.0275 N   0  0  0  0  0  0  0  0  0  0  0  0
    0.4725   -0.0112    2.0161 C   0  0  0  0  0  0  0  0  0  0  0  0
    1.0888   -1.1122    1.4591 C   0  0  0  0  0  0  0  0  0  0  0  0
    1.3505   -0.8363    0.0971 C   0  0  0  0  0  0  0  0  0  0  0  0
    0.7935    1.1639   -1.4674 C   0  0  0  0  0  0  0  0  0  0  0  0
    2.0236   -1.7632   -0.8536 C   0  0  0  0  0  0  0  0  0  0  0  0
   -0.2831    2.2364    1.1942 C   0  0  0  0  0  0  0  0  0  0  0  0
   -1.5008    2.3553    1.8775 C   0  0  0  0  0  0  0  0  0  0  0  0
   -2.0926    3.6113    2.0392 C   0  0  0  0  0  0  0  0  0  0  0  0
   -1.4683    4.7450    1.5238 C   0  0  0  0  0  0  0  0  0  0  0  0
   -2.1972    6.2891    1.7244 Cl  0  0  0  0  0  0  0  0  0  0  0  0
   -0.2556    4.6351    0.8461 C   0  0  0  0  0  0  0  0  0  0  0  0
    0.3391    3.3811    0.6784 C   0  0  0  0  0  0  0  0  0  0  0  0
    0.0995    0.1763    3.4516 C   0  0  0  0  0  0  0  0  0  0  0  0
    3.4400   -1.3503   -1.0138 N   0  3  0  0  0  0  0  0  0  0  0  0
    4.2414   -2.1949   -1.9306 C   0  0  0  0  0  0  0  0  0  0  0  0
    5.6494   -1.6796   -2.0310 C   0  0  0  0  0  0  0  0  0  0  0  0
    6.6301   -2.1054   -1.1208 C   0  0  0  0  0  0  0  0  0  0  0  0
    5.9912   -0.7256   -3.0032 C   0  0  0  0  0  0  0  0  0  0  0  0
    7.2912   -0.2165   -3.0685 C   0  0  0  0  0  0  0  0  0  0  0  0
    7.9290   -1.5938   -1.1895 C   0  0  0  0  0  0  0  0  0  0  0  0
    8.2549   -0.6516   -2.1620 C   0  0  0  0  0  0  0  0  0  0  0  0
    9.8508   -0.0204   -2.2412 Cl  0  0  0  0  0  0  0  0  0  0  0  0
    1.3198   -1.9886    1.9526 H   0  0  0  0  0  0  0  0  0  0  0  0
    1.2766    0.5792   -2.2221 H   0  0  0  0  0  0  0  0  0  0  0  0
    1.2845    2.1107   -1.3809 H   0  0  0  0  0  0  0  0  0  0  0  0
   -0.2310    1.3166   -1.7358 H   0  0  0  0  0  0  0  0  0  0  0  0
    1.5297   -1.7246   -1.8020 H   0  0  0  0  0  0  0  0  0  0  0  0
    1.9802   -2.7627   -0.4742 H   0  0  0  0  0  0  0  0  0  0  0  0
   -1.9609    1.5151    2.2615 H   0  0  0  0  0  0  0  0  0  0  0  0
   -2.9908    3.6986    2.5397 H   0  0  0  0  0  0  0  0  0  0  0  0
    0.2031    5.4788    0.4683 H   0  0  0  0  0  0  0  0  0  0  0  0
    1.2361    3.2985    0.1749 H   0  0  0  0  0  0  0  0  0  0  0  0
   -0.3642    1.1323    3.5777 H   0  0  0  0  0  0  0  0  0  0  0  0
    0.9792    0.1237    4.0585 H   0  0  0  0  0  0  0  0  0  0  0  0
   -0.5835   -0.5929    3.7461 H   0  0  0  0  0  0  0  0  0  0  0  0
    3.8819   -1.3742   -0.0948 H   0  0  0  0  0  0  0  0  0  0  0  0
    3.4191   -0.4196   -1.4306 H   0  0  0  0  0  0  0  0  0  0  0  0
    3.7927   -2.1830   -2.9019 H   0  0  0  0  0  0  0  0  0  0  0  0
    4.2664   -3.1931   -1.5461 H   0  0  0  0  0  0  0  0  0  0  0  0
    6.3904   -2.8004   -0.3966 H   0  0  0  0  0  0  0  0  0  0  0  0
    5.2781   -0.3984   -3.6736 H   0  0  0  0  0  0  0  0  0  0  0  0
    7.5369    0.4814   -3.7880 H   0  0  0  0  0  0  0  0  0  0  0  0
    8.6461   -1.9140   -0.5200 H   0  0  0  0  0  0  0  0  0  0  0  0
  1  5  2  0  0  0  0
  1  2  1  0  0  0  0
  2  3  1  0  0  0  0
  3  4  2  0  0  0  0
  4  5  1  0  0  0  0
  4 25  1  0  0  0  0
  6  1  1  0  0  0  0
  6 26  1  0  0  0  0
  6 27  1  0  0  0  0
  6 28  1  0  0  0  0
  7  5  1  0  0  0  0
  7 29  1  0  0  0  0
  7 30  1  0  0  0  0
  8  9  2  0  0  0  0
  8  2  1  0  0  0  0
  8 14  1  0  0  0  0
  9 10  1  0  0  0  0
  9 31  1  0  0  0  0
 10 11  2  0  0  0  0
 10 32  1  0  0  0  0
 11 13  1  0  0  0  0
 12 11  1  0  0  0  0
 13 14  2  0  0  0  0
 13 33  1  0  0  0  0
 14 34  1  0  0  0  0
 15  3  1  0  0  0  0
 15 35  1  0  0  0  0
 15 36  1  0  0  0  0
 15 37  1  0  0  0  0
 16  7  1  0  0  0  0
 16 17  1  0  0  0  0
 16 38  1  0  0  0  0
 16 39  1  0  0  0  0
 17 40  1  0  0  0  0
 17 41  1  0  0  0  0
 18 19  2  0  0  0  0
 18 20  1  0  0  0  0
 18 17  1  0  0  0  0
 19 42  1  0  0  0  0
 20 43  1  0  0  0  0
 21 20  2  0  0  0  0
 21 44  1  0  0  0  0
 22 19  1  0  0  0  0
 22 45  1  0  0  0  0
 23 22  2  0  0  0  0
 23 21  1  0  0  0  0
 23 24  1  0  0  0  0
M  CHG  1  16   1
M  END
$$$$
