# Supplementary material for: Combined computational and classical medicinal chemistry procedure to disclose novel pyrrole-based compounds as potential antituberculosis agents
Source: J Comput Aided Mol Des. 2026 Apr 6;40(1):92. doi: 10.1007/s10822-026-00794-6 (PMC13053371; doi:10.1007/s10822-026-00794-6)
Supplement: Supplementary file 1 — Supplementary Material 1 [file 10822_2026_794_MOESM1_ESM.zip › Dataset.M_3-D_QSAR_Full_236/mols/TrainingSet/JMC2016_09h.sdf]

15335683_0017_0001_45.1102
 OpenBabel10172509213D

 45 47  0  0  0  0  0  0  0  0999 V2000
    1.0446    0.4188   -0.1071 C   0  0  0  0  0  0  0  0  0  0  0  0
    0.0462    0.8173    0.7899 N   0  0  0  0  0  0  0  0  0  0  0  0
   -0.3965   -0.3161    1.4629 C   0  0  0  0  0  0  0  0  0  0  0  0
    0.3030   -1.4055    0.9881 C   0  0  0  0  0  0  0  0  0  0  0  0
    1.2164   -0.9588    0.0047 C   0  0  0  0  0  0  0  0  0  0  0  0
    1.7968    1.3812   -0.9733 C   0  0  0  0  0  0  0  0  0  0  0  0
    2.1728   -1.8244   -0.7419 C   0  0  0  0  0  0  0  0  0  0  0  0
   -0.4298    2.1464    0.9866 C   0  0  0  0  0  0  0  0  0  0  0  0
   -0.7520    2.9502   -0.1164 C   0  0  0  0  0  0  0  0  0  0  0  0
   -1.2168    4.2520    0.0833 C   0  0  0  0  0  0  0  0  0  0  0  0
   -1.3563    4.7426    1.3761 C   0  0  0  0  0  0  0  0  0  0  0  0
   -1.7994    5.9918    1.5630 F   0  0  0  0  0  0  0  0  0  0  0  0
   -1.0436    3.9550    2.4776 C   0  0  0  0  0  0  0  0  0  0  0  0
   -0.5810    2.6512    2.2865 C   0  0  0  0  0  0  0  0  0  0  0  0
   -1.5254   -0.3326    2.4426 C   0  0  0  0  0  0  0  0  0  0  0  0
    3.5574   -1.7180   -0.1989 N   0  3  0  0  0  0  0  0  0  0  0  0
    3.8128   -2.3875    1.1090 C   0  0  0  0  0  0  0  0  0  0  0  0
    3.8101   -3.8862    1.0085 C   0  0  0  0  0  0  0  0  0  0  0  0
    4.8604   -4.5603    0.3646 C   0  0  0  0  0  0  0  0  0  0  0  0
    2.7474   -4.6340    1.5377 C   0  0  0  0  0  0  0  0  0  0  0  0
    2.7307   -6.0238    1.4149 C   0  0  0  0  0  0  0  0  0  0  0  0
    4.8393   -5.9506    0.2450 C   0  0  0  0  0  0  0  0  0  0  0  0
    3.7739   -6.6803    0.7666 C   0  0  0  0  0  0  0  0  0  0  0  0
    0.1807   -2.3822    1.2980 H   0  0  0  0  0  0  0  0  0  0  0  0
    2.5044    0.8453   -1.5708 H   0  0  0  0  0  0  0  0  0  0  0  0
    2.3128    2.0875   -0.3570 H   0  0  0  0  0  0  0  0  0  0  0  0
    1.1107    1.8984   -1.6110 H   0  0  0  0  0  0  0  0  0  0  0  0
    2.1801   -1.5261   -1.7695 H   0  0  0  0  0  0  0  0  0  0  0  0
    1.8524   -2.8400   -0.6380 H   0  0  0  0  0  0  0  0  0  0  0  0
   -0.6458    2.5805   -1.0740 H   0  0  0  0  0  0  0  0  0  0  0  0
   -1.4556    4.8469   -0.7255 H   0  0  0  0  0  0  0  0  0  0  0  0
   -1.1527    4.3318    3.4322 H   0  0  0  0  0  0  0  0  0  0  0  0
   -0.3508    2.0600    3.1005 H   0  0  0  0  0  0  0  0  0  0  0  0
   -1.8630    0.6681    2.6146 H   0  0  0  0  0  0  0  0  0  0  0  0
   -1.1910   -0.7597    3.3649 H   0  0  0  0  0  0  0  0  0  0  0  0
   -2.3302   -0.9179    2.0495 H   0  0  0  0  0  0  0  0  0  0  0  0
    3.7708   -0.7269   -0.0866 H   0  0  0  0  0  0  0  0  0  0  0  0
    4.1492   -2.2054   -0.8716 H   0  0  0  0  0  0  0  0  0  0  0  0
    3.0512   -2.0902    1.7993 H   0  0  0  0  0  0  0  0  0  0  0  0
    4.7864   -2.0894    1.4378 H   0  0  0  0  0  0  0  0  0  0  0  0
    5.6527   -4.0243   -0.0225 H   0  0  0  0  0  0  0  0  0  0  0  0
    1.9729   -4.1529    2.0210 H   0  0  0  0  0  0  0  0  0  0  0  0
    1.9441   -6.5661    1.8051 H   0  0  0  0  0  0  0  0  0  0  0  0
    5.6143   -6.4387   -0.2306 H   0  0  0  0  0  0  0  0  0  0  0  0
    3.7575   -7.7079    0.6727 H   0  0  0  0  0  0  0  0  0  0  0  0
  1  5  2  0  0  0  0
  1  2  1  0  0  0  0
  2  3  1  0  0  0  0
  3  4  2  0  0  0  0
  4  5  1  0  0  0  0
  4 24  1  0  0  0  0
  6  1  1  0  0  0  0
  6 25  1  0  0  0  0
  6 26  1  0  0  0  0
  6 27  1  0  0  0  0
  7  5  1  0  0  0  0
  7 28  1  0  0  0  0
  7 29  1  0  0  0  0
  8  9  2  0  0  0  0
  8  2  1  0  0  0  0
  8 14  1  0  0  0  0
  9 10  1  0  0  0  0
  9 30  1  0  0  0  0
 10 11  2  0  0  0  0
 10 31  1  0  0  0  0
 11 13  1  0  0  0  0
 12 11  1  0  0  0  0
 13 14  2  0  0  0  0
 13 32  1  0  0  0  0
 14 33  1  0  0  0  0
 15  3  1  0  0  0  0
 15 34  1  0  0  0  0
 15 35  1  0  0  0  0
 15 36  1  0  0  0  0
 16  7  1  0  0  0  0
 16 17  1  0  0  0  0
 16 37  1  0  0  0  0
 16 38  1  0  0  0  0
 17 39  1  0  0  0  0
 17 40  1  0  0  0  0
 18 19  2  0  0  0  0
 18 20  1  0  0  0  0
 18 17  1  0  0  0  0
 19 41  1  0  0  0  0
 20 42  1  0  0  0  0
 21 20  2  0  0  0  0
 21 43  1  0  0  0  0
 22 19  1  0  0  0  0
 22 44  1  0  0  0  0
 23 22  2  0  0  0  0
 23 21  1  0  0  0  0
 23 45  1  0  0  0  0
M  CHG  1  16   1
M  END
$$$$
