# Supplementary material for: Combined computational and classical medicinal chemistry procedure to disclose novel pyrrole-based compounds as potential antituberculosis agents
Source: J Comput Aided Mol Des. 2026 Apr 6;40(1):92. doi: 10.1007/s10822-026-00794-6 (PMC13053371; doi:10.1007/s10822-026-00794-6)
Supplement: Supplementary file 1 — Supplementary Material 1 [file 10822_2026_794_MOESM1_ESM.zip › Dataset.M_3-D_QSAR_Full_236/mols/ValidationSet/MC3172.sdf]

15335380_0020_0010_133.9643
 OpenBabel10172509213D

 67 71  0  0  0  0  0  0  0  0999 V2000
   -0.6808    2.8763    1.9790 C   0  0  0  0  0  0  0  0  0  0  0  0
   -0.0422    2.1143    0.8631 C   0  0  0  0  0  0  0  0  0  0  0  0
    0.6662    2.5617   -0.2487 C   0  0  0  0  0  0  0  0  0  0  0  0
    0.9765    3.9669   -0.6609 C   0  0  0  0  0  0  0  0  0  0  0  0
    0.2139    4.3467   -1.9180 N   0  3  0  0  0  0  0  0  0  0  0  0
    0.9061    5.4396   -2.7235 C   0  0  0  0  0  0  0  0  0  0  0  0
    0.4578    6.8686   -2.3184 C   0  0  0  0  0  0  0  0  0  0  0  0
   -0.1506    6.8956   -0.9770 N   0  0  0  0  0  0  0  0  0  0  0  0
   -1.3268    6.0173   -0.7921 C   0  0  0  0  0  0  0  0  0  0  0  0
   -1.2314    4.7297   -1.6449 C   0  0  0  0  0  0  0  0  0  0  0  0
    0.0938    7.9344   -0.0860 C   0  0  0  0  0  0  0  0  0  0  0  0
   -0.8465    8.3174    0.8861 C   0  0  0  0  0  0  0  0  0  0  0  0
   -0.6031    9.3476    1.8007 C   0  0  0  0  0  0  0  0  0  0  0  0
    0.5999   10.0396    1.7711 C   0  0  0  0  0  0  0  0  0  0  0  0
    1.5627    9.7081    0.8151 C   0  0  0  0  0  0  0  0  0  0  0  0
    1.3021    8.6557   -0.0897 C   0  0  0  0  0  0  0  0  0  0  0  0
    2.8316   10.5183    0.7206 C   0  0  0  0  0  0  0  0  0  0  0  0
    2.6106   11.7375    0.1639 F   0  0  0  0  0  0  0  0  0  0  0  0
    3.7911    9.9237   -0.0391 F   0  0  0  0  0  0  0  0  0  0  0  0
    3.3992   10.7497    1.9343 F   0  0  0  0  0  0  0  0  0  0  0  0
    1.1237    1.3973   -0.9325 C   0  0  0  0  0  0  0  0  0  0  0  0
    0.7012    0.2747   -0.2411 C   0  0  0  0  0  0  0  0  0  0  0  0
    0.9623   -1.1218   -0.5609 C   0  0  0  0  0  0  0  0  0  0  0  0
    1.8311   -1.8962    0.2169 C   0  0  0  0  0  0  0  0  0  0  0  0
    2.0767   -3.2282   -0.1273 C   0  0  0  0  0  0  0  0  0  0  0  0
    1.4523   -3.7894   -1.2445 C   0  0  0  0  0  0  0  0  0  0  0  0
    0.5871   -3.0240   -2.0272 C   0  0  0  0  0  0  0  0  0  0  0  0
    0.3537   -1.6888   -1.6903 C   0  0  0  0  0  0  0  0  0  0  0  0
   -0.0054    0.7395    0.8418 N   0  0  0  0  0  0  0  0  0  0  0  0
   -0.4323   -0.0140    1.8684 N   0  0  0  0  0  0  0  0  0  0  0  0
   -1.4645   -0.9211    1.8278 C   0  0  0  0  0  0  0  0  0  0  0  0
   -2.3738   -0.9851    0.6665 C   0  0  0  0  0  0  0  0  0  0  0  0
   -2.5679   -2.2138    0.0377 C   0  0  0  0  0  0  0  0  0  0  0  0
   -3.4328   -2.2578   -1.0395 C   0  0  0  0  0  0  0  0  0  0  0  0
   -4.1080   -1.1792   -1.4961 N   0  0  0  0  0  0  0  0  0  0  0  0
   -3.9430   -0.0217   -0.8254 C   0  0  0  0  0  0  0  0  0  0  0  0
   -3.0914    0.1334    0.2532 C   0  0  0  0  0  0  0  0  0  0  0  0
   -1.6584   -1.6763    2.7768 O   0  0  0  0  0  0  0  0  0  0  0  0
   -0.5938    3.9258    1.7898 H   0  0  0  0  0  0  0  0  0  0  0  0
   -0.1907    2.6381    2.8998 H   0  0  0  0  0  0  0  0  0  0  0  0
   -1.7151    2.6105    2.0463 H   0  0  0  0  0  0  0  0  0  0  0  0
    2.0263    4.0525   -0.8493 H   0  0  0  0  0  0  0  0  0  0  0  0
    0.6821    4.6265    0.1286 H   0  0  0  0  0  0  0  0  0  0  0  0
    0.2074    3.4978   -2.4834 H   0  0  0  0  0  0  0  0  0  0  0  0
    0.6823    5.2930   -3.7595 H   0  0  0  0  0  0  0  0  0  0  0  0
    1.9553    5.3659   -2.5268 H   0  0  0  0  0  0  0  0  0  0  0  0
   -0.2592    7.2207   -3.0303 H   0  0  0  0  0  0  0  0  0  0  0  0
    1.3251    7.4950   -2.3011 H   0  0  0  0  0  0  0  0  0  0  0  0
   -2.2071    6.5550   -1.0764 H   0  0  0  0  0  0  0  0  0  0  0  0
   -1.3639    5.7286    0.2376 H   0  0  0  0  0  0  0  0  0  0  0  0
   -1.7098    3.9292   -1.1202 H   0  0  0  0  0  0  0  0  0  0  0  0
   -1.7127    4.9125   -2.5829 H   0  0  0  0  0  0  0  0  0  0  0  0
   -1.7499    7.8202    0.9266 H   0  0  0  0  0  0  0  0  0  0  0  0
   -1.3207    9.5941    2.5002 H   0  0  0  0  0  0  0  0  0  0  0  0
    0.7817   10.7942    2.4512 H   0  0  0  0  0  0  0  0  0  0  0  0
    2.0264    8.4057   -0.7810 H   0  0  0  0  0  0  0  0  0  0  0  0
    1.6797    1.3921   -1.8019 H   0  0  0  0  0  0  0  0  0  0  0  0
    2.2900   -1.4837    1.0441 H   0  0  0  0  0  0  0  0  0  0  0  0
    2.7199   -3.7980    0.4442 H   0  0  0  0  0  0  0  0  0  0  0  0
    1.6320   -4.7750   -1.4919 H   0  0  0  0  0  0  0  0  0  0  0  0
    0.1230   -3.4414   -2.8490 H   0  0  0  0  0  0  0  0  0  0  0  0
   -0.2717   -1.1147   -2.2771 H   0  0  0  0  0  0  0  0  0  0  0  0
    0.0363    0.0929    2.7276 H   0  0  0  0  0  0  0  0  0  0  0  0
   -2.0817   -3.0629    0.3657 H   0  0  0  0  0  0  0  0  0  0  0  0
   -3.5703   -3.1607   -1.5201 H   0  0  0  0  0  0  0  0  0  0  0  0
   -4.4856    0.7994   -1.1359 H   0  0  0  0  0  0  0  0  0  0  0  0
   -2.9921    1.0420    0.7323 H   0  0  0  0  0  0  0  0  0  0  0  0
  1  2  1  0  0  0  0
  1 39  1  0  0  0  0
  1 40  1  0  0  0  0
  1 41  1  0  0  0  0
  2  3  2  0  0  0  0
  2 29  1  0  0  0  0
  3  4  1  0  0  0  0
  3 21  1  0  0  0  0
  4  5  1  0  0  0  0
  4 42  1  0  0  0  0
  4 43  1  0  0  0  0
  5  6  1  0  0  0  0
  5 10  1  0  0  0  0
  5 44  1  0  0  0  0
  6  7  1  0  0  0  0
  6 45  1  0  0  0  0
  6 46  1  0  0  0  0
  7  8  1  0  0  0  0
  7 47  1  0  0  0  0
  7 48  1  0  0  0  0
  8  9  1  0  0  0  0
  8 11  1  0  0  0  0
  9 10  1  0  0  0  0
  9 49  1  0  0  0  0
  9 50  1  0  0  0  0
 10 51  1  0  0  0  0
 10 52  1  0  0  0  0
 11 12  2  0  0  0  0
 11 16  1  0  0  0  0
 12 13  1  0  0  0  0
 12 53  1  0  0  0  0
 13 14  2  0  0  0  0
 13 54  1  0  0  0  0
 14 15  1  0  0  0  0
 14 55  1  0  0  0  0
 15 16  2  0  0  0  0
 15 17  1  0  0  0  0
 16 56  1  0  0  0  0
 17 18  1  0  0  0  0
 17 19  1  0  0  0  0
 17 20  1  0  0  0  0
 21 22  2  0  0  0  0
 21 57  1  0  0  0  0
 22 23  1  0  0  0  0
 22 29  1  0  0  0  0
 23 24  2  0  0  0  0
 23 28  1  0  0  0  0
 24 25  1  0  0  0  0
 24 58  1  0  0  0  0
 25 26  2  0  0  0  0
 25 59  1  0  0  0  0
 26 27  1  0  0  0  0
 26 60  1  0  0  0  0
 27 28  2  0  0  0  0
 27 61  1  0  0  0  0
 28 62  1  0  0  0  0
 29 30  1  0  0  0  0
 30 31  1  0  0  0  0
 30 63  1  0  0  0  0
 31 32  1  0  0  0  0
 31 38  2  0  0  0  0
 32 33  2  0  0  0  0
 32 37  1  0  0  0  0
 33 34  1  0  0  0  0
 33 64  1  0  0  0  0
 34 35  2  0  0  0  0
 34 65  1  0  0  0  0
 35 36  1  0  0  0  0
 36 37  2  0  0  0  0
 36 66  1  0  0  0  0
 37 67  1  0  0  0  0
M  CHG  1   5   1
M  END
$$$$
