# Supplementary material for: Combined computational and classical medicinal chemistry procedure to disclose novel pyrrole-based compounds as potential antituberculosis agents
Source: J Comput Aided Mol Des. 2026 Apr 6;40(1):92. doi: 10.1007/s10822-026-00794-6 (PMC13053371; doi:10.1007/s10822-026-00794-6)
Supplement: Supplementary file 1 — Supplementary Material 1 [file 10822_2026_794_MOESM1_ESM.zip › Dataset.M_3-D_QSAR_Full_236/mols/ValidationSet/MC3203.sdf]

15335379_0002_0019_141.1115
 OpenBabel10172509213D

 63 67  0  0  0  0  0  0  0  0999 V2000
   -1.2242   -6.4724   -1.6270 C   0  0  0  0  0  0  0  0  0  0  0  0
   -0.3502   -5.3681   -0.9874 C   0  0  0  0  0  0  0  0  0  0  0  0
   -0.7116   -5.0074    0.4046 N   0  3  0  0  0  0  0  0  0  0  0  0
   -1.4279   -6.1163    1.0665 C   0  0  0  0  0  0  0  0  0  0  0  0
   -1.0129   -7.5397    0.6269 C   0  0  0  0  0  0  0  0  0  0  0  0
   -1.1559   -7.7090   -0.8300 N   0  0  0  0  0  0  0  0  0  0  0  0
   -1.3074   -8.9609   -1.3995 C   0  0  0  0  0  0  0  0  0  0  0  0
   -0.8823  -10.1290   -0.7439 C   0  0  0  0  0  0  0  0  0  0  0  0
   -1.0186  -11.3955   -1.3204 C   0  0  0  0  0  0  0  0  0  0  0  0
   -1.5930  -11.5310   -2.5802 C   0  0  0  0  0  0  0  0  0  0  0  0
   -2.0386  -10.3986   -3.2673 C   0  0  0  0  0  0  0  0  0  0  0  0
   -1.8864   -9.1332   -2.6683 C   0  0  0  0  0  0  0  0  0  0  0  0
   -2.6375  -10.5157   -4.6418 C   0  0  0  0  0  0  0  0  0  0  0  0
   -3.6280   -9.6073   -4.8745 F   0  0  0  0  0  0  0  0  0  0  0  0
   -3.1897  -11.7381   -4.8816 F   0  0  0  0  0  0  0  0  0  0  0  0
   -1.7131  -10.3181   -5.6274 F   0  0  0  0  0  0  0  0  0  0  0  0
    0.4652   -4.5889    1.1765 C   0  0  0  0  0  0  0  0  0  0  0  0
    1.0012   -3.2991    0.6322 C   0  0  0  0  0  0  0  0  0  0  0  0
    0.3941   -2.0232    0.7256 C   0  0  0  0  0  0  0  0  0  0  0  0
    1.1964   -1.0886    0.0801 C   0  0  0  0  0  0  0  0  0  0  0  0
    0.8550    0.3017   -0.1694 C   0  0  0  0  0  0  0  0  0  0  0  0
    0.2585    0.9027    0.9238 N   0  0  0  0  0  0  0  0  0  0  0  0
   -0.2330    2.2191    1.0263 C   0  0  0  0  0  0  0  0  0  0  0  0
   -0.2125    3.1469   -0.0104 C   0  0  0  0  0  0  0  0  0  0  0  0
   -0.7409    4.4083    0.2187 C   0  0  0  0  0  0  0  0  0  0  0  0
   -1.2792    4.7968    1.3927 N   0  0  0  0  0  0  0  0  0  0  0  0
   -1.2854    3.8817    2.3812 C   0  0  0  0  0  0  0  0  0  0  0  0
   -0.7820    2.5969    2.2491 C   0  0  0  0  0  0  0  0  0  0  0  0
    1.0822    0.8579   -1.2368 O   0  0  0  0  0  0  0  0  0  0  0  0
    2.3304   -1.7609   -0.3795 N   0  0  0  0  0  0  0  0  0  0  0  0
    2.1737   -3.1059   -0.0715 C   0  0  0  0  0  0  0  0  0  0  0  0
    3.5027   -1.2271   -1.0011 C   0  0  0  0  0  0  0  0  0  0  0  0
    4.2563   -2.0298   -1.8725 C   0  0  0  0  0  0  0  0  0  0  0  0
    5.4044   -1.5209   -2.4891 C   0  0  0  0  0  0  0  0  0  0  0  0
    5.8201   -0.2192   -2.2323 C   0  0  0  0  0  0  0  0  0  0  0  0
    5.0955    0.5757   -1.3437 C   0  0  0  0  0  0  0  0  0  0  0  0
    3.9393    0.0775   -0.7316 C   0  0  0  0  0  0  0  0  0  0  0  0
   -0.8713   -6.6716   -2.6173 H   0  0  0  0  0  0  0  0  0  0  0  0
   -2.2395   -6.1360   -1.6584 H   0  0  0  0  0  0  0  0  0  0  0  0
   -0.4342   -4.4881   -1.5903 H   0  0  0  0  0  0  0  0  0  0  0  0
    0.6437   -5.7621   -0.9447 H   0  0  0  0  0  0  0  0  0  0  0  0
   -2.4721   -6.0008    0.8634 H   0  0  0  0  0  0  0  0  0  0  0  0
   -1.1775   -6.0469    2.1045 H   0  0  0  0  0  0  0  0  0  0  0  0
   -1.6351   -8.2542    1.1243 H   0  0  0  0  0  0  0  0  0  0  0  0
    0.0142   -7.6892    0.8867 H   0  0  0  0  0  0  0  0  0  0  0  0
   -0.4561  -10.0495    0.1926 H   0  0  0  0  0  0  0  0  0  0  0  0
   -0.6925  -12.2313   -0.8104 H   0  0  0  0  0  0  0  0  0  0  0  0
   -1.6898  -12.4658   -3.0065 H   0  0  0  0  0  0  0  0  0  0  0  0
   -2.2130   -8.2995   -3.1814 H   0  0  0  0  0  0  0  0  0  0  0  0
    1.2206   -5.3436    1.1086 H   0  0  0  0  0  0  0  0  0  0  0  0
    0.1837   -4.4493    2.1993 H   0  0  0  0  0  0  0  0  0  0  0  0
   -0.5009   -1.8195    1.1974 H   0  0  0  0  0  0  0  0  0  0  0  0
    0.1660    0.3427    1.7282 H   0  0  0  0  0  0  0  0  0  0  0  0
    0.1872    2.9016   -0.9297 H   0  0  0  0  0  0  0  0  0  0  0  0
   -0.7211    5.0906   -0.5554 H   0  0  0  0  0  0  0  0  0  0  0  0
   -1.6891    4.1534    3.2913 H   0  0  0  0  0  0  0  0  0  0  0  0
   -0.8134    1.9346    3.0399 H   0  0  0  0  0  0  0  0  0  0  0  0
    2.8371   -3.8527   -0.3308 H   0  0  0  0  0  0  0  0  0  0  0  0
    3.9615   -3.0010   -2.0592 H   0  0  0  0  0  0  0  0  0  0  0  0
    5.9452   -2.1144   -3.1375 H   0  0  0  0  0  0  0  0  0  0  0  0
    6.6611    0.1574   -2.6970 H   0  0  0  0  0  0  0  0  0  0  0  0
    5.4134    1.5355   -1.1367 H   0  0  0  0  0  0  0  0  0  0  0  0
    3.4060    0.6732   -0.0791 H   0  0  0  0  0  0  0  0  0  0  0  0
  1  2  1  0  0  0  0
  1  6  1  0  0  0  0
  1 38  1  0  0  0  0
  1 39  1  0  0  0  0
  2  3  1  0  0  0  0
  2 40  1  0  0  0  0
  2 41  1  0  0  0  0
  3  4  1  0  0  0  0
  3 17  1  0  0  0  0
  4  5  1  0  0  0  0
  4 42  1  0  0  0  0
  4 43  1  0  0  0  0
  5  6  1  0  0  0  0
  5 44  1  0  0  0  0
  5 45  1  0  0  0  0
  6  7  1  0  0  0  0
  7  8  2  0  0  0  0
  7 12  1  0  0  0  0
  8  9  1  0  0  0  0
  8 46  1  0  0  0  0
  9 10  2  0  0  0  0
  9 47  1  0  0  0  0
 10 11  1  0  0  0  0
 10 48  1  0  0  0  0
 11 12  2  0  0  0  0
 11 13  1  0  0  0  0
 12 49  1  0  0  0  0
 13 14  1  0  0  0  0
 13 15  1  0  0  0  0
 13 16  1  0  0  0  0
 17 18  1  0  0  0  0
 17 50  1  0  0  0  0
 17 51  1  0  0  0  0
 18 19  1  0  0  0  0
 18 31  2  0  0  0  0
 19 20  2  0  0  0  0
 19 52  1  0  0  0  0
 20 21  1  0  0  0  0
 20 30  1  0  0  0  0
 21 22  1  0  0  0  0
 21 29  2  0  0  0  0
 22 23  1  0  0  0  0
 22 53  1  0  0  0  0
 23 24  2  0  0  0  0
 23 28  1  0  0  0  0
 24 25  1  0  0  0  0
 24 54  1  0  0  0  0
 25 26  2  0  0  0  0
 25 55  1  0  0  0  0
 26 27  1  0  0  0  0
 27 28  2  0  0  0  0
 27 56  1  0  0  0  0
 28 57  1  0  0  0  0
 30 31  1  0  0  0  0
 30 32  1  0  0  0  0
 31 58  1  0  0  0  0
 32 33  2  0  0  0  0
 32 37  1  0  0  0  0
 33 34  1  0  0  0  0
 33 59  1  0  0  0  0
 34 35  2  0  0  0  0
 34 60  1  0  0  0  0
 35 36  1  0  0  0  0
 35 61  1  0  0  0  0
 36 37  2  0  0  0  0
 36 62  1  0  0  0  0
 37 63  1  0  0  0  0
M  RAD  1   3   2
M  CHG  1   3   1
M  END
$$$$
