# Supplementary material for: Combined computational and classical medicinal chemistry procedure to disclose novel pyrrole-based compounds as potential antituberculosis agents
Source: J Comput Aided Mol Des. 2026 Apr 6;40(1):92. doi: 10.1007/s10822-026-00794-6 (PMC13053371; doi:10.1007/s10822-026-00794-6)
Supplement: Supplementary file 1 — Supplementary Material 1 [file 10822_2026_794_MOESM1_ESM.zip › Dataset.M_3-D_QSAR_Full_236/mols/ValidationSet/MC3227.sdf]

15335387_0016_0019_157.2844
 OpenBabel10172509213D

 67 71  0  0  0  0  0  0  0  0999 V2000
    6.8116   -1.0161   -1.2822 C   0  0  0  0  0  0  0  0  0  0  0  0
    5.6274   -0.2303   -1.8925 C   0  0  0  0  0  0  0  0  0  0  0  0
    4.5147    0.0806   -0.9700 N   0  3  0  0  0  0  0  0  0  0  0  0
    4.9905    0.1457    0.4321 C   0  0  0  0  0  0  0  0  0  0  0  0
    6.4585    0.6066    0.5886 C   0  0  0  0  0  0  0  0  0  0  0  0
    7.3688   -0.3117   -0.1173 N   0  0  0  0  0  0  0  0  0  0  0  0
    8.6817   -0.4912    0.2800 C   0  0  0  0  0  0  0  0  0  0  0  0
    9.4125   -1.6363   -0.0740 C   0  0  0  0  0  0  0  0  0  0  0  0
   10.7398   -1.8257    0.3268 C   0  0  0  0  0  0  0  0  0  0  0  0
   11.3778   -0.8632    1.0999 C   0  0  0  0  0  0  0  0  0  0  0  0
   10.6897    0.2932    1.4797 C   0  0  0  0  0  0  0  0  0  0  0  0
    9.3558    0.4635    1.0594 C   0  0  0  0  0  0  0  0  0  0  0  0
   11.3811    1.3531    2.2975 C   0  0  0  0  0  0  0  0  0  0  0  0
   12.1177    0.8328    3.3201 F   0  0  0  0  0  0  0  0  0  0  0  0
   12.2481    2.0983    1.5568 F   0  0  0  0  0  0  0  0  0  0  0  0
   10.5247    2.2419    2.8758 F   0  0  0  0  0  0  0  0  0  0  0  0
    3.4076   -0.8725   -1.1243 C   0  0  0  0  0  0  0  0  0  0  0  0
    2.1931   -0.3902   -0.3895 C   0  0  0  0  0  0  0  0  0  0  0  0
    1.4944   -1.0708    0.6399 C   0  0  0  0  0  0  0  0  0  0  0  0
    0.3739   -0.3284    0.9662 C   0  0  0  0  0  0  0  0  0  0  0  0
   -0.6615   -0.7911    1.7641 N   0  0  0  0  0  0  0  0  0  0  0  0
   -1.9914   -0.4560    1.6746 C   0  0  0  0  0  0  0  0  0  0  0  0
   -2.7951   -0.8541    2.5123 O   0  0  0  0  0  0  0  0  0  0  0  0
   -2.3166    0.2710    0.5776 O   0  0  0  0  0  0  0  0  0  0  0  0
   -3.6917    0.6434    0.4609 C   0  0  0  0  0  0  0  0  0  0  0  0
   -4.4336   -0.3788   -0.3571 C   0  0  0  0  0  0  0  0  0  0  0  0
   -4.1259   -0.5720   -1.7070 C   0  0  0  0  0  0  0  0  0  0  0  0
   -4.8330   -1.5282   -2.4192 C   0  0  0  0  0  0  0  0  0  0  0  0
   -5.8105   -2.2926   -1.8861 N   0  0  0  0  0  0  0  0  0  0  0  0
   -6.0827   -2.0995   -0.5776 C   0  0  0  0  0  0  0  0  0  0  0  0
   -5.4308   -1.1702    0.2181 C   0  0  0  0  0  0  0  0  0  0  0  0
    0.5036    0.9208    0.3508 N   0  0  0  0  0  0  0  0  0  0  0  0
    1.5108    0.7961   -0.5923 C   0  0  0  0  0  0  0  0  0  0  0  0
   -0.1255    2.1625    0.6825 C   0  0  0  0  0  0  0  0  0  0  0  0
   -0.2353    3.1794   -0.2767 C   0  0  0  0  0  0  0  0  0  0  0  0
   -0.8351    4.3976    0.0542 C   0  0  0  0  0  0  0  0  0  0  0  0
   -1.3181    4.6141    1.3426 C   0  0  0  0  0  0  0  0  0  0  0  0
   -1.1947    3.6170    2.3066 C   0  0  0  0  0  0  0  0  0  0  0  0
   -0.5937    2.3980    1.9831 C   0  0  0  0  0  0  0  0  0  0  0  0
    7.5762   -1.1270   -2.0224 H   0  0  0  0  0  0  0  0  0  0  0  0
    6.4563   -1.9736   -0.9630 H   0  0  0  0  0  0  0  0  0  0  0  0
    5.2313   -0.8094   -2.7004 H   0  0  0  0  0  0  0  0  0  0  0  0
    6.0300    0.7155   -2.1896 H   0  0  0  0  0  0  0  0  0  0  0  0
    4.8985   -0.8297    0.8622 H   0  0  0  0  0  0  0  0  0  0  0  0
    4.3865    0.8783    0.9255 H   0  0  0  0  0  0  0  0  0  0  0  0
    6.7127    0.6237    1.6278 H   0  0  0  0  0  0  0  0  0  0  0  0
    6.5597    1.5846    0.1664 H   0  0  0  0  0  0  0  0  0  0  0  0
    8.9561   -2.3620   -0.6485 H   0  0  0  0  0  0  0  0  0  0  0  0
   11.2454   -2.6811    0.0480 H   0  0  0  0  0  0  0  0  0  0  0  0
   12.3575   -1.0017    1.3931 H   0  0  0  0  0  0  0  0  0  0  0  0
    8.8547    1.3226    1.3347 H   0  0  0  0  0  0  0  0  0  0  0  0
    3.7033   -1.8224   -0.7304 H   0  0  0  0  0  0  0  0  0  0  0  0
    3.1703   -0.9618   -2.1638 H   0  0  0  0  0  0  0  0  0  0  0  0
    1.7738   -1.9657    1.0712 H   0  0  0  0  0  0  0  0  0  0  0  0
   -0.4172   -1.4297    2.4724 H   0  0  0  0  0  0  0  0  0  0  0  0
   -3.7610    1.5981   -0.0173 H   0  0  0  0  0  0  0  0  0  0  0  0
   -4.1260    0.6945    1.4374 H   0  0  0  0  0  0  0  0  0  0  0  0
   -3.3875   -0.0142   -2.1639 H   0  0  0  0  0  0  0  0  0  0  0  0
   -4.5988   -1.6639   -3.4151 H   0  0  0  0  0  0  0  0  0  0  0  0
   -6.8195   -2.6779   -0.1444 H   0  0  0  0  0  0  0  0  0  0  0  0
   -5.6771   -1.0652    1.2148 H   0  0  0  0  0  0  0  0  0  0  0  0
    1.7202    1.4834   -1.3331 H   0  0  0  0  0  0  0  0  0  0  0  0
    0.1282    3.0277   -1.2306 H   0  0  0  0  0  0  0  0  0  0  0  0
   -0.9204    5.1392   -0.6584 H   0  0  0  0  0  0  0  0  0  0  0  0
   -1.7667    5.5121    1.5823 H   0  0  0  0  0  0  0  0  0  0  0  0
   -1.5481    3.7789    3.2626 H   0  0  0  0  0  0  0  0  0  0  0  0
   -0.4938    1.6672    2.7049 H   0  0  0  0  0  0  0  0  0  0  0  0
  1  2  1  0  0  0  0
  1  6  1  0  0  0  0
  1 40  1  0  0  0  0
  1 41  1  0  0  0  0
  2  3  1  0  0  0  0
  2 42  1  0  0  0  0
  2 43  1  0  0  0  0
  3  4  1  0  0  0  0
  3 17  1  0  0  0  0
  4  5  1  0  0  0  0
  4 44  1  0  0  0  0
  4 45  1  0  0  0  0
  5  6  1  0  0  0  0
  5 46  1  0  0  0  0
  5 47  1  0  0  0  0
  6  7  1  0  0  0  0
  7  8  2  0  0  0  0
  7 12  1  0  0  0  0
  8  9  1  0  0  0  0
  8 48  1  0  0  0  0
  9 10  2  0  0  0  0
  9 49  1  0  0  0  0
 10 11  1  0  0  0  0
 10 50  1  0  0  0  0
 11 12  2  0  0  0  0
 11 13  1  0  0  0  0
 12 51  1  0  0  0  0
 13 14  1  0  0  0  0
 13 15  1  0  0  0  0
 13 16  1  0  0  0  0
 17 18  1  0  0  0  0
 17 52  1  0  0  0  0
 17 53  1  0  0  0  0
 18 19  1  0  0  0  0
 18 33  2  0  0  0  0
 19 20  2  0  0  0  0
 19 54  1  0  0  0  0
 20 21  1  0  0  0  0
 20 32  1  0  0  0  0
 21 22  1  0  0  0  0
 21 55  1  0  0  0  0
 22 23  2  0  0  0  0
 22 24  1  0  0  0  0
 24 25  1  0  0  0  0
 25 26  1  0  0  0  0
 25 56  1  0  0  0  0
 25 57  1  0  0  0  0
 26 27  2  0  0  0  0
 26 31  1  0  0  0  0
 27 28  1  0  0  0  0
 27 58  1  0  0  0  0
 28 29  2  0  0  0  0
 28 59  1  0  0  0  0
 29 30  1  0  0  0  0
 30 31  2  0  0  0  0
 30 60  1  0  0  0  0
 31 61  1  0  0  0  0
 32 33  1  0  0  0  0
 32 34  1  0  0  0  0
 33 62  1  0  0  0  0
 34 35  2  0  0  0  0
 34 39  1  0  0  0  0
 35 36  1  0  0  0  0
 35 63  1  0  0  0  0
 36 37  2  0  0  0  0
 36 64  1  0  0  0  0
 37 38  1  0  0  0  0
 37 65  1  0  0  0  0
 38 39  2  0  0  0  0
 38 66  1  0  0  0  0
 39 67  1  0  0  0  0
M  RAD  1   3   2
M  CHG  1   3   1
M  END
$$$$
