# Supplementary material for: Combined computational and classical medicinal chemistry procedure to disclose novel pyrrole-based compounds as potential antituberculosis agents
Source: J Comput Aided Mol Des. 2026 Apr 6;40(1):92. doi: 10.1007/s10822-026-00794-6 (PMC13053371; doi:10.1007/s10822-026-00794-6)
Supplement: Supplementary file 1 — Supplementary Material 1 [file 10822_2026_794_MOESM1_ESM.zip › Dataset.M_3-D_QSAR_Full_236/mols/ValidationSet/MC3233.sdf]

15335390_0021_0011_160.6431
 OpenBabel10172509213D

 68 72  0  0  0  0  0  0  0  0999 V2000
    1.8191   -3.1941   -3.0037 C   0  0  0  0  0  0  0  0  0  0  0  0
    1.2391   -3.4293   -1.5888 C   0  0  0  0  0  0  0  0  0  0  0  0
    2.1683   -3.1720   -0.4636 N   0  3  0  0  0  0  0  0  0  0  0  0
    3.3975   -3.9607   -0.7044 C   0  0  0  0  0  0  0  0  0  0  0  0
    4.0721   -3.7445   -2.0787 C   0  0  0  0  0  0  0  0  0  0  0  0
    3.1065   -3.8885   -3.1833 N   0  0  0  0  0  0  0  0  0  0  0  0
    3.5821   -4.1753   -4.4580 C   0  0  0  0  0  0  0  0  0  0  0  0
    4.5313   -5.1900   -4.6636 C   0  0  0  0  0  0  0  0  0  0  0  0
    5.0153   -5.5119   -5.9371 C   0  0  0  0  0  0  0  0  0  0  0  0
    4.5531   -4.8200   -7.0504 C   0  0  0  0  0  0  0  0  0  0  0  0
    3.5957   -3.8119   -6.8964 C   0  0  0  0  0  0  0  0  0  0  0  0
    3.1259   -3.5028   -5.6037 C   0  0  0  0  0  0  0  0  0  0  0  0
    3.1009   -3.0503   -8.0996 C   0  0  0  0  0  0  0  0  0  0  0  0
    2.7591   -3.8657   -9.1360 F   0  0  0  0  0  0  0  0  0  0  0  0
    4.0393   -2.1950   -8.5936 F   0  0  0  0  0  0  0  0  0  0  0  0
    1.9979   -2.2882   -7.8505 F   0  0  0  0  0  0  0  0  0  0  0  0
    2.4829   -1.7463   -0.2942 C   0  0  0  0  0  0  0  0  0  0  0  0
    1.3007   -0.9996    0.2507 C   0  0  0  0  0  0  0  0  0  0  0  0
    0.3913   -1.4293    1.2527 C   0  0  0  0  0  0  0  0  0  0  0  0
   -0.5991   -0.4731    1.3783 C   0  0  0  0  0  0  0  0  0  0  0  0
   -1.7912   -0.6775    2.0556 N   0  0  0  0  0  0  0  0  0  0  0  0
   -3.0199   -0.1338    1.7675 C   0  0  0  0  0  0  0  0  0  0  0  0
   -3.9900   -0.3814    2.4785 O   0  0  0  0  0  0  0  0  0  0  0  0
   -3.0613    0.6181    0.6394 O   0  0  0  0  0  0  0  0  0  0  0  0
   -4.3393    1.1555    0.2872 C   0  0  0  0  0  0  0  0  0  0  0  0
   -5.0024    0.2507   -0.7183 C   0  0  0  0  0  0  0  0  0  0  0  0
   -4.6417    0.3077   -2.0713 C   0  0  0  0  0  0  0  0  0  0  0  0
   -5.2365   -0.5497   -2.9975 C   0  0  0  0  0  0  0  0  0  0  0  0
   -6.1924   -1.4750   -2.5802 C   0  0  0  0  0  0  0  0  0  0  0  0
   -6.5470   -1.5501   -1.2348 C   0  0  0  0  0  0  0  0  0  0  0  0
   -5.9528   -0.6938   -0.3071 C   0  0  0  0  0  0  0  0  0  0  0  0
   -0.1613    0.6707    0.7045 N   0  0  0  0  0  0  0  0  0  0  0  0
    0.8896    0.2726   -0.1097 C   0  0  0  0  0  0  0  0  0  0  0  0
   -0.5523    2.0360    0.8901 C   0  0  0  0  0  0  0  0  0  0  0  0
   -1.1154    2.4547    2.1044 C   0  0  0  0  0  0  0  0  0  0  0  0
   -1.4701    3.7930    2.2942 C   0  0  0  0  0  0  0  0  0  0  0  0
   -1.2452    4.7264    1.2867 C   0  0  0  0  0  0  0  0  0  0  0  0
   -0.6671    4.3242    0.0854 C   0  0  0  0  0  0  0  0  0  0  0  0
   -0.3186    2.9855   -0.1147 C   0  0  0  0  0  0  0  0  0  0  0  0
    1.9674   -2.1443   -3.1483 H   0  0  0  0  0  0  0  0  0  0  0  0
    1.1255   -3.5836   -3.7193 H   0  0  0  0  0  0  0  0  0  0  0  0
    0.9237   -4.4499   -1.5281 H   0  0  0  0  0  0  0  0  0  0  0  0
    0.4435   -2.7225   -1.4781 H   0  0  0  0  0  0  0  0  0  0  0  0
    3.1451   -4.9972   -0.6211 H   0  0  0  0  0  0  0  0  0  0  0  0
    4.1062   -3.6278    0.0249 H   0  0  0  0  0  0  0  0  0  0  0  0
    4.8510   -4.4678   -2.2013 H   0  0  0  0  0  0  0  0  0  0  0  0
    4.4675   -2.7506   -2.1059 H   0  0  0  0  0  0  0  0  0  0  0  0
    4.8837   -5.7158   -3.8485 H   0  0  0  0  0  0  0  0  0  0  0  0
    5.7148   -6.2624   -6.0492 H   0  0  0  0  0  0  0  0  0  0  0  0
    4.9156   -5.0496   -7.9890 H   0  0  0  0  0  0  0  0  0  0  0  0
    2.4219   -2.7560   -5.4953 H   0  0  0  0  0  0  0  0  0  0  0  0
    2.7525   -1.3316   -1.2430 H   0  0  0  0  0  0  0  0  0  0  0  0
    3.2943   -1.6544    0.3972 H   0  0  0  0  0  0  0  0  0  0  0  0
    0.4582   -2.3052    1.7943 H   0  0  0  0  0  0  0  0  0  0  0  0
   -1.7532   -1.2815    2.8321 H   0  0  0  0  0  0  0  0  0  0  0  0
   -4.2123    2.1292   -0.1378 H   0  0  0  0  0  0  0  0  0  0  0  0
   -4.9508    1.2264    1.1624 H   0  0  0  0  0  0  0  0  0  0  0  0
   -3.9317    0.9881   -2.3845 H   0  0  0  0  0  0  0  0  0  0  0  0
   -4.9685   -0.4989   -3.9928 H   0  0  0  0  0  0  0  0  0  0  0  0
   -6.6369   -2.1038   -3.2673 H   0  0  0  0  0  0  0  0  0  0  0  0
   -7.2495   -2.2394   -0.9243 H   0  0  0  0  0  0  0  0  0  0  0  0
   -6.2150   -0.7564    0.6891 H   0  0  0  0  0  0  0  0  0  0  0  0
    1.3018    0.8383   -0.8680 H   0  0  0  0  0  0  0  0  0  0  0  0
   -1.2686    1.7708    2.8619 H   0  0  0  0  0  0  0  0  0  0  0  0
   -1.9001    4.0900    3.1841 H   0  0  0  0  0  0  0  0  0  0  0  0
   -1.5063    5.7145    1.4296 H   0  0  0  0  0  0  0  0  0  0  0  0
   -0.4954    5.0171   -0.6599 H   0  0  0  0  0  0  0  0  0  0  0  0
    0.1127    2.6947   -1.0060 H   0  0  0  0  0  0  0  0  0  0  0  0
  1  2  1  0  0  0  0
  1  6  1  0  0  0  0
  1 40  1  0  0  0  0
  1 41  1  0  0  0  0
  2  3  1  0  0  0  0
  2 42  1  0  0  0  0
  2 43  1  0  0  0  0
  3  4  1  0  0  0  0
  3 17  1  0  0  0  0
  4  5  1  0  0  0  0
  4 44  1  0  0  0  0
  4 45  1  0  0  0  0
  5  6  1  0  0  0  0
  5 46  1  0  0  0  0
  5 47  1  0  0  0  0
  6  7  1  0  0  0  0
  7  8  2  0  0  0  0
  7 12  1  0  0  0  0
  8  9  1  0  0  0  0
  8 48  1  0  0  0  0
  9 10  2  0  0  0  0
  9 49  1  0  0  0  0
 10 11  1  0  0  0  0
 10 50  1  0  0  0  0
 11 12  2  0  0  0  0
 11 13  1  0  0  0  0
 12 51  1  0  0  0  0
 13 14  1  0  0  0  0
 13 15  1  0  0  0  0
 13 16  1  0  0  0  0
 17 18  1  0  0  0  0
 17 52  1  0  0  0  0
 17 53  1  0  0  0  0
 18 19  1  0  0  0  0
 18 33  2  0  0  0  0
 19 20  2  0  0  0  0
 19 54  1  0  0  0  0
 20 21  1  0  0  0  0
 20 32  1  0  0  0  0
 21 22  1  0  0  0  0
 21 55  1  0  0  0  0
 22 23  2  0  0  0  0
 22 24  1  0  0  0  0
 24 25  1  0  0  0  0
 25 26  1  0  0  0  0
 25 56  1  0  0  0  0
 25 57  1  0  0  0  0
 26 27  2  0  0  0  0
 26 31  1  0  0  0  0
 27 28  1  0  0  0  0
 27 58  1  0  0  0  0
 28 29  2  0  0  0  0
 28 59  1  0  0  0  0
 29 30  1  0  0  0  0
 29 60  1  0  0  0  0
 30 31  2  0  0  0  0
 30 61  1  0  0  0  0
 31 62  1  0  0  0  0
 32 33  1  0  0  0  0
 32 34  1  0  0  0  0
 33 63  1  0  0  0  0
 34 35  2  0  0  0  0
 34 39  1  0  0  0  0
 35 36  1  0  0  0  0
 35 64  1  0  0  0  0
 36 37  2  0  0  0  0
 36 65  1  0  0  0  0
 37 38  1  0  0  0  0
 37 66  1  0  0  0  0
 38 39  2  0  0  0  0
 38 67  1  0  0  0  0
 39 68  1  0  0  0  0
M  RAD  1   3   2
M  CHG  1   3   1
M  END
$$$$
