# Supplementary material for: Combined computational and classical medicinal chemistry procedure to disclose novel pyrrole-based compounds as potential antituberculosis agents
Source: J Comput Aided Mol Des. 2026 Apr 6;40(1):92. doi: 10.1007/s10822-026-00794-6 (PMC13053371; doi:10.1007/s10822-026-00794-6)
Supplement: Supplementary file 1 — Supplementary Material 1 [file 10822_2026_794_MOESM1_ESM.zip › Dataset.M_3-D_QSAR_Full_236/mols/ValidationSet/MC3270.sdf]

15335397_0021_0010_150.7752
 OpenBabel10172509213D

 67 70  0  0  0  0  0  0  0  0999 V2000
   -1.2273   -3.2604    5.8815 C   0  0  0  0  0  0  0  0  0  0  0  0
   -1.1702   -3.6233    4.3938 C   0  0  0  0  0  0  0  0  0  0  0  0
    0.0329   -4.5563    4.1706 C   0  0  0  0  0  0  0  0  0  0  0  0
   -2.4402   -4.3408    3.9232 C   0  0  0  0  0  0  0  0  0  0  0  0
   -0.8882   -2.4656    3.5677 O   0  0  0  0  0  0  0  0  0  0  0  0
   -1.7337   -1.4102    3.5294 C   0  0  0  0  0  0  0  0  0  0  0  0
   -1.3714   -0.3966    2.6778 N   0  0  0  0  0  0  0  0  0  0  0  0
   -0.3109   -0.3525    1.7809 C   0  0  0  0  0  0  0  0  0  0  0  0
    0.6316   -1.3098    1.4527 C   0  0  0  0  0  0  0  0  0  0  0  0
    1.3221   -0.8921    0.2817 C   0  0  0  0  0  0  0  0  0  0  0  0
    2.3681   -1.6902   -0.4431 C   0  0  0  0  0  0  0  0  0  0  0  0
    3.1851   -0.8449   -1.3242 N   0  3  0  0  0  0  0  0  0  0  0  0
    4.1134    0.0406   -0.5850 C   0  0  0  0  0  0  0  0  0  0  0  0
    5.6024   -0.3803   -0.5738 C   0  0  0  0  0  0  0  0  0  0  0  0
    6.1133   -0.5846   -1.9398 N   0  0  0  0  0  0  0  0  0  0  0  0
    5.1243   -0.9800   -2.9544 C   0  0  0  0  0  0  0  0  0  0  0  0
    3.9143   -1.6828   -2.2992 C   0  0  0  0  0  0  0  0  0  0  0  0
    7.4480   -0.4068   -2.2581 C   0  0  0  0  0  0  0  0  0  0  0  0
    7.8749   -0.2005   -3.5800 C   0  0  0  0  0  0  0  0  0  0  0  0
    9.2242   -0.0271   -3.9117 C   0  0  0  0  0  0  0  0  0  0  0  0
   10.1930   -0.0518   -2.9167 C   0  0  0  0  0  0  0  0  0  0  0  0
    9.8179   -0.2464   -1.5843 C   0  0  0  0  0  0  0  0  0  0  0  0
    8.4535   -0.4285   -1.2779 C   0  0  0  0  0  0  0  0  0  0  0  0
   10.8528   -0.3020   -0.4900 C   0  0  0  0  0  0  0  0  0  0  0  0
   10.4070    0.2086    0.6929 F   0  0  0  0  0  0  0  0  0  0  0  0
   11.2554   -1.5744   -0.2185 F   0  0  0  0  0  0  0  0  0  0  0  0
   11.9871    0.3939   -0.7857 F   0  0  0  0  0  0  0  0  0  0  0  0
    0.7904    0.3407   -0.0448 C   0  0  0  0  0  0  0  0  0  0  0  0
   -0.0860    0.7471    0.9441 N   0  0  0  0  0  0  0  0  0  0  0  0
   -0.6139    2.0713    1.0608 C   0  0  0  0  0  0  0  0  0  0  0  0
   -0.7541    2.8781   -0.0776 C   0  0  0  0  0  0  0  0  0  0  0  0
   -1.2423    4.1833    0.0383 C   0  0  0  0  0  0  0  0  0  0  0  0
   -1.5786    4.6969    1.2882 C   0  0  0  0  0  0  0  0  0  0  0  0
   -1.4238    3.9087    2.4270 C   0  0  0  0  0  0  0  0  0  0  0  0
   -0.9363    2.6028    2.3181 C   0  0  0  0  0  0  0  0  0  0  0  0
   -2.7654   -1.3143    4.1861 O   0  0  0  0  0  0  0  0  0  0  0  0
   -1.4369   -4.1390    6.4551 H   0  0  0  0  0  0  0  0  0  0  0  0
   -1.9988   -2.5367    6.0427 H   0  0  0  0  0  0  0  0  0  0  0  0
   -0.2861   -2.8521    6.1854 H   0  0  0  0  0  0  0  0  0  0  0  0
   -0.0940   -5.4468    4.7501 H   0  0  0  0  0  0  0  0  0  0  0  0
    0.9308   -4.0590    4.4729 H   0  0  0  0  0  0  0  0  0  0  0  0
    0.0985   -4.8119    3.1336 H   0  0  0  0  0  0  0  0  0  0  0  0
   -2.6235   -5.1889    4.5493 H   0  0  0  0  0  0  0  0  0  0  0  0
   -2.3125   -4.6652    2.9116 H   0  0  0  0  0  0  0  0  0  0  0  0
   -3.2712   -3.6692    3.9802 H   0  0  0  0  0  0  0  0  0  0  0  0
   -1.9391    0.4072    2.7062 H   0  0  0  0  0  0  0  0  0  0  0  0
    0.8054   -2.1842    1.9725 H   0  0  0  0  0  0  0  0  0  0  0  0
    1.8844   -2.4402   -1.0334 H   0  0  0  0  0  0  0  0  0  0  0  0
    3.0139   -2.1327    0.2863 H   0  0  0  0  0  0  0  0  0  0  0  0
    3.7803    0.0864    0.4308 H   0  0  0  0  0  0  0  0  0  0  0  0
    4.0863    0.9767   -1.1025 H   0  0  0  0  0  0  0  0  0  0  0  0
    5.7020   -1.2932   -0.0247 H   0  0  0  0  0  0  0  0  0  0  0  0
    6.1701    0.4023   -0.1155 H   0  0  0  0  0  0  0  0  0  0  0  0
    5.5845   -1.6503   -3.6499 H   0  0  0  0  0  0  0  0  0  0  0  0
    4.7787   -0.1005   -3.4564 H   0  0  0  0  0  0  0  0  0  0  0  0
    3.2325   -1.9688   -3.0727 H   0  0  0  0  0  0  0  0  0  0  0  0
    4.3003   -2.5211   -1.7578 H   0  0  0  0  0  0  0  0  0  0  0  0
    7.1697   -0.1758   -4.3331 H   0  0  0  0  0  0  0  0  0  0  0  0
    9.4989    0.1191   -4.8957 H   0  0  0  0  0  0  0  0  0  0  0  0
   11.1879    0.0733   -3.1607 H   0  0  0  0  0  0  0  0  0  0  0  0
    8.1831   -0.5839   -0.2942 H   0  0  0  0  0  0  0  0  0  0  0  0
    1.0137    0.8770   -0.8978 H   0  0  0  0  0  0  0  0  0  0  0  0
   -0.4958    2.5068   -1.0052 H   0  0  0  0  0  0  0  0  0  0  0  0
   -1.3537    4.7677   -0.8050 H   0  0  0  0  0  0  0  0  0  0  0  0
   -1.9418    5.6593    1.3710 H   0  0  0  0  0  0  0  0  0  0  0  0
   -1.6698    4.2902    3.3538 H   0  0  0  0  0  0  0  0  0  0  0  0
   -0.8132    2.0277    3.1661 H   0  0  0  0  0  0  0  0  0  0  0  0
  1  2  1  0  0  0  0
  1 37  1  0  0  0  0
  1 38  1  0  0  0  0
  1 39  1  0  0  0  0
  2  3  1  0  0  0  0
  2  4  1  0  0  0  0
  2  5  1  0  0  0  0
  3 40  1  0  0  0  0
  3 41  1  0  0  0  0
  3 42  1  0  0  0  0
  4 43  1  0  0  0  0
  4 44  1  0  0  0  0
  4 45  1  0  0  0  0
  5  6  1  0  0  0  0
  6  7  1  0  0  0  0
  6 36  2  0  0  0  0
  7  8  1  0  0  0  0
  7 46  1  0  0  0  0
  8  9  2  0  0  0  0
  8 29  1  0  0  0  0
  9 10  1  0  0  0  0
  9 47  1  0  0  0  0
 10 11  1  0  0  0  0
 10 28  2  0  0  0  0
 11 12  1  0  0  0  0
 11 48  1  0  0  0  0
 11 49  1  0  0  0  0
 12 13  1  0  0  0  0
 12 17  1  0  0  0  0
 13 14  1  0  0  0  0
 13 50  1  0  0  0  0
 13 51  1  0  0  0  0
 14 15  1  0  0  0  0
 14 52  1  0  0  0  0
 14 53  1  0  0  0  0
 15 16  1  0  0  0  0
 15 18  1  0  0  0  0
 16 17  1  0  0  0  0
 16 54  1  0  0  0  0
 16 55  1  0  0  0  0
 17 56  1  0  0  0  0
 17 57  1  0  0  0  0
 18 19  2  0  0  0  0
 18 23  1  0  0  0  0
 19 20  1  0  0  0  0
 19 58  1  0  0  0  0
 20 21  2  0  0  0  0
 20 59  1  0  0  0  0
 21 22  1  0  0  0  0
 21 60  1  0  0  0  0
 22 23  2  0  0  0  0
 22 24  1  0  0  0  0
 23 61  1  0  0  0  0
 24 25  1  0  0  0  0
 24 26  1  0  0  0  0
 24 27  1  0  0  0  0
 28 29  1  0  0  0  0
 28 62  1  0  0  0  0
 29 30  1  0  0  0  0
 30 31  2  0  0  0  0
 30 35  1  0  0  0  0
 31 32  1  0  0  0  0
 31 63  1  0  0  0  0
 32 33  2  0  0  0  0
 32 64  1  0  0  0  0
 33 34  1  0  0  0  0
 33 65  1  0  0  0  0
 34 35  2  0  0  0  0
 34 66  1  0  0  0  0
 35 67  1  0  0  0  0
M  RAD  1  12   2
M  CHG  1  12   1
M  END
$$$$
