# Supplementary material for: Combined computational and classical medicinal chemistry procedure to disclose novel pyrrole-based compounds as potential antituberculosis agents
Source: J Comput Aided Mol Des. 2026 Apr 6;40(1):92. doi: 10.1007/s10822-026-00794-6 (PMC13053371; doi:10.1007/s10822-026-00794-6)
Supplement: Supplementary file 1 — Supplementary Material 1 [file 10822_2026_794_MOESM1_ESM.zip › Dataset.M_3-D_QSAR_Full_236/mols/ValidationSet/MC3491.sdf]

15335386_0013_0014_149.4168
 OpenBabel10172509213D

 64 68  0  0  0  0  0  0  0  0999 V2000
    1.0338   -7.2189    3.2312 C   0  0  0  0  0  0  0  0  0  0  0  0
    0.2150   -5.9063    3.2397 C   0  0  0  0  0  0  0  0  0  0  0  0
    0.8840   -4.7322    2.6353 N   0  3  0  0  0  0  0  0  0  0  0  0
    2.3538   -4.8084    2.8454 C   0  0  0  0  0  0  0  0  0  0  0  0
    2.8049   -5.6577    4.0572 C   0  0  0  0  0  0  0  0  0  0  0  0
    2.3231   -7.0428    3.9190 N   0  0  0  0  0  0  0  0  0  0  0  0
    3.0478   -8.1179    4.4003 C   0  0  0  0  0  0  0  0  0  0  0  0
    4.0108   -7.9698    5.4108 C   0  0  0  0  0  0  0  0  0  0  0  0
    4.7621   -9.0494    5.8874 C   0  0  0  0  0  0  0  0  0  0  0  0
    4.5689  -10.3199    5.3610 C   0  0  0  0  0  0  0  0  0  0  0  0
    3.6036  -10.5215    4.3700 C   0  0  0  0  0  0  0  0  0  0  0  0
    2.8597   -9.4189    3.9040 C   0  0  0  0  0  0  0  0  0  0  0  0
    3.3715  -11.8870    3.7770 C   0  0  0  0  0  0  0  0  0  0  0  0
    3.9245  -12.8983    4.5057 F   0  0  0  0  0  0  0  0  0  0  0  0
    2.0493  -12.1967    3.6639 F   0  0  0  0  0  0  0  0  0  0  0  0
    3.8892  -12.0055    2.5217 F   0  0  0  0  0  0  0  0  0  0  0  0
    0.5551   -4.6210    1.2045 C   0  0  0  0  0  0  0  0  0  0  0  0
    1.0454   -3.3132    0.6587 C   0  0  0  0  0  0  0  0  0  0  0  0
    0.4380   -2.0438    0.7990 C   0  0  0  0  0  0  0  0  0  0  0  0
    1.1885   -1.1033    0.1001 C   0  0  0  0  0  0  0  0  0  0  0  0
    0.8095    0.2742   -0.1689 C   0  0  0  0  0  0  0  0  0  0  0  0
    0.2732    0.9099    0.9387 N   0  0  0  0  0  0  0  0  0  0  0  0
   -0.1994    2.2360    1.0319 C   0  0  0  0  0  0  0  0  0  0  0  0
   -0.2663    3.1237   -0.0452 C   0  0  0  0  0  0  0  0  0  0  0  0
   -0.7368    4.4287    0.1367 C   0  0  0  0  0  0  0  0  0  0  0  0
   -1.1473    4.8567    1.3967 C   0  0  0  0  0  0  0  0  0  0  0  0
   -1.0914    3.9790    2.4757 C   0  0  0  0  0  0  0  0  0  0  0  0
   -0.6217    2.6752    2.2943 C   0  0  0  0  0  0  0  0  0  0  0  0
    0.9707    0.7892   -1.2690 O   0  0  0  0  0  0  0  0  0  0  0  0
    2.3252   -1.7525   -0.3848 N   0  0  0  0  0  0  0  0  0  0  0  0
    2.1716   -3.1037   -0.1117 C   0  0  0  0  0  0  0  0  0  0  0  0
    3.4975   -1.1912   -0.9899 C   0  0  0  0  0  0  0  0  0  0  0  0
    4.3316   -1.9947   -1.7862 C   0  0  0  0  0  0  0  0  0  0  0  0
    5.4993   -1.4702   -2.3490 C   0  0  0  0  0  0  0  0  0  0  0  0
    5.8505   -0.1425   -2.1220 C   0  0  0  0  0  0  0  0  0  0  0  0
    5.0360    0.6618   -1.3301 C   0  0  0  0  0  0  0  0  0  0  0  0
    3.8691    0.1413   -0.7605 C   0  0  0  0  0  0  0  0  0  0  0  0
    1.2151   -7.5113    2.2180 H   0  0  0  0  0  0  0  0  0  0  0  0
    0.4742   -7.9722    3.7452 H   0  0  0  0  0  0  0  0  0  0  0  0
   -0.0138   -5.6674    4.2573 H   0  0  0  0  0  0  0  0  0  0  0  0
   -0.6478   -6.0952    2.6357 H   0  0  0  0  0  0  0  0  0  0  0  0
    2.7199   -3.8127    2.9849 H   0  0  0  0  0  0  0  0  0  0  0  0
    2.7519   -5.2939    1.9790 H   0  0  0  0  0  0  0  0  0  0  0  0
    2.4052   -5.2329    4.9542 H   0  0  0  0  0  0  0  0  0  0  0  0
    3.8741   -5.6638    4.0990 H   0  0  0  0  0  0  0  0  0  0  0  0
    4.1698   -7.0338    5.8154 H   0  0  0  0  0  0  0  0  0  0  0  0
    5.4614   -8.9013    6.6318 H   0  0  0  0  0  0  0  0  0  0  0  0
    5.1360  -11.1126    5.7002 H   0  0  0  0  0  0  0  0  0  0  0  0
    2.1501   -9.5729    3.1706 H   0  0  0  0  0  0  0  0  0  0  0  0
   -0.5061   -4.6798    1.0805 H   0  0  0  0  0  0  0  0  0  0  0  0
    1.0305   -5.4198    0.6746 H   0  0  0  0  0  0  0  0  0  0  0  0
   -0.4227   -1.8468    1.3333 H   0  0  0  0  0  0  0  0  0  0  0  0
    0.2147    0.3711    1.7606 H   0  0  0  0  0  0  0  0  0  0  0  0
    0.0339    2.8141   -0.9828 H   0  0  0  0  0  0  0  0  0  0  0  0
   -0.7798    5.0763   -0.6656 H   0  0  0  0  0  0  0  0  0  0  0  0
   -1.4915    5.8204    1.5299 H   0  0  0  0  0  0  0  0  0  0  0  0
   -1.3971    4.2913    3.4106 H   0  0  0  0  0  0  0  0  0  0  0  0
   -0.5854    2.0291    3.0982 H   0  0  0  0  0  0  0  0  0  0  0  0
    2.8088   -3.8470   -0.4381 H   0  0  0  0  0  0  0  0  0  0  0  0
    4.0799   -2.9808   -1.9571 H   0  0  0  0  0  0  0  0  0  0  0  0
    6.1024   -2.0691   -2.9343 H   0  0  0  0  0  0  0  0  0  0  0  0
    6.7116    0.2441   -2.5393 H   0  0  0  0  0  0  0  0  0  0  0  0
    5.2942    1.6468   -1.1624 H   0  0  0  0  0  0  0  0  0  0  0  0
    3.2770    0.7428   -0.1667 H   0  0  0  0  0  0  0  0  0  0  0  0
  1  2  1  0  0  0  0
  1  6  1  0  0  0  0
  1 38  1  0  0  0  0
  1 39  1  0  0  0  0
  2  3  1  0  0  0  0
  2 40  1  0  0  0  0
  2 41  1  0  0  0  0
  3  4  1  0  0  0  0
  3 17  1  0  0  0  0
  4  5  1  0  0  0  0
  4 42  1  0  0  0  0
  4 43  1  0  0  0  0
  5  6  1  0  0  0  0
  5 44  1  0  0  0  0
  5 45  1  0  0  0  0
  6  7  1  0  0  0  0
  7  8  2  0  0  0  0
  7 12  1  0  0  0  0
  8  9  1  0  0  0  0
  8 46  1  0  0  0  0
  9 10  2  0  0  0  0
  9 47  1  0  0  0  0
 10 11  1  0  0  0  0
 10 48  1  0  0  0  0
 11 12  2  0  0  0  0
 11 13  1  0  0  0  0
 12 49  1  0  0  0  0
 13 14  1  0  0  0  0
 13 15  1  0  0  0  0
 13 16  1  0  0  0  0
 17 18  1  0  0  0  0
 17 50  1  0  0  0  0
 17 51  1  0  0  0  0
 18 19  1  0  0  0  0
 18 31  2  0  0  0  0
 19 20  2  0  0  0  0
 19 52  1  0  0  0  0
 20 21  1  0  0  0  0
 20 30  1  0  0  0  0
 21 22  1  0  0  0  0
 21 29  2  0  0  0  0
 22 23  1  0  0  0  0
 22 53  1  0  0  0  0
 23 24  2  0  0  0  0
 23 28  1  0  0  0  0
 24 25  1  0  0  0  0
 24 54  1  0  0  0  0
 25 26  2  0  0  0  0
 25 55  1  0  0  0  0
 26 27  1  0  0  0  0
 26 56  1  0  0  0  0
 27 28  2  0  0  0  0
 27 57  1  0  0  0  0
 28 58  1  0  0  0  0
 30 31  1  0  0  0  0
 30 32  1  0  0  0  0
 31 59  1  0  0  0  0
 32 33  2  0  0  0  0
 32 37  1  0  0  0  0
 33 34  1  0  0  0  0
 33 60  1  0  0  0  0
 34 35  2  0  0  0  0
 34 61  1  0  0  0  0
 35 36  1  0  0  0  0
 35 62  1  0  0  0  0
 36 37  2  0  0  0  0
 36 63  1  0  0  0  0
 37 64  1  0  0  0  0
M  RAD  1   3   2
M  CHG  1   3   1
M  END
$$$$
