# Supplementary material for: Combined computational and classical medicinal chemistry procedure to disclose novel pyrrole-based compounds as potential antituberculosis agents
Source: J Comput Aided Mol Des. 2026 Apr 6;40(1):92. doi: 10.1007/s10822-026-00794-6 (PMC13053371; doi:10.1007/s10822-026-00794-6)
Supplement: Supplementary file 1 — Supplementary Material 1 [file 10822_2026_794_MOESM1_ESM.zip › Dataset.M_3-D_QSAR_Full_236/mols/ValidationSet/MC3492.sdf]

15335385_0009_0005_139.9875
 OpenBabel10172509213D

 67 71  0  0  0  0  0  0  0  0999 V2000
    3.7043    3.3792    1.3325 C   0  0  0  0  0  0  0  0  0  0  0  0
    4.0340    3.8513    2.7248 C   0  0  0  0  0  0  0  0  0  0  0  0
    3.4866    5.0384    3.2337 C   0  0  0  0  0  0  0  0  0  0  0  0
    3.7819    5.4505    4.5354 C   0  0  0  0  0  0  0  0  0  0  0  0
    4.6184    4.6783    5.3410 C   0  0  0  0  0  0  0  0  0  0  0  0
    5.1606    3.4919    4.8480 C   0  0  0  0  0  0  0  0  0  0  0  0
    4.8686    3.0789    3.5471 C   0  0  0  0  0  0  0  0  0  0  0  0
    2.6911    2.3535    1.3754 N   0  0  0  0  0  0  0  0  0  0  0  0
    2.5396    1.4372    0.3564 C   0  0  0  0  0  0  0  0  0  0  0  0
    1.4669    0.4885    0.5962 C   0  0  0  0  0  0  0  0  0  0  0  0
    0.2323    0.7856    1.1700 C   0  0  0  0  0  0  0  0  0  0  0  0
   -0.4794   -0.4156    1.4096 C   0  0  0  0  0  0  0  0  0  0  0  0
   -1.8448   -0.5389    2.0196 C   0  0  0  0  0  0  0  0  0  0  0  0
   -2.9043   -0.7546    1.0328 N   0  3  0  0  0  0  0  0  0  0  0  0
   -2.9303   -2.1021    0.4353 C   0  0  0  0  0  0  0  0  0  0  0  0
   -2.8807   -2.1269   -1.1098 C   0  0  0  0  0  0  0  0  0  0  0  0
   -3.9746   -1.3102   -1.6598 N   0  0  0  0  0  0  0  0  0  0  0  0
   -4.1360    0.0217   -1.0348 C   0  0  0  0  0  0  0  0  0  0  0  0
   -3.0491    0.3149    0.0331 C   0  0  0  0  0  0  0  0  0  0  0  0
   -4.8918   -1.7661   -2.5940 C   0  0  0  0  0  0  0  0  0  0  0  0
   -5.6908   -0.8800   -3.3377 C   0  0  0  0  0  0  0  0  0  0  0  0
   -6.6188   -1.3199   -4.2908 C   0  0  0  0  0  0  0  0  0  0  0  0
   -6.7826   -2.6781   -4.5287 C   0  0  0  0  0  0  0  0  0  0  0  0
   -6.0193   -3.6015   -3.8123 C   0  0  0  0  0  0  0  0  0  0  0  0
   -5.0933   -3.1321   -2.8556 C   0  0  0  0  0  0  0  0  0  0  0  0
   -6.1948   -5.0837   -4.0211 C   0  0  0  0  0  0  0  0  0  0  0  0
   -5.0147   -5.7665   -4.0082 F   0  0  0  0  0  0  0  0  0  0  0  0
   -6.7897   -5.3985   -5.2074 F   0  0  0  0  0  0  0  0  0  0  0  0
   -6.9664   -5.6561   -3.0545 F   0  0  0  0  0  0  0  0  0  0  0  0
    0.3662   -1.4257    0.9985 C   0  0  0  0  0  0  0  0  0  0  0  0
    1.4922   -0.8907    0.3875 N   0  0  0  0  0  0  0  0  0  0  0  0
    2.4542   -1.6946   -0.2892 C   0  0  0  0  0  0  0  0  0  0  0  0
    3.0263   -1.2704   -1.4896 C   0  0  0  0  0  0  0  0  0  0  0  0
    3.9180   -2.0992   -2.1737 C   0  0  0  0  0  0  0  0  0  0  0  0
    4.2378   -3.3575   -1.6687 C   0  0  0  0  0  0  0  0  0  0  0  0
    3.6595   -3.7938   -0.4797 C   0  0  0  0  0  0  0  0  0  0  0  0
    2.7635   -2.9715    0.2057 C   0  0  0  0  0  0  0  0  0  0  0  0
    3.2614    1.4644   -0.6340 O   0  0  0  0  0  0  0  0  0  0  0  0
    4.5875    2.9833    0.8762 H   0  0  0  0  0  0  0  0  0  0  0  0
    3.3357    4.2072    0.7637 H   0  0  0  0  0  0  0  0  0  0  0  0
    2.8625    5.6103    2.6434 H   0  0  0  0  0  0  0  0  0  0  0  0
    3.3804    6.3279    4.9015 H   0  0  0  0  0  0  0  0  0  0  0  0
    4.8361    4.9849    6.3020 H   0  0  0  0  0  0  0  0  0  0  0  0
    5.7777    2.9193    5.4449 H   0  0  0  0  0  0  0  0  0  0  0  0
    5.2696    2.1987    3.1872 H   0  0  0  0  0  0  0  0  0  0  0  0
    2.0908    2.3064    2.1543 H   0  0  0  0  0  0  0  0  0  0  0  0
   -0.1107    1.7344    1.3870 H   0  0  0  0  0  0  0  0  0  0  0  0
   -2.0592    0.3616    2.5563 H   0  0  0  0  0  0  0  0  0  0  0  0
   -1.8291   -1.3965    2.6592 H   0  0  0  0  0  0  0  0  0  0  0  0
   -3.8315   -2.5873    0.7473 H   0  0  0  0  0  0  0  0  0  0  0  0
   -2.0448   -2.5987    0.7733 H   0  0  0  0  0  0  0  0  0  0  0  0
   -2.9845   -3.1354   -1.4519 H   0  0  0  0  0  0  0  0  0  0  0  0
   -1.9439   -1.7278   -1.4384 H   0  0  0  0  0  0  0  0  0  0  0  0
   -5.0972    0.0665   -0.5669 H   0  0  0  0  0  0  0  0  0  0  0  0
   -4.0385    0.7561   -1.8068 H   0  0  0  0  0  0  0  0  0  0  0  0
   -2.1107    0.4421   -0.4650 H   0  0  0  0  0  0  0  0  0  0  0  0
   -3.3533    1.1965    0.5576 H   0  0  0  0  0  0  0  0  0  0  0  0
   -5.5898    0.1341   -3.1752 H   0  0  0  0  0  0  0  0  0  0  0  0
   -7.1816   -0.6333   -4.8169 H   0  0  0  0  0  0  0  0  0  0  0  0
   -7.4650   -3.0031   -5.2314 H   0  0  0  0  0  0  0  0  0  0  0  0
   -4.5398   -3.8227   -2.3248 H   0  0  0  0  0  0  0  0  0  0  0  0
    0.1873   -2.4339    1.1268 H   0  0  0  0  0  0  0  0  0  0  0  0
    2.7897   -0.3418   -1.8726 H   0  0  0  0  0  0  0  0  0  0  0  0
    4.3422   -1.7779   -3.0579 H   0  0  0  0  0  0  0  0  0  0  0  0
    4.9016   -3.9646   -2.1745 H   0  0  0  0  0  0  0  0  0  0  0  0
    3.8935   -4.7263   -0.1046 H   0  0  0  0  0  0  0  0  0  0  0  0
    2.3267   -3.3036    1.0797 H   0  0  0  0  0  0  0  0  0  0  0  0
  1  2  1  0  0  0  0
  1  8  1  0  0  0  0
  1 39  1  0  0  0  0
  1 40  1  0  0  0  0
  2  3  2  0  0  0  0
  2  7  1  0  0  0  0
  3  4  1  0  0  0  0
  3 41  1  0  0  0  0
  4  5  2  0  0  0  0
  4 42  1  0  0  0  0
  5  6  1  0  0  0  0
  5 43  1  0  0  0  0
  6  7  2  0  0  0  0
  6 44  1  0  0  0  0
  7 45  1  0  0  0  0
  8  9  1  0  0  0  0
  8 46  1  0  0  0  0
  9 10  1  0  0  0  0
  9 38  2  0  0  0  0
 10 11  2  0  0  0  0
 10 31  1  0  0  0  0
 11 12  1  0  0  0  0
 11 47  1  0  0  0  0
 12 13  1  0  0  0  0
 12 30  2  0  0  0  0
 13 14  1  0  0  0  0
 13 48  1  0  0  0  0
 13 49  1  0  0  0  0
 14 15  1  0  0  0  0
 14 19  1  0  0  0  0
 15 16  1  0  0  0  0
 15 50  1  0  0  0  0
 15 51  1  0  0  0  0
 16 17  1  0  0  0  0
 16 52  1  0  0  0  0
 16 53  1  0  0  0  0
 17 18  1  0  0  0  0
 17 20  1  0  0  0  0
 18 19  1  0  0  0  0
 18 54  1  0  0  0  0
 18 55  1  0  0  0  0
 19 56  1  0  0  0  0
 19 57  1  0  0  0  0
 20 21  2  0  0  0  0
 20 25  1  0  0  0  0
 21 22  1  0  0  0  0
 21 58  1  0  0  0  0
 22 23  2  0  0  0  0
 22 59  1  0  0  0  0
 23 24  1  0  0  0  0
 23 60  1  0  0  0  0
 24 25  2  0  0  0  0
 24 26  1  0  0  0  0
 25 61  1  0  0  0  0
 26 27  1  0  0  0  0
 26 28  1  0  0  0  0
 26 29  1  0  0  0  0
 30 31  1  0  0  0  0
 30 62  1  0  0  0  0
 31 32  1  0  0  0  0
 32 33  2  0  0  0  0
 32 37  1  0  0  0  0
 33 34  1  0  0  0  0
 33 63  1  0  0  0  0
 34 35  2  0  0  0  0
 34 64  1  0  0  0  0
 35 36  1  0  0  0  0
 35 65  1  0  0  0  0
 36 37  2  0  0  0  0
 36 66  1  0  0  0  0
 37 67  1  0  0  0  0
M  RAD  1  14   2
M  CHG  1  14   1
M  END
$$$$
