# Supplementary material for: Combined computational and classical medicinal chemistry procedure to disclose novel pyrrole-based compounds as potential antituberculosis agents
Source: J Comput Aided Mol Des. 2026 Apr 6;40(1):92. doi: 10.1007/s10822-026-00794-6 (PMC13053371; doi:10.1007/s10822-026-00794-6)
Supplement: Supplementary file 1 — Supplementary Material 1 [file 10822_2026_794_MOESM1_ESM.zip › Dataset.M_3-D_QSAR_Full_236/mols/ValidationSet/MC3494.sdf]

15335378_0002_0001_130.0969
 OpenBabel10172509213D

 70 74  0  0  0  0  0  0  0  0999 V2000
   -0.6841    4.8688    1.5113 C   0  0  0  0  0  0  0  0  0  0  0  0
   -1.5995    3.8566    2.1994 C   0  0  0  0  0  0  0  0  0  0  0  0
   -1.0606    2.4248    2.1733 C   0  0  0  0  0  0  0  0  0  0  0  0
   -0.1128    2.1874    0.9963 C   0  0  0  0  0  0  0  0  0  0  0  0
    1.1073    3.1202    1.0825 C   0  0  0  0  0  0  0  0  0  0  0  0
    0.7866    4.5036    1.6559 C   0  0  0  0  0  0  0  0  0  0  0  0
    0.2960    0.7923    0.9408 N   0  0  0  0  0  0  0  0  0  0  0  0
    0.8361    0.2317   -0.1979 C   0  0  0  0  0  0  0  0  0  0  0  0
    1.1501   -1.1739   -0.0590 C   0  0  0  0  0  0  0  0  0  0  0  0
    0.3118   -2.1471    0.4743 C   0  0  0  0  0  0  0  0  0  0  0  0
    0.8835   -3.4217    0.2491 C   0  0  0  0  0  0  0  0  0  0  0  0
    0.2944   -4.7490    0.6225 C   0  0  0  0  0  0  0  0  0  0  0  0
    0.2971   -5.6598   -0.5270 N   0  3  0  0  0  0  0  0  0  0  0  0
   -0.6328   -5.2510   -1.6032 C   0  0  0  0  0  0  0  0  0  0  0  0
   -1.9733   -6.0198   -1.6722 C   0  0  0  0  0  0  0  0  0  0  0  0
   -1.7537   -7.4733   -1.7647 N   0  0  0  0  0  0  0  0  0  0  0  0
   -0.4895   -7.9779   -1.2028 C   0  0  0  0  0  0  0  0  0  0  0  0
    0.0219   -7.0426   -0.0832 C   0  0  0  0  0  0  0  0  0  0  0  0
   -2.6414   -8.3007   -2.4304 C   0  0  0  0  0  0  0  0  0  0  0  0
   -2.2593   -9.5575   -2.9262 C   0  0  0  0  0  0  0  0  0  0  0  0
   -3.1489  -10.3881   -3.6190 C   0  0  0  0  0  0  0  0  0  0  0  0
   -4.4589   -9.9788   -3.8376 C   0  0  0  0  0  0  0  0  0  0  0  0
   -4.8864   -8.7364   -3.3595 C   0  0  0  0  0  0  0  0  0  0  0  0
   -3.9769   -7.9240   -2.6520 C   0  0  0  0  0  0  0  0  0  0  0  0
   -6.3039   -8.2699   -3.5641 C   0  0  0  0  0  0  0  0  0  0  0  0
   -6.3853   -6.9489   -3.8864 F   0  0  0  0  0  0  0  0  0  0  0  0
   -6.9554   -8.9348   -4.5596 F   0  0  0  0  0  0  0  0  0  0  0  0
   -7.0689   -8.4271   -2.4489 F   0  0  0  0  0  0  0  0  0  0  0  0
    2.0906   -3.1802   -0.3781 C   0  0  0  0  0  0  0  0  0  0  0  0
    2.2882   -1.8181   -0.5432 N   0  0  0  0  0  0  0  0  0  0  0  0
    3.4929   -1.2429   -1.0610 C   0  0  0  0  0  0  0  0  0  0  0  0
    4.3070   -1.9856   -1.9301 C   0  0  0  0  0  0  0  0  0  0  0  0
    5.4954   -1.4432   -2.4273 C   0  0  0  0  0  0  0  0  0  0  0  0
    5.8900   -0.1623   -2.0527 C   0  0  0  0  0  0  0  0  0  0  0  0
    5.0986    0.5762   -1.1787 C   0  0  0  0  0  0  0  0  0  0  0  0
    3.9055    0.0408   -0.6826 C   0  0  0  0  0  0  0  0  0  0  0  0
    1.0178    0.8760   -1.2252 O   0  0  0  0  0  0  0  0  0  0  0  0
   -0.8448    5.8320    1.9486 H   0  0  0  0  0  0  0  0  0  0  0  0
   -0.9215    4.8709    0.4680 H   0  0  0  0  0  0  0  0  0  0  0  0
   -2.5489    3.8695    1.7062 H   0  0  0  0  0  0  0  0  0  0  0  0
   -1.6701    4.1461    3.2271 H   0  0  0  0  0  0  0  0  0  0  0  0
   -1.8851    1.7474    2.0943 H   0  0  0  0  0  0  0  0  0  0  0  0
   -0.5104    2.2636    3.0767 H   0  0  0  0  0  0  0  0  0  0  0  0
   -0.6356    2.4144    0.0908 H   0  0  0  0  0  0  0  0  0  0  0  0
    1.5056    3.2470    0.0975 H   0  0  0  0  0  0  0  0  0  0  0  0
    1.8058    2.6599    1.7497 H   0  0  0  0  0  0  0  0  0  0  0  0
    1.0414    4.5117    2.6951 H   0  0  0  0  0  0  0  0  0  0  0  0
    1.3556    5.2233    1.1053 H   0  0  0  0  0  0  0  0  0  0  0  0
    0.1836    0.2305    1.7414 H   0  0  0  0  0  0  0  0  0  0  0  0
   -0.5829   -1.9684    0.9565 H   0  0  0  0  0  0  0  0  0  0  0  0
   -0.7127   -4.6054    0.9543 H   0  0  0  0  0  0  0  0  0  0  0  0
    0.8851   -5.1797    1.4038 H   0  0  0  0  0  0  0  0  0  0  0  0
   -0.1302   -5.3855   -2.5382 H   0  0  0  0  0  0  0  0  0  0  0  0
   -0.8941   -4.2361   -1.3873 H   0  0  0  0  0  0  0  0  0  0  0  0
   -2.5177   -5.6942   -2.5339 H   0  0  0  0  0  0  0  0  0  0  0  0
   -2.5242   -5.8182   -0.7773 H   0  0  0  0  0  0  0  0  0  0  0  0
    0.2444   -8.0299   -1.9797 H   0  0  0  0  0  0  0  0  0  0  0  0
   -0.6604   -8.9495   -0.7884 H   0  0  0  0  0  0  0  0  0  0  0  0
   -0.7189   -7.0063    0.6880 H   0  0  0  0  0  0  0  0  0  0  0  0
    0.9528   -7.4480    0.2546 H   0  0  0  0  0  0  0  0  0  0  0  0
   -1.2907   -9.8799   -2.7751 H   0  0  0  0  0  0  0  0  0  0  0  0
   -2.8311  -11.3059   -3.9679 H   0  0  0  0  0  0  0  0  0  0  0  0
   -5.1136  -10.5895   -4.3508 H   0  0  0  0  0  0  0  0  0  0  0  0
   -4.3046   -7.0178   -2.2826 H   0  0  0  0  0  0  0  0  0  0  0  0
    2.7526   -3.9116   -0.6813 H   0  0  0  0  0  0  0  0  0  0  0  0
    4.0259   -2.9400   -2.2043 H   0  0  0  0  0  0  0  0  0  0  0  0
    6.0817   -1.9940   -3.0738 H   0  0  0  0  0  0  0  0  0  0  0  0
    6.7665    0.2383   -2.4219 H   0  0  0  0  0  0  0  0  0  0  0  0
    5.3933    1.5237   -0.8950 H   0  0  0  0  0  0  0  0  0  0  0  0
    3.3255    0.5952   -0.0336 H   0  0  0  0  0  0  0  0  0  0  0  0
  1  2  1  0  0  0  0
  1  6  1  0  0  0  0
  1 38  1  0  0  0  0
  1 39  1  0  0  0  0
  2  3  1  0  0  0  0
  2 40  1  0  0  0  0
  2 41  1  0  0  0  0
  3  4  1  0  0  0  0
  3 42  1  0  0  0  0
  3 43  1  0  0  0  0
  4  5  1  0  0  0  0
  4  7  1  0  0  0  0
  4 44  1  0  0  0  0
  5  6  1  0  0  0  0
  5 45  1  0  0  0  0
  5 46  1  0  0  0  0
  6 47  1  0  0  0  0
  6 48  1  0  0  0  0
  7  8  1  0  0  0  0
  7 49  1  0  0  0  0
  8  9  1  0  0  0  0
  8 37  2  0  0  0  0
  9 10  2  0  0  0  0
  9 30  1  0  0  0  0
 10 11  1  0  0  0  0
 10 50  1  0  0  0  0
 11 12  1  0  0  0  0
 11 29  2  0  0  0  0
 12 13  1  0  0  0  0
 12 51  1  0  0  0  0
 12 52  1  0  0  0  0
 13 14  1  0  0  0  0
 13 18  1  0  0  0  0
 14 15  1  0  0  0  0
 14 53  1  0  0  0  0
 14 54  1  0  0  0  0
 15 16  1  0  0  0  0
 15 55  1  0  0  0  0
 15 56  1  0  0  0  0
 16 17  1  0  0  0  0
 16 19  1  0  0  0  0
 17 18  1  0  0  0  0
 17 57  1  0  0  0  0
 17 58  1  0  0  0  0
 18 59  1  0  0  0  0
 18 60  1  0  0  0  0
 19 20  2  0  0  0  0
 19 24  1  0  0  0  0
 20 21  1  0  0  0  0
 20 61  1  0  0  0  0
 21 22  2  0  0  0  0
 21 62  1  0  0  0  0
 22 23  1  0  0  0  0
 22 63  1  0  0  0  0
 23 24  2  0  0  0  0
 23 25  1  0  0  0  0
 24 64  1  0  0  0  0
 25 26  1  0  0  0  0
 25 27  1  0  0  0  0
 25 28  1  0  0  0  0
 29 30  1  0  0  0  0
 29 65  1  0  0  0  0
 30 31  1  0  0  0  0
 31 32  2  0  0  0  0
 31 36  1  0  0  0  0
 32 33  1  0  0  0  0
 32 66  1  0  0  0  0
 33 34  2  0  0  0  0
 33 67  1  0  0  0  0
 34 35  1  0  0  0  0
 34 68  1  0  0  0  0
 35 36  2  0  0  0  0
 35 69  1  0  0  0  0
 36 70  1  0  0  0  0
M  RAD  1  13   2
M  CHG  1  13   1
M  END
$$$$
