# Supplementary material for: Combined computational and classical medicinal chemistry procedure to disclose novel pyrrole-based compounds as potential antituberculosis agents
Source: J Comput Aided Mol Des. 2026 Apr 6;40(1):92. doi: 10.1007/s10822-026-00794-6 (PMC13053371; doi:10.1007/s10822-026-00794-6)
Supplement: Supplementary file 1 — Supplementary Material 1 [file 10822_2026_794_MOESM1_ESM.zip › Dataset.M_3-D_QSAR_Full_236/mols/ValidationSet/MC3504.sdf]

15335384_0014_0006_135.4141
 OpenBabel10172509213D

 73 77  0  0  0  0  0  0  0  0999 V2000
   -1.4552    5.1109    1.7758 C   0  0  0  0  0  0  0  0  0  0  0  0
   -1.3538    5.0521    0.2526 C   0  0  0  0  0  0  0  0  0  0  0  0
   -2.0927    3.8563   -0.3429 C   0  0  0  0  0  0  0  0  0  0  0  0
   -1.2832    2.5636   -0.4239 C   0  0  0  0  0  0  0  0  0  0  0  0
   -0.3455    2.2422    0.7527 C   0  0  0  0  0  0  0  0  0  0  0  0
   -0.9132    2.6204    2.1307 C   0  0  0  0  0  0  0  0  0  0  0  0
   -0.6236    4.0690    2.5164 C   0  0  0  0  0  0  0  0  0  0  0  0
    0.0030    0.8216    0.7496 N   0  0  0  0  0  0  0  0  0  0  0  0
    0.9124    0.2798   -0.1380 C   0  0  0  0  0  0  0  0  0  0  0  0
    1.2280   -1.1222    0.0991 C   0  0  0  0  0  0  0  0  0  0  0  0
    0.4568   -2.0613    0.7806 C   0  0  0  0  0  0  0  0  0  0  0  0
    1.0688   -3.3336    0.6938 C   0  0  0  0  0  0  0  0  0  0  0  0
    0.5926   -4.6099    1.3186 C   0  0  0  0  0  0  0  0  0  0  0  0
   -0.7844   -4.9052    0.8981 N   0  3  0  0  0  0  0  0  0  0  0  0
   -0.8604   -5.3526   -0.5099 C   0  0  0  0  0  0  0  0  0  0  0  0
   -0.7629   -6.8807   -0.7221 C   0  0  0  0  0  0  0  0  0  0  0  0
   -1.8099   -7.5946    0.0309 N   0  0  0  0  0  0  0  0  0  0  0  0
   -2.4144   -6.8660    1.1578 C   0  0  0  0  0  0  0  0  0  0  0  0
   -1.3753   -5.9191    1.8079 C   0  0  0  0  0  0  0  0  0  0  0  0
   -2.2362   -8.8534   -0.3555 C   0  0  0  0  0  0  0  0  0  0  0  0
   -1.4214   -9.7065   -1.1178 C   0  0  0  0  0  0  0  0  0  0  0  0
   -1.8489  -10.9723   -1.5323 C   0  0  0  0  0  0  0  0  0  0  0  0
   -3.1163  -11.4271   -1.1882 C   0  0  0  0  0  0  0  0  0  0  0  0
   -3.9592  -10.6195   -0.4183 C   0  0  0  0  0  0  0  0  0  0  0  0
   -3.5091   -9.3430   -0.0168 C   0  0  0  0  0  0  0  0  0  0  0  0
   -5.3468  -11.0904   -0.0636 C   0  0  0  0  0  0  0  0  0  0  0  0
   -5.8619  -10.4742    1.0373 F   0  0  0  0  0  0  0  0  0  0  0  0
   -5.4014  -12.4271    0.2028 F   0  0  0  0  0  0  0  0  0  0  0  0
   -6.2408  -10.8742   -1.0662 F   0  0  0  0  0  0  0  0  0  0  0  0
    2.1998   -3.1483   -0.0691 C   0  0  0  0  0  0  0  0  0  0  0  0
    2.3464   -1.8061   -0.3875 N   0  0  0  0  0  0  0  0  0  0  0  0
    3.5053   -1.2972   -1.0487 C   0  0  0  0  0  0  0  0  0  0  0  0
    4.0504   -0.0557   -0.7004 C   0  0  0  0  0  0  0  0  0  0  0  0
    5.1923    0.4158   -1.3533 C   0  0  0  0  0  0  0  0  0  0  0  0
    5.7950   -0.3443   -2.3575 C   0  0  0  0  0  0  0  0  0  0  0  0
    5.2671   -1.5886   -2.6960 C   0  0  0  0  0  0  0  0  0  0  0  0
    4.1334   -2.0716   -2.0387 C   0  0  0  0  0  0  0  0  0  0  0  0
    1.4037    0.9621   -1.0340 O   0  0  0  0  0  0  0  0  0  0  0  0
   -2.4809    4.9705    2.0461 H   0  0  0  0  0  0  0  0  0  0  0  0
   -1.0671    6.0651    2.0653 H   0  0  0  0  0  0  0  0  0  0  0  0
   -0.3210    4.9859   -0.0191 H   0  0  0  0  0  0  0  0  0  0  0  0
   -1.8098    5.9389   -0.1355 H   0  0  0  0  0  0  0  0  0  0  0  0
   -2.3991    4.1172   -1.3343 H   0  0  0  0  0  0  0  0  0  0  0  0
   -2.9090    3.6534    0.3184 H   0  0  0  0  0  0  0  0  0  0  0  0
   -0.6829    2.6154   -1.3082 H   0  0  0  0  0  0  0  0  0  0  0  0
   -2.0135    1.7816   -0.4141 H   0  0  0  0  0  0  0  0  0  0  0  0
    0.5233    2.8480    0.6010 H   0  0  0  0  0  0  0  0  0  0  0  0
   -0.4780    1.9776    2.8672 H   0  0  0  0  0  0  0  0  0  0  0  0
   -1.9761    2.5080    2.0815 H   0  0  0  0  0  0  0  0  0  0  0  0
   -0.8116    4.1776    3.5641 H   0  0  0  0  0  0  0  0  0  0  0  0
    0.3955    4.2526    2.2468 H   0  0  0  0  0  0  0  0  0  0  0  0
   -0.4277    0.2279    1.4063 H   0  0  0  0  0  0  0  0  0  0  0  0
   -0.4269   -1.8593    1.2739 H   0  0  0  0  0  0  0  0  0  0  0  0
    0.6226   -4.5133    2.3838 H   0  0  0  0  0  0  0  0  0  0  0  0
    1.2302   -5.4091    1.0031 H   0  0  0  0  0  0  0  0  0  0  0  0
   -0.0578   -4.8921   -1.0472 H   0  0  0  0  0  0  0  0  0  0  0  0
   -1.8299   -5.0658   -0.8602 H   0  0  0  0  0  0  0  0  0  0  0  0
    0.1966   -7.2181   -0.3898 H   0  0  0  0  0  0  0  0  0  0  0  0
   -0.8970   -7.0860   -1.7636 H   0  0  0  0  0  0  0  0  0  0  0  0
   -2.7571   -7.5684    1.8886 H   0  0  0  0  0  0  0  0  0  0  0  0
   -3.2352   -6.2837    0.7944 H   0  0  0  0  0  0  0  0  0  0  0  0
   -1.8566   -5.4018    2.6114 H   0  0  0  0  0  0  0  0  0  0  0  0
   -0.5644   -6.5417    2.1237 H   0  0  0  0  0  0  0  0  0  0  0  0
   -0.4755   -9.3888   -1.3810 H   0  0  0  0  0  0  0  0  0  0  0  0
   -1.2223  -11.5693   -2.0944 H   0  0  0  0  0  0  0  0  0  0  0  0
   -3.4344  -12.3580   -1.4999 H   0  0  0  0  0  0  0  0  0  0  0  0
   -4.1375   -8.7481    0.5456 H   0  0  0  0  0  0  0  0  0  0  0  0
    2.8448   -3.8989   -0.3616 H   0  0  0  0  0  0  0  0  0  0  0  0
    3.6084    0.5120    0.0394 H   0  0  0  0  0  0  0  0  0  0  0  0
    5.5922    1.3305   -1.0919 H   0  0  0  0  0  0  0  0  0  0  0  0
    6.6292    0.0145   -2.8477 H   0  0  0  0  0  0  0  0  0  0  0  0
    5.7147   -2.1544   -3.4339 H   0  0  0  0  0  0  0  0  0  0  0  0
    3.7556   -3.0009   -2.2811 H   0  0  0  0  0  0  0  0  0  0  0  0
  1  2  1  0  0  0  0
  1  7  1  0  0  0  0
  1 39  1  0  0  0  0
  1 40  1  0  0  0  0
  2  3  1  0  0  0  0
  2 41  1  0  0  0  0
  2 42  1  0  0  0  0
  3  4  1  0  0  0  0
  3 43  1  0  0  0  0
  3 44  1  0  0  0  0
  4  5  1  0  0  0  0
  4 45  1  0  0  0  0
  4 46  1  0  0  0  0
  5  6  1  0  0  0  0
  5  8  1  0  0  0  0
  5 47  1  0  0  0  0
  6  7  1  0  0  0  0
  6 48  1  0  0  0  0
  6 49  1  0  0  0  0
  7 50  1  0  0  0  0
  7 51  1  0  0  0  0
  8  9  1  0  0  0  0
  8 52  1  0  0  0  0
  9 10  1  0  0  0  0
  9 38  2  0  0  0  0
 10 11  2  0  0  0  0
 10 31  1  0  0  0  0
 11 12  1  0  0  0  0
 11 53  1  0  0  0  0
 12 13  1  0  0  0  0
 12 30  2  0  0  0  0
 13 14  1  0  0  0  0
 13 54  1  0  0  0  0
 13 55  1  0  0  0  0
 14 15  1  0  0  0  0
 14 19  1  0  0  0  0
 15 16  1  0  0  0  0
 15 56  1  0  0  0  0
 15 57  1  0  0  0  0
 16 17  1  0  0  0  0
 16 58  1  0  0  0  0
 16 59  1  0  0  0  0
 17 18  1  0  0  0  0
 17 20  1  0  0  0  0
 18 19  1  0  0  0  0
 18 60  1  0  0  0  0
 18 61  1  0  0  0  0
 19 62  1  0  0  0  0
 19 63  1  0  0  0  0
 20 21  2  0  0  0  0
 20 25  1  0  0  0  0
 21 22  1  0  0  0  0
 21 64  1  0  0  0  0
 22 23  2  0  0  0  0
 22 65  1  0  0  0  0
 23 24  1  0  0  0  0
 23 66  1  0  0  0  0
 24 25  2  0  0  0  0
 24 26  1  0  0  0  0
 25 67  1  0  0  0  0
 26 27  1  0  0  0  0
 26 28  1  0  0  0  0
 26 29  1  0  0  0  0
 30 31  1  0  0  0  0
 30 68  1  0  0  0  0
 31 32  1  0  0  0  0
 32 33  2  0  0  0  0
 32 37  1  0  0  0  0
 33 34  1  0  0  0  0
 33 69  1  0  0  0  0
 34 35  2  0  0  0  0
 34 70  1  0  0  0  0
 35 36  1  0  0  0  0
 35 71  1  0  0  0  0
 36 37  2  0  0  0  0
 36 72  1  0  0  0  0
 37 73  1  0  0  0  0
M  RAD  1  14   2
M  CHG  1  14   1
M  END
$$$$
