# Supplementary material for: Combined computational and classical medicinal chemistry procedure to disclose novel pyrrole-based compounds as potential antituberculosis agents
Source: J Comput Aided Mol Des. 2026 Apr 6;40(1):92. doi: 10.1007/s10822-026-00794-6 (PMC13053371; doi:10.1007/s10822-026-00794-6)
Supplement: Supplementary file 1 — Supplementary Material 1 [file 10822_2026_794_MOESM1_ESM.zip › Dataset.M_3-D_QSAR_Full_236/mols/ValidationSet/MC3505.sdf]

15335391_0025_0007_158.9975
 OpenBabel10172509213D

 77 81  0  0  0  0  0  0  0  0999 V2000
   -5.5654   -0.7407   -3.5841 C   0  0  0  0  0  0  0  0  0  0  0  0
   -4.1810   -0.2916   -4.0415 C   0  0  0  0  0  0  0  0  0  0  0  0
   -3.7896    1.0718   -3.4732 C   0  0  0  0  0  0  0  0  0  0  0  0
   -3.4489    1.0898   -1.9853 C   0  0  0  0  0  0  0  0  0  0  0  0
   -4.5515    0.5599   -1.0452 C   0  0  0  0  0  0  0  0  0  0  0  0
   -4.6656   -0.9735   -1.1466 C   0  0  0  0  0  0  0  0  0  0  0  0
   -5.5942   -1.4796   -2.2489 C   0  0  0  0  0  0  0  0  0  0  0  0
   -4.2325    0.9599    0.4097 C   0  0  0  0  0  0  0  0  0  0  0  0
   -2.9336    0.4663    0.7627 O   0  0  0  0  0  0  0  0  0  0  0  0
   -2.8077   -0.2721    1.8936 C   0  0  0  0  0  0  0  0  0  0  0  0
   -1.5413   -0.7618    2.1112 N   0  0  0  0  0  0  0  0  0  0  0  0
   -0.4059   -0.4962    1.3547 C   0  0  0  0  0  0  0  0  0  0  0  0
    0.6396   -1.3810    1.1715 C   0  0  0  0  0  0  0  0  0  0  0  0
    1.4362   -0.9040    0.0941 C   0  0  0  0  0  0  0  0  0  0  0  0
    2.6148   -1.5945   -0.5217 C   0  0  0  0  0  0  0  0  0  0  0  0
    3.7976   -1.3798    0.3197 N   0  3  0  0  0  0  0  0  0  0  0  0
    4.3708   -0.0217    0.1756 C   0  0  0  0  0  0  0  0  0  0  0  0
    5.6484    0.0918   -0.6915 C   0  0  0  0  0  0  0  0  0  0  0  0
    6.7003   -0.8196   -0.2093 N   0  0  0  0  0  0  0  0  0  0  0  0
    6.2485   -2.0343    0.4905 C   0  0  0  0  0  0  0  0  0  0  0  0
    4.8144   -2.4195    0.0597 C   0  0  0  0  0  0  0  0  0  0  0  0
    8.0453   -0.5331   -0.3770 C   0  0  0  0  0  0  0  0  0  0  0  0
    8.4986    0.3631   -1.3613 C   0  0  0  0  0  0  0  0  0  0  0  0
    9.8567    0.6625   -1.5267 C   0  0  0  0  0  0  0  0  0  0  0  0
   10.8034    0.0716   -0.6982 C   0  0  0  0  0  0  0  0  0  0  0  0
   10.4019   -0.8306    0.2941 C   0  0  0  0  0  0  0  0  0  0  0  0
    9.0290   -1.1164    0.4421 C   0  0  0  0  0  0  0  0  0  0  0  0
   11.4236   -1.4604    1.2049 C   0  0  0  0  0  0  0  0  0  0  0  0
   10.9119   -2.4251    2.0227 F   0  0  0  0  0  0  0  0  0  0  0  0
   12.0132   -0.5502    2.0304 F   0  0  0  0  0  0  0  0  0  0  0  0
   12.4398   -2.0572    0.5201 F   0  0  0  0  0  0  0  0  0  0  0  0
    0.8841    0.3087   -0.2817 C   0  0  0  0  0  0  0  0  0  0  0  0
   -0.0962    0.6607    0.6340 N   0  0  0  0  0  0  0  0  0  0  0  0
   -0.5277    2.0054    0.8605 C   0  0  0  0  0  0  0  0  0  0  0  0
   -0.9560    2.4043    2.1353 C   0  0  0  0  0  0  0  0  0  0  0  0
   -1.3491    3.7249    2.3668 C   0  0  0  0  0  0  0  0  0  0  0  0
   -1.3101    4.6595    1.3332 C   0  0  0  0  0  0  0  0  0  0  0  0
   -0.8760    4.2737    0.0659 C   0  0  0  0  0  0  0  0  0  0  0  0
   -0.4771    2.9547   -0.1706 C   0  0  0  0  0  0  0  0  0  0  0  0
   -3.7306   -0.5594    2.6496 O   0  0  0  0  0  0  0  0  0  0  0  0
   -5.9676   -1.3912   -4.3324 H   0  0  0  0  0  0  0  0  0  0  0  0
   -6.1390    0.1518   -3.4449 H   0  0  0  0  0  0  0  0  0  0  0  0
   -4.1753   -0.2323   -5.1098 H   0  0  0  0  0  0  0  0  0  0  0  0
   -3.4722   -1.0085   -3.6830 H   0  0  0  0  0  0  0  0  0  0  0  0
   -4.6079    1.7426   -3.6322 H   0  0  0  0  0  0  0  0  0  0  0  0
   -2.8933    1.3567   -3.9835 H   0  0  0  0  0  0  0  0  0  0  0  0
   -3.2371    2.1012   -1.7078 H   0  0  0  0  0  0  0  0  0  0  0  0
   -2.6175    0.4268   -1.8662 H   0  0  0  0  0  0  0  0  0  0  0  0
   -5.4848    0.9919   -1.3406 H   0  0  0  0  0  0  0  0  0  0  0  0
   -5.0298   -1.3420   -0.2104 H   0  0  0  0  0  0  0  0  0  0  0  0
   -3.6873   -1.3309   -1.3918 H   0  0  0  0  0  0  0  0  0  0  0  0
   -5.3379   -2.5005   -2.4412 H   0  0  0  0  0  0  0  0  0  0  0  0
   -6.5820   -1.3215   -1.8693 H   0  0  0  0  0  0  0  0  0  0  0  0
   -4.9655    0.5382    1.0653 H   0  0  0  0  0  0  0  0  0  0  0  0
   -4.2476    2.0260    0.4999 H   0  0  0  0  0  0  0  0  0  0  0  0
   -1.4270   -1.3627    2.8826 H   0  0  0  0  0  0  0  0  0  0  0  0
    0.8122   -2.2378    1.7203 H   0  0  0  0  0  0  0  0  0  0  0  0
    2.7934   -1.1944   -1.4979 H   0  0  0  0  0  0  0  0  0  0  0  0
    2.4156   -2.6430   -0.5987 H   0  0  0  0  0  0  0  0  0  0  0  0
    4.6077    0.3384    1.1549 H   0  0  0  0  0  0  0  0  0  0  0  0
    3.6256    0.5512   -0.3356 H   0  0  0  0  0  0  0  0  0  0  0  0
    6.0112    1.0975   -0.6490 H   0  0  0  0  0  0  0  0  0  0  0  0
    5.4011   -0.1771   -1.6972 H   0  0  0  0  0  0  0  0  0  0  0  0
    6.2611   -1.8558    1.5454 H   0  0  0  0  0  0  0  0  0  0  0  0
    6.9081   -2.8384    0.2390 H   0  0  0  0  0  0  0  0  0  0  0  0
    4.8240   -2.6225   -0.9908 H   0  0  0  0  0  0  0  0  0  0  0  0
    4.5378   -3.2699    0.6472 H   0  0  0  0  0  0  0  0  0  0  0  0
    7.8084    0.8146   -1.9816 H   0  0  0  0  0  0  0  0  0  0  0  0
   10.1543    1.3213   -2.2632 H   0  0  0  0  0  0  0  0  0  0  0  0
   11.8035    0.2982   -0.8147 H   0  0  0  0  0  0  0  0  0  0  0  0
    8.7352   -1.7775    1.1781 H   0  0  0  0  0  0  0  0  0  0  0  0
    1.1577    0.8613   -1.1092 H   0  0  0  0  0  0  0  0  0  0  0  0
   -0.9809    1.7187    2.9063 H   0  0  0  0  0  0  0  0  0  0  0  0
   -1.6693    4.0093    3.3058 H   0  0  0  0  0  0  0  0  0  0  0  0
   -1.6018    5.6343    1.5057 H   0  0  0  0  0  0  0  0  0  0  0  0
   -0.8490    4.9642   -0.7006 H   0  0  0  0  0  0  0  0  0  0  0  0
   -0.1441    2.6786   -1.1076 H   0  0  0  0  0  0  0  0  0  0  0  0
  1  2  1  0  0  0  0
  1  7  1  0  0  0  0
  1 41  1  0  0  0  0
  1 42  1  0  0  0  0
  2  3  1  0  0  0  0
  2 43  1  0  0  0  0
  2 44  1  0  0  0  0
  3  4  1  0  0  0  0
  3 45  1  0  0  0  0
  3 46  1  0  0  0  0
  4  5  1  0  0  0  0
  4 47  1  0  0  0  0
  4 48  1  0  0  0  0
  5  6  1  0  0  0  0
  5  8  1  0  0  0  0
  5 49  1  0  0  0  0
  6  7  1  0  0  0  0
  6 50  1  0  0  0  0
  6 51  1  0  0  0  0
  7 52  1  0  0  0  0
  7 53  1  0  0  0  0
  8  9  1  0  0  0  0
  8 54  1  0  0  0  0
  8 55  1  0  0  0  0
  9 10  1  0  0  0  0
 10 11  1  0  0  0  0
 10 40  2  0  0  0  0
 11 12  1  0  0  0  0
 11 56  1  0  0  0  0
 12 13  2  0  0  0  0
 12 33  1  0  0  0  0
 13 14  1  0  0  0  0
 13 57  1  0  0  0  0
 14 15  1  0  0  0  0
 14 32  2  0  0  0  0
 15 16  1  0  0  0  0
 15 58  1  0  0  0  0
 15 59  1  0  0  0  0
 16 17  1  0  0  0  0
 16 21  1  0  0  0  0
 17 18  1  0  0  0  0
 17 60  1  0  0  0  0
 17 61  1  0  0  0  0
 18 19  1  0  0  0  0
 18 62  1  0  0  0  0
 18 63  1  0  0  0  0
 19 20  1  0  0  0  0
 19 22  1  0  0  0  0
 20 21  1  0  0  0  0
 20 64  1  0  0  0  0
 20 65  1  0  0  0  0
 21 66  1  0  0  0  0
 21 67  1  0  0  0  0
 22 23  2  0  0  0  0
 22 27  1  0  0  0  0
 23 24  1  0  0  0  0
 23 68  1  0  0  0  0
 24 25  2  0  0  0  0
 24 69  1  0  0  0  0
 25 26  1  0  0  0  0
 25 70  1  0  0  0  0
 26 27  2  0  0  0  0
 26 28  1  0  0  0  0
 27 71  1  0  0  0  0
 28 29  1  0  0  0  0
 28 30  1  0  0  0  0
 28 31  1  0  0  0  0
 32 33  1  0  0  0  0
 32 72  1  0  0  0  0
 33 34  1  0  0  0  0
 34 35  2  0  0  0  0
 34 39  1  0  0  0  0
 35 36  1  0  0  0  0
 35 73  1  0  0  0  0
 36 37  2  0  0  0  0
 36 74  1  0  0  0  0
 37 38  1  0  0  0  0
 37 75  1  0  0  0  0
 38 39  2  0  0  0  0
 38 76  1  0  0  0  0
 39 77  1  0  0  0  0
M  RAD  1  16   2
M  CHG  1  16   1
M  END
$$$$
