# Supplementary material for: Combined computational and classical medicinal chemistry procedure to disclose novel pyrrole-based compounds as potential antituberculosis agents
Source: J Comput Aided Mol Des. 2026 Apr 6;40(1):92. doi: 10.1007/s10822-026-00794-6 (PMC13053371; doi:10.1007/s10822-026-00794-6)
Supplement: Supplementary file 1 — Supplementary Material 1 [file 10822_2026_794_MOESM1_ESM.zip › Dataset.M_3-D_QSAR_Full_236/mols/ValidationSet/MC3511.sdf]

15335383_0018_0013_160.3524
 OpenBabel10172509213D

 77 82  0  0  0  0  0  0  0  0999 V2000
    5.6715   -0.3692   -0.5531 C   0  0  0  0  0  0  0  0  0  0  0  0
    4.1571   -0.0281   -0.4991 C   0  0  0  0  0  0  0  0  0  0  0  0
    3.2436   -0.8809   -1.2884 N   0  3  0  0  0  0  0  0  0  0  0  0
    3.9903   -1.7339   -2.2310 C   0  0  0  0  0  0  0  0  0  0  0  0
    5.1617   -1.0047   -2.9201 C   0  0  0  0  0  0  0  0  0  0  0  0
    6.1506   -0.5358   -1.9365 N   0  0  0  0  0  0  0  0  0  0  0  0
    7.4589   -0.2696   -2.3033 C   0  0  0  0  0  0  0  0  0  0  0  0
    7.8240   -0.0678   -3.6453 C   0  0  0  0  0  0  0  0  0  0  0  0
    9.1434    0.2000   -4.0298 C   0  0  0  0  0  0  0  0  0  0  0  0
   10.1464    0.2786   -3.0693 C   0  0  0  0  0  0  0  0  0  0  0  0
    9.8355    0.0739   -1.7223 C   0  0  0  0  0  0  0  0  0  0  0  0
    8.4983   -0.1903   -1.3605 C   0  0  0  0  0  0  0  0  0  0  0  0
   10.9037    0.1714   -0.6624 C   0  0  0  0  0  0  0  0  0  0  0  0
   10.7226   -0.7042    0.3679 F   0  0  0  0  0  0  0  0  0  0  0  0
   10.9594    1.4089   -0.0945 F   0  0  0  0  0  0  0  0  0  0  0  0
   12.1580   -0.0755   -1.1385 F   0  0  0  0  0  0  0  0  0  0  0  0
    2.3619   -1.7062   -0.4559 C   0  0  0  0  0  0  0  0  0  0  0  0
    1.2670   -0.8983    0.1866 C   0  0  0  0  0  0  0  0  0  0  0  0
    0.4178   -1.3560    1.2251 C   0  0  0  0  0  0  0  0  0  0  0  0
   -0.5297   -0.3787    1.5051 C   0  0  0  0  0  0  0  0  0  0  0  0
   -1.7016   -0.6016    2.3328 C   0  0  0  0  0  0  0  0  0  0  0  0
   -2.8474    0.0346    1.9161 N   0  0  0  0  0  0  0  0  0  0  0  0
   -4.1622   -0.3268    2.4212 C   0  0  0  0  0  0  0  0  0  0  0  0
   -4.4447    0.1437    3.8437 C   0  0  0  0  0  0  0  0  0  0  0  0
   -5.2039   -0.6772    4.6984 C   0  0  0  0  0  0  0  0  0  0  0  0
   -5.4829   -0.2832    6.0095 C   0  0  0  0  0  0  0  0  0  0  0  0
   -5.0113    0.9391    6.4867 C   0  0  0  0  0  0  0  0  0  0  0  0
   -4.2702    1.7711    5.6511 C   0  0  0  0  0  0  0  0  0  0  0  0
   -3.9927    1.3786    4.3388 C   0  0  0  0  0  0  0  0  0  0  0  0
   -5.2229    0.1162    1.4150 C   0  0  0  0  0  0  0  0  0  0  0  0
   -5.8937   -0.8428    0.6383 C   0  0  0  0  0  0  0  0  0  0  0  0
   -6.8305   -0.4548   -0.3237 C   0  0  0  0  0  0  0  0  0  0  0  0
   -7.1028    0.8984   -0.5277 C   0  0  0  0  0  0  0  0  0  0  0  0
   -6.4440    1.8629    0.2316 C   0  0  0  0  0  0  0  0  0  0  0  0
   -5.5078    1.4767    1.1938 C   0  0  0  0  0  0  0  0  0  0  0  0
   -1.6979   -1.3927    3.2712 O   0  0  0  0  0  0  0  0  0  0  0  0
   -0.1472    0.7592    0.8007 N   0  0  0  0  0  0  0  0  0  0  0  0
    0.8307    0.3822   -0.1018 C   0  0  0  0  0  0  0  0  0  0  0  0
   -0.6103    2.0971    0.9683 C   0  0  0  0  0  0  0  0  0  0  0  0
   -1.0146    2.5499    2.2303 C   0  0  0  0  0  0  0  0  0  0  0  0
   -1.4453    3.8687    2.3998 C   0  0  0  0  0  0  0  0  0  0  0  0
   -1.4732    4.7398    1.3135 C   0  0  0  0  0  0  0  0  0  0  0  0
   -1.0598    4.2997    0.0584 C   0  0  0  0  0  0  0  0  0  0  0  0
   -0.6167    2.9856   -0.1166 C   0  0  0  0  0  0  0  0  0  0  0  0
    5.8398   -1.2799   -0.0172 H   0  0  0  0  0  0  0  0  0  0  0  0
    6.2095    0.4441   -0.1126 H   0  0  0  0  0  0  0  0  0  0  0  0
    4.0409    0.9768   -0.8478 H   0  0  0  0  0  0  0  0  0  0  0  0
    3.8742   -0.1905    0.5200 H   0  0  0  0  0  0  0  0  0  0  0  0
    3.3143   -2.0784   -2.9854 H   0  0  0  0  0  0  0  0  0  0  0  0
    4.4087   -2.5396   -1.6648 H   0  0  0  0  0  0  0  0  0  0  0  0
    4.7798   -0.1630   -3.4592 H   0  0  0  0  0  0  0  0  0  0  0  0
    5.6441   -1.6914   -3.5839 H   0  0  0  0  0  0  0  0  0  0  0  0
    7.0940   -0.1188   -4.3729 H   0  0  0  0  0  0  0  0  0  0  0  0
    9.3719    0.3392   -5.0265 H   0  0  0  0  0  0  0  0  0  0  0  0
   11.1171    0.4874   -3.3505 H   0  0  0  0  0  0  0  0  0  0  0  0
    8.2738   -0.3311   -0.3631 H   0  0  0  0  0  0  0  0  0  0  0  0
    2.9461   -2.1675    0.3127 H   0  0  0  0  0  0  0  0  0  0  0  0
    1.9030   -2.4375   -1.0880 H   0  0  0  0  0  0  0  0  0  0  0  0
    0.4915   -2.2702    1.6983 H   0  0  0  0  0  0  0  0  0  0  0  0
   -2.7750    0.7591    1.2535 H   0  0  0  0  0  0  0  0  0  0  0  0
   -4.1931   -1.3924    2.5131 H   0  0  0  0  0  0  0  0  0  0  0  0
   -5.5592   -1.5821    4.3521 H   0  0  0  0  0  0  0  0  0  0  0  0
   -6.0385   -0.8974    6.6252 H   0  0  0  0  0  0  0  0  0  0  0  0
   -5.2111    1.2268    7.4574 H   0  0  0  0  0  0  0  0  0  0  0  0
   -3.9255    2.6786    6.0014 H   0  0  0  0  0  0  0  0  0  0  0  0
   -3.4482    2.0044    3.7249 H   0  0  0  0  0  0  0  0  0  0  0  0
   -5.6926   -1.8451    0.7795 H   0  0  0  0  0  0  0  0  0  0  0  0
   -7.3211   -1.1696   -0.8835 H   0  0  0  0  0  0  0  0  0  0  0  0
   -7.7918    1.1846   -1.2407 H   0  0  0  0  0  0  0  0  0  0  0  0
   -6.6478    2.8636    0.0831 H   0  0  0  0  0  0  0  0  0  0  0  0
   -5.0196    2.1970    1.7487 H   0  0  0  0  0  0  0  0  0  0  0  0
    1.1823    0.9686   -0.8748 H   0  0  0  0  0  0  0  0  0  0  0  0
   -0.9945    1.9077    3.0379 H   0  0  0  0  0  0  0  0  0  0  0  0
   -1.7432    4.1976    3.3315 H   0  0  0  0  0  0  0  0  0  0  0  0
   -1.8000    5.7107    1.4384 H   0  0  0  0  0  0  0  0  0  0  0  0
   -1.0807    4.9464   -0.7456 H   0  0  0  0  0  0  0  0  0  0  0  0
   -0.2942    2.6692   -1.0444 H   0  0  0  0  0  0  0  0  0  0  0  0
  1  2  1  0  0  0  0
  1  6  1  0  0  0  0
  1 45  1  0  0  0  0
  1 46  1  0  0  0  0
  2  3  1  0  0  0  0
  2 47  1  0  0  0  0
  2 48  1  0  0  0  0
  3  4  1  0  0  0  0
  3 17  1  0  0  0  0
  4  5  1  0  0  0  0
  4 49  1  0  0  0  0
  4 50  1  0  0  0  0
  5  6  1  0  0  0  0
  5 51  1  0  0  0  0
  5 52  1  0  0  0  0
  6  7  1  0  0  0  0
  7  8  2  0  0  0  0
  7 12  1  0  0  0  0
  8  9  1  0  0  0  0
  8 53  1  0  0  0  0
  9 10  2  0  0  0  0
  9 54  1  0  0  0  0
 10 11  1  0  0  0  0
 10 55  1  0  0  0  0
 11 12  2  0  0  0  0
 11 13  1  0  0  0  0
 12 56  1  0  0  0  0
 13 14  1  0  0  0  0
 13 15  1  0  0  0  0
 13 16  1  0  0  0  0
 17 18  1  0  0  0  0
 17 57  1  0  0  0  0
 17 58  1  0  0  0  0
 18 19  1  0  0  0  0
 18 38  2  0  0  0  0
 19 20  2  0  0  0  0
 19 59  1  0  0  0  0
 20 21  1  0  0  0  0
 20 37  1  0  0  0  0
 21 22  1  0  0  0  0
 21 36  2  0  0  0  0
 22 23  1  0  0  0  0
 22 60  1  0  0  0  0
 23 24  1  0  0  0  0
 23 30  1  0  0  0  0
 23 61  1  0  0  0  0
 24 25  2  0  0  0  0
 24 29  1  0  0  0  0
 25 26  1  0  0  0  0
 25 62  1  0  0  0  0
 26 27  2  0  0  0  0
 26 63  1  0  0  0  0
 27 28  1  0  0  0  0
 27 64  1  0  0  0  0
 28 29  2  0  0  0  0
 28 65  1  0  0  0  0
 29 66  1  0  0  0  0
 30 31  2  0  0  0  0
 30 35  1  0  0  0  0
 31 32  1  0  0  0  0
 31 67  1  0  0  0  0
 32 33  2  0  0  0  0
 32 68  1  0  0  0  0
 33 34  1  0  0  0  0
 33 69  1  0  0  0  0
 34 35  2  0  0  0  0
 34 70  1  0  0  0  0
 35 71  1  0  0  0  0
 37 38  1  0  0  0  0
 37 39  1  0  0  0  0
 38 72  1  0  0  0  0
 39 40  2  0  0  0  0
 39 44  1  0  0  0  0
 40 41  1  0  0  0  0
 40 73  1  0  0  0  0
 41 42  2  0  0  0  0
 41 74  1  0  0  0  0
 42 43  1  0  0  0  0
 42 75  1  0  0  0  0
 43 44  2  0  0  0  0
 43 76  1  0  0  0  0
 44 77  1  0  0  0  0
M  RAD  1   3   2
M  CHG  1   3   1
M  END
$$$$
