# Supplementary material for: Combined computational and classical medicinal chemistry procedure to disclose novel pyrrole-based compounds as potential antituberculosis agents
Source: J Comput Aided Mol Des. 2026 Apr 6;40(1):92. doi: 10.1007/s10822-026-00794-6 (PMC13053371; doi:10.1007/s10822-026-00794-6)
Supplement: Supplementary file 1 — Supplementary Material 1 [file 10822_2026_794_MOESM1_ESM.zip › Dataset.M_3-D_QSAR_Full_236/mols/ValidationSet/MC3512.sdf]

15335388_0002_0027_187.0665
 OpenBabel10172509213D

 78 83  0  0  0  0  0  0  0  0999 V2000
    5.3435    0.3691   -0.6964 C   0  0  0  0  0  0  0  0  0  0  0  0
    4.1629   -0.4614   -0.1396 C   0  0  0  0  0  0  0  0  0  0  0  0
    3.3038   -1.0160   -1.2188 N   0  3  0  0  0  0  0  0  0  0  0  0
    4.1436   -1.7969   -2.1616 C   0  0  0  0  0  0  0  0  0  0  0  0
    5.3359   -0.9882   -2.7336 C   0  0  0  0  0  0  0  0  0  0  0  0
    6.1442   -0.4420   -1.6282 N   0  0  0  0  0  0  0  0  0  0  0  0
    7.3396   -1.0373   -1.2678 C   0  0  0  0  0  0  0  0  0  0  0  0
    7.7073   -1.2508    0.0685 C   0  0  0  0  0  0  0  0  0  0  0  0
    8.9203   -1.8555    0.4164 C   0  0  0  0  0  0  0  0  0  0  0  0
    9.8107   -2.2552   -0.5731 C   0  0  0  0  0  0  0  0  0  0  0  0
    9.4974   -2.0411   -1.9185 C   0  0  0  0  0  0  0  0  0  0  0  0
    8.2662   -1.4400   -2.2445 C   0  0  0  0  0  0  0  0  0  0  0  0
   10.4474   -2.4792   -3.0029 C   0  0  0  0  0  0  0  0  0  0  0  0
   10.2878   -1.8017   -4.1746 F   0  0  0  0  0  0  0  0  0  0  0  0
   11.7565   -2.3204   -2.6591 F   0  0  0  0  0  0  0  0  0  0  0  0
   10.3018   -3.7978   -3.3142 F   0  0  0  0  0  0  0  0  0  0  0  0
    2.2320   -1.8688   -0.6832 C   0  0  0  0  0  0  0  0  0  0  0  0
    1.2298   -1.0521    0.0763 C   0  0  0  0  0  0  0  0  0  0  0  0
    0.6967   -1.3464    1.3574 C   0  0  0  0  0  0  0  0  0  0  0  0
   -0.2663   -0.3995    1.6520 C   0  0  0  0  0  0  0  0  0  0  0  0
   -1.1589   -0.5012    2.7061 N   0  0  0  0  0  0  0  0  0  0  0  0
   -2.4760   -0.1046    2.7154 C   0  0  0  0  0  0  0  0  0  0  0  0
   -3.1630   -0.2881    3.7159 O   0  0  0  0  0  0  0  0  0  0  0  0
   -2.9356    0.3757    1.5361 O   0  0  0  0  0  0  0  0  0  0  0  0
   -4.3601    0.5540    1.4460 C   0  0  0  0  0  0  0  0  0  0  0  0
   -4.8365    0.2473    0.0238 C   0  0  0  0  0  0  0  0  0  0  0  0
   -3.9424    0.0409   -1.0398 C   0  0  0  0  0  0  0  0  0  0  0  0
   -4.4122   -0.2443   -2.3237 C   0  0  0  0  0  0  0  0  0  0  0  0
   -5.7813   -0.3263   -2.5653 C   0  0  0  0  0  0  0  0  0  0  0  0
   -6.6834   -0.1225   -1.5238 C   0  0  0  0  0  0  0  0  0  0  0  0
   -6.2156    0.1607   -0.2392 C   0  0  0  0  0  0  0  0  0  0  0  0
   -4.7321    1.9553    1.9113 C   0  0  0  0  0  0  0  0  0  0  0  0
   -5.3764    2.1371    3.1456 C   0  0  0  0  0  0  0  0  0  0  0  0
   -5.7239    3.4154    3.5885 C   0  0  0  0  0  0  0  0  0  0  0  0
   -5.4270    4.5284    2.8073 C   0  0  0  0  0  0  0  0  0  0  0  0
   -4.7822    4.3652    1.5835 C   0  0  0  0  0  0  0  0  0  0  0  0
   -4.4330    3.0879    1.1403 C   0  0  0  0  0  0  0  0  0  0  0  0
   -0.1450    0.6280    0.7134 N   0  0  0  0  0  0  0  0  0  0  0  0
    0.6154    0.1202   -0.3282 C   0  0  0  0  0  0  0  0  0  0  0  0
   -0.5272    2.0026    0.8237 C   0  0  0  0  0  0  0  0  0  0  0  0
   -0.7073    2.5901    2.0837 C   0  0  0  0  0  0  0  0  0  0  0  0
   -1.0001    3.9523    2.1913 C   0  0  0  0  0  0  0  0  0  0  0  0
   -1.1081    4.7397    1.0471 C   0  0  0  0  0  0  0  0  0  0  0  0
   -0.9303    4.1660   -0.2092 C   0  0  0  0  0  0  0  0  0  0  0  0
   -0.6376    2.8039   -0.3237 C   0  0  0  0  0  0  0  0  0  0  0  0
    5.9632    0.6896    0.1149 H   0  0  0  0  0  0  0  0  0  0  0  0
    4.9557    1.2184   -1.2191 H   0  0  0  0  0  0  0  0  0  0  0  0
    3.5653    0.1674    0.4869 H   0  0  0  0  0  0  0  0  0  0  0  0
    4.5718   -1.2844    0.4084 H   0  0  0  0  0  0  0  0  0  0  0  0
    3.5296   -2.1193   -2.9765 H   0  0  0  0  0  0  0  0  0  0  0  0
    4.5523   -2.6208   -1.6147 H   0  0  0  0  0  0  0  0  0  0  0  0
    4.9645   -0.1837   -3.3334 H   0  0  0  0  0  0  0  0  0  0  0  0
    5.9453   -1.6324   -3.3324 H   0  0  0  0  0  0  0  0  0  0  0  0
    7.0637   -0.9529    0.8182 H   0  0  0  0  0  0  0  0  0  0  0  0
    9.1544   -2.0051    1.4103 H   0  0  0  0  0  0  0  0  0  0  0  0
   10.7010   -2.7090   -0.3152 H   0  0  0  0  0  0  0  0  0  0  0  0
    8.0356   -1.2895   -3.2391 H   0  0  0  0  0  0  0  0  0  0  0  0
    2.6591   -2.5983   -0.0273 H   0  0  0  0  0  0  0  0  0  0  0  0
    1.7347   -2.3479   -1.5006 H   0  0  0  0  0  0  0  0  0  0  0  0
    0.9790   -2.1317    1.9646 H   0  0  0  0  0  0  0  0  0  0  0  0
   -0.8139   -0.8999    3.5375 H   0  0  0  0  0  0  0  0  0  0  0  0
   -4.8622   -0.1342    2.0935 H   0  0  0  0  0  0  0  0  0  0  0  0
   -2.9262    0.1007   -0.8704 H   0  0  0  0  0  0  0  0  0  0  0  0
   -3.7433   -0.3946   -3.0951 H   0  0  0  0  0  0  0  0  0  0  0  0
   -6.1269   -0.5377   -3.5145 H   0  0  0  0  0  0  0  0  0  0  0  0
   -7.6983   -0.1809   -1.7018 H   0  0  0  0  0  0  0  0  0  0  0  0
   -6.8905    0.3084    0.5274 H   0  0  0  0  0  0  0  0  0  0  0  0
   -5.5957    1.3169    3.7322 H   0  0  0  0  0  0  0  0  0  0  0  0
   -6.2012    3.5347    4.4957 H   0  0  0  0  0  0  0  0  0  0  0  0
   -5.6841    5.4729    3.1342 H   0  0  0  0  0  0  0  0  0  0  0  0
   -4.5621    5.1898    1.0033 H   0  0  0  0  0  0  0  0  0  0  0  0
   -3.9495    2.9761    0.2354 H   0  0  0  0  0  0  0  0  0  0  0  0
    0.7090    0.5501   -1.2617 H   0  0  0  0  0  0  0  0  0  0  0  0
   -0.6233    2.0140    2.9358 H   0  0  0  0  0  0  0  0  0  0  0  0
   -1.1369    4.3767    3.1220 H   0  0  0  0  0  0  0  0  0  0  0  0
   -1.3195    5.7464    1.1304 H   0  0  0  0  0  0  0  0  0  0  0  0
   -1.0148    4.7476   -1.0575 H   0  0  0  0  0  0  0  0  0  0  0  0
   -0.5019    2.3850   -1.2570 H   0  0  0  0  0  0  0  0  0  0  0  0
  1  2  1  0  0  0  0
  1  6  1  0  0  0  0
  1 46  1  0  0  0  0
  1 47  1  0  0  0  0
  2  3  1  0  0  0  0
  2 48  1  0  0  0  0
  2 49  1  0  0  0  0
  3  4  1  0  0  0  0
  3 17  1  0  0  0  0
  4  5  1  0  0  0  0
  4 50  1  0  0  0  0
  4 51  1  0  0  0  0
  5  6  1  0  0  0  0
  5 52  1  0  0  0  0
  5 53  1  0  0  0  0
  6  7  1  0  0  0  0
  7  8  2  0  0  0  0
  7 12  1  0  0  0  0
  8  9  1  0  0  0  0
  8 54  1  0  0  0  0
  9 10  2  0  0  0  0
  9 55  1  0  0  0  0
 10 11  1  0  0  0  0
 10 56  1  0  0  0  0
 11 12  2  0  0  0  0
 11 13  1  0  0  0  0
 12 57  1  0  0  0  0
 13 14  1  0  0  0  0
 13 15  1  0  0  0  0
 13 16  1  0  0  0  0
 17 18  1  0  0  0  0
 17 58  1  0  0  0  0
 17 59  1  0  0  0  0
 18 19  1  0  0  0  0
 18 39  2  0  0  0  0
 19 20  2  0  0  0  0
 19 60  1  0  0  0  0
 20 21  1  0  0  0  0
 20 38  1  0  0  0  0
 21 22  1  0  0  0  0
 21 61  1  0  0  0  0
 22 23  2  0  0  0  0
 22 24  1  0  0  0  0
 24 25  1  0  0  0  0
 25 26  1  0  0  0  0
 25 32  1  0  0  0  0
 25 62  1  0  0  0  0
 26 27  2  0  0  0  0
 26 31  1  0  0  0  0
 27 28  1  0  0  0  0
 27 63  1  0  0  0  0
 28 29  2  0  0  0  0
 28 64  1  0  0  0  0
 29 30  1  0  0  0  0
 29 65  1  0  0  0  0
 30 31  2  0  0  0  0
 30 66  1  0  0  0  0
 31 67  1  0  0  0  0
 32 33  2  0  0  0  0
 32 37  1  0  0  0  0
 33 34  1  0  0  0  0
 33 68  1  0  0  0  0
 34 35  2  0  0  0  0
 34 69  1  0  0  0  0
 35 36  1  0  0  0  0
 35 70  1  0  0  0  0
 36 37  2  0  0  0  0
 36 71  1  0  0  0  0
 37 72  1  0  0  0  0
 38 39  1  0  0  0  0
 38 40  1  0  0  0  0
 39 73  1  0  0  0  0
 40 41  2  0  0  0  0
 40 45  1  0  0  0  0
 41 42  1  0  0  0  0
 41 74  1  0  0  0  0
 42 43  2  0  0  0  0
 42 75  1  0  0  0  0
 43 44  1  0  0  0  0
 43 76  1  0  0  0  0
 44 45  2  0  0  0  0
 44 77  1  0  0  0  0
 45 78  1  0  0  0  0
M  RAD  1   3   2
M  CHG  1   3   1
M  END
$$$$
