# Supplementary material for: Combined computational and classical medicinal chemistry procedure to disclose novel pyrrole-based compounds as potential antituberculosis agents
Source: J Comput Aided Mol Des. 2026 Apr 6;40(1):92. doi: 10.1007/s10822-026-00794-6 (PMC13053371; doi:10.1007/s10822-026-00794-6)
Supplement: Supplementary file 1 — Supplementary Material 1 [file 10822_2026_794_MOESM1_ESM.zip › Dataset.M_3-D_QSAR_Full_236/mols/ValidationSet/MC3515.sdf]

15335377_0007_0021_185.6753
 OpenBabel10172509213D

 70 75  0  0  0  0  0  0  0  0999 V2000
    4.8556   -2.5379   -2.7205 C   0  0  0  0  0  0  0  0  0  0  0  0
    3.4046   -2.1954   -2.3031 C   0  0  0  0  0  0  0  0  0  0  0  0
    3.2522   -1.2173   -1.2133 N   0  3  0  0  0  0  0  0  0  0  0  0
    4.4788   -0.4249   -1.0063 C   0  0  0  0  0  0  0  0  0  0  0  0
    5.2183   -0.0941   -2.3230 C   0  0  0  0  0  0  0  0  0  0  0  0
    5.6358   -1.3246   -3.0158 N   0  0  0  0  0  0  0  0  0  0  0  0
    6.6744   -1.3270   -3.9322 C   0  0  0  0  0  0  0  0  0  0  0  0
    7.1361   -0.1453   -4.5348 C   0  0  0  0  0  0  0  0  0  0  0  0
    8.1774   -0.1413   -5.4707 C   0  0  0  0  0  0  0  0  0  0  0  0
    8.7909   -1.3332   -5.8351 C   0  0  0  0  0  0  0  0  0  0  0  0
    8.3667   -2.5348   -5.2634 C   0  0  0  0  0  0  0  0  0  0  0  0
    7.3242   -2.5125   -4.3145 C   0  0  0  0  0  0  0  0  0  0  0  0
    9.0147   -3.8438   -5.6310 C   0  0  0  0  0  0  0  0  0  0  0  0
    8.1048   -4.8233   -5.8957 F   0  0  0  0  0  0  0  0  0  0  0  0
    9.8087   -3.7677   -6.7367 F   0  0  0  0  0  0  0  0  0  0  0  0
    9.8066   -4.3299   -4.6366 F   0  0  0  0  0  0  0  0  0  0  0  0
    2.7368   -1.7773    0.0397 C   0  0  0  0  0  0  0  0  0  0  0  0
    1.5498   -0.9841    0.5058 C   0  0  0  0  0  0  0  0  0  0  0  0
    0.4798   -1.4837    1.2977 C   0  0  0  0  0  0  0  0  0  0  0  0
   -0.4754   -0.4875    1.4307 C   0  0  0  0  0  0  0  0  0  0  0  0
   -1.8105   -0.6468    1.9665 C   0  0  0  0  0  0  0  0  0  0  0  0
   -2.8919   -0.2410    1.2073 N   0  0  0  0  0  0  0  0  0  0  0  0
   -2.9750    0.0057   -0.1834 C   0  0  0  0  0  0  0  0  0  0  0  0
   -2.2147   -0.7618   -1.0783 C   0  0  0  0  0  0  0  0  0  0  0  0
   -2.2847   -0.5368   -2.4481 C   0  0  0  0  0  0  0  0  0  0  0  0
   -3.1363    0.4438   -2.9440 C   0  0  0  0  0  0  0  0  0  0  0  0
   -3.9325    1.2086   -2.0813 C   0  0  0  0  0  0  0  0  0  0  0  0
   -4.7727    2.2020   -2.6085 C   0  0  0  0  0  0  0  0  0  0  0  0
   -5.5421    3.0101   -1.7743 C   0  0  0  0  0  0  0  0  0  0  0  0
   -5.4937    2.8233   -0.4005 C   0  0  0  0  0  0  0  0  0  0  0  0
   -4.6686    1.8323    0.1407 C   0  0  0  0  0  0  0  0  0  0  0  0
   -3.8693    0.9975   -0.6784 C   0  0  0  0  0  0  0  0  0  0  0  0
   -2.0143   -1.0575    3.1082 O   0  0  0  0  0  0  0  0  0  0  0  0
    0.0695    0.6858    0.9161 N   0  0  0  0  0  0  0  0  0  0  0  0
    1.2450    0.3472    0.2738 C   0  0  0  0  0  0  0  0  0  0  0  0
   -0.4554    2.0104    1.0116 C   0  0  0  0  0  0  0  0  0  0  0  0
   -1.2219    2.3959    2.1209 C   0  0  0  0  0  0  0  0  0  0  0  0
   -1.7499    3.6869    2.1942 C   0  0  0  0  0  0  0  0  0  0  0  0
   -1.5147    4.5977    1.1659 C   0  0  0  0  0  0  0  0  0  0  0  0
   -0.7380    4.2279    0.0695 C   0  0  0  0  0  0  0  0  0  0  0  0
   -0.1990    2.9418   -0.0051 C   0  0  0  0  0  0  0  0  0  0  0  0
    4.8290   -3.1548   -3.5944 H   0  0  0  0  0  0  0  0  0  0  0  0
    5.3262   -3.0483   -1.9063 H   0  0  0  0  0  0  0  0  0  0  0  0
    2.9314   -3.1039   -1.9941 H   0  0  0  0  0  0  0  0  0  0  0  0
    2.9618   -1.7362   -3.1621 H   0  0  0  0  0  0  0  0  0  0  0  0
    5.1403   -0.9805   -0.3749 H   0  0  0  0  0  0  0  0  0  0  0  0
    4.1867    0.5042   -0.5631 H   0  0  0  0  0  0  0  0  0  0  0  0
    6.0844    0.4933   -2.1001 H   0  0  0  0  0  0  0  0  0  0  0  0
    4.5526    0.4481   -2.9615 H   0  0  0  0  0  0  0  0  0  0  0  0
    6.6926    0.7507   -4.2789 H   0  0  0  0  0  0  0  0  0  0  0  0
    8.4896    0.7483   -5.8904 H   0  0  0  0  0  0  0  0  0  0  0  0
    9.5576   -1.3308   -6.5259 H   0  0  0  0  0  0  0  0  0  0  0  0
    7.0267   -3.4019   -3.8838 H   0  0  0  0  0  0  0  0  0  0  0  0
    3.5028   -1.7407    0.7859 H   0  0  0  0  0  0  0  0  0  0  0  0
    2.4392   -2.7918   -0.1247 H   0  0  0  0  0  0  0  0  0  0  0  0
    0.4235   -2.4300    1.7055 H   0  0  0  0  0  0  0  0  0  0  0  0
   -3.7281   -0.1032    1.7084 H   0  0  0  0  0  0  0  0  0  0  0  0
   -1.5954   -1.5030   -0.7149 H   0  0  0  0  0  0  0  0  0  0  0  0
   -1.7065   -1.0958   -3.0948 H   0  0  0  0  0  0  0  0  0  0  0  0
   -3.1826    0.6107   -3.9614 H   0  0  0  0  0  0  0  0  0  0  0  0
   -4.8212    2.3359   -3.6306 H   0  0  0  0  0  0  0  0  0  0  0  0
   -6.1454    3.7444   -2.1766 H   0  0  0  0  0  0  0  0  0  0  0  0
   -6.0661    3.4152    0.2216 H   0  0  0  0  0  0  0  0  0  0  0  0
   -4.6413    1.7057    1.1645 H   0  0  0  0  0  0  0  0  0  0  0  0
    1.8137    0.9927   -0.2963 H   0  0  0  0  0  0  0  0  0  0  0  0
   -1.3962    1.7242    2.8848 H   0  0  0  0  0  0  0  0  0  0  0  0
   -2.3151    3.9668    3.0111 H   0  0  0  0  0  0  0  0  0  0  0  0
   -1.9162    5.5471    1.2164 H   0  0  0  0  0  0  0  0  0  0  0  0
   -0.5609    4.9055   -0.6884 H   0  0  0  0  0  0  0  0  0  0  0  0
    0.3894    2.6761   -0.8102 H   0  0  0  0  0  0  0  0  0  0  0  0
  1  2  1  0  0  0  0
  1  6  1  0  0  0  0
  1 42  1  0  0  0  0
  1 43  1  0  0  0  0
  2  3  1  0  0  0  0
  2 44  1  0  0  0  0
  2 45  1  0  0  0  0
  3  4  1  0  0  0  0
  3 17  1  0  0  0  0
  4  5  1  0  0  0  0
  4 46  1  0  0  0  0
  4 47  1  0  0  0  0
  5  6  1  0  0  0  0
  5 48  1  0  0  0  0
  5 49  1  0  0  0  0
  6  7  1  0  0  0  0
  7  8  2  0  0  0  0
  7 12  1  0  0  0  0
  8  9  1  0  0  0  0
  8 50  1  0  0  0  0
  9 10  2  0  0  0  0
  9 51  1  0  0  0  0
 10 11  1  0  0  0  0
 10 52  1  0  0  0  0
 11 12  2  0  0  0  0
 11 13  1  0  0  0  0
 12 53  1  0  0  0  0
 13 14  1  0  0  0  0
 13 15  1  0  0  0  0
 13 16  1  0  0  0  0
 17 18  1  0  0  0  0
 17 54  1  0  0  0  0
 17 55  1  0  0  0  0
 18 19  1  0  0  0  0
 18 35  2  0  0  0  0
 19 20  2  0  0  0  0
 19 56  1  0  0  0  0
 20 21  1  0  0  0  0
 20 34  1  0  0  0  0
 21 22  1  0  0  0  0
 21 33  2  0  0  0  0
 22 23  1  0  0  0  0
 22 57  1  0  0  0  0
 23 24  2  0  0  0  0
 23 32  1  0  0  0  0
 24 25  1  0  0  0  0
 24 58  1  0  0  0  0
 25 26  2  0  0  0  0
 25 59  1  0  0  0  0
 26 27  1  0  0  0  0
 26 60  1  0  0  0  0
 27 28  1  0  0  0  0
 27 32  2  0  0  0  0
 28 29  2  0  0  0  0
 28 61  1  0  0  0  0
 29 30  1  0  0  0  0
 29 62  1  0  0  0  0
 30 31  2  0  0  0  0
 30 63  1  0  0  0  0
 31 32  1  0  0  0  0
 31 64  1  0  0  0  0
 34 35  1  0  0  0  0
 34 36  1  0  0  0  0
 35 65  1  0  0  0  0
 36 37  2  0  0  0  0
 36 41  1  0  0  0  0
 37 38  1  0  0  0  0
 37 66  1  0  0  0  0
 38 39  2  0  0  0  0
 38 67  1  0  0  0  0
 39 40  1  0  0  0  0
 39 68  1  0  0  0  0
 40 41  2  0  0  0  0
 40 69  1  0  0  0  0
 41 70  1  0  0  0  0
M  RAD  1   3   2
M  CHG  1   3   1
M  END
$$$$
