# Supplementary material for: Combined computational and classical medicinal chemistry procedure to disclose novel pyrrole-based compounds as potential antituberculosis agents
Source: J Comput Aided Mol Des. 2026 Apr 6;40(1):92. doi: 10.1007/s10822-026-00794-6 (PMC13053371; doi:10.1007/s10822-026-00794-6)
Supplement: Supplementary file 1 — Supplementary Material 1 [file 10822_2026_794_MOESM1_ESM.zip › Dataset.M_3-D_QSAR_Full_236/mols/ValidationSet/MC3525.sdf]

15335376_0007_0021_138.1782
 OpenBabel10172509213D

 73 77  0  0  0  0  0  0  0  0999 V2000
    7.5108   -1.8234   -1.4366 C   0  0  0  0  0  0  0  0  0  0  0  0
    7.3281   -2.9042   -2.4911 C   0  0  0  0  0  0  0  0  0  0  0  0
    5.9523   -3.5692   -2.3967 C   0  0  0  0  0  0  0  0  0  0  0  0
    4.8033   -2.6009   -2.0455 C   0  0  0  0  0  0  0  0  0  0  0  0
    5.2086   -1.1461   -2.3205 C   0  0  0  0  0  0  0  0  0  0  0  0
    6.4620   -0.7159   -1.5579 C   0  0  0  0  0  0  0  0  0  0  0  0
    4.3209   -2.8225   -0.5988 C   0  0  0  0  0  0  0  0  0  0  0  0
    3.1277   -2.0557   -0.3012 N   0  0  0  0  0  0  0  0  0  0  0  0
    3.0762   -1.1021    0.6908 C   0  0  0  0  0  0  0  0  0  0  0  0
    1.7667   -0.5165    0.8273 C   0  0  0  0  0  0  0  0  0  0  0  0
    0.6995   -1.1243    1.4728 C   0  0  0  0  0  0  0  0  0  0  0  0
   -0.4525   -0.3147    1.3273 C   0  0  0  0  0  0  0  0  0  0  0  0
   -1.8153   -0.6111    1.8807 C   0  0  0  0  0  0  0  0  0  0  0  0
   -2.7904   -0.9795    0.8561 N   0  3  0  0  0  0  0  0  0  0  0  0
   -3.3846    0.1501    0.1237 C   0  0  0  0  0  0  0  0  0  0  0  0
   -3.4245   -0.0147   -1.4121 C   0  0  0  0  0  0  0  0  0  0  0  0
   -4.0117   -1.3096   -1.7779 N   0  0  0  0  0  0  0  0  0  0  0  0
   -3.5089   -2.4822   -1.0363 C   0  0  0  0  0  0  0  0  0  0  0  0
   -2.4104   -2.1031   -0.0095 C   0  0  0  0  0  0  0  0  0  0  0  0
   -5.1092   -1.4340   -2.6106 C   0  0  0  0  0  0  0  0  0  0  0  0
   -6.0873   -0.4342   -2.7149 C   0  0  0  0  0  0  0  0  0  0  0  0
   -7.2033   -0.5717   -3.5485 C   0  0  0  0  0  0  0  0  0  0  0  0
   -7.3662   -1.7204   -4.3136 C   0  0  0  0  0  0  0  0  0  0  0  0
   -6.4107   -2.7391   -4.2503 C   0  0  0  0  0  0  0  0  0  0  0  0
   -5.3050   -2.5856   -3.3900 C   0  0  0  0  0  0  0  0  0  0  0  0
   -6.5560   -3.9980   -5.0646 C   0  0  0  0  0  0  0  0  0  0  0  0
   -6.9433   -5.0639   -4.3109 F   0  0  0  0  0  0  0  0  0  0  0  0
   -5.3941   -4.3741   -5.6699 F   0  0  0  0  0  0  0  0  0  0  0  0
   -7.4771   -3.8949   -6.0648 F   0  0  0  0  0  0  0  0  0  0  0  0
   -0.0343    0.7902    0.6120 C   0  0  0  0  0  0  0  0  0  0  0  0
    1.3131    0.6847    0.2901 N   0  0  0  0  0  0  0  0  0  0  0  0
    2.0254    1.6448   -0.4989 C   0  0  0  0  0  0  0  0  0  0  0  0
    1.3215    2.4767   -1.3871 C   0  0  0  0  0  0  0  0  0  0  0  0
    1.9978    3.4049   -2.1849 C   0  0  0  0  0  0  0  0  0  0  0  0
    3.3812    3.5189   -2.1034 C   0  0  0  0  0  0  0  0  0  0  0  0
    4.0867    2.7168   -1.2111 C   0  0  0  0  0  0  0  0  0  0  0  0
    3.4145    1.7877   -0.4093 C   0  0  0  0  0  0  0  0  0  0  0  0
    4.0248   -0.8253    1.4146 O   0  0  0  0  0  0  0  0  0  0  0  0
    8.4831   -1.3915   -1.5505 H   0  0  0  0  0  0  0  0  0  0  0  0
    7.3980   -2.2794   -0.4752 H   0  0  0  0  0  0  0  0  0  0  0  0
    8.0828   -3.6505   -2.3555 H   0  0  0  0  0  0  0  0  0  0  0  0
    7.4080   -2.4442   -3.4539 H   0  0  0  0  0  0  0  0  0  0  0  0
    5.9965   -4.3254   -1.6409 H   0  0  0  0  0  0  0  0  0  0  0  0
    5.7350   -3.9643   -3.3671 H   0  0  0  0  0  0  0  0  0  0  0  0
    3.9701   -2.8122   -2.6828 H   0  0  0  0  0  0  0  0  0  0  0  0
    4.3996   -0.5075   -2.0330 H   0  0  0  0  0  0  0  0  0  0  0  0
    5.4295   -1.0694   -3.3646 H   0  0  0  0  0  0  0  0  0  0  0  0
    6.9026    0.1136   -2.0704 H   0  0  0  0  0  0  0  0  0  0  0  0
    6.1553   -0.4617   -0.5648 H   0  0  0  0  0  0  0  0  0  0  0  0
    5.0986   -2.5265    0.0739 H   0  0  0  0  0  0  0  0  0  0  0  0
    4.0844   -3.8597   -0.4844 H   0  0  0  0  0  0  0  0  0  0  0  0
    2.3165   -2.2244   -0.8329 H   0  0  0  0  0  0  0  0  0  0  0  0
    0.7392   -2.0231    1.9783 H   0  0  0  0  0  0  0  0  0  0  0  0
   -2.1713    0.2599    2.3901 H   0  0  0  0  0  0  0  0  0  0  0  0
   -1.7141   -1.4503    2.5367 H   0  0  0  0  0  0  0  0  0  0  0  0
   -2.8151    1.0276    0.3485 H   0  0  0  0  0  0  0  0  0  0  0  0
   -4.4037    0.2108    0.4441 H   0  0  0  0  0  0  0  0  0  0  0  0
   -2.4280    0.0410   -1.7977 H   0  0  0  0  0  0  0  0  0  0  0  0
   -4.0263    0.7665   -1.8273 H   0  0  0  0  0  0  0  0  0  0  0  0
   -3.0999   -3.1817   -1.7351 H   0  0  0  0  0  0  0  0  0  0  0  0
   -4.3303   -2.9042   -0.4958 H   0  0  0  0  0  0  0  0  0  0  0  0
   -2.2123   -2.9552    0.6067 H   0  0  0  0  0  0  0  0  0  0  0  0
   -1.5477   -1.7991   -0.5646 H   0  0  0  0  0  0  0  0  0  0  0  0
   -5.9809    0.4294   -2.1600 H   0  0  0  0  0  0  0  0  0  0  0  0
   -7.9069    0.1818   -3.5951 H   0  0  0  0  0  0  0  0  0  0  0  0
   -8.1902   -1.8212   -4.9268 H   0  0  0  0  0  0  0  0  0  0  0  0
   -4.6128   -3.3487   -3.3305 H   0  0  0  0  0  0  0  0  0  0  0  0
   -0.6394    1.5848    0.3523 H   0  0  0  0  0  0  0  0  0  0  0  0
    0.2942    2.4015   -1.4510 H   0  0  0  0  0  0  0  0  0  0  0  0
    1.4690    4.0066   -2.8356 H   0  0  0  0  0  0  0  0  0  0  0  0
    3.8822    4.1946   -2.7013 H   0  0  0  0  0  0  0  0  0  0  0  0
    5.1122    2.8079   -1.1404 H   0  0  0  0  0  0  0  0  0  0  0  0
    3.9475    1.2032    0.2535 H   0  0  0  0  0  0  0  0  0  0  0  0
  1  2  1  0  0  0  0
  1  6  1  0  0  0  0
  1 39  1  0  0  0  0
  1 40  1  0  0  0  0
  2  3  1  0  0  0  0
  2 41  1  0  0  0  0
  2 42  1  0  0  0  0
  3  4  1  0  0  0  0
  3 43  1  0  0  0  0
  3 44  1  0  0  0  0
  4  5  1  0  0  0  0
  4  7  1  0  0  0  0
  4 45  1  0  0  0  0
  5  6  1  0  0  0  0
  5 46  1  0  0  0  0
  5 47  1  0  0  0  0
  6 48  1  0  0  0  0
  6 49  1  0  0  0  0
  7  8  1  0  0  0  0
  7 50  1  0  0  0  0
  7 51  1  0  0  0  0
  8  9  1  0  0  0  0
  8 52  1  0  0  0  0
  9 10  1  0  0  0  0
  9 38  2  0  0  0  0
 10 11  2  0  0  0  0
 10 31  1  0  0  0  0
 11 12  1  0  0  0  0
 11 53  1  0  0  0  0
 12 13  1  0  0  0  0
 12 30  2  0  0  0  0
 13 14  1  0  0  0  0
 13 54  1  0  0  0  0
 13 55  1  0  0  0  0
 14 15  1  0  0  0  0
 14 19  1  0  0  0  0
 15 16  1  0  0  0  0
 15 56  1  0  0  0  0
 15 57  1  0  0  0  0
 16 17  1  0  0  0  0
 16 58  1  0  0  0  0
 16 59  1  0  0  0  0
 17 18  1  0  0  0  0
 17 20  1  0  0  0  0
 18 19  1  0  0  0  0
 18 60  1  0  0  0  0
 18 61  1  0  0  0  0
 19 62  1  0  0  0  0
 19 63  1  0  0  0  0
 20 21  2  0  0  0  0
 20 25  1  0  0  0  0
 21 22  1  0  0  0  0
 21 64  1  0  0  0  0
 22 23  2  0  0  0  0
 22 65  1  0  0  0  0
 23 24  1  0  0  0  0
 23 66  1  0  0  0  0
 24 25  2  0  0  0  0
 24 26  1  0  0  0  0
 25 67  1  0  0  0  0
 26 27  1  0  0  0  0
 26 28  1  0  0  0  0
 26 29  1  0  0  0  0
 30 31  1  0  0  0  0
 30 68  1  0  0  0  0
 31 32  1  0  0  0  0
 32 33  2  0  0  0  0
 32 37  1  0  0  0  0
 33 34  1  0  0  0  0
 33 69  1  0  0  0  0
 34 35  2  0  0  0  0
 34 70  1  0  0  0  0
 35 36  1  0  0  0  0
 35 71  1  0  0  0  0
 36 37  2  0  0  0  0
 36 72  1  0  0  0  0
 37 73  1  0  0  0  0
M  RAD  1  14   2
M  CHG  1  14   1
M  END
$$$$
