# Supplementary material for: Combined computational and classical medicinal chemistry procedure to disclose novel pyrrole-based compounds as potential antituberculosis agents
Source: J Comput Aided Mol Des. 2026 Apr 6;40(1):92. doi: 10.1007/s10822-026-00794-6 (PMC13053371; doi:10.1007/s10822-026-00794-6)
Supplement: Supplementary file 1 — Supplementary Material 1 [file 10822_2026_794_MOESM1_ESM.zip › Dataset.M_3-D_QSAR_Full_236/mols/ValidationSet/MC3526.sdf]

15335375_0008_0022_157.0127
 OpenBabel10172509213D

 74 78  0  0  0  0  0  0  0  0999 V2000
    9.3022   -0.3049   -2.1699 C   0  0  0  0  0  0  0  0  0  0  0  0
    8.5312   -0.7254   -3.4225 C   0  0  0  0  0  0  0  0  0  0  0  0
    7.1657   -0.0516   -3.5003 C   0  0  0  0  0  0  0  0  0  0  0  0
    6.2740   -0.3915   -2.2910 C   0  0  0  0  0  0  0  0  0  0  0  0
    7.0893   -0.7775   -1.0409 C   0  0  0  0  0  0  0  0  0  0  0  0
    8.4011   -0.0060   -0.9696 C   0  0  0  0  0  0  0  0  0  0  0  0
    5.2544   -1.4897   -2.6432 C   0  0  0  0  0  0  0  0  0  0  0  0
    4.4227   -1.8122   -1.5165 O   0  0  0  0  0  0  0  0  0  0  0  0
    3.3797   -0.9678   -1.2911 C   0  0  0  0  0  0  0  0  0  0  0  0
    2.7224   -1.3981   -0.1705 N   0  0  0  0  0  0  0  0  0  0  0  0
    1.6392   -0.7517    0.4008 C   0  0  0  0  0  0  0  0  0  0  0  0
    0.6092   -1.3877    1.0663 C   0  0  0  0  0  0  0  0  0  0  0  0
   -0.4365   -0.4485    1.2773 C   0  0  0  0  0  0  0  0  0  0  0  0
   -1.7644   -0.7262    1.9152 C   0  0  0  0  0  0  0  0  0  0  0  0
   -2.8360   -0.9613    0.9545 N   0  3  0  0  0  0  0  0  0  0  0  0
   -3.3976    0.2463    0.3268 C   0  0  0  0  0  0  0  0  0  0  0  0
   -3.8235    0.0814   -1.1523 C   0  0  0  0  0  0  0  0  0  0  0  0
   -4.5459   -1.1790   -1.3568 N   0  0  0  0  0  0  0  0  0  0  0  0
   -3.9106   -2.3866   -0.7979 C   0  0  0  0  0  0  0  0  0  0  0  0
   -2.6227   -2.0576    0.0034 C   0  0  0  0  0  0  0  0  0  0  0  0
   -5.8584   -1.2383   -1.7898 C   0  0  0  0  0  0  0  0  0  0  0  0
   -6.7788   -0.2100   -1.5387 C   0  0  0  0  0  0  0  0  0  0  0  0
   -8.1107   -0.2875   -1.9632 C   0  0  0  0  0  0  0  0  0  0  0  0
   -8.5545   -1.4038   -2.6638 C   0  0  0  0  0  0  0  0  0  0  0  0
   -7.6703   -2.4531   -2.9382 C   0  0  0  0  0  0  0  0  0  0  0  0
   -6.3363   -2.3542   -2.4957 C   0  0  0  0  0  0  0  0  0  0  0  0
   -8.1108   -3.6631   -3.7189 C   0  0  0  0  0  0  0  0  0  0  0  0
   -9.4619   -3.7425   -3.8865 F   0  0  0  0  0  0  0  0  0  0  0  0
   -7.7435   -4.8354   -3.1287 F   0  0  0  0  0  0  0  0  0  0  0  0
   -7.5804   -3.6967   -4.9733 F   0  0  0  0  0  0  0  0  0  0  0  0
    0.0481    0.7624    0.8167 C   0  0  0  0  0  0  0  0  0  0  0  0
    1.3691    0.6181    0.4142 N   0  0  0  0  0  0  0  0  0  0  0  0
    2.2695    1.7181    0.2613 C   0  0  0  0  0  0  0  0  0  0  0  0
    1.7937    2.9652   -0.1687 C   0  0  0  0  0  0  0  0  0  0  0  0
    2.6684    4.0486   -0.2811 C   0  0  0  0  0  0  0  0  0  0  0  0
    4.0140    3.9002    0.0499 C   0  0  0  0  0  0  0  0  0  0  0  0
    4.4906    2.6692    0.4942 C   0  0  0  0  0  0  0  0  0  0  0  0
    3.6224    1.5802    0.6038 C   0  0  0  0  0  0  0  0  0  0  0  0
    3.0927   -0.0220   -2.0087 O   0  0  0  0  0  0  0  0  0  0  0  0
    9.8650    0.5760   -2.3985 H   0  0  0  0  0  0  0  0  0  0  0  0
    9.9291   -1.1274   -1.8955 H   0  0  0  0  0  0  0  0  0  0  0  0
    8.3933   -1.7863   -3.4043 H   0  0  0  0  0  0  0  0  0  0  0  0
    9.0990   -0.4257   -4.2785 H   0  0  0  0  0  0  0  0  0  0  0  0
    6.6727   -0.3760   -4.3928 H   0  0  0  0  0  0  0  0  0  0  0  0
    7.3235    1.0067   -3.5024 H   0  0  0  0  0  0  0  0  0  0  0  0
    5.7384    0.5021   -2.0470 H   0  0  0  0  0  0  0  0  0  0  0  0
    7.3036   -1.8253   -1.0754 H   0  0  0  0  0  0  0  0  0  0  0  0
    6.5100   -0.5355   -0.1744 H   0  0  0  0  0  0  0  0  0  0  0  0
    8.1860    1.0420   -0.9505 H   0  0  0  0  0  0  0  0  0  0  0  0
    8.9173   -0.3089   -0.0826 H   0  0  0  0  0  0  0  0  0  0  0  0
    5.7814   -2.3689   -2.9501 H   0  0  0  0  0  0  0  0  0  0  0  0
    4.6283   -1.1282   -3.4321 H   0  0  0  0  0  0  0  0  0  0  0  0
    3.0417   -2.2243    0.2592 H   0  0  0  0  0  0  0  0  0  0  0  0
    0.6005   -2.3769    1.3604 H   0  0  0  0  0  0  0  0  0  0  0  0
   -2.0313    0.1148    2.5205 H   0  0  0  0  0  0  0  0  0  0  0  0
   -1.6554   -1.6226    2.4891 H   0  0  0  0  0  0  0  0  0  0  0  0
   -2.6586    1.0187    0.3746 H   0  0  0  0  0  0  0  0  0  0  0  0
   -4.2906    0.4759    0.8697 H   0  0  0  0  0  0  0  0  0  0  0  0
   -2.9500    0.0877   -1.7702 H   0  0  0  0  0  0  0  0  0  0  0  0
   -4.4732    0.8912   -1.4111 H   0  0  0  0  0  0  0  0  0  0  0  0
   -3.6567   -3.0453   -1.6020 H   0  0  0  0  0  0  0  0  0  0  0  0
   -4.6074   -2.8415   -0.1252 H   0  0  0  0  0  0  0  0  0  0  0  0
   -2.3188   -2.9299    0.5434 H   0  0  0  0  0  0  0  0  0  0  0  0
   -1.8685   -1.7521   -0.6914 H   0  0  0  0  0  0  0  0  0  0  0  0
   -6.4648    0.6287   -1.0258 H   0  0  0  0  0  0  0  0  0  0  0  0
   -8.7636    0.4844   -1.7560 H   0  0  0  0  0  0  0  0  0  0  0  0
   -9.5350   -1.4583   -2.9810 H   0  0  0  0  0  0  0  0  0  0  0  0
   -5.6867   -3.1302   -2.6977 H   0  0  0  0  0  0  0  0  0  0  0  0
   -0.4913    1.6413    0.7780 H   0  0  0  0  0  0  0  0  0  0  0  0
    0.7955    3.0828   -0.4026 H   0  0  0  0  0  0  0  0  0  0  0  0
    2.3171    4.9615   -0.6102 H   0  0  0  0  0  0  0  0  0  0  0  0
    4.6575    4.7026   -0.0342 H   0  0  0  0  0  0  0  0  0  0  0  0
    5.4864    2.5614    0.7428 H   0  0  0  0  0  0  0  0  0  0  0  0
    3.9780    0.6709    0.9381 H   0  0  0  0  0  0  0  0  0  0  0  0
  1  2  1  0  0  0  0
  1  6  1  0  0  0  0
  1 40  1  0  0  0  0
  1 41  1  0  0  0  0
  2  3  1  0  0  0  0
  2 42  1  0  0  0  0
  2 43  1  0  0  0  0
  3  4  1  0  0  0  0
  3 44  1  0  0  0  0
  3 45  1  0  0  0  0
  4  5  1  0  0  0  0
  4  7  1  0  0  0  0
  4 46  1  0  0  0  0
  5  6  1  0  0  0  0
  5 47  1  0  0  0  0
  5 48  1  0  0  0  0
  6 49  1  0  0  0  0
  6 50  1  0  0  0  0
  7  8  1  0  0  0  0
  7 51  1  0  0  0  0
  7 52  1  0  0  0  0
  8  9  1  0  0  0  0
  9 10  1  0  0  0  0
  9 39  2  0  0  0  0
 10 11  1  0  0  0  0
 10 53  1  0  0  0  0
 11 12  2  0  0  0  0
 11 32  1  0  0  0  0
 12 13  1  0  0  0  0
 12 54  1  0  0  0  0
 13 14  1  0  0  0  0
 13 31  2  0  0  0  0
 14 15  1  0  0  0  0
 14 55  1  0  0  0  0
 14 56  1  0  0  0  0
 15 16  1  0  0  0  0
 15 20  1  0  0  0  0
 16 17  1  0  0  0  0
 16 57  1  0  0  0  0
 16 58  1  0  0  0  0
 17 18  1  0  0  0  0
 17 59  1  0  0  0  0
 17 60  1  0  0  0  0
 18 19  1  0  0  0  0
 18 21  1  0  0  0  0
 19 20  1  0  0  0  0
 19 61  1  0  0  0  0
 19 62  1  0  0  0  0
 20 63  1  0  0  0  0
 20 64  1  0  0  0  0
 21 22  2  0  0  0  0
 21 26  1  0  0  0  0
 22 23  1  0  0  0  0
 22 65  1  0  0  0  0
 23 24  2  0  0  0  0
 23 66  1  0  0  0  0
 24 25  1  0  0  0  0
 24 67  1  0  0  0  0
 25 26  2  0  0  0  0
 25 27  1  0  0  0  0
 26 68  1  0  0  0  0
 27 28  1  0  0  0  0
 27 29  1  0  0  0  0
 27 30  1  0  0  0  0
 31 32  1  0  0  0  0
 31 69  1  0  0  0  0
 32 33  1  0  0  0  0
 33 34  2  0  0  0  0
 33 38  1  0  0  0  0
 34 35  1  0  0  0  0
 34 70  1  0  0  0  0
 35 36  2  0  0  0  0
 35 71  1  0  0  0  0
 36 37  1  0  0  0  0
 36 72  1  0  0  0  0
 37 38  2  0  0  0  0
 37 73  1  0  0  0  0
 38 74  1  0  0  0  0
M  RAD  1  15   2
M  CHG  1  15   1
M  END
$$$$
