# Supplementary material for: Combined computational and classical medicinal chemistry procedure to disclose novel pyrrole-based compounds as potential antituberculosis agents
Source: J Comput Aided Mol Des. 2026 Apr 6;40(1):92. doi: 10.1007/s10822-026-00794-6 (PMC13053371; doi:10.1007/s10822-026-00794-6)
Supplement: Supplementary file 1 — Supplementary Material 1 [file 10822_2026_794_MOESM1_ESM.zip › Dataset.M_3-D_QSAR_Full_236/mols/ValidationSet/MC3528.sdf]

15335374_0007_0005_148.9299
 OpenBabel10172509213D

 71 76  0  0  0  0  0  0  0  0999 V2000
    2.6999    5.2767   -2.0577 C   0  0  0  0  0  0  0  0  0  0  0  0
    3.1346    3.8408   -2.3856 C   0  0  0  0  0  0  0  0  0  0  0  0
    4.2020    3.5496   -1.3157 C   0  0  0  0  0  0  0  0  0  0  0  0
    4.8958    4.9110   -1.2127 C   0  0  0  0  0  0  0  0  0  0  0  0
    3.6013    5.6494   -0.8695 C   0  0  0  0  0  0  0  0  0  0  0  0
    3.1154    4.8877    0.3770 C   0  0  0  0  0  0  0  0  0  0  0  0
    3.5635    3.4402    0.0892 C   0  0  0  0  0  0  0  0  0  0  0  0
    2.4856    2.4829    0.1766 N   0  0  0  0  0  0  0  0  0  0  0  0
    2.7229    1.1387    0.3756 C   0  0  0  0  0  0  0  0  0  0  0  0
    1.5206    0.3385    0.5085 C   0  0  0  0  0  0  0  0  0  0  0  0
    0.3398    0.7281    1.1312 C   0  0  0  0  0  0  0  0  0  0  0  0
   -0.5080   -0.3992    1.2804 C   0  0  0  0  0  0  0  0  0  0  0  0
   -1.8243   -0.4223    1.9977 C   0  0  0  0  0  0  0  0  0  0  0  0
   -2.9766   -0.6102    1.1255 N   0  3  0  0  0  0  0  0  0  0  0  0
   -3.1486    0.3946    0.0692 C   0  0  0  0  0  0  0  0  0  0  0  0
   -4.3257    0.0587   -0.8792 C   0  0  0  0  0  0  0  0  0  0  0  0
   -4.1237   -1.2409   -1.5455 N   0  0  0  0  0  0  0  0  0  0  0  0
   -3.2094   -2.1851   -0.8783 C   0  0  0  0  0  0  0  0  0  0  0  0
   -3.2014   -1.9849    0.6576 C   0  0  0  0  0  0  0  0  0  0  0  0
   -4.7814   -1.5738   -2.7194 C   0  0  0  0  0  0  0  0  0  0  0  0
   -4.3335   -2.6160   -3.5465 C   0  0  0  0  0  0  0  0  0  0  0  0
   -4.9775   -2.9494   -4.7429 C   0  0  0  0  0  0  0  0  0  0  0  0
   -6.0988   -2.2401   -5.1528 C   0  0  0  0  0  0  0  0  0  0  0  0
   -6.5872   -1.1977   -4.3595 C   0  0  0  0  0  0  0  0  0  0  0  0
   -5.9196   -0.8773   -3.1588 C   0  0  0  0  0  0  0  0  0  0  0  0
   -7.7729   -0.3882   -4.8142 C   0  0  0  0  0  0  0  0  0  0  0  0
   -7.4043    0.6725   -5.5842 F   0  0  0  0  0  0  0  0  0  0  0  0
   -8.6549   -1.1071   -5.5680 F   0  0  0  0  0  0  0  0  0  0  0  0
   -8.5031    0.1312   -3.7896 F   0  0  0  0  0  0  0  0  0  0  0  0
    0.1743   -1.4477    0.6985 C   0  0  0  0  0  0  0  0  0  0  0  0
    1.3761   -1.0043    0.1578 N   0  0  0  0  0  0  0  0  0  0  0  0
    2.2397   -1.8214   -0.6413 C   0  0  0  0  0  0  0  0  0  0  0  0
    2.2479   -3.2150   -0.4694 C   0  0  0  0  0  0  0  0  0  0  0  0
    3.0779   -4.0215   -1.2560 C   0  0  0  0  0  0  0  0  0  0  0  0
    3.8962   -3.4473   -2.2255 C   0  0  0  0  0  0  0  0  0  0  0  0
    3.8800   -2.0679   -2.4155 C   0  0  0  0  0  0  0  0  0  0  0  0
    3.0518   -1.2570   -1.6321 C   0  0  0  0  0  0  0  0  0  0  0  0
    3.8615    0.6889    0.4524 O   0  0  0  0  0  0  0  0  0  0  0  0
    1.6666    5.3120   -1.7822 H   0  0  0  0  0  0  0  0  0  0  0  0
    2.7976    5.9461   -2.8867 H   0  0  0  0  0  0  0  0  0  0  0  0
    3.5500    3.7800   -3.3698 H   0  0  0  0  0  0  0  0  0  0  0  0
    2.3245    3.1419   -2.3743 H   0  0  0  0  0  0  0  0  0  0  0  0
    4.7689    2.6753   -1.5589 H   0  0  0  0  0  0  0  0  0  0  0  0
    5.3354    5.2329   -2.1336 H   0  0  0  0  0  0  0  0  0  0  0  0
    5.7312    5.0100   -0.5514 H   0  0  0  0  0  0  0  0  0  0  0  0
    3.6494    6.7059   -0.7070 H   0  0  0  0  0  0  0  0  0  0  0  0
    2.0518    4.9494    0.4761 H   0  0  0  0  0  0  0  0  0  0  0  0
    3.5083    5.2787    1.2922 H   0  0  0  0  0  0  0  0  0  0  0  0
    4.2500    3.0592    0.8162 H   0  0  0  0  0  0  0  0  0  0  0  0
    1.5568    2.7981    0.0919 H   0  0  0  0  0  0  0  0  0  0  0  0
    0.1153    1.6878    1.4371 H   0  0  0  0  0  0  0  0  0  0  0  0
   -1.9419    0.5079    2.5133 H   0  0  0  0  0  0  0  0  0  0  0  0
   -1.7992   -1.2628    2.6594 H   0  0  0  0  0  0  0  0  0  0  0  0
   -2.2478    0.4461   -0.5060 H   0  0  0  0  0  0  0  0  0  0  0  0
   -3.3666    1.3299    0.5411 H   0  0  0  0  0  0  0  0  0  0  0  0
   -4.4026    0.8236   -1.6235 H   0  0  0  0  0  0  0  0  0  0  0  0
   -5.2223    0.0041   -0.2979 H   0  0  0  0  0  0  0  0  0  0  0  0
   -2.2189   -2.0325   -1.2532 H   0  0  0  0  0  0  0  0  0  0  0  0
   -3.5477   -3.1792   -1.0837 H   0  0  0  0  0  0  0  0  0  0  0  0
   -4.1488   -2.3087    1.0351 H   0  0  0  0  0  0  0  0  0  0  0  0
   -2.3696   -2.5529    1.0188 H   0  0  0  0  0  0  0  0  0  0  0  0
   -3.5005   -3.1548   -3.2622 H   0  0  0  0  0  0  0  0  0  0  0  0
   -4.6184   -3.7243   -5.3222 H   0  0  0  0  0  0  0  0  0  0  0  0
   -6.5694   -2.4814   -6.0390 H   0  0  0  0  0  0  0  0  0  0  0  0
   -6.2809   -0.1020   -2.5814 H   0  0  0  0  0  0  0  0  0  0  0  0
   -0.1602   -2.4235    0.6687 H   0  0  0  0  0  0  0  0  0  0  0  0
    1.6377   -3.6473    0.2418 H   0  0  0  0  0  0  0  0  0  0  0  0
    3.0836   -5.0441   -1.1173 H   0  0  0  0  0  0  0  0  0  0  0  0
    4.5125   -4.0420   -2.8012 H   0  0  0  0  0  0  0  0  0  0  0  0
    4.4817   -1.6418   -3.1376 H   0  0  0  0  0  0  0  0  0  0  0  0
    3.0395   -0.2365   -1.7856 H   0  0  0  0  0  0  0  0  0  0  0  0
  1  2  1  0  0  0  0
  1  5  1  0  0  0  0
  1 39  1  0  0  0  0
  1 40  1  0  0  0  0
  2  3  1  0  0  0  0
  2 41  1  0  0  0  0
  2 42  1  0  0  0  0
  3  4  1  0  0  0  0
  3  7  1  0  0  0  0
  3 43  1  0  0  0  0
  4  5  1  0  0  0  0
  4 44  1  0  0  0  0
  4 45  1  0  0  0  0
  5  6  1  0  0  0  0
  5 46  1  0  0  0  0
  6  7  1  0  0  0  0
  6 47  1  0  0  0  0
  6 48  1  0  0  0  0
  7  8  1  0  0  0  0
  7 49  1  0  0  0  0
  8  9  1  0  0  0  0
  8 50  1  0  0  0  0
  9 10  1  0  0  0  0
  9 38  2  0  0  0  0
 10 11  2  0  0  0  0
 10 31  1  0  0  0  0
 11 12  1  0  0  0  0
 11 51  1  0  0  0  0
 12 13  1  0  0  0  0
 12 30  2  0  0  0  0
 13 14  1  0  0  0  0
 13 52  1  0  0  0  0
 13 53  1  0  0  0  0
 14 15  1  0  0  0  0
 14 19  1  0  0  0  0
 15 16  1  0  0  0  0
 15 54  1  0  0  0  0
 15 55  1  0  0  0  0
 16 17  1  0  0  0  0
 16 56  1  0  0  0  0
 16 57  1  0  0  0  0
 17 18  1  0  0  0  0
 17 20  1  0  0  0  0
 18 19  1  0  0  0  0
 18 58  1  0  0  0  0
 18 59  1  0  0  0  0
 19 60  1  0  0  0  0
 19 61  1  0  0  0  0
 20 21  2  0  0  0  0
 20 25  1  0  0  0  0
 21 22  1  0  0  0  0
 21 62  1  0  0  0  0
 22 23  2  0  0  0  0
 22 63  1  0  0  0  0
 23 24  1  0  0  0  0
 23 64  1  0  0  0  0
 24 25  2  0  0  0  0
 24 26  1  0  0  0  0
 25 65  1  0  0  0  0
 26 27  1  0  0  0  0
 26 28  1  0  0  0  0
 26 29  1  0  0  0  0
 30 31  1  0  0  0  0
 30 66  1  0  0  0  0
 31 32  1  0  0  0  0
 32 33  2  0  0  0  0
 32 37  1  0  0  0  0
 33 34  1  0  0  0  0
 33 67  1  0  0  0  0
 34 35  2  0  0  0  0
 34 68  1  0  0  0  0
 35 36  1  0  0  0  0
 35 69  1  0  0  0  0
 36 37  2  0  0  0  0
 36 70  1  0  0  0  0
 37 71  1  0  0  0  0
M  RAD  1  14   2
M  CHG  1  14   1
M  END
$$$$
