# Supplementary material for: Combined computational and classical medicinal chemistry procedure to disclose novel pyrrole-based compounds as potential antituberculosis agents
Source: J Comput Aided Mol Des. 2026 Apr 6;40(1):92. doi: 10.1007/s10822-026-00794-6 (PMC13053371; doi:10.1007/s10822-026-00794-6)
Supplement: Supplementary file 1 — Supplementary Material 1 [file 10822_2026_794_MOESM1_ESM.zip › Dataset.M_3-D_QSAR_Full_236/mols/ValidationSet/MC3529.sdf]

15335389_0003_0006_152.2139
 OpenBabel10172509213D

 78 84  0  0  0  0  0  0  0  0999 V2000
    0.3519    5.0373    2.4406 C   0  0  0  0  0  0  0  0  0  0  0  0
   -0.9418    4.2145    2.5487 C   0  0  0  0  0  0  0  0  0  0  0  0
   -1.9006    4.6265    1.4213 C   0  0  0  0  0  0  0  0  0  0  0  0
   -1.2440    4.3708    0.0565 C   0  0  0  0  0  0  0  0  0  0  0  0
    0.0558    5.1871   -0.0448 C   0  0  0  0  0  0  0  0  0  0  0  0
    1.0232    4.7855    1.0812 C   0  0  0  0  0  0  0  0  0  0  0  0
    1.3583    3.2907    0.9481 C   0  0  0  0  0  0  0  0  0  0  0  0
    0.0715    2.4324    1.0360 C   0  0  0  0  0  0  0  0  0  0  0  0
   -0.6050    2.7219    2.4034 C   0  0  0  0  0  0  0  0  0  0  0  0
   -0.9125    2.8745   -0.0778 C   0  0  0  0  0  0  0  0  0  0  0  0
    0.3838    1.0009    0.9687 N   0  0  0  0  0  0  0  0  0  0  0  0
    0.9261    0.3600   -0.1260 C   0  0  0  0  0  0  0  0  0  0  0  0
    1.2000   -1.0453    0.1036 C   0  0  0  0  0  0  0  0  0  0  0  0
    0.3864   -1.9462    0.7851 C   0  0  0  0  0  0  0  0  0  0  0  0
    0.9231   -3.2509    0.6532 C   0  0  0  0  0  0  0  0  0  0  0  0
    0.3994   -4.5154    1.2662 C   0  0  0  0  0  0  0  0  0  0  0  0
   -0.5530   -5.2301    0.4259 N   0  3  0  0  0  0  0  0  0  0  0  0
   -0.0084   -5.8319   -0.7997 C   0  0  0  0  0  0  0  0  0  0  0  0
   -0.7431   -5.4687   -2.1163 C   0  0  0  0  0  0  0  0  0  0  0  0
   -2.2001   -5.6589   -1.9984 N   0  0  0  0  0  0  0  0  0  0  0  0
   -2.7890   -5.4081   -0.6703 C   0  0  0  0  0  0  0  0  0  0  0  0
   -1.8445   -4.5693    0.2215 C   0  0  0  0  0  0  0  0  0  0  0  0
   -2.9948   -5.9738   -3.0886 C   0  0  0  0  0  0  0  0  0  0  0  0
   -2.5635   -5.7664   -4.4084 C   0  0  0  0  0  0  0  0  0  0  0  0
   -3.3635   -6.0875   -5.5136 C   0  0  0  0  0  0  0  0  0  0  0  0
   -4.6350   -6.6201   -5.3236 C   0  0  0  0  0  0  0  0  0  0  0  0
   -5.1134   -6.8328   -4.0265 C   0  0  0  0  0  0  0  0  0  0  0  0
   -4.2842   -6.5135   -2.9319 C   0  0  0  0  0  0  0  0  0  0  0  0
   -6.4957   -7.3814   -3.7846 C   0  0  0  0  0  0  0  0  0  0  0  0
   -7.1861   -7.6468   -4.9303 F   0  0  0  0  0  0  0  0  0  0  0  0
   -7.2816   -6.5264   -3.0703 F   0  0  0  0  0  0  0  0  0  0  0  0
   -6.4867   -8.5486   -3.0842 F   0  0  0  0  0  0  0  0  0  0  0  0
    2.0699   -3.1016   -0.1013 C   0  0  0  0  0  0  0  0  0  0  0  0
    2.2869   -1.7633   -0.3964 N   0  0  0  0  0  0  0  0  0  0  0  0
    3.4807   -1.2775   -1.0197 C   0  0  0  0  0  0  0  0  0  0  0  0
    4.2077   -2.1120   -1.8841 C   0  0  0  0  0  0  0  0  0  0  0  0
    5.3948   -1.6640   -2.4726 C   0  0  0  0  0  0  0  0  0  0  0  0
    5.8710   -0.3841   -2.1984 C   0  0  0  0  0  0  0  0  0  0  0  0
    5.1605    0.4490   -1.3386 C   0  0  0  0  0  0  0  0  0  0  0  0
    3.9732    0.0050   -0.7459 C   0  0  0  0  0  0  0  0  0  0  0  0
    1.1768    0.9350   -1.1794 O   0  0  0  0  0  0  0  0  0  0  0  0
    1.0209    4.7502    3.2247 H   0  0  0  0  0  0  0  0  0  0  0  0
    0.1151    6.0771    2.5280 H   0  0  0  0  0  0  0  0  0  0  0  0
   -1.4030    4.3915    3.4978 H   0  0  0  0  0  0  0  0  0  0  0  0
   -2.1314    5.6672    1.5145 H   0  0  0  0  0  0  0  0  0  0  0  0
   -2.7983    4.0488    1.4939 H   0  0  0  0  0  0  0  0  0  0  0  0
   -1.9155    4.6630   -0.7236 H   0  0  0  0  0  0  0  0  0  0  0  0
   -0.1733    6.2288    0.0406 H   0  0  0  0  0  0  0  0  0  0  0  0
    0.5186    4.9915   -0.9895 H   0  0  0  0  0  0  0  0  0  0  0  0
    1.9204    5.3644    1.0116 H   0  0  0  0  0  0  0  0  0  0  0  0
    2.0238    3.0081    1.7369 H   0  0  0  0  0  0  0  0  0  0  0  0
    1.8191    3.1243   -0.0031 H   0  0  0  0  0  0  0  0  0  0  0  0
   -1.5074    2.1514    2.4746 H   0  0  0  0  0  0  0  0  0  0  0  0
    0.0747    2.4492    3.1835 H   0  0  0  0  0  0  0  0  0  0  0  0
   -0.4647    2.6978   -1.0334 H   0  0  0  0  0  0  0  0  0  0  0  0
   -1.8169    2.3106    0.0166 H   0  0  0  0  0  0  0  0  0  0  0  0
    0.1917    0.4557    1.7657 H   0  0  0  0  0  0  0  0  0  0  0  0
   -0.4716   -1.7024    1.3041 H   0  0  0  0  0  0  0  0  0  0  0  0
   -0.0845   -4.2675    2.1877 H   0  0  0  0  0  0  0  0  0  0  0  0
    1.2391   -5.1641    1.4039 H   0  0  0  0  0  0  0  0  0  0  0  0
   -0.0442   -6.8953   -0.6868 H   0  0  0  0  0  0  0  0  0  0  0  0
    0.9809   -5.4371   -0.9015 H   0  0  0  0  0  0  0  0  0  0  0  0
   -0.3744   -6.0936   -2.9028 H   0  0  0  0  0  0  0  0  0  0  0  0
   -0.5577   -4.4363   -2.3277 H   0  0  0  0  0  0  0  0  0  0  0  0
   -2.9771   -6.3461   -0.1910 H   0  0  0  0  0  0  0  0  0  0  0  0
   -3.6975   -4.8591   -0.8051 H   0  0  0  0  0  0  0  0  0  0  0  0
   -1.6776   -3.6220   -0.2471 H   0  0  0  0  0  0  0  0  0  0  0  0
   -2.3105   -4.4512    1.1774 H   0  0  0  0  0  0  0  0  0  0  0  0
   -1.6269   -5.3644   -4.5701 H   0  0  0  0  0  0  0  0  0  0  0  0
   -3.0090   -5.9287   -6.4697 H   0  0  0  0  0  0  0  0  0  0  0  0
   -5.2234   -6.8575   -6.1375 H   0  0  0  0  0  0  0  0  0  0  0  0
   -4.6375   -6.6826   -1.9771 H   0  0  0  0  0  0  0  0  0  0  0  0
    2.6802   -3.8770   -0.4035 H   0  0  0  0  0  0  0  0  0  0  0  0
    3.8633   -3.0635   -2.0867 H   0  0  0  0  0  0  0  0  0  0  0  0
    5.9188   -2.2828   -3.1110 H   0  0  0  0  0  0  0  0  0  0  0  0
    6.7479   -0.0544   -2.6313 H   0  0  0  0  0  0  0  0  0  0  0  0
    5.5111    1.3985   -1.1374 H   0  0  0  0  0  0  0  0  0  0  0  0
    3.4573    0.6261   -0.1032 H   0  0  0  0  0  0  0  0  0  0  0  0
  1  2  1  0  0  0  0
  1  6  1  0  0  0  0
  1 42  1  0  0  0  0
  1 43  1  0  0  0  0
  2  3  1  0  0  0  0
  2  9  1  0  0  0  0
  2 44  1  0  0  0  0
  3  4  1  0  0  0  0
  3 45  1  0  0  0  0
  3 46  1  0  0  0  0
  4  5  1  0  0  0  0
  4 10  1  0  0  0  0
  4 47  1  0  0  0  0
  5  6  1  0  0  0  0
  5 48  1  0  0  0  0
  5 49  1  0  0  0  0
  6  7  1  0  0  0  0
  6 50  1  0  0  0  0
  7  8  1  0  0  0  0
  7 51  1  0  0  0  0
  7 52  1  0  0  0  0
  8  9  1  0  0  0  0
  8 10  1  0  0  0  0
  8 11  1  0  0  0  0
  9 53  1  0  0  0  0
  9 54  1  0  0  0  0
 10 55  1  0  0  0  0
 10 56  1  0  0  0  0
 11 12  1  0  0  0  0
 11 57  1  0  0  0  0
 12 13  1  0  0  0  0
 12 41  2  0  0  0  0
 13 14  2  0  0  0  0
 13 34  1  0  0  0  0
 14 15  1  0  0  0  0
 14 58  1  0  0  0  0
 15 16  1  0  0  0  0
 15 33  2  0  0  0  0
 16 17  1  0  0  0  0
 16 59  1  0  0  0  0
 16 60  1  0  0  0  0
 17 18  1  0  0  0  0
 17 22  1  0  0  0  0
 18 19  1  0  0  0  0
 18 61  1  0  0  0  0
 18 62  1  0  0  0  0
 19 20  1  0  0  0  0
 19 63  1  0  0  0  0
 19 64  1  0  0  0  0
 20 21  1  0  0  0  0
 20 23  1  0  0  0  0
 21 22  1  0  0  0  0
 21 65  1  0  0  0  0
 21 66  1  0  0  0  0
 22 67  1  0  0  0  0
 22 68  1  0  0  0  0
 23 24  2  0  0  0  0
 23 28  1  0  0  0  0
 24 25  1  0  0  0  0
 24 69  1  0  0  0  0
 25 26  2  0  0  0  0
 25 70  1  0  0  0  0
 26 27  1  0  0  0  0
 26 71  1  0  0  0  0
 27 28  2  0  0  0  0
 27 29  1  0  0  0  0
 28 72  1  0  0  0  0
 29 30  1  0  0  0  0
 29 31  1  0  0  0  0
 29 32  1  0  0  0  0
 33 34  1  0  0  0  0
 33 73  1  0  0  0  0
 34 35  1  0  0  0  0
 35 36  2  0  0  0  0
 35 40  1  0  0  0  0
 36 37  1  0  0  0  0
 36 74  1  0  0  0  0
 37 38  2  0  0  0  0
 37 75  1  0  0  0  0
 38 39  1  0  0  0  0
 38 76  1  0  0  0  0
 39 40  2  0  0  0  0
 39 77  1  0  0  0  0
 40 78  1  0  0  0  0
M  RAD  1  17   2
M  CHG  1  17   1
M  END
$$$$
