# Supplementary material for: Combined computational and classical medicinal chemistry procedure to disclose novel pyrrole-based compounds as potential antituberculosis agents
Source: J Comput Aided Mol Des. 2026 Apr 6;40(1):92. doi: 10.1007/s10822-026-00794-6 (PMC13053371; doi:10.1007/s10822-026-00794-6)
Supplement: Supplementary file 1 — Supplementary Material 1 [file 10822_2026_794_MOESM1_ESM.zip › Dataset.M_3-D_QSAR_Full_236/mols/ValidationSet/MC3533.sdf]

15335382_0010_0021_169.5488
 OpenBabel10172509213D

 75 80  0  0  0  0  0  0  0  0999 V2000
   -7.8472   -1.9008    2.9081 C   0  0  0  0  0  0  0  0  0  0  0  0
   -7.8148   -0.3791    3.1176 C   0  0  0  0  0  0  0  0  0  0  0  0
   -7.1245   -0.2366    4.4851 C   0  0  0  0  0  0  0  0  0  0  0  0
   -7.7552   -1.4113    5.2415 C   0  0  0  0  0  0  0  0  0  0  0  0
   -7.2693   -2.4454    4.2278 C   0  0  0  0  0  0  0  0  0  0  0  0
   -5.7479   -2.2048    4.2379 C   0  0  0  0  0  0  0  0  0  0  0  0
   -5.6392   -0.6727    4.4288 C   0  0  0  0  0  0  0  0  0  0  0  0
   -4.7956    0.0164    3.3579 C   0  0  0  0  0  0  0  0  0  0  0  0
   -3.4338   -0.4319    3.4629 O   0  0  0  0  0  0  0  0  0  0  0  0
   -2.6422   -0.0075    2.4360 C   0  0  0  0  0  0  0  0  0  0  0  0
   -1.3925   -0.5477    2.6013 N   0  0  0  0  0  0  0  0  0  0  0  0
   -0.3501   -0.3957    1.6998 C   0  0  0  0  0  0  0  0  0  0  0  0
    0.6269   -1.3489    1.4694 C   0  0  0  0  0  0  0  0  0  0  0  0
    1.3130   -1.0031    0.2739 C   0  0  0  0  0  0  0  0  0  0  0  0
    2.3424   -1.8399   -0.4299 C   0  0  0  0  0  0  0  0  0  0  0  0
    3.2624   -1.0103   -1.2189 N   0  3  0  0  0  0  0  0  0  0  0  0
    4.2427   -0.2967   -0.3617 C   0  0  0  0  0  0  0  0  0  0  0  0
    5.2507    0.5547   -1.1822 C   0  0  0  0  0  0  0  0  0  0  0  0
    5.9170   -0.2857   -2.1891 N   0  0  0  0  0  0  0  0  0  0  0  0
    4.9887   -1.0330   -3.0545 C   0  0  0  0  0  0  0  0  0  0  0  0
    3.9961   -1.8494   -2.1956 C   0  0  0  0  0  0  0  0  0  0  0  0
    7.2881   -0.3853   -2.2808 C   0  0  0  0  0  0  0  0  0  0  0  0
    8.1249    0.7047   -2.0005 C   0  0  0  0  0  0  0  0  0  0  0  0
    9.5194    0.6069   -2.0815 C   0  0  0  0  0  0  0  0  0  0  0  0
   10.1163   -0.5952   -2.4506 C   0  0  0  0  0  0  0  0  0  0  0  0
    9.3209   -1.7057   -2.7402 C   0  0  0  0  0  0  0  0  0  0  0  0
    7.9197   -1.5823   -2.6517 C   0  0  0  0  0  0  0  0  0  0  0  0
    9.9273   -3.0221   -3.1488 C   0  0  0  0  0  0  0  0  0  0  0  0
   11.2905   -3.0237   -3.1388 F   0  0  0  0  0  0  0  0  0  0  0  0
    9.5635   -3.3947   -4.4086 F   0  0  0  0  0  0  0  0  0  0  0  0
    9.5510   -4.0482   -2.3342 F   0  0  0  0  0  0  0  0  0  0  0  0
    0.7836    0.2131   -0.1230 C   0  0  0  0  0  0  0  0  0  0  0  0
   -0.1018    0.6773    0.8416 N   0  0  0  0  0  0  0  0  0  0  0  0
   -0.4787    2.0506    0.9732 C   0  0  0  0  0  0  0  0  0  0  0  0
   -0.7474    2.5951    2.2365 C   0  0  0  0  0  0  0  0  0  0  0  0
   -1.0629    3.9492    2.3664 C   0  0  0  0  0  0  0  0  0  0  0  0
   -1.1068    4.7692    1.2406 C   0  0  0  0  0  0  0  0  0  0  0  0
   -0.8259    4.2405   -0.0161 C   0  0  0  0  0  0  0  0  0  0  0  0
   -0.5095    2.8879   -0.1526 C   0  0  0  0  0  0  0  0  0  0  0  0
   -3.0415    0.6877    1.5132 O   0  0  0  0  0  0  0  0  0  0  0  0
   -7.2396   -2.1872    2.0752 H   0  0  0  0  0  0  0  0  0  0  0  0
   -8.8255   -2.2754    2.6902 H   0  0  0  0  0  0  0  0  0  0  0  0
   -8.8042    0.0276    3.1413 H   0  0  0  0  0  0  0  0  0  0  0  0
   -7.3112    0.1454    2.3327 H   0  0  0  0  0  0  0  0  0  0  0  0
   -7.2108    0.7608    4.8627 H   0  0  0  0  0  0  0  0  0  0  0  0
   -8.8215   -1.3499    5.3058 H   0  0  0  0  0  0  0  0  0  0  0  0
   -7.5043   -1.5491    6.2725 H   0  0  0  0  0  0  0  0  0  0  0  0
   -7.5239   -3.4720    4.3892 H   0  0  0  0  0  0  0  0  0  0  0  0
   -5.3042   -2.5096    3.3132 H   0  0  0  0  0  0  0  0  0  0  0  0
   -5.2379   -2.7615    4.9961 H   0  0  0  0  0  0  0  0  0  0  0  0
   -5.1057   -0.3849    5.3105 H   0  0  0  0  0  0  0  0  0  0  0  0
   -4.8347    1.0763    3.4996 H   0  0  0  0  0  0  0  0  0  0  0  0
   -5.1788   -0.2268    2.3889 H   0  0  0  0  0  0  0  0  0  0  0  0
   -1.2245   -1.0783    3.4134 H   0  0  0  0  0  0  0  0  0  0  0  0
    0.8233   -2.1695    2.0636 H   0  0  0  0  0  0  0  0  0  0  0  0
    1.8452   -2.5258   -1.0836 H   0  0  0  0  0  0  0  0  0  0  0  0
    2.9122   -2.3632    0.3093 H   0  0  0  0  0  0  0  0  0  0  0  0
    4.7892   -1.0194    0.2075 H   0  0  0  0  0  0  0  0  0  0  0  0
    3.6939    0.3716    0.2685 H   0  0  0  0  0  0  0  0  0  0  0  0
    5.9854    0.9671   -0.5226 H   0  0  0  0  0  0  0  0  0  0  0  0
    4.7232    1.3434   -1.6767 H   0  0  0  0  0  0  0  0  0  0  0  0
    5.5466   -1.6993   -3.6787 H   0  0  0  0  0  0  0  0  0  0  0  0
    4.4399   -0.3400   -3.6574 H   0  0  0  0  0  0  0  0  0  0  0  0
    3.2869   -2.3188   -2.8449 H   0  0  0  0  0  0  0  0  0  0  0  0
    4.5625   -2.5694   -1.6428 H   0  0  0  0  0  0  0  0  0  0  0  0
    7.7007    1.6048   -1.7267 H   0  0  0  0  0  0  0  0  0  0  0  0
   10.1062    1.4283   -1.8670 H   0  0  0  0  0  0  0  0  0  0  0  0
   11.1442   -0.6655   -2.5101 H   0  0  0  0  0  0  0  0  0  0  0  0
    7.3351   -2.4047   -2.8682 H   0  0  0  0  0  0  0  0  0  0  0  0
    1.0123    0.7013   -1.0030 H   0  0  0  0  0  0  0  0  0  0  0  0
   -0.7119    1.9930    3.0739 H   0  0  0  0  0  0  0  0  0  0  0  0
   -1.2641    4.3437    3.2986 H   0  0  0  0  0  0  0  0  0  0  0  0
   -1.3474    5.7680    1.3385 H   0  0  0  0  0  0  0  0  0  0  0  0
   -0.8516    4.8499   -0.8486 H   0  0  0  0  0  0  0  0  0  0  0  0
   -0.2972    2.5018   -1.0858 H   0  0  0  0  0  0  0  0  0  0  0  0
  1  2  1  0  0  0  0
  1  5  1  0  0  0  0
  1 41  1  0  0  0  0
  1 42  1  0  0  0  0
  2  3  1  0  0  0  0
  2 43  1  0  0  0  0
  2 44  1  0  0  0  0
  3  4  1  0  0  0  0
  3  7  1  0  0  0  0
  3 45  1  0  0  0  0
  4  5  1  0  0  0  0
  4 46  1  0  0  0  0
  4 47  1  0  0  0  0
  5  6  1  0  0  0  0
  5 48  1  0  0  0  0
  6  7  1  0  0  0  0
  6 49  1  0  0  0  0
  6 50  1  0  0  0  0
  7  8  1  0  0  0  0
  7 51  1  0  0  0  0
  8  9  1  0  0  0  0
  8 52  1  0  0  0  0
  8 53  1  0  0  0  0
  9 10  1  0  0  0  0
 10 11  1  0  0  0  0
 10 40  2  0  0  0  0
 11 12  1  0  0  0  0
 11 54  1  0  0  0  0
 12 13  2  0  0  0  0
 12 33  1  0  0  0  0
 13 14  1  0  0  0  0
 13 55  1  0  0  0  0
 14 15  1  0  0  0  0
 14 32  2  0  0  0  0
 15 16  1  0  0  0  0
 15 56  1  0  0  0  0
 15 57  1  0  0  0  0
 16 17  1  0  0  0  0
 16 21  1  0  0  0  0
 17 18  1  0  0  0  0
 17 58  1  0  0  0  0
 17 59  1  0  0  0  0
 18 19  1  0  0  0  0
 18 60  1  0  0  0  0
 18 61  1  0  0  0  0
 19 20  1  0  0  0  0
 19 22  1  0  0  0  0
 20 21  1  0  0  0  0
 20 62  1  0  0  0  0
 20 63  1  0  0  0  0
 21 64  1  0  0  0  0
 21 65  1  0  0  0  0
 22 23  2  0  0  0  0
 22 27  1  0  0  0  0
 23 24  1  0  0  0  0
 23 66  1  0  0  0  0
 24 25  2  0  0  0  0
 24 67  1  0  0  0  0
 25 26  1  0  0  0  0
 25 68  1  0  0  0  0
 26 27  2  0  0  0  0
 26 28  1  0  0  0  0
 27 69  1  0  0  0  0
 28 29  1  0  0  0  0
 28 30  1  0  0  0  0
 28 31  1  0  0  0  0
 32 33  1  0  0  0  0
 32 70  1  0  0  0  0
 33 34  1  0  0  0  0
 34 35  2  0  0  0  0
 34 39  1  0  0  0  0
 35 36  1  0  0  0  0
 35 71  1  0  0  0  0
 36 37  2  0  0  0  0
 36 72  1  0  0  0  0
 37 38  1  0  0  0  0
 37 73  1  0  0  0  0
 38 39  2  0  0  0  0
 38 74  1  0  0  0  0
 39 75  1  0  0  0  0
M  RAD  1  16   2
M  CHG  1  16   1
M  END
$$$$
