# Supplementary material for: Combined computational and classical medicinal chemistry procedure to disclose novel pyrrole-based compounds as potential antituberculosis agents
Source: J Comput Aided Mol Des. 2026 Apr 6;40(1):92. doi: 10.1007/s10822-026-00794-6 (PMC13053371; doi:10.1007/s10822-026-00794-6)
Supplement: Supplementary file 1 — Supplementary Material 1 [file 10822_2026_794_MOESM1_ESM.zip › Dataset.M_3-D_QSAR_Full_236/mols/ValidationSet/MC3535.sdf]

15335381_0020_0011_177.8462
 OpenBabel10172509213D

 82 88  0  0  0  0  0  0  0  0999 V2000
   -7.3062   -1.0510   -1.9274 C   0  0  0  0  0  0  0  0  0  0  0  0
   -6.7844    0.2419   -2.5744 C   0  0  0  0  0  0  0  0  0  0  0  0
   -5.7708   -0.1113   -3.6756 C   0  0  0  0  0  0  0  0  0  0  0  0
   -4.5960   -0.9017   -3.0765 C   0  0  0  0  0  0  0  0  0  0  0  0
   -5.1314   -2.1919   -2.4324 C   0  0  0  0  0  0  0  0  0  0  0  0
   -6.1382   -1.8453   -1.3230 C   0  0  0  0  0  0  0  0  0  0  0  0
   -5.4343   -0.9869   -0.2536 C   0  0  0  0  0  0  0  0  0  0  0  0
   -4.8964    0.3285   -0.8730 C   0  0  0  0  0  0  0  0  0  0  0  0
   -6.0882    1.0964   -1.5006 C   0  0  0  0  0  0  0  0  0  0  0  0
   -3.9001   -0.0473   -2.0014 C   0  0  0  0  0  0  0  0  0  0  0  0
   -4.2213    1.2167    0.1929 C   0  0  0  0  0  0  0  0  0  0  0  0
   -3.0060    0.6213    0.6702 O   0  0  0  0  0  0  0  0  0  0  0  0
   -3.0239    0.0514    1.8997 C   0  0  0  0  0  0  0  0  0  0  0  0
   -1.8329   -0.5289    2.2679 N   0  0  0  0  0  0  0  0  0  0  0  0
   -0.6184   -0.4175    1.6098 C   0  0  0  0  0  0  0  0  0  0  0  0
    0.3123   -1.4345    1.5189 C   0  0  0  0  0  0  0  0  0  0  0  0
    1.3224   -1.0405    0.6018 C   0  0  0  0  0  0  0  0  0  0  0  0
    2.4894   -1.8690    0.1526 C   0  0  0  0  0  0  0  0  0  0  0  0
    2.0827   -2.7644   -0.9455 N   0  3  0  0  0  0  0  0  0  0  0  0
    3.1238   -3.8078   -1.1631 C   0  0  0  0  0  0  0  0  0  0  0  0
    4.0614   -3.6063   -2.3812 C   0  0  0  0  0  0  0  0  0  0  0  0
    4.3480   -2.1820   -2.5797 N   0  0  0  0  0  0  0  0  0  0  0  0
    3.1539   -1.3388   -2.7893 C   0  0  0  0  0  0  0  0  0  0  0  0
    1.8784   -2.0205   -2.2162 C   0  0  0  0  0  0  0  0  0  0  0  0
    5.6037   -1.6234   -2.4260 C   0  0  0  0  0  0  0  0  0  0  0  0
    6.6135   -2.2411   -1.6711 C   0  0  0  0  0  0  0  0  0  0  0  0
    7.8782   -1.6634   -1.5006 C   0  0  0  0  0  0  0  0  0  0  0  0
    8.1690   -0.4383   -2.0874 C   0  0  0  0  0  0  0  0  0  0  0  0
    7.1999    0.2112   -2.8571 C   0  0  0  0  0  0  0  0  0  0  0  0
    5.9321   -0.3878   -3.0109 C   0  0  0  0  0  0  0  0  0  0  0  0
    7.4803    1.5489   -3.4926 C   0  0  0  0  0  0  0  0  0  0  0  0
    6.8888    2.5749   -2.8199 F   0  0  0  0  0  0  0  0  0  0  0  0
    8.8073    1.8568   -3.5495 F   0  0  0  0  0  0  0  0  0  0  0  0
    7.0255    1.6323   -4.7748 F   0  0  0  0  0  0  0  0  0  0  0  0
    1.0181    0.2569    0.2375 C   0  0  0  0  0  0  0  0  0  0  0  0
   -0.1064    0.6882    0.9277 N   0  0  0  0  0  0  0  0  0  0  0  0
   -0.5008    2.0586    1.0032 C   0  0  0  0  0  0  0  0  0  0  0  0
   -1.0708    2.5716    2.1761 C   0  0  0  0  0  0  0  0  0  0  0  0
   -1.4482    3.9144    2.2447 C   0  0  0  0  0  0  0  0  0  0  0  0
   -1.2561    4.7525    1.1470 C   0  0  0  0  0  0  0  0  0  0  0  0
   -0.6747    4.2520   -0.0167 C   0  0  0  0  0  0  0  0  0  0  0  0
   -0.2890    2.9115   -0.0900 C   0  0  0  0  0  0  0  0  0  0  0  0
   -4.0152   -0.0391    2.6167 O   0  0  0  0  0  0  0  0  0  0  0  0
   -7.7932   -1.6474   -2.6704 H   0  0  0  0  0  0  0  0  0  0  0  0
   -7.9990   -0.8004   -1.1514 H   0  0  0  0  0  0  0  0  0  0  0  0
   -7.6008    0.7870   -3.0002 H   0  0  0  0  0  0  0  0  0  0  0  0
   -5.4018    0.7896   -4.1195 H   0  0  0  0  0  0  0  0  0  0  0  0
   -6.2544   -0.7107   -4.4184 H   0  0  0  0  0  0  0  0  0  0  0  0
   -3.8959   -1.1460   -3.8479 H   0  0  0  0  0  0  0  0  0  0  0  0
   -4.3163   -2.7431   -2.0120 H   0  0  0  0  0  0  0  0  0  0  0  0
   -5.6202   -2.7816   -3.1795 H   0  0  0  0  0  0  0  0  0  0  0  0
   -6.5101   -2.7440   -0.8770 H   0  0  0  0  0  0  0  0  0  0  0  0
   -4.6170   -1.5406    0.1591 H   0  0  0  0  0  0  0  0  0  0  0  0
   -6.1414   -0.7427    0.5114 H   0  0  0  0  0  0  0  0  0  0  0  0
   -6.7933    1.3378   -0.7328 H   0  0  0  0  0  0  0  0  0  0  0  0
   -5.7174    1.9889   -1.9598 H   0  0  0  0  0  0  0  0  0  0  0  0
   -3.5252    0.8479   -2.4520 H   0  0  0  0  0  0  0  0  0  0  0  0
   -3.0967   -0.6131   -1.5779 H   0  0  0  0  0  0  0  0  0  0  0  0
   -4.8930    1.3464    1.0156 H   0  0  0  0  0  0  0  0  0  0  0  0
   -3.9842    2.1601   -0.2528 H   0  0  0  0  0  0  0  0  0  0  0  0
   -1.8441   -1.0805    3.0833 H   0  0  0  0  0  0  0  0  0  0  0  0
    0.2790   -2.3297    2.0312 H   0  0  0  0  0  0  0  0  0  0  0  0
    2.8442   -2.4554    0.9743 H   0  0  0  0  0  0  0  0  0  0  0  0
    3.2664   -1.2202   -0.1943 H   0  0  0  0  0  0  0  0  0  0  0  0
    2.6232   -4.7450   -1.2897 H   0  0  0  0  0  0  0  0  0  0  0  0
    3.7602   -3.7561   -0.3045 H   0  0  0  0  0  0  0  0  0  0  0  0
    3.5877   -3.9956   -3.2581 H   0  0  0  0  0  0  0  0  0  0  0  0
    4.9811   -4.1218   -2.1985 H   0  0  0  0  0  0  0  0  0  0  0  0
    3.0213   -1.1755   -3.8384 H   0  0  0  0  0  0  0  0  0  0  0  0
    3.3006   -0.4097   -2.2793 H   0  0  0  0  0  0  0  0  0  0  0  0
    1.1453   -1.2608   -2.0422 H   0  0  0  0  0  0  0  0  0  0  0  0
    1.5739   -2.7452   -2.9422 H   0  0  0  0  0  0  0  0  0  0  0  0
    6.4174   -3.1516   -1.2267 H   0  0  0  0  0  0  0  0  0  0  0  0
    8.5948   -2.1485   -0.9383 H   0  0  0  0  0  0  0  0  0  0  0  0
    9.0981   -0.0089   -1.9554 H   0  0  0  0  0  0  0  0  0  0  0  0
    5.2181    0.0997   -3.5745 H   0  0  0  0  0  0  0  0  0  0  0  0
    1.5475    0.8210   -0.4455 H   0  0  0  0  0  0  0  0  0  0  0  0
   -1.2121    1.9552    2.9917 H   0  0  0  0  0  0  0  0  0  0  0  0
   -1.8701    4.2872    3.1096 H   0  0  0  0  0  0  0  0  0  0  0  0
   -1.5441    5.7423    1.1961 H   0  0  0  0  0  0  0  0  0  0  0  0
   -0.5287    4.8741   -0.8271 H   0  0  0  0  0  0  0  0  0  0  0  0
    0.1522    2.5483   -0.9493 H   0  0  0  0  0  0  0  0  0  0  0  0
  1  2  1  0  0  0  0
  1  6  1  0  0  0  0
  1 44  1  0  0  0  0
  1 45  1  0  0  0  0
  2  3  1  0  0  0  0
  2  9  1  0  0  0  0
  2 46  1  0  0  0  0
  3  4  1  0  0  0  0
  3 47  1  0  0  0  0
  3 48  1  0  0  0  0
  4  5  1  0  0  0  0
  4 10  1  0  0  0  0
  4 49  1  0  0  0  0
  5  6  1  0  0  0  0
  5 50  1  0  0  0  0
  5 51  1  0  0  0  0
  6  7  1  0  0  0  0
  6 52  1  0  0  0  0
  7  8  1  0  0  0  0
  7 53  1  0  0  0  0
  7 54  1  0  0  0  0
  8  9  1  0  0  0  0
  8 10  1  0  0  0  0
  8 11  1  0  0  0  0
  9 55  1  0  0  0  0
  9 56  1  0  0  0  0
 10 57  1  0  0  0  0
 10 58  1  0  0  0  0
 11 12  1  0  0  0  0
 11 59  1  0  0  0  0
 11 60  1  0  0  0  0
 12 13  1  0  0  0  0
 13 14  1  0  0  0  0
 13 43  2  0  0  0  0
 14 15  1  0  0  0  0
 14 61  1  0  0  0  0
 15 16  2  0  0  0  0
 15 36  1  0  0  0  0
 16 17  1  0  0  0  0
 16 62  1  0  0  0  0
 17 18  1  0  0  0  0
 17 35  2  0  0  0  0
 18 19  1  0  0  0  0
 18 63  1  0  0  0  0
 18 64  1  0  0  0  0
 19 20  1  0  0  0  0
 19 24  1  0  0  0  0
 20 21  1  0  0  0  0
 20 65  1  0  0  0  0
 20 66  1  0  0  0  0
 21 22  1  0  0  0  0
 21 67  1  0  0  0  0
 21 68  1  0  0  0  0
 22 23  1  0  0  0  0
 22 25  1  0  0  0  0
 23 24  1  0  0  0  0
 23 69  1  0  0  0  0
 23 70  1  0  0  0  0
 24 71  1  0  0  0  0
 24 72  1  0  0  0  0
 25 26  2  0  0  0  0
 25 30  1  0  0  0  0
 26 27  1  0  0  0  0
 26 73  1  0  0  0  0
 27 28  2  0  0  0  0
 27 74  1  0  0  0  0
 28 29  1  0  0  0  0
 28 75  1  0  0  0  0
 29 30  2  0  0  0  0
 29 31  1  0  0  0  0
 30 76  1  0  0  0  0
 31 32  1  0  0  0  0
 31 33  1  0  0  0  0
 31 34  1  0  0  0  0
 35 36  1  0  0  0  0
 35 77  1  0  0  0  0
 36 37  1  0  0  0  0
 37 38  2  0  0  0  0
 37 42  1  0  0  0  0
 38 39  1  0  0  0  0
 38 78  1  0  0  0  0
 39 40  2  0  0  0  0
 39 79  1  0  0  0  0
 40 41  1  0  0  0  0
 40 80  1  0  0  0  0
 41 42  2  0  0  0  0
 41 81  1  0  0  0  0
 42 82  1  0  0  0  0
M  RAD  1  19   2
M  CHG  1  19   1
M  END
$$$$
