# Supplementary material for: Combined computational and classical medicinal chemistry procedure to disclose novel pyrrole-based compounds as potential antituberculosis agents
Source: J Comput Aided Mol Des. 2026 Apr 6;40(1):92. doi: 10.1007/s10822-026-00794-6 (PMC13053371; doi:10.1007/s10822-026-00794-6)
Supplement: Supplementary file 1 — Supplementary Material 1 [file 10822_2026_794_MOESM1_ESM.zip › Dataset.M_3-D_QSAR_Full_236/mols/ValidationSet/MC3536.sdf]

15335396_0023_0008_178.4068
 OpenBabel10172509213D

 74 79  0  0  0  0  0  0  0  0999 V2000
    6.5253   -1.5777   -1.6332 C   0  0  0  0  0  0  0  0  0  0  0  0
    5.7258   -0.2586   -1.7146 C   0  0  0  0  0  0  0  0  0  0  0  0
    4.6010   -0.1460   -0.7635 N   0  3  0  0  0  0  0  0  0  0  0  0
    4.9329   -0.8124    0.5203 C   0  0  0  0  0  0  0  0  0  0  0  0
    6.4423   -1.0168    0.8007 C   0  0  0  0  0  0  0  0  0  0  0  0
    7.0702   -1.7910   -0.2842 N   0  0  0  0  0  0  0  0  0  0  0  0
    8.1094   -2.6783   -0.0596 C   0  0  0  0  0  0  0  0  0  0  0  0
    8.4433   -3.6788   -0.9875 C   0  0  0  0  0  0  0  0  0  0  0  0
    9.4807   -4.5926   -0.7625 C   0  0  0  0  0  0  0  0  0  0  0  0
   10.2231   -4.5271    0.4094 C   0  0  0  0  0  0  0  0  0  0  0  0
    9.9404   -3.5383    1.3550 C   0  0  0  0  0  0  0  0  0  0  0  0
    8.8887   -2.6305    1.1071 C   0  0  0  0  0  0  0  0  0  0  0  0
   10.7256   -3.4387    2.6374 C   0  0  0  0  0  0  0  0  0  0  0  0
    9.9989   -3.8256    3.7239 F   0  0  0  0  0  0  0  0  0  0  0  0
   11.1449   -2.1702    2.9041 F   0  0  0  0  0  0  0  0  0  0  0  0
   11.8494   -4.2112    2.6494 F   0  0  0  0  0  0  0  0  0  0  0  0
    3.3633   -0.6906   -1.3421 C   0  0  0  0  0  0  0  0  0  0  0  0
    2.1796   -0.2554   -0.5330 C   0  0  0  0  0  0  0  0  0  0  0  0
    1.4910   -1.0056    0.4548 C   0  0  0  0  0  0  0  0  0  0  0  0
    0.3965   -0.2708    0.8716 C   0  0  0  0  0  0  0  0  0  0  0  0
   -0.6192   -0.7766    1.6659 N   0  0  0  0  0  0  0  0  0  0  0  0
   -1.9548   -0.4583    1.5935 C   0  0  0  0  0  0  0  0  0  0  0  0
   -2.7521   -0.9437    2.3921 O   0  0  0  0  0  0  0  0  0  0  0  0
   -2.2886    0.3308    0.5481 O   0  0  0  0  0  0  0  0  0  0  0  0
   -3.6764    0.6134    0.3486 C   0  0  0  0  0  0  0  0  0  0  0  0
   -4.0598    0.1071   -1.0258 C   0  0  0  0  0  0  0  0  0  0  0  0
   -3.8845    0.9828   -2.1122 C   0  0  0  0  0  0  0  0  0  0  0  0
   -4.1712    0.5768   -3.4103 C   0  0  0  0  0  0  0  0  0  0  0  0
   -4.6214   -0.7183   -3.6441 C   0  0  0  0  0  0  0  0  0  0  0  0
   -4.7981   -1.6231   -2.5878 C   0  0  0  0  0  0  0  0  0  0  0  0
   -5.2425   -2.9300   -2.8519 C   0  0  0  0  0  0  0  0  0  0  0  0
   -5.4181   -3.8515   -1.8215 C   0  0  0  0  0  0  0  0  0  0  0  0
   -5.1593   -3.4745   -0.5128 C   0  0  0  0  0  0  0  0  0  0  0  0
   -4.7146   -2.1803   -0.2332 C   0  0  0  0  0  0  0  0  0  0  0  0
   -4.5198   -1.2213   -1.2555 C   0  0  0  0  0  0  0  0  0  0  0  0
    0.5226    1.0169    0.3422 N   0  0  0  0  0  0  0  0  0  0  0  0
    1.5196    0.9568   -0.6176 C   0  0  0  0  0  0  0  0  0  0  0  0
   -0.1052    2.2325    0.7617 C   0  0  0  0  0  0  0  0  0  0  0  0
   -0.5575    2.3811    2.0816 C   0  0  0  0  0  0  0  0  0  0  0  0
   -1.1522    3.5758    2.4913 C   0  0  0  0  0  0  0  0  0  0  0  0
   -1.2889    4.6324    1.5951 C   0  0  0  0  0  0  0  0  0  0  0  0
   -0.8246    4.5010    0.2882 C   0  0  0  0  0  0  0  0  0  0  0  0
   -0.2304    3.3079   -0.1294 C   0  0  0  0  0  0  0  0  0  0  0  0
    7.3336   -1.5389   -2.3333 H   0  0  0  0  0  0  0  0  0  0  0  0
    5.8643   -2.3874   -1.8619 H   0  0  0  0  0  0  0  0  0  0  0  0
    5.3317   -0.1708   -2.7055 H   0  0  0  0  0  0  0  0  0  0  0  0
    6.4118    0.5212   -1.4573 H   0  0  0  0  0  0  0  0  0  0  0  0
    4.4651   -1.7747    0.5217 H   0  0  0  0  0  0  0  0  0  0  0  0
    4.5798   -0.1570    1.2888 H   0  0  0  0  0  0  0  0  0  0  0  0
    6.5603   -1.5450    1.7237 H   0  0  0  0  0  0  0  0  0  0  0  0
    6.9154   -0.0589    0.8599 H   0  0  0  0  0  0  0  0  0  0  0  0
    7.9053   -3.7428   -1.8658 H   0  0  0  0  0  0  0  0  0  0  0  0
    9.6935   -5.3151   -1.4680 H   0  0  0  0  0  0  0  0  0  0  0  0
   10.9808   -5.2064    0.5811 H   0  0  0  0  0  0  0  0  0  0  0  0
    8.6847   -1.9035    1.8106 H   0  0  0  0  0  0  0  0  0  0  0  0
    3.4152   -1.7593   -1.3461 H   0  0  0  0  0  0  0  0  0  0  0  0
    3.2556   -0.3268   -2.3426 H   0  0  0  0  0  0  0  0  0  0  0  0
    1.7606   -1.9391    0.8024 H   0  0  0  0  0  0  0  0  0  0  0  0
   -0.3579   -1.4314    2.3530 H   0  0  0  0  0  0  0  0  0  0  0  0
   -3.8451    1.6684    0.4078 H   0  0  0  0  0  0  0  0  0  0  0  0
   -4.2670    0.1342    1.1012 H   0  0  0  0  0  0  0  0  0  0  0  0
   -3.5382    1.9402   -1.9433 H   0  0  0  0  0  0  0  0  0  0  0  0
   -4.0505    1.2335   -4.1972 H   0  0  0  0  0  0  0  0  0  0  0  0
   -4.8285   -1.0177   -4.6097 H   0  0  0  0  0  0  0  0  0  0  0  0
   -5.4420   -3.2117   -3.8245 H   0  0  0  0  0  0  0  0  0  0  0  0
   -5.7391   -4.8096   -2.0315 H   0  0  0  0  0  0  0  0  0  0  0  0
   -5.2953   -4.1504    0.2552 H   0  0  0  0  0  0  0  0  0  0  0  0
   -4.5228   -1.9161    0.7458 H   0  0  0  0  0  0  0  0  0  0  0  0
    1.7372    1.7048   -1.2945 H   0  0  0  0  0  0  0  0  0  0  0  0
   -0.4501    1.6041    2.7522 H   0  0  0  0  0  0  0  0  0  0  0  0
   -1.4913    3.6760    3.4608 H   0  0  0  0  0  0  0  0  0  0  0  0
   -1.7340    5.5126    1.8988 H   0  0  0  0  0  0  0  0  0  0  0  0
   -0.9200    5.2874   -0.3732 H   0  0  0  0  0  0  0  0  0  0  0  0
    0.1176    3.2176   -1.0968 H   0  0  0  0  0  0  0  0  0  0  0  0
  1  2  1  0  0  0  0
  1  6  1  0  0  0  0
  1 44  1  0  0  0  0
  1 45  1  0  0  0  0
  2  3  1  0  0  0  0
  2 46  1  0  0  0  0
  2 47  1  0  0  0  0
  3  4  1  0  0  0  0
  3 17  1  0  0  0  0
  4  5  1  0  0  0  0
  4 48  1  0  0  0  0
  4 49  1  0  0  0  0
  5  6  1  0  0  0  0
  5 50  1  0  0  0  0
  5 51  1  0  0  0  0
  6  7  1  0  0  0  0
  7  8  2  0  0  0  0
  7 12  1  0  0  0  0
  8  9  1  0  0  0  0
  8 52  1  0  0  0  0
  9 10  2  0  0  0  0
  9 53  1  0  0  0  0
 10 11  1  0  0  0  0
 10 54  1  0  0  0  0
 11 12  2  0  0  0  0
 11 13  1  0  0  0  0
 12 55  1  0  0  0  0
 13 14  1  0  0  0  0
 13 15  1  0  0  0  0
 13 16  1  0  0  0  0
 17 18  1  0  0  0  0
 17 56  1  0  0  0  0
 17 57  1  0  0  0  0
 18 19  1  0  0  0  0
 18 37  2  0  0  0  0
 19 20  2  0  0  0  0
 19 58  1  0  0  0  0
 20 21  1  0  0  0  0
 20 36  1  0  0  0  0
 21 22  1  0  0  0  0
 21 59  1  0  0  0  0
 22 23  2  0  0  0  0
 22 24  1  0  0  0  0
 24 25  1  0  0  0  0
 25 26  1  0  0  0  0
 25 60  1  0  0  0  0
 25 61  1  0  0  0  0
 26 27  2  0  0  0  0
 26 35  1  0  0  0  0
 27 28  1  0  0  0  0
 27 62  1  0  0  0  0
 28 29  2  0  0  0  0
 28 63  1  0  0  0  0
 29 30  1  0  0  0  0
 29 64  1  0  0  0  0
 30 31  1  0  0  0  0
 30 35  2  0  0  0  0
 31 32  2  0  0  0  0
 31 65  1  0  0  0  0
 32 33  1  0  0  0  0
 32 66  1  0  0  0  0
 33 34  2  0  0  0  0
 33 67  1  0  0  0  0
 34 35  1  0  0  0  0
 34 68  1  0  0  0  0
 36 37  1  0  0  0  0
 36 38  1  0  0  0  0
 37 69  1  0  0  0  0
 38 39  2  0  0  0  0
 38 43  1  0  0  0  0
 39 40  1  0  0  0  0
 39 70  1  0  0  0  0
 40 41  2  0  0  0  0
 40 71  1  0  0  0  0
 41 42  1  0  0  0  0
 41 72  1  0  0  0  0
 42 43  2  0  0  0  0
 42 73  1  0  0  0  0
 43 74  1  0  0  0  0
M  RAD  1   3   2
M  CHG  1   3   1
M  END
$$$$
