# Supplementary material for: Combined computational and classical medicinal chemistry procedure to disclose novel pyrrole-based compounds as potential antituberculosis agents
Source: J Comput Aided Mol Des. 2026 Apr 6;40(1):92. doi: 10.1007/s10822-026-00794-6 (PMC13053371; doi:10.1007/s10822-026-00794-6)
Supplement: Supplementary file 1 — Supplementary Material 1 [file 10822_2026_794_MOESM1_ESM.zip › Dataset.M_3-D_QSAR_Full_236/TrainingSet_p_act.txt]

BMC2008_9f 4.18
BMC2009_5c 4.38
ACS_MCL2022_7h 4.27
BMC2008_8j 4.35
JMC2016_09a 5.33
BMC2009_9a 3.77
ACS_MCL2022_7c 4.04
EJMC2009_1a 5.62
BMC2010_10 4.41
BMC2010_11 4.71
BMC2010_13 5.62
BMC2010_14 5.59
BMC2010_15 5.9
BMC2010_16 5.91
BMC2010_17 5.91
BMC2010_18 5.93
BMC2010_19 6.23
BMC2010_20 5.93
BMC2010_22 5.61
BMC2010_23 6.21
BMC2010_24 5.63
BMC2010_25 6.23
BMC2010_26 5.94
BMC2010_27 5.94
BMC2010_28 5.94
JMC2016_09d 5.33
BMC2010_29 5.94
JMC2016_02 5.81
JMC2016_07j 5.33
JMC2016_07l 5.33
JMC2016_07i 5.33
JMC2016_07k 5.33
JMC2016_07f 5.33
JMC2016_07h 5.33
JMC2016_07d 5.33
JMC2016_07b 5.33
JMC2016_07c 5.33
JMC2016_07e 5.33
ACS_MCL2022_7l 5.4
ACS_MCL2022_7k 4.11
ACS_MCL2022_7m 5.13
ACS_MCL2022_5l 4.14
EJMC2009_2a 5.03
JMC2008_15 6.23
JMC2008_10 6.53
JMC2008_11 6.53
JMC2008_13 5.92
JMC2008_14 6.23
JMC2008_04 6.21
EJMC2009_2h 4.7
EJMC2009_2b 6.2
CMC2006_11f 4.42
CMC2006_11g 3.75
CMC2006_11d 4.07
BMC2009_5e 4.73
BMC2009_5a 4.7
BMC2009_5j 3.82
ACS_MCL2022_7b 4.18
JMC2016_07a 5.33
JMC2016_09e 5.33
JMC2016_09h 5.33
JMC2016_09f 5.33
ACS_MCL2022_7d 4.47
CMC2006_12h 4.18
BMC2008_9e 4.44
BMC2009_5k 3.8
BMC2010_21 6.23
CMC2006_11k 3.85
CMC2006_11c 3.77
BMC2008_8i 4.08
BMC2009_9d 3.73
BMC2009_5d 4.03
CMC2006_11n 4.12
CMC2006_05g 4.11
ACS_MCL2022_7i 4.36
ACS_MCL2022_5d 4.06
CMC2006_03c 3.53
CMC2006_05c 3.55
ACS_MCL2022_5b 4.3
ACS_MCL2022_5g 4.03
CMC2006_III 4.1
BMC2009_9c 3.68
JMC2008_09 6.22
EJMC2009_2g 5.3
JMC2008_12 5.9
BMC2009_5h 4.37
BMC2010_01 6.48
ACS_MCL2022_7f 4.06
BMC2009_5f 5.03
CMC2006_03b 4.11
ACS_MCL2022_7j 5.63
CMC2006_05b 3.85
JMC2008_01 6.48
BMC2009_5b 4.69
BMC2010_12 6.82
BMC2008_8k 4.11
JMC2016_01 5.33
EJMC2009_2d 5.58
EJMC2009_2c 4.96
EJMC2009_2e 4.98
JMC2008_08 5.9
CMC2006_11e 4.74
CMC2006_11i 4.2
BMC2008_9a 4.12
BMC2008_9d 4.15
BMC2009_5g 5.02
BMC2009_9f 3.74
BMC2009_9g 4.06
ACS_MCL2022_7g 4.74
JMC2016_09c 5.33
ACS_MCL2022_5k 4.81
JMC2016_09b 5.33
CMC2006_11m 3.75
CMC2006_11a 4.7
CMC2006_12d 4.13
BMC2009_9b 3.7
BMC2008_8h 4.31
BMC2009_9e 3.69
BMC2008_8b 3.73
BMC2008_8f 4.41
CMC2006_11h 3.77
ACS_MCL2022_5f 4.25
BMC2008_8c 4.07
BMC2008_8e 4.07
CMC2006_11o 3.78
BMC2008_8g 4.99
