# Supplementary material for: Combined computational and classical medicinal chemistry procedure to disclose novel pyrrole-based compounds as potential antituberculosis agents
Source: J Comput Aided Mol Des. 2026 Apr 6;40(1):92. doi: 10.1007/s10822-026-00794-6 (PMC13053371; doi:10.1007/s10822-026-00794-6)
Supplement: Supplementary file 1 — Supplementary Material 1 [file 10822_2026_794_MOESM1_ESM.zip › Dataset.M_3-D_QSAR_Full_236/ValidationSet_p_act.txt]

MC3526 5.03
MC3525 5.25
MC3515 5.56
MC3494 4.95
MC3203 5.53
MC3172 4.68
MC3533 4.98
MC3511 4.08
MC3504 5.3
MC3491 5.15
MC3227 4.96
MC3512 5.31
MC3529 5.37
MC3233 4.57
MC3505 4.93
MC3536 5.62
MC3270 4.75
MC3528 4.3
MC3535 5.37
MC3492 4.97
