# Supplementary material for: Combined computational and classical medicinal chemistry procedure to disclose novel pyrrole-based compounds as potential antituberculosis agents
Source: J Comput Aided Mol Des. 2026 Apr 6;40(1):92. doi: 10.1007/s10822-026-00794-6 (PMC13053371; doi:10.1007/s10822-026-00794-6)
Supplement: Supplementary file 2 — Supplementary Material 2 [file 10822_2026_794_MOESM2_ESM.zip › Dataset.M_3-D_QSAR_Splitted_170/mols/TestSet/ACS_MCL2022_5l.sdf]

string
 OpenBabel10172509163D

 32 34  0  0  0  0  0  0  0  0999 V2000
   -3.0637    0.2781    0.5457 N   0  3  0  0  0  0  0  0  0  0  0  0
   -1.7442    0.7935    0.0689 C   0  0  0  0  0  0  0  0  0  0  0  0
   -0.4437    0.0510    0.4159 C   0  0  0  0  0  0  0  0  0  0  0  0
    0.5364    0.5462    1.2817 C   0  0  0  0  0  0  0  0  0  0  0  0
    1.6822   -0.1204    1.0376 N   0  0  0  0  0  0  0  0  0  0  0  0
    1.4842   -1.0658    0.1004 C   0  0  0  0  0  0  0  0  0  0  0  0
    2.4458   -1.6706   -0.7104 C   0  0  0  0  0  0  0  0  0  0  0  0
    2.0208   -2.2930   -1.8850 C   0  0  0  0  0  0  0  0  0  0  0  0
    0.6877   -2.1846   -2.2980 C   0  0  0  0  0  0  0  0  0  0  0  0
   -0.2661   -1.5499   -1.4960 C   0  0  0  0  0  0  0  0  0  0  0  0
    0.1438   -1.0143   -0.2739 C   0  0  0  0  0  0  0  0  0  0  0  0
    3.1806   -3.1119   -2.9088 Cl  0  0  0  0  0  0  0  0  0  0  0  0
   -4.3647    0.8062    0.2911 C   0  0  0  0  0  0  0  0  0  0  0  0
   -5.4837    0.2888    0.9387 C   0  0  0  0  0  0  0  0  0  0  0  0
   -4.6196    1.7727   -0.6851 C   0  0  0  0  0  0  0  0  0  0  0  0
   -5.9172    2.2579   -0.8736 C   0  0  0  0  0  0  0  0  0  0  0  0
   -6.6742    1.0004    1.0252 C   0  0  0  0  0  0  0  0  0  0  0  0
   -6.9349    1.9303    0.0226 C   0  0  0  0  0  0  0  0  0  0  0  0
   -3.0310   -0.5296    1.1077 H   0  0  0  0  0  0  0  0  0  0  0  0
   -3.7042    0.2398   -0.2010 H   0  0  0  0  0  0  0  0  0  0  0  0
   -1.6439    1.7852    0.4581 H   0  0  0  0  0  0  0  0  0  0  0  0
   -1.8107    0.6779   -0.9928 H   0  0  0  0  0  0  0  0  0  0  0  0
    0.4055    1.2910    1.9840 H   0  0  0  0  0  0  0  0  0  0  0  0
    2.5422    0.0589    1.4820 H   0  0  0  0  0  0  0  0  0  0  0  0
    3.4439   -1.6579   -0.4485 H   0  0  0  0  0  0  0  0  0  0  0  0
    0.4043   -2.5792   -3.2085 H   0  0  0  0  0  0  0  0  0  0  0  0
   -1.2496   -1.4792   -1.8005 H   0  0  0  0  0  0  0  0  0  0  0  0
   -5.4273   -0.6488    1.3661 H   0  0  0  0  0  0  0  0  0  0  0  0
   -3.8473    2.1297   -1.2691 H   0  0  0  0  0  0  0  0  0  0  0  0
   -6.1240    2.8638   -1.6830 H   0  0  0  0  0  0  0  0  0  0  0  0
   -7.3375    0.8459    1.8005 H   0  0  0  0  0  0  0  0  0  0  0  0
   -7.8653    2.3699   -0.0564 H   0  0  0  0  0  0  0  0  0  0  0  0
  1  2  1  0  0  0  0
  1 13  1  0  0  0  0
  1 19  1  0  0  0  0
  1 20  1  0  0  0  0
  2  3  1  0  0  0  0
  2 21  1  0  0  0  0
  2 22  1  0  0  0  0
  3  4  2  0  0  0  0
  3 11  1  0  0  0  0
  4  5  1  0  0  0  0
  4 23  1  0  0  0  0
  5  6  1  0  0  0  0
  5 24  1  0  0  0  0
  6  7  2  0  0  0  0
  6 11  1  0  0  0  0
  7  8  1  0  0  0  0
  7 25  1  0  0  0  0
  8  9  2  0  0  0  0
  8 12  1  0  0  0  0
  9 10  1  0  0  0  0
  9 26  1  0  0  0  0
 10 11  2  0  0  0  0
 10 27  1  0  0  0  0
 14 13  2  0  0  0  0
 14 28  1  0  0  0  0
 15 13  1  0  0  0  0
 15 29  1  0  0  0  0
 16 15  2  0  0  0  0
 16 30  1  0  0  0  0
 17 14  1  0  0  0  0
 17 31  1  0  0  0  0
 18 17  2  0  0  0  0
 18 16  1  0  0  0  0
 18 32  1  0  0  0  0
M  CHG  1   1   1
M  END
$$$$
