# Supplementary material for: Combined computational and classical medicinal chemistry procedure to disclose novel pyrrole-based compounds as potential antituberculosis agents
Source: J Comput Aided Mol Des. 2026 Apr 6;40(1):92. doi: 10.1007/s10822-026-00794-6 (PMC13053371; doi:10.1007/s10822-026-00794-6)
Supplement: Supplementary file 2 — Supplementary Material 2 [file 10822_2026_794_MOESM2_ESM.zip › Dataset.M_3-D_QSAR_Splitted_170/mols/TestSet/ACS_MCL2022_7j.sdf]

string
 OpenBabel10172509163D

 65 67  0  0  0  0  0  0  0  0999 V2000
   -0.5580    0.4206    1.9512 N   0  3  0  0  0  0  0  0  0  0  0  0
    0.6625    0.4469    1.1221 C   0  0  0  0  0  0  0  0  0  0  0  0
    0.5196   -0.7140    0.1619 C   0  0  0  0  0  0  0  0  0  0  0  0
   -0.7155   -1.1214   -0.3322 C   0  0  0  0  0  0  0  0  0  0  0  0
   -0.4908   -1.9140   -1.3990 N   0  0  0  0  0  0  0  0  0  0  0  0
    0.8443   -2.0658   -1.5927 C   0  0  0  0  0  0  0  0  0  0  0  0
    1.5793   -2.6788   -2.6117 C   0  0  0  0  0  0  0  0  0  0  0  0
    2.9788   -2.6126   -2.5501 C   0  0  0  0  0  0  0  0  0  0  0  0
    3.6229   -1.8922   -1.5346 C   0  0  0  0  0  0  0  0  0  0  0  0
    2.8852   -1.1853   -0.5818 C   0  0  0  0  0  0  0  0  0  0  0  0
    1.4993   -1.3154   -0.6253 C   0  0  0  0  0  0  0  0  0  0  0  0
    3.9331   -3.4404   -3.7569 Cl  0  0  0  0  0  0  0  0  0  0  0  0
   -1.8083    0.7081    1.2221 C   0  0  0  0  0  0  0  0  0  0  0  0
   -1.4906    1.2097   -0.2059 C   0  0  0  0  0  0  0  0  0  0  0  0
   -2.7366   -0.5308    1.2739 C   0  0  0  0  0  0  0  0  0  0  0  0
   -3.9658   -0.4977    0.3421 C   0  0  0  0  0  0  0  0  0  0  0  0
   -2.5197    2.2507   -0.6964 C   0  0  0  0  0  0  0  0  0  0  0  0
   -1.2618   -2.3211   -2.0915 C   0  0  0  0  0  0  0  0  0  0  0  0
   -2.7309   -1.8137   -2.1335 C   0  0  0  0  0  0  0  0  0  0  0  0
   -3.8951    1.6481   -1.0481 C   0  0  0  0  0  0  0  0  0  0  0  0
   -4.5786    0.9019    0.1216 C   0  0  0  0  0  0  0  0  0  0  0  0
   -2.9669   -0.5013   -1.3320 C   0  0  0  0  0  0  0  0  0  0  0  0
   -4.2044   -0.5102   -0.4034 C   0  0  0  0  0  0  0  0  0  0  0  0
   -4.7395    0.8879    0.0244 C   0  0  0  0  0  0  0  0  0  0  0  0
   -6.2617    1.0177    0.2469 C   0  0  0  0  0  0  0  0  0  0  0  0
   -6.8110    2.4672    0.1211 C   0  0  0  0  0  0  0  0  0  0  0  0
   -7.7966    2.9046    1.2307 C   0  0  0  0  0  0  0  0  0  0  0  0
   -0.4546    1.1161    2.6901 H   0  0  0  0  0  0  0  0  0  0  0  0
   -0.6445   -0.5324    2.3044 H   0  0  0  0  0  0  0  0  0  0  0  0
    1.5326    0.3233    1.7324 H   0  0  0  0  0  0  0  0  0  0  0  0
    0.7745    1.3782    0.6073 H   0  0  0  0  0  0  0  0  0  0  0  0
   -1.6387   -0.8629    0.0498 H   0  0  0  0  0  0  0  0  0  0  0  0
    1.1051   -3.1665   -3.3878 H   0  0  0  0  0  0  0  0  0  0  0  0
    4.6539   -1.8839   -1.4903 H   0  0  0  0  0  0  0  0  0  0  0  0
    3.3477   -0.5918    0.1245 H   0  0  0  0  0  0  0  0  0  0  0  0
   -2.3468    1.5042    1.6922 H   0  0  0  0  0  0  0  0  0  0  0  0
   -1.4984    0.3747   -0.8749 H   0  0  0  0  0  0  0  0  0  0  0  0
   -0.5298    1.6800   -0.1845 H   0  0  0  0  0  0  0  0  0  0  0  0
   -3.0906   -0.6322    2.2785 H   0  0  0  0  0  0  0  0  0  0  0  0
   -2.1400   -1.3512    0.9334 H   0  0  0  0  0  0  0  0  0  0  0  0
   -4.7202   -1.1277    0.7650 H   0  0  0  0  0  0  0  0  0  0  0  0
   -3.6242   -0.8294   -0.6161 H   0  0  0  0  0  0  0  0  0  0  0  0
   -2.1270    2.7277   -1.5700 H   0  0  0  0  0  0  0  0  0  0  0  0
   -2.6769    2.9371    0.1092 H   0  0  0  0  0  0  0  0  0  0  0  0
   -1.3201   -3.3686   -1.8811 H   0  0  0  0  0  0  0  0  0  0  0  0
   -0.8954   -1.9785   -3.0366 H   0  0  0  0  0  0  0  0  0  0  0  0
   -3.3624   -2.5755   -1.7263 H   0  0  0  0  0  0  0  0  0  0  0  0
   -2.9561   -1.5977   -3.1570 H   0  0  0  0  0  0  0  0  0  0  0  0
   -3.7625    0.9577   -1.8547 H   0  0  0  0  0  0  0  0  0  0  0  0
   -4.5333    2.4678   -1.3044 H   0  0  0  0  0  0  0  0  0  0  0  0
   -4.4603    1.4770    1.0161 H   0  0  0  0  0  0  0  0  0  0  0  0
   -5.6134    0.7784   -0.1209 H   0  0  0  0  0  0  0  0  0  0  0  0
   -3.0850    0.2982   -2.0333 H   0  0  0  0  0  0  0  0  0  0  0  0
   -2.1166   -0.3868   -0.6926 H   0  0  0  0  0  0  0  0  0  0  0  0
   -3.9450   -1.0483    0.4843 H   0  0  0  0  0  0  0  0  0  0  0  0
   -4.9910   -0.9616   -0.9712 H   0  0  0  0  0  0  0  0  0  0  0  0
   -4.4641    1.5861   -0.7382 H   0  0  0  0  0  0  0  0  0  0  0  0
   -4.3019    1.0714    0.9834 H   0  0  0  0  0  0  0  0  0  0  0  0
   -6.4876    0.6589    1.2293 H   0  0  0  0  0  0  0  0  0  0  0  0
   -6.7318    0.4462   -0.5259 H   0  0  0  0  0  0  0  0  0  0  0  0
   -7.3158    2.5480   -0.8189 H   0  0  0  0  0  0  0  0  0  0  0  0
   -5.9619    3.1120    0.2115 H   0  0  0  0  0  0  0  0  0  0  0  0
   -8.6728    2.2918    1.1913 H   0  0  0  0  0  0  0  0  0  0  0  0
   -8.0703    3.9282    1.0815 H   0  0  0  0  0  0  0  0  0  0  0  0
   -7.3283    2.7963    2.1867 H   0  0  0  0  0  0  0  0  0  0  0  0
  1  2  1  0  0  0  0
  1 13  1  0  0  0  0
  1 28  1  0  0  0  0
  1 29  1  0  0  0  0
  2  3  1  0  0  0  0
  2 30  1  0  0  0  0
  2 31  1  0  0  0  0
  3  4  2  0  0  0  0
  3 11  1  0  0  0  0
  4  5  1  0  0  0  0
  4 32  1  0  0  0  0
  5  6  1  0  0  0  0
  5 18  1  0  0  0  0
  6  7  2  0  0  0  0
  6 11  1  0  0  0  0
  7  8  1  0  0  0  0
  7 33  1  0  0  0  0
  8  9  2  0  0  0  0
  8 12  1  0  0  0  0
  9 10  1  0  0  0  0
  9 34  1  0  0  0  0
 10 11  2  0  0  0  0
 10 35  1  0  0  0  0
 13 36  1  0  0  0  0
 14 13  1  0  0  0  0
 14 37  1  0  0  0  0
 14 38  1  0  0  0  0
 15 13  1  0  0  0  0
 15 39  1  0  0  0  0
 15 40  1  0  0  0  0
 16 15  1  0  0  0  0
 16 41  1  0  0  0  0
 16 42  1  0  0  0  0
 17 14  1  0  0  0  0
 17 43  1  0  0  0  0
 17 44  1  0  0  0  0
 18 19  1  0  0  0  0
 18 45  1  0  0  0  0
 18 46  1  0  0  0  0
 19 22  1  0  0  0  0
 19 47  1  0  0  0  0
 19 48  1  0  0  0  0
 20 17  1  0  0  0  0
 20 49  1  0  0  0  0
 20 50  1  0  0  0  0
 21 16  1  0  0  0  0
 21 20  1  0  0  0  0
 21 51  1  0  0  0  0
 21 52  1  0  0  0  0
 22 53  1  0  0  0  0
 22 54  1  0  0  0  0
 23 22  1  0  0  0  0
 23 55  1  0  0  0  0
 23 56  1  0  0  0  0
 24 23  1  0  0  0  0
 24 57  1  0  0  0  0
 24 58  1  0  0  0  0
 25 24  1  0  0  0  0
 25 59  1  0  0  0  0
 25 60  1  0  0  0  0
 26 25  1  0  0  0  0
 26 61  1  0  0  0  0
 26 62  1  0  0  0  0
 27 26  1  0  0  0  0
 27 63  1  0  0  0  0
 27 64  1  0  0  0  0
 27 65  1  0  0  0  0
M  CHG  1   1   1
M  END
$$$$
