# Supplementary material for: Combined computational and classical medicinal chemistry procedure to disclose novel pyrrole-based compounds as potential antituberculosis agents
Source: J Comput Aided Mol Des. 2026 Apr 6;40(1):92. doi: 10.1007/s10822-026-00794-6 (PMC13053371; doi:10.1007/s10822-026-00794-6)
Supplement: Supplementary file 2 — Supplementary Material 2 [file 10822_2026_794_MOESM2_ESM.zip › Dataset.M_3-D_QSAR_Splitted_170/mols/TestSet/ACS_MCL2022_7k.sdf]

string
 OpenBabel10172509163D

 56 58  0  0  0  0  0  0  0  0999 V2000
   -0.3998    1.2110    2.2184 N   0  3  0  0  0  0  0  0  0  0  0  0
    0.9029    0.6847    1.7559 C   0  0  0  0  0  0  0  0  0  0  0  0
    0.8310   -0.1476    0.4695 C   0  0  0  0  0  0  0  0  0  0  0  0
   -0.3534   -0.7450    0.0303 C   0  0  0  0  0  0  0  0  0  0  0  0
   -0.0841   -1.5332   -1.0366 N   0  0  0  0  0  0  0  0  0  0  0  0
    1.2502   -1.5721   -1.2194 C   0  0  0  0  0  0  0  0  0  0  0  0
    2.0354   -2.4717   -1.9358 C   0  0  0  0  0  0  0  0  0  0  0  0
    3.3791   -2.1585   -2.1197 C   0  0  0  0  0  0  0  0  0  0  0  0
    3.9680   -1.1514   -1.3514 C   0  0  0  0  0  0  0  0  0  0  0  0
    3.2200   -0.4567   -0.4045 C   0  0  0  0  0  0  0  0  0  0  0  0
    1.8470   -0.6728   -0.3335 C   0  0  0  0  0  0  0  0  0  0  0  0
    4.3162   -3.0075   -3.3276 Cl  0  0  0  0  0  0  0  0  0  0  0  0
   -1.5845    0.9040    1.4811 C   0  0  0  0  0  0  0  0  0  0  0  0
   -2.8504    1.1228    2.0379 C   0  0  0  0  0  0  0  0  0  0  0  0
   -1.5215    0.1930    0.2755 C   0  0  0  0  0  0  0  0  0  0  0  0
   -2.6825   -0.1906   -0.4002 C   0  0  0  0  0  0  0  0  0  0  0  0
   -4.0128    0.7067    1.3883 C   0  0  0  0  0  0  0  0  0  0  0  0
   -3.9359    0.0589    0.1571 C   0  0  0  0  0  0  0  0  0  0  0  0
   -0.8665   -1.7601   -1.8100 C   0  0  0  0  0  0  0  0  0  0  0  0
   -2.3776   -1.3889   -1.6801 C   0  0  0  0  0  0  0  0  0  0  0  0
   -2.7567   -0.6560   -0.3636 C   0  0  0  0  0  0  0  0  0  0  0  0
   -3.4294    0.7135   -0.5701 C   0  0  0  0  0  0  0  0  0  0  0  0
   -4.8158    0.8578    0.1169 C   0  0  0  0  0  0  0  0  0  0  0  0
   -5.8114    1.8475   -0.5173 C   0  0  0  0  0  0  0  0  0  0  0  0
   -6.5825    2.7125    0.5205 C   0  0  0  0  0  0  0  0  0  0  0  0
   -8.0365    2.2716    0.8130 C   0  0  0  0  0  0  0  0  0  0  0  0
   -0.4501    1.7686    3.0282 H   0  0  0  0  0  0  0  0  0  0  0  0
   -0.6232    0.7982    3.0838 H   0  0  0  0  0  0  0  0  0  0  0  0
    1.3087    0.0683    2.5307 H   0  0  0  0  0  0  0  0  0  0  0  0
    1.5140    1.5348    1.5351 H   0  0  0  0  0  0  0  0  0  0  0  0
   -1.2851   -0.6072    0.4522 H   0  0  0  0  0  0  0  0  0  0  0  0
    1.6341   -3.3423   -2.3180 H   0  0  0  0  0  0  0  0  0  0  0  0
    4.9647   -0.9206   -1.4866 H   0  0  0  0  0  0  0  0  0  0  0  0
    3.6779    0.2100    0.2365 H   0  0  0  0  0  0  0  0  0  0  0  0
   -2.9252    1.6023    2.9487 H   0  0  0  0  0  0  0  0  0  0  0  0
   -0.6005   -0.0518   -0.1206 H   0  0  0  0  0  0  0  0  0  0  0  0
   -2.6121   -0.6608   -1.3161 H   0  0  0  0  0  0  0  0  0  0  0  0
   -4.9334    0.8794    1.8215 H   0  0  0  0  0  0  0  0  0  0  0  0
   -4.7948   -0.2322   -0.3355 H   0  0  0  0  0  0  0  0  0  0  0  0
   -0.8421   -2.8219   -1.9398 H   0  0  0  0  0  0  0  0  0  0  0  0
   -0.5675   -1.0949   -2.5929 H   0  0  0  0  0  0  0  0  0  0  0  0
   -2.9483   -2.2923   -1.7345 H   0  0  0  0  0  0  0  0  0  0  0  0
   -2.5903   -0.7071   -2.4769 H   0  0  0  0  0  0  0  0  0  0  0  0
   -1.8633   -0.5077    0.2062 H   0  0  0  0  0  0  0  0  0  0  0  0
   -3.4717   -1.2756    0.1363 H   0  0  0  0  0  0  0  0  0  0  0  0
   -3.5590    0.8676   -1.6210 H   0  0  0  0  0  0  0  0  0  0  0  0
   -2.7874    1.4403   -0.1180 H   0  0  0  0  0  0  0  0  0  0  0  0
   -4.6451    1.1732    1.1250 H   0  0  0  0  0  0  0  0  0  0  0  0
   -5.2768   -0.1026    0.0164 H   0  0  0  0  0  0  0  0  0  0  0  0
   -6.5242    1.2899   -1.0882 H   0  0  0  0  0  0  0  0  0  0  0  0
   -5.2400    2.5207   -1.1216 H   0  0  0  0  0  0  0  0  0  0  0  0
   -6.6110    3.7175    0.1544 H   0  0  0  0  0  0  0  0  0  0  0  0
   -6.0528    2.6019    1.4436 H   0  0  0  0  0  0  0  0  0  0  0  0
   -8.6221    2.3598   -0.0782 H   0  0  0  0  0  0  0  0  0  0  0  0
   -8.4519    2.8962    1.5760 H   0  0  0  0  0  0  0  0  0  0  0  0
   -8.0410    1.2539    1.1434 H   0  0  0  0  0  0  0  0  0  0  0  0
  1  2  1  0  0  0  0
  1 13  1  0  0  0  0
  1 27  1  0  0  0  0
  1 28  1  0  0  0  0
  2  3  1  0  0  0  0
  2 29  1  0  0  0  0
  2 30  1  0  0  0  0
  3  4  2  0  0  0  0
  3 11  1  0  0  0  0
  4  5  1  0  0  0  0
  4 31  1  0  0  0  0
  5  6  1  0  0  0  0
  5 19  1  0  0  0  0
  6  7  2  0  0  0  0
  6 11  1  0  0  0  0
  7  8  1  0  0  0  0
  7 32  1  0  0  0  0
  8  9  2  0  0  0  0
  8 12  1  0  0  0  0
  9 10  1  0  0  0  0
  9 33  1  0  0  0  0
 10 11  2  0  0  0  0
 10 34  1  0  0  0  0
 14 13  2  0  0  0  0
 14 35  1  0  0  0  0
 15 13  1  0  0  0  0
 15 36  1  0  0  0  0
 16 15  2  0  0  0  0
 16 37  1  0  0  0  0
 17 14  1  0  0  0  0
 17 38  1  0  0  0  0
 18 17  2  0  0  0  0
 18 16  1  0  0  0  0
 18 39  1  0  0  0  0
 19 20  1  0  0  0  0
 19 40  1  0  0  0  0
 19 41  1  0  0  0  0
 20 42  1  0  0  0  0
 20 43  1  0  0  0  0
 21 20  1  0  0  0  0
 21 44  1  0  0  0  0
 21 45  1  0  0  0  0
 22 21  1  0  0  0  0
 22 46  1  0  0  0  0
 22 47  1  0  0  0  0
 23 22  1  0  0  0  0
 23 48  1  0  0  0  0
 23 49  1  0  0  0  0
 24 23  1  0  0  0  0
 24 50  1  0  0  0  0
 24 51  1  0  0  0  0
 25 24  1  0  0  0  0
 25 52  1  0  0  0  0
 25 53  1  0  0  0  0
 26 25  1  0  0  0  0
 26 54  1  0  0  0  0
 26 55  1  0  0  0  0
 26 56  1  0  0  0  0
M  CHG  1   1   1
M  END
$$$$
