# Supplementary material for: Combined computational and classical medicinal chemistry procedure to disclose novel pyrrole-based compounds as potential antituberculosis agents
Source: J Comput Aided Mol Des. 2026 Apr 6;40(1):92. doi: 10.1007/s10822-026-00794-6 (PMC13053371; doi:10.1007/s10822-026-00794-6)
Supplement: Supplementary file 2 — Supplementary Material 2 [file 10822_2026_794_MOESM2_ESM.zip › Dataset.M_3-D_QSAR_Splitted_170/mols/TestSet/BMC2008_8b.sdf]

string
 OpenBabel10172509163D

 41 43  0  0  0  0  0  0  0  0999 V2000
   -2.6410    0.5262    0.5082 C   0  0  0  0  0  0  0  0  0  0  0  0
   -3.8192    0.2823   -0.1019 N   0  0  0  0  0  0  0  0  0  0  0  0
   -3.6388   -0.6560   -1.0311 N   0  0  0  0  0  0  0  0  0  0  0  0
   -2.3374   -1.0229   -1.0278 C   0  0  0  0  0  0  0  0  0  0  0  0
   -1.6628   -0.3116   -0.0244 C   0  0  0  0  0  0  0  0  0  0  0  0
   -2.3103    1.7699    1.0236 O   0  0  0  0  0  0  0  0  0  0  0  0
   -0.1871   -0.2711    0.3472 C   0  0  0  0  0  0  0  0  0  0  0  0
   -4.7504    0.8780    0.0899 C   0  0  0  0  0  0  0  0  0  0  0  0
   -4.7936    2.2313   -0.2614 C   0  0  0  0  0  0  0  0  0  0  0  0
   -5.9831    2.9567   -0.1904 C   0  0  0  0  0  0  0  0  0  0  0  0
   -7.1005    2.3936    0.4233 C   0  0  0  0  0  0  0  0  0  0  0  0
   -7.0318    1.0796    0.8963 C   0  0  0  0  0  0  0  0  0  0  0  0
   -5.8806    0.3196    0.7016 C   0  0  0  0  0  0  0  0  0  0  0  0
   -1.8217   -2.0374   -2.0642 C   0  0  0  0  0  0  0  0  0  0  0  0
    0.1527    0.2487    1.3956 O   0  0  0  0  0  0  0  0  0  0  0  0
    0.9533   -0.8304   -0.4865 C   0  0  0  0  0  0  0  0  0  0  0  0
    2.1109   -0.0625   -0.6484 C   0  0  0  0  0  0  0  0  0  0  0  0
    1.0427   -2.1744   -0.8543 C   0  0  0  0  0  0  0  0  0  0  0  0
    3.2319   -0.5834   -1.2995 C   0  0  0  0  0  0  0  0  0  0  0  0
    3.1733   -1.8369   -1.9078 C   0  0  0  0  0  0  0  0  0  0  0  0
    2.0428   -2.6272   -1.7139 C   0  0  0  0  0  0  0  0  0  0  0  0
   -0.2994   -2.2387   -1.9034 C   0  0  0  0  0  0  0  0  0  0  0  0
   -2.1254   -1.6659   -3.5289 C   0  0  0  0  0  0  0  0  0  0  0  0
    4.5930   -2.5230   -2.6686 Cl  0  0  0  0  0  0  0  0  0  0  0  0
   -1.4811    1.8989    1.4405 H   0  0  0  0  0  0  0  0  0  0  0  0
   -3.9311    2.7010   -0.5784 H   0  0  0  0  0  0  0  0  0  0  0  0
   -6.0354    3.9065   -0.5907 H   0  0  0  0  0  0  0  0  0  0  0  0
   -7.9694    2.9406    0.5275 H   0  0  0  0  0  0  0  0  0  0  0  0
   -7.8387    0.6703    1.3926 H   0  0  0  0  0  0  0  0  0  0  0  0
   -5.8600   -0.6647    1.0110 H   0  0  0  0  0  0  0  0  0  0  0  0
   -2.3553   -2.9423   -1.8610 H   0  0  0  0  0  0  0  0  0  0  0  0
    2.1374    0.9019   -0.2820 H   0  0  0  0  0  0  0  0  0  0  0  0
    0.3540   -2.8468   -0.4821 H   0  0  0  0  0  0  0  0  0  0  0  0
    4.1074   -0.0380   -1.3304 H   0  0  0  0  0  0  0  0  0  0  0  0
    1.9470   -3.5332   -2.1986 H   0  0  0  0  0  0  0  0  0  0  0  0
    0.2060   -1.3191   -2.1125 H   0  0  0  0  0  0  0  0  0  0  0  0
    0.0347   -2.9924   -2.5855 H   0  0  0  0  0  0  0  0  0  0  0  0
   -0.0840   -2.5441   -0.9008 H   0  0  0  0  0  0  0  0  0  0  0  0
   -1.6113   -0.7622   -3.7816 H   0  0  0  0  0  0  0  0  0  0  0  0
   -3.1789   -1.5226   -3.6494 H   0  0  0  0  0  0  0  0  0  0  0  0
   -1.7968   -2.4550   -4.1725 H   0  0  0  0  0  0  0  0  0  0  0  0
  1  5  2  0  0  0  0
  1  2  1  0  0  0  0
  2  3  1  0  0  0  0
  3  4  2  0  0  0  0
  4  5  1  0  0  0  0
  4 14  1  0  0  0  0
  6  1  1  0  0  0  0
  6 25  1  0  0  0  0
  7  5  1  0  0  0  0
  8  9  2  0  0  0  0
  8  2  1  0  0  0  0
  8 13  1  0  0  0  0
  9 10  1  0  0  0  0
  9 26  1  0  0  0  0
 10 11  2  0  0  0  0
 10 27  1  0  0  0  0
 11 12  1  0  0  0  0
 11 28  1  0  0  0  0
 12 13  2  0  0  0  0
 12 29  1  0  0  0  0
 13 30  1  0  0  0  0
 14 22  1  0  0  0  0
 14 23  1  0  0  0  0
 14 31  1  0  0  0  0
 15  7  2  0  0  0  0
 16  7  1  0  0  0  0
 17 16  2  0  0  0  0
 17 32  1  0  0  0  0
 18 16  1  0  0  0  0
 18 33  1  0  0  0  0
 19 17  1  0  0  0  0
 19 34  1  0  0  0  0
 20 19  2  0  0  0  0
 20 24  1  0  0  0  0
 21 20  1  0  0  0  0
 21 18  2  0  0  0  0
 21 35  1  0  0  0  0
 22 36  1  0  0  0  0
 22 37  1  0  0  0  0
 22 38  1  0  0  0  0
 23 39  1  0  0  0  0
 23 40  1  0  0  0  0
 23 41  1  0  0  0  0
M  END
$$$$
