# Supplementary material for: Combined computational and classical medicinal chemistry procedure to disclose novel pyrrole-based compounds as potential antituberculosis agents
Source: J Comput Aided Mol Des. 2026 Apr 6;40(1):92. doi: 10.1007/s10822-026-00794-6 (PMC13053371; doi:10.1007/s10822-026-00794-6)
Supplement: Supplementary file 2 — Supplementary Material 2 [file 10822_2026_794_MOESM2_ESM.zip › Dataset.M_3-D_QSAR_Splitted_170/mols/TestSet/BMC2008_8g.sdf]

string
 OpenBabel10172509163D

 35 37  0  0  0  0  0  0  0  0999 V2000
   -1.1275    0.3266   -0.9829 C   0  0  0  0  0  0  0  0  0  0  0  0
   -0.6604   -0.9085   -0.7125 N   0  0  0  0  0  0  0  0  0  0  0  0
   -1.6537   -1.6433   -0.2200 N   0  0  0  0  0  0  0  0  0  0  0  0
   -2.7411   -0.8651   -0.0706 C   0  0  0  0  0  0  0  0  0  0  0  0
   -2.4483    0.4335   -0.5308 C   0  0  0  0  0  0  0  0  0  0  0  0
   -0.3171    1.4124   -1.3238 O   0  0  0  0  0  0  0  0  0  0  0  0
   -3.2121    1.7484   -0.4299 C   0  0  0  0  0  0  0  0  0  0  0  0
    0.3500   -1.2927   -0.9625 C   0  0  0  0  0  0  0  0  0  0  0  0
    1.4793   -0.5326   -0.6338 C   0  0  0  0  0  0  0  0  0  0  0  0
    2.7552   -0.9421   -1.0254 C   0  0  0  0  0  0  0  0  0  0  0  0
    2.9217   -2.1391   -1.7216 C   0  0  0  0  0  0  0  0  0  0  0  0
    1.8011   -2.8857   -2.0830 C   0  0  0  0  0  0  0  0  0  0  0  0
    0.5224   -2.4278   -1.7645 C   0  0  0  0  0  0  0  0  0  0  0  0
   -4.0629   -1.5826    0.2166 C   0  0  0  0  0  0  0  0  0  0  0  0
   -2.5935    2.7967   -0.5521 O   0  0  0  0  0  0  0  0  0  0  0  0
   -4.6461    1.8998    0.0323 C   0  0  0  0  0  0  0  0  0  0  0  0
   -5.2699    3.1515    0.1335 C   0  0  0  0  0  0  0  0  0  0  0  0
   -5.4792    0.7904   -0.0015 C   0  0  0  0  0  0  0  0  0  0  0  0
   -6.6434    3.2346    0.3847 C   0  0  0  0  0  0  0  0  0  0  0  0
   -7.3945    2.0808    0.6135 C   0  0  0  0  0  0  0  0  0  0  0  0
   -6.7873    0.8351    0.4679 C   0  0  0  0  0  0  0  0  0  0  0  0
   -9.1256    2.1707    0.8524 Cl  0  0  0  0  0  0  0  0  0  0  0  0
    4.6111   -2.6972   -2.2311 Br  0  0  0  0  0  0  0  0  0  0  0  0
   -0.7030    2.2477   -1.5008 H   0  0  0  0  0  0  0  0  0  0  0  0
    1.3670    0.3408   -0.0956 H   0  0  0  0  0  0  0  0  0  0  0  0
    3.5759   -0.3586   -0.7995 H   0  0  0  0  0  0  0  0  0  0  0  0
    1.9177   -3.7787   -2.5870 H   0  0  0  0  0  0  0  0  0  0  0  0
   -0.3045   -2.9304   -2.1233 H   0  0  0  0  0  0  0  0  0  0  0  0
   -3.8623   -2.5770    0.5569 H   0  0  0  0  0  0  0  0  0  0  0  0
   -4.6485   -1.6231   -0.6780 H   0  0  0  0  0  0  0  0  0  0  0  0
   -4.6016   -1.0491    0.9716 H   0  0  0  0  0  0  0  0  0  0  0  0
   -4.7141    4.0139    0.0223 H   0  0  0  0  0  0  0  0  0  0  0  0
   -5.1165   -0.0955   -0.3871 H   0  0  0  0  0  0  0  0  0  0  0  0
   -7.1054    4.1572    0.4010 H   0  0  0  0  0  0  0  0  0  0  0  0
   -7.2954   -0.0320    0.7024 H   0  0  0  0  0  0  0  0  0  0  0  0
  1  5  2  0  0  0  0
  1  2  1  0  0  0  0
  2  3  1  0  0  0  0
  3  4  2  0  0  0  0
  4  5  1  0  0  0  0
  4 14  1  0  0  0  0
  6  1  1  0  0  0  0
  6 24  1  0  0  0  0
  7  5  1  0  0  0  0
  8  9  2  0  0  0  0
  8  2  1  0  0  0  0
  8 13  1  0  0  0  0
  9 10  1  0  0  0  0
  9 25  1  0  0  0  0
 10 11  2  0  0  0  0
 10 26  1  0  0  0  0
 11 12  1  0  0  0  0
 11 23  1  0  0  0  0
 12 13  2  0  0  0  0
 12 27  1  0  0  0  0
 13 28  1  0  0  0  0
 14 29  1  0  0  0  0
 14 30  1  0  0  0  0
 14 31  1  0  0  0  0
 15  7  2  0  0  0  0
 16  7  1  0  0  0  0
 17 16  2  0  0  0  0
 17 32  1  0  0  0  0
 18 16  1  0  0  0  0
 18 33  1  0  0  0  0
 19 17  1  0  0  0  0
 19 34  1  0  0  0  0
 20 19  2  0  0  0  0
 20 22  1  0  0  0  0
 21 20  1  0  0  0  0
 21 18  2  0  0  0  0
 21 35  1  0  0  0  0
M  END
$$$$
