# Supplementary material for: Combined computational and classical medicinal chemistry procedure to disclose novel pyrrole-based compounds as potential antituberculosis agents
Source: J Comput Aided Mol Des. 2026 Apr 6;40(1):92. doi: 10.1007/s10822-026-00794-6 (PMC13053371; doi:10.1007/s10822-026-00794-6)
Supplement: Supplementary file 2 — Supplementary Material 2 [file 10822_2026_794_MOESM2_ESM.zip › Dataset.M_3-D_QSAR_Splitted_170/mols/TestSet/BMC2008_9a.sdf]

string
 OpenBabel10172509163D

 48 51  0  0  0  0  0  0  0  0999 V2000
   -0.8779   -0.5961   -0.7103 C   0  0  0  0  0  0  0  0  0  0  0  0
    0.2979   -1.2616   -0.6091 N   0  0  0  0  0  0  0  0  0  0  0  0
    0.2469   -2.2814   -1.5019 N   0  0  0  0  0  0  0  0  0  0  0  0
   -1.0240   -2.3925   -1.9763 C   0  0  0  0  0  0  0  0  0  0  0  0
   -1.7421   -1.2842   -1.5478 C   0  0  0  0  0  0  0  0  0  0  0  0
   -1.2053    0.2948   -0.1567 O   0  0  0  0  0  0  0  0  0  0  0  0
   -3.1733   -0.9088   -1.8871 C   0  0  0  0  0  0  0  0  0  0  0  0
    1.1402   -0.8653    0.0852 C   0  0  0  0  0  0  0  0  0  0  0  0
    2.4910   -1.2189   -0.0704 C   0  0  0  0  0  0  0  0  0  0  0  0
    3.4468   -0.9410    0.9118 C   0  0  0  0  0  0  0  0  0  0  0  0
    3.1015   -0.2520    2.0713 C   0  0  0  0  0  0  0  0  0  0  0  0
    1.7954    0.2098    2.1930 C   0  0  0  0  0  0  0  0  0  0  0  0
    0.9307    0.0624    1.1112 C   0  0  0  0  0  0  0  0  0  0  0  0
   -1.5972   -3.3844   -3.0128 C   0  0  0  0  0  0  0  0  0  0  0  0
   -3.7088   -1.4302   -2.8573 O   0  0  0  0  0  0  0  0  0  0  0  0
   -3.9657    0.0417   -1.0243 C   0  0  0  0  0  0  0  0  0  0  0  0
   -4.1891    1.3507   -1.4588 C   0  0  0  0  0  0  0  0  0  0  0  0
   -4.4210   -0.3336    0.2436 C   0  0  0  0  0  0  0  0  0  0  0  0
   -4.9064    2.2490   -0.6650 C   0  0  0  0  0  0  0  0  0  0  0  0
   -5.4360    1.8340    0.5576 C   0  0  0  0  0  0  0  0  0  0  0  0
   -5.2004    0.5351    1.0071 C   0  0  0  0  0  0  0  0  0  0  0  0
   -6.3215    2.9587    1.5642 Cl  0  0  0  0  0  0  0  0  0  0  0  0
    1.0847   -2.9828   -1.8008 C   0  0  0  0  0  0  0  0  0  0  0  0
    2.4960   -2.3847   -1.8116 C   0  0  0  0  0  0  0  0  0  0  0  0
    2.6111   -0.9941   -1.7242 C   0  0  0  0  0  0  0  0  0  0  0  0
    3.5955   -3.1488   -2.2091 C   0  0  0  0  0  0  0  0  0  0  0  0
    3.7774   -0.3613   -2.1539 C   0  0  0  0  0  0  0  0  0  0  0  0
    4.8719   -1.1234   -2.5612 C   0  0  0  0  0  0  0  0  0  0  0  0
    4.7806   -2.5155   -2.5872 C   0  0  0  0  0  0  0  0  0  0  0  0
    5.9868   -0.5202   -2.9634 F   0  0  0  0  0  0  0  0  0  0  0  0
    2.7867   -1.6980   -0.9353 H   0  0  0  0  0  0  0  0  0  0  0  0
    4.4217   -1.2509    0.7753 H   0  0  0  0  0  0  0  0  0  0  0  0
    3.7944   -0.0888    2.8185 H   0  0  0  0  0  0  0  0  0  0  0  0
    1.4733    0.6529    3.0676 H   0  0  0  0  0  0  0  0  0  0  0  0
    0.0953    0.6665    1.0642 H   0  0  0  0  0  0  0  0  0  0  0  0
   -0.8828   -4.1591   -3.1982 H   0  0  0  0  0  0  0  0  0  0  0  0
   -1.8059   -2.8659   -3.9252 H   0  0  0  0  0  0  0  0  0  0  0  0
   -2.4999   -3.8152   -2.6329 H   0  0  0  0  0  0  0  0  0  0  0  0
   -3.8213    1.6563   -2.3733 H   0  0  0  0  0  0  0  0  0  0  0  0
   -4.1775   -1.2638    0.6185 H   0  0  0  0  0  0  0  0  0  0  0  0
   -5.0448    3.2209   -0.9832 H   0  0  0  0  0  0  0  0  0  0  0  0
   -5.6020    0.2173    1.9030 H   0  0  0  0  0  0  0  0  0  0  0  0
    0.8744   -3.3412   -2.7868 H   0  0  0  0  0  0  0  0  0  0  0  0
    1.1021   -3.7448   -1.0498 H   0  0  0  0  0  0  0  0  0  0  0  0
    1.8324   -0.4354   -1.3414 H   0  0  0  0  0  0  0  0  0  0  0  0
    3.5319   -4.1787   -2.2232 H   0  0  0  0  0  0  0  0  0  0  0  0
    3.8303    0.6692   -2.1704 H   0  0  0  0  0  0  0  0  0  0  0  0
    5.5918   -3.0787   -2.8869 H   0  0  0  0  0  0  0  0  0  0  0  0
  1  5  1  0  0  0  0
  1  2  1  0  0  0  0
  2  3  1  0  0  0  0
  3  4  1  0  0  0  0
  4  5  2  0  0  0  0
  4 14  1  0  0  0  0
  6  1  2  0  0  0  0
  7  5  1  0  0  0  0
  8  9  2  0  0  0  0
  8  2  1  0  0  0  0
  8 13  1  0  0  0  0
  9 10  1  0  0  0  0
  9 31  1  0  0  0  0
 10 11  2  0  0  0  0
 10 32  1  0  0  0  0
 11 12  1  0  0  0  0
 11 33  1  0  0  0  0
 12 13  2  0  0  0  0
 12 34  1  0  0  0  0
 13 35  1  0  0  0  0
 14 36  1  0  0  0  0
 14 37  1  0  0  0  0
 14 38  1  0  0  0  0
 15  7  2  0  0  0  0
 16  7  1  0  0  0  0
 17 16  2  0  0  0  0
 17 39  1  0  0  0  0
 18 16  1  0  0  0  0
 18 40  1  0  0  0  0
 19 17  1  0  0  0  0
 19 41  1  0  0  0  0
 20 19  2  0  0  0  0
 20 22  1  0  0  0  0
 21 20  1  0  0  0  0
 21 18  2  0  0  0  0
 21 42  1  0  0  0  0
 23  3  1  0  0  0  0
 23 43  1  0  0  0  0
 23 44  1  0  0  0  0
 24 23  1  0  0  0  0
 25 24  1  0  0  0  0
 25 45  1  0  0  0  0
 26 24  2  0  0  0  0
 26 46  1  0  0  0  0
 27 25  2  0  0  0  0
 27 47  1  0  0  0  0
 28 27  1  0  0  0  0
 28 30  1  0  0  0  0
 29 28  2  0  0  0  0
 29 26  1  0  0  0  0
 29 48  1  0  0  0  0
M  END
$$$$
