# Supplementary material for: Combined computational and classical medicinal chemistry procedure to disclose novel pyrrole-based compounds as potential antituberculosis agents
Source: J Comput Aided Mol Des. 2026 Apr 6;40(1):92. doi: 10.1007/s10822-026-00794-6 (PMC13053371; doi:10.1007/s10822-026-00794-6)
Supplement: Supplementary file 2 — Supplementary Material 2 [file 10822_2026_794_MOESM2_ESM.zip › Dataset.M_3-D_QSAR_Splitted_170/mols/TestSet/BMC2008_9d.sdf]

string
 OpenBabel10172509163D

 48 51  0  0  0  0  0  0  0  0999 V2000
   -2.6218   -0.8324   -0.5365 C   0  0  0  0  0  0  0  0  0  0  0  0
   -2.9933    0.2755    0.1463 N   0  0  0  0  0  0  0  0  0  0  0  0
   -1.9333    0.7499    0.8367 N   0  0  0  0  0  0  0  0  0  0  0  0
   -0.8641   -0.0131    0.4767 C   0  0  0  0  0  0  0  0  0  0  0  0
   -1.2544   -1.0388   -0.3861 C   0  0  0  0  0  0  0  0  0  0  0  0
   -3.2525   -1.4332   -1.2131 O   0  0  0  0  0  0  0  0  0  0  0  0
   -0.4574   -2.0903   -1.1440 C   0  0  0  0  0  0  0  0  0  0  0  0
   -4.0520    0.6969    0.0669 C   0  0  0  0  0  0  0  0  0  0  0  0
   -4.2707    2.0611   -0.1623 C   0  0  0  0  0  0  0  0  0  0  0  0
   -5.5550    2.5890   -0.2951 C   0  0  0  0  0  0  0  0  0  0  0  0
   -6.6620    1.8230    0.0638 C   0  0  0  0  0  0  0  0  0  0  0  0
   -6.4636    0.4912    0.4209 C   0  0  0  0  0  0  0  0  0  0  0  0
   -5.1825   -0.0802    0.3545 C   0  0  0  0  0  0  0  0  0  0  0  0
    0.5469   -0.0069    1.0662 C   0  0  0  0  0  0  0  0  0  0  0  0
   -1.1194   -2.8775   -1.8019 O   0  0  0  0  0  0  0  0  0  0  0  0
    1.0087   -1.9781   -1.5220 C   0  0  0  0  0  0  0  0  0  0  0  0
    1.6615   -3.0701   -2.1113 C   0  0  0  0  0  0  0  0  0  0  0  0
    1.8422   -0.9391   -1.1086 C   0  0  0  0  0  0  0  0  0  0  0  0
    3.0030   -2.9772   -2.4977 C   0  0  0  0  0  0  0  0  0  0  0  0
    3.6844   -1.7661   -2.3991 C   0  0  0  0  0  0  0  0  0  0  0  0
    3.0696   -0.7085   -1.7320 C   0  0  0  0  0  0  0  0  0  0  0  0
    5.3780   -1.6497   -2.8321 Cl  0  0  0  0  0  0  0  0  0  0  0  0
   -1.8967    1.7900    1.3078 C   0  0  0  0  0  0  0  0  0  0  0  0
   -0.7177    2.1905    2.2021 C   0  0  0  0  0  0  0  0  0  0  0  0
    0.2861    1.2525    2.4663 C   0  0  0  0  0  0  0  0  0  0  0  0
   -0.6793    3.4384    2.8335 C   0  0  0  0  0  0  0  0  0  0  0  0
    1.2084    1.4978    3.4865 C   0  0  0  0  0  0  0  0  0  0  0  0
    1.2272    2.7308    4.1394 C   0  0  0  0  0  0  0  0  0  0  0  0
    0.2986    3.7125    3.7944 C   0  0  0  0  0  0  0  0  0  0  0  0
    2.0888    2.9463    5.1309 F   0  0  0  0  0  0  0  0  0  0  0  0
   -8.2463    2.5536    0.1910 Cl  0  0  0  0  0  0  0  0  0  0  0  0
   -3.4586    2.6938   -0.2350 H   0  0  0  0  0  0  0  0  0  0  0  0
   -5.6850    3.5460   -0.6588 H   0  0  0  0  0  0  0  0  0  0  0  0
   -7.2635   -0.0794    0.7364 H   0  0  0  0  0  0  0  0  0  0  0  0
   -5.0712   -1.0926    0.5208 H   0  0  0  0  0  0  0  0  0  0  0  0
    0.6652    0.8476    1.6992 H   0  0  0  0  0  0  0  0  0  0  0  0
    1.2644    0.0343    0.2735 H   0  0  0  0  0  0  0  0  0  0  0  0
    0.6983   -0.8983    1.6383 H   0  0  0  0  0  0  0  0  0  0  0  0
    1.1469   -3.9519   -2.2617 H   0  0  0  0  0  0  0  0  0  0  0  0
    1.5466   -0.3308   -0.3291 H   0  0  0  0  0  0  0  0  0  0  0  0
    3.4912   -3.8118   -2.8583 H   0  0  0  0  0  0  0  0  0  0  0  0
    3.5114    0.2236   -1.6996 H   0  0  0  0  0  0  0  0  0  0  0  0
   -2.7814    1.8906    1.9012 H   0  0  0  0  0  0  0  0  0  0  0  0
   -1.7920    2.4371    0.4621 H   0  0  0  0  0  0  0  0  0  0  0  0
    0.3449    0.3847    1.9109 H   0  0  0  0  0  0  0  0  0  0  0  0
   -1.3757    4.1596    2.5889 H   0  0  0  0  0  0  0  0  0  0  0  0
    1.8797    0.7628    3.7588 H   0  0  0  0  0  0  0  0  0  0  0  0
    0.3332    4.6391    4.2474 H   0  0  0  0  0  0  0  0  0  0  0  0
  1  5  1  0  0  0  0
  1  2  1  0  0  0  0
  2  3  1  0  0  0  0
  3  4  1  0  0  0  0
  4  5  2  0  0  0  0
  4 14  1  0  0  0  0
  6  1  2  0  0  0  0
  7  5  1  0  0  0  0
  8  9  2  0  0  0  0
  8  2  1  0  0  0  0
  8 13  1  0  0  0  0
  9 10  1  0  0  0  0
  9 32  1  0  0  0  0
 10 11  2  0  0  0  0
 10 33  1  0  0  0  0
 11 12  1  0  0  0  0
 11 31  1  0  0  0  0
 12 13  2  0  0  0  0
 12 34  1  0  0  0  0
 13 35  1  0  0  0  0
 14 36  1  0  0  0  0
 14 37  1  0  0  0  0
 14 38  1  0  0  0  0
 15  7  2  0  0  0  0
 16  7  1  0  0  0  0
 17 16  2  0  0  0  0
 17 39  1  0  0  0  0
 18 16  1  0  0  0  0
 18 40  1  0  0  0  0
 19 17  1  0  0  0  0
 19 41  1  0  0  0  0
 20 19  2  0  0  0  0
 20 22  1  0  0  0  0
 21 20  1  0  0  0  0
 21 18  2  0  0  0  0
 21 42  1  0  0  0  0
 23  3  1  0  0  0  0
 23 43  1  0  0  0  0
 23 44  1  0  0  0  0
 24 23  1  0  0  0  0
 25 24  1  0  0  0  0
 25 45  1  0  0  0  0
 26 24  2  0  0  0  0
 26 46  1  0  0  0  0
 27 25  2  0  0  0  0
 27 47  1  0  0  0  0
 28 27  1  0  0  0  0
 28 30  1  0  0  0  0
 29 28  2  0  0  0  0
 29 26  1  0  0  0  0
 29 48  1  0  0  0  0
M  END
$$$$
