# Supplementary material for: Combined computational and classical medicinal chemistry procedure to disclose novel pyrrole-based compounds as potential antituberculosis agents
Source: J Comput Aided Mol Des. 2026 Apr 6;40(1):92. doi: 10.1007/s10822-026-00794-6 (PMC13053371; doi:10.1007/s10822-026-00794-6)
Supplement: Supplementary file 2 — Supplementary Material 2 [file 10822_2026_794_MOESM2_ESM.zip › Dataset.M_3-D_QSAR_Splitted_170/mols/TestSet/BMC2008_9e.sdf]

string
 OpenBabel10172509163D

 48 51  0  0  0  0  0  0  0  0999 V2000
   -2.3681   -1.2561   -0.7885 C   0  0  0  0  0  0  0  0  0  0  0  0
   -1.0943   -0.8659   -0.5613 N   0  0  0  0  0  0  0  0  0  0  0  0
   -1.1557    0.2578    0.1876 N   0  0  0  0  0  0  0  0  0  0  0  0
   -2.4618    0.5493    0.4484 C   0  0  0  0  0  0  0  0  0  0  0  0
   -3.2660   -0.4145   -0.1487 C   0  0  0  0  0  0  0  0  0  0  0  0
   -2.6814   -1.6879   -1.7324 O   0  0  0  0  0  0  0  0  0  0  0  0
   -4.7796   -0.4121   -0.2840 C   0  0  0  0  0  0  0  0  0  0  0  0
   -0.1988   -1.4849   -0.9828 C   0  0  0  0  0  0  0  0  0  0  0  0
    1.0817   -1.4285   -0.4001 C   0  0  0  0  0  0  0  0  0  0  0  0
    2.2389   -1.8199   -1.0755 C   0  0  0  0  0  0  0  0  0  0  0  0
    2.1377   -2.6146   -2.2112 C   0  0  0  0  0  0  0  0  0  0  0  0
    0.8659   -2.8608   -2.7180 C   0  0  0  0  0  0  0  0  0  0  0  0
   -0.2379   -2.1758   -2.2069 C   0  0  0  0  0  0  0  0  0  0  0  0
   -3.0454    1.5020    1.5071 C   0  0  0  0  0  0  0  0  0  0  0  0
   -5.3038   -1.4156   -0.7395 O   0  0  0  0  0  0  0  0  0  0  0  0
   -5.6909    0.7559    0.0619 C   0  0  0  0  0  0  0  0  0  0  0  0
   -7.0513    0.6055    0.3808 C   0  0  0  0  0  0  0  0  0  0  0  0
   -5.1798    2.0526    0.1055 C   0  0  0  0  0  0  0  0  0  0  0  0
   -7.8897    1.6950    0.5960 C   0  0  0  0  0  0  0  0  0  0  0  0
   -7.3525    2.9750    0.6733 C   0  0  0  0  0  0  0  0  0  0  0  0
   -5.9864    3.1434    0.4472 C   0  0  0  0  0  0  0  0  0  0  0  0
   -8.3787    4.3248    1.1095 Cl  0  0  0  0  0  0  0  0  0  0  0  0
   -0.2792    0.5975    0.7925 C   0  0  0  0  0  0  0  0  0  0  0  0
    1.1450    0.1665    0.4747 C   0  0  0  0  0  0  0  0  0  0  0  0
    1.3395   -0.6575   -0.6366 C   0  0  0  0  0  0  0  0  0  0  0  0
    2.2072    0.4630    1.3287 C   0  0  0  0  0  0  0  0  0  0  0  0
    2.5839   -1.2426   -0.8602 C   0  0  0  0  0  0  0  0  0  0  0  0
    3.6026   -1.0669    0.0768 C   0  0  0  0  0  0  0  0  0  0  0  0
    3.4027   -0.2421    1.1856 C   0  0  0  0  0  0  0  0  0  0  0  0
    3.5575   -3.3170   -2.9559 Cl  0  0  0  0  0  0  0  0  0  0  0  0
    1.1685   -1.0828    0.5684 H   0  0  0  0  0  0  0  0  0  0  0  0
    3.1653   -1.5206   -0.7331 H   0  0  0  0  0  0  0  0  0  0  0  0
    0.7380   -3.5517   -3.4739 H   0  0  0  0  0  0  0  0  0  0  0  0
   -1.1165   -2.1765   -2.7483 H   0  0  0  0  0  0  0  0  0  0  0  0
   -2.2803    2.1677    1.8483 H   0  0  0  0  0  0  0  0  0  0  0  0
   -3.4171    0.9325    2.3332 H   0  0  0  0  0  0  0  0  0  0  0  0
   -3.8444    2.0681    1.0758 H   0  0  0  0  0  0  0  0  0  0  0  0
   -7.4422   -0.3465    0.4581 H   0  0  0  0  0  0  0  0  0  0  0  0
   -4.1851    2.2110   -0.1191 H   0  0  0  0  0  0  0  0  0  0  0  0
   -8.9068    1.5534    0.6979 H   0  0  0  0  0  0  0  0  0  0  0  0
   -5.5664    4.0822    0.5329 H   0  0  0  0  0  0  0  0  0  0  0  0
   -0.4694    0.2805    1.7966 H   0  0  0  0  0  0  0  0  0  0  0  0
   -0.2486    1.6435    0.5694 H   0  0  0  0  0  0  0  0  0  0  0  0
    0.5616   -0.8327   -1.2917 H   0  0  0  0  0  0  0  0  0  0  0  0
    2.1106    1.1911    2.0537 H   0  0  0  0  0  0  0  0  0  0  0  0
    2.7508   -1.8013   -1.7117 H   0  0  0  0  0  0  0  0  0  0  0  0
    4.5067   -1.5481   -0.0500 H   0  0  0  0  0  0  0  0  0  0  0  0
    4.1411   -0.1538    1.9011 H   0  0  0  0  0  0  0  0  0  0  0  0
  1  5  1  0  0  0  0
  1  2  1  0  0  0  0
  2  3  1  0  0  0  0
  3  4  1  0  0  0  0
  4  5  2  0  0  0  0
  4 14  1  0  0  0  0
  6  1  2  0  0  0  0
  7  5  1  0  0  0  0
  8  9  2  0  0  0  0
  8  2  1  0  0  0  0
  8 13  1  0  0  0  0
  9 10  1  0  0  0  0
  9 31  1  0  0  0  0
 10 11  2  0  0  0  0
 10 32  1  0  0  0  0
 11 12  1  0  0  0  0
 11 30  1  0  0  0  0
 12 13  2  0  0  0  0
 12 33  1  0  0  0  0
 13 34  1  0  0  0  0
 14 35  1  0  0  0  0
 14 36  1  0  0  0  0
 14 37  1  0  0  0  0
 15  7  2  0  0  0  0
 16  7  1  0  0  0  0
 17 16  2  0  0  0  0
 17 38  1  0  0  0  0
 18 16  1  0  0  0  0
 18 39  1  0  0  0  0
 19 17  1  0  0  0  0
 19 40  1  0  0  0  0
 20 19  2  0  0  0  0
 20 22  1  0  0  0  0
 21 20  1  0  0  0  0
 21 18  2  0  0  0  0
 21 41  1  0  0  0  0
 23  3  1  0  0  0  0
 23 42  1  0  0  0  0
 23 43  1  0  0  0  0
 24 23  1  0  0  0  0
 25 24  1  0  0  0  0
 25 44  1  0  0  0  0
 26 24  2  0  0  0  0
 26 45  1  0  0  0  0
 27 25  2  0  0  0  0
 27 46  1  0  0  0  0
 28 27  1  0  0  0  0
 28 47  1  0  0  0  0
 29 28  2  0  0  0  0
 29 26  1  0  0  0  0
 29 48  1  0  0  0  0
M  END
$$$$
