# Supplementary material for: Combined computational and classical medicinal chemistry procedure to disclose novel pyrrole-based compounds as potential antituberculosis agents
Source: J Comput Aided Mol Des. 2026 Apr 6;40(1):92. doi: 10.1007/s10822-026-00794-6 (PMC13053371; doi:10.1007/s10822-026-00794-6)
Supplement: Supplementary file 2 — Supplementary Material 2 [file 10822_2026_794_MOESM2_ESM.zip › Dataset.M_3-D_QSAR_Splitted_170/mols/TestSet/BMC2008_9f.sdf]

string
 OpenBabel10172509163D

 50 53  0  0  0  0  0  0  0  0999 V2000
   -3.1595   -0.6782   -0.1774 C   0  0  0  0  0  0  0  0  0  0  0  0
   -1.8119   -0.5968   -0.1708 N   0  0  0  0  0  0  0  0  0  0  0  0
   -1.4184    0.3926    0.6598 N   0  0  0  0  0  0  0  0  0  0  0  0
   -2.5475    0.8917    1.2395 C   0  0  0  0  0  0  0  0  0  0  0  0
   -3.6742    0.2845    0.6815 C   0  0  0  0  0  0  0  0  0  0  0  0
   -3.7314   -1.5834   -0.4230 O   0  0  0  0  0  0  0  0  0  0  0  0
   -5.1226    0.4153    1.1099 C   0  0  0  0  0  0  0  0  0  0  0  0
   -1.2020   -1.2058   -0.9053 C   0  0  0  0  0  0  0  0  0  0  0  0
    0.1860   -1.3014   -0.7700 C   0  0  0  0  0  0  0  0  0  0  0  0
    0.9217   -2.1690   -1.5804 C   0  0  0  0  0  0  0  0  0  0  0  0
    0.3679   -2.6287   -2.7728 C   0  0  0  0  0  0  0  0  0  0  0  0
   -0.9385   -2.2605   -3.0868 C   0  0  0  0  0  0  0  0  0  0  0  0
   -1.7443   -1.6612   -2.1165 C   0  0  0  0  0  0  0  0  0  0  0  0
   -2.6589    1.7443    2.5206 C   0  0  0  0  0  0  0  0  0  0  0  0
   -5.5834   -0.4359    1.8547 O   0  0  0  0  0  0  0  0  0  0  0  0
   -6.0313    1.5661    0.7138 C   0  0  0  0  0  0  0  0  0  0  0  0
   -7.3833    1.5064    1.0672 C   0  0  0  0  0  0  0  0  0  0  0  0
   -5.5693    2.7302    0.0901 C   0  0  0  0  0  0  0  0  0  0  0  0
   -8.2414    2.5786    0.8106 C   0  0  0  0  0  0  0  0  0  0  0  0
   -7.7850    3.6883    0.1006 C   0  0  0  0  0  0  0  0  0  0  0  0
   -6.4507    3.7394   -0.2971 C   0  0  0  0  0  0  0  0  0  0  0  0
   -8.8353    5.0612   -0.1766 Cl  0  0  0  0  0  0  0  0  0  0  0  0
   -0.3617    0.4977    1.0795 C   0  0  0  0  0  0  0  0  0  0  0  0
    0.7785   -0.1822    0.3049 C   0  0  0  0  0  0  0  0  0  0  0  0
    2.1158    0.1146    0.5908 C   0  0  0  0  0  0  0  0  0  0  0  0
    0.5006   -1.1885   -0.6238 C   0  0  0  0  0  0  0  0  0  0  0  0
    3.1453   -0.4922   -0.1312 C   0  0  0  0  0  0  0  0  0  0  0  0
    2.8464   -1.3386   -1.1998 C   0  0  0  0  0  0  0  0  0  0  0  0
    1.5178   -1.6950   -1.4353 C   0  0  0  0  0  0  0  0  0  0  0  0
    3.8332   -1.8340   -1.9717 N   0  0  0  0  0  0  0  0  0  0  0  0
    1.3571   -3.4822   -3.9378 Cl  0  0  0  0  0  0  0  0  0  0  0  0
    4.2432   -2.8335   -1.7607 O   0  0  0  0  0  0  0  0  0  0  0  0
    4.1640   -1.2877   -2.8693 O   0  0  0  0  0  0  0  0  0  0  0  0
    0.6717   -0.7255   -0.0647 H   0  0  0  0  0  0  0  0  0  0  0  0
    1.8684   -2.4672   -1.2978 H   0  0  0  0  0  0  0  0  0  0  0  0
   -1.3100   -2.4303   -4.0345 H   0  0  0  0  0  0  0  0  0  0  0  0
   -2.7551   -1.5515   -2.2932 H   0  0  0  0  0  0  0  0  0  0  0  0
   -1.6921    2.1189    2.7849 H   0  0  0  0  0  0  0  0  0  0  0  0
   -3.0381    1.1409    3.3187 H   0  0  0  0  0  0  0  0  0  0  0  0
   -3.3238    2.5644    2.3465 H   0  0  0  0  0  0  0  0  0  0  0  0
   -7.7524    0.6579    1.5242 H   0  0  0  0  0  0  0  0  0  0  0  0
   -4.5589    2.8441   -0.0865 H   0  0  0  0  0  0  0  0  0  0  0  0
   -9.2163    2.5491    1.1477 H   0  0  0  0  0  0  0  0  0  0  0  0
   -6.1147    4.5235   -0.8779 H   0  0  0  0  0  0  0  0  0  0  0  0
   -0.3669    0.0881    2.0680 H   0  0  0  0  0  0  0  0  0  0  0  0
   -0.1467    1.5442    1.0198 H   0  0  0  0  0  0  0  0  0  0  0  0
    2.3426    0.7866    1.3405 H   0  0  0  0  0  0  0  0  0  0  0  0
   -0.4590   -1.5584   -0.7102 H   0  0  0  0  0  0  0  0  0  0  0  0
    4.1289   -0.3145    0.1258 H   0  0  0  0  0  0  0  0  0  0  0  0
    1.2865   -2.3347   -2.2114 H   0  0  0  0  0  0  0  0  0  0  0  0
  1  5  1  0  0  0  0
  1  2  1  0  0  0  0
  2  3  1  0  0  0  0
  3  4  1  0  0  0  0
  4  5  2  0  0  0  0
  4 14  1  0  0  0  0
  6  1  2  0  0  0  0
  7  5  1  0  0  0  0
  8  9  2  0  0  0  0
  8  2  1  0  0  0  0
  8 13  1  0  0  0  0
  9 10  1  0  0  0  0
  9 34  1  0  0  0  0
 10 11  2  0  0  0  0
 10 35  1  0  0  0  0
 11 12  1  0  0  0  0
 11 31  1  0  0  0  0
 12 13  2  0  0  0  0
 12 36  1  0  0  0  0
 13 37  1  0  0  0  0
 14 38  1  0  0  0  0
 14 39  1  0  0  0  0
 14 40  1  0  0  0  0
 15  7  2  0  0  0  0
 16  7  1  0  0  0  0
 17 16  2  0  0  0  0
 17 41  1  0  0  0  0
 18 16  1  0  0  0  0
 18 42  1  0  0  0  0
 19 17  1  0  0  0  0
 19 43  1  0  0  0  0
 20 19  2  0  0  0  0
 20 22  1  0  0  0  0
 21 20  1  0  0  0  0
 21 18  2  0  0  0  0
 21 44  1  0  0  0  0
 23  3  1  0  0  0  0
 23 45  1  0  0  0  0
 23 46  1  0  0  0  0
 24 23  1  0  0  0  0
 25 24  1  0  0  0  0
 25 47  1  0  0  0  0
 26 24  2  0  0  0  0
 26 48  1  0  0  0  0
 27 25  2  0  0  0  0
 27 49  1  0  0  0  0
 28 27  1  0  0  0  0
 28 30  1  0  0  0  0
 29 28  2  0  0  0  0
 29 26  1  0  0  0  0
 29 50  1  0  0  0  0
 32 30  2  0  0  0  0
 33 30  2  0  0  0  0
M  END
$$$$
