# Supplementary material for: Combined computational and classical medicinal chemistry procedure to disclose novel pyrrole-based compounds as potential antituberculosis agents
Source: J Comput Aided Mol Des. 2026 Apr 6;40(1):92. doi: 10.1007/s10822-026-00794-6 (PMC13053371; doi:10.1007/s10822-026-00794-6)
Supplement: Supplementary file 2 — Supplementary Material 2 [file 10822_2026_794_MOESM2_ESM.zip › Dataset.M_3-D_QSAR_Splitted_170/mols/TestSet/BMC2009_5f.sdf]

string
 OpenBabel10172509163D

 52 55  0  0  0  0  0  0  0  0999 V2000
   -0.2453   -1.4572   -0.9227 C   0  0  0  0  0  0  0  0  0  0  0  0
    1.0214   -1.1358   -0.6338 N   0  0  0  0  0  0  0  0  0  0  0  0
    1.0627   -0.0462    0.2871 N   0  0  0  0  0  0  0  0  0  0  0  0
   -0.1131    0.3332    0.5892 C   0  0  0  0  0  0  0  0  0  0  0  0
   -1.0936   -0.5451   -0.1201 C   0  0  0  0  0  0  0  0  0  0  0  0
   -0.6194   -2.1342   -1.8666 O   0  0  0  0  0  0  0  0  0  0  0  0
   -2.4376   -0.5598   -0.1967 C   0  0  0  0  0  0  0  0  0  0  0  0
    2.1938   -1.4560   -1.3631 C   0  0  0  0  0  0  0  0  0  0  0  0
    3.1528   -0.4756   -1.6191 C   0  0  0  0  0  0  0  0  0  0  0  0
    4.3464   -0.8107   -2.2604 C   0  0  0  0  0  0  0  0  0  0  0  0
    4.6017   -2.1345   -2.6158 C   0  0  0  0  0  0  0  0  0  0  0  0
    6.1079   -2.5591   -3.4016 Cl  0  0  0  0  0  0  0  0  0  0  0  0
    3.6625   -3.1235   -2.3250 C   0  0  0  0  0  0  0  0  0  0  0  0
    2.4608   -2.7848   -1.6996 C   0  0  0  0  0  0  0  0  0  0  0  0
   -3.7067    1.2555   -0.9152 C   0  0  0  0  0  0  0  0  0  0  0  0
   -4.7182    2.3352   -0.4795 C   0  0  0  0  0  0  0  0  0  0  0  0
   -5.8565    1.6686    0.1722 N   0  3  0  0  0  0  0  0  0  0  0  0
   -4.3273   -0.0341    1.0677 C   0  0  0  0  0  0  0  0  0  0  0  0
   -5.3511    1.0638    1.4181 C   0  0  0  0  0  0  0  0  0  0  0  0
   -6.9798    2.5918    0.4219 C   0  0  0  0  0  0  0  0  0  0  0  0
   -0.1901    0.9523    1.9686 C   0  0  0  0  0  0  0  0  0  0  0  0
   -3.0937   -1.8402   -0.6851 C   0  0  0  0  0  0  0  0  0  0  0  0
   -3.7394   -2.6393    0.2644 C   0  0  0  0  0  0  0  0  0  0  0  0
   -3.2850   -2.1245   -2.0367 C   0  0  0  0  0  0  0  0  0  0  0  0
   -4.4925   -3.7479   -0.1204 C   0  0  0  0  0  0  0  0  0  0  0  0
   -4.6804   -4.0192   -1.4723 C   0  0  0  0  0  0  0  0  0  0  0  0
   -4.1074   -3.1871   -2.4342 C   0  0  0  0  0  0  0  0  0  0  0  0
   -5.6921   -5.3671   -1.9657 Cl  0  0  0  0  0  0  0  0  0  0  0  0
   -3.2020    0.4574    0.2275 N   0  0  0  0  0  0  0  0  0  0  0  0
    2.9791    0.5007   -1.3333 H   0  0  0  0  0  0  0  0  0  0  0  0
    5.0411   -0.0774   -2.4718 H   0  0  0  0  0  0  0  0  0  0  0  0
    3.8558   -4.1066   -2.5722 H   0  0  0  0  0  0  0  0  0  0  0  0
    1.7677   -3.5188   -1.4854 H   0  0  0  0  0  0  0  0  0  0  0  0
   -2.8773    1.7346   -1.3922 H   0  0  0  0  0  0  0  0  0  0  0  0
   -4.2109    0.5871   -1.5815 H   0  0  0  0  0  0  0  0  0  0  0  0
   -5.0593    2.8777   -1.3364 H   0  0  0  0  0  0  0  0  0  0  0  0
   -4.2552    3.0203    0.1996 H   0  0  0  0  0  0  0  0  0  0  0  0
   -6.2383    0.9496   -0.4423 H   0  0  0  0  0  0  0  0  0  0  0  0
   -4.8330   -0.8130    0.5362 H   0  0  0  0  0  0  0  0  0  0  0  0
   -3.9073   -0.3814    1.9885 H   0  0  0  0  0  0  0  0  0  0  0  0
   -6.1651    0.6336    1.9633 H   0  0  0  0  0  0  0  0  0  0  0  0
   -4.8822    1.8150    2.0187 H   0  0  0  0  0  0  0  0  0  0  0  0
   -6.6553    3.3824    1.0657 H   0  0  0  0  0  0  0  0  0  0  0  0
   -7.7824    2.0592    0.8877 H   0  0  0  0  0  0  0  0  0  0  0  0
   -7.3164    3.0034   -0.5067 H   0  0  0  0  0  0  0  0  0  0  0  0
    0.6944    1.5258    2.1520 H   0  0  0  0  0  0  0  0  0  0  0  0
   -0.2720    0.1783    2.7029 H   0  0  0  0  0  0  0  0  0  0  0  0
   -1.0471    1.5904    2.0258 H   0  0  0  0  0  0  0  0  0  0  0  0
   -3.6570   -2.4045    1.2659 H   0  0  0  0  0  0  0  0  0  0  0  0
   -2.8161   -1.5464   -2.7516 H   0  0  0  0  0  0  0  0  0  0  0  0
   -4.9089   -4.3648    0.5945 H   0  0  0  0  0  0  0  0  0  0  0  0
   -4.2888   -3.3537   -3.4364 H   0  0  0  0  0  0  0  0  0  0  0  0
  1  5  1  0  0  0  0
  1  2  1  0  0  0  0
  2  3  1  0  0  0  0
  3  4  2  0  0  0  0
  4  5  1  0  0  0  0
  4 21  1  0  0  0  0
  6  1  2  0  0  0  0
  7  5  2  0  0  0  0
  8  9  2  0  0  0  0
  8  2  1  0  0  0  0
  8 14  1  0  0  0  0
  9 10  1  0  0  0  0
  9 30  1  0  0  0  0
 10 11  2  0  0  0  0
 10 31  1  0  0  0  0
 11 13  1  0  0  0  0
 12 11  1  0  0  0  0
 13 14  2  0  0  0  0
 13 32  1  0  0  0  0
 14 33  1  0  0  0  0
 15 16  1  0  0  0  0
 15 34  1  0  0  0  0
 15 35  1  0  0  0  0
 16 17  1  0  0  0  0
 16 36  1  0  0  0  0
 16 37  1  0  0  0  0
 17 19  1  0  0  0  0
 17 38  1  0  0  0  0
 18 39  1  0  0  0  0
 18 40  1  0  0  0  0
 19 18  1  0  0  0  0
 19 41  1  0  0  0  0
 19 42  1  0  0  0  0
 20 17  1  0  0  0  0
 20 43  1  0  0  0  0
 20 44  1  0  0  0  0
 20 45  1  0  0  0  0
 21 46  1  0  0  0  0
 21 47  1  0  0  0  0
 21 48  1  0  0  0  0
 22  7  1  0  0  0  0
 23 22  1  0  0  0  0
 23 49  1  0  0  0  0
 24 22  2  0  0  0  0
 24 50  1  0  0  0  0
 25 23  2  0  0  0  0
 25 51  1  0  0  0  0
 26 25  1  0  0  0  0
 27 26  2  0  0  0  0
 27 24  1  0  0  0  0
 27 52  1  0  0  0  0
 28 26  1  0  0  0  0
 29  7  1  0  0  0  0
 29 15  1  0  0  0  0
 29 18  1  0  0  0  0
M  CHG  1  17   1
M  END
$$$$
