# Supplementary material for: Combined computational and classical medicinal chemistry procedure to disclose novel pyrrole-based compounds as potential antituberculosis agents
Source: J Comput Aided Mol Des. 2026 Apr 6;40(1):92. doi: 10.1007/s10822-026-00794-6 (PMC13053371; doi:10.1007/s10822-026-00794-6)
Supplement: Supplementary file 2 — Supplementary Material 2 [file 10822_2026_794_MOESM2_ESM.zip › Dataset.M_3-D_QSAR_Splitted_170/mols/TestSet/BMC2009_5j.sdf]

string
 OpenBabel10172509163D

 52 55  0  0  0  0  0  0  0  0999 V2000
   -0.2601   -1.4699   -1.1114 C   0  0  0  0  0  0  0  0  0  0  0  0
    0.9951   -1.1478   -0.7798 N   0  0  0  0  0  0  0  0  0  0  0  0
    1.0162   -0.1557    0.2455 N   0  0  0  0  0  0  0  0  0  0  0  0
   -0.1707    0.1947    0.5400 C   0  0  0  0  0  0  0  0  0  0  0  0
   -1.1311   -0.6339   -0.2573 C   0  0  0  0  0  0  0  0  0  0  0  0
   -0.6171   -2.1601   -2.0519 O   0  0  0  0  0  0  0  0  0  0  0  0
   -2.4750   -0.6726   -0.3249 C   0  0  0  0  0  0  0  0  0  0  0  0
    2.2076   -1.4906   -1.4297 C   0  0  0  0  0  0  0  0  0  0  0  0
    3.1575   -0.5070   -1.7133 C   0  0  0  0  0  0  0  0  0  0  0  0
    4.3877   -0.8645   -2.2695 C   0  0  0  0  0  0  0  0  0  0  0  0
    4.6463   -2.1951   -2.6007 C   0  0  0  0  0  0  0  0  0  0  0  0
    6.1729   -2.6361   -3.3356 Cl  0  0  0  0  0  0  0  0  0  0  0  0
    3.6922   -3.1764   -2.3296 C   0  0  0  0  0  0  0  0  0  0  0  0
    2.4927   -2.8290   -1.7050 C   0  0  0  0  0  0  0  0  0  0  0  0
   -3.7263    1.1807   -0.9756 C   0  0  0  0  0  0  0  0  0  0  0  0
   -4.6552    2.3069   -0.4858 C   0  0  0  0  0  0  0  0  0  0  0  0
   -4.3172   -0.1596    1.0321 C   0  0  0  0  0  0  0  0  0  0  0  0
   -5.3849    0.8968    1.3956 C   0  0  0  0  0  0  0  0  0  0  0  0
   -6.9779    2.6547    0.4787 C   0  0  0  0  0  0  0  0  0  0  0  0
   -0.3184    0.8071    1.9165 C   0  0  0  0  0  0  0  0  0  0  0  0
   -3.1245   -1.9422   -0.8360 C   0  0  0  0  0  0  0  0  0  0  0  0
   -3.7351   -2.7740    0.1113 C   0  0  0  0  0  0  0  0  0  0  0  0
   -3.3418   -2.2051   -2.1914 C   0  0  0  0  0  0  0  0  0  0  0  0
   -4.4746   -3.8927   -0.2823 C   0  0  0  0  0  0  0  0  0  0  0  0
   -4.6690   -4.1550   -1.6385 C   0  0  0  0  0  0  0  0  0  0  0  0
   -4.1263   -3.2926   -2.5920 C   0  0  0  0  0  0  0  0  0  0  0  0
   -5.6658   -5.5095   -2.1361 Cl  0  0  0  0  0  0  0  0  0  0  0  0
   -3.2351    0.3347    0.1400 N   0  0  0  0  0  0  0  0  0  0  0  0
   -5.8835    1.6245    0.1317 C   0  0  0  0  0  0  0  0  0  0  0  0
    2.9505    0.4838   -1.5119 H   0  0  0  0  0  0  0  0  0  0  0  0
    5.1068   -0.1432   -2.4358 H   0  0  0  0  0  0  0  0  0  0  0  0
    3.8729   -4.1584   -2.5906 H   0  0  0  0  0  0  0  0  0  0  0  0
    1.8154   -3.5634   -1.4463 H   0  0  0  0  0  0  0  0  0  0  0  0
   -2.8857    1.6187   -1.4719 H   0  0  0  0  0  0  0  0  0  0  0  0
   -4.2880    0.5565   -1.6387 H   0  0  0  0  0  0  0  0  0  0  0  0
   -4.9505    2.9255   -1.3074 H   0  0  0  0  0  0  0  0  0  0  0  0
   -4.1609    2.9316    0.2285 H   0  0  0  0  0  0  0  0  0  0  0  0
   -4.8075   -0.9746    0.5419 H   0  0  0  0  0  0  0  0  0  0  0  0
   -3.8469   -0.4435    1.9503 H   0  0  0  0  0  0  0  0  0  0  0  0
   -4.9573    1.6119    2.0670 H   0  0  0  0  0  0  0  0  0  0  0  0
   -6.2140    0.4031    1.8580 H   0  0  0  0  0  0  0  0  0  0  0  0
   -7.3043    3.1432   -0.4156 H   0  0  0  0  0  0  0  0  0  0  0  0
   -6.5819    3.3808    1.1576 H   0  0  0  0  0  0  0  0  0  0  0  0
   -7.8067    2.1547    0.9348 H   0  0  0  0  0  0  0  0  0  0  0  0
    0.5762    1.3370    2.1690 H   0  0  0  0  0  0  0  0  0  0  0  0
   -0.4891    0.0327    2.6349 H   0  0  0  0  0  0  0  0  0  0  0  0
   -1.1468    1.4844    1.9185 H   0  0  0  0  0  0  0  0  0  0  0  0
   -3.6374   -2.5574    1.1156 H   0  0  0  0  0  0  0  0  0  0  0  0
   -2.9191   -1.5905   -2.9046 H   0  0  0  0  0  0  0  0  0  0  0  0
   -4.8761   -4.5235    0.4290 H   0  0  0  0  0  0  0  0  0  0  0  0
   -4.3039   -3.4572   -3.5952 H   0  0  0  0  0  0  0  0  0  0  0  0
   -6.3280    0.9375   -0.5578 H   0  0  0  0  0  0  0  0  0  0  0  0
  1  5  1  0  0  0  0
  1  2  1  0  0  0  0
  2  3  1  0  0  0  0
  3  4  2  0  0  0  0
  4  5  1  0  0  0  0
  4 20  1  0  0  0  0
  6  1  2  0  0  0  0
  7  5  2  0  0  0  0
  8  9  2  0  0  0  0
  8  2  1  0  0  0  0
  8 14  1  0  0  0  0
  9 10  1  0  0  0  0
  9 30  1  0  0  0  0
 10 11  2  0  0  0  0
 10 31  1  0  0  0  0
 11 13  1  0  0  0  0
 12 11  1  0  0  0  0
 13 14  2  0  0  0  0
 13 32  1  0  0  0  0
 14 33  1  0  0  0  0
 15 16  1  0  0  0  0
 15 34  1  0  0  0  0
 15 35  1  0  0  0  0
 16 36  1  0  0  0  0
 16 37  1  0  0  0  0
 17 38  1  0  0  0  0
 17 39  1  0  0  0  0
 18 17  1  0  0  0  0
 18 40  1  0  0  0  0
 18 41  1  0  0  0  0
 19 42  1  0  0  0  0
 19 43  1  0  0  0  0
 19 44  1  0  0  0  0
 20 45  1  0  0  0  0
 20 46  1  0  0  0  0
 20 47  1  0  0  0  0
 21  7  1  0  0  0  0
 22 21  1  0  0  0  0
 22 48  1  0  0  0  0
 23 21  2  0  0  0  0
 23 49  1  0  0  0  0
 24 22  2  0  0  0  0
 24 50  1  0  0  0  0
 25 24  1  0  0  0  0
 26 25  2  0  0  0  0
 26 23  1  0  0  0  0
 26 51  1  0  0  0  0
 27 25  1  0  0  0  0
 28  7  1  0  0  0  0
 28 15  1  0  0  0  0
 28 17  1  0  0  0  0
 29 16  1  0  0  0  0
 29 19  1  0  0  0  0
 29 18  1  0  0  0  0
 29 52  1  0  0  0  0
M  END
$$$$
