# Supplementary material for: Combined computational and classical medicinal chemistry procedure to disclose novel pyrrole-based compounds as potential antituberculosis agents
Source: J Comput Aided Mol Des. 2026 Apr 6;40(1):92. doi: 10.1007/s10822-026-00794-6 (PMC13053371; doi:10.1007/s10822-026-00794-6)
Supplement: Supplementary file 2 — Supplementary Material 2 [file 10822_2026_794_MOESM2_ESM.zip › Dataset.M_3-D_QSAR_Splitted_170/mols/TestSet/BMC2009_9a.sdf]

string
 OpenBabel10172509163D

 48 51  0  0  0  0  0  0  0  0999 V2000
    0.7064   -0.6636   -1.0548 C   0  0  0  0  0  0  0  0  0  0  0  0
    1.2493   -1.5269   -1.9234 N   0  0  0  0  0  0  0  0  0  0  0  0
    0.2794   -2.4837   -2.3621 N   0  0  0  0  0  0  0  0  0  0  0  0
   -0.8412   -2.2417   -1.8138 C   0  0  0  0  0  0  0  0  0  0  0  0
   -0.6957   -1.0882   -0.8930 C   0  0  0  0  0  0  0  0  0  0  0  0
    1.2864    0.1436   -0.3475 O   0  0  0  0  0  0  0  0  0  0  0  0
   -1.5356   -0.5301   -0.0132 C   0  0  0  0  0  0  0  0  0  0  0  0
    2.6241   -1.8241   -2.0916 C   0  0  0  0  0  0  0  0  0  0  0  0
    3.0410   -3.1487   -2.2366 C   0  0  0  0  0  0  0  0  0  0  0  0
    4.3987   -3.4420   -2.3732 C   0  0  0  0  0  0  0  0  0  0  0  0
    5.3355   -2.4084   -2.4154 C   0  0  0  0  0  0  0  0  0  0  0  0
    7.0357   -2.7757   -2.6134 Cl  0  0  0  0  0  0  0  0  0  0  0  0
    4.9169   -1.0830   -2.2888 C   0  0  0  0  0  0  0  0  0  0  0  0
    3.5653   -0.7935   -2.0960 C   0  0  0  0  0  0  0  0  0  0  0  0
   -3.6464   -0.5799    0.8968 C   0  0  0  0  0  0  0  0  0  0  0  0
   -5.1172   -0.1584    0.6897 C   0  0  0  0  0  0  0  0  0  0  0  0
   -2.9484    1.1854   -0.6371 C   0  0  0  0  0  0  0  0  0  0  0  0
   -4.4300    1.5570   -0.8509 C   0  0  0  0  0  0  0  0  0  0  0  0
   -6.4099    1.9818    0.5731 C   0  0  0  0  0  0  0  0  0  0  0  0
   -2.0883   -2.9356   -2.2809 C   0  0  0  0  0  0  0  0  0  0  0  0
   -2.8112   -0.2396   -0.2742 N   0  0  0  0  0  0  0  0  0  0  0  0
   -6.3791    3.3183    0.9769 C   0  0  0  0  0  0  0  0  0  0  0  0
   -7.6388    1.3722    0.3147 C   0  0  0  0  0  0  0  0  0  0  0  0
   -7.5615    4.0502    1.0858 C   0  0  0  0  0  0  0  0  0  0  0  0
   -8.8204    2.1066    0.4079 C   0  0  0  0  0  0  0  0  0  0  0  0
   -8.7850    3.4493    0.7885 C   0  0  0  0  0  0  0  0  0  0  0  0
   -5.1942    1.2808    0.3768 N   0  0  0  0  0  0  0  0  0  0  0  0
   -1.1732   -0.3103    0.9277 H   0  0  0  0  0  0  0  0  0  0  0  0
    2.3453   -3.9109   -2.2428 H   0  0  0  0  0  0  0  0  0  0  0  0
    4.7099   -4.4235   -2.4430 H   0  0  0  0  0  0  0  0  0  0  0  0
    5.6068   -0.3171   -2.3378 H   0  0  0  0  0  0  0  0  0  0  0  0
    3.2617    0.1829   -1.9566 H   0  0  0  0  0  0  0  0  0  0  0  0
   -3.6075   -1.6374    1.0551 H   0  0  0  0  0  0  0  0  0  0  0  0
   -3.2638   -0.0514    1.7449 H   0  0  0  0  0  0  0  0  0  0  0  0
   -5.6710   -0.3561    1.5837 H   0  0  0  0  0  0  0  0  0  0  0  0
   -5.5292   -0.7159   -0.1254 H   0  0  0  0  0  0  0  0  0  0  0  0
   -2.5459    1.7880    0.1501 H   0  0  0  0  0  0  0  0  0  0  0  0
   -2.4166    1.3594   -1.5491 H   0  0  0  0  0  0  0  0  0  0  0  0
   -4.8294    0.9767   -1.6563 H   0  0  0  0  0  0  0  0  0  0  0  0
   -4.5032    2.5981   -1.0866 H   0  0  0  0  0  0  0  0  0  0  0  0
   -1.8256   -3.7328   -2.9445 H   0  0  0  0  0  0  0  0  0  0  0  0
   -2.7147   -2.2362   -2.7940 H   0  0  0  0  0  0  0  0  0  0  0  0
   -2.6131   -3.3322   -1.4370 H   0  0  0  0  0  0  0  0  0  0  0  0
   -5.4760    3.7672    1.1961 H   0  0  0  0  0  0  0  0  0  0  0  0
   -7.6729    0.3743    0.0537 H   0  0  0  0  0  0  0  0  0  0  0  0
   -7.5313    5.0370    1.3865 H   0  0  0  0  0  0  0  0  0  0  0  0
   -9.7241    1.6561    0.1948 H   0  0  0  0  0  0  0  0  0  0  0  0
   -9.6591    3.9944    0.8496 H   0  0  0  0  0  0  0  0  0  0  0  0
  1  5  1  0  0  0  0
  1  2  1  0  0  0  0
  2  3  1  0  0  0  0
  3  4  2  0  0  0  0
  4  5  1  0  0  0  0
  4 20  1  0  0  0  0
  6  1  2  0  0  0  0
  7  5  2  0  0  0  0
  7 28  1  0  0  0  0
  8  9  2  0  0  0  0
  8  2  1  0  0  0  0
  8 14  1  0  0  0  0
  9 10  1  0  0  0  0
  9 29  1  0  0  0  0
 10 11  2  0  0  0  0
 10 30  1  0  0  0  0
 11 13  1  0  0  0  0
 12 11  1  0  0  0  0
 13 14  2  0  0  0  0
 13 31  1  0  0  0  0
 14 32  1  0  0  0  0
 15 16  1  0  0  0  0
 15 33  1  0  0  0  0
 15 34  1  0  0  0  0
 16 35  1  0  0  0  0
 16 36  1  0  0  0  0
 17 37  1  0  0  0  0
 17 38  1  0  0  0  0
 18 17  1  0  0  0  0
 18 39  1  0  0  0  0
 18 40  1  0  0  0  0
 19 22  2  0  0  0  0
 20 41  1  0  0  0  0
 20 42  1  0  0  0  0
 20 43  1  0  0  0  0
 21  7  1  0  0  0  0
 21 15  1  0  0  0  0
 21 17  1  0  0  0  0
 22 44  1  0  0  0  0
 23 19  1  0  0  0  0
 23 45  1  0  0  0  0
 24 22  1  0  0  0  0
 24 46  1  0  0  0  0
 25 23  2  0  0  0  0
 25 47  1  0  0  0  0
 26 24  2  0  0  0  0
 26 25  1  0  0  0  0
 26 48  1  0  0  0  0
 27 19  1  0  0  0  0
 27 16  1  0  0  0  0
 27 18  1  0  0  0  0
M  END
$$$$
