# Supplementary material for: Combined computational and classical medicinal chemistry procedure to disclose novel pyrrole-based compounds as potential antituberculosis agents
Source: J Comput Aided Mol Des. 2026 Apr 6;40(1):92. doi: 10.1007/s10822-026-00794-6 (PMC13053371; doi:10.1007/s10822-026-00794-6)
Supplement: Supplementary file 2 — Supplementary Material 2 [file 10822_2026_794_MOESM2_ESM.zip › Dataset.M_3-D_QSAR_Splitted_170/mols/TestSet/BMC2009_9e.sdf]

string
 OpenBabel10172509163D

 36 38  0  0  0  0  0  0  0  0999 V2000
   -0.5350   -1.3156   -0.9273 C   0  0  0  0  0  0  0  0  0  0  0  0
    0.7262   -1.1031   -0.5224 N   0  0  0  0  0  0  0  0  0  0  0  0
    0.7730   -0.0849    0.4887 N   0  0  0  0  0  0  0  0  0  0  0  0
   -0.4022    0.3452    0.7183 C   0  0  0  0  0  0  0  0  0  0  0  0
   -1.3558   -0.3679   -0.1610 C   0  0  0  0  0  0  0  0  0  0  0  0
   -0.9365   -2.0246   -1.8349 O   0  0  0  0  0  0  0  0  0  0  0  0
   -2.6659   -0.1648   -0.3302 C   0  0  0  0  0  0  0  0  0  0  0  0
    1.9287   -1.4580   -1.1875 C   0  0  0  0  0  0  0  0  0  0  0  0
    2.1601   -2.7802   -1.5739 C   0  0  0  0  0  0  0  0  0  0  0  0
    3.3401   -3.1228   -2.2361 C   0  0  0  0  0  0  0  0  0  0  0  0
    4.3022   -2.1477   -2.4986 C   0  0  0  0  0  0  0  0  0  0  0  0
    5.8003   -2.5870   -3.2904 Cl  0  0  0  0  0  0  0  0  0  0  0  0
    4.0671   -0.8230   -2.1277 C   0  0  0  0  0  0  0  0  0  0  0  0
    2.8705   -0.4746   -1.4987 C   0  0  0  0  0  0  0  0  0  0  0  0
   -4.3747    1.3330   -0.1505 C   0  0  0  0  0  0  0  0  0  0  0  0
   -5.0566    0.3892    0.6228 C   0  0  0  0  0  0  0  0  0  0  0  0
   -0.7193    1.3222    1.8183 C   0  0  0  0  0  0  0  0  0  0  0  0
   -3.1020    1.0388   -0.6973 N   0  0  0  0  0  0  0  0  0  0  0  0
   -4.9781    2.5634   -0.4203 C   0  0  0  0  0  0  0  0  0  0  0  0
   -6.3982    0.5933    0.9430 C   0  0  0  0  0  0  0  0  0  0  0  0
   -6.3136    2.7797   -0.0781 C   0  0  0  0  0  0  0  0  0  0  0  0
   -7.0384    1.7730    0.5617 C   0  0  0  0  0  0  0  0  0  0  0  0
   -3.3351   -0.9355   -0.1774 H   0  0  0  0  0  0  0  0  0  0  0  0
    1.4561   -3.5064   -1.3690 H   0  0  0  0  0  0  0  0  0  0  0  0
    3.5008   -4.0984   -2.5317 H   0  0  0  0  0  0  0  0  0  0  0  0
    4.7786   -0.1002   -2.3186 H   0  0  0  0  0  0  0  0  0  0  0  0
    2.6813    0.5122   -1.2630 H   0  0  0  0  0  0  0  0  0  0  0  0
   -4.5682   -0.4567    0.9560 H   0  0  0  0  0  0  0  0  0  0  0  0
    0.1908    1.6621    2.2668 H   0  0  0  0  0  0  0  0  0  0  0  0
   -1.3241    0.8417    2.5587 H   0  0  0  0  0  0  0  0  0  0  0  0
   -1.2501    2.1574    1.4114 H   0  0  0  0  0  0  0  0  0  0  0  0
   -2.5987    1.6520   -1.2803 H   0  0  0  0  0  0  0  0  0  0  0  0
   -4.4349    3.3145   -0.8739 H   0  0  0  0  0  0  0  0  0  0  0  0
   -6.9190   -0.1299    1.4633 H   0  0  0  0  0  0  0  0  0  0  0  0
   -6.7642    3.6818   -0.2976 H   0  0  0  0  0  0  0  0  0  0  0  0
   -8.0446    1.9008    0.7521 H   0  0  0  0  0  0  0  0  0  0  0  0
  1  5  1  0  0  0  0
  1  2  1  0  0  0  0
  2  3  1  0  0  0  0
  3  4  2  0  0  0  0
  4  5  1  0  0  0  0
  4 17  1  0  0  0  0
  6  1  2  0  0  0  0
  7  5  2  0  0  0  0
  7 23  1  0  0  0  0
  8  9  2  0  0  0  0
  8  2  1  0  0  0  0
  8 14  1  0  0  0  0
  9 10  1  0  0  0  0
  9 24  1  0  0  0  0
 10 11  2  0  0  0  0
 10 25  1  0  0  0  0
 11 13  1  0  0  0  0
 12 11  1  0  0  0  0
 13 14  2  0  0  0  0
 13 26  1  0  0  0  0
 14 27  1  0  0  0  0
 15 16  2  0  0  0  0
 16 28  1  0  0  0  0
 17 29  1  0  0  0  0
 17 30  1  0  0  0  0
 17 31  1  0  0  0  0
 18  7  1  0  0  0  0
 18 15  1  0  0  0  0
 18 32  1  0  0  0  0
 19 15  1  0  0  0  0
 19 33  1  0  0  0  0
 20 16  1  0  0  0  0
 20 34  1  0  0  0  0
 21 19  2  0  0  0  0
 21 35  1  0  0  0  0
 22 20  2  0  0  0  0
 22 21  1  0  0  0  0
 22 36  1  0  0  0  0
M  END
$$$$
