# Supplementary material for: Combined computational and classical medicinal chemistry procedure to disclose novel pyrrole-based compounds as potential antituberculosis agents
Source: J Comput Aided Mol Des. 2026 Apr 6;40(1):92. doi: 10.1007/s10822-026-00794-6 (PMC13053371; doi:10.1007/s10822-026-00794-6)
Supplement: Supplementary file 2 — Supplementary Material 2 [file 10822_2026_794_MOESM2_ESM.zip › Dataset.M_3-D_QSAR_Splitted_170/mols/TestSet/BMC2010_01.sdf]

string
 OpenBabel10172509163D

 53 56  0  0  0  0  0  0  0  0999 V2000
   -0.7730   -0.7140   -0.4295 C   0  0  0  0  0  0  0  0  0  0  0  0
   -1.0580    0.1281    0.6064 N   0  0  0  0  0  0  0  0  0  0  0  0
   -2.3651    0.4395    0.6305 C   0  0  0  0  0  0  0  0  0  0  0  0
   -2.9854   -0.1966   -0.4445 C   0  0  0  0  0  0  0  0  0  0  0  0
   -1.9725   -0.8716   -1.1269 C   0  0  0  0  0  0  0  0  0  0  0  0
   -4.5033   -0.2832   -0.6765 C   0  0  0  0  0  0  0  0  0  0  0  0
   -3.0411    1.5193    1.5006 C   0  0  0  0  0  0  0  0  0  0  0  0
   -5.3075    0.6711    0.1255 N   0  3  0  0  0  0  0  0  0  0  0  0
   -4.8624    2.0673   -0.1045 C   0  0  0  0  0  0  0  0  0  0  0  0
   -6.7528    0.5014   -0.1639 C   0  0  0  0  0  0  0  0  0  0  0  0
   -7.6638    1.3943    0.7097 C   0  0  0  0  0  0  0  0  0  0  0  0
   -7.3223    3.1334    0.3337 S   0  0  0  0  0  0  0  0  0  0  0  0
   -5.5774    3.0804    0.8132 C   0  0  0  0  0  0  0  0  0  0  0  0
   -0.2911    0.6251    1.2562 C   0  0  0  0  0  0  0  0  0  0  0  0
    0.9575    0.9640    0.7290 C   0  0  0  0  0  0  0  0  0  0  0  0
    2.0217    1.1373    1.6185 C   0  0  0  0  0  0  0  0  0  0  0  0
    1.7484    1.5940    2.9049 C   0  0  0  0  0  0  0  0  0  0  0  0
    2.7354    1.8992    3.7428 F   0  0  0  0  0  0  0  0  0  0  0  0
    0.4157    1.7755    3.2670 C   0  0  0  0  0  0  0  0  0  0  0  0
   -0.5673    1.0857    2.5512 C   0  0  0  0  0  0  0  0  0  0  0  0
    0.4819   -1.3815   -0.9114 C   0  0  0  0  0  0  0  0  0  0  0  0
    1.7628   -0.9906   -0.5174 C   0  0  0  0  0  0  0  0  0  0  0  0
    2.8993   -1.3018   -1.2580 C   0  0  0  0  0  0  0  0  0  0  0  0
    2.8541   -2.3883   -2.1257 C   0  0  0  0  0  0  0  0  0  0  0  0
    1.6089   -2.9636   -2.3934 C   0  0  0  0  0  0  0  0  0  0  0  0
    0.4357   -2.4058   -1.8677 C   0  0  0  0  0  0  0  0  0  0  0  0
    4.1765   -3.0122   -2.5785 C   0  0  0  0  0  0  0  0  0  0  0  0
   -2.0907   -1.4014   -2.0046 H   0  0  0  0  0  0  0  0  0  0  0  0
   -4.8219   -1.2751   -0.4325 H   0  0  0  0  0  0  0  0  0  0  0  0
   -4.6675   -0.0294   -1.7029 H   0  0  0  0  0  0  0  0  0  0  0  0
   -2.3581    1.8478    2.2560 H   0  0  0  0  0  0  0  0  0  0  0  0
   -3.9144    1.1093    1.9633 H   0  0  0  0  0  0  0  0  0  0  0  0
   -3.3196    2.3498    0.8860 H   0  0  0  0  0  0  0  0  0  0  0  0
   -5.1611    0.4674    1.1142 H   0  0  0  0  0  0  0  0  0  0  0  0
   -5.0634    2.3270   -1.1228 H   0  0  0  0  0  0  0  0  0  0  0  0
   -3.8166    2.1132    0.1173 H   0  0  0  0  0  0  0  0  0  0  0  0
   -7.0152   -0.5216    0.0081 H   0  0  0  0  0  0  0  0  0  0  0  0
   -6.9072    0.7934   -1.1817 H   0  0  0  0  0  0  0  0  0  0  0  0
   -7.4656    1.2054    1.7441 H   0  0  0  0  0  0  0  0  0  0  0  0
   -8.6904    1.1748    0.5027 H   0  0  0  0  0  0  0  0  0  0  0  0
   -5.4903    2.7706    1.8337 H   0  0  0  0  0  0  0  0  0  0  0  0
   -5.1346    4.0494    0.7139 H   0  0  0  0  0  0  0  0  0  0  0  0
    1.0902    1.0829   -0.2875 H   0  0  0  0  0  0  0  0  0  0  0  0
    2.9901    0.9309    1.3276 H   0  0  0  0  0  0  0  0  0  0  0  0
    0.1602    2.4039    4.0447 H   0  0  0  0  0  0  0  0  0  0  0  0
   -1.4930    0.9161    2.9746 H   0  0  0  0  0  0  0  0  0  0  0  0
    1.8710   -0.4508    0.3555 H   0  0  0  0  0  0  0  0  0  0  0  0
    3.7585   -0.7378   -1.1653 H   0  0  0  0  0  0  0  0  0  0  0  0
    1.5528   -3.8078   -2.9843 H   0  0  0  0  0  0  0  0  0  0  0  0
   -0.4799   -2.7557   -2.1907 H   0  0  0  0  0  0  0  0  0  0  0  0
    4.9900   -2.3947   -2.2594 H   0  0  0  0  0  0  0  0  0  0  0  0
    4.1864   -3.0918   -3.6455 H   0  0  0  0  0  0  0  0  0  0  0  0
    4.2775   -3.9862   -2.1472 H   0  0  0  0  0  0  0  0  0  0  0  0
  1  5  2  0  0  0  0
  1  2  1  0  0  0  0
  2  3  1  0  0  0  0
  3  4  2  0  0  0  0
  4  5  1  0  0  0  0
  5 28  1  0  0  0  0
  6  4  1  0  0  0  0
  6 29  1  0  0  0  0
  6 30  1  0  0  0  0
  7  3  1  0  0  0  0
  7 31  1  0  0  0  0
  7 32  1  0  0  0  0
  7 33  1  0  0  0  0
  8  6  1  0  0  0  0
  8  9  1  0  0  0  0
  8 10  1  0  0  0  0
  8 34  1  0  0  0  0
  9 35  1  0  0  0  0
  9 36  1  0  0  0  0
 10 11  1  0  0  0  0
 10 37  1  0  0  0  0
 10 38  1  0  0  0  0
 11 12  1  0  0  0  0
 11 39  1  0  0  0  0
 11 40  1  0  0  0  0
 12 13  1  0  0  0  0
 13  9  1  0  0  0  0
 13 41  1  0  0  0  0
 13 42  1  0  0  0  0
 14 15  2  0  0  0  0
 14  2  1  0  0  0  0
 14 20  1  0  0  0  0
 15 16  1  0  0  0  0
 15 43  1  0  0  0  0
 16 17  2  0  0  0  0
 16 44  1  0  0  0  0
 17 19  1  0  0  0  0
 18 17  1  0  0  0  0
 19 20  2  0  0  0  0
 19 45  1  0  0  0  0
 20 46  1  0  0  0  0
 21 22  2  0  0  0  0
 21  1  1  0  0  0  0
 21 26  1  0  0  0  0
 22 23  1  0  0  0  0
 22 47  1  0  0  0  0
 23 24  2  0  0  0  0
 23 48  1  0  0  0  0
 24 25  1  0  0  0  0
 25 26  2  0  0  0  0
 25 49  1  0  0  0  0
 26 50  1  0  0  0  0
 27 24  1  0  0  0  0
 27 51  1  0  0  0  0
 27 52  1  0  0  0  0
 27 53  1  0  0  0  0
M  CHG  1   8   1
M  END
$$$$
