# Supplementary material for: Combined computational and classical medicinal chemistry procedure to disclose novel pyrrole-based compounds as potential antituberculosis agents
Source: J Comput Aided Mol Des. 2026 Apr 6;40(1):92. doi: 10.1007/s10822-026-00794-6 (PMC13053371; doi:10.1007/s10822-026-00794-6)
Supplement: Supplementary file 2 — Supplementary Material 2 [file 10822_2026_794_MOESM2_ESM.zip › Dataset.M_3-D_QSAR_Splitted_170/mols/TestSet/BMC2010_02.sdf]

string
 OpenBabel10172509163D

 53 56  0  0  0  0  0  0  0  0999 V2000
   -1.1952   -1.1243   -1.0077 C   0  0  0  0  0  0  0  0  0  0  0  0
   -1.1438   -0.2428    0.0404 N   0  0  0  0  0  0  0  0  0  0  0  0
   -2.3103    0.3890    0.3290 C   0  0  0  0  0  0  0  0  0  0  0  0
   -3.2551   -0.1667   -0.5453 C   0  0  0  0  0  0  0  0  0  0  0  0
   -2.5633   -1.0961   -1.3206 C   0  0  0  0  0  0  0  0  0  0  0  0
   -4.7473    0.1887   -0.7941 C   0  0  0  0  0  0  0  0  0  0  0  0
   -2.4277    1.7201    1.1522 C   0  0  0  0  0  0  0  0  0  0  0  0
   -5.4136    1.0421    0.2291 N   0  3  0  0  0  0  0  0  0  0  0  0
   -5.0150    2.4573    0.0397 C   0  0  0  0  0  0  0  0  0  0  0  0
   -6.8667    0.8796    0.0869 C   0  0  0  0  0  0  0  0  0  0  0  0
   -7.8756    1.6832    0.9259 C   0  0  0  0  0  0  0  0  0  0  0  0
   -7.6035    3.4195    0.4781 S   0  0  0  0  0  0  0  0  0  0  0  0
   -5.8399    3.4387    0.9045 C   0  0  0  0  0  0  0  0  0  0  0  0
   -0.2404   -0.0055    0.6356 C   0  0  0  0  0  0  0  0  0  0  0  0
   -0.3980    0.7935    1.7725 C   0  0  0  0  0  0  0  0  0  0  0  0
    0.6914    1.1295    2.5718 C   0  0  0  0  0  0  0  0  0  0  0  0
    1.9711    0.8882    2.0783 C   0  0  0  0  0  0  0  0  0  0  0  0
    2.9772    1.6651    2.4707 F   0  0  0  0  0  0  0  0  0  0  0  0
    2.1445   -0.0023    1.0174 C   0  0  0  0  0  0  0  0  0  0  0  0
    1.0379   -0.4519    0.2871 C   0  0  0  0  0  0  0  0  0  0  0  0
   -0.1846   -2.0172   -1.7284 C   0  0  0  0  0  0  0  0  0  0  0  0
   -0.6676   -2.9559   -2.6603 C   0  0  0  0  0  0  0  0  0  0  0  0
    0.1382   -3.8928   -3.3050 C   0  0  0  0  0  0  0  0  0  0  0  0
    1.4784   -4.0569   -2.9597 C   0  0  0  0  0  0  0  0  0  0  0  0
    2.0046   -3.0808   -2.1304 C   0  0  0  0  0  0  0  0  0  0  0  0
    1.2236   -2.0257   -1.6553 C   0  0  0  0  0  0  0  0  0  0  0  0
    2.1624   -1.1546   -0.8592 C   0  0  0  0  0  0  0  0  0  0  0  0
    1.4972   -0.3005   -0.0848 F   0  0  0  0  0  0  0  0  0  0  0  0
    2.9891   -0.3936   -1.6201 F   0  0  0  0  0  0  0  0  0  0  0  0
    2.9282   -2.0628   -0.2093 F   0  0  0  0  0  0  0  0  0  0  0  0
   -3.0042   -1.6920   -2.0386 H   0  0  0  0  0  0  0  0  0  0  0  0
   -5.2931   -0.7296   -0.8550 H   0  0  0  0  0  0  0  0  0  0  0  0
   -4.7506    0.7723   -1.6909 H   0  0  0  0  0  0  0  0  0  0  0  0
   -1.5356    1.8651    1.7250 H   0  0  0  0  0  0  0  0  0  0  0  0
   -3.2686    1.6590    1.8110 H   0  0  0  0  0  0  0  0  0  0  0  0
   -2.5589    2.5437    0.4818 H   0  0  0  0  0  0  0  0  0  0  0  0
   -5.1322    0.7625    1.1688 H   0  0  0  0  0  0  0  0  0  0  0  0
   -5.1496    2.7145   -0.9902 H   0  0  0  0  0  0  0  0  0  0  0  0
   -3.9927    2.5451    0.3432 H   0  0  0  0  0  0  0  0  0  0  0  0
   -7.0709   -0.1519    0.2848 H   0  0  0  0  0  0  0  0  0  0  0  0
   -7.0358    1.2723   -0.8939 H   0  0  0  0  0  0  0  0  0  0  0  0
   -7.6965    1.5338    1.9702 H   0  0  0  0  0  0  0  0  0  0  0  0
   -8.8831    1.3773    0.7356 H   0  0  0  0  0  0  0  0  0  0  0  0
   -5.7318    3.1649    1.9332 H   0  0  0  0  0  0  0  0  0  0  0  0
   -5.4701    4.4259    0.7213 H   0  0  0  0  0  0  0  0  0  0  0  0
   -1.3373    1.1398    2.0232 H   0  0  0  0  0  0  0  0  0  0  0  0
    0.5541    1.5465    3.5057 H   0  0  0  0  0  0  0  0  0  0  0  0
    3.0914   -0.3303    0.7706 H   0  0  0  0  0  0  0  0  0  0  0  0
    1.1645   -1.1064   -0.5007 H   0  0  0  0  0  0  0  0  0  0  0  0
   -1.6763   -2.9498   -2.8785 H   0  0  0  0  0  0  0  0  0  0  0  0
   -0.2660   -4.4771   -4.0535 H   0  0  0  0  0  0  0  0  0  0  0  0
    2.0410   -4.8526   -3.2993 H   0  0  0  0  0  0  0  0  0  0  0  0
    2.9982   -3.1346   -1.8569 H   0  0  0  0  0  0  0  0  0  0  0  0
  1  5  2  0  0  0  0
  1  2  1  0  0  0  0
  2  3  1  0  0  0  0
  3  4  2  0  0  0  0
  4  5  1  0  0  0  0
  5 31  1  0  0  0  0
  6  4  1  0  0  0  0
  6 32  1  0  0  0  0
  6 33  1  0  0  0  0
  7  3  1  0  0  0  0
  7 34  1  0  0  0  0
  7 35  1  0  0  0  0
  7 36  1  0  0  0  0
  8  6  1  0  0  0  0
  8  9  1  0  0  0  0
  8 10  1  0  0  0  0
  8 37  1  0  0  0  0
  9 38  1  0  0  0  0
  9 39  1  0  0  0  0
 10 11  1  0  0  0  0
 10 40  1  0  0  0  0
 10 41  1  0  0  0  0
 11 12  1  0  0  0  0
 11 42  1  0  0  0  0
 11 43  1  0  0  0  0
 12 13  1  0  0  0  0
 13  9  1  0  0  0  0
 13 44  1  0  0  0  0
 13 45  1  0  0  0  0
 14 15  2  0  0  0  0
 14  2  1  0  0  0  0
 14 20  1  0  0  0  0
 15 16  1  0  0  0  0
 15 46  1  0  0  0  0
 16 17  2  0  0  0  0
 16 47  1  0  0  0  0
 17 19  1  0  0  0  0
 18 17  1  0  0  0  0
 19 20  2  0  0  0  0
 19 48  1  0  0  0  0
 20 49  1  0  0  0  0
 21 22  2  0  0  0  0
 21  1  1  0  0  0  0
 21 26  1  0  0  0  0
 22 23  1  0  0  0  0
 22 50  1  0  0  0  0
 23 24  2  0  0  0  0
 23 51  1  0  0  0  0
 24 25  1  0  0  0  0
 24 52  1  0  0  0  0
 25 26  2  0  0  0  0
 25 53  1  0  0  0  0
 26 27  1  0  0  0  0
 28 27  1  0  0  0  0
 29 27  1  0  0  0  0
 30 27  1  0  0  0  0
M  CHG  1   8   1
M  END
$$$$
