# Supplementary material for: Combined computational and classical medicinal chemistry procedure to disclose novel pyrrole-based compounds as potential antituberculosis agents
Source: J Comput Aided Mol Des. 2026 Apr 6;40(1):92. doi: 10.1007/s10822-026-00794-6 (PMC13053371; doi:10.1007/s10822-026-00794-6)
Supplement: Supplementary file 2 — Supplementary Material 2 [file 10822_2026_794_MOESM2_ESM.zip › Dataset.M_3-D_QSAR_Splitted_170/mols/TestSet/BMC2010_03.sdf]

string
 OpenBabel10172509163D

 53 56  0  0  0  0  0  0  0  0999 V2000
    0.3168   -1.3517   -1.3393 C   0  0  0  0  0  0  0  0  0  0  0  0
   -0.0709   -0.6756   -0.2183 N   0  0  0  0  0  0  0  0  0  0  0  0
   -1.4417   -0.6193   -0.2072 C   0  0  0  0  0  0  0  0  0  0  0  0
   -1.9299   -1.1294   -1.4099 C   0  0  0  0  0  0  0  0  0  0  0  0
   -0.8257   -1.6384   -2.0865 C   0  0  0  0  0  0  0  0  0  0  0  0
   -3.4004   -1.4124   -1.7615 C   0  0  0  0  0  0  0  0  0  0  0  0
   -2.3595   -0.6563    1.0244 C   0  0  0  0  0  0  0  0  0  0  0  0
   -4.3707   -0.6678   -0.9234 N   0  3  0  0  0  0  0  0  0  0  0  0
   -3.6198   -0.0084    0.1707 C   0  0  0  0  0  0  0  0  0  0  0  0
   -5.1889    0.2956   -1.6977 C   0  0  0  0  0  0  0  0  0  0  0  0
   -6.2719    0.9840   -0.8377 C   0  0  0  0  0  0  0  0  0  0  0  0
   -5.4362    2.0221    0.3904 S   0  0  0  0  0  0  0  0  0  0  0  0
   -4.5362    0.6766    1.2055 C   0  0  0  0  0  0  0  0  0  0  0  0
    0.6734   -0.1601    0.5390 C   0  0  0  0  0  0  0  0  0  0  0  0
    0.1662    0.4352    1.7014 C   0  0  0  0  0  0  0  0  0  0  0  0
    0.7932    1.5153    2.3228 C   0  0  0  0  0  0  0  0  0  0  0  0
    2.1707    1.6481    2.1872 C   0  0  0  0  0  0  0  0  0  0  0  0
    2.8069    0.7240    1.3615 C   0  0  0  0  0  0  0  0  0  0  0  0
    2.0857   -0.1622    0.5516 C   0  0  0  0  0  0  0  0  0  0  0  0
    1.6348   -1.7632   -1.9108 C   0  0  0  0  0  0  0  0  0  0  0  0
    2.6604   -0.8154   -1.9921 C   0  0  0  0  0  0  0  0  0  0  0  0
    3.9567   -1.1877   -2.3913 C   0  0  0  0  0  0  0  0  0  0  0  0
    4.2505   -2.5328   -2.6233 C   0  0  0  0  0  0  0  0  0  0  0  0
    3.2221   -3.4745   -2.5668 C   0  0  0  0  0  0  0  0  0  0  0  0
    1.9059   -3.0594   -2.3608 C   0  0  0  0  0  0  0  0  0  0  0  0
    5.4942   -2.9048   -2.9185 F   0  0  0  0  0  0  0  0  0  0  0  0
    2.9627   -1.3286    0.0888 C   0  0  0  0  0  0  0  0  0  0  0  0
    3.6399   -0.9571   -1.0250 F   0  0  0  0  0  0  0  0  0  0  0  0
    2.2317   -2.4208   -0.2517 F   0  0  0  0  0  0  0  0  0  0  0  0
    3.7787   -1.7234    1.1073 F   0  0  0  0  0  0  0  0  0  0  0  0
   -0.8482   -2.1419   -2.9871 H   0  0  0  0  0  0  0  0  0  0  0  0
   -3.5813   -2.4596   -1.6372 H   0  0  0  0  0  0  0  0  0  0  0  0
   -3.5473   -1.0880   -2.7705 H   0  0  0  0  0  0  0  0  0  0  0  0
   -1.8478   -0.2330    1.8634 H   0  0  0  0  0  0  0  0  0  0  0  0
   -2.6235   -1.6701    1.2421 H   0  0  0  0  0  0  0  0  0  0  0  0
   -3.2463   -0.0916    0.8254 H   0  0  0  0  0  0  0  0  0  0  0  0
   -5.0469   -1.3257   -0.5357 H   0  0  0  0  0  0  0  0  0  0  0  0
   -2.9753    0.7314   -0.2561 H   0  0  0  0  0  0  0  0  0  0  0  0
   -3.0705   -0.7693    0.6848 H   0  0  0  0  0  0  0  0  0  0  0  0
   -5.6689   -0.2283   -2.4977 H   0  0  0  0  0  0  0  0  0  0  0  0
   -4.5323    1.0580   -2.0618 H   0  0  0  0  0  0  0  0  0  0  0  0
   -6.8672    0.2449   -0.3436 H   0  0  0  0  0  0  0  0  0  0  0  0
   -6.9124    1.5799   -1.4538 H   0  0  0  0  0  0  0  0  0  0  0  0
   -5.2320   -0.0359    1.5968 H   0  0  0  0  0  0  0  0  0  0  0  0
   -3.9478    1.0678    2.0090 H   0  0  0  0  0  0  0  0  0  0  0  0
   -0.7030    0.0610    2.1130 H   0  0  0  0  0  0  0  0  0  0  0  0
    0.2478    2.1994    2.8701 H   0  0  0  0  0  0  0  0  0  0  0  0
    2.6946    2.3927    2.6731 H   0  0  0  0  0  0  0  0  0  0  0  0
    3.8383    0.6915    1.3462 H   0  0  0  0  0  0  0  0  0  0  0  0
    2.4634    0.1697   -1.7561 H   0  0  0  0  0  0  0  0  0  0  0  0
    4.6878   -0.4694   -2.5122 H   0  0  0  0  0  0  0  0  0  0  0  0
    3.4351   -4.4782   -2.6774 H   0  0  0  0  0  0  0  0  0  0  0  0
    1.1278   -3.7128   -2.5416 H   0  0  0  0  0  0  0  0  0  0  0  0
  1  5  2  0  0  0  0
  1  2  1  0  0  0  0
  2  3  1  0  0  0  0
  3  4  2  0  0  0  0
  4  5  1  0  0  0  0
  5 31  1  0  0  0  0
  6  4  1  0  0  0  0
  6 32  1  0  0  0  0
  6 33  1  0  0  0  0
  7  3  1  0  0  0  0
  7 34  1  0  0  0  0
  7 35  1  0  0  0  0
  7 36  1  0  0  0  0
  8  6  1  0  0  0  0
  8  9  1  0  0  0  0
  8 10  1  0  0  0  0
  8 37  1  0  0  0  0
  9 38  1  0  0  0  0
  9 39  1  0  0  0  0
 10 11  1  0  0  0  0
 10 40  1  0  0  0  0
 10 41  1  0  0  0  0
 11 12  1  0  0  0  0
 11 42  1  0  0  0  0
 11 43  1  0  0  0  0
 12 13  1  0  0  0  0
 13  9  1  0  0  0  0
 13 44  1  0  0  0  0
 13 45  1  0  0  0  0
 14 15  2  0  0  0  0
 14  2  1  0  0  0  0
 14 19  1  0  0  0  0
 15 16  1  0  0  0  0
 15 46  1  0  0  0  0
 16 17  2  0  0  0  0
 16 47  1  0  0  0  0
 17 18  1  0  0  0  0
 17 48  1  0  0  0  0
 18 19  2  0  0  0  0
 18 49  1  0  0  0  0
 19 27  1  0  0  0  0
 20 21  2  0  0  0  0
 20  1  1  0  0  0  0
 20 25  1  0  0  0  0
 21 22  1  0  0  0  0
 21 50  1  0  0  0  0
 22 23  2  0  0  0  0
 22 51  1  0  0  0  0
 23 24  1  0  0  0  0
 23 26  1  0  0  0  0
 24 25  2  0  0  0  0
 24 52  1  0  0  0  0
 25 53  1  0  0  0  0
 28 27  1  0  0  0  0
 29 27  1  0  0  0  0
 30 27  1  0  0  0  0
M  CHG  1   8   1
M  END
$$$$
