# Supplementary material for: Combined computational and classical medicinal chemistry procedure to disclose novel pyrrole-based compounds as potential antituberculosis agents
Source: J Comput Aided Mol Des. 2026 Apr 6;40(1):92. doi: 10.1007/s10822-026-00794-6 (PMC13053371; doi:10.1007/s10822-026-00794-6)
Supplement: Supplementary file 2 — Supplementary Material 2 [file 10822_2026_794_MOESM2_ESM.zip › Dataset.M_3-D_QSAR_Splitted_170/mols/TestSet/BMC2010_04.sdf]

string
 OpenBabel10172509163D

 53 56  0  0  0  0  0  0  0  0999 V2000
   -2.4265   -0.0993   -0.0865 C   0  0  0  0  0  0  0  0  0  0  0  0
   -1.3031    0.0549    0.6613 N   0  0  0  0  0  0  0  0  0  0  0  0
   -0.3037   -0.7504    0.2258 C   0  0  0  0  0  0  0  0  0  0  0  0
   -0.7823   -1.4569   -0.8792 C   0  0  0  0  0  0  0  0  0  0  0  0
   -2.0666   -0.9741   -1.1131 C   0  0  0  0  0  0  0  0  0  0  0  0
   -0.0249   -2.5418   -1.6676 C   0  0  0  0  0  0  0  0  0  0  0  0
    1.1699   -0.7100    0.6604 C   0  0  0  0  0  0  0  0  0  0  0  0
    1.3249   -2.1286   -2.1323 N   0  3  0  0  0  0  0  0  0  0  0  0
    2.2638   -3.2727   -2.1616 C   0  0  0  0  0  0  0  0  0  0  0  0
    1.8265   -0.9810   -1.3439 C   0  0  0  0  0  0  0  0  0  0  0  0
    3.2055   -0.4797   -1.8289 C   0  0  0  0  0  0  0  0  0  0  0  0
    4.4393   -1.7871   -1.6003 S   0  0  0  0  0  0  0  0  0  0  0  0
    3.6645   -2.9757   -2.7283 C   0  0  0  0  0  0  0  0  0  0  0  0
   -1.1539    0.8502    1.4373 C   0  0  0  0  0  0  0  0  0  0  0  0
    0.1294    1.1889    1.8724 C   0  0  0  0  0  0  0  0  0  0  0  0
    0.3158    2.4406    2.4672 C   0  0  0  0  0  0  0  0  0  0  0  0
   -0.7580    3.0507    3.1123 C   0  0  0  0  0  0  0  0  0  0  0  0
   -0.5981    4.2013    3.7615 F   0  0  0  0  0  0  0  0  0  0  0  0
   -2.0013    2.4226    3.0691 C   0  0  0  0  0  0  0  0  0  0  0  0
   -2.2356    1.4737    2.0714 C   0  0  0  0  0  0  0  0  0  0  0  0
   -3.7951    0.5048   -0.0082 C   0  0  0  0  0  0  0  0  0  0  0  0
   -4.8249    0.0081    0.7965 C   0  0  0  0  0  0  0  0  0  0  0  0
   -5.8837    0.8131    1.2049 C   0  0  0  0  0  0  0  0  0  0  0  0
   -6.2271    1.9169    0.4299 C   0  0  0  0  0  0  0  0  0  0  0  0
   -5.3585    2.2809   -0.6066 C   0  0  0  0  0  0  0  0  0  0  0  0
   -4.1249    1.6461   -0.7576 C   0  0  0  0  0  0  0  0  0  0  0  0
   -7.6087    2.5572    0.6147 C   0  0  0  0  0  0  0  0  0  0  0  0
   -7.7896    3.5636   -0.2848 F   0  0  0  0  0  0  0  0  0  0  0  0
   -8.5786    1.6249    0.4235 F   0  0  0  0  0  0  0  0  0  0  0  0
   -7.7218    3.0744    1.8675 F   0  0  0  0  0  0  0  0  0  0  0  0
   -2.6601   -1.2238   -1.9196 H   0  0  0  0  0  0  0  0  0  0  0  0
   -0.6094   -2.8027   -2.5250 H   0  0  0  0  0  0  0  0  0  0  0  0
    0.1194   -3.3635   -0.9976 H   0  0  0  0  0  0  0  0  0  0  0  0
    1.2675   -0.0997    1.5338 H   0  0  0  0  0  0  0  0  0  0  0  0
    1.7636   -0.2997   -0.1296 H   0  0  0  0  0  0  0  0  0  0  0  0
    1.5045   -1.7024    0.8795 H   0  0  0  0  0  0  0  0  0  0  0  0
    1.2490   -1.8067   -3.0972 H   0  0  0  0  0  0  0  0  0  0  0  0
    1.8241   -4.0430   -2.7601 H   0  0  0  0  0  0  0  0  0  0  0  0
    2.4165   -3.5496   -1.1394 H   0  0  0  0  0  0  0  0  0  0  0  0
    1.9121   -1.2805   -0.3203 H   0  0  0  0  0  0  0  0  0  0  0  0
    1.1303   -0.1775   -1.4649 H   0  0  0  0  0  0  0  0  0  0  0  0
    3.4906    0.3825   -1.2630 H   0  0  0  0  0  0  0  0  0  0  0  0
    3.1466   -0.2227   -2.8659 H   0  0  0  0  0  0  0  0  0  0  0  0
    4.2433   -3.8746   -2.7717 H   0  0  0  0  0  0  0  0  0  0  0  0
    3.6031   -2.5814   -3.7211 H   0  0  0  0  0  0  0  0  0  0  0  0
    0.9183    0.5334    1.7581 H   0  0  0  0  0  0  0  0  0  0  0  0
    1.2360    2.9061    2.4289 H   0  0  0  0  0  0  0  0  0  0  0  0
   -2.7329    2.6536    3.7593 H   0  0  0  0  0  0  0  0  0  0  0  0
   -3.2024    1.2329    1.8025 H   0  0  0  0  0  0  0  0  0  0  0  0
   -4.7991   -0.9795    1.0948 H   0  0  0  0  0  0  0  0  0  0  0  0
   -6.4057    0.5953    2.0681 H   0  0  0  0  0  0  0  0  0  0  0  0
   -5.6335    3.0261   -1.2654 H   0  0  0  0  0  0  0  0  0  0  0  0
   -3.4416    2.0226   -1.4331 H   0  0  0  0  0  0  0  0  0  0  0  0
  1  5  2  0  0  0  0
  1  2  1  0  0  0  0
  2  3  1  0  0  0  0
  3  4  2  0  0  0  0
  4  5  1  0  0  0  0
  5 31  1  0  0  0  0
  6  4  1  0  0  0  0
  6 32  1  0  0  0  0
  6 33  1  0  0  0  0
  7  3  1  0  0  0  0
  7 34  1  0  0  0  0
  7 35  1  0  0  0  0
  7 36  1  0  0  0  0
  8  6  1  0  0  0  0
  8  9  1  0  0  0  0
  8 10  1  0  0  0  0
  8 37  1  0  0  0  0
  9 38  1  0  0  0  0
  9 39  1  0  0  0  0
 10 11  1  0  0  0  0
 10 40  1  0  0  0  0
 10 41  1  0  0  0  0
 11 12  1  0  0  0  0
 11 42  1  0  0  0  0
 11 43  1  0  0  0  0
 12 13  1  0  0  0  0
 13  9  1  0  0  0  0
 13 44  1  0  0  0  0
 13 45  1  0  0  0  0
 14 15  2  0  0  0  0
 14  2  1  0  0  0  0
 14 20  1  0  0  0  0
 15 16  1  0  0  0  0
 15 46  1  0  0  0  0
 16 17  2  0  0  0  0
 16 47  1  0  0  0  0
 17 19  1  0  0  0  0
 18 17  1  0  0  0  0
 19 20  2  0  0  0  0
 19 48  1  0  0  0  0
 20 49  1  0  0  0  0
 21 22  2  0  0  0  0
 21  1  1  0  0  0  0
 21 26  1  0  0  0  0
 22 23  1  0  0  0  0
 22 50  1  0  0  0  0
 23 24  2  0  0  0  0
 23 51  1  0  0  0  0
 24 25  1  0  0  0  0
 24 27  1  0  0  0  0
 25 26  2  0  0  0  0
 25 52  1  0  0  0  0
 26 53  1  0  0  0  0
 28 27  1  0  0  0  0
 29 27  1  0  0  0  0
 30 27  1  0  0  0  0
M  CHG  1   8   1
M  END
$$$$
