# Supplementary material for: Combined computational and classical medicinal chemistry procedure to disclose novel pyrrole-based compounds as potential antituberculosis agents
Source: J Comput Aided Mol Des. 2026 Apr 6;40(1):92. doi: 10.1007/s10822-026-00794-6 (PMC13053371; doi:10.1007/s10822-026-00794-6)
Supplement: Supplementary file 2 — Supplementary Material 2 [file 10822_2026_794_MOESM2_ESM.zip › Dataset.M_3-D_QSAR_Splitted_170/mols/TestSet/BMC2010_05.sdf]

string
 OpenBabel10172509163D

 53 56  0  0  0  0  0  0  0  0999 V2000
   -1.0668    0.7325    0.4861 C   0  0  0  0  0  0  0  0  0  0  0  0
   -2.2091    0.2894   -0.0961 N   0  0  0  0  0  0  0  0  0  0  0  0
   -1.9762   -0.7680   -0.9085 C   0  0  0  0  0  0  0  0  0  0  0  0
   -0.6203   -1.0796   -0.8133 C   0  0  0  0  0  0  0  0  0  0  0  0
   -0.0950   -0.2055    0.1376 C   0  0  0  0  0  0  0  0  0  0  0  0
    0.1227   -2.2024   -1.5611 C   0  0  0  0  0  0  0  0  0  0  0  0
   -3.0117   -1.5224   -1.7577 C   0  0  0  0  0  0  0  0  0  0  0  0
    1.6053   -2.1586   -1.5034 N   0  3  0  0  0  0  0  0  0  0  0  0
    2.1844   -3.3763   -2.1249 C   0  0  0  0  0  0  0  0  0  0  0  0
    2.2106   -0.9750   -2.1657 C   0  0  0  0  0  0  0  0  0  0  0  0
    3.6925   -0.8191   -1.7680 C   0  0  0  0  0  0  0  0  0  0  0  0
    4.5855   -2.0926   -2.6892 S   0  0  0  0  0  0  0  0  0  0  0  0
    3.7166   -3.4937   -1.9336 C   0  0  0  0  0  0  0  0  0  0  0  0
   -3.2230    0.7023    0.1005 C   0  0  0  0  0  0  0  0  0  0  0  0
   -4.1997   -0.1106    0.6786 C   0  0  0  0  0  0  0  0  0  0  0  0
   -5.4841    0.3831    0.9005 C   0  0  0  0  0  0  0  0  0  0  0  0
   -5.8775    1.5632    0.2690 C   0  0  0  0  0  0  0  0  0  0  0  0
   -4.9090    2.3647   -0.3333 C   0  0  0  0  0  0  0  0  0  0  0  0
   -3.5577    2.0177   -0.2337 C   0  0  0  0  0  0  0  0  0  0  0  0
   -0.7889    1.7974    1.4982 C   0  0  0  0  0  0  0  0  0  0  0  0
   -0.6737    3.1355    1.0942 C   0  0  0  0  0  0  0  0  0  0  0  0
   -0.3416    4.1429    2.0080 C   0  0  0  0  0  0  0  0  0  0  0  0
   -0.0184    3.8116    3.3205 C   0  0  0  0  0  0  0  0  0  0  0  0
   -0.1589    2.4901    3.7399 C   0  0  0  0  0  0  0  0  0  0  0  0
   -0.7117    1.5538    2.8718 C   0  0  0  0  0  0  0  0  0  0  0  0
   -7.3499    1.9699    0.2308 C   0  0  0  0  0  0  0  0  0  0  0  0
    0.2847    4.7661    4.1994 F   0  0  0  0  0  0  0  0  0  0  0  0
   -7.5311    3.0238   -0.6102 F   0  0  0  0  0  0  0  0  0  0  0  0
   -7.7579    2.3232    1.4793 F   0  0  0  0  0  0  0  0  0  0  0  0
   -8.0961    0.9202   -0.2045 F   0  0  0  0  0  0  0  0  0  0  0  0
    0.8616   -0.2461    0.5227 H   0  0  0  0  0  0  0  0  0  0  0  0
   -0.1655   -2.1553   -2.5905 H   0  0  0  0  0  0  0  0  0  0  0  0
   -0.1565   -3.1093   -1.0666 H   0  0  0  0  0  0  0  0  0  0  0  0
   -3.9716   -1.0646   -1.6395 H   0  0  0  0  0  0  0  0  0  0  0  0
   -3.0610   -2.5421   -1.4373 H   0  0  0  0  0  0  0  0  0  0  0  0
   -2.7234   -1.4856   -2.7875 H   0  0  0  0  0  0  0  0  0  0  0  0
    1.8267   -2.1006   -0.5094 H   0  0  0  0  0  0  0  0  0  0  0  0
    1.9740   -3.3548   -3.1738 H   0  0  0  0  0  0  0  0  0  0  0  0
    1.7395   -4.2206   -1.6410 H   0  0  0  0  0  0  0  0  0  0  0  0
    1.6748   -0.0968   -1.8715 H   0  0  0  0  0  0  0  0  0  0  0  0
    2.1537   -1.1103   -3.2256 H   0  0  0  0  0  0  0  0  0  0  0  0
    3.8134   -0.9669   -0.7152 H   0  0  0  0  0  0  0  0  0  0  0  0
    4.0599    0.1604   -1.9927 H   0  0  0  0  0  0  0  0  0  0  0  0
    3.9362   -3.5162   -0.8866 H   0  0  0  0  0  0  0  0  0  0  0  0
    4.0481   -4.3927   -2.4099 H   0  0  0  0  0  0  0  0  0  0  0  0
   -3.9697   -1.0813    0.9428 H   0  0  0  0  0  0  0  0  0  0  0  0
   -6.1359   -0.1181    1.5242 H   0  0  0  0  0  0  0  0  0  0  0  0
   -5.1884    3.2123   -0.8516 H   0  0  0  0  0  0  0  0  0  0  0  0
   -2.8211    2.7201   -0.4039 H   0  0  0  0  0  0  0  0  0  0  0  0
   -0.8367    3.3820    0.1054 H   0  0  0  0  0  0  0  0  0  0  0  0
   -0.3365    5.1305    1.7085 H   0  0  0  0  0  0  0  0  0  0  0  0
    0.1442    2.2086    4.6854 H   0  0  0  0  0  0  0  0  0  0  0  0
   -1.0712    0.6632    3.2494 H   0  0  0  0  0  0  0  0  0  0  0  0
  1  5  2  0  0  0  0
  1  2  1  0  0  0  0
  2  3  1  0  0  0  0
  3  4  2  0  0  0  0
  4  5  1  0  0  0  0
  5 31  1  0  0  0  0
  6  4  1  0  0  0  0
  6 32  1  0  0  0  0
  6 33  1  0  0  0  0
  7  3  1  0  0  0  0
  7 34  1  0  0  0  0
  7 35  1  0  0  0  0
  7 36  1  0  0  0  0
  8  6  1  0  0  0  0
  8  9  1  0  0  0  0
  8 10  1  0  0  0  0
  8 37  1  0  0  0  0
  9 38  1  0  0  0  0
  9 39  1  0  0  0  0
 10 11  1  0  0  0  0
 10 40  1  0  0  0  0
 10 41  1  0  0  0  0
 11 12  1  0  0  0  0
 11 42  1  0  0  0  0
 11 43  1  0  0  0  0
 12 13  1  0  0  0  0
 13  9  1  0  0  0  0
 13 44  1  0  0  0  0
 13 45  1  0  0  0  0
 14 15  2  0  0  0  0
 14  2  1  0  0  0  0
 14 19  1  0  0  0  0
 15 16  1  0  0  0  0
 15 46  1  0  0  0  0
 16 17  2  0  0  0  0
 16 47  1  0  0  0  0
 17 18  1  0  0  0  0
 17 26  1  0  0  0  0
 18 19  2  0  0  0  0
 18 48  1  0  0  0  0
 19 49  1  0  0  0  0
 20 21  2  0  0  0  0
 20  1  1  0  0  0  0
 20 25  1  0  0  0  0
 21 22  1  0  0  0  0
 21 50  1  0  0  0  0
 22 23  2  0  0  0  0
 22 51  1  0  0  0  0
 23 24  1  0  0  0  0
 24 25  2  0  0  0  0
 24 52  1  0  0  0  0
 25 53  1  0  0  0  0
 27 23  1  0  0  0  0
 28 26  1  0  0  0  0
 29 26  1  0  0  0  0
 30 26  1  0  0  0  0
M  CHG  1   8   1
M  END
$$$$
