# Supplementary material for: Combined computational and classical medicinal chemistry procedure to disclose novel pyrrole-based compounds as potential antituberculosis agents
Source: J Comput Aided Mol Des. 2026 Apr 6;40(1):92. doi: 10.1007/s10822-026-00794-6 (PMC13053371; doi:10.1007/s10822-026-00794-6)
Supplement: Supplementary file 2 — Supplementary Material 2 [file 10822_2026_794_MOESM2_ESM.zip › Dataset.M_3-D_QSAR_Splitted_170/mols/TestSet/BMC2010_06.sdf]

string
 OpenBabel10172509163D

 54 57  0  0  0  0  0  0  0  0999 V2000
   -1.0380   -1.4391   -1.5601 C   0  0  0  0  0  0  0  0  0  0  0  0
    0.0397   -1.0737   -0.7989 N   0  0  0  0  0  0  0  0  0  0  0  0
   -0.4579   -0.2749    0.2038 C   0  0  0  0  0  0  0  0  0  0  0  0
   -1.8532   -0.2422    0.1764 C   0  0  0  0  0  0  0  0  0  0  0  0
   -2.2058   -0.9167   -0.9771 C   0  0  0  0  0  0  0  0  0  0  0  0
   -2.8748    0.5690    1.0119 C   0  0  0  0  0  0  0  0  0  0  0  0
    0.2655    0.4080    1.3720 C   0  0  0  0  0  0  0  0  0  0  0  0
   -4.2184    0.7926    0.4074 N   0  3  0  0  0  0  0  0  0  0  0  0
   -5.3231    0.4857    1.3457 C   0  0  0  0  0  0  0  0  0  0  0  0
   -4.3168    2.1383   -0.1972 C   0  0  0  0  0  0  0  0  0  0  0  0
   -5.6285    2.3930   -0.9693 C   0  0  0  0  0  0  0  0  0  0  0  0
   -6.9994    2.3295    0.2123 S   0  0  0  0  0  0  0  0  0  0  0  0
   -6.7341    0.6114    0.7248 C   0  0  0  0  0  0  0  0  0  0  0  0
    1.2398   -1.2964   -1.0048 C   0  0  0  0  0  0  0  0  0  0  0  0
    1.7084   -2.5881   -1.2732 C   0  0  0  0  0  0  0  0  0  0  0  0
    2.9550   -2.8884   -1.8437 C   0  0  0  0  0  0  0  0  0  0  0  0
    3.8926   -1.9109   -2.1723 C   0  0  0  0  0  0  0  0  0  0  0  0
    3.5296   -0.6184   -1.8636 C   0  0  0  0  0  0  0  0  0  0  0  0
    2.3264   -0.3884   -1.2027 C   0  0  0  0  0  0  0  0  0  0  0  0
   -1.2595   -2.6768   -2.3472 C   0  0  0  0  0  0  0  0  0  0  0  0
   -0.3883   -3.7526   -2.5725 C   0  0  0  0  0  0  0  0  0  0  0  0
   -0.8908   -4.8670   -3.2566 C   0  0  0  0  0  0  0  0  0  0  0  0
   -2.2520   -4.9319   -3.5642 C   0  0  0  0  0  0  0  0  0  0  0  0
   -2.9437   -3.7270   -3.5887 C   0  0  0  0  0  0  0  0  0  0  0  0
   -2.1644   -2.5868   -3.3876 C   0  0  0  0  0  0  0  0  0  0  0  0
    5.1162   -2.1780   -2.6261 F   0  0  0  0  0  0  0  0  0  0  0  0
   -2.2363   -1.4732   -4.2593 O   0  0  0  0  0  0  0  0  0  0  0  0
   -2.2611   -0.0277   -4.0401 C   0  0  0  0  0  0  0  0  0  0  0  0
   -3.1635   -1.0195   -1.3476 H   0  0  0  0  0  0  0  0  0  0  0  0
   -2.4439    1.5292    1.2047 H   0  0  0  0  0  0  0  0  0  0  0  0
   -3.0574   -0.0268    1.8817 H   0  0  0  0  0  0  0  0  0  0  0  0
    1.3228    0.2970    1.2506 H   0  0  0  0  0  0  0  0  0  0  0  0
   -0.0373   -0.0451    2.2928 H   0  0  0  0  0  0  0  0  0  0  0  0
    0.0155    1.4483    1.3872 H   0  0  0  0  0  0  0  0  0  0  0  0
   -4.3266    0.1236   -0.3549 H   0  0  0  0  0  0  0  0  0  0  0  0
   -5.2587    1.1616    2.1727 H   0  0  0  0  0  0  0  0  0  0  0  0
   -5.2047   -0.5371    1.6368 H   0  0  0  0  0  0  0  0  0  0  0  0
   -3.4990    2.2613   -0.8761 H   0  0  0  0  0  0  0  0  0  0  0  0
   -4.2955    2.8396    0.6107 H   0  0  0  0  0  0  0  0  0  0  0  0
   -5.7603    1.6403   -1.7183 H   0  0  0  0  0  0  0  0  0  0  0  0
   -5.5965    3.3492   -1.4485 H   0  0  0  0  0  0  0  0  0  0  0  0
   -6.8108   -0.0331   -0.1259 H   0  0  0  0  0  0  0  0  0  0  0  0
   -7.4735    0.3298    1.4452 H   0  0  0  0  0  0  0  0  0  0  0  0
    1.0905   -3.3791   -1.0334 H   0  0  0  0  0  0  0  0  0  0  0  0
    3.1877   -3.8768   -2.0281 H   0  0  0  0  0  0  0  0  0  0  0  0
    4.1432    0.1709   -2.1196 H   0  0  0  0  0  0  0  0  0  0  0  0
    2.2031    0.5562   -0.8057 H   0  0  0  0  0  0  0  0  0  0  0  0
    0.5900   -3.7242   -2.2453 H   0  0  0  0  0  0  0  0  0  0  0  0
   -0.2592   -5.6354   -3.5317 H   0  0  0  0  0  0  0  0  0  0  0  0
   -2.7203   -5.8297   -3.7633 H   0  0  0  0  0  0  0  0  0  0  0  0
   -3.9627   -3.6786   -3.7447 H   0  0  0  0  0  0  0  0  0  0  0  0
   -2.3214    0.4750   -4.9827 H   0  0  0  0  0  0  0  0  0  0  0  0
   -1.3678    0.2715   -3.5328 H   0  0  0  0  0  0  0  0  0  0  0  0
   -3.1123    0.2282   -3.4443 H   0  0  0  0  0  0  0  0  0  0  0  0
  1  5  2  0  0  0  0
  1  2  1  0  0  0  0
  2  3  1  0  0  0  0
  3  4  2  0  0  0  0
  4  5  1  0  0  0  0
  5 29  1  0  0  0  0
  6  4  1  0  0  0  0
  6 30  1  0  0  0  0
  6 31  1  0  0  0  0
  7  3  1  0  0  0  0
  7 32  1  0  0  0  0
  7 33  1  0  0  0  0
  7 34  1  0  0  0  0
  8  6  1  0  0  0  0
  8  9  1  0  0  0  0
  8 10  1  0  0  0  0
  8 35  1  0  0  0  0
  9 36  1  0  0  0  0
  9 37  1  0  0  0  0
 10 11  1  0  0  0  0
 10 38  1  0  0  0  0
 10 39  1  0  0  0  0
 11 12  1  0  0  0  0
 11 40  1  0  0  0  0
 11 41  1  0  0  0  0
 12 13  1  0  0  0  0
 13  9  1  0  0  0  0
 13 42  1  0  0  0  0
 13 43  1  0  0  0  0
 14 15  2  0  0  0  0
 14  2  1  0  0  0  0
 14 19  1  0  0  0  0
 15 16  1  0  0  0  0
 15 44  1  0  0  0  0
 16 17  2  0  0  0  0
 16 45  1  0  0  0  0
 17 18  1  0  0  0  0
 17 26  1  0  0  0  0
 18 19  2  0  0  0  0
 18 46  1  0  0  0  0
 19 47  1  0  0  0  0
 20 21  2  0  0  0  0
 20  1  1  0  0  0  0
 20 25  1  0  0  0  0
 21 22  1  0  0  0  0
 21 48  1  0  0  0  0
 22 23  2  0  0  0  0
 22 49  1  0  0  0  0
 23 24  1  0  0  0  0
 23 50  1  0  0  0  0
 24 25  2  0  0  0  0
 24 51  1  0  0  0  0
 25 27  1  0  0  0  0
 28 27  1  0  0  0  0
 28 52  1  0  0  0  0
 28 53  1  0  0  0  0
 28 54  1  0  0  0  0
M  CHG  1   8   1
M  END
$$$$
