# Supplementary material for: Combined computational and classical medicinal chemistry procedure to disclose novel pyrrole-based compounds as potential antituberculosis agents
Source: J Comput Aided Mol Des. 2026 Apr 6;40(1):92. doi: 10.1007/s10822-026-00794-6 (PMC13053371; doi:10.1007/s10822-026-00794-6)
Supplement: Supplementary file 2 — Supplementary Material 2 [file 10822_2026_794_MOESM2_ESM.zip › Dataset.M_3-D_QSAR_Splitted_170/mols/TestSet/BMC2010_07.sdf]

string
 OpenBabel10172509163D

 54 57  0  0  0  0  0  0  0  0999 V2000
   -1.0856   -0.7999   -0.7676 C   0  0  0  0  0  0  0  0  0  0  0  0
   -1.1007   -0.0451    0.3565 N   0  0  0  0  0  0  0  0  0  0  0  0
   -2.3217    0.4494    0.6570 C   0  0  0  0  0  0  0  0  0  0  0  0
   -3.2051    0.0141   -0.3534 C   0  0  0  0  0  0  0  0  0  0  0  0
   -2.4222   -0.7993   -1.1815 C   0  0  0  0  0  0  0  0  0  0  0  0
   -4.7420    0.1150   -0.6322 C   0  0  0  0  0  0  0  0  0  0  0  0
   -2.5160    1.4168    1.8529 C   0  0  0  0  0  0  0  0  0  0  0  0
   -5.7357    0.7479    0.2886 N   0  3  0  0  0  0  0  0  0  0  0  0
   -5.2380    2.0837    0.6441 C   0  0  0  0  0  0  0  0  0  0  0  0
   -7.0911    0.7388   -0.3164 C   0  0  0  0  0  0  0  0  0  0  0  0
   -8.0985    1.6172    0.4602 C   0  0  0  0  0  0  0  0  0  0  0  0
   -7.6349    3.3640    0.3342 S   0  0  0  0  0  0  0  0  0  0  0  0
   -6.0739    3.2286    1.2513 C   0  0  0  0  0  0  0  0  0  0  0  0
   -0.1914    0.2370    0.9404 C   0  0  0  0  0  0  0  0  0  0  0  0
    1.0490   -0.3490    0.6650 C   0  0  0  0  0  0  0  0  0  0  0  0
    2.1647    0.1983    1.3104 C   0  0  0  0  0  0  0  0  0  0  0  0
    2.0071    0.9361    2.4839 C   0  0  0  0  0  0  0  0  0  0  0  0
    0.7239    1.2463    2.9245 C   0  0  0  0  0  0  0  0  0  0  0  0
   -0.3119    1.1446    1.9984 C   0  0  0  0  0  0  0  0  0  0  0  0
    0.0302   -1.5904   -1.3853 C   0  0  0  0  0  0  0  0  0  0  0  0
   -0.2185   -2.8005   -2.0455 C   0  0  0  0  0  0  0  0  0  0  0  0
    0.8338   -3.5690   -2.5511 C   0  0  0  0  0  0  0  0  0  0  0  0
    2.1570   -3.2602   -2.2555 C   0  0  0  0  0  0  0  0  0  0  0  0
    2.4191   -2.0588   -1.6069 C   0  0  0  0  0  0  0  0  0  0  0  0
    1.3684   -1.1744   -1.3544 C   0  0  0  0  0  0  0  0  0  0  0  0
    1.1787   -1.1157   -0.5012 O   0  0  0  0  0  0  0  0  0  0  0  0
    3.1551   -4.0374   -2.6683 F   0  0  0  0  0  0  0  0  0  0  0  0
    2.4370   -1.2319   -1.1847 C   0  0  0  0  0  0  0  0  0  0  0  0
   -2.7833   -1.3286   -1.9905 H   0  0  0  0  0  0  0  0  0  0  0  0
   -5.0758   -0.8929   -0.7648 H   0  0  0  0  0  0  0  0  0  0  0  0
   -4.7485    0.8175   -1.4393 H   0  0  0  0  0  0  0  0  0  0  0  0
   -1.6006    1.4942    2.4014 H   0  0  0  0  0  0  0  0  0  0  0  0
   -3.2855    1.0409    2.4944 H   0  0  0  0  0  0  0  0  0  0  0  0
   -2.7960    2.3830    1.4882 H   0  0  0  0  0  0  0  0  0  0  0  0
   -5.8355    0.2167    1.1536 H   0  0  0  0  0  0  0  0  0  0  0  0
   -4.8319    2.4824   -0.2620 H   0  0  0  0  0  0  0  0  0  0  0  0
   -4.6294    1.8338    1.4879 H   0  0  0  0  0  0  0  0  0  0  0  0
   -7.4535   -0.2679   -0.3287 H   0  0  0  0  0  0  0  0  0  0  0  0
   -7.0062    1.1416   -1.3040 H   0  0  0  0  0  0  0  0  0  0  0  0
   -8.1009    1.3258    1.4897 H   0  0  0  0  0  0  0  0  0  0  0  0
   -9.0735    1.4841    0.0399 H   0  0  0  0  0  0  0  0  0  0  0  0
   -6.2785    3.0178    2.2802 H   0  0  0  0  0  0  0  0  0  0  0  0
   -5.5322    4.1489    1.1846 H   0  0  0  0  0  0  0  0  0  0  0  0
    3.1077    0.0552    0.9162 H   0  0  0  0  0  0  0  0  0  0  0  0
    2.8325    1.2482    3.0191 H   0  0  0  0  0  0  0  0  0  0  0  0
    0.5468    1.5398    3.8979 H   0  0  0  0  0  0  0  0  0  0  0  0
   -1.1563    1.7305    2.0915 H   0  0  0  0  0  0  0  0  0  0  0  0
   -1.1903   -3.1285   -2.1600 H   0  0  0  0  0  0  0  0  0  0  0  0
    0.6251   -4.3799   -3.1544 H   0  0  0  0  0  0  0  0  0  0  0  0
    3.3805   -1.8230   -1.3150 H   0  0  0  0  0  0  0  0  0  0  0  0
    1.5829   -0.1881   -1.1393 H   0  0  0  0  0  0  0  0  0  0  0  0
    2.3193   -1.8575   -2.0448 H   0  0  0  0  0  0  0  0  0  0  0  0
    3.1619   -1.6633   -0.5265 H   0  0  0  0  0  0  0  0  0  0  0  0
    2.7669   -0.2615   -1.4919 H   0  0  0  0  0  0  0  0  0  0  0  0
  1  5  2  0  0  0  0
  1  2  1  0  0  0  0
  2  3  1  0  0  0  0
  3  4  2  0  0  0  0
  4  5  1  0  0  0  0
  5 29  1  0  0  0  0
  6  4  1  0  0  0  0
  6 30  1  0  0  0  0
  6 31  1  0  0  0  0
  7  3  1  0  0  0  0
  7 32  1  0  0  0  0
  7 33  1  0  0  0  0
  7 34  1  0  0  0  0
  8  6  1  0  0  0  0
  8  9  1  0  0  0  0
  8 10  1  0  0  0  0
  8 35  1  0  0  0  0
  9 36  1  0  0  0  0
  9 37  1  0  0  0  0
 10 11  1  0  0  0  0
 10 38  1  0  0  0  0
 10 39  1  0  0  0  0
 11 12  1  0  0  0  0
 11 40  1  0  0  0  0
 11 41  1  0  0  0  0
 12 13  1  0  0  0  0
 13  9  1  0  0  0  0
 13 42  1  0  0  0  0
 13 43  1  0  0  0  0
 14 15  2  0  0  0  0
 14  2  1  0  0  0  0
 14 19  1  0  0  0  0
 15 16  1  0  0  0  0
 15 26  1  0  0  0  0
 16 17  2  0  0  0  0
 16 44  1  0  0  0  0
 17 18  1  0  0  0  0
 17 45  1  0  0  0  0
 18 19  2  0  0  0  0
 18 46  1  0  0  0  0
 19 47  1  0  0  0  0
 20 21  2  0  0  0  0
 20  1  1  0  0  0  0
 20 25  1  0  0  0  0
 21 22  1  0  0  0  0
 21 48  1  0  0  0  0
 22 23  2  0  0  0  0
 22 49  1  0  0  0  0
 23 24  1  0  0  0  0
 24 25  2  0  0  0  0
 24 50  1  0  0  0  0
 25 51  1  0  0  0  0
 27 23  1  0  0  0  0
 28 26  1  0  0  0  0
 28 52  1  0  0  0  0
 28 53  1  0  0  0  0
 28 54  1  0  0  0  0
M  CHG  1   8   1
M  END
$$$$
