# Supplementary material for: Combined computational and classical medicinal chemistry procedure to disclose novel pyrrole-based compounds as potential antituberculosis agents
Source: J Comput Aided Mol Des. 2026 Apr 6;40(1):92. doi: 10.1007/s10822-026-00794-6 (PMC13053371; doi:10.1007/s10822-026-00794-6)
Supplement: Supplementary file 2 — Supplementary Material 2 [file 10822_2026_794_MOESM2_ESM.zip › Dataset.M_3-D_QSAR_Splitted_170/mols/TestSet/BMC2010_08.sdf]

string
 OpenBabel10172509163D

 54 57  0  0  0  0  0  0  0  0999 V2000
   -2.2227   -0.0160   -0.1184 C   0  0  0  0  0  0  0  0  0  0  0  0
   -1.1256    0.1441    0.6614 N   0  0  0  0  0  0  0  0  0  0  0  0
   -0.0907   -0.6040    0.2110 C   0  0  0  0  0  0  0  0  0  0  0  0
   -0.5147   -1.2589   -0.9457 C   0  0  0  0  0  0  0  0  0  0  0  0
   -1.8078   -0.8014   -1.1926 C   0  0  0  0  0  0  0  0  0  0  0  0
    0.2900   -2.2605   -1.7896 C   0  0  0  0  0  0  0  0  0  0  0  0
    1.3076   -0.7119    0.8359 C   0  0  0  0  0  0  0  0  0  0  0  0
    1.7654   -2.1565   -1.6655 N   0  3  0  0  0  0  0  0  0  0  0  0
    2.4232   -3.2920   -2.3578 C   0  0  0  0  0  0  0  0  0  0  0  0
    2.3431   -0.8946   -2.1939 C   0  0  0  0  0  0  0  0  0  0  0  0
    3.7895   -0.7083   -1.6888 C   0  0  0  0  0  0  0  0  0  0  0  0
    4.7945   -1.8697   -2.6453 S   0  0  0  0  0  0  0  0  0  0  0  0
    3.9444   -3.3705   -2.0816 C   0  0  0  0  0  0  0  0  0  0  0  0
   -1.0516    0.8619    1.5098 C   0  0  0  0  0  0  0  0  0  0  0  0
   -2.1908    1.1641    2.2606 C   0  0  0  0  0  0  0  0  0  0  0  0
   -2.1257    2.0992    3.2932 C   0  0  0  0  0  0  0  0  0  0  0  0
   -1.0215    2.9461    3.3734 C   0  0  0  0  0  0  0  0  0  0  0  0
    0.1053    2.6731    2.5977 C   0  0  0  0  0  0  0  0  0  0  0  0
    0.1483    1.5137    1.8180 C   0  0  0  0  0  0  0  0  0  0  0  0
   -3.5830    0.6016   -0.0865 C   0  0  0  0  0  0  0  0  0  0  0  0
   -3.8653    1.7275   -0.8664 C   0  0  0  0  0  0  0  0  0  0  0  0
   -5.1267    2.3264   -0.8257 C   0  0  0  0  0  0  0  0  0  0  0  0
   -6.0773    1.9225    0.1224 C   0  0  0  0  0  0  0  0  0  0  0  0
   -5.7768    0.8170    0.9193 C   0  0  0  0  0  0  0  0  0  0  0  0
   -4.6460    0.0532    0.6328 C   0  0  0  0  0  0  0  0  0  0  0  0
   -7.3433    2.4988    0.2133 O   0  0  0  0  0  0  0  0  0  0  0  0
   -1.0630    4.0262    4.1488 F   0  0  0  0  0  0  0  0  0  0  0  0
   -8.1929    2.0998    1.2948 C   0  0  0  0  0  0  0  0  0  0  0  0
   -2.3674   -1.0102   -2.0342 H   0  0  0  0  0  0  0  0  0  0  0  0
    0.0335   -2.1075   -2.8171 H   0  0  0  0  0  0  0  0  0  0  0  0
    0.0308   -3.2313   -1.4217 H   0  0  0  0  0  0  0  0  0  0  0  0
    1.3530   -0.1044    1.7156 H   0  0  0  0  0  0  0  0  0  0  0  0
    2.0398   -0.3754    0.1319 H   0  0  0  0  0  0  0  0  0  0  0  0
    1.5045   -1.7310    1.0957 H   0  0  0  0  0  0  0  0  0  0  0  0
    1.9445   -2.1724   -0.6615 H   0  0  0  0  0  0  0  0  0  0  0  0
    2.2734   -3.1817   -3.4115 H   0  0  0  0  0  0  0  0  0  0  0  0
    1.9834   -4.1928   -1.9835 H   0  0  0  0  0  0  0  0  0  0  0  0
    1.7464   -0.0695   -1.8651 H   0  0  0  0  0  0  0  0  0  0  0  0
    2.3533   -0.9400   -3.2629 H   0  0  0  0  0  0  0  0  0  0  0  0
    3.8520   -0.9329   -0.6445 H   0  0  0  0  0  0  0  0  0  0  0  0
    4.1248    0.3001   -1.8133 H   0  0  0  0  0  0  0  0  0  0  0  0
    4.1022   -3.4863   -1.0297 H   0  0  0  0  0  0  0  0  0  0  0  0
    4.3426   -4.2062   -2.6182 H   0  0  0  0  0  0  0  0  0  0  0  0
   -3.0845    0.6931    2.0499 H   0  0  0  0  0  0  0  0  0  0  0  0
   -2.8852    2.1633    3.9889 H   0  0  0  0  0  0  0  0  0  0  0  0
    0.9050    3.3254    2.5995 H   0  0  0  0  0  0  0  0  0  0  0  0
    1.0491    1.1446    1.4755 H   0  0  0  0  0  0  0  0  0  0  0  0
   -3.1335    2.1204   -1.4789 H   0  0  0  0  0  0  0  0  0  0  0  0
   -5.3608    3.0725   -1.4992 H   0  0  0  0  0  0  0  0  0  0  0  0
   -6.3862    0.5670    1.7137 H   0  0  0  0  0  0  0  0  0  0  0  0
   -4.5946   -0.9258    0.9553 H   0  0  0  0  0  0  0  0  0  0  0  0
   -9.1231    2.6246    1.2299 H   0  0  0  0  0  0  0  0  0  0  0  0
   -7.7176    2.3301    2.2254 H   0  0  0  0  0  0  0  0  0  0  0  0
   -8.3728    1.0466    1.2372 H   0  0  0  0  0  0  0  0  0  0  0  0
  1  5  2  0  0  0  0
  1  2  1  0  0  0  0
  2  3  1  0  0  0  0
  3  4  2  0  0  0  0
  4  5  1  0  0  0  0
  5 29  1  0  0  0  0
  6  4  1  0  0  0  0
  6 30  1  0  0  0  0
  6 31  1  0  0  0  0
  7  3  1  0  0  0  0
  7 32  1  0  0  0  0
  7 33  1  0  0  0  0
  7 34  1  0  0  0  0
  8  6  1  0  0  0  0
  8  9  1  0  0  0  0
  8 10  1  0  0  0  0
  8 35  1  0  0  0  0
  9 36  1  0  0  0  0
  9 37  1  0  0  0  0
 10 11  1  0  0  0  0
 10 38  1  0  0  0  0
 10 39  1  0  0  0  0
 11 12  1  0  0  0  0
 11 40  1  0  0  0  0
 11 41  1  0  0  0  0
 12 13  1  0  0  0  0
 13  9  1  0  0  0  0
 13 42  1  0  0  0  0
 13 43  1  0  0  0  0
 14 15  2  0  0  0  0
 14  2  1  0  0  0  0
 14 19  1  0  0  0  0
 15 16  1  0  0  0  0
 15 44  1  0  0  0  0
 16 17  2  0  0  0  0
 16 45  1  0  0  0  0
 17 18  1  0  0  0  0
 17 27  1  0  0  0  0
 18 19  2  0  0  0  0
 18 46  1  0  0  0  0
 19 47  1  0  0  0  0
 20 21  2  0  0  0  0
 20  1  1  0  0  0  0
 20 25  1  0  0  0  0
 21 22  1  0  0  0  0
 21 48  1  0  0  0  0
 22 23  2  0  0  0  0
 22 49  1  0  0  0  0
 23 24  1  0  0  0  0
 24 25  2  0  0  0  0
 24 50  1  0  0  0  0
 25 51  1  0  0  0  0
 26 23  1  0  0  0  0
 28 26  1  0  0  0  0
 28 52  1  0  0  0  0
 28 53  1  0  0  0  0
 28 54  1  0  0  0  0
M  CHG  1   8   1
M  END
$$$$
