# Supplementary material for: Combined computational and classical medicinal chemistry procedure to disclose novel pyrrole-based compounds as potential antituberculosis agents
Source: J Comput Aided Mol Des. 2026 Apr 6;40(1):92. doi: 10.1007/s10822-026-00794-6 (PMC13053371; doi:10.1007/s10822-026-00794-6)
Supplement: Supplementary file 2 — Supplementary Material 2 [file 10822_2026_794_MOESM2_ESM.zip › Dataset.M_3-D_QSAR_Splitted_170/mols/TestSet/BMC2010_09.sdf]

string
 OpenBabel10172509163D

 54 57  0  0  0  0  0  0  0  0999 V2000
   -1.0501    0.0791    0.3838 C   0  0  0  0  0  0  0  0  0  0  0  0
   -2.1352   -0.2276   -0.3799 N   0  0  0  0  0  0  0  0  0  0  0  0
   -1.8009   -1.2587   -1.2269 C   0  0  0  0  0  0  0  0  0  0  0  0
   -0.4962   -1.6616   -0.9322 C   0  0  0  0  0  0  0  0  0  0  0  0
   -0.0349   -0.8261    0.0755 C   0  0  0  0  0  0  0  0  0  0  0  0
    0.4118   -2.5788   -1.7723 C   0  0  0  0  0  0  0  0  0  0  0  0
   -2.4669   -1.9772   -2.4424 C   0  0  0  0  0  0  0  0  0  0  0  0
    1.8619   -2.3503   -1.5621 N   0  3  0  0  0  0  0  0  0  0  0  0
    2.1796   -0.9136   -1.7089 C   0  0  0  0  0  0  0  0  0  0  0  0
    2.6530   -3.2140   -2.4692 C   0  0  0  0  0  0  0  0  0  0  0  0
    4.1720   -3.1260   -2.2054 C   0  0  0  0  0  0  0  0  0  0  0  0
    4.7176   -1.4412   -2.5916 S   0  0  0  0  0  0  0  0  0  0  0  0
    3.6563   -0.5923   -1.3911 C   0  0  0  0  0  0  0  0  0  0  0  0
   -3.1729    0.2856   -0.2358 C   0  0  0  0  0  0  0  0  0  0  0  0
   -4.1988   -0.2280    0.5762 C   0  0  0  0  0  0  0  0  0  0  0  0
   -5.2452    0.5698    1.0564 C   0  0  0  0  0  0  0  0  0  0  0  0
   -5.5995    1.7289    0.3652 C   0  0  0  0  0  0  0  0  0  0  0  0
   -4.7890    2.1003   -0.6934 C   0  0  0  0  0  0  0  0  0  0  0  0
   -3.5744    1.4607   -0.8832 C   0  0  0  0  0  0  0  0  0  0  0  0
   -0.8034    1.1192    1.4321 C   0  0  0  0  0  0  0  0  0  0  0  0
   -1.5414    2.3082    1.4290 C   0  0  0  0  0  0  0  0  0  0  0  0
   -1.1892    3.3767    2.2596 C   0  0  0  0  0  0  0  0  0  0  0  0
   -0.0467    3.2884    3.0534 C   0  0  0  0  0  0  0  0  0  0  0  0
    0.6717    2.0959    3.0874 C   0  0  0  0  0  0  0  0  0  0  0  0
    0.2109    0.9778    2.3856 C   0  0  0  0  0  0  0  0  0  0  0  0
    0.3596    4.3399    3.7640 F   0  0  0  0  0  0  0  0  0  0  0  0
   -6.7595    2.4595    0.6150 O   0  0  0  0  0  0  0  0  0  0  0  0
   -8.0060    1.8255    0.3337 C   0  0  0  0  0  0  0  0  0  0  0  0
    0.8961   -0.8674    0.5189 H   0  0  0  0  0  0  0  0  0  0  0  0
    0.1918   -2.4139   -2.8064 H   0  0  0  0  0  0  0  0  0  0  0  0
    0.2089   -3.5826   -1.4622 H   0  0  0  0  0  0  0  0  0  0  0  0
   -3.4577   -1.5980   -2.5818 H   0  0  0  0  0  0  0  0  0  0  0  0
   -2.5110   -3.0296   -2.2543 H   0  0  0  0  0  0  0  0  0  0  0  0
   -1.8885   -1.7965   -3.3243 H   0  0  0  0  0  0  0  0  0  0  0  0
    2.1174   -2.6120   -0.6099 H   0  0  0  0  0  0  0  0  0  0  0  0
    1.5569   -0.3557   -1.0412 H   0  0  0  0  0  0  0  0  0  0  0  0
    2.0044   -0.6474   -2.7303 H   0  0  0  0  0  0  0  0  0  0  0  0
    2.4634   -2.9140   -3.4786 H   0  0  0  0  0  0  0  0  0  0  0  0
    2.3535   -4.2260   -2.2930 H   0  0  0  0  0  0  0  0  0  0  0  0
    4.6889   -3.8258   -2.8283 H   0  0  0  0  0  0  0  0  0  0  0  0
    4.3833   -3.3574   -1.1823 H   0  0  0  0  0  0  0  0  0  0  0  0
    3.8154    0.4638   -1.4556 H   0  0  0  0  0  0  0  0  0  0  0  0
    3.8932   -0.9237   -0.4017 H   0  0  0  0  0  0  0  0  0  0  0  0
   -4.1804   -1.2287    0.8276 H   0  0  0  0  0  0  0  0  0  0  0  0
   -5.7506    0.3021    1.9155 H   0  0  0  0  0  0  0  0  0  0  0  0
   -5.0874    2.8492   -1.3377 H   0  0  0  0  0  0  0  0  0  0  0  0
   -2.9140    1.8834   -1.5542 H   0  0  0  0  0  0  0  0  0  0  0  0
   -2.3579    2.3979    0.8043 H   0  0  0  0  0  0  0  0  0  0  0  0
   -1.7729    4.2274    2.2848 H   0  0  0  0  0  0  0  0  0  0  0  0
    1.5464    2.0373    3.6319 H   0  0  0  0  0  0  0  0  0  0  0  0
    0.6189    0.0482    2.5709 H   0  0  0  0  0  0  0  0  0  0  0  0
   -8.8074    2.4940    0.5697 H   0  0  0  0  0  0  0  0  0  0  0  0
   -8.0961    0.9380    0.9246 H   0  0  0  0  0  0  0  0  0  0  0  0
   -8.0495    1.5689   -0.7042 H   0  0  0  0  0  0  0  0  0  0  0  0
  1  5  2  0  0  0  0
  1  2  1  0  0  0  0
  2  3  1  0  0  0  0
  3  4  2  0  0  0  0
  4  5  1  0  0  0  0
  5 29  1  0  0  0  0
  6  4  1  0  0  0  0
  6 30  1  0  0  0  0
  6 31  1  0  0  0  0
  7  3  1  0  0  0  0
  7 32  1  0  0  0  0
  7 33  1  0  0  0  0
  7 34  1  0  0  0  0
  8  6  1  0  0  0  0
  8  9  1  0  0  0  0
  8 10  1  0  0  0  0
  8 35  1  0  0  0  0
  9 36  1  0  0  0  0
  9 37  1  0  0  0  0
 10 11  1  0  0  0  0
 10 38  1  0  0  0  0
 10 39  1  0  0  0  0
 11 12  1  0  0  0  0
 11 40  1  0  0  0  0
 11 41  1  0  0  0  0
 12 13  1  0  0  0  0
 13  9  1  0  0  0  0
 13 42  1  0  0  0  0
 13 43  1  0  0  0  0
 14 15  2  0  0  0  0
 14  2  1  0  0  0  0
 14 19  1  0  0  0  0
 15 16  1  0  0  0  0
 15 44  1  0  0  0  0
 16 17  2  0  0  0  0
 16 45  1  0  0  0  0
 17 18  1  0  0  0  0
 17 27  1  0  0  0  0
 18 19  2  0  0  0  0
 18 46  1  0  0  0  0
 19 47  1  0  0  0  0
 20 21  2  0  0  0  0
 20  1  1  0  0  0  0
 20 25  1  0  0  0  0
 21 22  1  0  0  0  0
 21 48  1  0  0  0  0
 22 23  2  0  0  0  0
 22 49  1  0  0  0  0
 23 24  1  0  0  0  0
 24 25  2  0  0  0  0
 24 50  1  0  0  0  0
 25 51  1  0  0  0  0
 26 23  1  0  0  0  0
 28 27  1  0  0  0  0
 28 52  1  0  0  0  0
 28 53  1  0  0  0  0
 28 54  1  0  0  0  0
M  CHG  1   8   1
M  END
$$$$
