# Supplementary material for: Combined computational and classical medicinal chemistry procedure to disclose novel pyrrole-based compounds as potential antituberculosis agents
Source: J Comput Aided Mol Des. 2026 Apr 6;40(1):92. doi: 10.1007/s10822-026-00794-6 (PMC13053371; doi:10.1007/s10822-026-00794-6)
Supplement: Supplementary file 2 — Supplementary Material 2 [file 10822_2026_794_MOESM2_ESM.zip › Dataset.M_3-D_QSAR_Splitted_170/mols/TestSet/BMC2010_10.sdf]

string
 OpenBabel10172509163D

 54 57  0  0  0  0  0  0  0  0999 V2000
   -3.0333    0.4513   -0.3648 C   0  0  0  0  0  0  0  0  0  0  0  0
   -1.8650    0.6739    0.2764 N   0  0  0  0  0  0  0  0  0  0  0  0
   -0.9176   -0.2019   -0.1388 C   0  0  0  0  0  0  0  0  0  0  0  0
   -1.4956   -1.0247   -1.1094 C   0  0  0  0  0  0  0  0  0  0  0  0
   -2.8227   -0.6205   -1.2265 C   0  0  0  0  0  0  0  0  0  0  0  0
   -0.8430   -2.1820   -1.8747 C   0  0  0  0  0  0  0  0  0  0  0  0
    0.5265   -0.3265    0.3625 C   0  0  0  0  0  0  0  0  0  0  0  0
    0.6131   -2.3598   -1.6316 N   0  3  0  0  0  0  0  0  0  0  0  0
    1.3971   -2.6646   -2.8581 C   0  0  0  0  0  0  0  0  0  0  0  0
    1.1751   -1.1245   -1.0312 C   0  0  0  0  0  0  0  0  0  0  0  0
    2.6453   -1.2789   -0.5722 C   0  0  0  0  0  0  0  0  0  0  0  0
    3.7232   -1.6716   -1.9772 S   0  0  0  0  0  0  0  0  0  0  0  0
    2.8196   -3.1474   -2.5040 C   0  0  0  0  0  0  0  0  0  0  0  0
   -1.7027    1.5011    1.0177 C   0  0  0  0  0  0  0  0  0  0  0  0
   -0.7443    1.3808    2.0350 C   0  0  0  0  0  0  0  0  0  0  0  0
   -0.7367    2.2776    3.1031 C   0  0  0  0  0  0  0  0  0  0  0  0
   -1.4362    3.4792    2.9999 C   0  0  0  0  0  0  0  0  0  0  0  0
   -2.2737    3.6827    1.9058 C   0  0  0  0  0  0  0  0  0  0  0  0
   -2.5374    2.6202    1.0381 C   0  0  0  0  0  0  0  0  0  0  0  0
   -4.3802    1.0321   -0.1190 C   0  0  0  0  0  0  0  0  0  0  0  0
   -4.6969    2.2335   -0.7535 C   0  0  0  0  0  0  0  0  0  0  0  0
   -5.9644    2.8043   -0.6115 C   0  0  0  0  0  0  0  0  0  0  0  0
   -6.9612    2.1125    0.0854 C   0  0  0  0  0  0  0  0  0  0  0  0
   -6.6451    0.9051    0.7048 C   0  0  0  0  0  0  0  0  0  0  0  0
   -5.3406    0.4106    0.6918 C   0  0  0  0  0  0  0  0  0  0  0  0
   -1.3442    4.3986    3.9574 F   0  0  0  0  0  0  0  0  0  0  0  0
   -5.0092   -1.1052    1.5721 S   0  0  0  0  0  0  0  0  0  0  0  0
   -3.3667   -1.6471    0.9904 C   0  0  0  0  0  0  0  0  0  0  0  0
   -3.5301   -1.0440   -1.8471 H   0  0  0  0  0  0  0  0  0  0  0  0
   -0.9853   -2.0090   -2.9210 H   0  0  0  0  0  0  0  0  0  0  0  0
   -1.3145   -3.0752   -1.5214 H   0  0  0  0  0  0  0  0  0  0  0  0
    0.7130    0.4232    1.1029 H   0  0  0  0  0  0  0  0  0  0  0  0
    1.2013   -0.1939   -0.4572 H   0  0  0  0  0  0  0  0  0  0  0  0
    0.6727   -1.2957    0.7916 H   0  0  0  0  0  0  0  0  0  0  0  0
    0.6919   -3.1612   -1.0055 H   0  0  0  0  0  0  0  0  0  0  0  0
    1.4672   -1.7804   -3.4565 H   0  0  0  0  0  0  0  0  0  0  0  0
    0.8980   -3.4441   -3.3949 H   0  0  0  0  0  0  0  0  0  0  0  0
    0.5806   -0.8591   -0.1820 H   0  0  0  0  0  0  0  0  0  0  0  0
    1.1580   -0.3688   -1.7885 H   0  0  0  0  0  0  0  0  0  0  0  0
    2.7066   -2.0680    0.1478 H   0  0  0  0  0  0  0  0  0  0  0  0
    2.9681   -0.3543   -0.1412 H   0  0  0  0  0  0  0  0  0  0  0  0
    2.7831   -3.8649   -1.7111 H   0  0  0  0  0  0  0  0  0  0  0  0
    3.2932   -3.6229   -3.3373 H   0  0  0  0  0  0  0  0  0  0  0  0
   -0.0421    0.6257    1.9929 H   0  0  0  0  0  0  0  0  0  0  0  0
   -0.2160    2.0529    3.9653 H   0  0  0  0  0  0  0  0  0  0  0  0
   -2.6954    4.6095    1.7378 H   0  0  0  0  0  0  0  0  0  0  0  0
   -3.3540    2.6627    0.4084 H   0  0  0  0  0  0  0  0  0  0  0  0
   -3.9869    2.7061   -1.3344 H   0  0  0  0  0  0  0  0  0  0  0  0
   -6.1643    3.7313   -1.0185 H   0  0  0  0  0  0  0  0  0  0  0  0
   -7.9193    2.4921    0.1400 H   0  0  0  0  0  0  0  0  0  0  0  0
   -7.3872    0.3684    1.1804 H   0  0  0  0  0  0  0  0  0  0  0  0
   -3.0982   -2.5599    1.4800 H   0  0  0  0  0  0  0  0  0  0  0  0
   -2.6415   -0.8939    1.2175 H   0  0  0  0  0  0  0  0  0  0  0  0
   -3.3973   -1.8053   -0.0674 H   0  0  0  0  0  0  0  0  0  0  0  0
  1  5  2  0  0  0  0
  1  2  1  0  0  0  0
  2  3  1  0  0  0  0
  3  4  2  0  0  0  0
  4  5  1  0  0  0  0
  5 29  1  0  0  0  0
  6  4  1  0  0  0  0
  6 30  1  0  0  0  0
  6 31  1  0  0  0  0
  7  3  1  0  0  0  0
  7 32  1  0  0  0  0
  7 33  1  0  0  0  0
  7 34  1  0  0  0  0
  8  6  1  0  0  0  0
  8  9  1  0  0  0  0
  8 10  1  0  0  0  0
  8 35  1  0  0  0  0
  9 36  1  0  0  0  0
  9 37  1  0  0  0  0
 10 11  1  0  0  0  0
 10 38  1  0  0  0  0
 10 39  1  0  0  0  0
 11 12  1  0  0  0  0
 11 40  1  0  0  0  0
 11 41  1  0  0  0  0
 12 13  1  0  0  0  0
 13  9  1  0  0  0  0
 13 42  1  0  0  0  0
 13 43  1  0  0  0  0
 14 15  2  0  0  0  0
 14  2  1  0  0  0  0
 14 19  1  0  0  0  0
 15 16  1  0  0  0  0
 15 44  1  0  0  0  0
 16 17  2  0  0  0  0
 16 45  1  0  0  0  0
 17 18  1  0  0  0  0
 17 26  1  0  0  0  0
 18 19  2  0  0  0  0
 18 46  1  0  0  0  0
 19 47  1  0  0  0  0
 20 21  2  0  0  0  0
 20  1  1  0  0  0  0
 20 25  1  0  0  0  0
 21 22  1  0  0  0  0
 21 48  1  0  0  0  0
 22 23  2  0  0  0  0
 22 49  1  0  0  0  0
 23 24  1  0  0  0  0
 23 50  1  0  0  0  0
 24 25  2  0  0  0  0
 24 51  1  0  0  0  0
 25 27  1  0  0  0  0
 28 27  1  0  0  0  0
 28 52  1  0  0  0  0
 28 53  1  0  0  0  0
 28 54  1  0  0  0  0
M  CHG  1   8   1
M  END
$$$$
