# Supplementary material for: Combined computational and classical medicinal chemistry procedure to disclose novel pyrrole-based compounds as potential antituberculosis agents
Source: J Comput Aided Mol Des. 2026 Apr 6;40(1):92. doi: 10.1007/s10822-026-00794-6 (PMC13053371; doi:10.1007/s10822-026-00794-6)
Supplement: Supplementary file 2 — Supplementary Material 2 [file 10822_2026_794_MOESM2_ESM.zip › Dataset.M_3-D_QSAR_Splitted_170/mols/TestSet/BMC2010_11.sdf]

string
 OpenBabel10172509163D

 54 57  0  0  0  0  0  0  0  0999 V2000
   -0.7347   -1.0985   -0.5857 C   0  0  0  0  0  0  0  0  0  0  0  0
   -0.8860   -0.0849    0.3082 N   0  0  0  0  0  0  0  0  0  0  0  0
   -2.0833    0.5438    0.1927 C   0  0  0  0  0  0  0  0  0  0  0  0
   -2.7588   -0.0612   -0.8682 C   0  0  0  0  0  0  0  0  0  0  0  0
   -1.9448   -1.1144   -1.2926 C   0  0  0  0  0  0  0  0  0  0  0  0
   -4.2313    0.1460   -1.2611 C   0  0  0  0  0  0  0  0  0  0  0  0
   -2.6984    1.5697    1.1666 C   0  0  0  0  0  0  0  0  0  0  0  0
   -4.9696    1.1912   -0.5037 N   0  3  0  0  0  0  0  0  0  0  0  0
   -6.3052    1.3890   -1.1185 C   0  0  0  0  0  0  0  0  0  0  0  0
   -5.0606    0.9036    0.9467 C   0  0  0  0  0  0  0  0  0  0  0  0
   -5.7244    2.0512    1.7448 C   0  0  0  0  0  0  0  0  0  0  0  0
   -7.4544    2.2013    1.2253 S   0  0  0  0  0  0  0  0  0  0  0  0
   -7.1070    2.5640   -0.5152 C   0  0  0  0  0  0  0  0  0  0  0  0
   -0.0990    0.2508    1.0226 C   0  0  0  0  0  0  0  0  0  0  0  0
    1.2569   -0.0266    0.8123 C   0  0  0  0  0  0  0  0  0  0  0  0
    2.1753    0.3430    1.8032 C   0  0  0  0  0  0  0  0  0  0  0  0
    1.8371    1.2409    2.8058 C   0  0  0  0  0  0  0  0  0  0  0  0
    0.5134    1.6872    2.8965 C   0  0  0  0  0  0  0  0  0  0  0  0
   -0.4588    1.0907    2.0886 C   0  0  0  0  0  0  0  0  0  0  0  0
    0.5500   -1.7377   -1.0530 C   0  0  0  0  0  0  0  0  0  0  0  0
    0.6525   -2.6786   -2.0967 C   0  0  0  0  0  0  0  0  0  0  0  0
    1.8458   -2.8666   -2.8045 C   0  0  0  0  0  0  0  0  0  0  0  0
    3.0398   -2.3649   -2.2977 C   0  0  0  0  0  0  0  0  0  0  0  0
    2.9878   -1.5664   -1.1549 C   0  0  0  0  0  0  0  0  0  0  0  0
    1.7589   -1.2178   -0.5858 C   0  0  0  0  0  0  0  0  0  0  0  0
    1.8160   -1.1141   -0.5057 S   0  0  0  0  0  0  0  0  0  0  0  0
    4.2069   -2.6730   -2.8664 F   0  0  0  0  0  0  0  0  0  0  0  0
    0.3926   -1.9002   -1.3611 C   0  0  0  0  0  0  0  0  0  0  0  0
   -2.1973   -1.8024   -2.0192 H   0  0  0  0  0  0  0  0  0  0  0  0
   -4.7418   -0.7834   -1.1179 H   0  0  0  0  0  0  0  0  0  0  0  0
   -4.2130    0.4852   -2.2757 H   0  0  0  0  0  0  0  0  0  0  0  0
   -1.9608    1.8697    1.8813 H   0  0  0  0  0  0  0  0  0  0  0  0
   -3.5282    1.1254    1.6755 H   0  0  0  0  0  0  0  0  0  0  0  0
   -3.0329    2.4257    0.6186 H   0  0  0  0  0  0  0  0  0  0  0  0
   -4.4400    2.0607   -0.5667 H   0  0  0  0  0  0  0  0  0  0  0  0
   -6.8726    0.4915   -0.9864 H   0  0  0  0  0  0  0  0  0  0  0  0
   -6.1398    1.6240   -2.1492 H   0  0  0  0  0  0  0  0  0  0  0  0
   -4.0726    0.7493    1.3273 H   0  0  0  0  0  0  0  0  0  0  0  0
   -5.6717    0.0333    1.0650 H   0  0  0  0  0  0  0  0  0  0  0  0
   -5.2098    2.9689    1.5501 H   0  0  0  0  0  0  0  0  0  0  0  0
   -5.6770    1.8395    2.7926 H   0  0  0  0  0  0  0  0  0  0  0  0
   -6.5341    3.4648   -0.5874 H   0  0  0  0  0  0  0  0  0  0  0  0
   -8.0249    2.6904   -1.0504 H   0  0  0  0  0  0  0  0  0  0  0  0
    3.1246   -0.0614    1.7873 H   0  0  0  0  0  0  0  0  0  0  0  0
    2.5498    1.5742    3.4736 H   0  0  0  0  0  0  0  0  0  0  0  0
    0.2593    2.4448    3.5496 H   0  0  0  0  0  0  0  0  0  0  0  0
   -1.4571    1.2705    2.2787 H   0  0  0  0  0  0  0  0  0  0  0  0
   -0.1739   -3.2442   -2.3461 H   0  0  0  0  0  0  0  0  0  0  0  0
    1.8394   -3.3770   -3.7014 H   0  0  0  0  0  0  0  0  0  0  0  0
    3.8640   -1.2300   -0.7257 H   0  0  0  0  0  0  0  0  0  0  0  0
    1.7450   -0.5549    0.2050 H   0  0  0  0  0  0  0  0  0  0  0  0
    0.7532   -2.5405   -2.1388 H   0  0  0  0  0  0  0  0  0  0  0  0
   -0.2322   -1.1418   -1.7846 H   0  0  0  0  0  0  0  0  0  0  0  0
   -0.1722   -2.4761   -0.6581 H   0  0  0  0  0  0  0  0  0  0  0  0
  1  5  2  0  0  0  0
  1  2  1  0  0  0  0
  2  3  1  0  0  0  0
  3  4  2  0  0  0  0
  4  5  1  0  0  0  0
  5 29  1  0  0  0  0
  6  4  1  0  0  0  0
  6 30  1  0  0  0  0
  6 31  1  0  0  0  0
  7  3  1  0  0  0  0
  7 32  1  0  0  0  0
  7 33  1  0  0  0  0
  7 34  1  0  0  0  0
  8  6  1  0  0  0  0
  8  9  1  0  0  0  0
  8 10  1  0  0  0  0
  8 35  1  0  0  0  0
  9 36  1  0  0  0  0
  9 37  1  0  0  0  0
 10 11  1  0  0  0  0
 10 38  1  0  0  0  0
 10 39  1  0  0  0  0
 11 12  1  0  0  0  0
 11 40  1  0  0  0  0
 11 41  1  0  0  0  0
 12 13  1  0  0  0  0
 13  9  1  0  0  0  0
 13 42  1  0  0  0  0
 13 43  1  0  0  0  0
 14 15  2  0  0  0  0
 14  2  1  0  0  0  0
 14 19  1  0  0  0  0
 15 16  1  0  0  0  0
 15 26  1  0  0  0  0
 16 17  2  0  0  0  0
 16 44  1  0  0  0  0
 17 18  1  0  0  0  0
 17 45  1  0  0  0  0
 18 19  2  0  0  0  0
 18 46  1  0  0  0  0
 19 47  1  0  0  0  0
 20 21  2  0  0  0  0
 20  1  1  0  0  0  0
 20 25  1  0  0  0  0
 21 22  1  0  0  0  0
 21 48  1  0  0  0  0
 22 23  2  0  0  0  0
 22 49  1  0  0  0  0
 23 24  1  0  0  0  0
 23 27  1  0  0  0  0
 24 25  2  0  0  0  0
 24 50  1  0  0  0  0
 25 51  1  0  0  0  0
 28 26  1  0  0  0  0
 28 52  1  0  0  0  0
 28 53  1  0  0  0  0
 28 54  1  0  0  0  0
M  CHG  1   8   1
M  END
$$$$
