# Supplementary material for: Combined computational and classical medicinal chemistry procedure to disclose novel pyrrole-based compounds as potential antituberculosis agents
Source: J Comput Aided Mol Des. 2026 Apr 6;40(1):92. doi: 10.1007/s10822-026-00794-6 (PMC13053371; doi:10.1007/s10822-026-00794-6)
Supplement: Supplementary file 2 — Supplementary Material 2 [file 10822_2026_794_MOESM2_ESM.zip › Dataset.M_3-D_QSAR_Splitted_170/mols/TestSet/BMC2010_18.sdf]

string
 OpenBabel10172509163D

 63 66  0  0  0  0  0  0  0  0999 V2000
   -1.7568    0.0207   -0.2142 C   0  0  0  0  0  0  0  0  0  0  0  0
   -1.5113   -1.1838   -0.7938 N   0  0  0  0  0  0  0  0  0  0  0  0
   -0.1868   -1.4627   -0.8036 C   0  0  0  0  0  0  0  0  0  0  0  0
    0.4750   -0.4214   -0.1561 C   0  0  0  0  0  0  0  0  0  0  0  0
   -0.5113    0.4860    0.2176 C   0  0  0  0  0  0  0  0  0  0  0  0
    1.9571   -0.0587   -0.2805 C   0  0  0  0  0  0  0  0  0  0  0  0
    0.4991   -2.6837   -1.4297 C   0  0  0  0  0  0  0  0  0  0  0  0
    2.6385   -0.7708   -1.3846 N   0  3  0  0  0  0  0  0  0  0  0  0
    2.5063   -2.2358   -1.2281 C   0  0  0  0  0  0  0  0  0  0  0  0
    4.0496   -0.3322   -1.4737 C   0  0  0  0  0  0  0  0  0  0  0  0
    4.7540   -0.8884   -2.7294 C   0  0  0  0  0  0  0  0  0  0  0  0
    4.8422   -2.6936   -2.5802 S   0  0  0  0  0  0  0  0  0  0  0  0
    3.0589   -3.0000   -2.4508 C   0  0  0  0  0  0  0  0  0  0  0  0
   -2.2931   -1.8780   -1.1932 C   0  0  0  0  0  0  0  0  0  0  0  0
   -1.9800   -2.8541   -2.1441 C   0  0  0  0  0  0  0  0  0  0  0  0
   -2.8922   -3.8871   -2.3755 C   0  0  0  0  0  0  0  0  0  0  0  0
   -4.2431   -3.7012   -2.0805 C   0  0  0  0  0  0  0  0  0  0  0  0
   -4.6113   -2.5650   -1.3570 C   0  0  0  0  0  0  0  0  0  0  0  0
   -3.6174   -1.7929   -0.7535 C   0  0  0  0  0  0  0  0  0  0  0  0
   -3.0411    0.7468    0.0186 C   0  0  0  0  0  0  0  0  0  0  0  0
   -4.0101    0.2410    0.8922 C   0  0  0  0  0  0  0  0  0  0  0  0
   -5.2345    0.8805    1.0740 C   0  0  0  0  0  0  0  0  0  0  0  0
   -5.5862    1.9714    0.2743 C   0  0  0  0  0  0  0  0  0  0  0  0
   -4.6391    2.4592   -0.6252 C   0  0  0  0  0  0  0  0  0  0  0  0
   -3.3327    1.9730   -0.5931 C   0  0  0  0  0  0  0  0  0  0  0  0
   -6.8556    2.8024    0.4912 C   0  0  0  0  0  0  0  0  0  0  0  0
   -5.1688   -4.6942   -2.4144 O   0  0  0  0  0  0  0  0  0  0  0  0
   -8.1738    2.0155    0.3235 C   0  0  0  0  0  0  0  0  0  0  0  0
   -6.4504   -4.2534   -2.8870 C   0  0  0  0  0  0  0  0  0  0  0  0
   -9.2312    2.4902    1.3430 C   0  0  0  0  0  0  0  0  0  0  0  0
   -0.3488    1.3652    0.7330 H   0  0  0  0  0  0  0  0  0  0  0  0
    2.4466   -0.3068    0.6380 H   0  0  0  0  0  0  0  0  0  0  0  0
    2.0125    0.9883   -0.4940 H   0  0  0  0  0  0  0  0  0  0  0  0
   -0.2402   -3.3267   -1.8596 H   0  0  0  0  0  0  0  0  0  0  0  0
    1.0389   -3.2158   -0.6745 H   0  0  0  0  0  0  0  0  0  0  0  0
    1.1771   -2.3602   -2.1917 H   0  0  0  0  0  0  0  0  0  0  0  0
    2.1881   -0.5331   -2.2684 H   0  0  0  0  0  0  0  0  0  0  0  0
    1.4711   -2.4784   -1.1080 H   0  0  0  0  0  0  0  0  0  0  0  0
    3.0745   -2.5293   -0.3703 H   0  0  0  0  0  0  0  0  0  0  0  0
    4.5724   -0.6744   -0.6051 H   0  0  0  0  0  0  0  0  0  0  0  0
    4.0586    0.7359   -1.5376 H   0  0  0  0  0  0  0  0  0  0  0  0
    5.7415   -0.4825   -2.8000 H   0  0  0  0  0  0  0  0  0  0  0  0
    4.2081   -0.6174   -3.6088 H   0  0  0  0  0  0  0  0  0  0  0  0
    2.8827   -4.0483   -2.3286 H   0  0  0  0  0  0  0  0  0  0  0  0
    2.5683   -2.6634   -3.3401 H   0  0  0  0  0  0  0  0  0  0  0  0
   -1.0907   -2.8124   -2.6660 H   0  0  0  0  0  0  0  0  0  0  0  0
   -2.5671   -4.7862   -2.7640 H   0  0  0  0  0  0  0  0  0  0  0  0
   -5.6048   -2.2998   -1.2697 H   0  0  0  0  0  0  0  0  0  0  0  0
   -3.8613   -1.1561    0.0211 H   0  0  0  0  0  0  0  0  0  0  0  0
   -3.8130   -0.6269    1.4146 H   0  0  0  0  0  0  0  0  0  0  0  0
   -5.8848    0.5471    1.8026 H   0  0  0  0  0  0  0  0  0  0  0  0
   -4.9049    3.1798   -1.3145 H   0  0  0  0  0  0  0  0  0  0  0  0
   -2.5727    2.5220   -1.0244 H   0  0  0  0  0  0  0  0  0  0  0  0
   -6.8538    3.6056   -0.2157 H   0  0  0  0  0  0  0  0  0  0  0  0
   -6.8292    3.1381    1.5068 H   0  0  0  0  0  0  0  0  0  0  0  0
   -7.9821    0.9740    0.4766 H   0  0  0  0  0  0  0  0  0  0  0  0
   -8.5501    2.1847   -0.6637 H   0  0  0  0  0  0  0  0  0  0  0  0
   -7.0615   -5.1039   -3.1063 H   0  0  0  0  0  0  0  0  0  0  0  0
   -6.3217   -3.6685   -3.7737 H   0  0  0  0  0  0  0  0  0  0  0  0
   -6.9234   -3.6592   -2.1333 H   0  0  0  0  0  0  0  0  0  0  0  0
   -8.8678    2.3268    2.3360 H   0  0  0  0  0  0  0  0  0  0  0  0
  -10.1373    1.9395    1.1997 H   0  0  0  0  0  0  0  0  0  0  0  0
   -9.4215    3.5334    1.2000 H   0  0  0  0  0  0  0  0  0  0  0  0
  1  5  2  0  0  0  0
  1  2  1  0  0  0  0
  2  3  1  0  0  0  0
  3  4  2  0  0  0  0
  4  5  1  0  0  0  0
  5 31  1  0  0  0  0
  6  4  1  0  0  0  0
  6 32  1  0  0  0  0
  6 33  1  0  0  0  0
  7  3  1  0  0  0  0
  7 34  1  0  0  0  0
  7 35  1  0  0  0  0
  7 36  1  0  0  0  0
  8  6  1  0  0  0  0
  8  9  1  0  0  0  0
  8 10  1  0  0  0  0
  8 37  1  0  0  0  0
  9 38  1  0  0  0  0
  9 39  1  0  0  0  0
 10 11  1  0  0  0  0
 10 40  1  0  0  0  0
 10 41  1  0  0  0  0
 11 12  1  0  0  0  0
 11 42  1  0  0  0  0
 11 43  1  0  0  0  0
 12 13  1  0  0  0  0
 13  9  1  0  0  0  0
 13 44  1  0  0  0  0
 13 45  1  0  0  0  0
 14 15  2  0  0  0  0
 14  2  1  0  0  0  0
 14 19  1  0  0  0  0
 15 16  1  0  0  0  0
 15 46  1  0  0  0  0
 16 17  2  0  0  0  0
 16 47  1  0  0  0  0
 17 18  1  0  0  0  0
 17 27  1  0  0  0  0
 18 19  2  0  0  0  0
 18 48  1  0  0  0  0
 19 49  1  0  0  0  0
 20 21  2  0  0  0  0
 20  1  1  0  0  0  0
 20 25  1  0  0  0  0
 21 22  1  0  0  0  0
 21 50  1  0  0  0  0
 22 23  2  0  0  0  0
 22 51  1  0  0  0  0
 23 24  1  0  0  0  0
 23 26  1  0  0  0  0
 24 25  2  0  0  0  0
 24 52  1  0  0  0  0
 25 53  1  0  0  0  0
 26 54  1  0  0  0  0
 26 55  1  0  0  0  0
 28 26  1  0  0  0  0
 28 56  1  0  0  0  0
 28 57  1  0  0  0  0
 29 27  1  0  0  0  0
 29 58  1  0  0  0  0
 29 59  1  0  0  0  0
 29 60  1  0  0  0  0
 30 28  1  0  0  0  0
 30 61  1  0  0  0  0
 30 62  1  0  0  0  0
 30 63  1  0  0  0  0
M  CHG  1   8   1
M  END
$$$$
