# Supplementary material for: Combined computational and classical medicinal chemistry procedure to disclose novel pyrrole-based compounds as potential antituberculosis agents
Source: J Comput Aided Mol Des. 2026 Apr 6;40(1):92. doi: 10.1007/s10822-026-00794-6 (PMC13053371; doi:10.1007/s10822-026-00794-6)
Supplement: Supplementary file 2 — Supplementary Material 2 [file 10822_2026_794_MOESM2_ESM.zip › Dataset.M_3-D_QSAR_Splitted_170/mols/TestSet/BMC2010_21.sdf]

string
 OpenBabel10172509163D

 63 66  0  0  0  0  0  0  0  0999 V2000
   -0.7906    0.0321    0.3253 C   0  0  0  0  0  0  0  0  0  0  0  0
   -1.8336   -0.3727   -0.4465 N   0  0  0  0  0  0  0  0  0  0  0  0
   -1.4755   -1.3682   -1.2939 C   0  0  0  0  0  0  0  0  0  0  0  0
   -0.1223   -1.6238   -1.0812 C   0  0  0  0  0  0  0  0  0  0  0  0
    0.2907   -0.7668   -0.0650 C   0  0  0  0  0  0  0  0  0  0  0  0
    0.7015   -2.7807   -1.6503 C   0  0  0  0  0  0  0  0  0  0  0  0
   -2.3056   -1.9701   -2.4397 C   0  0  0  0  0  0  0  0  0  0  0  0
    2.0210   -2.3256   -2.1451 N   0  3  0  0  0  0  0  0  0  0  0  0
    2.4742   -1.1278   -1.4061 C   0  0  0  0  0  0  0  0  0  0  0  0
    3.0192   -3.4178   -2.1586 C   0  0  0  0  0  0  0  0  0  0  0  0
    4.3019   -3.0062   -2.9107 C   0  0  0  0  0  0  0  0  0  0  0  0
    5.0921   -1.6546   -1.9955 S   0  0  0  0  0  0  0  0  0  0  0  0
    3.7110   -0.4800   -2.0674 C   0  0  0  0  0  0  0  0  0  0  0  0
   -2.8665    0.0554   -0.3998 C   0  0  0  0  0  0  0  0  0  0  0  0
   -3.1512    1.2977   -0.9769 C   0  0  0  0  0  0  0  0  0  0  0  0
   -4.4600    1.7792   -1.0047 C   0  0  0  0  0  0  0  0  0  0  0  0
   -5.3992    1.2617   -0.1092 C   0  0  0  0  0  0  0  0  0  0  0  0
   -5.0673    0.0819    0.5623 C   0  0  0  0  0  0  0  0  0  0  0  0
   -3.9155   -0.6300    0.2137 C   0  0  0  0  0  0  0  0  0  0  0  0
   -0.7459    0.9743    1.4879 C   0  0  0  0  0  0  0  0  0  0  0  0
    0.1415    0.7732    2.5532 C   0  0  0  0  0  0  0  0  0  0  0  0
    0.1679    1.6253    3.6581 C   0  0  0  0  0  0  0  0  0  0  0  0
   -0.8307    2.5874    3.8213 C   0  0  0  0  0  0  0  0  0  0  0  0
   -1.7547    2.7568    2.7926 C   0  0  0  0  0  0  0  0  0  0  0  0
   -1.5538    2.1122    1.5704 C   0  0  0  0  0  0  0  0  0  0  0  0
   -0.9115    3.3940    4.9621 O   0  0  0  0  0  0  0  0  0  0  0  0
   -6.7285    1.9682    0.2007 C   0  0  0  0  0  0  0  0  0  0  0  0
   -1.6244    4.6337    4.8450 C   0  0  0  0  0  0  0  0  0  0  0  0
   -7.5121    1.3201    1.3675 C   0  0  0  0  0  0  0  0  0  0  0  0
   -6.4565    3.4489    0.5500 C   0  0  0  0  0  0  0  0  0  0  0  0
    1.2408   -0.7268    0.3360 H   0  0  0  0  0  0  0  0  0  0  0  0
    0.1619   -3.2242   -2.4609 H   0  0  0  0  0  0  0  0  0  0  0  0
    0.8670   -3.4886   -0.8652 H   0  0  0  0  0  0  0  0  0  0  0  0
   -3.3126   -1.6139   -2.3759 H   0  0  0  0  0  0  0  0  0  0  0  0
   -2.2992   -3.0373   -2.3624 H   0  0  0  0  0  0  0  0  0  0  0  0
   -1.8827   -1.6779   -3.3782 H   0  0  0  0  0  0  0  0  0  0  0  0
    1.9145   -2.0473   -3.1206 H   0  0  0  0  0  0  0  0  0  0  0  0
    2.7255   -1.4124   -0.4057 H   0  0  0  0  0  0  0  0  0  0  0  0
    1.6793   -0.4116   -1.4138 H   0  0  0  0  0  0  0  0  0  0  0  0
    2.5926   -4.2720   -2.6415 H   0  0  0  0  0  0  0  0  0  0  0  0
    3.2826   -3.6427   -1.1462 H   0  0  0  0  0  0  0  0  0  0  0  0
    4.0524   -2.6770   -3.8978 H   0  0  0  0  0  0  0  0  0  0  0  0
    4.9687   -3.8398   -2.9846 H   0  0  0  0  0  0  0  0  0  0  0  0
    3.4916   -0.2444   -3.0878 H   0  0  0  0  0  0  0  0  0  0  0  0
    3.9710    0.4201   -1.5506 H   0  0  0  0  0  0  0  0  0  0  0  0
   -2.3885    1.8610   -1.3843 H   0  0  0  0  0  0  0  0  0  0  0  0
   -4.7319    2.5105   -1.6801 H   0  0  0  0  0  0  0  0  0  0  0  0
   -5.6758   -0.2659    1.3198 H   0  0  0  0  0  0  0  0  0  0  0  0
   -3.8428   -1.6413    0.4062 H   0  0  0  0  0  0  0  0  0  0  0  0
    0.7931   -0.0264    2.5200 H   0  0  0  0  0  0  0  0  0  0  0  0
    0.9253    1.5443    4.3544 H   0  0  0  0  0  0  0  0  0  0  0  0
   -2.5834    3.3556    2.9331 H   0  0  0  0  0  0  0  0  0  0  0  0
   -2.0065    2.4797    0.7189 H   0  0  0  0  0  0  0  0  0  0  0  0
   -7.3322    1.8782   -0.6781 H   0  0  0  0  0  0  0  0  0  0  0  0
   -1.6075    5.1450    5.7848 H   0  0  0  0  0  0  0  0  0  0  0  0
   -2.6380    4.4371    4.5642 H   0  0  0  0  0  0  0  0  0  0  0  0
   -1.1594    5.2434    4.0988 H   0  0  0  0  0  0  0  0  0  0  0  0
   -6.9367    1.3917    2.2668 H   0  0  0  0  0  0  0  0  0  0  0  0
   -7.6978    0.2903    1.1439 H   0  0  0  0  0  0  0  0  0  0  0  0
   -8.4435    1.8302    1.4985 H   0  0  0  0  0  0  0  0  0  0  0  0
   -5.8520    3.5022    1.4312 H   0  0  0  0  0  0  0  0  0  0  0  0
   -7.3854    3.9508    0.7238 H   0  0  0  0  0  0  0  0  0  0  0  0
   -5.9438    3.9188   -0.2632 H   0  0  0  0  0  0  0  0  0  0  0  0
  1  5  2  0  0  0  0
  1  2  1  0  0  0  0
  2  3  1  0  0  0  0
  3  4  2  0  0  0  0
  4  5  1  0  0  0  0
  5 31  1  0  0  0  0
  6  4  1  0  0  0  0
  6 32  1  0  0  0  0
  6 33  1  0  0  0  0
  7  3  1  0  0  0  0
  7 34  1  0  0  0  0
  7 35  1  0  0  0  0
  7 36  1  0  0  0  0
  8  6  1  0  0  0  0
  8  9  1  0  0  0  0
  8 10  1  0  0  0  0
  8 37  1  0  0  0  0
  9 38  1  0  0  0  0
  9 39  1  0  0  0  0
 10 11  1  0  0  0  0
 10 40  1  0  0  0  0
 10 41  1  0  0  0  0
 11 12  1  0  0  0  0
 11 42  1  0  0  0  0
 11 43  1  0  0  0  0
 12 13  1  0  0  0  0
 13  9  1  0  0  0  0
 13 44  1  0  0  0  0
 13 45  1  0  0  0  0
 14 15  2  0  0  0  0
 14  2  1  0  0  0  0
 14 19  1  0  0  0  0
 15 16  1  0  0  0  0
 15 46  1  0  0  0  0
 16 17  2  0  0  0  0
 16 47  1  0  0  0  0
 17 18  1  0  0  0  0
 17 27  1  0  0  0  0
 18 19  2  0  0  0  0
 18 48  1  0  0  0  0
 19 49  1  0  0  0  0
 20 21  2  0  0  0  0
 20  1  1  0  0  0  0
 20 25  1  0  0  0  0
 21 22  1  0  0  0  0
 21 50  1  0  0  0  0
 22 23  2  0  0  0  0
 22 51  1  0  0  0  0
 23 24  1  0  0  0  0
 23 26  1  0  0  0  0
 24 25  2  0  0  0  0
 24 52  1  0  0  0  0
 25 53  1  0  0  0  0
 27 54  1  0  0  0  0
 28 26  1  0  0  0  0
 28 55  1  0  0  0  0
 28 56  1  0  0  0  0
 28 57  1  0  0  0  0
 29 27  1  0  0  0  0
 29 58  1  0  0  0  0
 29 59  1  0  0  0  0
 29 60  1  0  0  0  0
 30 27  1  0  0  0  0
 30 61  1  0  0  0  0
 30 62  1  0  0  0  0
 30 63  1  0  0  0  0
M  CHG  1   8   1
M  END
$$$$
