# Supplementary material for: Combined computational and classical medicinal chemistry procedure to disclose novel pyrrole-based compounds as potential antituberculosis agents
Source: J Comput Aided Mol Des. 2026 Apr 6;40(1):92. doi: 10.1007/s10822-026-00794-6 (PMC13053371; doi:10.1007/s10822-026-00794-6)
Supplement: Supplementary file 2 — Supplementary Material 2 [file 10822_2026_794_MOESM2_ESM.zip › Dataset.M_3-D_QSAR_Splitted_170/mols/TestSet/BMC2010_26.sdf]

string
 OpenBabel10172509163D

 63 66  0  0  0  0  0  0  0  0999 V2000
   -1.2008   -0.2836   -0.4670 C   0  0  0  0  0  0  0  0  0  0  0  0
   -0.2175   -0.2577    0.4781 N   0  0  0  0  0  0  0  0  0  0  0  0
    0.8215   -1.0467    0.0912 C   0  0  0  0  0  0  0  0  0  0  0  0
    0.4659   -1.6618   -1.1065 C   0  0  0  0  0  0  0  0  0  0  0  0
   -0.7610   -1.1278   -1.4916 C   0  0  0  0  0  0  0  0  0  0  0  0
    1.2016   -2.8164   -1.7980 C   0  0  0  0  0  0  0  0  0  0  0  0
    2.2735   -1.1918    0.6024 C   0  0  0  0  0  0  0  0  0  0  0  0
    2.6710   -2.6262   -1.8002 N   0  3  0  0  0  0  0  0  0  0  0  0
    2.9927   -1.2171   -2.1274 C   0  0  0  0  0  0  0  0  0  0  0  0
    3.3492   -3.5775   -2.7085 C   0  0  0  0  0  0  0  0  0  0  0  0
    4.8852   -3.5056   -2.6218 C   0  0  0  0  0  0  0  0  0  0  0  0
    5.4232   -1.8784   -3.2053 S   0  0  0  0  0  0  0  0  0  0  0  0
    4.4982   -0.9036   -1.9881 C   0  0  0  0  0  0  0  0  0  0  0  0
   -0.2770    0.3752    1.4374 C   0  0  0  0  0  0  0  0  0  0  0  0
   -0.3543    1.7685    1.3839 C   0  0  0  0  0  0  0  0  0  0  0  0
   -0.0432    2.5526    2.4918 C   0  0  0  0  0  0  0  0  0  0  0  0
   -0.1730    2.0147    3.7724 C   0  0  0  0  0  0  0  0  0  0  0  0
   -0.5034    0.6618    3.8495 C   0  0  0  0  0  0  0  0  0  0  0  0
   -0.6806   -0.0960    2.6899 C   0  0  0  0  0  0  0  0  0  0  0  0
   -2.6164    0.2047   -0.4932 C   0  0  0  0  0  0  0  0  0  0  0  0
   -3.1162    0.9567   -1.5617 C   0  0  0  0  0  0  0  0  0  0  0  0
   -4.2374    1.7711   -1.3788 C   0  0  0  0  0  0  0  0  0  0  0  0
   -5.1247    1.5286   -0.3279 C   0  0  0  0  0  0  0  0  0  0  0  0
   -4.7548    0.5699    0.6174 C   0  0  0  0  0  0  0  0  0  0  0  0
   -3.4796   -0.0071    0.5882 C   0  0  0  0  0  0  0  0  0  0  0  0
   -6.5097    2.1935   -0.2455 C   0  0  0  0  0  0  0  0  0  0  0  0
   -0.6011    3.0749    5.1310 S   0  0  0  0  0  0  0  0  0  0  0  0
   -7.3902    1.6720    0.9168 C   0  0  0  0  0  0  0  0  0  0  0  0
   -2.0544    3.9056    4.4291 C   0  0  0  0  0  0  0  0  0  0  0  0
   -8.5041    2.6838    1.2622 C   0  0  0  0  0  0  0  0  0  0  0  0
   -1.2574   -1.3206   -2.3756 H   0  0  0  0  0  0  0  0  0  0  0  0
    0.8619   -2.8835   -2.8104 H   0  0  0  0  0  0  0  0  0  0  0  0
    0.9885   -3.7127   -1.2539 H   0  0  0  0  0  0  0  0  0  0  0  0
    2.3804   -0.6643    1.5272 H   0  0  0  0  0  0  0  0  0  0  0  0
    2.9486   -0.7843   -0.1208 H   0  0  0  0  0  0  0  0  0  0  0  0
    2.4963   -2.2272    0.7546 H   0  0  0  0  0  0  0  0  0  0  0  0
    3.0260   -2.8278   -0.8654 H   0  0  0  0  0  0  0  0  0  0  0  0
    2.4470   -0.5783   -1.4648 H   0  0  0  0  0  0  0  0  0  0  0  0
    2.7205   -1.0515   -3.1489 H   0  0  0  0  0  0  0  0  0  0  0  0
    3.0543   -3.3580   -3.7133 H   0  0  0  0  0  0  0  0  0  0  0  0
    3.0589   -4.5637   -2.4119 H   0  0  0  0  0  0  0  0  0  0  0  0
    5.3167   -4.2689   -3.2351 H   0  0  0  0  0  0  0  0  0  0  0  0
    5.2008   -3.6531   -1.6101 H   0  0  0  0  0  0  0  0  0  0  0  0
    4.6647    0.1388   -2.1629 H   0  0  0  0  0  0  0  0  0  0  0  0
    4.8282   -1.1528   -1.0012 H   0  0  0  0  0  0  0  0  0  0  0  0
   -0.6476    2.2258    0.5065 H   0  0  0  0  0  0  0  0  0  0  0  0
    0.2809    3.5243    2.3665 H   0  0  0  0  0  0  0  0  0  0  0  0
   -0.6181    0.2161    4.7732 H   0  0  0  0  0  0  0  0  0  0  0  0
   -1.1204   -1.0270    2.7595 H   0  0  0  0  0  0  0  0  0  0  0  0
   -2.6572    0.9102   -2.4848 H   0  0  0  0  0  0  0  0  0  0  0  0
   -4.4107    2.5570   -2.0248 H   0  0  0  0  0  0  0  0  0  0  0  0
   -5.4283    0.2837    1.3451 H   0  0  0  0  0  0  0  0  0  0  0  0
   -3.1712   -0.5978    1.3762 H   0  0  0  0  0  0  0  0  0  0  0  0
   -7.0251    2.0125   -1.1655 H   0  0  0  0  0  0  0  0  0  0  0  0
   -6.3431    3.2349   -0.0647 H   0  0  0  0  0  0  0  0  0  0  0  0
   -6.7763    1.5189    1.7797 H   0  0  0  0  0  0  0  0  0  0  0  0
   -7.8460    0.7525    0.6140 H   0  0  0  0  0  0  0  0  0  0  0  0
   -2.4471    4.6002    5.1420 H   0  0  0  0  0  0  0  0  0  0  0  0
   -2.8015    3.1773    4.1918 H   0  0  0  0  0  0  0  0  0  0  0  0
   -1.7712    4.4289    3.5398 H   0  0  0  0  0  0  0  0  0  0  0  0
   -8.0629    3.6096    1.5673 H   0  0  0  0  0  0  0  0  0  0  0  0
   -9.1044    2.2954    2.0582 H   0  0  0  0  0  0  0  0  0  0  0  0
   -9.1169    2.8476    0.4005 H   0  0  0  0  0  0  0  0  0  0  0  0
  1  5  2  0  0  0  0
  1  2  1  0  0  0  0
  2  3  1  0  0  0  0
  3  4  2  0  0  0  0
  4  5  1  0  0  0  0
  5 31  1  0  0  0  0
  6  4  1  0  0  0  0
  6 32  1  0  0  0  0
  6 33  1  0  0  0  0
  7  3  1  0  0  0  0
  7 34  1  0  0  0  0
  7 35  1  0  0  0  0
  7 36  1  0  0  0  0
  8  6  1  0  0  0  0
  8  9  1  0  0  0  0
  8 10  1  0  0  0  0
  8 37  1  0  0  0  0
  9 38  1  0  0  0  0
  9 39  1  0  0  0  0
 10 11  1  0  0  0  0
 10 40  1  0  0  0  0
 10 41  1  0  0  0  0
 11 12  1  0  0  0  0
 11 42  1  0  0  0  0
 11 43  1  0  0  0  0
 12 13  1  0  0  0  0
 13  9  1  0  0  0  0
 13 44  1  0  0  0  0
 13 45  1  0  0  0  0
 14 15  2  0  0  0  0
 14  2  1  0  0  0  0
 14 19  1  0  0  0  0
 15 16  1  0  0  0  0
 15 46  1  0  0  0  0
 16 17  2  0  0  0  0
 16 47  1  0  0  0  0
 17 18  1  0  0  0  0
 17 27  1  0  0  0  0
 18 19  2  0  0  0  0
 18 48  1  0  0  0  0
 19 49  1  0  0  0  0
 20 21  2  0  0  0  0
 20  1  1  0  0  0  0
 20 25  1  0  0  0  0
 21 22  1  0  0  0  0
 21 50  1  0  0  0  0
 22 23  2  0  0  0  0
 22 51  1  0  0  0  0
 23 24  1  0  0  0  0
 23 26  1  0  0  0  0
 24 25  2  0  0  0  0
 24 52  1  0  0  0  0
 25 53  1  0  0  0  0
 26 28  1  0  0  0  0
 26 54  1  0  0  0  0
 26 55  1  0  0  0  0
 27 29  1  0  0  0  0
 28 30  1  0  0  0  0
 28 56  1  0  0  0  0
 28 57  1  0  0  0  0
 29 58  1  0  0  0  0
 29 59  1  0  0  0  0
 29 60  1  0  0  0  0
 30 61  1  0  0  0  0
 30 62  1  0  0  0  0
 30 63  1  0  0  0  0
M  CHG  1   8   1
M  END
$$$$
