# Supplementary material for: Combined computational and classical medicinal chemistry procedure to disclose novel pyrrole-based compounds as potential antituberculosis agents
Source: J Comput Aided Mol Des. 2026 Apr 6;40(1):92. doi: 10.1007/s10822-026-00794-6 (PMC13053371; doi:10.1007/s10822-026-00794-6)
Supplement: Supplementary file 2 — Supplementary Material 2 [file 10822_2026_794_MOESM2_ESM.zip › Dataset.M_3-D_QSAR_Splitted_170/mols/TestSet/CMC2006_03e.sdf]

string
 OpenBabel10172509163D

 46 48  0  0  0  0  0  0  0  0999 V2000
   -0.0699   -1.2253   -0.6276 C   0  0  0  0  0  0  0  0  0  0  0  0
    1.2095   -0.8601   -0.3902 N   0  0  0  0  0  0  0  0  0  0  0  0
    1.2583   -0.0219    0.6730 C   0  0  0  0  0  0  0  0  0  0  0  0
   -0.0311    0.1267    1.1758 C   0  0  0  0  0  0  0  0  0  0  0  0
   -0.8647   -0.6314    0.3620 C   0  0  0  0  0  0  0  0  0  0  0  0
   -0.5648   -2.2985   -1.6133 C   0  0  0  0  0  0  0  0  0  0  0  0
   -2.3692   -0.5154    0.3704 C   0  0  0  0  0  0  0  0  0  0  0  0
    2.0872   -1.1717   -1.0188 C   0  0  0  0  0  0  0  0  0  0  0  0
    2.9977   -0.2425   -1.5319 C   0  0  0  0  0  0  0  0  0  0  0  0
    4.1853   -0.6802   -2.1237 C   0  0  0  0  0  0  0  0  0  0  0  0
    4.2965   -2.0018   -2.5607 C   0  0  0  0  0  0  0  0  0  0  0  0
    3.2713   -2.8932   -2.2548 C   0  0  0  0  0  0  0  0  0  0  0  0
    2.3256   -2.5207   -1.2999 C   0  0  0  0  0  0  0  0  0  0  0  0
   -3.0247   -0.0114   -0.5973 N   0  0  0  0  0  0  0  0  0  0  0  0
   -4.1487    2.0476   -1.0777 C   0  0  0  0  0  0  0  0  0  0  0  0
   -5.4932    2.0917   -0.3174 C   0  0  0  0  0  0  0  0  0  0  0  0
   -6.0746    3.2937    0.0838 C   0  0  0  0  0  0  0  0  0  0  0  0
   -6.2880    0.9524   -0.1685 C   0  0  0  0  0  0  0  0  0  0  0  0
   -7.1704    3.3493    0.9461 C   0  0  0  0  0  0  0  0  0  0  0  0
   -7.9345    2.2078    1.1156 C   0  0  0  0  0  0  0  0  0  0  0  0
   -7.5139    1.0353    0.4832 C   0  0  0  0  0  0  0  0  0  0  0  0
    5.5275   -2.5251   -3.2988 C   0  0  0  0  0  0  0  0  0  0  0  0
    2.4463    0.7466    1.2516 C   0  0  0  0  0  0  0  0  0  0  0  0
    5.3749   -3.8330   -3.6374 F   0  0  0  0  0  0  0  0  0  0  0  0
    6.6138   -2.3923   -2.4921 F   0  0  0  0  0  0  0  0  0  0  0  0
    5.7209   -1.7907   -4.4280 F   0  0  0  0  0  0  0  0  0  0  0  0
   -3.0950    1.3766   -0.3509 O   0  0  0  0  0  0  0  0  0  0  0  0
   -0.3131    0.6899    1.9933 H   0  0  0  0  0  0  0  0  0  0  0  0
   -1.6326   -2.3546   -1.5729 H   0  0  0  0  0  0  0  0  0  0  0  0
   -0.1475   -3.2471   -1.3469 H   0  0  0  0  0  0  0  0  0  0  0  0
   -0.2585   -2.0400   -2.6054 H   0  0  0  0  0  0  0  0  0  0  0  0
   -2.8877   -0.8586    1.1941 H   0  0  0  0  0  0  0  0  0  0  0  0
    2.7923    0.7672   -1.4734 H   0  0  0  0  0  0  0  0  0  0  0  0
    4.9777   -0.0289   -2.2375 H   0  0  0  0  0  0  0  0  0  0  0  0
    3.2126   -3.8101   -2.7248 H   0  0  0  0  0  0  0  0  0  0  0  0
    1.7959   -3.2485   -0.7952 H   0  0  0  0  0  0  0  0  0  0  0  0
   -3.8377    3.0525   -1.2736 H   0  0  0  0  0  0  0  0  0  0  0  0
   -4.3143    1.4905   -1.9761 H   0  0  0  0  0  0  0  0  0  0  0  0
   -5.6786    4.1781   -0.2713 H   0  0  0  0  0  0  0  0  0  0  0  0
   -5.9646    0.0468   -0.5431 H   0  0  0  0  0  0  0  0  0  0  0  0
   -7.4055    4.2212    1.4457 H   0  0  0  0  0  0  0  0  0  0  0  0
   -8.7901    2.2224    1.6924 H   0  0  0  0  0  0  0  0  0  0  0  0
   -8.1300    0.2076    0.5001 H   0  0  0  0  0  0  0  0  0  0  0  0
    3.3357    0.4824    0.7187 H   0  0  0  0  0  0  0  0  0  0  0  0
    2.5628    0.4974    2.2856 H   0  0  0  0  0  0  0  0  0  0  0  0
    2.2720    1.7979    1.1555 H   0  0  0  0  0  0  0  0  0  0  0  0
  1  5  2  0  0  0  0
  1  2  1  0  0  0  0
  2  3  1  0  0  0  0
  3  4  2  0  0  0  0
  4  5  1  0  0  0  0
  4 28  1  0  0  0  0
  6  1  1  0  0  0  0
  6 29  1  0  0  0  0
  6 30  1  0  0  0  0
  6 31  1  0  0  0  0
  7  5  1  0  0  0  0
  7 32  1  0  0  0  0
  8  9  2  0  0  0  0
  8  2  1  0  0  0  0
  8 13  1  0  0  0  0
  9 10  1  0  0  0  0
  9 33  1  0  0  0  0
 10 11  2  0  0  0  0
 10 34  1  0  0  0  0
 11 12  1  0  0  0  0
 11 22  1  0  0  0  0
 12 13  2  0  0  0  0
 12 35  1  0  0  0  0
 13 36  1  0  0  0  0
 14  7  2  0  0  0  0
 15 37  1  0  0  0  0
 15 38  1  0  0  0  0
 16 15  1  0  0  0  0
 17 16  1  0  0  0  0
 17 39  1  0  0  0  0
 18 16  2  0  0  0  0
 18 40  1  0  0  0  0
 19 17  2  0  0  0  0
 19 41  1  0  0  0  0
 20 19  1  0  0  0  0
 20 42  1  0  0  0  0
 21 20  2  0  0  0  0
 21 18  1  0  0  0  0
 21 43  1  0  0  0  0
 23  3  1  0  0  0  0
 23 44  1  0  0  0  0
 23 45  1  0  0  0  0
 23 46  1  0  0  0  0
 24 22  1  0  0  0  0
 25 22  1  0  0  0  0
 26 22  1  0  0  0  0
 27 15  1  0  0  0  0
 27 14  1  0  0  0  0
M  END
$$$$
