# Supplementary material for: Combined computational and classical medicinal chemistry procedure to disclose novel pyrrole-based compounds as potential antituberculosis agents
Source: J Comput Aided Mol Des. 2026 Apr 6;40(1):92. doi: 10.1007/s10822-026-00794-6 (PMC13053371; doi:10.1007/s10822-026-00794-6)
Supplement: Supplementary file 2 — Supplementary Material 2 [file 10822_2026_794_MOESM2_ESM.zip › Dataset.M_3-D_QSAR_Splitted_170/mols/TestSet/CMC2006_05a.sdf]

string
 OpenBabel10172509163D

 43 45  0  0  0  0  0  0  0  0999 V2000
   -1.0336   -0.6824   -1.2201 C   0  0  0  0  0  0  0  0  0  0  0  0
    0.1937   -0.7073   -0.6391 N   0  0  0  0  0  0  0  0  0  0  0  0
    0.1751   -0.0089    0.5256 C   0  0  0  0  0  0  0  0  0  0  0  0
   -1.1134    0.4732    0.7184 C   0  0  0  0  0  0  0  0  0  0  0  0
   -1.8538    0.0730   -0.3862 C   0  0  0  0  0  0  0  0  0  0  0  0
   -1.5825   -1.5205   -2.3893 C   0  0  0  0  0  0  0  0  0  0  0  0
   -3.3338    0.3206   -0.4885 C   0  0  0  0  0  0  0  0  0  0  0  0
    1.1115   -1.1697   -1.0942 C   0  0  0  0  0  0  0  0  0  0  0  0
    2.2392   -0.4009   -1.4039 C   0  0  0  0  0  0  0  0  0  0  0  0
    3.4537   -1.0221   -1.7046 C   0  0  0  0  0  0  0  0  0  0  0  0
    3.4705   -2.3703   -2.0590 C   0  0  0  0  0  0  0  0  0  0  0  0
    2.2937   -3.1097   -1.9616 C   0  0  0  0  0  0  0  0  0  0  0  0
    1.1906   -2.5478   -1.3190 C   0  0  0  0  0  0  0  0  0  0  0  0
   -3.9015    0.4438   -1.6262 N   0  0  0  0  0  0  0  0  0  0  0  0
   -5.0285    2.3474   -0.5759 C   0  0  0  0  0  0  0  0  0  0  0  0
   -6.3990    2.5106    0.0937 C   0  0  0  0  0  0  0  0  0  0  0  0
   -7.4922    1.7363   -0.3052 C   0  0  0  0  0  0  0  0  0  0  0  0
   -6.5086    3.3196    1.2271 C   0  0  0  0  0  0  0  0  0  0  0  0
   -8.6924    1.7937    0.4053 C   0  0  0  0  0  0  0  0  0  0  0  0
   -8.8135    2.6443    1.5031 C   0  0  0  0  0  0  0  0  0  0  0  0
   -7.7166    3.3999    1.9210 C   0  0  0  0  0  0  0  0  0  0  0  0
    4.5981   -2.9524   -2.4582 F   0  0  0  0  0  0  0  0  0  0  0  0
    1.3210    0.3976    1.4593 C   0  0  0  0  0  0  0  0  0  0  0  0
   -9.9597    2.7095    2.1703 F   0  0  0  0  0  0  0  0  0  0  0  0
   -5.0403    1.2712   -1.5279 O   0  0  0  0  0  0  0  0  0  0  0  0
   -1.4535    1.0211    1.5241 H   0  0  0  0  0  0  0  0  0  0  0  0
   -2.5951   -1.2368   -2.5869 H   0  0  0  0  0  0  0  0  0  0  0  0
   -1.5466   -2.5584   -2.1318 H   0  0  0  0  0  0  0  0  0  0  0  0
   -0.9872   -1.3486   -3.2617 H   0  0  0  0  0  0  0  0  0  0  0  0
   -3.8985    0.3919    0.3723 H   0  0  0  0  0  0  0  0  0  0  0  0
    2.1732    0.6290   -1.4101 H   0  0  0  0  0  0  0  0  0  0  0  0
    4.3343   -0.4855   -1.6646 H   0  0  0  0  0  0  0  0  0  0  0  0
    2.2389   -4.0603   -2.3595 H   0  0  0  0  0  0  0  0  0  0  0  0
    0.4206   -3.1587   -1.0044 H   0  0  0  0  0  0  0  0  0  0  0  0
   -4.2953    2.1407    0.1755 H   0  0  0  0  0  0  0  0  0  0  0  0
   -4.7937    3.2544   -1.0927 H   0  0  0  0  0  0  0  0  0  0  0  0
   -7.4117    1.1195   -1.1286 H   0  0  0  0  0  0  0  0  0  0  0  0
   -5.6923    3.8605    1.5529 H   0  0  0  0  0  0  0  0  0  0  0  0
   -9.4905    1.2061    0.1177 H   0  0  0  0  0  0  0  0  0  0  0  0
   -7.7991    4.0180    2.7433 H   0  0  0  0  0  0  0  0  0  0  0  0
    2.2254   -0.0782    1.1421 H   0  0  0  0  0  0  0  0  0  0  0  0
    1.0906    0.0950    2.4594 H   0  0  0  0  0  0  0  0  0  0  0  0
    1.4469    1.4597    1.4280 H   0  0  0  0  0  0  0  0  0  0  0  0
  1  5  2  0  0  0  0
  1  2  1  0  0  0  0
  2  3  1  0  0  0  0
  3  4  2  0  0  0  0
  4  5  1  0  0  0  0
  4 26  1  0  0  0  0
  6  1  1  0  0  0  0
  6 27  1  0  0  0  0
  6 28  1  0  0  0  0
  6 29  1  0  0  0  0
  7  5  1  0  0  0  0
  7 30  1  0  0  0  0
  8  9  2  0  0  0  0
  8  2  1  0  0  0  0
  8 13  1  0  0  0  0
  9 10  1  0  0  0  0
  9 31  1  0  0  0  0
 10 11  2  0  0  0  0
 10 32  1  0  0  0  0
 11 12  1  0  0  0  0
 11 22  1  0  0  0  0
 12 13  2  0  0  0  0
 12 33  1  0  0  0  0
 13 34  1  0  0  0  0
 14  7  2  0  0  0  0
 15 35  1  0  0  0  0
 15 36  1  0  0  0  0
 16 15  1  0  0  0  0
 17 16  1  0  0  0  0
 17 37  1  0  0  0  0
 18 16  2  0  0  0  0
 18 38  1  0  0  0  0
 19 17  2  0  0  0  0
 19 39  1  0  0  0  0
 20 19  1  0  0  0  0
 20 24  1  0  0  0  0
 21 20  2  0  0  0  0
 21 18  1  0  0  0  0
 21 40  1  0  0  0  0
 23  3  1  0  0  0  0
 23 41  1  0  0  0  0
 23 42  1  0  0  0  0
 23 43  1  0  0  0  0
 25 15  1  0  0  0  0
 25 14  1  0  0  0  0
M  END
$$$$
