# Supplementary material for: Combined computational and classical medicinal chemistry procedure to disclose novel pyrrole-based compounds as potential antituberculosis agents
Source: J Comput Aided Mol Des. 2026 Apr 6;40(1):92. doi: 10.1007/s10822-026-00794-6 (PMC13053371; doi:10.1007/s10822-026-00794-6)
Supplement: Supplementary file 2 — Supplementary Material 2 [file 10822_2026_794_MOESM2_ESM.zip › Dataset.M_3-D_QSAR_Splitted_170/mols/TestSet/CMC2006_11c.sdf]

string
 OpenBabel10172509163D

 38 40  0  0  0  0  0  0  0  0999 V2000
   -0.5646   -1.0810   -0.4375 C   0  0  0  0  0  0  0  0  0  0  0  0
    0.7222   -0.6761   -0.3319 N   0  0  0  0  0  0  0  0  0  0  0  0
    0.7902    0.2460    0.6346 N   0  0  0  0  0  0  0  0  0  0  0  0
   -0.4532    0.5075    1.0921 C   0  0  0  0  0  0  0  0  0  0  0  0
   -1.3546   -0.3131    0.4155 C   0  0  0  0  0  0  0  0  0  0  0  0
   -1.0649   -2.1914   -1.1108 O   0  0  0  0  0  0  0  0  0  0  0  0
   -2.8615   -0.3380    0.5745 C   0  0  0  0  0  0  0  0  0  0  0  0
    1.6068   -1.0947   -0.9060 C   0  0  0  0  0  0  0  0  0  0  0  0
    1.6678   -2.4075   -1.3996 C   0  0  0  0  0  0  0  0  0  0  0  0
    2.7951   -2.9004   -2.0508 C   0  0  0  0  0  0  0  0  0  0  0  0
    3.8477   -2.0457   -2.3643 C   0  0  0  0  0  0  0  0  0  0  0  0
    3.7701   -0.7110   -1.9702 C   0  0  0  0  0  0  0  0  0  0  0  0
    2.6747   -0.2491   -1.2350 C   0  0  0  0  0  0  0  0  0  0  0  0
   -0.7368    1.3504    2.3383 C   0  0  0  0  0  0  0  0  0  0  0  0
   -3.3252   -1.2936    1.1716 O   0  0  0  0  0  0  0  0  0  0  0  0
   -3.7780    0.7873    0.1239 C   0  0  0  0  0  0  0  0  0  0  0  0
   -5.0704    0.9952    0.6336 C   0  0  0  0  0  0  0  0  0  0  0  0
   -3.3213    1.6968   -0.8354 C   0  0  0  0  0  0  0  0  0  0  0  0
   -5.9013    1.9650    0.0695 C   0  0  0  0  0  0  0  0  0  0  0  0
   -5.5066    2.6702   -1.0654 C   0  0  0  0  0  0  0  0  0  0  0  0
   -4.2143    2.4933   -1.5549 C   0  0  0  0  0  0  0  0  0  0  0  0
   -5.6708    0.2269    1.8186 C   0  0  0  0  0  0  0  0  0  0  0  0
   -1.9857   -2.3647   -1.1091 H   0  0  0  0  0  0  0  0  0  0  0  0
    0.8514   -3.0265   -1.2758 H   0  0  0  0  0  0  0  0  0  0  0  0
    2.8503   -3.9000   -2.3012 H   0  0  0  0  0  0  0  0  0  0  0  0
    4.6713   -2.3940   -2.8795 H   0  0  0  0  0  0  0  0  0  0  0  0
    4.5281   -0.0580   -2.2235 H   0  0  0  0  0  0  0  0  0  0  0  0
    2.6519    0.7359   -0.9279 H   0  0  0  0  0  0  0  0  0  0  0  0
    0.1518    1.8727    2.6254 H   0  0  0  0  0  0  0  0  0  0  0  0
   -1.0489    0.7113    3.1377 H   0  0  0  0  0  0  0  0  0  0  0  0
   -1.5115    2.0563    2.1227 H   0  0  0  0  0  0  0  0  0  0  0  0
   -2.3084    1.7805   -1.0143 H   0  0  0  0  0  0  0  0  0  0  0  0
   -6.8191    2.1619    0.4984 H   0  0  0  0  0  0  0  0  0  0  0  0
   -6.1616    3.3138   -1.5363 H   0  0  0  0  0  0  0  0  0  0  0  0
   -3.9215    2.9441   -2.4359 H   0  0  0  0  0  0  0  0  0  0  0  0
   -4.9601   -0.4882    2.1770 H   0  0  0  0  0  0  0  0  0  0  0  0
   -6.5583   -0.2802    1.5021 H   0  0  0  0  0  0  0  0  0  0  0  0
   -5.9127    0.9133    2.6030 H   0  0  0  0  0  0  0  0  0  0  0  0
  1  5  2  0  0  0  0
  1  2  1  0  0  0  0
  2  3  1  0  0  0  0
  3  4  2  0  0  0  0
  4  5  1  0  0  0  0
  4 14  1  0  0  0  0
  6  1  1  0  0  0  0
  6 23  1  0  0  0  0
  7  5  1  0  0  0  0
  8  9  2  0  0  0  0
  8  2  1  0  0  0  0
  8 13  1  0  0  0  0
  9 10  1  0  0  0  0
  9 24  1  0  0  0  0
 10 11  2  0  0  0  0
 10 25  1  0  0  0  0
 11 12  1  0  0  0  0
 11 26  1  0  0  0  0
 12 13  2  0  0  0  0
 12 27  1  0  0  0  0
 13 28  1  0  0  0  0
 14 29  1  0  0  0  0
 14 30  1  0  0  0  0
 14 31  1  0  0  0  0
 15  7  2  0  0  0  0
 16  7  1  0  0  0  0
 17 16  2  0  0  0  0
 17 22  1  0  0  0  0
 18 16  1  0  0  0  0
 18 32  1  0  0  0  0
 19 17  1  0  0  0  0
 19 33  1  0  0  0  0
 20 19  2  0  0  0  0
 20 34  1  0  0  0  0
 21 20  1  0  0  0  0
 21 18  2  0  0  0  0
 21 35  1  0  0  0  0
 22 36  1  0  0  0  0
 22 37  1  0  0  0  0
 22 38  1  0  0  0  0
M  END
$$$$
