# Supplementary material for: Combined computational and classical medicinal chemistry procedure to disclose novel pyrrole-based compounds as potential antituberculosis agents
Source: J Comput Aided Mol Des. 2026 Apr 6;40(1):92. doi: 10.1007/s10822-026-00794-6 (PMC13053371; doi:10.1007/s10822-026-00794-6)
Supplement: Supplementary file 2 — Supplementary Material 2 [file 10822_2026_794_MOESM2_ESM.zip › Dataset.M_3-D_QSAR_Splitted_170/mols/TestSet/CMC2006_11d.sdf]

string
 OpenBabel10172509163D

 35 37  0  0  0  0  0  0  0  0999 V2000
   -1.5223   -0.9695   -0.9028 C   0  0  0  0  0  0  0  0  0  0  0  0
   -0.2369   -0.7186   -0.5612 N   0  0  0  0  0  0  0  0  0  0  0  0
   -0.2337    0.3222    0.2723 N   0  0  0  0  0  0  0  0  0  0  0  0
   -1.4814    0.7955    0.4464 C   0  0  0  0  0  0  0  0  0  0  0  0
   -2.3507   -0.0352   -0.2766 C   0  0  0  0  0  0  0  0  0  0  0  0
   -1.9770   -1.7029   -1.9910 O   0  0  0  0  0  0  0  0  0  0  0  0
   -3.8457    0.0108   -0.5554 C   0  0  0  0  0  0  0  0  0  0  0  0
    0.6964   -1.2750   -0.8798 C   0  0  0  0  0  0  0  0  0  0  0  0
    0.7280   -2.3918   -1.7321 C   0  0  0  0  0  0  0  0  0  0  0  0
    1.9245   -3.0015   -2.1118 C   0  0  0  0  0  0  0  0  0  0  0  0
    3.1420   -2.5556   -1.5991 C   0  0  0  0  0  0  0  0  0  0  0  0
    3.1407   -1.4796   -0.7129 C   0  0  0  0  0  0  0  0  0  0  0  0
    1.9349   -0.8537   -0.3699 C   0  0  0  0  0  0  0  0  0  0  0  0
   -1.7089    1.8937    1.4997 C   0  0  0  0  0  0  0  0  0  0  0  0
   -4.3475   -0.8142   -1.3006 O   0  0  0  0  0  0  0  0  0  0  0  0
   -4.7393    1.1498   -0.1306 C   0  0  0  0  0  0  0  0  0  0  0  0
   -6.0092    0.7962    0.3017 C   0  0  0  0  0  0  0  0  0  0  0  0
   -4.2644    2.4124    0.2341 C   0  0  0  0  0  0  0  0  0  0  0  0
   -6.9664    1.7785    0.5345 C   0  0  0  0  0  0  0  0  0  0  0  0
   -6.5315    3.0806    0.7718 C   0  0  0  0  0  0  0  0  0  0  0  0
   -5.1650    3.3664    0.7169 C   0  0  0  0  0  0  0  0  0  0  0  0
   -8.2353    1.4345    0.7302 F   0  0  0  0  0  0  0  0  0  0  0  0
   -2.8970   -1.8126   -2.1306 H   0  0  0  0  0  0  0  0  0  0  0  0
   -0.1621   -2.7733   -2.0887 H   0  0  0  0  0  0  0  0  0  0  0  0
    1.9080   -3.7895   -2.7780 H   0  0  0  0  0  0  0  0  0  0  0  0
    4.0264   -3.0130   -1.8703 H   0  0  0  0  0  0  0  0  0  0  0  0
    4.0289   -1.1436   -0.3089 H   0  0  0  0  0  0  0  0  0  0  0  0
    1.9580   -0.0536    0.2815 H   0  0  0  0  0  0  0  0  0  0  0  0
   -0.7653    2.2921    1.8091 H   0  0  0  0  0  0  0  0  0  0  0  0
   -2.2149    1.4773    2.3456 H   0  0  0  0  0  0  0  0  0  0  0  0
   -2.3047    2.6755    1.0769 H   0  0  0  0  0  0  0  0  0  0  0  0
   -6.2443   -0.1975    0.4509 H   0  0  0  0  0  0  0  0  0  0  0  0
   -3.2610    2.6379    0.1481 H   0  0  0  0  0  0  0  0  0  0  0  0
   -7.2118    3.8265    0.9860 H   0  0  0  0  0  0  0  0  0  0  0  0
   -4.8191    4.2855    1.0341 H   0  0  0  0  0  0  0  0  0  0  0  0
  1  5  2  0  0  0  0
  1  2  1  0  0  0  0
  2  3  1  0  0  0  0
  3  4  2  0  0  0  0
  4  5  1  0  0  0  0
  4 14  1  0  0  0  0
  6  1  1  0  0  0  0
  6 23  1  0  0  0  0
  7  5  1  0  0  0  0
  8  9  2  0  0  0  0
  8  2  1  0  0  0  0
  8 13  1  0  0  0  0
  9 10  1  0  0  0  0
  9 24  1  0  0  0  0
 10 11  2  0  0  0  0
 10 25  1  0  0  0  0
 11 12  1  0  0  0  0
 11 26  1  0  0  0  0
 12 13  2  0  0  0  0
 12 27  1  0  0  0  0
 13 28  1  0  0  0  0
 14 29  1  0  0  0  0
 14 30  1  0  0  0  0
 14 31  1  0  0  0  0
 15  7  2  0  0  0  0
 16  7  1  0  0  0  0
 17 16  2  0  0  0  0
 17 32  1  0  0  0  0
 18 16  1  0  0  0  0
 18 33  1  0  0  0  0
 19 17  1  0  0  0  0
 19 22  1  0  0  0  0
 20 19  2  0  0  0  0
 20 34  1  0  0  0  0
 21 20  1  0  0  0  0
 21 18  2  0  0  0  0
 21 35  1  0  0  0  0
M  END
$$$$
