# Supplementary material for: Combined computational and classical medicinal chemistry procedure to disclose novel pyrrole-based compounds as potential antituberculosis agents
Source: J Comput Aided Mol Des. 2026 Apr 6;40(1):92. doi: 10.1007/s10822-026-00794-6 (PMC13053371; doi:10.1007/s10822-026-00794-6)
Supplement: Supplementary file 2 — Supplementary Material 2 [file 10822_2026_794_MOESM2_ESM.zip › Dataset.M_3-D_QSAR_Splitted_170/mols/TestSet/CMC2006_11g.sdf]

string
 OpenBabel10172509163D

 35 37  0  0  0  0  0  0  0  0999 V2000
   -0.8187   -1.2039   -1.0203 C   0  0  0  0  0  0  0  0  0  0  0  0
    0.4171   -0.8798   -0.5843 N   0  0  0  0  0  0  0  0  0  0  0  0
    0.3337    0.0210    0.3958 N   0  0  0  0  0  0  0  0  0  0  0  0
   -0.9744    0.2321    0.6442 C   0  0  0  0  0  0  0  0  0  0  0  0
   -1.7496   -0.5308   -0.2303 C   0  0  0  0  0  0  0  0  0  0  0  0
   -1.1371   -2.3174   -1.7947 O   0  0  0  0  0  0  0  0  0  0  0  0
   -3.2576   -0.6622   -0.1846 C   0  0  0  0  0  0  0  0  0  0  0  0
    1.3604   -1.2522   -1.0429 C   0  0  0  0  0  0  0  0  0  0  0  0
    1.4745   -2.6016   -1.3913 C   0  0  0  0  0  0  0  0  0  0  0  0
    2.6577   -3.0883   -1.9528 C   0  0  0  0  0  0  0  0  0  0  0  0
    3.7602   -2.2489   -2.1125 C   0  0  0  0  0  0  0  0  0  0  0  0
    3.6514   -0.9014   -1.7688 C   0  0  0  0  0  0  0  0  0  0  0  0
    2.4315   -0.3950   -1.3181 C   0  0  0  0  0  0  0  0  0  0  0  0
   -1.4598    1.1872    1.7309 C   0  0  0  0  0  0  0  0  0  0  0  0
   -3.7200   -1.7911   -0.2074 O   0  0  0  0  0  0  0  0  0  0  0  0
   -4.2342    0.4904   -0.0463 C   0  0  0  0  0  0  0  0  0  0  0  0
   -3.9133    1.7065   -0.6561 C   0  0  0  0  0  0  0  0  0  0  0  0
   -5.4881    0.3742    0.5609 C   0  0  0  0  0  0  0  0  0  0  0  0
   -4.8051    2.7799   -0.6206 C   0  0  0  0  0  0  0  0  0  0  0  0
   -5.9633    2.7015    0.1524 C   0  0  0  0  0  0  0  0  0  0  0  0
   -6.2708    1.5049    0.7983 C   0  0  0  0  0  0  0  0  0  0  0  0
   -2.0243   -2.4686   -2.0553 H   0  0  0  0  0  0  0  0  0  0  0  0
    0.6805   -3.2415   -1.2328 H   0  0  0  0  0  0  0  0  0  0  0  0
    2.7163   -4.0745   -2.2511 H   0  0  0  0  0  0  0  0  0  0  0  0
    4.6489   -2.6216   -2.4818 H   0  0  0  0  0  0  0  0  0  0  0  0
    4.4716   -0.2800   -1.8477 H   0  0  0  0  0  0  0  0  0  0  0  0
    2.3183    0.6223   -1.1864 H   0  0  0  0  0  0  0  0  0  0  0  0
   -0.6168    1.6193    2.2285 H   0  0  0  0  0  0  0  0  0  0  0  0
   -2.0547    0.6491    2.4390 H   0  0  0  0  0  0  0  0  0  0  0  0
   -2.0482    1.9629    1.2872 H   0  0  0  0  0  0  0  0  0  0  0  0
   -3.0069    1.8120   -1.1380 H   0  0  0  0  0  0  0  0  0  0  0  0
   -5.8383   -0.5567    0.8362 H   0  0  0  0  0  0  0  0  0  0  0  0
   -4.6071    3.6326   -1.1671 H   0  0  0  0  0  0  0  0  0  0  0  0
   -6.5854    3.5197    0.2452 H   0  0  0  0  0  0  0  0  0  0  0  0
   -7.0716    1.4556    1.4474 H   0  0  0  0  0  0  0  0  0  0  0  0
  1  5  2  0  0  0  0
  1  2  1  0  0  0  0
  2  3  1  0  0  0  0
  3  4  2  0  0  0  0
  4  5  1  0  0  0  0
  4 14  1  0  0  0  0
  6  1  1  0  0  0  0
  6 22  1  0  0  0  0
  7  5  1  0  0  0  0
  8  9  2  0  0  0  0
  8  2  1  0  0  0  0
  8 13  1  0  0  0  0
  9 10  1  0  0  0  0
  9 23  1  0  0  0  0
 10 11  2  0  0  0  0
 10 24  1  0  0  0  0
 11 12  1  0  0  0  0
 11 25  1  0  0  0  0
 12 13  2  0  0  0  0
 12 26  1  0  0  0  0
 13 27  1  0  0  0  0
 14 28  1  0  0  0  0
 14 29  1  0  0  0  0
 14 30  1  0  0  0  0
 15  7  2  0  0  0  0
 16  7  1  0  0  0  0
 17 16  2  0  0  0  0
 17 31  1  0  0  0  0
 18 16  1  0  0  0  0
 18 32  1  0  0  0  0
 19 17  1  0  0  0  0
 19 33  1  0  0  0  0
 20 19  2  0  0  0  0
 20 34  1  0  0  0  0
 21 20  1  0  0  0  0
 21 18  2  0  0  0  0
 21 35  1  0  0  0  0
M  END
$$$$
