# Supplementary material for: Combined computational and classical medicinal chemistry procedure to disclose novel pyrrole-based compounds as potential antituberculosis agents
Source: J Comput Aided Mol Des. 2026 Apr 6;40(1):92. doi: 10.1007/s10822-026-00794-6 (PMC13053371; doi:10.1007/s10822-026-00794-6)
Supplement: Supplementary file 2 — Supplementary Material 2 [file 10822_2026_794_MOESM2_ESM.zip › Dataset.M_3-D_QSAR_Splitted_170/mols/TestSet/CMC2006_11m.sdf]

string
 OpenBabel10172509163D

 32 34  0  0  0  0  0  0  0  0999 V2000
   -2.7653   -0.3376   -0.8891 C   0  0  0  0  0  0  0  0  0  0  0  0
   -3.2538    0.5778   -0.0170 N   0  0  0  0  0  0  0  0  0  0  0  0
   -2.2665    0.9275    0.8081 N   0  0  0  0  0  0  0  0  0  0  0  0
   -1.1529    0.2244    0.5366 C   0  0  0  0  0  0  0  0  0  0  0  0
   -1.4261   -0.5764   -0.5768 C   0  0  0  0  0  0  0  0  0  0  0  0
   -3.4892   -1.2472   -1.6569 O   0  0  0  0  0  0  0  0  0  0  0  0
   -0.5913   -1.6647   -1.2248 C   0  0  0  0  0  0  0  0  0  0  0  0
   -4.3165    0.9860    0.0433 C   0  0  0  0  0  0  0  0  0  0  0  0
   -5.3528    0.6394   -0.8366 C   0  0  0  0  0  0  0  0  0  0  0  0
   -6.6542    1.1115   -0.6621 C   0  0  0  0  0  0  0  0  0  0  0  0
   -6.9401    2.0337    0.3421 C   0  0  0  0  0  0  0  0  0  0  0  0
   -5.9066    2.4614    1.1712 C   0  0  0  0  0  0  0  0  0  0  0  0
   -4.6197    1.9373    1.0258 C   0  0  0  0  0  0  0  0  0  0  0  0
    0.2039    0.7027    1.0784 C   0  0  0  0  0  0  0  0  0  0  0  0
   -1.1107   -2.6497   -1.7227 O   0  0  0  0  0  0  0  0  0  0  0  0
    0.9131   -1.6782   -1.0943 C   0  0  0  0  0  0  0  0  0  0  0  0
    1.6816   -2.4264   -1.9720 C   0  0  0  0  0  0  0  0  0  0  0  0
    1.5191   -0.9009   -0.5515 S   0  0  0  0  0  0  0  0  0  0  0  0
    2.9458   -1.9878   -1.6307 C   0  0  0  0  0  0  0  0  0  0  0  0
    2.6274   -0.9505   -0.7575 C   0  0  0  0  0  0  0  0  0  0  0  0
   -3.0410   -1.8375   -2.2302 H   0  0  0  0  0  0  0  0  0  0  0  0
   -5.1470    0.0183   -1.6347 H   0  0  0  0  0  0  0  0  0  0  0  0
   -7.4091    0.7756   -1.2804 H   0  0  0  0  0  0  0  0  0  0  0  0
   -7.8992    2.3928    0.4690 H   0  0  0  0  0  0  0  0  0  0  0  0
   -6.0923    3.1702    1.8979 H   0  0  0  0  0  0  0  0  0  0  0  0
   -3.8719    2.2599    1.6597 H   0  0  0  0  0  0  0  0  0  0  0  0
    0.0482    1.3030    1.9503 H   0  0  0  0  0  0  0  0  0  0  0  0
    0.7022    1.2830    0.3302 H   0  0  0  0  0  0  0  0  0  0  0  0
    0.8056   -0.1450    1.3318 H   0  0  0  0  0  0  0  0  0  0  0  0
    1.3908   -3.1172   -2.6814 H   0  0  0  0  0  0  0  0  0  0  0  0
    3.8690   -2.3325   -1.9372 H   0  0  0  0  0  0  0  0  0  0  0  0
    3.3212   -0.3053   -0.3484 H   0  0  0  0  0  0  0  0  0  0  0  0
  1  5  2  0  0  0  0
  1  2  1  0  0  0  0
  2  3  1  0  0  0  0
  3  4  2  0  0  0  0
  4  5  1  0  0  0  0
  4 14  1  0  0  0  0
  6  1  1  0  0  0  0
  6 21  1  0  0  0  0
  7  5  1  0  0  0  0
  8  9  2  0  0  0  0
  8  2  1  0  0  0  0
  8 13  1  0  0  0  0
  9 10  1  0  0  0  0
  9 22  1  0  0  0  0
 10 11  2  0  0  0  0
 10 23  1  0  0  0  0
 11 12  1  0  0  0  0
 11 24  1  0  0  0  0
 12 13  2  0  0  0  0
 12 25  1  0  0  0  0
 13 26  1  0  0  0  0
 14 27  1  0  0  0  0
 14 28  1  0  0  0  0
 14 29  1  0  0  0  0
 15  7  2  0  0  0  0
 16  7  1  0  0  0  0
 17 16  2  0  0  0  0
 17 30  1  0  0  0  0
 18 16  1  0  0  0  0
 19 17  1  0  0  0  0
 19 31  1  0  0  0  0
 20 19  2  0  0  0  0
 20 18  1  0  0  0  0
 20 32  1  0  0  0  0
M  END
$$$$
