# Supplementary material for: Combined computational and classical medicinal chemistry procedure to disclose novel pyrrole-based compounds as potential antituberculosis agents
Source: J Comput Aided Mol Des. 2026 Apr 6;40(1):92. doi: 10.1007/s10822-026-00794-6 (PMC13053371; doi:10.1007/s10822-026-00794-6)
Supplement: Supplementary file 2 — Supplementary Material 2 [file 10822_2026_794_MOESM2_ESM.zip › Dataset.M_3-D_QSAR_Splitted_170/mols/TestSet/CMC2006_11n.sdf]

string
 OpenBabel10172509163D

 41 44  0  0  0  0  0  0  0  0999 V2000
   -3.4138    0.8095    0.7664 C   0  0  0  0  0  0  0  0  0  0  0  0
   -4.2279    1.5532   -0.0101 N   0  0  0  0  0  0  0  0  0  0  0  0
   -3.4953    2.2259   -0.8997 N   0  0  0  0  0  0  0  0  0  0  0  0
   -2.2028    1.8815   -0.7189 C   0  0  0  0  0  0  0  0  0  0  0  0
   -2.0967    0.9899    0.3490 C   0  0  0  0  0  0  0  0  0  0  0  0
   -3.7917   -0.0869    1.7603 O   0  0  0  0  0  0  0  0  0  0  0  0
   -0.8376    0.3206    0.8623 C   0  0  0  0  0  0  0  0  0  0  0  0
   -5.3309    1.6317    0.1362 C   0  0  0  0  0  0  0  0  0  0  0  0
   -6.1607    0.5126    0.0051 C   0  0  0  0  0  0  0  0  0  0  0  0
   -7.5252    0.6004    0.2794 C   0  0  0  0  0  0  0  0  0  0  0  0
   -8.1038    1.8392    0.5536 C   0  0  0  0  0  0  0  0  0  0  0  0
   -7.2988    2.9779    0.5953 C   0  0  0  0  0  0  0  0  0  0  0  0
   -5.9176    2.8698    0.4156 C   0  0  0  0  0  0  0  0  0  0  0  0
   -1.0592    2.5584   -1.4735 C   0  0  0  0  0  0  0  0  0  0  0  0
   -0.3572    0.7171    1.9119 O   0  0  0  0  0  0  0  0  0  0  0  0
   -0.0085   -0.6092    0.0004 C   0  0  0  0  0  0  0  0  0  0  0  0
   -0.5932   -1.6721   -0.6921 C   0  0  0  0  0  0  0  0  0  0  0  0
    1.3647   -0.3884   -0.1281 C   0  0  0  0  0  0  0  0  0  0  0  0
    0.1343   -2.3513   -1.6700 C   0  0  0  0  0  0  0  0  0  0  0  0
    1.5049   -2.1254   -1.8059 C   0  0  0  0  0  0  0  0  0  0  0  0
    2.1261   -1.1563   -1.0142 C   0  0  0  0  0  0  0  0  0  0  0  0
    2.2576   -2.8778   -2.7108 C   0  0  0  0  0  0  0  0  0  0  0  0
    3.5006   -0.9395   -1.1379 C   0  0  0  0  0  0  0  0  0  0  0  0
    3.6364   -2.6867   -2.8042 C   0  0  0  0  0  0  0  0  0  0  0  0
    4.2582   -1.7145   -2.0179 C   0  0  0  0  0  0  0  0  0  0  0  0
   -3.1384   -0.5545    2.2425 H   0  0  0  0  0  0  0  0  0  0  0  0
   -5.7583   -0.3881   -0.2981 H   0  0  0  0  0  0  0  0  0  0  0  0
   -8.1071   -0.2519    0.2795 H   0  0  0  0  0  0  0  0  0  0  0  0
   -9.1189    1.9130    0.7242 H   0  0  0  0  0  0  0  0  0  0  0  0
   -7.7251    3.9033    0.7595 H   0  0  0  0  0  0  0  0  0  0  0  0
   -5.3249    3.7114    0.4897 H   0  0  0  0  0  0  0  0  0  0  0  0
   -1.4608    3.1866   -2.2409 H   0  0  0  0  0  0  0  0  0  0  0  0
   -0.4323    1.8122   -1.9151 H   0  0  0  0  0  0  0  0  0  0  0  0
   -0.4838    3.1503   -0.7928 H   0  0  0  0  0  0  0  0  0  0  0  0
   -1.5629   -1.9549   -0.4805 H   0  0  0  0  0  0  0  0  0  0  0  0
    1.8204    0.3467    0.4349 H   0  0  0  0  0  0  0  0  0  0  0  0
   -0.3417   -3.0217   -2.2937 H   0  0  0  0  0  0  0  0  0  0  0  0
    1.7927   -3.5765   -3.3115 H   0  0  0  0  0  0  0  0  0  0  0  0
    3.9576   -0.2038   -0.5767 H   0  0  0  0  0  0  0  0  0  0  0  0
    4.1955   -3.2625   -3.4529 H   0  0  0  0  0  0  0  0  0  0  0  0
    5.2775   -1.5690   -2.0873 H   0  0  0  0  0  0  0  0  0  0  0  0
  1  5  2  0  0  0  0
  1  2  1  0  0  0  0
  2  3  1  0  0  0  0
  3  4  2  0  0  0  0
  4  5  1  0  0  0  0
  4 14  1  0  0  0  0
  6  1  1  0  0  0  0
  6 26  1  0  0  0  0
  7  5  1  0  0  0  0
  8  9  2  0  0  0  0
  8  2  1  0  0  0  0
  8 13  1  0  0  0  0
  9 10  1  0  0  0  0
  9 27  1  0  0  0  0
 10 11  2  0  0  0  0
 10 28  1  0  0  0  0
 11 12  1  0  0  0  0
 11 29  1  0  0  0  0
 12 13  2  0  0  0  0
 12 30  1  0  0  0  0
 13 31  1  0  0  0  0
 14 32  1  0  0  0  0
 14 33  1  0  0  0  0
 14 34  1  0  0  0  0
 15  7  2  0  0  0  0
 16  7  1  0  0  0  0
 17 16  2  0  0  0  0
 17 35  1  0  0  0  0
 18 16  1  0  0  0  0
 18 36  1  0  0  0  0
 19 17  1  0  0  0  0
 19 37  1  0  0  0  0
 20 19  2  0  0  0  0
 20 22  1  0  0  0  0
 21 20  1  0  0  0  0
 21 18  2  0  0  0  0
 21 23  1  0  0  0  0
 22 38  1  0  0  0  0
 23 39  1  0  0  0  0
 24 22  2  0  0  0  0
 24 40  1  0  0  0  0
 25 24  1  0  0  0  0
 25 23  2  0  0  0  0
 25 41  1  0  0  0  0
M  END
$$$$
