# Supplementary material for: Combined computational and classical medicinal chemistry procedure to disclose novel pyrrole-based compounds as potential antituberculosis agents
Source: J Comput Aided Mol Des. 2026 Apr 6;40(1):92. doi: 10.1007/s10822-026-00794-6 (PMC13053371; doi:10.1007/s10822-026-00794-6)
Supplement: Supplementary file 2 — Supplementary Material 2 [file 10822_2026_794_MOESM2_ESM.zip › Dataset.M_3-D_QSAR_Splitted_170/mols/TestSet/CMC2006_12h.sdf]

string
 OpenBabel10172509163D

 40 42  0  0  0  0  0  0  0  0999 V2000
   -0.6429   -1.3055   -0.5426 C   0  0  0  0  0  0  0  0  0  0  0  0
    0.5891   -0.7509   -0.4294 N   0  0  0  0  0  0  0  0  0  0  0  0
    0.4838    0.3400    0.3251 N   0  0  0  0  0  0  0  0  0  0  0  0
   -0.8019    0.5400    0.6604 C   0  0  0  0  0  0  0  0  0  0  0  0
   -1.5669   -0.5136    0.1428 C   0  0  0  0  0  0  0  0  0  0  0  0
   -1.0796   -2.1852   -1.5282 O   0  0  0  0  0  0  0  0  0  0  0  0
   -3.0591   -0.8166    0.0962 C   0  0  0  0  0  0  0  0  0  0  0  0
    1.5585   -1.0825   -0.9116 C   0  0  0  0  0  0  0  0  0  0  0  0
    2.7738   -0.3908   -0.8132 C   0  0  0  0  0  0  0  0  0  0  0  0
    3.9392   -0.8581   -1.4190 C   0  0  0  0  0  0  0  0  0  0  0  0
    3.9130   -1.9965   -2.2158 C   0  0  0  0  0  0  0  0  0  0  0  0
    2.7059   -2.6768   -2.3853 C   0  0  0  0  0  0  0  0  0  0  0  0
    1.5535   -2.2250   -1.7322 C   0  0  0  0  0  0  0  0  0  0  0  0
   -1.1380    1.7261    1.5625 C   0  0  0  0  0  0  0  0  0  0  0  0
   -3.3962   -2.0430   -0.0036 N   0  0  0  0  0  0  0  0  0  0  0  0
   -4.1128    0.2739    0.1426 C   0  0  0  0  0  0  0  0  0  0  0  0
   -5.3238   -0.0172    0.7602 C   0  0  0  0  0  0  0  0  0  0  0  0
   -4.0031    1.5197   -0.4868 C   0  0  0  0  0  0  0  0  0  0  0  0
   -6.2027    0.9975    1.1336 C   0  0  0  0  0  0  0  0  0  0  0  0
   -6.1160    2.2176    0.4679 C   0  0  0  0  0  0  0  0  0  0  0  0
   -5.0587    2.4335   -0.4167 C   0  0  0  0  0  0  0  0  0  0  0  0
   -3.6541   -2.3440   -1.3531 O   0  0  0  0  0  0  0  0  0  0  0  0
   -3.9095   -1.1594   -2.1220 C   0  0  0  0  0  0  0  0  0  0  0  0
   -7.4167    3.3799    0.6059 Cl  0  0  0  0  0  0  0  0  0  0  0  0
    5.3618   -2.5342   -3.0394 Cl  0  0  0  0  0  0  0  0  0  0  0  0
   -1.9584   -2.5097   -1.5105 H   0  0  0  0  0  0  0  0  0  0  0  0
    2.8068    0.4901   -0.2766 H   0  0  0  0  0  0  0  0  0  0  0  0
    4.8284   -0.3547   -1.2746 H   0  0  0  0  0  0  0  0  0  0  0  0
    2.6634   -3.5113   -2.9910 H   0  0  0  0  0  0  0  0  0  0  0  0
    0.6718   -2.7467   -1.8566 H   0  0  0  0  0  0  0  0  0  0  0  0
   -0.2566    2.3099    1.7273 H   0  0  0  0  0  0  0  0  0  0  0  0
   -1.5086    1.3674    2.5000 H   0  0  0  0  0  0  0  0  0  0  0  0
   -1.8842    2.3318    1.0921 H   0  0  0  0  0  0  0  0  0  0  0  0
   -5.5759   -1.0007    0.9451 H   0  0  0  0  0  0  0  0  0  0  0  0
   -3.1430    1.7634   -1.0025 H   0  0  0  0  0  0  0  0  0  0  0  0
   -6.8978    0.8492    1.8818 H   0  0  0  0  0  0  0  0  0  0  0  0
   -5.0560    3.2701   -1.0209 H   0  0  0  0  0  0  0  0  0  0  0  0
   -4.1006   -1.4290   -3.1397 H   0  0  0  0  0  0  0  0  0  0  0  0
   -3.0566   -0.5148   -2.0779 H   0  0  0  0  0  0  0  0  0  0  0  0
   -4.7617   -0.6512   -1.7216 H   0  0  0  0  0  0  0  0  0  0  0  0
  1  5  2  0  0  0  0
  1  2  1  0  0  0  0
  2  3  1  0  0  0  0
  3  4  2  0  0  0  0
  4  5  1  0  0  0  0
  4 14  1  0  0  0  0
  6  1  1  0  0  0  0
  6 26  1  0  0  0  0
  7  5  1  0  0  0  0
  8  9  2  0  0  0  0
  8  2  1  0  0  0  0
  8 13  1  0  0  0  0
  9 10  1  0  0  0  0
  9 27  1  0  0  0  0
 10 11  2  0  0  0  0
 10 28  1  0  0  0  0
 11 12  1  0  0  0  0
 11 25  1  0  0  0  0
 12 13  2  0  0  0  0
 12 29  1  0  0  0  0
 13 30  1  0  0  0  0
 14 31  1  0  0  0  0
 14 32  1  0  0  0  0
 14 33  1  0  0  0  0
 15  7  2  0  0  0  0
 16  7  1  0  0  0  0
 17 16  2  0  0  0  0
 17 34  1  0  0  0  0
 18 16  1  0  0  0  0
 18 35  1  0  0  0  0
 19 17  1  0  0  0  0
 19 36  1  0  0  0  0
 20 19  2  0  0  0  0
 20 24  1  0  0  0  0
 21 20  1  0  0  0  0
 21 18  2  0  0  0  0
 21 37  1  0  0  0  0
 22 15  1  0  0  0  0
 23 22  1  0  0  0  0
 23 38  1  0  0  0  0
 23 39  1  0  0  0  0
 23 40  1  0  0  0  0
M  END
$$$$
