# Supplementary material for: Combined computational and classical medicinal chemistry procedure to disclose novel pyrrole-based compounds as potential antituberculosis agents
Source: J Comput Aided Mol Des. 2026 Apr 6;40(1):92. doi: 10.1007/s10822-026-00794-6 (PMC13053371; doi:10.1007/s10822-026-00794-6)
Supplement: Supplementary file 2 — Supplementary Material 2 [file 10822_2026_794_MOESM2_ESM.zip › Dataset.M_3-D_QSAR_Splitted_170/mols/TestSet/EJMC2009_2a.sdf]

cri1
 OpenBabel10172509163D

 58 61  0  0  0  0  0  0  0  0999 V2000
   -1.7433   -0.4638   -0.4135 C   0  0  0  0  0  0  0  0  0  0  0  0
   -0.7763   -1.1739   -1.0582 N   0  0  0  0  0  0  0  0  0  0  0  0
    0.4563   -0.7597   -0.6417 C   0  0  0  0  0  0  0  0  0  0  0  0
    0.2458    0.1403    0.4051 C   0  0  0  0  0  0  0  0  0  0  0  0
   -1.1243    0.3180    0.5717 C   0  0  0  0  0  0  0  0  0  0  0  0
   -3.2266   -0.2661   -0.8301 C   0  0  0  0  0  0  0  0  0  0  0  0
   -4.0552   -0.1601    0.4610 C   0  0  0  0  0  0  0  0  0  0  0  0
   -1.7252    1.4227    1.4729 C   0  0  0  0  0  0  0  0  0  0  0  0
   -0.9511   -2.0448   -1.7889 C   0  0  0  0  0  0  0  0  0  0  0  0
    0.0872   -2.7527   -2.4012 C   0  0  0  0  0  0  0  0  0  0  0  0
   -0.1247   -3.9637   -3.0601 C   0  0  0  0  0  0  0  0  0  0  0  0
   -1.4232   -4.3527   -3.3763 C   0  0  0  0  0  0  0  0  0  0  0  0
   -1.6802   -5.6054   -4.5733 Cl  0  0  0  0  0  0  0  0  0  0  0  0
   -2.4503   -3.4587   -3.0807 C   0  0  0  0  0  0  0  0  0  0  0  0
   -2.1533   -2.2337   -2.4795 C   0  0  0  0  0  0  0  0  0  0  0  0
    1.8413   -1.1431   -1.0681 C   0  0  0  0  0  0  0  0  0  0  0  0
    2.8412   -0.1884   -1.3128 C   0  0  0  0  0  0  0  0  0  0  0  0
    3.9726   -0.5489   -2.0612 C   0  0  0  0  0  0  0  0  0  0  0  0
    4.2799   -1.8921   -2.2777 C   0  0  0  0  0  0  0  0  0  0  0  0
    5.7685   -2.3447   -3.0852 Cl  0  0  0  0  0  0  0  0  0  0  0  0
    3.3894   -2.8687   -1.8373 C   0  0  0  0  0  0  0  0  0  0  0  0
    2.1587   -2.4869   -1.2859 C   0  0  0  0  0  0  0  0  0  0  0  0
   -3.0165    2.0057    1.0037 N   0  3  0  0  0  0  0  0  0  0  0  0
   -3.5780    1.2603   -0.1487 C   0  0  0  0  0  0  0  0  0  0  0  0
   -4.9996    1.7520   -0.5299 C   0  0  0  0  0  0  0  0  0  0  0  0
   -5.9267    1.7263    0.6189 N   0  3  0  0  0  0  0  0  0  0  0  0
   -4.0447    2.1589    2.0547 C   0  0  0  0  0  0  0  0  0  0  0  0
   -5.4187    2.6766    1.6314 C   0  0  0  0  0  0  0  0  0  0  0  0
   -7.3169    2.0858    0.2952 C   0  0  0  0  0  0  0  0  0  0  0  0
    0.9839    0.5978    0.9627 H   0  0  0  0  0  0  0  0  0  0  0  0
   -3.5583   -1.1018   -1.4102 H   0  0  0  0  0  0  0  0  0  0  0  0
   -3.3382    0.6164   -1.4248 H   0  0  0  0  0  0  0  0  0  0  0  0
   -3.9295   -1.0513    1.0397 H   0  0  0  0  0  0  0  0  0  0  0  0
   -5.0889   -0.0391    0.2125 H   0  0  0  0  0  0  0  0  0  0  0  0
   -3.7238    0.6838    1.0292 H   0  0  0  0  0  0  0  0  0  0  0  0
   -1.0110    2.2166    1.5412 H   0  0  0  0  0  0  0  0  0  0  0  0
   -1.9396    0.9521    2.4096 H   0  0  0  0  0  0  0  0  0  0  0  0
    1.0433   -2.3661   -2.3645 H   0  0  0  0  0  0  0  0  0  0  0  0
    0.6746   -4.5663   -3.3111 H   0  0  0  0  0  0  0  0  0  0  0  0
   -3.4279   -3.7012   -3.3054 H   0  0  0  0  0  0  0  0  0  0  0  0
   -2.8298   -1.4571   -2.5455 H   0  0  0  0  0  0  0  0  0  0  0  0
    2.7451    0.7711   -0.9452 H   0  0  0  0  0  0  0  0  0  0  0  0
    4.5818    0.1855   -2.4543 H   0  0  0  0  0  0  0  0  0  0  0  0
    3.6346   -3.8680   -1.9166 H   0  0  0  0  0  0  0  0  0  0  0  0
    1.4712   -3.2145   -1.0350 H   0  0  0  0  0  0  0  0  0  0  0  0
   -2.7668    2.9492    0.7072 H   0  0  0  0  0  0  0  0  0  0  0  0
   -3.6292    0.2220    0.1047 H   0  0  0  0  0  0  0  0  0  0  0  0
   -2.9374    1.4254   -0.9897 H   0  0  0  0  0  0  0  0  0  0  0  0
   -5.3880    1.1188   -1.3000 H   0  0  0  0  0  0  0  0  0  0  0  0
   -4.9177    2.7657   -0.8626 H   0  0  0  0  0  0  0  0  0  0  0  0
   -5.9555    0.7629    0.9526 H   0  0  0  0  0  0  0  0  0  0  0  0
   -3.6575    2.8389    2.7844 H   0  0  0  0  0  0  0  0  0  0  0  0
   -4.2256    1.1640    2.4044 H   0  0  0  0  0  0  0  0  0  0  0  0
   -6.0781    2.7083    2.4734 H   0  0  0  0  0  0  0  0  0  0  0  0
   -5.3554    3.6689    1.2361 H   0  0  0  0  0  0  0  0  0  0  0  0
   -7.3506    3.0935   -0.0629 H   0  0  0  0  0  0  0  0  0  0  0  0
   -7.9215    1.9991    1.1737 H   0  0  0  0  0  0  0  0  0  0  0  0
   -7.6892    1.4261   -0.4605 H   0  0  0  0  0  0  0  0  0  0  0  0
  1  5  2  0  0  0  0
  1  2  1  0  0  0  0
  2  3  1  0  0  0  0
  3  4  2  0  0  0  0
  4  5  1  0  0  0  0
  4 30  1  0  0  0  0
  6  1  1  0  0  0  0
  6 31  1  0  0  0  0
  6 32  1  0  0  0  0
  7  6  1  0  0  0  0
  7 33  1  0  0  0  0
  7 34  1  0  0  0  0
  7 35  1  0  0  0  0
  8  5  1  0  0  0  0
  8 36  1  0  0  0  0
  8 37  1  0  0  0  0
  9 10  2  0  0  0  0
  9  2  1  0  0  0  0
  9 15  1  0  0  0  0
 10 11  1  0  0  0  0
 10 38  1  0  0  0  0
 11 12  2  0  0  0  0
 11 39  1  0  0  0  0
 12 14  1  0  0  0  0
 13 12  1  0  0  0  0
 14 15  2  0  0  0  0
 14 40  1  0  0  0  0
 15 41  1  0  0  0  0
 16 17  2  0  0  0  0
 16  3  1  0  0  0  0
 16 22  1  0  0  0  0
 17 18  1  0  0  0  0
 17 42  1  0  0  0  0
 18 19  2  0  0  0  0
 18 43  1  0  0  0  0
 19 21  1  0  0  0  0
 20 19  1  0  0  0  0
 21 22  2  0  0  0  0
 21 44  1  0  0  0  0
 22 45  1  0  0  0  0
 23 24  1  0  0  0  0
 23  8  1  0  0  0  0
 23 27  1  0  0  0  0
 23 46  1  0  0  0  0
 24 25  1  0  0  0  0
 24 47  1  0  0  0  0
 24 48  1  0  0  0  0
 25 26  1  0  0  0  0
 25 49  1  0  0  0  0
 25 50  1  0  0  0  0
 26 28  1  0  0  0  0
 26 51  1  0  0  0  0
 27 52  1  0  0  0  0
 27 53  1  0  0  0  0
 28 27  1  0  0  0  0
 28 54  1  0  0  0  0
 28 55  1  0  0  0  0
 29 26  1  0  0  0  0
 29 56  1  0  0  0  0
 29 57  1  0  0  0  0
 29 58  1  0  0  0  0
M  CHG  2  23   1  26   1
M  END
$$$$
