# Supplementary material for: Combined computational and classical medicinal chemistry procedure to disclose novel pyrrole-based compounds as potential antituberculosis agents
Source: J Comput Aided Mol Des. 2026 Apr 6;40(1):92. doi: 10.1007/s10822-026-00794-6 (PMC13053371; doi:10.1007/s10822-026-00794-6)
Supplement: Supplementary file 2 — Supplementary Material 2 [file 10822_2026_794_MOESM2_ESM.zip › Dataset.M_3-D_QSAR_Splitted_170/mols/TestSet/EJMC2009_2e.sdf]

cri5
 OpenBabel10172509163D

 53 56  0  0  0  0  0  0  0  0999 V2000
    0.1210   -1.9587   -1.3724 C   0  0  0  0  0  0  0  0  0  0  0  0
    1.3147   -1.3978   -1.0643 N   0  0  0  0  0  0  0  0  0  0  0  0
    1.2609   -0.5239   -0.0322 C   0  0  0  0  0  0  0  0  0  0  0  0
   -0.0928   -0.4612    0.3017 C   0  0  0  0  0  0  0  0  0  0  0  0
   -0.8093   -1.3367   -0.5169 C   0  0  0  0  0  0  0  0  0  0  0  0
   -0.0683   -3.2789   -2.1850 C   0  0  0  0  0  0  0  0  0  0  0  0
    0.0561   -3.3215   -3.7298 C   0  0  0  0  0  0  0  0  0  0  0  0
   -2.2996   -1.6493   -0.2256 C   0  0  0  0  0  0  0  0  0  0  0  0
    2.2494   -1.6777   -1.5647 C   0  0  0  0  0  0  0  0  0  0  0  0
    2.5891   -3.0191   -1.7544 C   0  0  0  0  0  0  0  0  0  0  0  0
    3.7039   -3.3154   -2.5422 C   0  0  0  0  0  0  0  0  0  0  0  0
    4.6728   -2.3336   -2.7497 C   0  0  0  0  0  0  0  0  0  0  0  0
    5.8535   -2.6460   -3.2740 F   0  0  0  0  0  0  0  0  0  0  0  0
    4.3694   -1.0073   -2.4498 C   0  0  0  0  0  0  0  0  0  0  0  0
    3.0641   -0.6770   -2.0833 C   0  0  0  0  0  0  0  0  0  0  0  0
    2.3768    0.2654    0.5903 C   0  0  0  0  0  0  0  0  0  0  0  0
    3.7240    0.0758    0.2527 C   0  0  0  0  0  0  0  0  0  0  0  0
    4.7063    1.0255    0.5672 C   0  0  0  0  0  0  0  0  0  0  0  0
    4.4405    1.9801    1.5338 C   0  0  0  0  0  0  0  0  0  0  0  0
    3.1632    2.0269    2.0889 C   0  0  0  0  0  0  0  0  0  0  0  0
    2.1349    1.2382    1.5702 C   0  0  0  0  0  0  0  0  0  0  0  0
   -3.2838   -0.5819   -0.5507 N   0  3  0  0  0  0  0  0  0  0  0  0
   -4.2880   -0.4021    0.5187 C   0  0  0  0  0  0  0  0  0  0  0  0
   -5.2729    0.7450    0.1780 C   0  0  0  0  0  0  0  0  0  0  0  0
   -4.4663    2.3671    0.0150 S   0  0  0  0  0  0  0  0  0  0  0  0
   -2.5726    0.6848   -0.7606 C   0  0  0  0  0  0  0  0  0  0  0  0
   -3.3176    1.9071   -1.3127 C   0  0  0  0  0  0  0  0  0  0  0  0
   -0.4998    0.1375    1.0372 H   0  0  0  0  0  0  0  0  0  0  0  0
   -1.0512   -3.6334   -1.9544 H   0  0  0  0  0  0  0  0  0  0  0  0
    0.7796   -3.8542   -1.8769 H   0  0  0  0  0  0  0  0  0  0  0  0
   -0.7500   -2.7708   -4.1679 H   0  0  0  0  0  0  0  0  0  0  0  0
    0.0165   -4.3375   -4.0629 H   0  0  0  0  0  0  0  0  0  0  0  0
    0.9877   -2.8855   -4.0248 H   0  0  0  0  0  0  0  0  0  0  0  0
   -2.3874   -1.8636    0.8190 H   0  0  0  0  0  0  0  0  0  0  0  0
   -2.5467   -2.4651   -0.8724 H   0  0  0  0  0  0  0  0  0  0  0  0
    2.0306   -3.7723   -1.3234 H   0  0  0  0  0  0  0  0  0  0  0  0
    3.8095   -4.2504   -2.9661 H   0  0  0  0  0  0  0  0  0  0  0  0
    5.0995   -0.2796   -2.4980 H   0  0  0  0  0  0  0  0  0  0  0  0
    2.7118    0.2866   -2.1944 H   0  0  0  0  0  0  0  0  0  0  0  0
    4.0006   -0.7871   -0.2412 H   0  0  0  0  0  0  0  0  0  0  0  0
    5.6177    1.0130    0.0833 H   0  0  0  0  0  0  0  0  0  0  0  0
    5.1719    2.6423    1.8365 H   0  0  0  0  0  0  0  0  0  0  0  0
    2.9759    2.6498    2.8901 H   0  0  0  0  0  0  0  0  0  0  0  0
    1.1725    1.3747    1.9168 H   0  0  0  0  0  0  0  0  0  0  0  0
   -3.7779   -0.8649   -1.3969 H   0  0  0  0  0  0  0  0  0  0  0  0
   -3.7849   -0.1694    1.4339 H   0  0  0  0  0  0  0  0  0  0  0  0
   -4.8463   -1.3099    0.6143 H   0  0  0  0  0  0  0  0  0  0  0  0
   -6.0039    0.8067    0.9570 H   0  0  0  0  0  0  0  0  0  0  0  0
   -5.7104    0.5136   -0.7707 H   0  0  0  0  0  0  0  0  0  0  0  0
   -1.7722    0.4794   -1.4403 H   0  0  0  0  0  0  0  0  0  0  0  0
   -2.3137    0.9860    0.2329 H   0  0  0  0  0  0  0  0  0  0  0  0
   -2.6359    2.7059   -1.5182 H   0  0  0  0  0  0  0  0  0  0  0  0
   -3.8195    1.6988   -2.2344 H   0  0  0  0  0  0  0  0  0  0  0  0
  1  5  2  0  0  0  0
  1  2  1  0  0  0  0
  2  3  1  0  0  0  0
  3  4  2  0  0  0  0
  4  5  1  0  0  0  0
  4 28  1  0  0  0  0
  6  1  1  0  0  0  0
  6 29  1  0  0  0  0
  6 30  1  0  0  0  0
  7  6  1  0  0  0  0
  7 31  1  0  0  0  0
  7 32  1  0  0  0  0
  7 33  1  0  0  0  0
  8  5  1  0  0  0  0
  8 34  1  0  0  0  0
  8 35  1  0  0  0  0
  9 10  2  0  0  0  0
  9  2  1  0  0  0  0
  9 15  1  0  0  0  0
 10 11  1  0  0  0  0
 10 36  1  0  0  0  0
 11 12  2  0  0  0  0
 11 37  1  0  0  0  0
 12 14  1  0  0  0  0
 13 12  1  0  0  0  0
 14 15  2  0  0  0  0
 14 38  1  0  0  0  0
 15 39  1  0  0  0  0
 16 17  2  0  0  0  0
 16  3  1  0  0  0  0
 16 21  1  0  0  0  0
 17 18  1  0  0  0  0
 17 40  1  0  0  0  0
 18 19  2  0  0  0  0
 18 41  1  0  0  0  0
 19 20  1  0  0  0  0
 19 42  1  0  0  0  0
 20 21  2  0  0  0  0
 20 43  1  0  0  0  0
 21 44  1  0  0  0  0
 22 23  1  0  0  0  0
 22  8  1  0  0  0  0
 22 26  1  0  0  0  0
 22 45  1  0  0  0  0
 23 24  1  0  0  0  0
 23 46  1  0  0  0  0
 23 47  1  0  0  0  0
 24 25  1  0  0  0  0
 24 48  1  0  0  0  0
 24 49  1  0  0  0  0
 25 27  1  0  0  0  0
 26 50  1  0  0  0  0
 26 51  1  0  0  0  0
 27 26  1  0  0  0  0
 27 52  1  0  0  0  0
 27 53  1  0  0  0  0
M  CHG  1  22   1
M  END
$$$$
