# Supplementary material for: Combined computational and classical medicinal chemistry procedure to disclose novel pyrrole-based compounds as potential antituberculosis agents
Source: J Comput Aided Mol Des. 2026 Apr 6;40(1):92. doi: 10.1007/s10822-026-00794-6 (PMC13053371; doi:10.1007/s10822-026-00794-6)
Supplement: Supplementary file 2 — Supplementary Material 2 [file 10822_2026_794_MOESM2_ESM.zip › Dataset.M_3-D_QSAR_Splitted_170/mols/TestSet/EJMC2009_2f.sdf]

string
 OpenBabel10172509163D

 53 56  0  0  0  0  0  0  0  0999 V2000
   -1.7682    0.3161    0.3909 C   0  0  0  0  0  0  0  0  0  0  0  0
   -0.4425   -0.0244    0.3724 N   0  0  0  0  0  0  0  0  0  0  0  0
   -0.2253   -0.9384   -0.6157 C   0  0  0  0  0  0  0  0  0  0  0  0
   -1.4628   -1.2626   -1.1669 C   0  0  0  0  0  0  0  0  0  0  0  0
   -2.4322   -0.4811   -0.5459 C   0  0  0  0  0  0  0  0  0  0  0  0
   -2.4517    1.4238    1.2353 C   0  0  0  0  0  0  0  0  0  0  0  0
   -2.2368    2.9245    0.9189 C   0  0  0  0  0  0  0  0  0  0  0  0
   -3.9492   -0.6249   -0.7412 C   0  0  0  0  0  0  0  0  0  0  0  0
    0.3957    0.3728    1.0827 C   0  0  0  0  0  0  0  0  0  0  0  0
    0.2240    1.2960    2.1250 C   0  0  0  0  0  0  0  0  0  0  0  0
    1.2931    1.9108    2.7802 C   0  0  0  0  0  0  0  0  0  0  0  0
    2.5951    1.4773    2.5505 C   0  0  0  0  0  0  0  0  0  0  0  0
    3.5658    1.8285    3.3899 F   0  0  0  0  0  0  0  0  0  0  0  0
    2.7650    0.3811    1.7101 C   0  0  0  0  0  0  0  0  0  0  0  0
    1.6414   -0.2611    1.1851 C   0  0  0  0  0  0  0  0  0  0  0  0
    1.0083   -1.6158   -1.1135 C   0  0  0  0  0  0  0  0  0  0  0  0
    0.9467   -2.7874   -1.8744 C   0  0  0  0  0  0  0  0  0  0  0  0
    2.0505   -3.1862   -2.6335 C   0  0  0  0  0  0  0  0  0  0  0  0
    3.2952   -2.5900   -2.4231 C   0  0  0  0  0  0  0  0  0  0  0  0
    3.4046   -1.5442   -1.5068 C   0  0  0  0  0  0  0  0  0  0  0  0
    2.2604   -1.0263   -0.9067 C   0  0  0  0  0  0  0  0  0  0  0  0
   -4.8103    0.3041    0.0200 N   0  3  0  0  0  0  0  0  0  0  0  0
   -6.2326    0.0031   -0.2764 C   0  0  0  0  0  0  0  0  0  0  0  0
   -7.2019    0.8479    0.5781 C   0  0  0  0  0  0  0  0  0  0  0  0
   -6.9855    2.5984    0.1519 S   0  0  0  0  0  0  0  0  0  0  0  0
   -4.4751    1.6945   -0.3617 C   0  0  0  0  0  0  0  0  0  0  0  0
   -5.2142    2.7138    0.5248 C   0  0  0  0  0  0  0  0  0  0  0  0
    4.3643   -3.0115   -3.0940 F   0  0  0  0  0  0  0  0  0  0  0  0
   -1.6314   -1.9613   -1.9075 H   0  0  0  0  0  0  0  0  0  0  0  0
   -2.1284    1.2779    2.2448 H   0  0  0  0  0  0  0  0  0  0  0  0
   -3.4875    1.2843    1.0063 H   0  0  0  0  0  0  0  0  0  0  0  0
   -1.2180    3.1876    1.1130 H   0  0  0  0  0  0  0  0  0  0  0  0
   -2.8814    3.5150    1.5359 H   0  0  0  0  0  0  0  0  0  0  0  0
   -2.4625    3.1078   -0.1108 H   0  0  0  0  0  0  0  0  0  0  0  0
   -4.2189   -1.6211   -0.4588 H   0  0  0  0  0  0  0  0  0  0  0  0
   -4.1226   -0.3878   -1.7701 H   0  0  0  0  0  0  0  0  0  0  0  0
   -0.7362    1.5315    2.4211 H   0  0  0  0  0  0  0  0  0  0  0  0
    1.1171    2.6880    3.4359 H   0  0  0  0  0  0  0  0  0  0  0  0
    3.7127    0.0458    1.4769 H   0  0  0  0  0  0  0  0  0  0  0  0
    1.7316   -1.2368    0.8612 H   0  0  0  0  0  0  0  0  0  0  0  0
    0.0864   -3.3575   -1.8755 H   0  0  0  0  0  0  0  0  0  0  0  0
    1.9453   -3.9217   -3.3498 H   0  0  0  0  0  0  0  0  0  0  0  0
    4.3318   -1.1552   -1.2742 H   0  0  0  0  0  0  0  0  0  0  0  0
    2.3367   -0.1949   -0.3000 H   0  0  0  0  0  0  0  0  0  0  0  0
   -4.6563    0.1931    1.0222 H   0  0  0  0  0  0  0  0  0  0  0  0
   -6.4133   -1.0328   -0.0786 H   0  0  0  0  0  0  0  0  0  0  0  0
   -6.4099    0.2420   -1.3042 H   0  0  0  0  0  0  0  0  0  0  0  0
   -6.9870    0.7015    1.6160 H   0  0  0  0  0  0  0  0  0  0  0  0
   -8.2110    0.5492    0.3847 H   0  0  0  0  0  0  0  0  0  0  0  0
   -4.7555    1.8527   -1.3821 H   0  0  0  0  0  0  0  0  0  0  0  0
   -3.4225    1.8353   -0.2311 H   0  0  0  0  0  0  0  0  0  0  0  0
   -5.0447    2.4879    1.5569 H   0  0  0  0  0  0  0  0  0  0  0  0
   -4.8568    3.7036    0.3312 H   0  0  0  0  0  0  0  0  0  0  0  0
  1  5  2  0  0  0  0
  1  2  1  0  0  0  0
  2  3  1  0  0  0  0
  3  4  2  0  0  0  0
  4  5  1  0  0  0  0
  4 29  1  0  0  0  0
  6  1  1  0  0  0  0
  6 30  1  0  0  0  0
  6 31  1  0  0  0  0
  7  6  1  0  0  0  0
  7 32  1  0  0  0  0
  7 33  1  0  0  0  0
  7 34  1  0  0  0  0
  8  5  1  0  0  0  0
  8 35  1  0  0  0  0
  8 36  1  0  0  0  0
  9 10  2  0  0  0  0
  9  2  1  0  0  0  0
  9 15  1  0  0  0  0
 10 11  1  0  0  0  0
 10 37  1  0  0  0  0
 11 12  2  0  0  0  0
 11 38  1  0  0  0  0
 12 14  1  0  0  0  0
 13 12  1  0  0  0  0
 14 15  2  0  0  0  0
 14 39  1  0  0  0  0
 15 40  1  0  0  0  0
 16 17  2  0  0  0  0
 16  3  1  0  0  0  0
 16 21  1  0  0  0  0
 17 18  1  0  0  0  0
 17 41  1  0  0  0  0
 18 19  2  0  0  0  0
 18 42  1  0  0  0  0
 19 20  1  0  0  0  0
 19 28  1  0  0  0  0
 20 21  2  0  0  0  0
 20 43  1  0  0  0  0
 21 44  1  0  0  0  0
 22 23  1  0  0  0  0
 22  8  1  0  0  0  0
 22 26  1  0  0  0  0
 22 45  1  0  0  0  0
 23 24  1  0  0  0  0
 23 46  1  0  0  0  0
 23 47  1  0  0  0  0
 24 25  1  0  0  0  0
 24 48  1  0  0  0  0
 24 49  1  0  0  0  0
 25 27  1  0  0  0  0
 26 50  1  0  0  0  0
 26 51  1  0  0  0  0
 27 26  1  0  0  0  0
 27 52  1  0  0  0  0
 27 53  1  0  0  0  0
M  CHG  1  22   1
M  END
$$$$
