# Supplementary material for: Combined computational and classical medicinal chemistry procedure to disclose novel pyrrole-based compounds as potential antituberculosis agents
Source: J Comput Aided Mol Des. 2026 Apr 6;40(1):92. doi: 10.1007/s10822-026-00794-6 (PMC13053371; doi:10.1007/s10822-026-00794-6)
Supplement: Supplementary file 2 — Supplementary Material 2 [file 10822_2026_794_MOESM2_ESM.zip › Dataset.M_3-D_QSAR_Splitted_170/mols/TestSet/JMC2008_02.sdf]

dasi2
 OpenBabel10172509163D

 56 59  0  0  0  0  0  0  0  0999 V2000
   -1.0408   -0.7055   -0.5136 C   0  0  0  0  0  0  0  0  0  0  0  0
   -1.2908    0.0639    0.5761 N   0  0  0  0  0  0  0  0  0  0  0  0
   -2.5750    0.4626    0.6589 C   0  0  0  0  0  0  0  0  0  0  0  0
   -3.2252   -0.0422   -0.4759 C   0  0  0  0  0  0  0  0  0  0  0  0
   -2.2634   -0.7738   -1.1799 C   0  0  0  0  0  0  0  0  0  0  0  0
   -4.6738    0.0948   -0.9704 C   0  0  0  0  0  0  0  0  0  0  0  0
   -3.0558    1.4756    1.7187 C   0  0  0  0  0  0  0  0  0  0  0  0
   -5.6064    0.7744   -0.0490 N   0  3  0  0  0  0  0  0  0  0  0  0
   -4.9014    1.8602    0.6936 C   0  0  0  0  0  0  0  0  0  0  0  0
   -6.9684    0.8744   -0.6513 C   0  0  0  0  0  0  0  0  0  0  0  0
   -7.9623    1.6743    0.2268 C   0  0  0  0  0  0  0  0  0  0  0  0
   -7.3325    3.2686    0.8414 S   0  0  0  0  0  0  0  0  0  0  0  0
   -5.8125    2.6737    1.6409 C   0  0  0  0  0  0  0  0  0  0  0  0
   -0.5166    0.4556    1.2875 C   0  0  0  0  0  0  0  0  0  0  0  0
    0.7166    0.9281    0.8294 C   0  0  0  0  0  0  0  0  0  0  0  0
    1.7486    1.0010    1.7663 C   0  0  0  0  0  0  0  0  0  0  0  0
    1.4292    1.3040    3.0889 C   0  0  0  0  0  0  0  0  0  0  0  0
    2.3785    1.4974    3.9989 F   0  0  0  0  0  0  0  0  0  0  0  0
    0.0826    1.4079    3.4266 C   0  0  0  0  0  0  0  0  0  0  0  0
   -0.8225    0.7049    2.6311 C   0  0  0  0  0  0  0  0  0  0  0  0
    0.2301   -1.3062   -1.0370 C   0  0  0  0  0  0  0  0  0  0  0  0
    1.4939   -0.8983   -0.6276 C   0  0  0  0  0  0  0  0  0  0  0  0
    2.6531   -1.2283   -1.3314 C   0  0  0  0  0  0  0  0  0  0  0  0
    2.6351   -2.3689   -2.1270 C   0  0  0  0  0  0  0  0  0  0  0  0
    1.3942   -2.9405   -2.4249 C   0  0  0  0  0  0  0  0  0  0  0  0
    0.2061   -2.3623   -1.9591 C   0  0  0  0  0  0  0  0  0  0  0  0
    3.9753   -2.9757   -2.5553 C   0  0  0  0  0  0  0  0  0  0  0  0
    4.7800   -3.5368   -1.3559 C   0  0  0  0  0  0  0  0  0  0  0  0
   -2.4330   -1.2865   -2.0593 H   0  0  0  0  0  0  0  0  0  0  0  0
   -5.0524   -0.8890   -1.1539 H   0  0  0  0  0  0  0  0  0  0  0  0
   -4.6256    0.7126   -1.8427 H   0  0  0  0  0  0  0  0  0  0  0  0
   -2.2853    1.6233    2.4463 H   0  0  0  0  0  0  0  0  0  0  0  0
   -3.9336    1.0983    2.2003 H   0  0  0  0  0  0  0  0  0  0  0  0
   -3.2819    2.4077    1.2444 H   0  0  0  0  0  0  0  0  0  0  0  0
   -5.9044    0.2539    0.7760 H   0  0  0  0  0  0  0  0  0  0  0  0
   -4.4741    2.5326   -0.0206 H   0  0  0  0  0  0  0  0  0  0  0  0
   -4.1649    1.3852    1.3075 H   0  0  0  0  0  0  0  0  0  0  0  0
   -7.3539   -0.1143   -0.7881 H   0  0  0  0  0  0  0  0  0  0  0  0
   -6.8697    1.3972   -1.5796 H   0  0  0  0  0  0  0  0  0  0  0  0
   -8.2192    1.0705    1.0720 H   0  0  0  0  0  0  0  0  0  0  0  0
   -8.7984    1.9039   -0.4001 H   0  0  0  0  0  0  0  0  0  0  0  0
   -6.0848    2.0513    2.4676 H   0  0  0  0  0  0  0  0  0  0  0  0
   -5.2590    3.5356    1.9502 H   0  0  0  0  0  0  0  0  0  0  0  0
    0.8572    1.2093   -0.1535 H   0  0  0  0  0  0  0  0  0  0  0  0
    2.7276    0.8341    1.4857 H   0  0  0  0  0  0  0  0  0  0  0  0
   -0.2312    1.9780    4.2275 H   0  0  0  0  0  0  0  0  0  0  0  0
   -1.7131    0.3702    3.0309 H   0  0  0  0  0  0  0  0  0  0  0  0
    1.5785   -0.3297    0.2295 H   0  0  0  0  0  0  0  0  0  0  0  0
    3.4999   -0.6423   -1.2633 H   0  0  0  0  0  0  0  0  0  0  0  0
    1.3530   -3.7995   -2.9953 H   0  0  0  0  0  0  0  0  0  0  0  0
   -0.7004   -2.7190   -2.2998 H   0  0  0  0  0  0  0  0  0  0  0  0
    4.5580   -2.2175   -3.0354 H   0  0  0  0  0  0  0  0  0  0  0  0
    3.7679   -3.7895   -3.2183 H   0  0  0  0  0  0  0  0  0  0  0  0
    5.0029   -2.7434   -0.6735 H   0  0  0  0  0  0  0  0  0  0  0  0
    5.6923   -3.9697   -1.7097 H   0  0  0  0  0  0  0  0  0  0  0  0
    4.2005   -4.2848   -0.8563 H   0  0  0  0  0  0  0  0  0  0  0  0
  1  5  2  0  0  0  0
  1  2  1  0  0  0  0
  2  3  1  0  0  0  0
  3  4  2  0  0  0  0
  4  5  1  0  0  0  0
  5 29  1  0  0  0  0
  6  4  1  0  0  0  0
  6 30  1  0  0  0  0
  6 31  1  0  0  0  0
  7  3  1  0  0  0  0
  7 32  1  0  0  0  0
  7 33  1  0  0  0  0
  7 34  1  0  0  0  0
  8  6  1  0  0  0  0
  8  9  1  0  0  0  0
  8 10  1  0  0  0  0
  8 35  1  0  0  0  0
  9 36  1  0  0  0  0
  9 37  1  0  0  0  0
 10 11  1  0  0  0  0
 10 38  1  0  0  0  0
 10 39  1  0  0  0  0
 11 12  1  0  0  0  0
 11 40  1  0  0  0  0
 11 41  1  0  0  0  0
 12 13  1  0  0  0  0
 13  9  1  0  0  0  0
 13 42  1  0  0  0  0
 13 43  1  0  0  0  0
 14 15  2  0  0  0  0
 14  2  1  0  0  0  0
 14 20  1  0  0  0  0
 15 16  1  0  0  0  0
 15 44  1  0  0  0  0
 16 17  2  0  0  0  0
 16 45  1  0  0  0  0
 17 19  1  0  0  0  0
 18 17  1  0  0  0  0
 19 20  2  0  0  0  0
 19 46  1  0  0  0  0
 20 47  1  0  0  0  0
 21 22  2  0  0  0  0
 21  1  1  0  0  0  0
 21 26  1  0  0  0  0
 22 23  1  0  0  0  0
 22 48  1  0  0  0  0
 23 24  2  0  0  0  0
 23 49  1  0  0  0  0
 24 25  1  0  0  0  0
 25 26  2  0  0  0  0
 25 50  1  0  0  0  0
 26 51  1  0  0  0  0
 27 24  1  0  0  0  0
 27 52  1  0  0  0  0
 27 53  1  0  0  0  0
 28 27  1  0  0  0  0
 28 54  1  0  0  0  0
 28 55  1  0  0  0  0
 28 56  1  0  0  0  0
M  CHG  1   8   1
M  END
$$$$
