# Supplementary material for: Combined computational and classical medicinal chemistry procedure to disclose novel pyrrole-based compounds as potential antituberculosis agents
Source: J Comput Aided Mol Des. 2026 Apr 6;40(1):92. doi: 10.1007/s10822-026-00794-6 (PMC13053371; doi:10.1007/s10822-026-00794-6)
Supplement: Supplementary file 2 — Supplementary Material 2 [file 10822_2026_794_MOESM2_ESM.zip › Dataset.M_3-D_QSAR_Splitted_170/mols/TestSet/JMC2008_03.sdf]

string
 OpenBabel10172509163D

 59 62  0  0  0  0  0  0  0  0999 V2000
   -2.0882   -0.1334   -0.4148 C   0  0  0  0  0  0  0  0  0  0  0  0
   -1.0332    0.2664    0.3249 N   0  0  0  0  0  0  0  0  0  0  0  0
    0.0961   -0.3955    0.0094 C   0  0  0  0  0  0  0  0  0  0  0  0
   -0.2055   -1.2740   -1.0462 C   0  0  0  0  0  0  0  0  0  0  0  0
   -1.5841   -1.1276   -1.2555 C   0  0  0  0  0  0  0  0  0  0  0  0
    0.6108   -2.3484   -1.8139 C   0  0  0  0  0  0  0  0  0  0  0  0
    1.3879   -0.1307    0.7990 C   0  0  0  0  0  0  0  0  0  0  0  0
    2.0868   -2.4823   -1.6392 N   0  3  0  0  0  0  0  0  0  0  0  0
    2.7222   -1.1557   -1.7010 C   0  0  0  0  0  0  0  0  0  0  0  0
    2.6493   -3.4568   -2.6034 C   0  0  0  0  0  0  0  0  0  0  0  0
    4.1954   -3.4852   -2.5838 C   0  0  0  0  0  0  0  0  0  0  0  0
    4.8928   -1.9046   -3.1333 S   0  0  0  0  0  0  0  0  0  0  0  0
    4.2407   -0.9083   -1.7600 C   0  0  0  0  0  0  0  0  0  0  0  0
   -1.0573    1.0527    1.1116 C   0  0  0  0  0  0  0  0  0  0  0  0
   -0.3145    0.9183    2.2877 C   0  0  0  0  0  0  0  0  0  0  0  0
   -0.5119    1.8431    3.3151 C   0  0  0  0  0  0  0  0  0  0  0  0
   -1.0939    3.0806    3.0377 C   0  0  0  0  0  0  0  0  0  0  0  0
   -1.2109    4.0014    3.9899 F   0  0  0  0  0  0  0  0  0  0  0  0
   -1.6171    3.3153    1.7677 C   0  0  0  0  0  0  0  0  0  0  0  0
   -1.7651    2.2401    0.8919 C   0  0  0  0  0  0  0  0  0  0  0  0
   -3.5089    0.3051   -0.2924 C   0  0  0  0  0  0  0  0  0  0  0  0
   -4.4274   -0.3661    0.5156 C   0  0  0  0  0  0  0  0  0  0  0  0
   -5.7526    0.0735    0.6123 C   0  0  0  0  0  0  0  0  0  0  0  0
   -6.1434    1.2916    0.0427 C   0  0  0  0  0  0  0  0  0  0  0  0
   -5.2119    1.9769   -0.7404 C   0  0  0  0  0  0  0  0  0  0  0  0
   -3.9721    1.4094   -1.0133 C   0  0  0  0  0  0  0  0  0  0  0  0
   -7.5891    1.7823    0.1541 C   0  0  0  0  0  0  0  0  0  0  0  0
   -7.7340    2.9239    1.1906 C   0  0  0  0  0  0  0  0  0  0  0  0
   -6.6323    3.9844    1.0083 C   0  0  0  0  0  0  0  0  0  0  0  0
   -2.1428   -1.6732   -1.9302 H   0  0  0  0  0  0  0  0  0  0  0  0
    0.4461   -2.1649   -2.8551 H   0  0  0  0  0  0  0  0  0  0  0  0
    0.2465   -3.2599   -1.3881 H   0  0  0  0  0  0  0  0  0  0  0  0
    1.2077    0.6251    1.5346 H   0  0  0  0  0  0  0  0  0  0  0  0
    2.1542    0.1992    0.1290 H   0  0  0  0  0  0  0  0  0  0  0  0
    1.7011   -1.0321    1.2831 H   0  0  0  0  0  0  0  0  0  0  0  0
    2.2898   -2.8626   -0.7148 H   0  0  0  0  0  0  0  0  0  0  0  0
    2.3814   -0.6348   -0.8307 H   0  0  0  0  0  0  0  0  0  0  0  0
    2.4375   -0.8500   -2.6861 H   0  0  0  0  0  0  0  0  0  0  0  0
    2.3235   -3.1925   -3.5877 H   0  0  0  0  0  0  0  0  0  0  0  0
    2.3029   -4.4293   -2.3219 H   0  0  0  0  0  0  0  0  0  0  0  0
    4.5376   -4.2620   -3.2352 H   0  0  0  0  0  0  0  0  0  0  0  0
    4.5163   -3.6637   -1.5788 H   0  0  0  0  0  0  0  0  0  0  0  0
    4.4369    0.1291   -1.9339 H   0  0  0  0  0  0  0  0  0  0  0  0
    4.7069   -1.1819   -0.8366 H   0  0  0  0  0  0  0  0  0  0  0  0
    0.3667    0.1505    2.3948 H   0  0  0  0  0  0  0  0  0  0  0  0
   -0.2273    1.6113    4.2796 H   0  0  0  0  0  0  0  0  0  0  0  0
   -1.8903    4.2681    1.4802 H   0  0  0  0  0  0  0  0  0  0  0  0
   -2.3976    2.3201    0.0804 H   0  0  0  0  0  0  0  0  0  0  0  0
   -4.1258   -1.1969    1.0484 H   0  0  0  0  0  0  0  0  0  0  0  0
   -6.4483   -0.5055    1.1080 H   0  0  0  0  0  0  0  0  0  0  0  0
   -5.4448    2.9086   -1.1182 H   0  0  0  0  0  0  0  0  0  0  0  0
   -3.3841    1.8103   -1.7607 H   0  0  0  0  0  0  0  0  0  0  0  0
   -8.2101    0.9636    0.4523 H   0  0  0  0  0  0  0  0  0  0  0  0
   -7.8844    2.1629   -0.8014 H   0  0  0  0  0  0  0  0  0  0  0  0
   -7.6626    2.5122    2.1756 H   0  0  0  0  0  0  0  0  0  0  0  0
   -8.6843    3.3941    1.0463 H   0  0  0  0  0  0  0  0  0  0  0  0
   -5.6736    3.5306    1.1494 H   0  0  0  0  0  0  0  0  0  0  0  0
   -6.7665    4.7654    1.7273 H   0  0  0  0  0  0  0  0  0  0  0  0
   -6.6913    4.3940    0.0216 H   0  0  0  0  0  0  0  0  0  0  0  0
  1  5  2  0  0  0  0
  1  2  1  0  0  0  0
  2  3  1  0  0  0  0
  3  4  2  0  0  0  0
  4  5  1  0  0  0  0
  5 30  1  0  0  0  0
  6  4  1  0  0  0  0
  6 31  1  0  0  0  0
  6 32  1  0  0  0  0
  7  3  1  0  0  0  0
  7 33  1  0  0  0  0
  7 34  1  0  0  0  0
  7 35  1  0  0  0  0
  8  6  1  0  0  0  0
  8  9  1  0  0  0  0
  8 10  1  0  0  0  0
  8 36  1  0  0  0  0
  9 37  1  0  0  0  0
  9 38  1  0  0  0  0
 10 11  1  0  0  0  0
 10 39  1  0  0  0  0
 10 40  1  0  0  0  0
 11 12  1  0  0  0  0
 11 41  1  0  0  0  0
 11 42  1  0  0  0  0
 12 13  1  0  0  0  0
 13  9  1  0  0  0  0
 13 43  1  0  0  0  0
 13 44  1  0  0  0  0
 14 15  2  0  0  0  0
 14  2  1  0  0  0  0
 14 20  1  0  0  0  0
 15 16  1  0  0  0  0
 15 45  1  0  0  0  0
 16 17  2  0  0  0  0
 16 46  1  0  0  0  0
 17 19  1  0  0  0  0
 18 17  1  0  0  0  0
 19 20  2  0  0  0  0
 19 47  1  0  0  0  0
 20 48  1  0  0  0  0
 21 22  2  0  0  0  0
 21  1  1  0  0  0  0
 21 26  1  0  0  0  0
 22 23  1  0  0  0  0
 22 49  1  0  0  0  0
 23 24  2  0  0  0  0
 23 50  1  0  0  0  0
 24 25  1  0  0  0  0
 25 26  2  0  0  0  0
 25 51  1  0  0  0  0
 26 52  1  0  0  0  0
 27 24  1  0  0  0  0
 27 53  1  0  0  0  0
 27 54  1  0  0  0  0
 28 27  1  0  0  0  0
 28 55  1  0  0  0  0
 28 56  1  0  0  0  0
 29 28  1  0  0  0  0
 29 57  1  0  0  0  0
 29 58  1  0  0  0  0
 29 59  1  0  0  0  0
M  CHG  1   8   1
M  END
$$$$
