# Supplementary material for: Combined computational and classical medicinal chemistry procedure to disclose novel pyrrole-based compounds as potential antituberculosis agents
Source: J Comput Aided Mol Des. 2026 Apr 6;40(1):92. doi: 10.1007/s10822-026-00794-6 (PMC13053371; doi:10.1007/s10822-026-00794-6)
Supplement: Supplementary file 2 — Supplementary Material 2 [file 10822_2026_794_MOESM2_ESM.zip › Dataset.M_3-D_QSAR_Splitted_170/mols/TestSet/JMC2008_05.sdf]

dasi5
 OpenBabel10172509163D

 56 59  0  0  0  0  0  0  0  0999 V2000
   -0.9911    0.4102    0.1992 C   0  0  0  0  0  0  0  0  0  0  0  0
   -2.1066   -0.0612   -0.4157 N   0  0  0  0  0  0  0  0  0  0  0  0
   -1.8583   -1.0966   -1.2304 C   0  0  0  0  0  0  0  0  0  0  0  0
   -0.4764   -1.3370   -1.2005 C   0  0  0  0  0  0  0  0  0  0  0  0
    0.0397   -0.3954   -0.3008 C   0  0  0  0  0  0  0  0  0  0  0  0
    0.4116   -2.3039   -2.0222 C   0  0  0  0  0  0  0  0  0  0  0  0
   -2.9979   -1.9311   -1.8471 C   0  0  0  0  0  0  0  0  0  0  0  0
    1.8598   -2.3118   -1.7039 N   0  3  0  0  0  0  0  0  0  0  0  0
    2.6179   -3.1202   -2.6887 C   0  0  0  0  0  0  0  0  0  0  0  0
    2.4972   -0.9859   -1.5374 C   0  0  0  0  0  0  0  0  0  0  0  0
    3.9200   -1.1275   -0.9354 C   0  0  0  0  0  0  0  0  0  0  0  0
    5.0008   -2.0286   -2.0849 S   0  0  0  0  0  0  0  0  0  0  0  0
    4.0128   -3.5439   -2.1746 C   0  0  0  0  0  0  0  0  0  0  0  0
   -3.1382    0.2860   -0.2125 C   0  0  0  0  0  0  0  0  0  0  0  0
   -3.9680   -0.4766    0.6090 C   0  0  0  0  0  0  0  0  0  0  0  0
   -5.1103    0.1484    1.1143 C   0  0  0  0  0  0  0  0  0  0  0  0
   -5.7126    1.1654    0.3743 C   0  0  0  0  0  0  0  0  0  0  0  0
   -7.0608    1.7504    0.7948 C   0  0  0  0  0  0  0  0  0  0  0  0
   -5.0852    1.5875   -0.7987 C   0  0  0  0  0  0  0  0  0  0  0  0
   -3.7337    1.2911   -0.9812 C   0  0  0  0  0  0  0  0  0  0  0  0
   -0.8007    1.4577    1.2604 C   0  0  0  0  0  0  0  0  0  0  0  0
   -1.3594    2.7437    1.2320 C   0  0  0  0  0  0  0  0  0  0  0  0
   -1.3747    3.5920    2.3380 C   0  0  0  0  0  0  0  0  0  0  0  0
   -0.5000    3.3408    3.3929 C   0  0  0  0  0  0  0  0  0  0  0  0
   -6.9276    3.2538    1.1166 C   0  0  0  0  0  0  0  0  0  0  0  0
    0.2060    2.1311    3.3868 C   0  0  0  0  0  0  0  0  0  0  0  0
   -0.0097    1.1784    2.3802 C   0  0  0  0  0  0  0  0  0  0  0  0
   -0.2000    4.3011    4.2564 F   0  0  0  0  0  0  0  0  0  0  0  0
    1.0353   -0.3080   -0.0437 H   0  0  0  0  0  0  0  0  0  0  0  0
    0.3080   -2.0412   -3.0543 H   0  0  0  0  0  0  0  0  0  0  0  0
    0.0639   -3.2848   -1.7734 H   0  0  0  0  0  0  0  0  0  0  0  0
   -3.9325   -1.4384   -1.6781 H   0  0  0  0  0  0  0  0  0  0  0  0
   -3.0176   -2.8992   -1.3919 H   0  0  0  0  0  0  0  0  0  0  0  0
   -2.8347   -2.0350   -2.8995 H   0  0  0  0  0  0  0  0  0  0  0  0
    1.9018   -2.7407   -0.7794 H   0  0  0  0  0  0  0  0  0  0  0  0
    2.7440   -2.5418   -3.5800 H   0  0  0  0  0  0  0  0  0  0  0  0
    2.0577   -4.0138   -2.8690 H   0  0  0  0  0  0  0  0  0  0  0  0
    1.8976   -0.3887   -0.8827 H   0  0  0  0  0  0  0  0  0  0  0  0
    2.5771   -0.5218   -2.4982 H   0  0  0  0  0  0  0  0  0  0  0  0
    3.8611   -1.6640   -0.0115 H   0  0  0  0  0  0  0  0  0  0  0  0
    4.3262   -0.1522   -0.7662 H   0  0  0  0  0  0  0  0  0  0  0  0
    3.9309   -3.9911   -1.2060 H   0  0  0  0  0  0  0  0  0  0  0  0
    4.4643   -4.2656   -2.8228 H   0  0  0  0  0  0  0  0  0  0  0  0
   -3.7477   -1.4595    0.8337 H   0  0  0  0  0  0  0  0  0  0  0  0
   -5.5037   -0.1389    2.0241 H   0  0  0  0  0  0  0  0  0  0  0  0
   -7.4113    1.2349    1.6645 H   0  0  0  0  0  0  0  0  0  0  0  0
   -7.7535    1.6317   -0.0120 H   0  0  0  0  0  0  0  0  0  0  0  0
   -5.6108    2.1090   -1.5176 H   0  0  0  0  0  0  0  0  0  0  0  0
   -3.1776    1.8101   -1.6786 H   0  0  0  0  0  0  0  0  0  0  0  0
   -1.7791    3.0779    0.3504 H   0  0  0  0  0  0  0  0  0  0  0  0
   -2.0237    4.3935    2.3748 H   0  0  0  0  0  0  0  0  0  0  0  0
   -6.2367    3.3861    1.9228 H   0  0  0  0  0  0  0  0  0  0  0  0
   -7.8832    3.6443    1.3981 H   0  0  0  0  0  0  0  0  0  0  0  0
   -6.5706    3.7733    0.2520 H   0  0  0  0  0  0  0  0  0  0  0  0
    0.8933    1.9384    4.1321 H   0  0  0  0  0  0  0  0  0  0  0  0
    0.4264    0.2472    2.4678 H   0  0  0  0  0  0  0  0  0  0  0  0
  1  5  2  0  0  0  0
  1  2  1  0  0  0  0
  2  3  1  0  0  0  0
  3  4  2  0  0  0  0
  4  5  1  0  0  0  0
  5 29  1  0  0  0  0
  6  4  1  0  0  0  0
  6 30  1  0  0  0  0
  6 31  1  0  0  0  0
  7  3  1  0  0  0  0
  7 32  1  0  0  0  0
  7 33  1  0  0  0  0
  7 34  1  0  0  0  0
  8  6  1  0  0  0  0
  8  9  1  0  0  0  0
  8 10  1  0  0  0  0
  8 35  1  0  0  0  0
  9 36  1  0  0  0  0
  9 37  1  0  0  0  0
 10 11  1  0  0  0  0
 10 38  1  0  0  0  0
 10 39  1  0  0  0  0
 11 12  1  0  0  0  0
 11 40  1  0  0  0  0
 11 41  1  0  0  0  0
 12 13  1  0  0  0  0
 13  9  1  0  0  0  0
 13 42  1  0  0  0  0
 13 43  1  0  0  0  0
 14 15  2  0  0  0  0
 14  2  1  0  0  0  0
 14 20  1  0  0  0  0
 15 16  1  0  0  0  0
 15 44  1  0  0  0  0
 16 17  2  0  0  0  0
 16 45  1  0  0  0  0
 17 19  1  0  0  0  0
 18 17  1  0  0  0  0
 18 46  1  0  0  0  0
 18 47  1  0  0  0  0
 19 20  2  0  0  0  0
 19 48  1  0  0  0  0
 20 49  1  0  0  0  0
 21 22  2  0  0  0  0
 21  1  1  0  0  0  0
 21 27  1  0  0  0  0
 22 23  1  0  0  0  0
 22 50  1  0  0  0  0
 23 24  2  0  0  0  0
 23 51  1  0  0  0  0
 24 26  1  0  0  0  0
 25 18  1  0  0  0  0
 25 52  1  0  0  0  0
 25 53  1  0  0  0  0
 25 54  1  0  0  0  0
 26 27  2  0  0  0  0
 26 55  1  0  0  0  0
 27 56  1  0  0  0  0
 28 24  1  0  0  0  0
M  CHG  1   8   1
M  END
$$$$
