# Supplementary material for: Combined computational and classical medicinal chemistry procedure to disclose novel pyrrole-based compounds as potential antituberculosis agents
Source: J Comput Aided Mol Des. 2026 Apr 6;40(1):92. doi: 10.1007/s10822-026-00794-6 (PMC13053371; doi:10.1007/s10822-026-00794-6)
Supplement: Supplementary file 2 — Supplementary Material 2 [file 10822_2026_794_MOESM2_ESM.zip › Dataset.M_3-D_QSAR_Splitted_170/mols/TestSet/JMC2008_06.sdf]

dasi6
 OpenBabel10172509163D

 59 62  0  0  0  0  0  0  0  0999 V2000
   -0.5216    0.3029    0.5794 C   0  0  0  0  0  0  0  0  0  0  0  0
   -1.6451   -0.1130   -0.0581 N   0  0  0  0  0  0  0  0  0  0  0  0
   -1.3708   -1.1364   -0.9137 C   0  0  0  0  0  0  0  0  0  0  0  0
   -0.0113   -1.4413   -0.8043 C   0  0  0  0  0  0  0  0  0  0  0  0
    0.5099   -0.4633    0.0460 C   0  0  0  0  0  0  0  0  0  0  0  0
    0.7685   -2.5297   -1.5850 C   0  0  0  0  0  0  0  0  0  0  0  0
   -2.2575   -1.6463   -2.0696 C   0  0  0  0  0  0  0  0  0  0  0  0
    2.0745   -2.1380   -2.1822 N   0  3  0  0  0  0  0  0  0  0  0  0
    2.6847   -0.9760   -1.4890 C   0  0  0  0  0  0  0  0  0  0  0  0
    3.0291   -3.2626   -2.2229 C   0  0  0  0  0  0  0  0  0  0  0  0
    4.3499   -3.0034   -2.9613 C   0  0  0  0  0  0  0  0  0  0  0  0
    5.2687   -1.7122   -2.0989 S   0  0  0  0  0  0  0  0  0  0  0  0
    3.9566   -0.4658   -2.2085 C   0  0  0  0  0  0  0  0  0  0  0  0
   -2.6543    0.3858    0.0542 C   0  0  0  0  0  0  0  0  0  0  0  0
   -3.6900   -0.1930    0.7975 C   0  0  0  0  0  0  0  0  0  0  0  0
   -4.9653    0.3649    0.8300 C   0  0  0  0  0  0  0  0  0  0  0  0
   -5.3231    1.2805   -0.1543 C   0  0  0  0  0  0  0  0  0  0  0  0
   -6.7832    1.7088   -0.2689 C   0  0  0  0  0  0  0  0  0  0  0  0
   -4.3136    1.8398   -0.9395 C   0  0  0  0  0  0  0  0  0  0  0  0
   -2.9734    1.5390   -0.6725 C   0  0  0  0  0  0  0  0  0  0  0  0
   -0.2431    1.2716    1.6911 C   0  0  0  0  0  0  0  0  0  0  0  0
    0.2480    2.5497    1.4200 C   0  0  0  0  0  0  0  0  0  0  0  0
    0.5579    3.4526    2.4434 C   0  0  0  0  0  0  0  0  0  0  0  0
    0.5534    3.0207    3.7661 C   0  0  0  0  0  0  0  0  0  0  0  0
   -7.1953    2.4514    1.0173 C   0  0  0  0  0  0  0  0  0  0  0  0
    0.0856    1.7374    4.0492 C   0  0  0  0  0  0  0  0  0  0  0  0
   -0.5069    0.9883    3.0342 C   0  0  0  0  0  0  0  0  0  0  0  0
    0.8879    3.8513    4.7506 F   0  0  0  0  0  0  0  0  0  0  0  0
   -8.5084    3.2383    0.8043 C   0  0  0  0  0  0  0  0  0  0  0  0
    1.5128   -0.3288    0.2488 H   0  0  0  0  0  0  0  0  0  0  0  0
    0.1390   -2.8668   -2.3818 H   0  0  0  0  0  0  0  0  0  0  0  0
    1.0126   -3.2710   -0.8530 H   0  0  0  0  0  0  0  0  0  0  0  0
   -3.2561   -1.2847   -1.9393 H   0  0  0  0  0  0  0  0  0  0  0  0
   -2.2628   -2.7163   -2.0698 H   0  0  0  0  0  0  0  0  0  0  0  0
   -1.8683   -1.2914   -3.0010 H   0  0  0  0  0  0  0  0  0  0  0  0
    1.8683   -1.8613   -3.1420 H   0  0  0  0  0  0  0  0  0  0  0  0
    2.9460   -1.2675   -0.4932 H   0  0  0  0  0  0  0  0  0  0  0  0
    1.9679   -0.1816   -1.4877 H   0  0  0  0  0  0  0  0  0  0  0  0
    2.5430   -4.0863   -2.7026 H   0  0  0  0  0  0  0  0  0  0  0  0
    3.3012   -3.4446   -1.2042 H   0  0  0  0  0  0  0  0  0  0  0  0
    4.1440   -2.6879   -3.9628 H   0  0  0  0  0  0  0  0  0  0  0  0
    4.9302   -3.9020   -2.9858 H   0  0  0  0  0  0  0  0  0  0  0  0
    3.7310   -0.2776   -3.2374 H   0  0  0  0  0  0  0  0  0  0  0  0
    4.2883    0.4373   -1.7402 H   0  0  0  0  0  0  0  0  0  0  0  0
   -3.5036   -1.0543    1.3345 H   0  0  0  0  0  0  0  0  0  0  0  0
   -5.6337    0.1036    1.5716 H   0  0  0  0  0  0  0  0  0  0  0  0
   -7.4008    0.8445   -0.3967 H   0  0  0  0  0  0  0  0  0  0  0  0
   -6.9030    2.3563   -1.1122 H   0  0  0  0  0  0  0  0  0  0  0  0
   -4.5555    2.4747   -1.7163 H   0  0  0  0  0  0  0  0  0  0  0  0
   -2.2243    2.1638   -1.0094 H   0  0  0  0  0  0  0  0  0  0  0  0
    0.3863    2.8366    0.4384 H   0  0  0  0  0  0  0  0  0  0  0  0
    0.7884    4.4330    2.2183 H   0  0  0  0  0  0  0  0  0  0  0  0
   -6.4185    3.1342    1.2916 H   0  0  0  0  0  0  0  0  0  0  0  0
   -7.3510    1.7307    1.7927 H   0  0  0  0  0  0  0  0  0  0  0  0
    0.1773    1.3469    5.0000 H   0  0  0  0  0  0  0  0  0  0  0  0
   -1.1472    0.2162    3.2768 H   0  0  0  0  0  0  0  0  0  0  0  0
   -8.3679    3.9639    0.0306 H   0  0  0  0  0  0  0  0  0  0  0  0
   -8.7786    3.7339    1.7133 H   0  0  0  0  0  0  0  0  0  0  0  0
   -9.2877    2.5618    0.5216 H   0  0  0  0  0  0  0  0  0  0  0  0
  1  5  2  0  0  0  0
  1  2  1  0  0  0  0
  2  3  1  0  0  0  0
  3  4  2  0  0  0  0
  4  5  1  0  0  0  0
  5 30  1  0  0  0  0
  6  4  1  0  0  0  0
  6 31  1  0  0  0  0
  6 32  1  0  0  0  0
  7  3  1  0  0  0  0
  7 33  1  0  0  0  0
  7 34  1  0  0  0  0
  7 35  1  0  0  0  0
  8  6  1  0  0  0  0
  8  9  1  0  0  0  0
  8 10  1  0  0  0  0
  8 36  1  0  0  0  0
  9 37  1  0  0  0  0
  9 38  1  0  0  0  0
 10 11  1  0  0  0  0
 10 39  1  0  0  0  0
 10 40  1  0  0  0  0
 11 12  1  0  0  0  0
 11 41  1  0  0  0  0
 11 42  1  0  0  0  0
 12 13  1  0  0  0  0
 13  9  1  0  0  0  0
 13 43  1  0  0  0  0
 13 44  1  0  0  0  0
 14 15  2  0  0  0  0
 14  2  1  0  0  0  0
 14 20  1  0  0  0  0
 15 16  1  0  0  0  0
 15 45  1  0  0  0  0
 16 17  2  0  0  0  0
 16 46  1  0  0  0  0
 17 19  1  0  0  0  0
 18 17  1  0  0  0  0
 18 47  1  0  0  0  0
 18 48  1  0  0  0  0
 19 20  2  0  0  0  0
 19 49  1  0  0  0  0
 20 50  1  0  0  0  0
 21 22  2  0  0  0  0
 21  1  1  0  0  0  0
 21 27  1  0  0  0  0
 22 23  1  0  0  0  0
 22 51  1  0  0  0  0
 23 24  2  0  0  0  0
 23 52  1  0  0  0  0
 24 26  1  0  0  0  0
 25 18  1  0  0  0  0
 25 53  1  0  0  0  0
 25 54  1  0  0  0  0
 26 27  2  0  0  0  0
 26 55  1  0  0  0  0
 27 56  1  0  0  0  0
 28 24  1  0  0  0  0
 29 25  1  0  0  0  0
 29 57  1  0  0  0  0
 29 58  1  0  0  0  0
 29 59  1  0  0  0  0
M  CHG  1   8   1
M  END
$$$$
