# Supplementary material for: Combined computational and classical medicinal chemistry procedure to disclose novel pyrrole-based compounds as potential antituberculosis agents
Source: J Comput Aided Mol Des. 2026 Apr 6;40(1):92. doi: 10.1007/s10822-026-00794-6 (PMC13053371; doi:10.1007/s10822-026-00794-6)
Supplement: Supplementary file 2 — Supplementary Material 2 [file 10822_2026_794_MOESM2_ESM.zip › Dataset.M_3-D_QSAR_Splitted_170/mols/TestSet/JMC2008_07.sdf]

string
 OpenBabel10172509163D

 59 62  0  0  0  0  0  0  0  0999 V2000
   -2.0083   -1.5630   -1.4398 C   0  0  0  0  0  0  0  0  0  0  0  0
   -2.0500   -0.5651   -0.5252 N   0  0  0  0  0  0  0  0  0  0  0  0
   -0.8095   -0.2809   -0.0576 C   0  0  0  0  0  0  0  0  0  0  0  0
    0.0947   -1.1736   -0.6584 C   0  0  0  0  0  0  0  0  0  0  0  0
   -0.6671   -1.9215   -1.5616 C   0  0  0  0  0  0  0  0  0  0  0  0
    1.6339   -1.3778   -0.5387 C   0  0  0  0  0  0  0  0  0  0  0  0
   -0.5312    0.9584    0.8159 C   0  0  0  0  0  0  0  0  0  0  0  0
    2.4896   -1.6823   -1.7257 N   0  3  0  0  0  0  0  0  0  0  0  0
    3.5966   -0.7140   -1.7853 C   0  0  0  0  0  0  0  0  0  0  0  0
    2.9706   -3.0839   -1.6952 C   0  0  0  0  0  0  0  0  0  0  0  0
    3.9950   -3.3653   -2.8198 C   0  0  0  0  0  0  0  0  0  0  0  0
    5.5357   -2.4428   -2.5627 S   0  0  0  0  0  0  0  0  0  0  0  0
    4.8206   -0.7807   -2.7194 C   0  0  0  0  0  0  0  0  0  0  0  0
   -2.9840   -0.0274   -0.1939 C   0  0  0  0  0  0  0  0  0  0  0  0
   -3.9807   -0.5968    0.6109 C   0  0  0  0  0  0  0  0  0  0  0  0
   -4.9767    0.2257    1.1455 C   0  0  0  0  0  0  0  0  0  0  0  0
   -5.3831    1.3509    0.4276 C   0  0  0  0  0  0  0  0  0  0  0  0
   -6.5837    2.1946    0.8594 C   0  0  0  0  0  0  0  0  0  0  0  0
   -4.5742    1.7398   -0.6380 C   0  0  0  0  0  0  0  0  0  0  0  0
   -3.2548    1.2929   -0.6010 C   0  0  0  0  0  0  0  0  0  0  0  0
   -3.1151   -2.1400   -2.2513 C   0  0  0  0  0  0  0  0  0  0  0  0
   -4.1149   -1.3187   -2.7851 C   0  0  0  0  0  0  0  0  0  0  0  0
   -5.2506   -1.8743   -3.3687 C   0  0  0  0  0  0  0  0  0  0  0  0
   -5.4321   -3.2558   -3.3614 C   0  0  0  0  0  0  0  0  0  0  0  0
   -4.4162   -4.0843   -2.8809 C   0  0  0  0  0  0  0  0  0  0  0  0
   -3.2312   -3.5242   -2.3944 C   0  0  0  0  0  0  0  0  0  0  0  0
   -6.5791   -3.7844   -3.7812 F   0  0  0  0  0  0  0  0  0  0  0  0
   -7.8983    1.6605    0.2444 C   0  0  0  0  0  0  0  0  0  0  0  0
   -6.3570    3.6641    0.4383 C   0  0  0  0  0  0  0  0  0  0  0  0
   -0.2947   -2.6278   -2.2155 H   0  0  0  0  0  0  0  0  0  0  0  0
    1.7758   -2.1865    0.1475 H   0  0  0  0  0  0  0  0  0  0  0  0
    1.9688   -0.3985   -0.2671 H   0  0  0  0  0  0  0  0  0  0  0  0
   -1.4588    1.4064    1.1052 H   0  0  0  0  0  0  0  0  0  0  0  0
    0.0476    1.6649    0.2585 H   0  0  0  0  0  0  0  0  0  0  0  0
    0.0108    0.6641    1.6903 H   0  0  0  0  0  0  0  0  0  0  0  0
    1.9354   -1.5899   -2.5770 H   0  0  0  0  0  0  0  0  0  0  0  0
    4.0024   -0.6936   -0.7954 H   0  0  0  0  0  0  0  0  0  0  0  0
    3.0834    0.1166   -2.2231 H   0  0  0  0  0  0  0  0  0  0  0  0
    2.1340   -3.7397   -1.8170 H   0  0  0  0  0  0  0  0  0  0  0  0
    3.4553   -3.2484   -0.7556 H   0  0  0  0  0  0  0  0  0  0  0  0
    3.5693   -3.0764   -3.7580 H   0  0  0  0  0  0  0  0  0  0  0  0
    4.2243   -4.4104   -2.8109 H   0  0  0  0  0  0  0  0  0  0  0  0
    4.5183   -0.6068   -3.7310 H   0  0  0  0  0  0  0  0  0  0  0  0
    5.5394   -0.0342   -2.4531 H   0  0  0  0  0  0  0  0  0  0  0  0
   -3.9792   -1.6102    0.8062 H   0  0  0  0  0  0  0  0  0  0  0  0
   -5.4051    0.0038    2.0578 H   0  0  0  0  0  0  0  0  0  0  0  0
   -6.6748    2.1343    1.9238 H   0  0  0  0  0  0  0  0  0  0  0  0
   -4.9313    2.3247   -1.4097 H   0  0  0  0  0  0  0  0  0  0  0  0
   -2.4835    1.9238   -0.8695 H   0  0  0  0  0  0  0  0  0  0  0  0
   -4.0095   -0.2928   -2.7458 H   0  0  0  0  0  0  0  0  0  0  0  0
   -5.9576   -1.2631   -3.8065 H   0  0  0  0  0  0  0  0  0  0  0  0
   -4.5399   -5.1089   -2.8848 H   0  0  0  0  0  0  0  0  0  0  0  0
   -2.4397   -4.1357   -2.1402 H   0  0  0  0  0  0  0  0  0  0  0  0
   -7.8379    1.7081   -0.8228 H   0  0  0  0  0  0  0  0  0  0  0  0
   -8.7188    2.2584    0.5822 H   0  0  0  0  0  0  0  0  0  0  0  0
   -8.0477    0.6455    0.5483 H   0  0  0  0  0  0  0  0  0  0  0  0
   -6.2664    3.7201   -0.6264 H   0  0  0  0  0  0  0  0  0  0  0  0
   -5.4602    4.0310    0.8923 H   0  0  0  0  0  0  0  0  0  0  0  0
   -7.1874    4.2587    0.7574 H   0  0  0  0  0  0  0  0  0  0  0  0
  1  5  2  0  0  0  0
  1  2  1  0  0  0  0
  2  3  1  0  0  0  0
  3  4  2  0  0  0  0
  4  5  1  0  0  0  0
  5 30  1  0  0  0  0
  6  4  1  0  0  0  0
  6 31  1  0  0  0  0
  6 32  1  0  0  0  0
  7  3  1  0  0  0  0
  7 33  1  0  0  0  0
  7 34  1  0  0  0  0
  7 35  1  0  0  0  0
  8  6  1  0  0  0  0
  8  9  1  0  0  0  0
  8 10  1  0  0  0  0
  8 36  1  0  0  0  0
  9 37  1  0  0  0  0
  9 38  1  0  0  0  0
 10 11  1  0  0  0  0
 10 39  1  0  0  0  0
 10 40  1  0  0  0  0
 11 12  1  0  0  0  0
 11 41  1  0  0  0  0
 11 42  1  0  0  0  0
 12 13  1  0  0  0  0
 13  9  1  0  0  0  0
 13 43  1  0  0  0  0
 13 44  1  0  0  0  0
 14 15  2  0  0  0  0
 14  2  1  0  0  0  0
 14 20  1  0  0  0  0
 15 16  1  0  0  0  0
 15 45  1  0  0  0  0
 16 17  2  0  0  0  0
 16 46  1  0  0  0  0
 17 19  1  0  0  0  0
 18 17  1  0  0  0  0
 18 47  1  0  0  0  0
 19 20  2  0  0  0  0
 19 48  1  0  0  0  0
 20 49  1  0  0  0  0
 21 22  2  0  0  0  0
 21  1  1  0  0  0  0
 21 26  1  0  0  0  0
 22 23  1  0  0  0  0
 22 50  1  0  0  0  0
 23 24  2  0  0  0  0
 23 51  1  0  0  0  0
 24 25  1  0  0  0  0
 25 26  2  0  0  0  0
 25 52  1  0  0  0  0
 26 53  1  0  0  0  0
 27 24  1  0  0  0  0
 28 18  1  0  0  0  0
 28 54  1  0  0  0  0
 28 55  1  0  0  0  0
 28 56  1  0  0  0  0
 29 18  1  0  0  0  0
 29 57  1  0  0  0  0
 29 58  1  0  0  0  0
 29 59  1  0  0  0  0
M  CHG  1   8   1
M  END
$$$$
