# Supplementary material for: Combined computational and classical medicinal chemistry procedure to disclose novel pyrrole-based compounds as potential antituberculosis agents
Source: J Comput Aided Mol Des. 2026 Apr 6;40(1):92. doi: 10.1007/s10822-026-00794-6 (PMC13053371; doi:10.1007/s10822-026-00794-6)
Supplement: Supplementary file 2 — Supplementary Material 2 [file 10822_2026_794_MOESM2_ESM.zip › Dataset.M_3-D_QSAR_Splitted_170/mols/TestSet/JMC2008_08.sdf]

dasi8
 OpenBabel10172509163D

 53 56  0  0  0  0  0  0  0  0999 V2000
   -1.4768    0.2740    0.3740 C   0  0  0  0  0  0  0  0  0  0  0  0
   -2.5625   -0.0973   -0.3585 N   0  0  0  0  0  0  0  0  0  0  0  0
   -2.2071   -1.1312   -1.1760 C   0  0  0  0  0  0  0  0  0  0  0  0
   -0.8631   -1.4450   -0.9522 C   0  0  0  0  0  0  0  0  0  0  0  0
   -0.4129   -0.5602    0.0234 C   0  0  0  0  0  0  0  0  0  0  0  0
   -0.0137   -2.5000   -1.6865 C   0  0  0  0  0  0  0  0  0  0  0  0
   -3.0481   -1.8581   -2.2376 C   0  0  0  0  0  0  0  0  0  0  0  0
    1.4469   -2.3838   -1.4849 N   0  3  0  0  0  0  0  0  0  0  0  0
    1.8082   -0.9495   -1.3627 C   0  0  0  0  0  0  0  0  0  0  0  0
    2.1828   -3.0566   -2.5795 C   0  0  0  0  0  0  0  0  0  0  0  0
    3.6993   -3.0873   -2.3055 C   0  0  0  0  0  0  0  0  0  0  0  0
    4.3119   -1.3841   -2.3890 S   0  0  0  0  0  0  0  0  0  0  0  0
    3.3006   -0.7333   -1.0315 C   0  0  0  0  0  0  0  0  0  0  0  0
   -3.6308    0.3654   -0.2538 C   0  0  0  0  0  0  0  0  0  0  0  0
   -4.6134   -0.2117    0.5663 C   0  0  0  0  0  0  0  0  0  0  0  0
   -5.6766    0.5500    1.0710 C   0  0  0  0  0  0  0  0  0  0  0  0
   -6.1047    1.6721    0.3705 C   0  0  0  0  0  0  0  0  0  0  0  0
   -7.6163    2.4716    0.7464 Cl  0  0  0  0  0  0  0  0  0  0  0  0
   -5.3456    2.0705   -0.7222 C   0  0  0  0  0  0  0  0  0  0  0  0
   -4.0635    1.5453   -0.8831 C   0  0  0  0  0  0  0  0  0  0  0  0
   -1.3251    1.2764    1.4701 C   0  0  0  0  0  0  0  0  0  0  0  0
   -2.2873    2.2716    1.6709 C   0  0  0  0  0  0  0  0  0  0  0  0
   -2.0913    3.2849    2.6148 C   0  0  0  0  0  0  0  0  0  0  0  0
   -0.8745    3.3864    3.2937 C   0  0  0  0  0  0  0  0  0  0  0  0
    0.0973    2.4112    3.0694 C   0  0  0  0  0  0  0  0  0  0  0  0
   -0.1950    1.2902    2.2879 C   0  0  0  0  0  0  0  0  0  0  0  0
   -0.6456    4.5025    4.3155 C   0  0  0  0  0  0  0  0  0  0  0  0
    0.5399   -0.5265    0.4184 H   0  0  0  0  0  0  0  0  0  0  0  0
   -0.2112   -2.4130   -2.7345 H   0  0  0  0  0  0  0  0  0  0  0  0
   -0.2958   -3.4468   -1.2756 H   0  0  0  0  0  0  0  0  0  0  0  0
   -4.0418   -1.4613   -2.2385 H   0  0  0  0  0  0  0  0  0  0  0  0
   -3.0817   -2.9034   -2.0116 H   0  0  0  0  0  0  0  0  0  0  0  0
   -2.6062   -1.7156   -3.2016 H   0  0  0  0  0  0  0  0  0  0  0  0
    1.7159   -2.8556   -0.6215 H   0  0  0  0  0  0  0  0  0  0  0  0
    1.2187   -0.5139   -0.5832 H   0  0  0  0  0  0  0  0  0  0  0  0
    1.6188   -0.4883   -2.3094 H   0  0  0  0  0  0  0  0  0  0  0  0
    2.0052   -2.5291   -3.4934 H   0  0  0  0  0  0  0  0  0  0  0  0
    1.8336   -4.0657   -2.6480 H   0  0  0  0  0  0  0  0  0  0  0  0
    4.1903   -3.6873   -3.0429 H   0  0  0  0  0  0  0  0  0  0  0  0
    3.8965   -3.5086   -1.3419 H   0  0  0  0  0  0  0  0  0  0  0  0
    3.4928    0.3124   -0.9113 H   0  0  0  0  0  0  0  0  0  0  0  0
    3.5454   -1.2439   -0.1236 H   0  0  0  0  0  0  0  0  0  0  0  0
   -4.5519   -1.2146    0.8018 H   0  0  0  0  0  0  0  0  0  0  0  0
   -6.1372    0.2803    1.9543 H   0  0  0  0  0  0  0  0  0  0  0  0
   -5.7246    2.7452   -1.4050 H   0  0  0  0  0  0  0  0  0  0  0  0
   -3.4004    2.0475   -1.4939 H   0  0  0  0  0  0  0  0  0  0  0  0
   -3.1558    2.2579    1.1136 H   0  0  0  0  0  0  0  0  0  0  0  0
   -2.8475    3.9594    2.8103 H   0  0  0  0  0  0  0  0  0  0  0  0
    1.0369    2.5181    3.4827 H   0  0  0  0  0  0  0  0  0  0  0  0
    0.4284    0.4683    2.3159 H   0  0  0  0  0  0  0  0  0  0  0  0
   -1.5012    5.1445    4.3401 H   0  0  0  0  0  0  0  0  0  0  0  0
    0.2180    5.0695    4.0369 H   0  0  0  0  0  0  0  0  0  0  0  0
   -0.4935    4.0737    5.2840 H   0  0  0  0  0  0  0  0  0  0  0  0
  1  5  2  0  0  0  0
  1  2  1  0  0  0  0
  2  3  1  0  0  0  0
  3  4  2  0  0  0  0
  4  5  1  0  0  0  0
  5 28  1  0  0  0  0
  6  4  1  0  0  0  0
  6 29  1  0  0  0  0
  6 30  1  0  0  0  0
  7  3  1  0  0  0  0
  7 31  1  0  0  0  0
  7 32  1  0  0  0  0
  7 33  1  0  0  0  0
  8  6  1  0  0  0  0
  8  9  1  0  0  0  0
  8 10  1  0  0  0  0
  8 34  1  0  0  0  0
  9 35  1  0  0  0  0
  9 36  1  0  0  0  0
 10 11  1  0  0  0  0
 10 37  1  0  0  0  0
 10 38  1  0  0  0  0
 11 12  1  0  0  0  0
 11 39  1  0  0  0  0
 11 40  1  0  0  0  0
 12 13  1  0  0  0  0
 13  9  1  0  0  0  0
 13 41  1  0  0  0  0
 13 42  1  0  0  0  0
 14 15  2  0  0  0  0
 14  2  1  0  0  0  0
 14 20  1  0  0  0  0
 15 16  1  0  0  0  0
 15 43  1  0  0  0  0
 16 17  2  0  0  0  0
 16 44  1  0  0  0  0
 17 19  1  0  0  0  0
 18 17  1  0  0  0  0
 19 20  2  0  0  0  0
 19 45  1  0  0  0  0
 20 46  1  0  0  0  0
 21 22  2  0  0  0  0
 21  1  1  0  0  0  0
 21 26  1  0  0  0  0
 22 23  1  0  0  0  0
 22 47  1  0  0  0  0
 23 24  2  0  0  0  0
 23 48  1  0  0  0  0
 24 25  1  0  0  0  0
 25 26  2  0  0  0  0
 25 49  1  0  0  0  0
 26 50  1  0  0  0  0
 27 24  1  0  0  0  0
 27 51  1  0  0  0  0
 27 52  1  0  0  0  0
 27 53  1  0  0  0  0
M  CHG  1   8   1
M  END
$$$$
