# Supplementary material for: Combined computational and classical medicinal chemistry procedure to disclose novel pyrrole-based compounds as potential antituberculosis agents
Source: J Comput Aided Mol Des. 2026 Apr 6;40(1):92. doi: 10.1007/s10822-026-00794-6 (PMC13053371; doi:10.1007/s10822-026-00794-6)
Supplement: Supplementary file 2 — Supplementary Material 2 [file 10822_2026_794_MOESM2_ESM.zip › Dataset.M_3-D_QSAR_Splitted_170/mols/TestSet/JMC2008_09.sdf]

dasi9
 OpenBabel10172509163D

 56 59  0  0  0  0  0  0  0  0999 V2000
   -1.8206   -0.0850   -0.1035 C   0  0  0  0  0  0  0  0  0  0  0  0
   -0.6875    0.1433    0.6226 N   0  0  0  0  0  0  0  0  0  0  0  0
    0.3553   -0.6181    0.2050 C   0  0  0  0  0  0  0  0  0  0  0  0
   -0.1357   -1.5136   -0.7551 C   0  0  0  0  0  0  0  0  0  0  0  0
   -1.4503   -1.1235   -0.9759 C   0  0  0  0  0  0  0  0  0  0  0  0
    0.6242   -2.6074   -1.5593 C   0  0  0  0  0  0  0  0  0  0  0  0
    1.7540   -0.5921    0.8710 C   0  0  0  0  0  0  0  0  0  0  0  0
    1.9213   -2.2176   -2.1933 N   0  3  0  0  0  0  0  0  0  0  0  0
    2.9536   -3.2252   -1.9108 C   0  0  0  0  0  0  0  0  0  0  0  0
    2.4144   -0.8692   -1.8016 C   0  0  0  0  0  0  0  0  0  0  0  0
    3.9406   -0.7740   -1.5229 C   0  0  0  0  0  0  0  0  0  0  0  0
    4.8836   -1.5442   -2.8715 S   0  0  0  0  0  0  0  0  0  0  0  0
    4.2667   -3.2359   -2.7046 C   0  0  0  0  0  0  0  0  0  0  0  0
   -0.6481    0.7062    1.5927 C   0  0  0  0  0  0  0  0  0  0  0  0
    0.3437    1.6608    1.8392 C   0  0  0  0  0  0  0  0  0  0  0  0
    0.5774    1.9990    3.1771 C   0  0  0  0  0  0  0  0  0  0  0  0
   -0.4969    1.9967    4.0630 C   0  0  0  0  0  0  0  0  0  0  0  0
   -0.3221    2.5904    5.6991 Cl  0  0  0  0  0  0  0  0  0  0  0  0
   -1.7245    1.5396    3.5929 C   0  0  0  0  0  0  0  0  0  0  0  0
   -1.7047    0.6627    2.5092 C   0  0  0  0  0  0  0  0  0  0  0  0
   -3.1931    0.5417   -0.0566 C   0  0  0  0  0  0  0  0  0  0  0  0
   -3.6031    1.6243   -0.8415 C   0  0  0  0  0  0  0  0  0  0  0  0
   -4.7756    2.3517   -0.6269 C   0  0  0  0  0  0  0  0  0  0  0  0
   -5.7743    1.8028    0.1677 C   0  0  0  0  0  0  0  0  0  0  0  0
   -5.4544    0.6568    0.9013 C   0  0  0  0  0  0  0  0  0  0  0  0
   -4.1751    0.0906    0.8433 C   0  0  0  0  0  0  0  0  0  0  0  0
   -7.1798    2.4041    0.0527 C   0  0  0  0  0  0  0  0  0  0  0  0
   -8.0871    1.8430    1.1693 C   0  0  0  0  0  0  0  0  0  0  0  0
   -2.0725   -1.5405   -1.6859 H   0  0  0  0  0  0  0  0  0  0  0  0
   -0.0267   -2.9427   -2.3396 H   0  0  0  0  0  0  0  0  0  0  0  0
    0.8857   -3.3490   -0.8337 H   0  0  0  0  0  0  0  0  0  0  0  0
    1.8048    0.2230    1.5623 H   0  0  0  0  0  0  0  0  0  0  0  0
    2.5050   -0.4691    0.1188 H   0  0  0  0  0  0  0  0  0  0  0  0
    1.9182   -1.5122    1.3918 H   0  0  0  0  0  0  0  0  0  0  0  0
    1.7320   -2.1720   -3.1945 H   0  0  0  0  0  0  0  0  0  0  0  0
    2.4976   -4.1817   -2.0590 H   0  0  0  0  0  0  0  0  0  0  0  0
    3.2720   -2.9737   -0.9207 H   0  0  0  0  0  0  0  0  0  0  0  0
    1.8972   -0.5736   -0.9128 H   0  0  0  0  0  0  0  0  0  0  0  0
    2.2268   -0.2311   -2.6397 H   0  0  0  0  0  0  0  0  0  0  0  0
    4.1630   -1.2777   -0.6054 H   0  0  0  0  0  0  0  0  0  0  0  0
    4.2158    0.2577   -1.4537 H   0  0  0  0  0  0  0  0  0  0  0  0
    4.9910   -3.8304   -2.1880 H   0  0  0  0  0  0  0  0  0  0  0  0
    4.0931   -3.6498   -3.6759 H   0  0  0  0  0  0  0  0  0  0  0  0
    0.8781    2.0954    1.0708 H   0  0  0  0  0  0  0  0  0  0  0  0
    1.5261    2.2449    3.5003 H   0  0  0  0  0  0  0  0  0  0  0  0
   -2.6117    1.8371    4.0280 H   0  0  0  0  0  0  0  0  0  0  0  0
   -2.4694   -0.0186    2.3829 H   0  0  0  0  0  0  0  0  0  0  0  0
   -2.9997    1.9038   -1.6307 H   0  0  0  0  0  0  0  0  0  0  0  0
   -4.8985    3.2838   -1.0525 H   0  0  0  0  0  0  0  0  0  0  0  0
   -6.1748    0.2197    1.4970 H   0  0  0  0  0  0  0  0  0  0  0  0
   -3.9447   -0.6852    1.4836 H   0  0  0  0  0  0  0  0  0  0  0  0
   -7.5954    2.1537   -0.9010 H   0  0  0  0  0  0  0  0  0  0  0  0
   -7.1162    3.4675    0.1528 H   0  0  0  0  0  0  0  0  0  0  0  0
   -8.1541    0.7794    1.0737 H   0  0  0  0  0  0  0  0  0  0  0  0
   -9.0640    2.2710    1.0838 H   0  0  0  0  0  0  0  0  0  0  0  0
   -7.6718    2.0898    2.1240 H   0  0  0  0  0  0  0  0  0  0  0  0
  1  5  2  0  0  0  0
  1  2  1  0  0  0  0
  2  3  1  0  0  0  0
  3  4  2  0  0  0  0
  4  5  1  0  0  0  0
  5 29  1  0  0  0  0
  6  4  1  0  0  0  0
  6 30  1  0  0  0  0
  6 31  1  0  0  0  0
  7  3  1  0  0  0  0
  7 32  1  0  0  0  0
  7 33  1  0  0  0  0
  7 34  1  0  0  0  0
  8  6  1  0  0  0  0
  8  9  1  0  0  0  0
  8 10  1  0  0  0  0
  8 35  1  0  0  0  0
  9 36  1  0  0  0  0
  9 37  1  0  0  0  0
 10 11  1  0  0  0  0
 10 38  1  0  0  0  0
 10 39  1  0  0  0  0
 11 12  1  0  0  0  0
 11 40  1  0  0  0  0
 11 41  1  0  0  0  0
 12 13  1  0  0  0  0
 13  9  1  0  0  0  0
 13 42  1  0  0  0  0
 13 43  1  0  0  0  0
 14 15  2  0  0  0  0
 14  2  1  0  0  0  0
 14 20  1  0  0  0  0
 15 16  1  0  0  0  0
 15 44  1  0  0  0  0
 16 17  2  0  0  0  0
 16 45  1  0  0  0  0
 17 19  1  0  0  0  0
 18 17  1  0  0  0  0
 19 20  2  0  0  0  0
 19 46  1  0  0  0  0
 20 47  1  0  0  0  0
 21 22  2  0  0  0  0
 21  1  1  0  0  0  0
 21 26  1  0  0  0  0
 22 23  1  0  0  0  0
 22 48  1  0  0  0  0
 23 24  2  0  0  0  0
 23 49  1  0  0  0  0
 24 25  1  0  0  0  0
 25 26  2  0  0  0  0
 25 50  1  0  0  0  0
 26 51  1  0  0  0  0
 27 24  1  0  0  0  0
 27 52  1  0  0  0  0
 27 53  1  0  0  0  0
 28 27  1  0  0  0  0
 28 54  1  0  0  0  0
 28 55  1  0  0  0  0
 28 56  1  0  0  0  0
M  CHG  1   8   1
M  END
$$$$
