# Supplementary material for: Combined computational and classical medicinal chemistry procedure to disclose novel pyrrole-based compounds as potential antituberculosis agents
Source: J Comput Aided Mol Des. 2026 Apr 6;40(1):92. doi: 10.1007/s10822-026-00794-6 (PMC13053371; doi:10.1007/s10822-026-00794-6)
Supplement: Supplementary file 2 — Supplementary Material 2 [file 10822_2026_794_MOESM2_ESM.zip › Dataset.M_3-D_QSAR_Splitted_170/mols/TestSet/JMC2008_11.sdf]

dasi11
 OpenBabel10172509163D

 59 62  0  0  0  0  0  0  0  0999 V2000
   -1.9472   -0.3923   -0.3394 C   0  0  0  0  0  0  0  0  0  0  0  0
   -0.7359   -0.1273    0.2005 N   0  0  0  0  0  0  0  0  0  0  0  0
    0.2462   -0.8636   -0.3691 C   0  0  0  0  0  0  0  0  0  0  0  0
   -0.3414   -1.6721   -1.3466 C   0  0  0  0  0  0  0  0  0  0  0  0
   -1.7132   -1.4239   -1.2605 C   0  0  0  0  0  0  0  0  0  0  0  0
    0.3684   -2.7062   -2.2494 C   0  0  0  0  0  0  0  0  0  0  0  0
    1.6589   -1.0386    0.2146 C   0  0  0  0  0  0  0  0  0  0  0  0
    1.7939   -2.3999   -2.5224 N   0  3  0  0  0  0  0  0  0  0  0  0
    2.6956   -3.4284   -1.9657 C   0  0  0  0  0  0  0  0  0  0  0  0
    2.1678   -1.0297   -2.0771 C   0  0  0  0  0  0  0  0  0  0  0  0
    3.6079   -0.9093   -1.5208 C   0  0  0  0  0  0  0  0  0  0  0  0
    4.7474   -1.7023   -2.6873 S   0  0  0  0  0  0  0  0  0  0  0  0
    4.0945   -3.3944   -2.6120 C   0  0  0  0  0  0  0  0  0  0  0  0
   -0.5742    0.4725    1.1369 C   0  0  0  0  0  0  0  0  0  0  0  0
   -1.6484    0.7701    1.9786 C   0  0  0  0  0  0  0  0  0  0  0  0
   -1.5176    1.8543    2.8511 C   0  0  0  0  0  0  0  0  0  0  0  0
   -0.2503    2.2016    3.3107 C   0  0  0  0  0  0  0  0  0  0  0  0
   -0.0641    3.3746    4.5958 Cl  0  0  0  0  0  0  0  0  0  0  0  0
    0.8463    1.5063    2.8050 C   0  0  0  0  0  0  0  0  0  0  0  0
    0.7035    0.8073    1.6041 C   0  0  0  0  0  0  0  0  0  0  0  0
   -3.3168    0.1867   -0.1436 C   0  0  0  0  0  0  0  0  0  0  0  0
   -3.8113    1.3421   -0.7654 C   0  0  0  0  0  0  0  0  0  0  0  0
   -4.9441    2.0192   -0.3216 C   0  0  0  0  0  0  0  0  0  0  0  0
   -5.8650    1.3431    0.4636 C   0  0  0  0  0  0  0  0  0  0  0  0
   -5.4568    0.1255    1.0352 C   0  0  0  0  0  0  0  0  0  0  0  0
   -4.1883   -0.3997    0.7902 C   0  0  0  0  0  0  0  0  0  0  0  0
   -7.2354    2.0079    0.6317 C   0  0  0  0  0  0  0  0  0  0  0  0
   -7.1164    3.5405    0.8616 C   0  0  0  0  0  0  0  0  0  0  0  0
   -8.1379    1.7200   -0.5814 C   0  0  0  0  0  0  0  0  0  0  0  0
   -2.4428   -1.9230   -1.7930 H   0  0  0  0  0  0  0  0  0  0  0  0
   -0.1507   -2.7475   -3.1841 H   0  0  0  0  0  0  0  0  0  0  0  0
    0.3500   -3.6374   -1.7227 H   0  0  0  0  0  0  0  0  0  0  0  0
    1.8405   -0.2767    0.9436 H   0  0  0  0  0  0  0  0  0  0  0  0
    2.3815   -0.9604   -0.5707 H   0  0  0  0  0  0  0  0  0  0  0  0
    1.7372   -2.0004    0.6768 H   0  0  0  0  0  0  0  0  0  0  0  0
    1.9107   -2.4206   -3.5355 H   0  0  0  0  0  0  0  0  0  0  0  0
    2.2627   -4.3924   -2.1336 H   0  0  0  0  0  0  0  0  0  0  0  0
    2.8135   -3.2285   -0.9212 H   0  0  0  0  0  0  0  0  0  0  0  0
    1.4860   -0.7296   -1.3090 H   0  0  0  0  0  0  0  0  0  0  0  0
    2.1215   -0.4035   -2.9435 H   0  0  0  0  0  0  0  0  0  0  0  0
    3.6688   -1.3963   -0.5700 H   0  0  0  0  0  0  0  0  0  0  0  0
    3.8678    0.1216   -1.3997 H   0  0  0  0  0  0  0  0  0  0  0  0
    4.7605   -3.9992   -2.0328 H   0  0  0  0  0  0  0  0  0  0  0  0
    4.0135   -3.7692   -3.6109 H   0  0  0  0  0  0  0  0  0  0  0  0
   -2.5126    0.2065    1.9570 H   0  0  0  0  0  0  0  0  0  0  0  0
   -2.3480    2.3892    3.1500 H   0  0  0  0  0  0  0  0  0  0  0  0
    1.7472    1.5078    3.3084 H   0  0  0  0  0  0  0  0  0  0  0  0
    1.5387    0.5376    1.0613 H   0  0  0  0  0  0  0  0  0  0  0  0
   -3.3120    1.7080   -1.5911 H   0  0  0  0  0  0  0  0  0  0  0  0
   -5.0957    3.0085   -0.5732 H   0  0  0  0  0  0  0  0  0  0  0  0
   -6.1082   -0.3896    1.6478 H   0  0  0  0  0  0  0  0  0  0  0  0
   -3.8822   -1.2390    1.3069 H   0  0  0  0  0  0  0  0  0  0  0  0
   -7.6833    1.5825    1.5054 H   0  0  0  0  0  0  0  0  0  0  0  0
   -6.6705    3.9965    0.0024 H   0  0  0  0  0  0  0  0  0  0  0  0
   -6.5063    3.7260    1.7209 H   0  0  0  0  0  0  0  0  0  0  0  0
   -8.0905    3.9541    1.0198 H   0  0  0  0  0  0  0  0  0  0  0  0
   -7.6983    2.1417   -1.4611 H   0  0  0  0  0  0  0  0  0  0  0  0
   -9.1018    2.1558   -0.4203 H   0  0  0  0  0  0  0  0  0  0  0  0
   -8.2410    0.6623   -0.7062 H   0  0  0  0  0  0  0  0  0  0  0  0
  1  5  2  0  0  0  0
  1  2  1  0  0  0  0
  2  3  1  0  0  0  0
  3  4  2  0  0  0  0
  4  5  1  0  0  0  0
  5 30  1  0  0  0  0
  6  4  1  0  0  0  0
  6 31  1  0  0  0  0
  6 32  1  0  0  0  0
  7  3  1  0  0  0  0
  7 33  1  0  0  0  0
  7 34  1  0  0  0  0
  7 35  1  0  0  0  0
  8  6  1  0  0  0  0
  8  9  1  0  0  0  0
  8 10  1  0  0  0  0
  8 36  1  0  0  0  0
  9 37  1  0  0  0  0
  9 38  1  0  0  0  0
 10 11  1  0  0  0  0
 10 39  1  0  0  0  0
 10 40  1  0  0  0  0
 11 12  1  0  0  0  0
 11 41  1  0  0  0  0
 11 42  1  0  0  0  0
 12 13  1  0  0  0  0
 13  9  1  0  0  0  0
 13 43  1  0  0  0  0
 13 44  1  0  0  0  0
 14 15  2  0  0  0  0
 14  2  1  0  0  0  0
 14 20  1  0  0  0  0
 15 16  1  0  0  0  0
 15 45  1  0  0  0  0
 16 17  2  0  0  0  0
 16 46  1  0  0  0  0
 17 19  1  0  0  0  0
 18 17  1  0  0  0  0
 19 20  2  0  0  0  0
 19 47  1  0  0  0  0
 20 48  1  0  0  0  0
 21 22  2  0  0  0  0
 21  1  1  0  0  0  0
 21 26  1  0  0  0  0
 22 23  1  0  0  0  0
 22 49  1  0  0  0  0
 23 24  2  0  0  0  0
 23 50  1  0  0  0  0
 24 25  1  0  0  0  0
 25 26  2  0  0  0  0
 25 51  1  0  0  0  0
 26 52  1  0  0  0  0
 27 24  1  0  0  0  0
 27 53  1  0  0  0  0
 28 27  1  0  0  0  0
 28 54  1  0  0  0  0
 28 55  1  0  0  0  0
 28 56  1  0  0  0  0
 29 27  1  0  0  0  0
 29 57  1  0  0  0  0
 29 58  1  0  0  0  0
 29 59  1  0  0  0  0
M  CHG  1   8   1
M  END
$$$$
