# Supplementary material for: Combined computational and classical medicinal chemistry procedure to disclose novel pyrrole-based compounds as potential antituberculosis agents
Source: J Comput Aided Mol Des. 2026 Apr 6;40(1):92. doi: 10.1007/s10822-026-00794-6 (PMC13053371; doi:10.1007/s10822-026-00794-6)
Supplement: Supplementary file 2 — Supplementary Material 2 [file 10822_2026_794_MOESM2_ESM.zip › Dataset.M_3-D_QSAR_Splitted_170/mols/TestSet/JMC2008_14.sdf]

dasi14
 OpenBabel10172509163D

 59 62  0  0  0  0  0  0  0  0999 V2000
   -0.9207   -0.0366    0.3754 C   0  0  0  0  0  0  0  0  0  0  0  0
   -1.9734   -0.1947   -0.4731 N   0  0  0  0  0  0  0  0  0  0  0  0
   -1.6905   -1.1743   -1.3791 C   0  0  0  0  0  0  0  0  0  0  0  0
   -0.4382   -1.7130   -1.0652 C   0  0  0  0  0  0  0  0  0  0  0  0
   -0.0009   -1.0328    0.0655 C   0  0  0  0  0  0  0  0  0  0  0  0
    0.3904   -2.7203   -1.8879 C   0  0  0  0  0  0  0  0  0  0  0  0
   -2.6177   -1.7579   -2.4589 C   0  0  0  0  0  0  0  0  0  0  0  0
    1.7663   -2.2838   -2.2274 N   0  3  0  0  0  0  0  0  0  0  0  0
    2.7748   -3.3665   -2.1238 C   0  0  0  0  0  0  0  0  0  0  0  0
    2.1994   -1.1669   -1.3508 C   0  0  0  0  0  0  0  0  0  0  0  0
    3.5084   -0.5130   -1.8498 C   0  0  0  0  0  0  0  0  0  0  0  0
    4.8686   -1.7153   -1.8537 S   0  0  0  0  0  0  0  0  0  0  0  0
    4.0562   -2.9670   -2.8819 C   0  0  0  0  0  0  0  0  0  0  0  0
   -2.9711    0.3325   -0.3459 C   0  0  0  0  0  0  0  0  0  0  0  0
   -3.9920   -0.1488    0.4872 C   0  0  0  0  0  0  0  0  0  0  0  0
   -4.9886    0.7102    0.9589 C   0  0  0  0  0  0  0  0  0  0  0  0
   -5.3470    1.8167    0.1893 C   0  0  0  0  0  0  0  0  0  0  0  0
   -6.6104    2.6331    0.4745 C   0  0  0  0  0  0  0  0  0  0  0  0
   -4.5102    2.1429   -0.8755 C   0  0  0  0  0  0  0  0  0  0  0  0
   -3.2453    1.5680   -0.9426 C   0  0  0  0  0  0  0  0  0  0  0  0
   -0.6997    0.8857    1.5270 C   0  0  0  0  0  0  0  0  0  0  0  0
   -1.7229    1.1003    2.4574 C   0  0  0  0  0  0  0  0  0  0  0  0
   -1.5767    2.0349    3.4827 C   0  0  0  0  0  0  0  0  0  0  0  0
   -0.4482    2.8516    3.5176 C   0  0  0  0  0  0  0  0  0  0  0  0
    0.5721    2.6507    2.5868 C   0  0  0  0  0  0  0  0  0  0  0  0
    0.5016    1.5841    1.6875 C   0  0  0  0  0  0  0  0  0  0  0  0
   -0.3182    4.1186    4.7187 Cl  0  0  0  0  0  0  0  0  0  0  0  0
   -7.8190    1.6944    0.7049 C   0  0  0  0  0  0  0  0  0  0  0  0
   -8.1461    0.8880   -0.5636 C   0  0  0  0  0  0  0  0  0  0  0  0
    0.8650   -1.2342    0.5895 H   0  0  0  0  0  0  0  0  0  0  0  0
   -0.1317   -2.9081   -2.8028 H   0  0  0  0  0  0  0  0  0  0  0  0
    0.4997   -3.5869   -1.2699 H   0  0  0  0  0  0  0  0  0  0  0  0
   -3.5134   -1.1750   -2.5130 H   0  0  0  0  0  0  0  0  0  0  0  0
   -2.8645   -2.7686   -2.2089 H   0  0  0  0  0  0  0  0  0  0  0  0
   -2.1202   -1.7361   -3.4060 H   0  0  0  0  0  0  0  0  0  0  0  0
    1.7183   -1.9859   -3.2018 H   0  0  0  0  0  0  0  0  0  0  0  0
    2.3765   -4.2638   -2.5493 H   0  0  0  0  0  0  0  0  0  0  0  0
    3.0122   -3.5282   -1.0931 H   0  0  0  0  0  0  0  0  0  0  0  0
    2.3571   -1.5448   -0.3623 H   0  0  0  0  0  0  0  0  0  0  0  0
    1.4322   -0.4211   -1.3623 H   0  0  0  0  0  0  0  0  0  0  0  0
    3.7620    0.3016   -1.2040 H   0  0  0  0  0  0  0  0  0  0  0  0
    3.3574   -0.1626   -2.8495 H   0  0  0  0  0  0  0  0  0  0  0  0
    4.6943   -3.8165   -3.0085 H   0  0  0  0  0  0  0  0  0  0  0  0
    3.8346   -2.5908   -3.8587 H   0  0  0  0  0  0  0  0  0  0  0  0
   -4.0073   -1.1456    0.7541 H   0  0  0  0  0  0  0  0  0  0  0  0
   -5.4522    0.5284    1.8628 H   0  0  0  0  0  0  0  0  0  0  0  0
   -6.8137    3.2712   -0.3600 H   0  0  0  0  0  0  0  0  0  0  0  0
   -6.4532    3.2191    1.3558 H   0  0  0  0  0  0  0  0  0  0  0  0
   -4.8244    2.8021   -1.6047 H   0  0  0  0  0  0  0  0  0  0  0  0
   -2.4919    2.0641   -1.4439 H   0  0  0  0  0  0  0  0  0  0  0  0
   -2.5985    0.5591    2.3839 H   0  0  0  0  0  0  0  0  0  0  0  0
   -2.3014    2.1211    4.2124 H   0  0  0  0  0  0  0  0  0  0  0  0
    1.3806    3.2916    2.5628 H   0  0  0  0  0  0  0  0  0  0  0  0
    1.3345    1.3118    1.1424 H   0  0  0  0  0  0  0  0  0  0  0  0
   -8.6714    2.2824    0.9743 H   0  0  0  0  0  0  0  0  0  0  0  0
   -7.5713    1.0087    1.4881 H   0  0  0  0  0  0  0  0  0  0  0  0
   -8.3965    1.5593   -1.3583 H   0  0  0  0  0  0  0  0  0  0  0  0
   -8.9748    0.2394   -0.3701 H   0  0  0  0  0  0  0  0  0  0  0  0
   -7.2945    0.3044   -0.8447 H   0  0  0  0  0  0  0  0  0  0  0  0
  1  5  2  0  0  0  0
  1  2  1  0  0  0  0
  2  3  1  0  0  0  0
  3  4  2  0  0  0  0
  4  5  1  0  0  0  0
  5 30  1  0  0  0  0
  6  4  1  0  0  0  0
  6 31  1  0  0  0  0
  6 32  1  0  0  0  0
  7  3  1  0  0  0  0
  7 33  1  0  0  0  0
  7 34  1  0  0  0  0
  7 35  1  0  0  0  0
  8  6  1  0  0  0  0
  8  9  1  0  0  0  0
  8 10  1  0  0  0  0
  8 36  1  0  0  0  0
  9 37  1  0  0  0  0
  9 38  1  0  0  0  0
 10 11  1  0  0  0  0
 10 39  1  0  0  0  0
 10 40  1  0  0  0  0
 11 12  1  0  0  0  0
 11 41  1  0  0  0  0
 11 42  1  0  0  0  0
 12 13  1  0  0  0  0
 13  9  1  0  0  0  0
 13 43  1  0  0  0  0
 13 44  1  0  0  0  0
 14 15  2  0  0  0  0
 14  2  1  0  0  0  0
 14 20  1  0  0  0  0
 15 16  1  0  0  0  0
 15 45  1  0  0  0  0
 16 17  2  0  0  0  0
 16 46  1  0  0  0  0
 17 19  1  0  0  0  0
 18 17  1  0  0  0  0
 18 47  1  0  0  0  0
 18 48  1  0  0  0  0
 19 20  2  0  0  0  0
 19 49  1  0  0  0  0
 20 50  1  0  0  0  0
 21 22  2  0  0  0  0
 21  1  1  0  0  0  0
 21 26  1  0  0  0  0
 22 23  1  0  0  0  0
 22 51  1  0  0  0  0
 23 24  2  0  0  0  0
 23 52  1  0  0  0  0
 24 25  1  0  0  0  0
 25 26  2  0  0  0  0
 25 53  1  0  0  0  0
 26 54  1  0  0  0  0
 27 24  1  0  0  0  0
 28 18  1  0  0  0  0
 28 55  1  0  0  0  0
 28 56  1  0  0  0  0
 29 28  1  0  0  0  0
 29 57  1  0  0  0  0
 29 58  1  0  0  0  0
 29 59  1  0  0  0  0
M  CHG  1   8   1
M  END
$$$$
