# Supplementary material for: Combined computational and classical medicinal chemistry procedure to disclose novel pyrrole-based compounds as potential antituberculosis agents
Source: J Comput Aided Mol Des. 2026 Apr 6;40(1):92. doi: 10.1007/s10822-026-00794-6 (PMC13053371; doi:10.1007/s10822-026-00794-6)
Supplement: Supplementary file 2 — Supplementary Material 2 [file 10822_2026_794_MOESM2_ESM.zip › Dataset.M_3-D_QSAR_Splitted_170/mols/TestSet/JMC2008_16.sdf]

string
 OpenBabel10172509163D

 55 58  0  0  0  0  0  0  0  0999 V2000
   -1.8769   -0.0670    0.3713 C   0  0  0  0  0  0  0  0  0  0  0  0
   -0.5275   -0.2659    0.3133 N   0  0  0  0  0  0  0  0  0  0  0  0
   -0.2437   -0.9590   -0.8288 C   0  0  0  0  0  0  0  0  0  0  0  0
   -1.4421   -1.1545   -1.5195 C   0  0  0  0  0  0  0  0  0  0  0  0
   -2.4716   -0.5810   -0.7813 C   0  0  0  0  0  0  0  0  0  0  0  0
   -2.7203    0.5211    1.5151 C   0  0  0  0  0  0  0  0  0  0  0  0
   -3.9753   -0.7119   -1.0808 C   0  0  0  0  0  0  0  0  0  0  0  0
    0.2716    0.2108    1.0221 C   0  0  0  0  0  0  0  0  0  0  0  0
    0.0014    1.1047    2.0744 C   0  0  0  0  0  0  0  0  0  0  0  0
    0.9950    1.7375    2.8199 C   0  0  0  0  0  0  0  0  0  0  0  0
    2.2489    1.1449    2.8902 C   0  0  0  0  0  0  0  0  0  0  0  0
    3.4558    1.7329    4.0140 Cl  0  0  0  0  0  0  0  0  0  0  0  0
    2.5333    0.1545    1.9544 C   0  0  0  0  0  0  0  0  0  0  0  0
    1.6450   -0.0489    0.8928 C   0  0  0  0  0  0  0  0  0  0  0  0
    1.0347   -1.4546   -1.4171 C   0  0  0  0  0  0  0  0  0  0  0  0
    1.2123   -2.7926   -1.7794 C   0  0  0  0  0  0  0  0  0  0  0  0
    2.4946   -3.2949   -2.0191 C   0  0  0  0  0  0  0  0  0  0  0  0
    3.5695   -2.4203   -2.1788 C   0  0  0  0  0  0  0  0  0  0  0  0
    5.1434   -3.0292   -2.6486 Cl  0  0  0  0  0  0  0  0  0  0  0  0
    3.3645   -1.0520   -2.0051 C   0  0  0  0  0  0  0  0  0  0  0  0
    2.1185   -0.5825   -1.5669 C   0  0  0  0  0  0  0  0  0  0  0  0
   -4.8066    0.1566   -0.2103 N   0  3  0  0  0  0  0  0  0  0  0  0
   -4.4768    1.5841   -0.4218 C   0  0  0  0  0  0  0  0  0  0  0  0
   -5.3798    2.5157    0.4185 C   0  0  0  0  0  0  0  0  0  0  0  0
   -6.8061    2.2356    0.1645 N   0  3  0  0  0  0  0  0  0  0  0  0
   -6.2590   -0.0901   -0.3395 C   0  0  0  0  0  0  0  0  0  0  0  0
   -7.0942    0.8424    0.5522 C   0  0  0  0  0  0  0  0  0  0  0  0
   -7.6869    3.1620    0.9016 C   0  0  0  0  0  0  0  0  0  0  0  0
   -1.5457   -1.6415   -2.4234 H   0  0  0  0  0  0  0  0  0  0  0  0
   -3.7510    0.5342    1.2280 H   0  0  0  0  0  0  0  0  0  0  0  0
   -2.3948    1.5193    1.7215 H   0  0  0  0  0  0  0  0  0  0  0  0
   -2.6019   -0.0811    2.3916 H   0  0  0  0  0  0  0  0  0  0  0  0
   -4.2679   -1.7299   -0.9294 H   0  0  0  0  0  0  0  0  0  0  0  0
   -4.1330   -0.4033   -2.0931 H   0  0  0  0  0  0  0  0  0  0  0  0
   -0.9845    1.3024    2.3067 H   0  0  0  0  0  0  0  0  0  0  0  0
    0.8031    2.6261    3.3084 H   0  0  0  0  0  0  0  0  0  0  0  0
    3.3857   -0.4205    2.0422 H   0  0  0  0  0  0  0  0  0  0  0  0
    2.0085   -0.3985   -0.0076 H   0  0  0  0  0  0  0  0  0  0  0  0
    0.3926   -3.4130   -1.8704 H   0  0  0  0  0  0  0  0  0  0  0  0
    2.6462   -4.3140   -2.0780 H   0  0  0  0  0  0  0  0  0  0  0  0
    4.1288   -0.3861   -2.1988 H   0  0  0  0  0  0  0  0  0  0  0  0
    1.9990    0.4198   -1.3519 H   0  0  0  0  0  0  0  0  0  0  0  0
   -4.5722   -0.0932    0.7504 H   0  0  0  0  0  0  0  0  0  0  0  0
   -4.6063    1.8191   -1.4576 H   0  0  0  0  0  0  0  0  0  0  0  0
   -3.4637    1.7391   -0.1144 H   0  0  0  0  0  0  0  0  0  0  0  0
   -5.1710    3.5328    0.1598 H   0  0  0  0  0  0  0  0  0  0  0  0
   -5.1770    2.3446    1.4551 H   0  0  0  0  0  0  0  0  0  0  0  0
   -6.9915    2.3708   -0.8294 H   0  0  0  0  0  0  0  0  0  0  0  0
   -6.4613   -1.1033   -0.0614 H   0  0  0  0  0  0  0  0  0  0  0  0
   -6.5326    0.1000   -1.3563 H   0  0  0  0  0  0  0  0  0  0  0  0
   -8.1353    0.6368    0.4154 H   0  0  0  0  0  0  0  0  0  0  0  0
   -6.8459    0.6876    1.5814 H   0  0  0  0  0  0  0  0  0  0  0  0
   -7.5220    3.0504    1.9529 H   0  0  0  0  0  0  0  0  0  0  0  0
   -8.7086    2.9389    0.6751 H   0  0  0  0  0  0  0  0  0  0  0  0
   -7.4688    4.1685    0.6112 H   0  0  0  0  0  0  0  0  0  0  0  0
  1  5  2  0  0  0  0
  1  2  1  0  0  0  0
  2  3  1  0  0  0  0
  3  4  2  0  0  0  0
  4  5  1  0  0  0  0
  4 29  1  0  0  0  0
  6  1  1  0  0  0  0
  6 30  1  0  0  0  0
  6 31  1  0  0  0  0
  6 32  1  0  0  0  0
  7  5  1  0  0  0  0
  7 33  1  0  0  0  0
  7 34  1  0  0  0  0
  8  9  2  0  0  0  0
  8  2  1  0  0  0  0
  8 14  1  0  0  0  0
  9 10  1  0  0  0  0
  9 35  1  0  0  0  0
 10 11  2  0  0  0  0
 10 36  1  0  0  0  0
 11 13  1  0  0  0  0
 12 11  1  0  0  0  0
 13 14  2  0  0  0  0
 13 37  1  0  0  0  0
 14 38  1  0  0  0  0
 15 16  2  0  0  0  0
 15  3  1  0  0  0  0
 15 21  1  0  0  0  0
 16 17  1  0  0  0  0
 16 39  1  0  0  0  0
 17 18  2  0  0  0  0
 17 40  1  0  0  0  0
 18 20  1  0  0  0  0
 19 18  1  0  0  0  0
 20 21  2  0  0  0  0
 20 41  1  0  0  0  0
 21 42  1  0  0  0  0
 22 23  1  0  0  0  0
 22  7  1  0  0  0  0
 22 26  1  0  0  0  0
 22 43  1  0  0  0  0
 23 24  1  0  0  0  0
 23 44  1  0  0  0  0
 23 45  1  0  0  0  0
 24 25  1  0  0  0  0
 24 46  1  0  0  0  0
 24 47  1  0  0  0  0
 25 27  1  0  0  0  0
 25 48  1  0  0  0  0
 26 49  1  0  0  0  0
 26 50  1  0  0  0  0
 27 26  1  0  0  0  0
 27 51  1  0  0  0  0
 27 52  1  0  0  0  0
 28 25  1  0  0  0  0
 28 53  1  0  0  0  0
 28 54  1  0  0  0  0
 28 55  1  0  0  0  0
M  CHG  2  22   1  25   1
M  END
$$$$
