# Supplementary material for: Combined computational and classical medicinal chemistry procedure to disclose novel pyrrole-based compounds as potential antituberculosis agents
Source: J Comput Aided Mol Des. 2026 Apr 6;40(1):92. doi: 10.1007/s10822-026-00794-6 (PMC13053371; doi:10.1007/s10822-026-00794-6)
Supplement: Supplementary file 2 — Supplementary Material 2 [file 10822_2026_794_MOESM2_ESM.zip › Dataset.M_3-D_QSAR_Splitted_170/mols/TestSet/JMC2016_02.sdf]

OpenBabel04152504493D
 OpenBabel10172509163D

 64 66  0  0  0  0  0  0  0  0999 V2000
   -9.7309    6.2650    3.1105 C   0  0  0  0  0  0  0  0  0  0  0  0
   -9.5079    4.8940    2.4495 C   0  0  0  0  0  0  0  0  0  0  0  0
  -10.4156    3.8100    2.9527 C   0  0  0  0  0  0  0  0  0  0  0  0
   -8.6332    4.5029    1.4929 C   0  0  0  0  0  0  0  0  0  0  0  0
   -8.5117    3.1372    0.8784 C   0  0  0  0  0  0  0  0  0  0  0  0
   -7.2048    2.2125    1.0645 C   0  0  0  0  0  0  0  0  0  0  0  0
   -6.0606    1.6658    0.1434 C   0  0  0  0  0  0  0  0  0  0  0  0
   -6.2712    2.2406   -1.2935 C   0  0  0  0  0  0  0  0  0  0  0  0
   -4.9288    0.8916    0.3158 C   0  0  0  0  0  0  0  0  0  0  0  0
   -4.0053   -0.1518   -0.4384 C   0  0  0  0  0  0  0  0  0  0  0  0
   -2.7911   -0.8307    0.0016 N   0  3  0  0  0  0  0  0  0  0  0  0
   -1.6092   -0.0195   -0.3133 C   0  0  0  0  0  0  0  0  0  0  0  0
   -0.4311   -0.9875   -0.1223 C   0  0  0  0  0  0  0  0  0  0  0  0
    1.0069   -0.9796   -0.7669 N   0  3  0  0  0  0  0  0  0  0  0  0
    2.1510   -1.9281   -1.2478 C   0  0  0  0  0  0  0  0  0  0  0  0
    3.6035   -1.6504   -0.7668 C   0  0  0  0  0  0  0  0  0  0  0  0
    4.0636   -0.4469   -1.5832 C   0  0  0  0  0  0  0  0  0  0  0  0
    4.2629   -0.9216   -3.0260 C   0  0  0  0  0  0  0  0  0  0  0  0
    5.2502   -2.1180   -2.9876 C   0  0  0  0  0  0  0  0  0  0  0  0
    4.6455   -3.3356   -2.2665 C   0  0  0  0  0  0  0  0  0  0  0  0
    4.4535   -2.9339   -0.8089 C   0  0  0  0  0  0  0  0  0  0  0  0
    3.2757   -3.6732   -2.8790 C   0  0  0  0  0  0  0  0  0  0  0  0
    2.3117   -2.4360   -2.7471 C   0  0  0  0  0  0  0  0  0  0  0  0
    2.9058   -1.3346   -3.6301 C   0  0  0  0  0  0  0  0  0  0  0  0
  -10.5181    6.1896    3.8312 H   0  0  0  0  0  0  0  0  0  0  0  0
   -9.9992    6.9820    2.3629 H   0  0  0  0  0  0  0  0  0  0  0  0
   -8.8305    6.5770    3.5971 H   0  0  0  0  0  0  0  0  0  0  0  0
  -11.0675    4.2096    3.7012 H   0  0  0  0  0  0  0  0  0  0  0  0
   -9.8290    3.0210    3.3750 H   0  0  0  0  0  0  0  0  0  0  0  0
  -10.9975    3.4265    2.1407 H   0  0  0  0  0  0  0  0  0  0  0  0
   -7.9780    5.2218    1.1480 H   0  0  0  0  0  0  0  0  0  0  0  0
   -8.6293    3.2752   -0.1761 H   0  0  0  0  0  0  0  0  0  0  0  0
   -9.2477    2.5862    1.4257 H   0  0  0  0  0  0  0  0  0  0  0  0
   -7.6158    1.3149    1.4771 H   0  0  0  0  0  0  0  0  0  0  0  0
   -6.6076    3.0011    1.4724 H   0  0  0  0  0  0  0  0  0  0  0  0
   -7.1700    2.8207   -1.3174 H   0  0  0  0  0  0  0  0  0  0  0  0
   -6.3486    1.4341   -1.9925 H   0  0  0  0  0  0  0  0  0  0  0  0
   -5.4394    2.8607   -1.5550 H   0  0  0  0  0  0  0  0  0  0  0  0
   -4.5557    1.0471    1.2653 H   0  0  0  0  0  0  0  0  0  0  0  0
   -3.7070    0.3619   -1.3284 H   0  0  0  0  0  0  0  0  0  0  0  0
   -4.6643   -0.9921   -0.3708 H   0  0  0  0  0  0  0  0  0  0  0  0
   -2.7178   -1.7302   -0.4737 H   0  0  0  0  0  0  0  0  0  0  0  0
   -2.8373   -0.9706    1.0109 H   0  0  0  0  0  0  0  0  0  0  0  0
   -1.5300    0.8123    0.3550 H   0  0  0  0  0  0  0  0  0  0  0  0
   -1.6454    0.3951   -1.2991 H   0  0  0  0  0  0  0  0  0  0  0  0
   -0.8322   -1.9419   -0.3929 H   0  0  0  0  0  0  0  0  0  0  0  0
   -0.1456   -0.6671    0.8579 H   0  0  0  0  0  0  0  0  0  0  0  0
    1.5114   -0.3962   -0.0994 H   0  0  0  0  0  0  0  0  0  0  0  0
    0.6153   -0.9295   -1.7074 H   0  0  0  0  0  0  0  0  0  0  0  0
    1.6484   -2.7031   -0.7078 H   0  0  0  0  0  0  0  0  0  0  0  0
    3.6988   -1.3863    0.2657 H   0  0  0  0  0  0  0  0  0  0  0  0
    4.9852   -0.0700   -1.1915 H   0  0  0  0  0  0  0  0  0  0  0  0
    3.3381    0.3384   -1.5405 H   0  0  0  0  0  0  0  0  0  0  0  0
    4.6627   -0.1422   -3.6405 H   0  0  0  0  0  0  0  0  0  0  0  0
    6.1390   -1.8172   -2.4733 H   0  0  0  0  0  0  0  0  0  0  0  0
    5.4669   -2.4027   -3.9960 H   0  0  0  0  0  0  0  0  0  0  0  0
    5.2833   -4.1898   -2.3581 H   0  0  0  0  0  0  0  0  0  0  0  0
    3.9512   -3.7175   -0.2812 H   0  0  0  0  0  0  0  0  0  0  0  0
    5.4030   -2.7616   -0.3467 H   0  0  0  0  0  0  0  0  0  0  0  0
    2.8525   -4.5096   -2.3630 H   0  0  0  0  0  0  0  0  0  0  0  0
    3.4016   -3.9135   -3.9140 H   0  0  0  0  0  0  0  0  0  0  0  0
    1.3254   -2.7127   -3.0563 H   0  0  0  0  0  0  0  0  0  0  0  0
    3.0478   -1.7032   -4.6245 H   0  0  0  0  0  0  0  0  0  0  0  0
    2.2454   -0.4938   -3.6713 H   0  0  0  0  0  0  0  0  0  0  0  0
  1  2  1  0  0  0  0
  1 25  1  0  0  0  0
  1 26  1  0  0  0  0
  1 27  1  0  0  0  0
  2  3  1  0  0  0  0
  2  4  2  0  0  0  0
  3 28  1  0  0  0  0
  3 29  1  0  0  0  0
  3 30  1  0  0  0  0
  4  5  1  0  0  0  0
  4 31  1  0  0  0  0
  5  6  1  0  0  0  0
  5 32  1  0  0  0  0
  5 33  1  0  0  0  0
  6  7  1  0  0  0  0
  6 34  1  0  0  0  0
  6 35  1  0  0  0  0
  7  8  1  0  0  0  0
  7  9  2  0  0  0  0
  8 36  1  0  0  0  0
  8 37  1  0  0  0  0
  8 38  1  0  0  0  0
  9 10  1  0  0  0  0
  9 39  1  0  0  0  0
 10 11  1  0  0  0  0
 10 40  1  0  0  0  0
 10 41  1  0  0  0  0
 11 12  1  0  0  0  0
 11 42  1  0  0  0  0
 11 43  1  0  0  0  0
 12 13  1  0  0  0  0
 12 44  1  0  0  0  0
 12 45  1  0  0  0  0
 13 14  1  0  0  0  0
 13 46  1  0  0  0  0
 13 47  1  0  0  0  0
 14 15  1  0  0  0  0
 14 48  1  0  0  0  0
 14 49  1  0  0  0  0
 15 16  1  0  0  0  0
 15 50  1  0  0  0  0
 16 17  1  0  0  0  0
 16 21  1  0  0  0  0
 16 51  1  0  0  0  0
 17 18  1  0  0  0  0
 17 52  1  0  0  0  0
 17 53  1  0  0  0  0
 18 19  1  0  0  0  0
 18 24  1  0  0  0  0
 18 54  1  0  0  0  0
 19 20  1  0  0  0  0
 19 55  1  0  0  0  0
 19 56  1  0  0  0  0
 20 21  1  0  0  0  0
 20 22  1  0  0  0  0
 20 57  1  0  0  0  0
 21 58  1  0  0  0  0
 21 59  1  0  0  0  0
 22 23  1  0  0  0  0
 22 60  1  0  0  0  0
 22 61  1  0  0  0  0
 23 15  1  0  0  0  0
 23 24  1  0  0  0  0
 23 62  1  0  0  0  0
 24 63  1  0  0  0  0
 24 64  1  0  0  0  0
M  CHG  2  11   1  14   1
M  END
$$$$
