# Supplementary material for: Combined computational and classical medicinal chemistry procedure to disclose novel pyrrole-based compounds as potential antituberculosis agents
Source: J Comput Aided Mol Des. 2026 Apr 6;40(1):92. doi: 10.1007/s10822-026-00794-6 (PMC13053371; doi:10.1007/s10822-026-00794-6)
Supplement: Supplementary file 2 — Supplementary Material 2 [file 10822_2026_794_MOESM2_ESM.zip › Dataset.M_3-D_QSAR_Splitted_170/mols/TestSet/JMC2016_07c.sdf]

string
 OpenBabel10172509163D

 78 83  0  0  0  0  0  0  0  0999 V2000
   -3.8926    2.3395   -0.0684 C   0  0  0  0  0  0  0  0  0  0  0  0
   -4.9584    1.4944    0.0617 N   0  0  0  0  0  0  0  0  0  0  0  0
   -4.4763    0.2198    0.1993 C   0  0  0  0  0  0  0  0  0  0  0  0
   -3.0866    0.2737    0.1806 C   0  0  0  0  0  0  0  0  0  0  0  0
   -2.7075    1.5904   -0.0504 C   0  0  0  0  0  0  0  0  0  0  0  0
   -3.8722    3.8750   -0.1263 C   0  0  0  0  0  0  0  0  0  0  0  0
   -1.2444    2.0489   -0.1884 C   0  0  0  0  0  0  0  0  0  0  0  0
   -6.0618    1.7997    0.2707 C   0  0  0  0  0  0  0  0  0  0  0  0
   -7.1838    0.9938    0.0418 C   0  0  0  0  0  0  0  0  0  0  0  0
   -8.4728    1.5254   -0.0210 C   0  0  0  0  0  0  0  0  0  0  0  0
   -8.7710    2.6362    0.7639 C   0  0  0  0  0  0  0  0  0  0  0  0
  -10.2321    3.0510    0.9746 C   0  0  0  0  0  0  0  0  0  0  0  0
   -7.6801    3.3260    1.2898 C   0  0  0  0  0  0  0  0  0  0  0  0
   -6.4161    3.0662    0.7568 C   0  0  0  0  0  0  0  0  0  0  0  0
   -5.1697   -1.1258   -0.0499 C   0  0  0  0  0  0  0  0  0  0  0  0
   -0.3745    0.9880   -0.7372 N   0  3  0  0  0  0  0  0  0  0  0  0
    1.0190    1.4619   -0.8663 C   0  0  0  0  0  0  0  0  0  0  0  0
    1.9160    0.3682   -1.4911 C   0  0  0  0  0  0  0  0  0  0  0  0
    1.9219   -0.8739   -0.6875 N   0  3  0  0  0  0  0  0  0  0  0  0
   -0.3740   -0.2256    0.1041 C   0  0  0  0  0  0  0  0  0  0  0  0
    0.5291   -1.3315   -0.4922 C   0  0  0  0  0  0  0  0  0  0  0  0
    2.9703   -1.8599   -1.1027 C   0  0  0  0  0  0  0  0  0  0  0  0
    4.4439   -1.3815   -1.2342 C   0  0  0  0  0  0  0  0  0  0  0  0
    2.6560   -2.7531   -2.3354 C   0  0  0  0  0  0  0  0  0  0  0  0
    5.3742   -2.6164   -1.1766 C   0  0  0  0  0  0  0  0  0  0  0  0
    4.6956   -0.6455   -2.5690 C   0  0  0  0  0  0  0  0  0  0  0  0
    3.5687   -4.0013   -2.2797 C   0  0  0  0  0  0  0  0  0  0  0  0
    2.9310   -2.0467   -3.6875 C   0  0  0  0  0  0  0  0  0  0  0  0
    5.0504   -3.5686   -2.3466 C   0  0  0  0  0  0  0  0  0  0  0  0
    5.3183   -2.8353   -3.6761 C   0  0  0  0  0  0  0  0  0  0  0  0
    4.4038   -1.5948   -3.7510 C   0  0  0  0  0  0  0  0  0  0  0  0
  -10.4055    4.5338    0.5768 C   0  0  0  0  0  0  0  0  0  0  0  0
  -11.2128    2.1744    0.1639 C   0  0  0  0  0  0  0  0  0  0  0  0
   -2.4478   -0.5256    0.3150 H   0  0  0  0  0  0  0  0  0  0  0  0
   -2.8631    4.2145   -0.2327 H   0  0  0  0  0  0  0  0  0  0  0  0
   -4.2887    4.2715    0.7760 H   0  0  0  0  0  0  0  0  0  0  0  0
   -4.4506    4.2081   -0.9626 H   0  0  0  0  0  0  0  0  0  0  0  0
   -0.8787    2.3285    0.7775 H   0  0  0  0  0  0  0  0  0  0  0  0
   -1.2226    2.8749   -0.8682 H   0  0  0  0  0  0  0  0  0  0  0  0
   -7.0539   -0.0222   -0.0841 H   0  0  0  0  0  0  0  0  0  0  0  0
   -9.1881    1.1051   -0.6348 H   0  0  0  0  0  0  0  0  0  0  0  0
  -10.4640    2.9137    2.0101 H   0  0  0  0  0  0  0  0  0  0  0  0
   -7.8033    4.0102    2.0525 H   0  0  0  0  0  0  0  0  0  0  0  0
   -5.7220    3.8290    0.7195 H   0  0  0  0  0  0  0  0  0  0  0  0
   -6.2305   -0.9947   -0.0019 H   0  0  0  0  0  0  0  0  0  0  0  0
   -4.8630   -1.8287    0.6963 H   0  0  0  0  0  0  0  0  0  0  0  0
   -4.8991   -1.4926   -1.0180 H   0  0  0  0  0  0  0  0  0  0  0  0
   -0.7556    0.7551   -1.6542 H   0  0  0  0  0  0  0  0  0  0  0  0
    1.3955    1.7125    0.1034 H   0  0  0  0  0  0  0  0  0  0  0  0
    1.0311    2.3208   -1.5043 H   0  0  0  0  0  0  0  0  0  0  0  0
    2.9170    0.7401   -1.5585 H   0  0  0  0  0  0  0  0  0  0  0  0
    1.5229    0.1328   -2.4580 H   0  0  0  0  0  0  0  0  0  0  0  0
    2.2598   -0.6979    0.2587 H   0  0  0  0  0  0  0  0  0  0  0  0
   -1.3747   -0.5970    0.1784 H   0  0  0  0  0  0  0  0  0  0  0  0
    0.0092    0.0357    1.0684 H   0  0  0  0  0  0  0  0  0  0  0  0
    0.5323   -2.1693    0.1734 H   0  0  0  0  0  0  0  0  0  0  0  0
    0.1338   -1.5956   -1.4508 H   0  0  0  0  0  0  0  0  0  0  0  0
    2.9023   -2.4429   -0.2081 H   0  0  0  0  0  0  0  0  0  0  0  0
    4.6422   -0.7014   -0.4323 H   0  0  0  0  0  0  0  0  0  0  0  0
    1.6144   -2.9934   -2.2890 H   0  0  0  0  0  0  0  0  0  0  0  0
    5.2265   -3.1296   -0.2494 H   0  0  0  0  0  0  0  0  0  0  0  0
    6.3923   -2.2961   -1.2527 H   0  0  0  0  0  0  0  0  0  0  0  0
    5.7162   -0.3271   -2.6124 H   0  0  0  0  0  0  0  0  0  0  0  0
    4.0501    0.2056   -2.6310 H   0  0  0  0  0  0  0  0  0  0  0  0
    3.3474   -4.6406   -3.1087 H   0  0  0  0  0  0  0  0  0  0  0  0
    3.3946   -4.5261   -1.3636 H   0  0  0  0  0  0  0  0  0  0  0  0
    2.2931   -1.1924   -3.7781 H   0  0  0  0  0  0  0  0  0  0  0  0
    2.7361   -2.7289   -4.4884 H   0  0  0  0  0  0  0  0  0  0  0  0
    5.6675   -4.4403   -2.2815 H   0  0  0  0  0  0  0  0  0  0  0  0
    5.1064   -3.4887   -4.4965 H   0  0  0  0  0  0  0  0  0  0  0  0
    6.3441   -2.5351   -3.7261 H   0  0  0  0  0  0  0  0  0  0  0  0
    4.5900   -1.0774   -4.6689 H   0  0  0  0  0  0  0  0  0  0  0  0
  -10.1703    4.6548   -0.4600 H   0  0  0  0  0  0  0  0  0  0  0  0
   -9.7484    5.1400    1.1647 H   0  0  0  0  0  0  0  0  0  0  0  0
  -11.4179    4.8336    0.7502 H   0  0  0  0  0  0  0  0  0  0  0  0
  -11.0107    2.2859   -0.8809 H   0  0  0  0  0  0  0  0  0  0  0  0
  -12.2174    2.4812    0.3676 H   0  0  0  0  0  0  0  0  0  0  0  0
  -11.0894    1.1490    0.4436 H   0  0  0  0  0  0  0  0  0  0  0  0
  1  5  2  0  0  0  0
  1  2  1  0  0  0  0
  2  3  1  0  0  0  0
  3  4  2  0  0  0  0
  4  5  1  0  0  0  0
  4 34  1  0  0  0  0
  6  1  1  0  0  0  0
  6 35  1  0  0  0  0
  6 36  1  0  0  0  0
  6 37  1  0  0  0  0
  7  5  1  0  0  0  0
  7 38  1  0  0  0  0
  7 39  1  0  0  0  0
  8  9  2  0  0  0  0
  8  2  1  0  0  0  0
  8 14  1  0  0  0  0
  9 10  1  0  0  0  0
  9 40  1  0  0  0  0
 10 11  2  0  0  0  0
 10 41  1  0  0  0  0
 11 13  1  0  0  0  0
 12 11  1  0  0  0  0
 12 42  1  0  0  0  0
 13 14  2  0  0  0  0
 13 43  1  0  0  0  0
 14 44  1  0  0  0  0
 15  3  1  0  0  0  0
 15 45  1  0  0  0  0
 15 46  1  0  0  0  0
 15 47  1  0  0  0  0
 16 17  1  0  0  0  0
 16  7  1  0  0  0  0
 16 20  1  0  0  0  0
 16 48  1  0  0  0  0
 17 18  1  0  0  0  0
 17 49  1  0  0  0  0
 17 50  1  0  0  0  0
 18 19  1  0  0  0  0
 18 51  1  0  0  0  0
 18 52  1  0  0  0  0
 19 21  1  0  0  0  0
 19 53  1  0  0  0  0
 20 54  1  0  0  0  0
 20 55  1  0  0  0  0
 21 20  1  0  0  0  0
 21 56  1  0  0  0  0
 21 57  1  0  0  0  0
 22 19  1  0  0  0  0
 22 23  1  0  0  0  0
 22 58  1  0  0  0  0
 23 59  1  0  0  0  0
 24 22  1  0  0  0  0
 24 60  1  0  0  0  0
 25 23  1  0  0  0  0
 25 61  1  0  0  0  0
 25 62  1  0  0  0  0
 26 23  1  0  0  0  0
 26 63  1  0  0  0  0
 26 64  1  0  0  0  0
 27 24  1  0  0  0  0
 27 65  1  0  0  0  0
 27 66  1  0  0  0  0
 28 24  1  0  0  0  0
 28 67  1  0  0  0  0
 28 68  1  0  0  0  0
 29 27  1  0  0  0  0
 29 25  1  0  0  0  0
 29 69  1  0  0  0  0
 30 29  1  0  0  0  0
 30 70  1  0  0  0  0
 30 71  1  0  0  0  0
 31 26  1  0  0  0  0
 31 28  1  0  0  0  0
 31 30  1  0  0  0  0
 31 72  1  0  0  0  0
 32 12  1  0  0  0  0
 32 73  1  0  0  0  0
 32 74  1  0  0  0  0
 32 75  1  0  0  0  0
 33 12  1  0  0  0  0
 33 76  1  0  0  0  0
 33 77  1  0  0  0  0
 33 78  1  0  0  0  0
M  CHG  2  16   1  19   1
M  END
$$$$
