# Supplementary material for: Combined computational and classical medicinal chemistry procedure to disclose novel pyrrole-based compounds as potential antituberculosis agents
Source: J Comput Aided Mol Des. 2026 Apr 6;40(1):92. doi: 10.1007/s10822-026-00794-6 (PMC13053371; doi:10.1007/s10822-026-00794-6)
Supplement: Supplementary file 2 — Supplementary Material 2 [file 10822_2026_794_MOESM2_ESM.zip › Dataset.M_3-D_QSAR_Splitted_170/mols/TestSet/JMC2016_07e.sdf]

string
 OpenBabel10172509163D

 54 57  0  0  0  0  0  0  0  0999 V2000
    0.5611   -1.5450   -0.6609 C   0  0  0  0  0  0  0  0  0  0  0  0
    1.6981   -0.8240   -0.8829 N   0  0  0  0  0  0  0  0  0  0  0  0
    1.5921    0.3423   -0.1869 C   0  0  0  0  0  0  0  0  0  0  0  0
    0.3746    0.3504    0.4929 C   0  0  0  0  0  0  0  0  0  0  0  0
   -0.2830   -0.8309    0.1862 C   0  0  0  0  0  0  0  0  0  0  0  0
    0.2373   -3.0025   -1.0243 C   0  0  0  0  0  0  0  0  0  0  0  0
   -1.6328   -1.2782    0.7786 C   0  0  0  0  0  0  0  0  0  0  0  0
    2.6349   -1.1796   -1.4841 C   0  0  0  0  0  0  0  0  0  0  0  0
    2.7920   -2.4563   -2.0512 C   0  0  0  0  0  0  0  0  0  0  0  0
    4.0208   -2.9288   -2.5144 C   0  0  0  0  0  0  0  0  0  0  0  0
    4.9737   -2.0065   -2.9308 C   0  0  0  0  0  0  0  0  0  0  0  0
    6.4295   -2.5238   -3.7541 Cl  0  0  0  0  0  0  0  0  0  0  0  0
    4.7671   -0.6739   -2.5897 C   0  0  0  0  0  0  0  0  0  0  0  0
    3.7701   -0.3738   -1.6575 C   0  0  0  0  0  0  0  0  0  0  0  0
    2.4582    1.6187   -0.1854 C   0  0  0  0  0  0  0  0  0  0  0  0
   -2.6557   -0.2063    0.7632 N   0  3  0  0  0  0  0  0  0  0  0  0
   -3.3312   -0.0963   -0.5415 C   0  0  0  0  0  0  0  0  0  0  0  0
   -4.3514    1.0679   -0.5578 C   0  0  0  0  0  0  0  0  0  0  0  0
   -5.3540    0.9965    0.5309 N   0  3  0  0  0  0  0  0  0  0  0  0
   -3.6772   -0.4088    1.8009 C   0  0  0  0  0  0  0  0  0  0  0  0
   -4.6502    0.7832    1.8162 C   0  0  0  0  0  0  0  0  0  0  0  0
   -6.4263    1.9409    0.5203 C   0  0  0  0  0  0  0  0  0  0  0  0
   -7.6987    1.5852    0.0500 C   0  0  0  0  0  0  0  0  0  0  0  0
   -6.2322    3.2709    0.9348 C   0  0  0  0  0  0  0  0  0  0  0  0
   -7.2634    4.2065    0.8688 C   0  0  0  0  0  0  0  0  0  0  0  0
   -8.7206    2.5300   -0.0503 C   0  0  0  0  0  0  0  0  0  0  0  0
   -8.5093    3.8450    0.3673 C   0  0  0  0  0  0  0  0  0  0  0  0
    0.0265    1.0994    1.1117 H   0  0  0  0  0  0  0  0  0  0  0  0
   -0.7536   -3.2398   -0.6976 H   0  0  0  0  0  0  0  0  0  0  0  0
    0.9370   -3.6538   -0.5435 H   0  0  0  0  0  0  0  0  0  0  0  0
    0.3030   -3.1287   -2.0848 H   0  0  0  0  0  0  0  0  0  0  0  0
   -1.4757   -1.5850    1.7916 H   0  0  0  0  0  0  0  0  0  0  0  0
   -1.9993   -2.0790    0.1709 H   0  0  0  0  0  0  0  0  0  0  0  0
    1.9651   -3.0690   -2.1281 H   0  0  0  0  0  0  0  0  0  0  0  0
    4.2177   -3.9413   -2.5471 H   0  0  0  0  0  0  0  0  0  0  0  0
    5.3361    0.0749   -3.0146 H   0  0  0  0  0  0  0  0  0  0  0  0
    3.8728    0.4719   -1.0751 H   0  0  0  0  0  0  0  0  0  0  0  0
    3.3515    1.4442   -0.7479 H   0  0  0  0  0  0  0  0  0  0  0  0
    2.7149    1.8743    0.8214 H   0  0  0  0  0  0  0  0  0  0  0  0
    1.9090    2.4229   -0.6286 H   0  0  0  0  0  0  0  0  0  0  0  0
   -2.1469    0.6580    0.9493 H   0  0  0  0  0  0  0  0  0  0  0  0
   -3.8460   -1.0121   -0.7445 H   0  0  0  0  0  0  0  0  0  0  0  0
   -2.5892    0.0980   -1.2875 H   0  0  0  0  0  0  0  0  0  0  0  0
   -4.8682    1.0511   -1.4946 H   0  0  0  0  0  0  0  0  0  0  0  0
   -3.7970    1.9716   -0.4136 H   0  0  0  0  0  0  0  0  0  0  0  0
   -3.2016   -0.4911    2.7559 H   0  0  0  0  0  0  0  0  0  0  0  0
   -4.2214   -1.3056    1.5899 H   0  0  0  0  0  0  0  0  0  0  0  0
   -5.3824    0.6113    2.5773 H   0  0  0  0  0  0  0  0  0  0  0  0
   -4.0658    1.6603    2.0009 H   0  0  0  0  0  0  0  0  0  0  0  0
   -7.8824    0.6081   -0.2266 H   0  0  0  0  0  0  0  0  0  0  0  0
   -5.3090    3.5595    1.2945 H   0  0  0  0  0  0  0  0  0  0  0  0
   -7.1015    5.1725    1.1938 H   0  0  0  0  0  0  0  0  0  0  0  0
   -9.6377    2.2550   -0.4354 H   0  0  0  0  0  0  0  0  0  0  0  0
   -9.2687    4.5410    0.3047 H   0  0  0  0  0  0  0  0  0  0  0  0
  1  5  2  0  0  0  0
  1  2  1  0  0  0  0
  2  3  1  0  0  0  0
  3  4  2  0  0  0  0
  4  5  1  0  0  0  0
  4 28  1  0  0  0  0
  6  1  1  0  0  0  0
  6 29  1  0  0  0  0
  6 30  1  0  0  0  0
  6 31  1  0  0  0  0
  7  5  1  0  0  0  0
  7 32  1  0  0  0  0
  7 33  1  0  0  0  0
  8  9  2  0  0  0  0
  8  2  1  0  0  0  0
  8 14  1  0  0  0  0
  9 10  1  0  0  0  0
  9 34  1  0  0  0  0
 10 11  2  0  0  0  0
 10 35  1  0  0  0  0
 11 13  1  0  0  0  0
 12 11  1  0  0  0  0
 13 14  2  0  0  0  0
 13 36  1  0  0  0  0
 14 37  1  0  0  0  0
 15  3  1  0  0  0  0
 15 38  1  0  0  0  0
 15 39  1  0  0  0  0
 15 40  1  0  0  0  0
 16 17  1  0  0  0  0
 16  7  1  0  0  0  0
 16 20  1  0  0  0  0
 16 41  1  0  0  0  0
 17 18  1  0  0  0  0
 17 42  1  0  0  0  0
 17 43  1  0  0  0  0
 18 19  1  0  0  0  0
 18 44  1  0  0  0  0
 18 45  1  0  0  0  0
 19 21  1  0  0  0  0
 20 46  1  0  0  0  0
 20 47  1  0  0  0  0
 21 20  1  0  0  0  0
 21 48  1  0  0  0  0
 21 49  1  0  0  0  0
 22 19  1  0  0  0  0
 22 23  2  0  0  0  0
 22 24  1  0  0  0  0
 23 50  1  0  0  0  0
 24 51  1  0  0  0  0
 25 24  2  0  0  0  0
 25 52  1  0  0  0  0
 26 23  1  0  0  0  0
 26 53  1  0  0  0  0
 27 26  2  0  0  0  0
 27 25  1  0  0  0  0
 27 54  1  0  0  0  0
M  CHG  2  16   1  19   1
M  END
$$$$
