# Supplementary material for: Combined computational and classical medicinal chemistry procedure to disclose novel pyrrole-based compounds as potential antituberculosis agents
Source: J Comput Aided Mol Des. 2026 Apr 6;40(1):92. doi: 10.1007/s10822-026-00794-6 (PMC13053371; doi:10.1007/s10822-026-00794-6)
Supplement: Supplementary file 2 — Supplementary Material 2 [file 10822_2026_794_MOESM2_ESM.zip › Dataset.M_3-D_QSAR_Splitted_170/mols/TestSet/JMC2016_07l.sdf]

string
 OpenBabel10172509163D

 76 82  0  0  0  0  0  0  0  0999 V2000
    1.2588   -2.1619   -1.2184 C   0  0  0  0  0  0  0  0  0  0  0  0
    2.1091   -1.0931   -1.3939 N   0  0  0  0  0  0  0  0  0  0  0  0
    1.6470    0.0396   -0.8010 C   0  0  0  0  0  0  0  0  0  0  0  0
    0.3912   -0.2661   -0.3001 C   0  0  0  0  0  0  0  0  0  0  0  0
    0.1386   -1.6121   -0.5538 C   0  0  0  0  0  0  0  0  0  0  0  0
    1.4436   -3.6186   -1.5939 C   0  0  0  0  0  0  0  0  0  0  0  0
   -1.2618   -2.1608   -0.2109 C   0  0  0  0  0  0  0  0  0  0  0  0
    3.1043   -1.1486   -1.9038 C   0  0  0  0  0  0  0  0  0  0  0  0
    4.0620   -0.1329   -2.0403 C   0  0  0  0  0  0  0  0  0  0  0  0
    5.3510   -0.4603   -2.4838 C   0  0  0  0  0  0  0  0  0  0  0  0
    5.5743   -1.6744   -3.1357 C   0  0  0  0  0  0  0  0  0  0  0  0
    7.0935   -2.0174   -3.9354 Cl  0  0  0  0  0  0  0  0  0  0  0  0
    4.5857   -2.6494   -3.0648 C   0  0  0  0  0  0  0  0  0  0  0  0
    3.5971   -2.4297   -2.1101 C   0  0  0  0  0  0  0  0  0  0  0  0
    2.4242    1.3109   -0.4224 C   0  0  0  0  0  0  0  0  0  0  0  0
   -2.3277   -1.1587   -0.4272 N   0  3  0  0  0  0  0  0  0  0  0  0
   -3.6607   -1.6921   -0.0917 C   0  0  0  0  0  0  0  0  0  0  0  0
   -4.7575   -0.6378   -0.3427 C   0  0  0  0  0  0  0  0  0  0  0  0
   -4.5529    0.6097    0.4313 N   0  3  0  0  0  0  0  0  0  0  0  0
   -2.0887    0.0723    0.3527 C   0  0  0  0  0  0  0  0  0  0  0  0
   -3.1993    1.1127    0.0911 C   0  0  0  0  0  0  0  0  0  0  0  0
   -5.6711    1.6150    0.3686 C   0  0  0  0  0  0  0  0  0  0  0  0
   -6.8690    1.1375   -0.5020 C   0  0  0  0  0  0  0  0  0  0  0  0
   -5.2161    2.9884   -0.2021 C   0  0  0  0  0  0  0  0  0  0  0  0
   -6.2257    1.8699    1.7973 C   0  0  0  0  0  0  0  0  0  0  0  0
   -7.3761    2.9044    1.7827 C   0  0  0  0  0  0  0  0  0  0  0  0
   -8.5362    2.3873    0.9078 C   0  0  0  0  0  0  0  0  0  0  0  0
   -6.8715    4.2470    1.2168 C   0  0  0  0  0  0  0  0  0  0  0  0
   -6.3636    4.0178   -0.2208 C   0  0  0  0  0  0  0  0  0  0  0  0
   -7.5078    3.5002   -1.1113 C   0  0  0  0  0  0  0  0  0  0  0  0
   -8.0147    2.1691   -0.5264 C   0  0  0  0  0  0  0  0  0  0  0  0
    0.3761   -4.5181   -1.5340 C   0  0  0  0  0  0  0  0  0  0  0  0
    2.6529   -4.2619   -1.9365 C   0  0  0  0  0  0  0  0  0  0  0  0
    2.6876   -5.4822   -2.6115 C   0  0  0  0  0  0  0  0  0  0  0  0
    0.5485   -5.9039   -1.6765 C   0  0  0  0  0  0  0  0  0  0  0  0
    1.6772   -6.3939   -2.3322 C   0  0  0  0  0  0  0  0  0  0  0  0
    1.9520   -8.1109   -2.5407 Cl  0  0  0  0  0  0  0  0  0  0  0  0
   -0.2461    0.3899    0.1779 H   0  0  0  0  0  0  0  0  0  0  0  0
   -1.2725   -2.4576    0.8171 H   0  0  0  0  0  0  0  0  0  0  0  0
   -1.4558   -2.9892   -0.8598 H   0  0  0  0  0  0  0  0  0  0  0  0
    3.8203    0.8451   -1.8166 H   0  0  0  0  0  0  0  0  0  0  0  0
    6.1332    0.1948   -2.3287 H   0  0  0  0  0  0  0  0  0  0  0  0
    4.5850   -3.4793   -3.6782 H   0  0  0  0  0  0  0  0  0  0  0  0
    3.2305   -3.2192   -1.5557 H   0  0  0  0  0  0  0  0  0  0  0  0
    3.3630    1.3212   -0.9357 H   0  0  0  0  0  0  0  0  0  0  0  0
    2.5951    1.3232    0.6338 H   0  0  0  0  0  0  0  0  0  0  0  0
    1.8555    2.1731   -0.7018 H   0  0  0  0  0  0  0  0  0  0  0  0
   -2.3040   -0.9319   -1.4214 H   0  0  0  0  0  0  0  0  0  0  0  0
   -3.6753   -1.9732    0.9406 H   0  0  0  0  0  0  0  0  0  0  0  0
   -3.8548   -2.5404   -0.7142 H   0  0  0  0  0  0  0  0  0  0  0  0
   -5.7026   -1.0577   -0.0683 H   0  0  0  0  0  0  0  0  0  0  0  0
   -4.7201   -0.3793   -1.3803 H   0  0  0  0  0  0  0  0  0  0  0  0
   -4.5923    0.4016    1.4291 H   0  0  0  0  0  0  0  0  0  0  0  0
   -1.1445    0.4887    0.0699 H   0  0  0  0  0  0  0  0  0  0  0  0
   -2.0901   -0.1759    1.3935 H   0  0  0  0  0  0  0  0  0  0  0  0
   -2.9993    1.9817    0.6825 H   0  0  0  0  0  0  0  0  0  0  0  0
   -3.1924    1.3335   -0.9558 H   0  0  0  0  0  0  0  0  0  0  0  0
   -7.2413    0.2175   -0.1020 H   0  0  0  0  0  0  0  0  0  0  0  0
   -6.5180    1.0105   -1.5048 H   0  0  0  0  0  0  0  0  0  0  0  0
   -4.8635    2.8466   -1.2023 H   0  0  0  0  0  0  0  0  0  0  0  0
   -4.4427    3.3687    0.4320 H   0  0  0  0  0  0  0  0  0  0  0  0
   -5.4348    2.2382    2.4167 H   0  0  0  0  0  0  0  0  0  0  0  0
   -6.6093    0.9465    2.1782 H   0  0  0  0  0  0  0  0  0  0  0  0
   -7.7214    3.0487    2.7851 H   0  0  0  0  0  0  0  0  0  0  0  0
   -9.3278    3.1071    0.8974 H   0  0  0  0  0  0  0  0  0  0  0  0
   -8.9090    1.4660    1.3042 H   0  0  0  0  0  0  0  0  0  0  0  0
   -6.0735    4.6173    1.8259 H   0  0  0  0  0  0  0  0  0  0  0  0
   -7.6667    4.9629    1.2127 H   0  0  0  0  0  0  0  0  0  0  0  0
   -6.0075    4.9454   -0.6179 H   0  0  0  0  0  0  0  0  0  0  0  0
   -7.1484    3.3439   -2.1069 H   0  0  0  0  0  0  0  0  0  0  0  0
   -8.3031    4.2154   -1.1408 H   0  0  0  0  0  0  0  0  0  0  0  0
   -8.8109    1.8036   -1.1407 H   0  0  0  0  0  0  0  0  0  0  0  0
   -0.5753   -4.1496   -1.3791 H   0  0  0  0  0  0  0  0  0  0  0  0
    3.5450   -3.8122   -1.6777 H   0  0  0  0  0  0  0  0  0  0  0  0
    3.4336   -5.6990   -3.2908 H   0  0  0  0  0  0  0  0  0  0  0  0
   -0.1560   -6.5562   -1.2982 H   0  0  0  0  0  0  0  0  0  0  0  0
  1  5  2  0  0  0  0
  1  2  1  0  0  0  0
  2  3  1  0  0  0  0
  3  4  2  0  0  0  0
  4  5  1  0  0  0  0
  4 38  1  0  0  0  0
  6  1  1  0  0  0  0
  6 32  1  0  0  0  0
  6 33  2  0  0  0  0
  7  5  1  0  0  0  0
  7 39  1  0  0  0  0
  7 40  1  0  0  0  0
  8  9  2  0  0  0  0
  8  2  1  0  0  0  0
  8 14  1  0  0  0  0
  9 10  1  0  0  0  0
  9 41  1  0  0  0  0
 10 11  2  0  0  0  0
 10 42  1  0  0  0  0
 11 13  1  0  0  0  0
 12 11  1  0  0  0  0
 13 14  2  0  0  0  0
 13 43  1  0  0  0  0
 14 44  1  0  0  0  0
 15  3  1  0  0  0  0
 15 45  1  0  0  0  0
 15 46  1  0  0  0  0
 15 47  1  0  0  0  0
 16 17  1  0  0  0  0
 16  7  1  0  0  0  0
 16 20  1  0  0  0  0
 16 48  1  0  0  0  0
 17 18  1  0  0  0  0
 17 49  1  0  0  0  0
 17 50  1  0  0  0  0
 18 19  1  0  0  0  0
 18 51  1  0  0  0  0
 18 52  1  0  0  0  0
 19 21  1  0  0  0  0
 19 53  1  0  0  0  0
 20 54  1  0  0  0  0
 20 55  1  0  0  0  0
 21 20  1  0  0  0  0
 21 56  1  0  0  0  0
 21 57  1  0  0  0  0
 22 19  1  0  0  0  0
 22 23  1  0  0  0  0
 22 24  1  0  0  0  0
 22 25  1  0  0  0  0
 23 58  1  0  0  0  0
 23 59  1  0  0  0  0
 24 60  1  0  0  0  0
 24 61  1  0  0  0  0
 25 62  1  0  0  0  0
 25 63  1  0  0  0  0
 26 25  1  0  0  0  0
 26 64  1  0  0  0  0
 27 26  1  0  0  0  0
 27 65  1  0  0  0  0
 27 66  1  0  0  0  0
 28 26  1  0  0  0  0
 28 67  1  0  0  0  0
 28 68  1  0  0  0  0
 29 28  1  0  0  0  0
 29 24  1  0  0  0  0
 29 69  1  0  0  0  0
 30 29  1  0  0  0  0
 30 70  1  0  0  0  0
 30 71  1  0  0  0  0
 31 23  1  0  0  0  0
 31 27  1  0  0  0  0
 31 30  1  0  0  0  0
 31 72  1  0  0  0  0
 32 73  1  0  0  0  0
 33 74  1  0  0  0  0
 34 33  1  0  0  0  0
 34 75  1  0  0  0  0
 35 32  2  0  0  0  0
 35 76  1  0  0  0  0
 36 35  1  0  0  0  0
 36 34  2  0  0  0  0
 37 36  1  0  0  0  0
M  CHG  2  16   1  19   1
M  END
$$$$
