# Supplementary material for: Combined computational and classical medicinal chemistry procedure to disclose novel pyrrole-based compounds as potential antituberculosis agents
Source: J Comput Aided Mol Des. 2026 Apr 6;40(1):92. doi: 10.1007/s10822-026-00794-6 (PMC13053371; doi:10.1007/s10822-026-00794-6)
Supplement: Supplementary file 2 — Supplementary Material 2 [file 10822_2026_794_MOESM2_ESM.zip › Dataset.M_3-D_QSAR_Splitted_170/mols/TestSet/JMC2016_09a.sdf]

string
 OpenBabel10172509163D

 48 50  0  0  0  0  0  0  0  0999 V2000
   -0.0209   -0.7217   -0.6673 C   0  0  0  0  0  0  0  0  0  0  0  0
    1.3200   -0.6317   -0.5021 N   0  0  0  0  0  0  0  0  0  0  0  0
    1.6243    0.1953    0.5226 C   0  0  0  0  0  0  0  0  0  0  0  0
    0.4223    0.6623    1.0476 C   0  0  0  0  0  0  0  0  0  0  0  0
   -0.6138    0.0981    0.3042 C   0  0  0  0  0  0  0  0  0  0  0  0
   -0.6960   -1.7043   -1.6405 C   0  0  0  0  0  0  0  0  0  0  0  0
   -2.0716    0.5375    0.4791 C   0  0  0  0  0  0  0  0  0  0  0  0
    2.0716   -1.2005   -1.1132 C   0  0  0  0  0  0  0  0  0  0  0  0
    1.8791   -2.5537   -1.4137 C   0  0  0  0  0  0  0  0  0  0  0  0
    2.9270   -3.3205   -1.9263 C   0  0  0  0  0  0  0  0  0  0  0  0
    4.0204   -2.6784   -2.5052 C   0  0  0  0  0  0  0  0  0  0  0  0
    5.2225   -3.5953   -3.3875 Cl  0  0  0  0  0  0  0  0  0  0  0  0
    4.1266   -1.2925   -2.3958 C   0  0  0  0  0  0  0  0  0  0  0  0
    3.2551   -0.5987   -1.5545 C   0  0  0  0  0  0  0  0  0  0  0  0
    3.0123    0.5874    1.0357 C   0  0  0  0  0  0  0  0  0  0  0  0
   -2.9695   -0.0788   -0.5121 N   0  3  0  0  0  0  0  0  0  0  0  0
   -4.4093    0.1652   -0.3294 C   0  0  0  0  0  0  0  0  0  0  0  0
   -4.6623    1.5778    0.2564 C   0  0  0  0  0  0  0  0  0  0  0  0
   -6.1459    1.9193    0.3576 C   0  0  0  0  0  0  0  0  0  0  0  0
   -7.1484    1.0337   -0.0311 C   0  0  0  0  0  0  0  0  0  0  0  0
   -6.4864    3.1568    0.9003 C   0  0  0  0  0  0  0  0  0  0  0  0
   -8.4909    1.3737    0.1440 C   0  0  0  0  0  0  0  0  0  0  0  0
   -7.8265    3.4935    1.0944 C   0  0  0  0  0  0  0  0  0  0  0  0
   -8.8295    2.5998    0.7194 C   0  0  0  0  0  0  0  0  0  0  0  0
    0.3170    1.3099    1.8442 H   0  0  0  0  0  0  0  0  0  0  0  0
   -1.7580   -1.5839   -1.5894 H   0  0  0  0  0  0  0  0  0  0  0  0
   -0.4373   -2.7071   -1.3715 H   0  0  0  0  0  0  0  0  0  0  0  0
   -0.3621   -1.5050   -2.6373 H   0  0  0  0  0  0  0  0  0  0  0  0
   -2.1242    1.6011    0.3751 H   0  0  0  0  0  0  0  0  0  0  0  0
   -2.3923    0.2206    1.4495 H   0  0  0  0  0  0  0  0  0  0  0  0
    0.9563   -2.9876   -1.2553 H   0  0  0  0  0  0  0  0  0  0  0  0
    2.8925   -4.3508   -1.8772 H   0  0  0  0  0  0  0  0  0  0  0  0
    4.8450   -0.7828   -2.9334 H   0  0  0  0  0  0  0  0  0  0  0  0
    3.4848    0.3623   -1.2567 H   0  0  0  0  0  0  0  0  0  0  0  0
    3.7608    0.0873    0.4573 H   0  0  0  0  0  0  0  0  0  0  0  0
    3.1063    0.3030    2.0629 H   0  0  0  0  0  0  0  0  0  0  0  0
    3.1400    1.6459    0.9455 H   0  0  0  0  0  0  0  0  0  0  0  0
   -2.8192   -1.0872   -0.4827 H   0  0  0  0  0  0  0  0  0  0  0  0
   -2.7310    0.3572   -1.4028 H   0  0  0  0  0  0  0  0  0  0  0  0
   -4.8063   -0.5681    0.3411 H   0  0  0  0  0  0  0  0  0  0  0  0
   -4.8902    0.1000   -1.2830 H   0  0  0  0  0  0  0  0  0  0  0  0
   -4.1877    2.2997   -0.3749 H   0  0  0  0  0  0  0  0  0  0  0  0
   -4.2603    1.5920    1.2479 H   0  0  0  0  0  0  0  0  0  0  0  0
   -6.8980    0.1241   -0.4495 H   0  0  0  0  0  0  0  0  0  0  0  0
   -5.7451    3.8263    1.1595 H   0  0  0  0  0  0  0  0  0  0  0  0
   -9.2323    0.7195   -0.1516 H   0  0  0  0  0  0  0  0  0  0  0  0
   -8.0752    4.4026    1.5149 H   0  0  0  0  0  0  0  0  0  0  0  0
   -9.8211    2.8447    0.8671 H   0  0  0  0  0  0  0  0  0  0  0  0
  1  5  2  0  0  0  0
  1  2  1  0  0  0  0
  2  3  1  0  0  0  0
  3  4  2  0  0  0  0
  4  5  1  0  0  0  0
  4 25  1  0  0  0  0
  6  1  1  0  0  0  0
  6 26  1  0  0  0  0
  6 27  1  0  0  0  0
  6 28  1  0  0  0  0
  7  5  1  0  0  0  0
  7 29  1  0  0  0  0
  7 30  1  0  0  0  0
  8  9  2  0  0  0  0
  8  2  1  0  0  0  0
  8 14  1  0  0  0  0
  9 10  1  0  0  0  0
  9 31  1  0  0  0  0
 10 11  2  0  0  0  0
 10 32  1  0  0  0  0
 11 13  1  0  0  0  0
 12 11  1  0  0  0  0
 13 14  2  0  0  0  0
 13 33  1  0  0  0  0
 14 34  1  0  0  0  0
 15  3  1  0  0  0  0
 15 35  1  0  0  0  0
 15 36  1  0  0  0  0
 15 37  1  0  0  0  0
 16  7  1  0  0  0  0
 16 17  1  0  0  0  0
 16 38  1  0  0  0  0
 16 39  1  0  0  0  0
 17 40  1  0  0  0  0
 17 41  1  0  0  0  0
 18 17  1  0  0  0  0
 18 42  1  0  0  0  0
 18 43  1  0  0  0  0
 19 18  1  0  0  0  0
 20 19  1  0  0  0  0
 20 44  1  0  0  0  0
 21 19  2  0  0  0  0
 21 45  1  0  0  0  0
 22 20  2  0  0  0  0
 22 46  1  0  0  0  0
 23 21  1  0  0  0  0
 23 47  1  0  0  0  0
 24 23  2  0  0  0  0
 24 22  1  0  0  0  0
 24 48  1  0  0  0  0
M  CHG  1  16   1
M  END
$$$$
