# Supplementary material for: Combined computational and classical medicinal chemistry procedure to disclose novel pyrrole-based compounds as potential antituberculosis agents
Source: J Comput Aided Mol Des. 2026 Apr 6;40(1):92. doi: 10.1007/s10822-026-00794-6 (PMC13053371; doi:10.1007/s10822-026-00794-6)
Supplement: Supplementary file 2 — Supplementary Material 2 [file 10822_2026_794_MOESM2_ESM.zip › Dataset.M_3-D_QSAR_Splitted_170/mols/TestSet/JMC2016_09b.sdf]

string
 OpenBabel10172509163D

 45 47  0  0  0  0  0  0  0  0999 V2000
   -0.2568   -0.0252   -1.1854 C   0  0  0  0  0  0  0  0  0  0  0  0
    0.1845   -1.3019   -1.1232 N   0  0  0  0  0  0  0  0  0  0  0  0
   -0.8125   -2.1600   -0.8374 C   0  0  0  0  0  0  0  0  0  0  0  0
   -1.9742   -1.3955   -0.7518 C   0  0  0  0  0  0  0  0  0  0  0  0
   -1.6564   -0.0576   -1.0078 C   0  0  0  0  0  0  0  0  0  0  0  0
    0.7674    1.1277   -1.1361 C   0  0  0  0  0  0  0  0  0  0  0  0
   -2.7742    1.0189   -0.9545 C   0  0  0  0  0  0  0  0  0  0  0  0
    1.2531   -1.5890   -1.2904 C   0  0  0  0  0  0  0  0  0  0  0  0
    1.5780   -2.9041   -1.6423 C   0  0  0  0  0  0  0  0  0  0  0  0
    2.8177   -3.1862   -2.2188 C   0  0  0  0  0  0  0  0  0  0  0  0
    3.8586   -2.2680   -2.0871 C   0  0  0  0  0  0  0  0  0  0  0  0
    5.4804   -2.6852   -2.5982 Cl  0  0  0  0  0  0  0  0  0  0  0  0
    3.5900   -1.0118   -1.5446 C   0  0  0  0  0  0  0  0  0  0  0  0
    2.2666   -0.6268   -1.3251 C   0  0  0  0  0  0  0  0  0  0  0  0
   -0.6787   -3.6558   -0.5400 C   0  0  0  0  0  0  0  0  0  0  0  0
   -3.9994    0.7977   -0.1440 N   0  3  0  0  0  0  0  0  0  0  0  0
   -4.9509    1.8790   -0.4224 C   0  0  0  0  0  0  0  0  0  0  0  0
   -6.3062    2.0257    0.2649 C   0  0  0  0  0  0  0  0  0  0  0  0
   -7.3313    1.1328   -0.0332 C   0  0  0  0  0  0  0  0  0  0  0  0
   -6.5953    3.2273    0.9176 C   0  0  0  0  0  0  0  0  0  0  0  0
   -7.8672    3.4412    1.4481 C   0  0  0  0  0  0  0  0  0  0  0  0
   -8.6046    1.3550    0.4783 C   0  0  0  0  0  0  0  0  0  0  0  0
   -8.8625    2.4780    1.2611 C   0  0  0  0  0  0  0  0  0  0  0  0
   -2.9160   -1.7575   -0.5348 H   0  0  0  0  0  0  0  0  0  0  0  0
    0.2534    2.0642   -1.1958 H   0  0  0  0  0  0  0  0  0  0  0  0
    1.4441    1.0391   -1.9602 H   0  0  0  0  0  0  0  0  0  0  0  0
    1.3150    1.0793   -0.2181 H   0  0  0  0  0  0  0  0  0  0  0  0
   -3.0979    1.1741   -1.9625 H   0  0  0  0  0  0  0  0  0  0  0  0
   -2.2979    1.8340   -0.4509 H   0  0  0  0  0  0  0  0  0  0  0  0
    0.9012   -3.6651   -1.4756 H   0  0  0  0  0  0  0  0  0  0  0  0
    2.9624   -4.0664   -2.7378 H   0  0  0  0  0  0  0  0  0  0  0  0
    4.3639   -0.3717   -1.3072 H   0  0  0  0  0  0  0  0  0  0  0  0
    2.0359    0.3697   -1.1882 H   0  0  0  0  0  0  0  0  0  0  0  0
    0.3353   -3.9607   -0.6938 H   0  0  0  0  0  0  0  0  0  0  0  0
   -1.3204   -4.2083   -1.1941 H   0  0  0  0  0  0  0  0  0  0  0  0
   -0.9575   -3.8438    0.4758 H   0  0  0  0  0  0  0  0  0  0  0  0
   -3.7596    0.7987    0.8474 H   0  0  0  0  0  0  0  0  0  0  0  0
   -4.4164   -0.1017   -0.3839 H   0  0  0  0  0  0  0  0  0  0  0  0
   -5.1627    1.8156   -1.4693 H   0  0  0  0  0  0  0  0  0  0  0  0
   -4.4267    2.7188   -0.0165 H   0  0  0  0  0  0  0  0  0  0  0  0
   -7.1473    0.3112   -0.6300 H   0  0  0  0  0  0  0  0  0  0  0  0
   -5.8689    3.9549    1.0068 H   0  0  0  0  0  0  0  0  0  0  0  0
   -8.0720    4.3046    1.9750 H   0  0  0  0  0  0  0  0  0  0  0  0
   -9.3628    0.6845    0.2770 H   0  0  0  0  0  0  0  0  0  0  0  0
   -9.7875    2.5986    1.7025 H   0  0  0  0  0  0  0  0  0  0  0  0
  1  5  2  0  0  0  0
  1  2  1  0  0  0  0
  2  3  1  0  0  0  0
  3  4  2  0  0  0  0
  4  5  1  0  0  0  0
  4 24  1  0  0  0  0
  6  1  1  0  0  0  0
  6 25  1  0  0  0  0
  6 26  1  0  0  0  0
  6 27  1  0  0  0  0
  7  5  1  0  0  0  0
  7 28  1  0  0  0  0
  7 29  1  0  0  0  0
  8  9  2  0  0  0  0
  8  2  1  0  0  0  0
  8 14  1  0  0  0  0
  9 10  1  0  0  0  0
  9 30  1  0  0  0  0
 10 11  2  0  0  0  0
 10 31  1  0  0  0  0
 11 13  1  0  0  0  0
 12 11  1  0  0  0  0
 13 14  2  0  0  0  0
 13 32  1  0  0  0  0
 14 33  1  0  0  0  0
 15  3  1  0  0  0  0
 15 34  1  0  0  0  0
 15 35  1  0  0  0  0
 15 36  1  0  0  0  0
 16  7  1  0  0  0  0
 16 17  1  0  0  0  0
 16 37  1  0  0  0  0
 16 38  1  0  0  0  0
 17 39  1  0  0  0  0
 17 40  1  0  0  0  0
 18 19  2  0  0  0  0
 18 20  1  0  0  0  0
 18 17  1  0  0  0  0
 19 41  1  0  0  0  0
 20 42  1  0  0  0  0
 21 20  2  0  0  0  0
 21 43  1  0  0  0  0
 22 19  1  0  0  0  0
 22 44  1  0  0  0  0
 23 22  2  0  0  0  0
 23 21  1  0  0  0  0
 23 45  1  0  0  0  0
M  CHG  1  16   1
M  END
$$$$
