# Supplementary material for: Combined computational and classical medicinal chemistry procedure to disclose novel pyrrole-based compounds as potential antituberculosis agents
Source: J Comput Aided Mol Des. 2026 Apr 6;40(1):92. doi: 10.1007/s10822-026-00794-6 (PMC13053371; doi:10.1007/s10822-026-00794-6)
Supplement: Supplementary file 2 — Supplementary Material 2 [file 10822_2026_794_MOESM2_ESM.zip › Dataset.M_3-D_QSAR_Splitted_170/mols/TestSet/JMC2016_09h.sdf]

string
 OpenBabel10172509163D

 45 47  0  0  0  0  0  0  0  0999 V2000
   -2.9512    0.3244    0.6674 C   0  0  0  0  0  0  0  0  0  0  0  0
   -3.7237    1.1557   -0.0867 N   0  0  0  0  0  0  0  0  0  0  0  0
   -2.9250    1.8169   -0.9592 C   0  0  0  0  0  0  0  0  0  0  0  0
   -1.5998    1.4607   -0.6932 C   0  0  0  0  0  0  0  0  0  0  0  0
   -1.6081    0.6443    0.4356 C   0  0  0  0  0  0  0  0  0  0  0  0
   -3.2877   -0.1310    2.0664 C   0  0  0  0  0  0  0  0  0  0  0  0
   -0.3763    0.1592    1.2375 C   0  0  0  0  0  0  0  0  0  0  0  0
   -4.8289    1.4365    0.1267 C   0  0  0  0  0  0  0  0  0  0  0  0
   -5.2555    2.7661    0.0733 C   0  0  0  0  0  0  0  0  0  0  0  0
   -6.5744    3.1222    0.3587 C   0  0  0  0  0  0  0  0  0  0  0  0
   -7.5149    2.1559    0.7128 C   0  0  0  0  0  0  0  0  0  0  0  0
   -8.8104    2.4586    0.7985 F   0  0  0  0  0  0  0  0  0  0  0  0
   -7.1226    0.8332    0.5845 C   0  0  0  0  0  0  0  0  0  0  0  0
   -5.9439    0.6468   -0.1495 C   0  0  0  0  0  0  0  0  0  0  0  0
   -3.3374    2.4620   -2.2896 C   0  0  0  0  0  0  0  0  0  0  0  0
    0.8694   -0.2348    0.5127 N   0  3  0  0  0  0  0  0  0  0  0  0
    0.8761   -1.0931   -0.7075 C   0  0  0  0  0  0  0  0  0  0  0  0
    2.2619   -1.5507   -1.1977 C   0  0  0  0  0  0  0  0  0  0  0  0
    2.4235   -2.8901   -1.5661 C   0  0  0  0  0  0  0  0  0  0  0  0
    3.2447   -0.6218   -1.5639 C   0  0  0  0  0  0  0  0  0  0  0  0
    4.2752   -1.0102   -2.4296 C   0  0  0  0  0  0  0  0  0  0  0  0
    3.4849   -3.2885   -2.3758 C   0  0  0  0  0  0  0  0  0  0  0  0
    4.4281   -2.3517   -2.7902 C   0  0  0  0  0  0  0  0  0  0  0  0
   -0.7689    1.7491   -1.2331 H   0  0  0  0  0  0  0  0  0  0  0  0
   -2.5144   -0.7766    2.4270 H   0  0  0  0  0  0  0  0  0  0  0  0
   -4.2177   -0.6601    2.0553 H   0  0  0  0  0  0  0  0  0  0  0  0
   -3.3696    0.7208    2.7088 H   0  0  0  0  0  0  0  0  0  0  0  0
   -0.6898   -0.6938    1.8024 H   0  0  0  0  0  0  0  0  0  0  0  0
   -0.0802    1.0269    1.7892 H   0  0  0  0  0  0  0  0  0  0  0  0
   -4.5792    3.5022   -0.1833 H   0  0  0  0  0  0  0  0  0  0  0  0
   -6.8571    4.1134    0.3070 H   0  0  0  0  0  0  0  0  0  0  0  0
   -7.6546    0.0502    0.9956 H   0  0  0  0  0  0  0  0  0  0  0  0
   -5.9014   -0.0707   -0.8901 H   0  0  0  0  0  0  0  0  0  0  0  0
   -4.3904    2.6516   -2.2827 H   0  0  0  0  0  0  0  0  0  0  0  0
   -3.0994    1.8000   -3.0959 H   0  0  0  0  0  0  0  0  0  0  0  0
   -2.8098    3.3840   -2.4176 H   0  0  0  0  0  0  0  0  0  0  0  0
    1.4488   -0.7199    1.1978 H   0  0  0  0  0  0  0  0  0  0  0  0
    1.1668    0.6614    0.1269 H   0  0  0  0  0  0  0  0  0  0  0  0
    0.4135   -0.5416   -1.4992 H   0  0  0  0  0  0  0  0  0  0  0  0
    0.3541   -1.9870   -0.4366 H   0  0  0  0  0  0  0  0  0  0  0  0
    1.7463   -3.5940   -1.2331 H   0  0  0  0  0  0  0  0  0  0  0  0
    3.2097    0.3426   -1.1981 H   0  0  0  0  0  0  0  0  0  0  0  0
    4.9255   -0.3014   -2.8034 H   0  0  0  0  0  0  0  0  0  0  0  0
    3.5718   -4.2746   -2.6675 H   0  0  0  0  0  0  0  0  0  0  0  0
    5.2359   -2.6465   -3.3607 H   0  0  0  0  0  0  0  0  0  0  0  0
  1  5  2  0  0  0  0
  1  2  1  0  0  0  0
  2  3  1  0  0  0  0
  3  4  2  0  0  0  0
  4  5  1  0  0  0  0
  4 24  1  0  0  0  0
  6  1  1  0  0  0  0
  6 25  1  0  0  0  0
  6 26  1  0  0  0  0
  6 27  1  0  0  0  0
  7  5  1  0  0  0  0
  7 28  1  0  0  0  0
  7 29  1  0  0  0  0
  8  9  2  0  0  0  0
  8  2  1  0  0  0  0
  8 14  1  0  0  0  0
  9 10  1  0  0  0  0
  9 30  1  0  0  0  0
 10 11  2  0  0  0  0
 10 31  1  0  0  0  0
 11 13  1  0  0  0  0
 12 11  1  0  0  0  0
 13 14  2  0  0  0  0
 13 32  1  0  0  0  0
 14 33  1  0  0  0  0
 15  3  1  0  0  0  0
 15 34  1  0  0  0  0
 15 35  1  0  0  0  0
 15 36  1  0  0  0  0
 16  7  1  0  0  0  0
 16 17  1  0  0  0  0
 16 37  1  0  0  0  0
 16 38  1  0  0  0  0
 17 39  1  0  0  0  0
 17 40  1  0  0  0  0
 18 19  2  0  0  0  0
 18 20  1  0  0  0  0
 18 17  1  0  0  0  0
 19 41  1  0  0  0  0
 20 42  1  0  0  0  0
 21 20  2  0  0  0  0
 21 43  1  0  0  0  0
 22 19  1  0  0  0  0
 22 44  1  0  0  0  0
 23 22  2  0  0  0  0
 23 21  1  0  0  0  0
 23 45  1  0  0  0  0
M  CHG  1  16   1
M  END
$$$$
