# Supplementary material for: Combined computational and classical medicinal chemistry procedure to disclose novel pyrrole-based compounds as potential antituberculosis agents
Source: J Comput Aided Mol Des. 2026 Apr 6;40(1):92. doi: 10.1007/s10822-026-00794-6 (PMC13053371; doi:10.1007/s10822-026-00794-6)
Supplement: Supplementary file 2 — Supplementary Material 2 [file 10822_2026_794_MOESM2_ESM.zip › Dataset.M_3-D_QSAR_Splitted_170/mols/TestSet/JMC2016_10b.sdf]

string
 OpenBabel10172509163D

 43 45  0  0  0  0  0  0  0  0999 V2000
   -3.8654    0.3042    0.0681 C   0  0  0  0  0  0  0  0  0  0  0  0
   -4.4880    1.4815    0.3699 N   0  0  0  0  0  0  0  0  0  0  0  0
   -3.5853    2.4919    0.2790 C   0  0  0  0  0  0  0  0  0  0  0  0
   -2.3461    1.8744    0.2181 C   0  0  0  0  0  0  0  0  0  0  0  0
   -2.4872    0.5051   -0.0728 C   0  0  0  0  0  0  0  0  0  0  0  0
   -4.4870   -1.0981   -0.0861 C   0  0  0  0  0  0  0  0  0  0  0  0
   -1.5090   -0.6350   -0.3952 C   0  0  0  0  0  0  0  0  0  0  0  0
   -5.6128    1.6649    0.4555 C   0  0  0  0  0  0  0  0  0  0  0  0
   -6.5646    1.0476   -0.3750 C   0  0  0  0  0  0  0  0  0  0  0  0
   -7.9205    1.3353   -0.2647 C   0  0  0  0  0  0  0  0  0  0  0  0
   -8.3150    2.5335    0.3308 C   0  0  0  0  0  0  0  0  0  0  0  0
   -9.5857    2.9212    0.3057 F   0  0  0  0  0  0  0  0  0  0  0  0
   -7.3574    3.2610    1.0269 C   0  0  0  0  0  0  0  0  0  0  0  0
   -6.1242    2.6543    1.2940 C   0  0  0  0  0  0  0  0  0  0  0  0
   -3.5521    3.8839    0.9606 C   0  0  0  0  0  0  0  0  0  0  0  0
   -0.4730   -0.7871   -1.1523 N   0  0  0  0  0  0  0  0  0  0  0  0
    0.7417   -1.3111   -0.6406 O   0  0  0  0  0  0  0  0  0  0  0  0
    2.0111   -0.8956   -1.1330 C   0  0  0  0  0  0  0  0  0  0  0  0
    3.2558   -1.5682   -1.7323 C   0  0  0  0  0  0  0  0  0  0  0  0
    4.3412   -0.8972   -2.3201 C   0  0  0  0  0  0  0  0  0  0  0  0
    3.0176   -2.8629   -2.2011 C   0  0  0  0  0  0  0  0  0  0  0  0
    5.4228   -1.6399   -2.8014 C   0  0  0  0  0  0  0  0  0  0  0  0
    5.3271   -3.0329   -2.8279 C   0  0  0  0  0  0  0  0  0  0  0  0
    4.0846   -3.6278   -2.6505 C   0  0  0  0  0  0  0  0  0  0  0  0
   -1.4439    2.3531    0.3658 H   0  0  0  0  0  0  0  0  0  0  0  0
   -3.7196   -1.8040   -0.3264 H   0  0  0  0  0  0  0  0  0  0  0  0
   -5.2146   -1.0814   -0.8705 H   0  0  0  0  0  0  0  0  0  0  0  0
   -4.9583   -1.3822    0.8315 H   0  0  0  0  0  0  0  0  0  0  0  0
   -1.7370   -1.4972    0.1242 H   0  0  0  0  0  0  0  0  0  0  0  0
   -6.2497    0.3655   -1.0825 H   0  0  0  0  0  0  0  0  0  0  0  0
   -8.6261    0.6707   -0.6189 H   0  0  0  0  0  0  0  0  0  0  0  0
   -7.5506    4.2254    1.3395 H   0  0  0  0  0  0  0  0  0  0  0  0
   -5.5851    2.9442    2.1249 H   0  0  0  0  0  0  0  0  0  0  0  0
   -4.5382    4.2990    0.9721 H   0  0  0  0  0  0  0  0  0  0  0  0
   -2.8984    4.5324    0.4156 H   0  0  0  0  0  0  0  0  0  0  0  0
   -3.1967    3.7810    1.9646 H   0  0  0  0  0  0  0  0  0  0  0  0
    2.4185   -0.3691   -0.2953 H   0  0  0  0  0  0  0  0  0  0  0  0
    1.6263   -0.5899   -2.0835 H   0  0  0  0  0  0  0  0  0  0  0  0
    4.3398    0.1320   -2.3956 H   0  0  0  0  0  0  0  0  0  0  0  0
    2.0593   -3.2457   -2.2129 H   0  0  0  0  0  0  0  0  0  0  0  0
    6.2783   -1.1667   -3.1319 H   0  0  0  0  0  0  0  0  0  0  0  0
    6.1680   -3.6123   -2.9772 H   0  0  0  0  0  0  0  0  0  0  0  0
    3.9558   -4.6318   -2.8515 H   0  0  0  0  0  0  0  0  0  0  0  0
  1  5  2  0  0  0  0
  1  2  1  0  0  0  0
  2  3  1  0  0  0  0
  3  4  2  0  0  0  0
  4  5  1  0  0  0  0
  4 25  1  0  0  0  0
  6  1  1  0  0  0  0
  6 26  1  0  0  0  0
  6 27  1  0  0  0  0
  6 28  1  0  0  0  0
  7  5  1  0  0  0  0
  7 29  1  0  0  0  0
  8  9  2  0  0  0  0
  8  2  1  0  0  0  0
  8 14  1  0  0  0  0
  9 10  1  0  0  0  0
  9 30  1  0  0  0  0
 10 11  2  0  0  0  0
 10 31  1  0  0  0  0
 11 13  1  0  0  0  0
 12 11  1  0  0  0  0
 13 14  2  0  0  0  0
 13 32  1  0  0  0  0
 14 33  1  0  0  0  0
 15  3  1  0  0  0  0
 15 34  1  0  0  0  0
 15 35  1  0  0  0  0
 15 36  1  0  0  0  0
 16  7  2  0  0  0  0
 17 16  1  0  0  0  0
 18 17  1  0  0  0  0
 18 37  1  0  0  0  0
 18 38  1  0  0  0  0
 19 18  1  0  0  0  0
 20 19  1  0  0  0  0
 20 39  1  0  0  0  0
 21 19  2  0  0  0  0
 21 40  1  0  0  0  0
 22 20  2  0  0  0  0
 22 41  1  0  0  0  0
 23 22  1  0  0  0  0
 23 42  1  0  0  0  0
 24 21  1  0  0  0  0
 24 23  2  0  0  0  0
 24 43  1  0  0  0  0
M  END
$$$$
