# Supplementary material for: Combined computational and classical medicinal chemistry procedure to disclose novel pyrrole-based compounds as potential antituberculosis agents
Source: J Comput Aided Mol Des. 2026 Apr 6;40(1):92. doi: 10.1007/s10822-026-00794-6 (PMC13053371; doi:10.1007/s10822-026-00794-6)
Supplement: Supplementary file 2 — Supplementary Material 2 [file 10822_2026_794_MOESM2_ESM.zip › Dataset.M_3-D_QSAR_Splitted_170/mols/TrainingSet/ACS_MCL2022_5b.sdf]

string
 OpenBabel10172509163D

 38 40  0  0  0  0  0  0  0  0999 V2000
    1.8210   -1.9502   -1.7281 C   0  0  0  0  0  0  0  0  0  0  0  0
    2.1746   -1.3355   -0.3583 C   0  0  0  0  0  0  0  0  0  0  0  0
    1.1709   -0.2164   -0.0034 C   0  0  0  0  0  0  0  0  0  0  0  0
   -0.2756   -0.7701    0.0469 C   0  0  0  0  0  0  0  0  0  0  0  0
   -0.6164   -1.3670   -1.3391 C   0  0  0  0  0  0  0  0  0  0  0  0
    0.3774   -2.4920   -1.6992 C   0  0  0  0  0  0  0  0  0  0  0  0
   -1.2089    0.3135    0.4352 N   0  3  0  0  0  0  0  0  0  0  0  0
   -2.2529    0.6890   -0.5495 C   0  0  0  0  0  0  0  0  0  0  0  0
   -3.6791    0.3117   -0.1316 C   0  0  0  0  0  0  0  0  0  0  0  0
   -4.0530   -0.8962    0.4651 C   0  0  0  0  0  0  0  0  0  0  0  0
   -5.3170   -0.7741    0.9137 N   0  0  0  0  0  0  0  0  0  0  0  0
   -5.7886    0.4547    0.6477 C   0  0  0  0  0  0  0  0  0  0  0  0
   -7.0096    1.0362    0.9855 C   0  0  0  0  0  0  0  0  0  0  0  0
   -7.2110    2.3716    0.6274 C   0  0  0  0  0  0  0  0  0  0  0  0
   -6.2193    3.0838   -0.0551 C   0  0  0  0  0  0  0  0  0  0  0  0
   -4.9941    2.4905   -0.3841 C   0  0  0  0  0  0  0  0  0  0  0  0
   -4.7868    1.1605   -0.0089 C   0  0  0  0  0  0  0  0  0  0  0  0
   -6.5204    4.7506   -0.4974 Cl  0  0  0  0  0  0  0  0  0  0  0  0
    2.4970   -2.7512   -1.9434 H   0  0  0  0  0  0  0  0  0  0  0  0
    1.9015   -1.1980   -2.4848 H   0  0  0  0  0  0  0  0  0  0  0  0
    3.1621   -0.9254   -0.3988 H   0  0  0  0  0  0  0  0  0  0  0  0
    2.1275   -2.0984    0.3905 H   0  0  0  0  0  0  0  0  0  0  0  0
    1.2265    0.5528   -0.7451 H   0  0  0  0  0  0  0  0  0  0  0  0
    1.4215    0.1762    0.9599 H   0  0  0  0  0  0  0  0  0  0  0  0
   -0.3673   -1.5437    0.7804 H   0  0  0  0  0  0  0  0  0  0  0  0
   -0.5593   -0.5960   -2.0788 H   0  0  0  0  0  0  0  0  0  0  0  0
   -1.6054   -1.7741   -1.3082 H   0  0  0  0  0  0  0  0  0  0  0  0
    0.3081   -3.2701   -0.9680 H   0  0  0  0  0  0  0  0  0  0  0  0
    0.1318   -2.8729   -2.6685 H   0  0  0  0  0  0  0  0  0  0  0  0
   -0.6514    1.1463    0.6251 H   0  0  0  0  0  0  0  0  0  0  0  0
   -1.7213   -0.0534    1.2372 H   0  0  0  0  0  0  0  0  0  0  0  0
   -2.0336    0.1976   -1.4743 H   0  0  0  0  0  0  0  0  0  0  0  0
   -2.2291    1.7557   -0.6297 H   0  0  0  0  0  0  0  0  0  0  0  0
   -3.4614   -1.7377    0.5477 H   0  0  0  0  0  0  0  0  0  0  0  0
   -5.8228   -1.4841    1.3712 H   0  0  0  0  0  0  0  0  0  0  0  0
   -7.7382    0.4999    1.4820 H   0  0  0  0  0  0  0  0  0  0  0  0
   -8.0999    2.8370    0.8688 H   0  0  0  0  0  0  0  0  0  0  0  0
   -4.2659    3.0199   -0.8887 H   0  0  0  0  0  0  0  0  0  0  0  0
  1  2  1  0  0  0  0
  1  6  1  0  0  0  0
  1 19  1  0  0  0  0
  1 20  1  0  0  0  0
  2  3  1  0  0  0  0
  2 21  1  0  0  0  0
  2 22  1  0  0  0  0
  3  4  1  0  0  0  0
  3 23  1  0  0  0  0
  3 24  1  0  0  0  0
  4  5  1  0  0  0  0
  4  7  1  0  0  0  0
  4 25  1  0  0  0  0
  5  6  1  0  0  0  0
  5 26  1  0  0  0  0
  5 27  1  0  0  0  0
  6 28  1  0  0  0  0
  6 29  1  0  0  0  0
  7  8  1  0  0  0  0
  7 30  1  0  0  0  0
  7 31  1  0  0  0  0
  8  9  1  0  0  0  0
  8 32  1  0  0  0  0
  8 33  1  0  0  0  0
  9 10  2  0  0  0  0
  9 17  1  0  0  0  0
 10 11  1  0  0  0  0
 10 34  1  0  0  0  0
 11 12  1  0  0  0  0
 11 35  1  0  0  0  0
 12 13  2  0  0  0  0
 12 17  1  0  0  0  0
 13 14  1  0  0  0  0
 13 36  1  0  0  0  0
 14 15  2  0  0  0  0
 14 37  1  0  0  0  0
 15 16  1  0  0  0  0
 15 18  1  0  0  0  0
 16 17  2  0  0  0  0
 16 38  1  0  0  0  0
M  CHG  1   7   1
M  END
$$$$
