# Supplementary material for: Combined computational and classical medicinal chemistry procedure to disclose novel pyrrole-based compounds as potential antituberculosis agents
Source: J Comput Aided Mol Des. 2026 Apr 6;40(1):92. doi: 10.1007/s10822-026-00794-6 (PMC13053371; doi:10.1007/s10822-026-00794-6)
Supplement: Supplementary file 2 — Supplementary Material 2 [file 10822_2026_794_MOESM2_ESM.zip › Dataset.M_3-D_QSAR_Splitted_170/mols/TrainingSet/ACS_MCL2022_5d.sdf]

string
 OpenBabel10172509163D

 41 43  0  0  0  0  0  0  0  0999 V2000
    2.2768   -1.7285   -1.2113 C   0  0  0  0  0  0  0  0  0  0  0  0
    1.1591   -2.2296   -2.1511 C   0  0  0  0  0  0  0  0  0  0  0  0
   -0.1395   -2.3971   -1.3459 C   0  0  0  0  0  0  0  0  0  0  0  0
   -0.5715   -1.0631   -0.6990 C   0  0  0  0  0  0  0  0  0  0  0  0
    0.5562   -0.5311    0.2182 C   0  0  0  0  0  0  0  0  0  0  0  0
    1.8687   -0.3760   -0.5842 C   0  0  0  0  0  0  0  0  0  0  0  0
   -1.8847   -1.1941   -0.0243 N   0  3  0  0  0  0  0  0  0  0  0  0
   -3.1155   -0.9273   -0.8040 C   0  0  0  0  0  0  0  0  0  0  0  0
   -3.7228    0.4737   -0.6847 C   0  0  0  0  0  0  0  0  0  0  0  0
   -3.0727    1.6381   -1.1036 C   0  0  0  0  0  0  0  0  0  0  0  0
   -3.8724    2.6885   -0.8399 N   0  0  0  0  0  0  0  0  0  0  0  0
   -5.0260    2.2661   -0.2966 C   0  0  0  0  0  0  0  0  0  0  0  0
   -6.1480    2.9965    0.0894 C   0  0  0  0  0  0  0  0  0  0  0  0
   -7.2307    2.2868    0.6160 C   0  0  0  0  0  0  0  0  0  0  0  0
   -7.1503    0.9014    0.8026 C   0  0  0  0  0  0  0  0  0  0  0  0
   -6.0110    0.1810    0.4198 C   0  0  0  0  0  0  0  0  0  0  0  0
   -4.9600    0.8820   -0.1764 C   0  0  0  0  0  0  0  0  0  0  0  0
    3.5860   -1.5866   -2.0158 C   0  0  0  0  0  0  0  0  0  0  0  0
   -8.7021    3.1397    1.0283 Cl  0  0  0  0  0  0  0  0  0  0  0  0
    2.4295   -2.4312   -0.4190 H   0  0  0  0  0  0  0  0  0  0  0  0
    1.4421   -3.1708   -2.5740 H   0  0  0  0  0  0  0  0  0  0  0  0
    1.0058   -1.5209   -2.9380 H   0  0  0  0  0  0  0  0  0  0  0  0
    0.0184   -3.1233   -0.5761 H   0  0  0  0  0  0  0  0  0  0  0  0
   -0.9129   -2.7163   -2.0129 H   0  0  0  0  0  0  0  0  0  0  0  0
   -0.7196   -0.3262   -1.4605 H   0  0  0  0  0  0  0  0  0  0  0  0
    0.7126   -1.2199    1.0219 H   0  0  0  0  0  0  0  0  0  0  0  0
    0.2693    0.4239    0.6062 H   0  0  0  0  0  0  0  0  0  0  0  0
    1.7239    0.3444   -1.3620 H   0  0  0  0  0  0  0  0  0  0  0  0
    2.6445   -0.0506    0.0769 H   0  0  0  0  0  0  0  0  0  0  0  0
   -1.8828   -0.5471    0.7642 H   0  0  0  0  0  0  0  0  0  0  0  0
   -1.9472   -2.1861    0.2048 H   0  0  0  0  0  0  0  0  0  0  0  0
   -3.8578   -1.6293   -0.4860 H   0  0  0  0  0  0  0  0  0  0  0  0
   -2.8207   -1.0166   -1.8287 H   0  0  0  0  0  0  0  0  0  0  0  0
   -2.1389    1.6846   -1.5405 H   0  0  0  0  0  0  0  0  0  0  0  0
   -3.6448    3.6294   -1.0192 H   0  0  0  0  0  0  0  0  0  0  0  0
   -6.1784    4.0233   -0.0099 H   0  0  0  0  0  0  0  0  0  0  0  0
   -7.9453    0.4013    1.2302 H   0  0  0  0  0  0  0  0  0  0  0  0
   -5.9501   -0.8376    0.5738 H   0  0  0  0  0  0  0  0  0  0  0  0
    3.4419   -0.8851   -2.8108 H   0  0  0  0  0  0  0  0  0  0  0  0
    3.8585   -2.5373   -2.4241 H   0  0  0  0  0  0  0  0  0  0  0  0
    4.3654   -1.2390   -1.3703 H   0  0  0  0  0  0  0  0  0  0  0  0
  1  2  1  0  0  0  0
  1  6  1  0  0  0  0
  1 18  1  0  0  0  0
  1 20  1  0  0  0  0
  2  3  1  0  0  0  0
  2 21  1  0  0  0  0
  2 22  1  0  0  0  0
  3  4  1  0  0  0  0
  3 23  1  0  0  0  0
  3 24  1  0  0  0  0
  4  5  1  0  0  0  0
  4  7  1  0  0  0  0
  4 25  1  0  0  0  0
  5  6  1  0  0  0  0
  5 26  1  0  0  0  0
  5 27  1  0  0  0  0
  6 28  1  0  0  0  0
  6 29  1  0  0  0  0
  7  8  1  0  0  0  0
  7 30  1  0  0  0  0
  7 31  1  0  0  0  0
  8  9  1  0  0  0  0
  8 32  1  0  0  0  0
  8 33  1  0  0  0  0
  9 10  2  0  0  0  0
  9 17  1  0  0  0  0
 10 11  1  0  0  0  0
 10 34  1  0  0  0  0
 11 12  1  0  0  0  0
 11 35  1  0  0  0  0
 12 13  2  0  0  0  0
 12 17  1  0  0  0  0
 13 14  1  0  0  0  0
 13 36  1  0  0  0  0
 14 15  2  0  0  0  0
 14 19  1  0  0  0  0
 15 16  1  0  0  0  0
 15 37  1  0  0  0  0
 16 17  2  0  0  0  0
 16 38  1  0  0  0  0
 18 39  1  0  0  0  0
 18 40  1  0  0  0  0
 18 41  1  0  0  0  0
M  CHG  1   7   1
M  END
$$$$
