# Supplementary material for: Combined computational and classical medicinal chemistry procedure to disclose novel pyrrole-based compounds as potential antituberculosis agents
Source: J Comput Aided Mol Des. 2026 Apr 6;40(1):92. doi: 10.1007/s10822-026-00794-6 (PMC13053371; doi:10.1007/s10822-026-00794-6)
Supplement: Supplementary file 2 — Supplementary Material 2 [file 10822_2026_794_MOESM2_ESM.zip › Dataset.M_3-D_QSAR_Splitted_170/mols/TrainingSet/ACS_MCL2022_5f.sdf]

string
 OpenBabel10172509163D

 41 43  0  0  0  0  0  0  0  0999 V2000
   -6.7252    1.7623    0.4078 C   0  0  0  0  0  0  0  0  0  0  0  0
   -6.1722    0.3351    0.4738 C   0  0  0  0  0  0  0  0  0  0  0  0
   -4.7312    0.2302    1.0207 C   0  0  0  0  0  0  0  0  0  0  0  0
   -3.7169    0.1082   -0.1320 C   0  0  0  0  0  0  0  0  0  0  0  0
   -3.4047    1.5684   -0.5510 C   0  0  0  0  0  0  0  0  0  0  0  0
   -2.5471   -0.7023    0.2967 N   0  3  0  0  0  0  0  0  0  0  0  0
   -1.4370   -0.0061    1.0194 C   0  0  0  0  0  0  0  0  0  0  0  0
   -0.0599    0.1965    0.3380 C   0  0  0  0  0  0  0  0  0  0  0  0
    0.7988    1.2558    0.6451 C   0  0  0  0  0  0  0  0  0  0  0  0
    1.9737    1.0564    0.0146 N   0  0  0  0  0  0  0  0  0  0  0  0
    1.9216   -0.0473   -0.7421 C   0  0  0  0  0  0  0  0  0  0  0  0
    2.9738   -0.8181   -1.2426 C   0  0  0  0  0  0  0  0  0  0  0  0
    2.6770   -2.0923   -1.7253 C   0  0  0  0  0  0  0  0  0  0  0  0
    1.3463   -2.5119   -1.8244 C   0  0  0  0  0  0  0  0  0  0  0  0
    0.3019   -1.7441   -1.2905 C   0  0  0  0  0  0  0  0  0  0  0  0
    0.6203   -0.5508   -0.6396 C   0  0  0  0  0  0  0  0  0  0  0  0
    3.9772   -3.1807   -2.1646 Cl  0  0  0  0  0  0  0  0  0  0  0  0
   -4.6621    2.3241   -1.0729 C   0  0  0  0  0  0  0  0  0  0  0  0
   -5.6531    2.7990    0.0227 C   0  0  0  0  0  0  0  0  0  0  0  0
   -7.1215    2.0204    1.3676 H   0  0  0  0  0  0  0  0  0  0  0  0
   -7.4798    1.7813   -0.3506 H   0  0  0  0  0  0  0  0  0  0  0  0
   -6.1849   -0.0741   -0.5148 H   0  0  0  0  0  0  0  0  0  0  0  0
   -6.7965   -0.2015    1.1573 H   0  0  0  0  0  0  0  0  0  0  0  0
   -4.6558   -0.6338    1.6474 H   0  0  0  0  0  0  0  0  0  0  0  0
   -4.5109    1.1157    1.5795 H   0  0  0  0  0  0  0  0  0  0  0  0
   -4.0843   -0.4214   -0.9860 H   0  0  0  0  0  0  0  0  0  0  0  0
   -2.6682    1.5521   -1.3270 H   0  0  0  0  0  0  0  0  0  0  0  0
   -3.0528    2.0861    0.3168 H   0  0  0  0  0  0  0  0  0  0  0  0
   -2.1463   -1.1233   -0.5414 H   0  0  0  0  0  0  0  0  0  0  0  0
   -2.9270   -1.3554    0.9819 H   0  0  0  0  0  0  0  0  0  0  0  0
   -1.2569   -0.5638    1.9147 H   0  0  0  0  0  0  0  0  0  0  0  0
   -1.8051    0.9936    1.1198 H   0  0  0  0  0  0  0  0  0  0  0  0
    0.5712    2.0576    1.2536 H   0  0  0  0  0  0  0  0  0  0  0  0
    2.7611    1.6413    0.0988 H   0  0  0  0  0  0  0  0  0  0  0  0
    3.9401   -0.4560   -1.2547 H   0  0  0  0  0  0  0  0  0  0  0  0
    1.1296   -3.4024   -2.2989 H   0  0  0  0  0  0  0  0  0  0  0  0
   -0.6788   -2.0536   -1.3766 H   0  0  0  0  0  0  0  0  0  0  0  0
   -5.1899    1.6697   -1.7348 H   0  0  0  0  0  0  0  0  0  0  0  0
   -4.2981    3.2115   -1.5471 H   0  0  0  0  0  0  0  0  0  0  0  0
   -5.0905    3.0396    0.9005 H   0  0  0  0  0  0  0  0  0  0  0  0
   -6.1753    3.6399   -0.3835 H   0  0  0  0  0  0  0  0  0  0  0  0
  1  2  1  0  0  0  0
  1 20  1  0  0  0  0
  1 21  1  0  0  0  0
  2  3  1  0  0  0  0
  2 22  1  0  0  0  0
  2 23  1  0  0  0  0
  3  4  1  0  0  0  0
  3 24  1  0  0  0  0
  3 25  1  0  0  0  0
  4  5  1  0  0  0  0
  4  6  1  0  0  0  0
  4 26  1  0  0  0  0
  5 27  1  0  0  0  0
  5 28  1  0  0  0  0
  6  7  1  0  0  0  0
  6 29  1  0  0  0  0
  6 30  1  0  0  0  0
  7  8  1  0  0  0  0
  7 31  1  0  0  0  0
  7 32  1  0  0  0  0
  8  9  2  0  0  0  0
  8 16  1  0  0  0  0
  9 10  1  0  0  0  0
  9 33  1  0  0  0  0
 10 11  1  0  0  0  0
 10 34  1  0  0  0  0
 11 12  2  0  0  0  0
 11 16  1  0  0  0  0
 12 13  1  0  0  0  0
 12 35  1  0  0  0  0
 13 14  2  0  0  0  0
 13 17  1  0  0  0  0
 14 15  1  0  0  0  0
 14 36  1  0  0  0  0
 15 16  2  0  0  0  0
 15 37  1  0  0  0  0
 18  5  1  0  0  0  0
 18 38  1  0  0  0  0
 18 39  1  0  0  0  0
 19  1  1  0  0  0  0
 19 18  1  0  0  0  0
 19 40  1  0  0  0  0
 19 41  1  0  0  0  0
M  CHG  1   6   1
M  END
$$$$
