# Supplementary material for: Combined computational and classical medicinal chemistry procedure to disclose novel pyrrole-based compounds as potential antituberculosis agents
Source: J Comput Aided Mol Des. 2026 Apr 6;40(1):92. doi: 10.1007/s10822-026-00794-6 (PMC13053371; doi:10.1007/s10822-026-00794-6)
Supplement: Supplementary file 2 — Supplementary Material 2 [file 10822_2026_794_MOESM2_ESM.zip › Dataset.M_3-D_QSAR_Splitted_170/mols/TrainingSet/ACS_MCL2022_5g.sdf]

string
 OpenBabel10172509163D

 44 46  0  0  0  0  0  0  0  0999 V2000
   -7.0393    2.3141    0.4877 C   0  0  0  0  0  0  0  0  0  0  0  0
   -6.4423    1.2267    1.4098 C   0  0  0  0  0  0  0  0  0  0  0  0
   -5.7603    0.0434    0.6779 C   0  0  0  0  0  0  0  0  0  0  0  0
   -4.2491    0.3032    0.4345 C   0  0  0  0  0  0  0  0  0  0  0  0
   -4.0290    1.3099   -0.7239 C   0  0  0  0  0  0  0  0  0  0  0  0
   -3.5237   -0.9661    0.1774 N   0  3  0  0  0  0  0  0  0  0  0  0
   -2.3896   -0.9507   -0.7846 C   0  0  0  0  0  0  0  0  0  0  0  0
   -1.0106   -0.6205   -0.1856 C   0  0  0  0  0  0  0  0  0  0  0  0
   -0.7308    0.4403    0.6842 C   0  0  0  0  0  0  0  0  0  0  0  0
    0.6022    0.5415    0.8256 N   0  0  0  0  0  0  0  0  0  0  0  0
    1.2157   -0.3758    0.0651 C   0  0  0  0  0  0  0  0  0  0  0  0
    2.5753   -0.5313   -0.1864 C   0  0  0  0  0  0  0  0  0  0  0  0
    2.9508   -1.5082   -1.1090 C   0  0  0  0  0  0  0  0  0  0  0  0
    1.9807   -2.2619   -1.7832 C   0  0  0  0  0  0  0  0  0  0  0  0
    0.6133   -2.0547   -1.5539 C   0  0  0  0  0  0  0  0  0  0  0  0
    0.2376   -1.1131   -0.5935 C   0  0  0  0  0  0  0  0  0  0  0  0
   -4.6761    2.6972   -0.5071 C   0  0  0  0  0  0  0  0  0  0  0  0
   -6.1990    2.6776   -0.7557 C   0  0  0  0  0  0  0  0  0  0  0  0
    2.4275   -3.3378   -2.7740 C   0  0  0  0  0  0  0  0  0  0  0  0
   -7.1668    3.2034    1.0689 H   0  0  0  0  0  0  0  0  0  0  0  0
   -7.9534    1.9051    0.1108 H   0  0  0  0  0  0  0  0  0  0  0  0
   -7.2340    0.8318    2.0116 H   0  0  0  0  0  0  0  0  0  0  0  0
   -5.6734    1.7078    1.9775 H   0  0  0  0  0  0  0  0  0  0  0  0
   -6.2421   -0.1027   -0.2662 H   0  0  0  0  0  0  0  0  0  0  0  0
   -5.8509   -0.8245    1.2971 H   0  0  0  0  0  0  0  0  0  0  0  0
   -3.8489    0.7389    1.3261 H   0  0  0  0  0  0  0  0  0  0  0  0
   -4.4404    0.8862   -1.6161 H   0  0  0  0  0  0  0  0  0  0  0  0
   -2.9735    1.4752   -0.7837 H   0  0  0  0  0  0  0  0  0  0  0  0
   -4.2067   -1.6381   -0.1724 H   0  0  0  0  0  0  0  0  0  0  0  0
   -3.0900   -1.1925    1.0724 H   0  0  0  0  0  0  0  0  0  0  0  0
   -2.6054   -0.2197   -1.5355 H   0  0  0  0  0  0  0  0  0  0  0  0
   -2.3126   -1.9495   -1.1607 H   0  0  0  0  0  0  0  0  0  0  0  0
   -1.4317    1.0444    1.1411 H   0  0  0  0  0  0  0  0  0  0  0  0
    1.0606    1.1938    1.4032 H   0  0  0  0  0  0  0  0  0  0  0  0
    3.2789    0.0535    0.2911 H   0  0  0  0  0  0  0  0  0  0  0  0
    3.9515   -1.6772   -1.2965 H   0  0  0  0  0  0  0  0  0  0  0  0
   -0.0978   -2.5847   -2.0816 H   0  0  0  0  0  0  0  0  0  0  0  0
   -4.2263    3.3960   -1.1811 H   0  0  0  0  0  0  0  0  0  0  0  0
   -4.5142    2.9785    0.5125 H   0  0  0  0  0  0  0  0  0  0  0  0
   -6.4969    3.6496   -1.0895 H   0  0  0  0  0  0  0  0  0  0  0  0
   -6.3817    1.9149   -1.4836 H   0  0  0  0  0  0  0  0  0  0  0  0
    3.4962   -3.3561   -2.8227 H   0  0  0  0  0  0  0  0  0  0  0  0
    2.0300   -3.1177   -3.7427 H   0  0  0  0  0  0  0  0  0  0  0  0
    2.0689   -4.2923   -2.4497 H   0  0  0  0  0  0  0  0  0  0  0  0
  1  2  1  0  0  0  0
  1 20  1  0  0  0  0
  1 21  1  0  0  0  0
  2  3  1  0  0  0  0
  2 22  1  0  0  0  0
  2 23  1  0  0  0  0
  3  4  1  0  0  0  0
  3 24  1  0  0  0  0
  3 25  1  0  0  0  0
  4  5  1  0  0  0  0
  4  6  1  0  0  0  0
  4 26  1  0  0  0  0
  5 27  1  0  0  0  0
  5 28  1  0  0  0  0
  6  7  1  0  0  0  0
  6 29  1  0  0  0  0
  6 30  1  0  0  0  0
  7  8  1  0  0  0  0
  7 31  1  0  0  0  0
  7 32  1  0  0  0  0
  8  9  2  0  0  0  0
  8 16  1  0  0  0  0
  9 10  1  0  0  0  0
  9 33  1  0  0  0  0
 10 11  1  0  0  0  0
 10 34  1  0  0  0  0
 11 12  2  0  0  0  0
 11 16  1  0  0  0  0
 12 13  1  0  0  0  0
 12 35  1  0  0  0  0
 13 14  2  0  0  0  0
 13 36  1  0  0  0  0
 14 15  1  0  0  0  0
 14 19  1  0  0  0  0
 15 16  2  0  0  0  0
 15 37  1  0  0  0  0
 17  5  1  0  0  0  0
 17 38  1  0  0  0  0
 17 39  1  0  0  0  0
 18  1  1  0  0  0  0
 18 17  1  0  0  0  0
 18 40  1  0  0  0  0
 18 41  1  0  0  0  0
 19 42  1  0  0  0  0
 19 43  1  0  0  0  0
 19 44  1  0  0  0  0
M  CHG  1   6   1
M  END
$$$$
