# Supplementary material for: Combined computational and classical medicinal chemistry procedure to disclose novel pyrrole-based compounds as potential antituberculosis agents
Source: J Comput Aided Mol Des. 2026 Apr 6;40(1):92. doi: 10.1007/s10822-026-00794-6 (PMC13053371; doi:10.1007/s10822-026-00794-6)
Supplement: Supplementary file 2 — Supplementary Material 2 [file 10822_2026_794_MOESM2_ESM.zip › Dataset.M_3-D_QSAR_Splitted_170/mols/TrainingSet/ACS_MCL2022_5k.sdf]

string
 OpenBabel10172509163D

 46 50  0  0  0  0  0  0  0  0999 V2000
   -1.7578   -0.5095    0.5946 N   0  3  0  0  0  0  0  0  0  0  0  0
   -2.5109    0.1936   -0.4598 C   0  0  0  0  0  0  0  0  0  0  0  0
   -4.0199    0.0797   -0.1831 C   0  0  0  0  0  0  0  0  0  0  0  0
   -4.5996   -1.0323    0.4361 C   0  0  0  0  0  0  0  0  0  0  0  0
   -5.8198   -0.6839    0.8862 N   0  0  0  0  0  0  0  0  0  0  0  0
   -6.0684    0.6068    0.6018 C   0  0  0  0  0  0  0  0  0  0  0  0
   -7.1483    1.4126    0.9661 C   0  0  0  0  0  0  0  0  0  0  0  0
   -7.0937    2.7705    0.6457 C   0  0  0  0  0  0  0  0  0  0  0  0
   -6.0059    3.2822   -0.0664 C   0  0  0  0  0  0  0  0  0  0  0  0
   -4.9848    2.4418   -0.5141 C   0  0  0  0  0  0  0  0  0  0  0  0
   -4.9726    1.1086   -0.0930 C   0  0  0  0  0  0  0  0  0  0  0  0
   -8.4244    3.8298    1.0540 Cl  0  0  0  0  0  0  0  0  0  0  0  0
   -0.2862   -0.6439    0.5450 C   0  0  0  0  0  0  0  0  0  0  0  0
    0.3437    0.1689   -0.6108 C   0  0  0  0  0  0  0  0  0  0  0  0
    0.1336   -2.1317    0.3695 C   0  0  0  0  0  0  0  0  0  0  0  0
    1.6735   -2.2568    0.4276 C   0  0  0  0  0  0  0  0  0  0  0  0
   -0.3314   -2.6984   -0.9933 C   0  0  0  0  0  0  0  0  0  0  0  0
    2.2960   -1.4252   -0.7137 C   0  0  0  0  0  0  0  0  0  0  0  0
    1.8802    0.0497   -0.5315 C   0  0  0  0  0  0  0  0  0  0  0  0
    1.8031   -1.9520   -2.0799 C   0  0  0  0  0  0  0  0  0  0  0  0
   -0.1150   -0.3530   -1.9949 C   0  0  0  0  0  0  0  0  0  0  0  0
    0.2663   -1.8442   -2.1346 C   0  0  0  0  0  0  0  0  0  0  0  0
   -2.1308   -1.4582    0.6284 H   0  0  0  0  0  0  0  0  0  0  0  0
   -1.8914    0.1025    1.3996 H   0  0  0  0  0  0  0  0  0  0  0  0
   -2.2892   -0.2471   -1.4093 H   0  0  0  0  0  0  0  0  0  0  0  0
   -2.2291    1.2258   -0.4681 H   0  0  0  0  0  0  0  0  0  0  0  0
   -4.1651   -1.9635    0.5319 H   0  0  0  0  0  0  0  0  0  0  0  0
   -6.4404   -1.2869    1.3557 H   0  0  0  0  0  0  0  0  0  0  0  0
   -7.9640    1.0160    1.4583 H   0  0  0  0  0  0  0  0  0  0  0  0
   -5.9566    4.2939   -0.2639 H   0  0  0  0  0  0  0  0  0  0  0  0
   -4.2509    2.7989   -1.1457 H   0  0  0  0  0  0  0  0  0  0  0  0
    0.0728   -0.2604    1.4772 H   0  0  0  0  0  0  0  0  0  0  0  0
    0.0273    1.1858   -0.5078 H   0  0  0  0  0  0  0  0  0  0  0  0
   -0.3280   -2.6838    1.1614 H   0  0  0  0  0  0  0  0  0  0  0  0
    1.9532   -3.2835    0.3154 H   0  0  0  0  0  0  0  0  0  0  0  0
    2.0274   -1.8938    1.3699 H   0  0  0  0  0  0  0  0  0  0  0  0
   -1.3996   -2.6685   -1.0467 H   0  0  0  0  0  0  0  0  0  0  0  0
    0.0013   -3.7105   -1.0921 H   0  0  0  0  0  0  0  0  0  0  0  0
    3.3625   -1.5068   -0.6850 H   0  0  0  0  0  0  0  0  0  0  0  0
    2.2155    0.3988    0.4228 H   0  0  0  0  0  0  0  0  0  0  0  0
    2.3226    0.6414   -1.3055 H   0  0  0  0  0  0  0  0  0  0  0  0
    2.0954   -2.9747   -2.1967 H   0  0  0  0  0  0  0  0  0  0  0  0
    2.2345   -1.3713   -2.8683 H   0  0  0  0  0  0  0  0  0  0  0  0
    0.3653    0.2119   -2.7663 H   0  0  0  0  0  0  0  0  0  0  0  0
   -1.1760   -0.2461   -2.0830 H   0  0  0  0  0  0  0  0  0  0  0  0
   -0.1234   -2.2112   -3.0611 H   0  0  0  0  0  0  0  0  0  0  0  0
  1  2  1  0  0  0  0
  1 13  1  0  0  0  0
  1 23  1  0  0  0  0
  1 24  1  0  0  0  0
  2  3  1  0  0  0  0
  2 25  1  0  0  0  0
  2 26  1  0  0  0  0
  3  4  2  0  0  0  0
  3 11  1  0  0  0  0
  4  5  1  0  0  0  0
  4 27  1  0  0  0  0
  5  6  1  0  0  0  0
  5 28  1  0  0  0  0
  6  7  2  0  0  0  0
  6 11  1  0  0  0  0
  7  8  1  0  0  0  0
  7 29  1  0  0  0  0
  8  9  2  0  0  0  0
  8 12  1  0  0  0  0
  9 10  1  0  0  0  0
  9 30  1  0  0  0  0
 10 11  2  0  0  0  0
 10 31  1  0  0  0  0
 13 14  1  0  0  0  0
 13 32  1  0  0  0  0
 14 19  1  0  0  0  0
 14 33  1  0  0  0  0
 15 13  1  0  0  0  0
 15 34  1  0  0  0  0
 16 15  1  0  0  0  0
 16 35  1  0  0  0  0
 16 36  1  0  0  0  0
 17 15  1  0  0  0  0
 17 37  1  0  0  0  0
 17 38  1  0  0  0  0
 18 16  1  0  0  0  0
 18 39  1  0  0  0  0
 19 18  1  0  0  0  0
 19 40  1  0  0  0  0
 19 41  1  0  0  0  0
 20 18  1  0  0  0  0
 20 42  1  0  0  0  0
 20 43  1  0  0  0  0
 21 14  1  0  0  0  0
 21 22  1  0  0  0  0
 21 44  1  0  0  0  0
 21 45  1  0  0  0  0
 22 17  1  0  0  0  0
 22 20  1  0  0  0  0
 22 46  1  0  0  0  0
M  CHG  1   1   1
M  END
$$$$
