# Supplementary material for: Combined computational and classical medicinal chemistry procedure to disclose novel pyrrole-based compounds as potential antituberculosis agents
Source: J Comput Aided Mol Des. 2026 Apr 6;40(1):92. doi: 10.1007/s10822-026-00794-6 (PMC13053371; doi:10.1007/s10822-026-00794-6)
Supplement: Supplementary file 2 — Supplementary Material 2 [file 10822_2026_794_MOESM2_ESM.zip › Dataset.M_3-D_QSAR_Splitted_170/mols/TrainingSet/ACS_MCL2022_7b.sdf]

string
 OpenBabel10172509163D

 44 46  0  0  0  0  0  0  0  0999 V2000
   -3.3545   -1.5320   -0.3252 N   0  3  0  0  0  0  0  0  0  0  0  0
   -2.2265   -1.6690   -1.2851 C   0  0  0  0  0  0  0  0  0  0  0  0
   -0.8206   -1.4521   -0.7115 C   0  0  0  0  0  0  0  0  0  0  0  0
   -0.4868   -0.7083    0.4281 C   0  0  0  0  0  0  0  0  0  0  0  0
    0.8116   -0.3424    0.3150 N   0  0  0  0  0  0  0  0  0  0  0  0
    1.3778   -1.0039   -0.7134 C   0  0  0  0  0  0  0  0  0  0  0  0
    2.7226   -1.1695   -1.0475 C   0  0  0  0  0  0  0  0  0  0  0  0
    3.0436   -2.1143   -2.0244 C   0  0  0  0  0  0  0  0  0  0  0  0
    2.0349   -2.8350   -2.6785 C   0  0  0  0  0  0  0  0  0  0  0  0
    0.6854   -2.6171   -2.3849 C   0  0  0  0  0  0  0  0  0  0  0  0
    0.3788   -1.7023   -1.3776 C   0  0  0  0  0  0  0  0  0  0  0  0
    4.7195   -2.4786   -2.3596 Cl  0  0  0  0  0  0  0  0  0  0  0  0
   -3.7132   -0.1597    0.1146 C   0  0  0  0  0  0  0  0  0  0  0  0
   -4.7941   -0.1609    1.2258 C   0  0  0  0  0  0  0  0  0  0  0  0
   -4.3006    0.6792   -1.0391 C   0  0  0  0  0  0  0  0  0  0  0  0
   -4.5335    2.1380   -0.6211 C   0  0  0  0  0  0  0  0  0  0  0  0
   -5.1249    1.2889    1.6665 C   0  0  0  0  0  0  0  0  0  0  0  0
   -5.5787    2.2033    0.5016 C   0  0  0  0  0  0  0  0  0  0  0  0
   -6.9822    1.8578   -0.0493 C   0  0  0  0  0  0  0  0  0  0  0  0
    1.3249    0.4805    0.8773 C   0  0  0  0  0  0  0  0  0  0  0  0
   -3.1136   -2.0676    0.5088 H   0  0  0  0  0  0  0  0  0  0  0  0
   -4.1730   -1.8656   -0.8344 H   0  0  0  0  0  0  0  0  0  0  0  0
   -2.3742   -0.9537   -2.0670 H   0  0  0  0  0  0  0  0  0  0  0  0
   -2.2493   -2.6879   -1.6110 H   0  0  0  0  0  0  0  0  0  0  0  0
   -1.1174   -0.4804    1.2126 H   0  0  0  0  0  0  0  0  0  0  0  0
    3.4576   -0.6106   -0.5866 H   0  0  0  0  0  0  0  0  0  0  0  0
    2.2926   -3.5381   -3.3886 H   0  0  0  0  0  0  0  0  0  0  0  0
   -0.0590   -3.1164   -2.8964 H   0  0  0  0  0  0  0  0  0  0  0  0
   -2.7959    0.2582    0.4734 H   0  0  0  0  0  0  0  0  0  0  0  0
   -4.4311   -0.7107    2.0690 H   0  0  0  0  0  0  0  0  0  0  0  0
   -5.6831   -0.6163    0.8421 H   0  0  0  0  0  0  0  0  0  0  0  0
   -5.2345    0.2511   -1.3382 H   0  0  0  0  0  0  0  0  0  0  0  0
   -3.5987    0.6723   -1.8467 H   0  0  0  0  0  0  0  0  0  0  0  0
   -4.8838    2.6963   -1.4640 H   0  0  0  0  0  0  0  0  0  0  0  0
   -3.6127    2.5529   -0.2677 H   0  0  0  0  0  0  0  0  0  0  0  0
   -4.2496    1.7156    2.1101 H   0  0  0  0  0  0  0  0  0  0  0  0
   -5.9421    1.2287    2.3546 H   0  0  0  0  0  0  0  0  0  0  0  0
   -5.6558    3.1970    0.8908 H   0  0  0  0  0  0  0  0  0  0  0  0
   -6.9720    0.8682   -0.4562 H   0  0  0  0  0  0  0  0  0  0  0  0
   -7.2462    2.5559   -0.8160 H   0  0  0  0  0  0  0  0  0  0  0  0
   -7.6993    1.9102    0.7432 H   0  0  0  0  0  0  0  0  0  0  0  0
    0.6756    0.8470    1.6447 H   0  0  0  0  0  0  0  0  0  0  0  0
    1.5659    1.2763    0.2038 H   0  0  0  0  0  0  0  0  0  0  0  0
    2.2231    0.1036    1.3200 H   0  0  0  0  0  0  0  0  0  0  0  0
  1  2  1  0  0  0  0
  1 13  1  0  0  0  0
  1 21  1  0  0  0  0
  1 22  1  0  0  0  0
  2  3  1  0  0  0  0
  2 23  1  0  0  0  0
  2 24  1  0  0  0  0
  3  4  2  0  0  0  0
  3 11  1  0  0  0  0
  4  5  1  0  0  0  0
  4 25  1  0  0  0  0
  5  6  1  0  0  0  0
  5 20  1  0  0  0  0
  6  7  2  0  0  0  0
  6 11  1  0  0  0  0
  7  8  1  0  0  0  0
  7 26  1  0  0  0  0
  8  9  2  0  0  0  0
  8 12  1  0  0  0  0
  9 10  1  0  0  0  0
  9 27  1  0  0  0  0
 10 11  2  0  0  0  0
 10 28  1  0  0  0  0
 13 29  1  0  0  0  0
 14 13  1  0  0  0  0
 14 30  1  0  0  0  0
 14 31  1  0  0  0  0
 15 13  1  0  0  0  0
 15 32  1  0  0  0  0
 15 33  1  0  0  0  0
 16 15  1  0  0  0  0
 16 34  1  0  0  0  0
 16 35  1  0  0  0  0
 17 14  1  0  0  0  0
 17 36  1  0  0  0  0
 17 37  1  0  0  0  0
 18 17  1  0  0  0  0
 18 16  1  0  0  0  0
 18 19  1  0  0  0  0
 18 38  1  0  0  0  0
 19 39  1  0  0  0  0
 19 40  1  0  0  0  0
 19 41  1  0  0  0  0
 20 42  1  0  0  0  0
 20 43  1  0  0  0  0
 20 44  1  0  0  0  0
M  CHG  1   1   1
M  END
$$$$
