# Supplementary material for: Combined computational and classical medicinal chemistry procedure to disclose novel pyrrole-based compounds as potential antituberculosis agents
Source: J Comput Aided Mol Des. 2026 Apr 6;40(1):92. doi: 10.1007/s10822-026-00794-6 (PMC13053371; doi:10.1007/s10822-026-00794-6)
Supplement: Supplementary file 2 — Supplementary Material 2 [file 10822_2026_794_MOESM2_ESM.zip › Dataset.M_3-D_QSAR_Splitted_170/mols/TrainingSet/ACS_MCL2022_7c.sdf]

string
 OpenBabel10172509163D

 47 49  0  0  0  0  0  0  0  0999 V2000
   -2.9126   -0.7393    0.7843 N   0  3  0  0  0  0  0  0  0  0  0  0
   -2.0658   -1.2883   -0.2989 C   0  0  0  0  0  0  0  0  0  0  0  0
   -0.5957   -0.9514   -0.0794 C   0  0  0  0  0  0  0  0  0  0  0  0
   -0.0440   -0.2204    0.9745 C   0  0  0  0  0  0  0  0  0  0  0  0
    1.2949   -0.1825    0.8039 N   0  0  0  0  0  0  0  0  0  0  0  0
    1.6315   -0.8608   -0.3126 C   0  0  0  0  0  0  0  0  0  0  0  0
    2.8759   -1.1101   -0.8885 C   0  0  0  0  0  0  0  0  0  0  0  0
    2.9121   -1.8614   -2.0663 C   0  0  0  0  0  0  0  0  0  0  0  0
    1.7351   -2.3387   -2.6539 C   0  0  0  0  0  0  0  0  0  0  0  0
    0.4894   -2.0869   -2.0723 C   0  0  0  0  0  0  0  0  0  0  0  0
    0.4657   -1.3491   -0.8890 C   0  0  0  0  0  0  0  0  0  0  0  0
    4.4561   -2.2108   -2.8148 Cl  0  0  0  0  0  0  0  0  0  0  0  0
   -3.6617    0.5016    0.4648 C   0  0  0  0  0  0  0  0  0  0  0  0
   -3.6633    0.7152   -1.0697 C   0  0  0  0  0  0  0  0  0  0  0  0
   -5.0634    0.4353    1.1213 C   0  0  0  0  0  0  0  0  0  0  0  0
   -5.8444    1.7704    1.1782 C   0  0  0  0  0  0  0  0  0  0  0  0
   -4.1197    2.1080   -1.5665 C   0  0  0  0  0  0  0  0  0  0  0  0
   -6.9595    1.8834    0.1093 C   0  0  0  0  0  0  0  0  0  0  0  0
   -5.5802    2.1387   -2.0835 C   0  0  0  0  0  0  0  0  0  0  0  0
   -6.5935    2.7654   -1.1028 C   0  0  0  0  0  0  0  0  0  0  0  0
    2.0206    0.3376    1.4702 C   0  0  0  0  0  0  0  0  0  0  0  0
   -2.3083   -0.5415    1.5819 H   0  0  0  0  0  0  0  0  0  0  0  0
   -3.6231   -1.4492    0.9620 H   0  0  0  0  0  0  0  0  0  0  0  0
   -2.3825   -0.8732   -1.2329 H   0  0  0  0  0  0  0  0  0  0  0  0
   -2.1708   -2.3531   -0.3020 H   0  0  0  0  0  0  0  0  0  0  0  0
   -0.5684    0.2152    1.7492 H   0  0  0  0  0  0  0  0  0  0  0  0
    3.7429   -0.7513   -0.4589 H   0  0  0  0  0  0  0  0  0  0  0  0
    1.7876   -2.8840   -3.5285 H   0  0  0  0  0  0  0  0  0  0  0  0
   -0.3816   -2.4345   -2.5030 H   0  0  0  0  0  0  0  0  0  0  0  0
   -3.1916    1.3701    0.8767 H   0  0  0  0  0  0  0  0  0  0  0  0
   -4.3166   -0.0148   -1.5000 H   0  0  0  0  0  0  0  0  0  0  0  0
   -2.6408    0.6249   -1.3719 H   0  0  0  0  0  0  0  0  0  0  0  0
   -4.9398    0.0843    2.1245 H   0  0  0  0  0  0  0  0  0  0  0  0
   -5.6443   -0.2150    0.5011 H   0  0  0  0  0  0  0  0  0  0  0  0
   -5.1526    2.5733    1.0313 H   0  0  0  0  0  0  0  0  0  0  0  0
   -6.3217    1.8138    2.1349 H   0  0  0  0  0  0  0  0  0  0  0  0
   -3.4731    2.4107   -2.3635 H   0  0  0  0  0  0  0  0  0  0  0  0
   -4.0718    2.7699   -0.7271 H   0  0  0  0  0  0  0  0  0  0  0  0
   -7.8287    2.2987    0.5751 H   0  0  0  0  0  0  0  0  0  0  0  0
   -7.1208    0.8957   -0.2693 H   0  0  0  0  0  0  0  0  0  0  0  0
   -5.8856    1.1326   -2.2819 H   0  0  0  0  0  0  0  0  0  0  0  0
   -5.5806    2.7563   -2.9573 H   0  0  0  0  0  0  0  0  0  0  0  0
   -7.4924    2.9756   -1.6438 H   0  0  0  0  0  0  0  0  0  0  0  0
   -6.1226    3.6399   -0.7048 H   0  0  0  0  0  0  0  0  0  0  0  0
    1.4948    0.7956    2.2817 H   0  0  0  0  0  0  0  0  0  0  0  0
    2.5412    1.0885    0.9134 H   0  0  0  0  0  0  0  0  0  0  0  0
    2.7229   -0.3718    1.8554 H   0  0  0  0  0  0  0  0  0  0  0  0
  1  2  1  0  0  0  0
  1 13  1  0  0  0  0
  1 22  1  0  0  0  0
  1 23  1  0  0  0  0
  2  3  1  0  0  0  0
  2 24  1  0  0  0  0
  2 25  1  0  0  0  0
  3  4  2  0  0  0  0
  3 11  1  0  0  0  0
  4  5  1  0  0  0  0
  4 26  1  0  0  0  0
  5  6  1  0  0  0  0
  5 21  1  0  0  0  0
  6  7  2  0  0  0  0
  6 11  1  0  0  0  0
  7  8  1  0  0  0  0
  7 27  1  0  0  0  0
  8  9  2  0  0  0  0
  8 12  1  0  0  0  0
  9 10  1  0  0  0  0
  9 28  1  0  0  0  0
 10 11  2  0  0  0  0
 10 29  1  0  0  0  0
 13 30  1  0  0  0  0
 14 13  1  0  0  0  0
 14 31  1  0  0  0  0
 14 32  1  0  0  0  0
 15 13  1  0  0  0  0
 15 33  1  0  0  0  0
 15 34  1  0  0  0  0
 16 15  1  0  0  0  0
 16 18  1  0  0  0  0
 16 35  1  0  0  0  0
 16 36  1  0  0  0  0
 17 14  1  0  0  0  0
 17 19  1  0  0  0  0
 17 37  1  0  0  0  0
 17 38  1  0  0  0  0
 18 39  1  0  0  0  0
 18 40  1  0  0  0  0
 19 41  1  0  0  0  0
 19 42  1  0  0  0  0
 20 19  1  0  0  0  0
 20 18  1  0  0  0  0
 20 43  1  0  0  0  0
 20 44  1  0  0  0  0
 21 45  1  0  0  0  0
 21 46  1  0  0  0  0
 21 47  1  0  0  0  0
M  CHG  1   1   1
M  END
$$$$
