# Supplementary material for: Combined computational and classical medicinal chemistry procedure to disclose novel pyrrole-based compounds as potential antituberculosis agents
Source: J Comput Aided Mol Des. 2026 Apr 6;40(1):92. doi: 10.1007/s10822-026-00794-6 (PMC13053371; doi:10.1007/s10822-026-00794-6)
Supplement: Supplementary file 2 — Supplementary Material 2 [file 10822_2026_794_MOESM2_ESM.zip › Dataset.M_3-D_QSAR_Splitted_170/mols/TrainingSet/ACS_MCL2022_7d.sdf]

string
 OpenBabel10172509163D

 49 53  0  0  0  0  0  0  0  0999 V2000
   -2.2195   -0.8790   -0.5801 N   0  3  0  0  0  0  0  0  0  0  0  0
   -1.2190   -1.7125    0.1824 C   0  0  0  0  0  0  0  0  0  0  0  0
    0.2434   -1.2283    0.4203 C   0  0  0  0  0  0  0  0  0  0  0  0
    0.4795    0.1437    0.5779 C   0  0  0  0  0  0  0  0  0  0  0  0
    1.6107    0.4830   -0.0775 N   0  0  0  0  0  0  0  0  0  0  0  0
    2.2130   -0.6296   -0.5554 C   0  0  0  0  0  0  0  0  0  0  0  0
    3.1923   -0.6904   -1.5406 C   0  0  0  0  0  0  0  0  0  0  0  0
    3.4148   -1.9060   -2.1937 C   0  0  0  0  0  0  0  0  0  0  0  0
    2.5523   -2.9856   -1.9416 C   0  0  0  0  0  0  0  0  0  0  0  0
    1.5159   -2.8778   -1.0172 C   0  0  0  0  0  0  0  0  0  0  0  0
    1.3859   -1.7209   -0.2454 C   0  0  0  0  0  0  0  0  0  0  0  0
    4.6673   -2.0289   -3.4137 Cl  0  0  0  0  0  0  0  0  0  0  0  0
   -2.8901    0.4321   -0.2401 C   0  0  0  0  0  0  0  0  0  0  0  0
   -3.8366    0.9545   -1.3421 C   0  0  0  0  0  0  0  0  0  0  0  0
   -3.6429    0.5847    1.1168 C   0  0  0  0  0  0  0  0  0  0  0  0
   -4.2028    2.0239    1.3001 C   0  0  0  0  0  0  0  0  0  0  0  0
   -4.8714   -0.3384    1.2033 C   0  0  0  0  0  0  0  0  0  0  0  0
   -5.1922    2.4055    0.1749 C   0  0  0  0  0  0  0  0  0  0  0  0
   -4.3822    2.3774   -1.1402 C   0  0  0  0  0  0  0  0  0  0  0  0
   -6.3958    1.4303    0.1774 C   0  0  0  0  0  0  0  0  0  0  0  0
   -5.0823    0.0730   -1.2796 C   0  0  0  0  0  0  0  0  0  0  0  0
   -5.8291    0.0231    0.0464 C   0  0  0  0  0  0  0  0  0  0  0  0
    1.9729    1.5334   -0.2604 C   0  0  0  0  0  0  0  0  0  0  0  0
   -2.9995   -1.5177   -0.7356 H   0  0  0  0  0  0  0  0  0  0  0  0
   -1.5676   -0.5072   -1.2709 H   0  0  0  0  0  0  0  0  0  0  0  0
   -1.1458   -2.6444   -0.3382 H   0  0  0  0  0  0  0  0  0  0  0  0
   -1.6244   -1.7031    1.1726 H   0  0  0  0  0  0  0  0  0  0  0  0
   -0.1181    0.7940    1.1118 H   0  0  0  0  0  0  0  0  0  0  0  0
    3.7446    0.1464   -1.7851 H   0  0  0  0  0  0  0  0  0  0  0  0
    2.6887   -3.8734   -2.4497 H   0  0  0  0  0  0  0  0  0  0  0  0
    0.8441   -3.6527   -0.9026 H   0  0  0  0  0  0  0  0  0  0  0  0
   -2.0010    1.0200   -0.1466 H   0  0  0  0  0  0  0  0  0  0  0  0
   -3.2669    0.9442   -2.2478 H   0  0  0  0  0  0  0  0  0  0  0  0
   -2.9176    0.3400    1.8644 H   0  0  0  0  0  0  0  0  0  0  0  0
   -3.3868    2.7160    1.2926 H   0  0  0  0  0  0  0  0  0  0  0  0
   -4.7297    2.0586    2.2307 H   0  0  0  0  0  0  0  0  0  0  0  0
   -5.3663   -0.1958    2.1412 H   0  0  0  0  0  0  0  0  0  0  0  0
   -4.5704   -1.3624    1.1277 H   0  0  0  0  0  0  0  0  0  0  0  0
   -5.6140    3.3798    0.3077 H   0  0  0  0  0  0  0  0  0  0  0  0
   -5.0159    2.6415   -1.9609 H   0  0  0  0  0  0  0  0  0  0  0  0
   -3.5747    3.0777   -1.0903 H   0  0  0  0  0  0  0  0  0  0  0  0
   -7.0434    1.6438   -0.6472 H   0  0  0  0  0  0  0  0  0  0  0  0
   -6.9661    1.5300    1.0773 H   0  0  0  0  0  0  0  0  0  0  0  0
   -4.7829   -0.9260   -1.5191 H   0  0  0  0  0  0  0  0  0  0  0  0
   -5.7704    0.5158   -1.9691 H   0  0  0  0  0  0  0  0  0  0  0  0
   -6.5931   -0.7251    0.0836 H   0  0  0  0  0  0  0  0  0  0  0  0
    1.3191    2.2261    0.2271 H   0  0  0  0  0  0  0  0  0  0  0  0
    1.9807    1.7299   -1.3122 H   0  0  0  0  0  0  0  0  0  0  0  0
    2.9631    1.6423    0.1301 H   0  0  0  0  0  0  0  0  0  0  0  0
  1  2  1  0  0  0  0
  1 13  1  0  0  0  0
  1 24  1  0  0  0  0
  1 25  1  0  0  0  0
  2  3  1  0  0  0  0
  2 26  1  0  0  0  0
  2 27  1  0  0  0  0
  3  4  2  0  0  0  0
  3 11  1  0  0  0  0
  4  5  1  0  0  0  0
  4 28  1  0  0  0  0
  5  6  1  0  0  0  0
  5 23  1  0  0  0  0
  6  7  2  0  0  0  0
  6 11  1  0  0  0  0
  7  8  1  0  0  0  0
  7 29  1  0  0  0  0
  8  9  2  0  0  0  0
  8 12  1  0  0  0  0
  9 10  1  0  0  0  0
  9 30  1  0  0  0  0
 10 11  2  0  0  0  0
 10 31  1  0  0  0  0
 13 14  1  0  0  0  0
 13 32  1  0  0  0  0
 14 19  1  0  0  0  0
 14 33  1  0  0  0  0
 15 13  1  0  0  0  0
 15 34  1  0  0  0  0
 16 15  1  0  0  0  0
 16 35  1  0  0  0  0
 16 36  1  0  0  0  0
 17 15  1  0  0  0  0
 17 37  1  0  0  0  0
 17 38  1  0  0  0  0
 18 16  1  0  0  0  0
 18 39  1  0  0  0  0
 19 18  1  0  0  0  0
 19 40  1  0  0  0  0
 19 41  1  0  0  0  0
 20 18  1  0  0  0  0
 20 42  1  0  0  0  0
 20 43  1  0  0  0  0
 21 14  1  0  0  0  0
 21 22  1  0  0  0  0
 21 44  1  0  0  0  0
 21 45  1  0  0  0  0
 22 17  1  0  0  0  0
 22 20  1  0  0  0  0
 22 46  1  0  0  0  0
 23 47  1  0  0  0  0
 23 48  1  0  0  0  0
 23 49  1  0  0  0  0
M  CHG  1   1   1
M  END
$$$$
