# Supplementary material for: Combined computational and classical medicinal chemistry procedure to disclose novel pyrrole-based compounds as potential antituberculosis agents
Source: J Comput Aided Mol Des. 2026 Apr 6;40(1):92. doi: 10.1007/s10822-026-00794-6 (PMC13053371; doi:10.1007/s10822-026-00794-6)
Supplement: Supplementary file 2 — Supplementary Material 2 [file 10822_2026_794_MOESM2_ESM.zip › Dataset.M_3-D_QSAR_Splitted_170/mols/TrainingSet/ACS_MCL2022_7f.sdf]

string
 OpenBabel10172509163D

 47 49  0  0  0  0  0  0  0  0999 V2000
   -1.6387    1.5775    2.0046 N   0  3  0  0  0  0  0  0  0  0  0  0
   -0.2728    1.3175    1.4993 C   0  0  0  0  0  0  0  0  0  0  0  0
   -0.2116    0.1185    0.5450 C   0  0  0  0  0  0  0  0  0  0  0  0
   -1.2810   -0.5850    0.0010 C   0  0  0  0  0  0  0  0  0  0  0  0
   -0.8294   -1.5073   -0.8819 N   0  0  0  0  0  0  0  0  0  0  0  0
    0.5238   -1.3981   -0.9689 C   0  0  0  0  0  0  0  0  0  0  0  0
    1.5175   -1.9860   -1.7595 C   0  0  0  0  0  0  0  0  0  0  0  0
    2.8554   -1.6356   -1.5815 C   0  0  0  0  0  0  0  0  0  0  0  0
    3.2217   -0.6134   -0.7073 C   0  0  0  0  0  0  0  0  0  0  0  0
    2.2398    0.0433    0.0338 C   0  0  0  0  0  0  0  0  0  0  0  0
    0.9206   -0.3948   -0.0812 C   0  0  0  0  0  0  0  0  0  0  0  0
    4.0703   -2.4672   -2.5306 Cl  0  0  0  0  0  0  0  0  0  0  0  0
   -2.7541    0.9664    1.2413 C   0  0  0  0  0  0  0  0  0  0  0  0
   -2.1851    0.0905    0.1011 C   0  0  0  0  0  0  0  0  0  0  0  0
   -3.7635    1.9959    0.6929 C   0  0  0  0  0  0  0  0  0  0  0  0
   -4.9131    1.2444   -0.0089 C   0  0  0  0  0  0  0  0  0  0  0  0
   -3.3361   -0.6416   -0.6201 C   0  0  0  0  0  0  0  0  0  0  0  0
   -4.3526    0.3860   -1.1608 C   0  0  0  0  0  0  0  0  0  0  0  0
   -1.5640   -2.2732   -1.3053 C   0  0  0  0  0  0  0  0  0  0  0  0
   -1.0032   -3.3468   -2.2604 C   0  0  0  0  0  0  0  0  0  0  0  0
   -2.7195   -1.6028   -2.0994 C   0  0  0  0  0  0  0  0  0  0  0  0
   -1.7813    2.5875    2.0067 H   0  0  0  0  0  0  0  0  0  0  0  0
   -1.6727    1.1430    2.9268 H   0  0  0  0  0  0  0  0  0  0  0  0
    0.3693    1.1242    2.3331 H   0  0  0  0  0  0  0  0  0  0  0  0
    0.0385    2.1822    0.9513 H   0  0  0  0  0  0  0  0  0  0  0  0
   -2.2735   -0.4272    0.2358 H   0  0  0  0  0  0  0  0  0  0  0  0
    1.2592   -2.6814   -2.4769 H   0  0  0  0  0  0  0  0  0  0  0  0
    4.2132   -0.3444   -0.6092 H   0  0  0  0  0  0  0  0  0  0  0  0
    2.4830    0.8333    0.6516 H   0  0  0  0  0  0  0  0  0  0  0  0
   -3.3062    0.3582    1.9270 H   0  0  0  0  0  0  0  0  0  0  0  0
   -1.5076   -0.6294    0.5106 H   0  0  0  0  0  0  0  0  0  0  0  0
   -1.6692    0.7137   -0.5992 H   0  0  0  0  0  0  0  0  0  0  0  0
   -3.2747    2.6398   -0.0081 H   0  0  0  0  0  0  0  0  0  0  0  0
   -4.1532    2.5848    1.4968 H   0  0  0  0  0  0  0  0  0  0  0  0
   -5.6122    1.9527   -0.4019 H   0  0  0  0  0  0  0  0  0  0  0  0
   -5.4021    0.6082    0.6990 H   0  0  0  0  0  0  0  0  0  0  0  0
   -3.8264   -1.2976    0.0685 H   0  0  0  0  0  0  0  0  0  0  0  0
   -2.9380   -1.2074   -1.4363 H   0  0  0  0  0  0  0  0  0  0  0  0
   -5.1577   -0.1322   -1.6385 H   0  0  0  0  0  0  0  0  0  0  0  0
   -3.8596    1.0258   -1.8626 H   0  0  0  0  0  0  0  0  0  0  0  0
   -1.8765   -2.7553   -0.4026 H   0  0  0  0  0  0  0  0  0  0  0  0
   -0.6848   -2.8831   -3.1706 H   0  0  0  0  0  0  0  0  0  0  0  0
   -1.7652   -4.0669   -2.4744 H   0  0  0  0  0  0  0  0  0  0  0  0
   -0.1706   -3.8351   -1.7986 H   0  0  0  0  0  0  0  0  0  0  0  0
   -2.3265   -1.1457   -2.9834 H   0  0  0  0  0  0  0  0  0  0  0  0
   -3.1859   -0.8575   -1.4896 H   0  0  0  0  0  0  0  0  0  0  0  0
   -3.4418   -2.3437   -2.3720 H   0  0  0  0  0  0  0  0  0  0  0  0
  1  2  1  0  0  0  0
  1 13  1  0  0  0  0
  1 22  1  0  0  0  0
  1 23  1  0  0  0  0
  2  3  1  0  0  0  0
  2 24  1  0  0  0  0
  2 25  1  0  0  0  0
  3  4  2  0  0  0  0
  3 11  1  0  0  0  0
  4  5  1  0  0  0  0
  4 26  1  0  0  0  0
  5  6  1  0  0  0  0
  5 19  1  0  0  0  0
  6  7  2  0  0  0  0
  6 11  1  0  0  0  0
  7  8  1  0  0  0  0
  7 27  1  0  0  0  0
  8  9  2  0  0  0  0
  8 12  1  0  0  0  0
  9 10  1  0  0  0  0
  9 28  1  0  0  0  0
 10 11  2  0  0  0  0
 10 29  1  0  0  0  0
 13 30  1  0  0  0  0
 14 13  1  0  0  0  0
 14 31  1  0  0  0  0
 14 32  1  0  0  0  0
 15 13  1  0  0  0  0
 15 33  1  0  0  0  0
 15 34  1  0  0  0  0
 16 15  1  0  0  0  0
 16 35  1  0  0  0  0
 16 36  1  0  0  0  0
 17 14  1  0  0  0  0
 17 37  1  0  0  0  0
 17 38  1  0  0  0  0
 18 17  1  0  0  0  0
 18 16  1  0  0  0  0
 18 39  1  0  0  0  0
 18 40  1  0  0  0  0
 19 20  1  0  0  0  0
 19 21  1  0  0  0  0
 19 41  1  0  0  0  0
 20 42  1  0  0  0  0
 20 43  1  0  0  0  0
 20 44  1  0  0  0  0
 21 45  1  0  0  0  0
 21 46  1  0  0  0  0
 21 47  1  0  0  0  0
M  CHG  1   1   1
M  END
$$$$
