# Supplementary material for: Combined computational and classical medicinal chemistry procedure to disclose novel pyrrole-based compounds as potential antituberculosis agents
Source: J Comput Aided Mol Des. 2026 Apr 6;40(1):92. doi: 10.1007/s10822-026-00794-6 (PMC13053371; doi:10.1007/s10822-026-00794-6)
Supplement: Supplementary file 2 — Supplementary Material 2 [file 10822_2026_794_MOESM2_ESM.zip › Dataset.M_3-D_QSAR_Splitted_170/mols/TrainingSet/ACS_MCL2022_7g.sdf]

string
 OpenBabel10172509163D

 50 52  0  0  0  0  0  0  0  0999 V2000
   -3.3361    1.0735   -0.2079 N   0  3  0  0  0  0  0  0  0  0  0  0
   -2.7593   -0.2844   -0.1115 C   0  0  0  0  0  0  0  0  0  0  0  0
   -1.2436   -0.2165    0.0128 C   0  0  0  0  0  0  0  0  0  0  0  0
   -0.5561    0.4131    1.0477 C   0  0  0  0  0  0  0  0  0  0  0  0
    0.7557    0.0838    0.9728 N   0  0  0  0  0  0  0  0  0  0  0  0
    0.9309   -0.7537   -0.0793 C   0  0  0  0  0  0  0  0  0  0  0  0
    2.0692   -1.3476   -0.6302 C   0  0  0  0  0  0  0  0  0  0  0  0
    1.9153   -2.2404   -1.6956 C   0  0  0  0  0  0  0  0  0  0  0  0
    0.6599   -2.4718   -2.2664 C   0  0  0  0  0  0  0  0  0  0  0  0
   -0.4722   -1.8278   -1.7678 C   0  0  0  0  0  0  0  0  0  0  0  0
   -0.3068   -0.9805   -0.6736 C   0  0  0  0  0  0  0  0  0  0  0  0
    3.3158   -3.0773   -2.3334 Cl  0  0  0  0  0  0  0  0  0  0  0  0
   -4.8080    1.1256   -0.3690 C   0  0  0  0  0  0  0  0  0  0  0  0
   -5.5549    0.6277    0.8921 C   0  0  0  0  0  0  0  0  0  0  0  0
   -5.2976    2.5391   -0.7654 C   0  0  0  0  0  0  0  0  0  0  0  0
   -6.8252    2.5396   -0.9881 C   0  0  0  0  0  0  0  0  0  0  0  0
   -7.0808    0.6400    0.6642 C   0  0  0  0  0  0  0  0  0  0  0  0
   -7.5854    2.0470    0.2657 C   0  0  0  0  0  0  0  0  0  0  0  0
   -7.5079    3.0587    1.4367 C   0  0  0  0  0  0  0  0  0  0  0  0
    1.5955    0.5315    1.5921 C   0  0  0  0  0  0  0  0  0  0  0  0
    2.3626   -0.5241    2.4310 C   0  0  0  0  0  0  0  0  0  0  0  0
    1.1740    1.6300    2.6073 C   0  0  0  0  0  0  0  0  0  0  0  0
   -2.9144    1.5388   -1.0117 H   0  0  0  0  0  0  0  0  0  0  0  0
   -3.1331    1.5302    0.6813 H   0  0  0  0  0  0  0  0  0  0  0  0
   -3.0154   -0.8382   -0.9905 H   0  0  0  0  0  0  0  0  0  0  0  0
   -3.1550   -0.7657    0.7583 H   0  0  0  0  0  0  0  0  0  0  0  0
   -0.9785    1.0314    1.7578 H   0  0  0  0  0  0  0  0  0  0  0  0
    3.0070   -1.1313   -0.2576 H   0  0  0  0  0  0  0  0  0  0  0  0
    0.5706   -3.1233   -3.0617 H   0  0  0  0  0  0  0  0  0  0  0  0
   -1.4005   -1.9736   -2.1944 H   0  0  0  0  0  0  0  0  0  0  0  0
   -5.0418    0.4568   -1.1708 H   0  0  0  0  0  0  0  0  0  0  0  0
   -5.3179    1.2679    1.7161 H   0  0  0  0  0  0  0  0  0  0  0  0
   -5.2468   -0.3756    1.1001 H   0  0  0  0  0  0  0  0  0  0  0  0
   -4.8100    2.8401   -1.6690 H   0  0  0  0  0  0  0  0  0  0  0  0
   -5.0630    3.2209    0.0252 H   0  0  0  0  0  0  0  0  0  0  0  0
   -7.0562    1.8942   -1.8097 H   0  0  0  0  0  0  0  0  0  0  0  0
   -7.1326    3.5440   -1.1918 H   0  0  0  0  0  0  0  0  0  0  0  0
   -7.5693    0.3388    1.5673 H   0  0  0  0  0  0  0  0  0  0  0  0
   -7.3054   -0.0350   -0.1350 H   0  0  0  0  0  0  0  0  0  0  0  0
   -8.6248    1.9729    0.0228 H   0  0  0  0  0  0  0  0  0  0  0  0
   -6.4875    3.1828    1.7339 H   0  0  0  0  0  0  0  0  0  0  0  0
   -8.0782    2.6910    2.2640 H   0  0  0  0  0  0  0  0  0  0  0  0
   -7.9045    4.0010    1.1208 H   0  0  0  0  0  0  0  0  0  0  0  0
    2.2046    0.9655    0.8269 H   0  0  0  0  0  0  0  0  0  0  0  0
    1.7121   -0.9263    3.1793 H   0  0  0  0  0  0  0  0  0  0  0  0
    3.2050   -0.0619    2.9018 H   0  0  0  0  0  0  0  0  0  0  0  0
    2.6999   -1.3121    1.7906 H   0  0  0  0  0  0  0  0  0  0  0  0
    0.5650    1.1944    3.3717 H   0  0  0  0  0  0  0  0  0  0  0  0
    0.6190    2.3909    2.0995 H   0  0  0  0  0  0  0  0  0  0  0  0
    2.0477    2.0610    3.0497 H   0  0  0  0  0  0  0  0  0  0  0  0
  1  2  1  0  0  0  0
  1 13  1  0  0  0  0
  1 23  1  0  0  0  0
  1 24  1  0  0  0  0
  2  3  1  0  0  0  0
  2 25  1  0  0  0  0
  2 26  1  0  0  0  0
  3  4  2  0  0  0  0
  3 11  1  0  0  0  0
  4  5  1  0  0  0  0
  4 27  1  0  0  0  0
  5  6  1  0  0  0  0
  5 20  1  0  0  0  0
  6  7  2  0  0  0  0
  6 11  1  0  0  0  0
  7  8  1  0  0  0  0
  7 28  1  0  0  0  0
  8  9  2  0  0  0  0
  8 12  1  0  0  0  0
  9 10  1  0  0  0  0
  9 29  1  0  0  0  0
 10 11  2  0  0  0  0
 10 30  1  0  0  0  0
 13 31  1  0  0  0  0
 14 13  1  0  0  0  0
 14 32  1  0  0  0  0
 14 33  1  0  0  0  0
 15 13  1  0  0  0  0
 15 34  1  0  0  0  0
 15 35  1  0  0  0  0
 16 15  1  0  0  0  0
 16 36  1  0  0  0  0
 16 37  1  0  0  0  0
 17 14  1  0  0  0  0
 17 38  1  0  0  0  0
 17 39  1  0  0  0  0
 18 17  1  0  0  0  0
 18 16  1  0  0  0  0
 18 19  1  0  0  0  0
 18 40  1  0  0  0  0
 19 41  1  0  0  0  0
 19 42  1  0  0  0  0
 19 43  1  0  0  0  0
 20 21  1  0  0  0  0
 20 22  1  0  0  0  0
 20 44  1  0  0  0  0
 21 45  1  0  0  0  0
 21 46  1  0  0  0  0
 21 47  1  0  0  0  0
 22 48  1  0  0  0  0
 22 49  1  0  0  0  0
 22 50  1  0  0  0  0
M  CHG  1   1   1
M  END
$$$$
