# Supplementary material for: Combined computational and classical medicinal chemistry procedure to disclose novel pyrrole-based compounds as potential antituberculosis agents
Source: J Comput Aided Mol Des. 2026 Apr 6;40(1):92. doi: 10.1007/s10822-026-00794-6 (PMC13053371; doi:10.1007/s10822-026-00794-6)
Supplement: Supplementary file 2 — Supplementary Material 2 [file 10822_2026_794_MOESM2_ESM.zip › Dataset.M_3-D_QSAR_Splitted_170/mols/TrainingSet/ACS_MCL2022_7h.sdf]

string
 OpenBabel10172509163D

 50 52  0  0  0  0  0  0  0  0999 V2000
   -3.6437    1.1204   -0.6172 N   0  3  0  0  0  0  0  0  0  0  0  0
   -3.2747   -0.1967   -0.0498 C   0  0  0  0  0  0  0  0  0  0  0  0
   -1.7967   -0.5043   -0.2937 C   0  0  0  0  0  0  0  0  0  0  0  0
   -1.2761   -1.3379   -1.2833 C   0  0  0  0  0  0  0  0  0  0  0  0
    0.0702   -1.3810   -1.1533 N   0  0  0  0  0  0  0  0  0  0  0  0
    0.4371   -0.6298   -0.0878 C   0  0  0  0  0  0  0  0  0  0  0  0
    1.6858   -0.3816    0.4864 C   0  0  0  0  0  0  0  0  0  0  0  0
    1.7486    0.4310    1.6227 C   0  0  0  0  0  0  0  0  0  0  0  0
    0.5897    0.9791    2.1788 C   0  0  0  0  0  0  0  0  0  0  0  0
   -0.6600    0.7372    1.6025 C   0  0  0  0  0  0  0  0  0  0  0  0
   -0.7101   -0.0688    0.4644 C   0  0  0  0  0  0  0  0  0  0  0  0
    3.3008    0.7661    2.3591 Cl  0  0  0  0  0  0  0  0  0  0  0  0
   -5.0247    1.5849   -0.3300 C   0  0  0  0  0  0  0  0  0  0  0  0
   -5.8069    0.5832    0.5601 C   0  0  0  0  0  0  0  0  0  0  0  0
   -4.9335    2.9810    0.3430 C   0  0  0  0  0  0  0  0  0  0  0  0
   -6.2319    3.5478    0.9715 C   0  0  0  0  0  0  0  0  0  0  0  0
   -7.3183    0.5687    0.2412 C   0  0  0  0  0  0  0  0  0  0  0  0
    0.7833   -1.9739   -1.7987 C   0  0  0  0  0  0  0  0  0  0  0  0
    0.4120   -3.4641   -2.0040 C   0  0  0  0  0  0  0  0  0  0  0  0
    2.2304   -1.8891   -1.2590 C   0  0  0  0  0  0  0  0  0  0  0  0
   -8.0769    1.7813    0.8117 C   0  0  0  0  0  0  0  0  0  0  0  0
   -7.5515    3.1343    0.2809 C   0  0  0  0  0  0  0  0  0  0  0  0
   -3.5364    1.0658   -1.6301 H   0  0  0  0  0  0  0  0  0  0  0  0
   -3.0255    1.7973   -0.1699 H   0  0  0  0  0  0  0  0  0  0  0  0
   -3.8708   -0.9559   -0.5114 H   0  0  0  0  0  0  0  0  0  0  0  0
   -3.4483   -0.1737    1.0058 H   0  0  0  0  0  0  0  0  0  0  0  0
   -1.8271   -1.8394   -1.9974 H   0  0  0  0  0  0  0  0  0  0  0  0
    2.5431   -0.7888    0.0811 H   0  0  0  0  0  0  0  0  0  0  0  0
    0.6575    1.5683    3.0234 H   0  0  0  0  0  0  0  0  0  0  0  0
   -1.5193    1.1420    2.0060 H   0  0  0  0  0  0  0  0  0  0  0  0
   -5.5711    1.6516   -1.2476 H   0  0  0  0  0  0  0  0  0  0  0  0
   -5.6746    0.8587    1.5855 H   0  0  0  0  0  0  0  0  0  0  0  0
   -5.4226   -0.3961    0.3648 H   0  0  0  0  0  0  0  0  0  0  0  0
   -4.6051    3.6766   -0.4008 H   0  0  0  0  0  0  0  0  0  0  0  0
   -4.2626    2.8484    1.1659 H   0  0  0  0  0  0  0  0  0  0  0  0
   -6.1693    4.6157    0.9466 H   0  0  0  0  0  0  0  0  0  0  0  0
   -6.2798    3.1367    1.9582 H   0  0  0  0  0  0  0  0  0  0  0  0
   -7.7433   -0.3220    0.6545 H   0  0  0  0  0  0  0  0  0  0  0  0
   -7.4162    0.6081   -0.8236 H   0  0  0  0  0  0  0  0  0  0  0  0
    0.7044   -1.5080   -2.7587 H   0  0  0  0  0  0  0  0  0  0  0  0
    0.4752   -3.9796   -1.0685 H   0  0  0  0  0  0  0  0  0  0  0  0
    1.0905   -3.9078   -2.7023 H   0  0  0  0  0  0  0  0  0  0  0  0
   -0.5862   -3.5340   -2.3830 H   0  0  0  0  0  0  0  0  0  0  0  0
    2.2817   -2.3612   -0.3001 H   0  0  0  0  0  0  0  0  0  0  0  0
    2.5171   -0.8624   -1.1668 H   0  0  0  0  0  0  0  0  0  0  0  0
    2.8934   -2.3851   -1.9367 H   0  0  0  0  0  0  0  0  0  0  0  0
   -7.9788    1.7730    1.8772 H   0  0  0  0  0  0  0  0  0  0  0  0
   -9.0969    1.6927    0.5007 H   0  0  0  0  0  0  0  0  0  0  0  0
   -7.3800    3.0504   -0.7719 H   0  0  0  0  0  0  0  0  0  0  0  0
   -8.2864    3.8827    0.4921 H   0  0  0  0  0  0  0  0  0  0  0  0
  1  2  1  0  0  0  0
  1 13  1  0  0  0  0
  1 23  1  0  0  0  0
  1 24  1  0  0  0  0
  2  3  1  0  0  0  0
  2 25  1  0  0  0  0
  2 26  1  0  0  0  0
  3  4  2  0  0  0  0
  3 11  1  0  0  0  0
  4  5  1  0  0  0  0
  4 27  1  0  0  0  0
  5  6  1  0  0  0  0
  5 18  1  0  0  0  0
  6  7  2  0  0  0  0
  6 11  1  0  0  0  0
  7  8  1  0  0  0  0
  7 28  1  0  0  0  0
  8  9  2  0  0  0  0
  8 12  1  0  0  0  0
  9 10  1  0  0  0  0
  9 29  1  0  0  0  0
 10 11  2  0  0  0  0
 10 30  1  0  0  0  0
 13 31  1  0  0  0  0
 14 13  1  0  0  0  0
 14 32  1  0  0  0  0
 14 33  1  0  0  0  0
 15 13  1  0  0  0  0
 15 34  1  0  0  0  0
 15 35  1  0  0  0  0
 16 15  1  0  0  0  0
 16 36  1  0  0  0  0
 16 37  1  0  0  0  0
 17 14  1  0  0  0  0
 17 38  1  0  0  0  0
 17 39  1  0  0  0  0
 18 19  1  0  0  0  0
 18 20  1  0  0  0  0
 18 40  1  0  0  0  0
 19 41  1  0  0  0  0
 19 42  1  0  0  0  0
 19 43  1  0  0  0  0
 20 44  1  0  0  0  0
 20 45  1  0  0  0  0
 20 46  1  0  0  0  0
 21 17  1  0  0  0  0
 21 47  1  0  0  0  0
 21 48  1  0  0  0  0
 22 16  1  0  0  0  0
 22 21  1  0  0  0  0
 22 49  1  0  0  0  0
 22 50  1  0  0  0  0
M  CHG  1   1   1
M  END
$$$$
