# Supplementary material for: Combined computational and classical medicinal chemistry procedure to disclose novel pyrrole-based compounds as potential antituberculosis agents
Source: J Comput Aided Mol Des. 2026 Apr 6;40(1):92. doi: 10.1007/s10822-026-00794-6 (PMC13053371; doi:10.1007/s10822-026-00794-6)
Supplement: Supplementary file 2 — Supplementary Material 2 [file 10822_2026_794_MOESM2_ESM.zip › Dataset.M_3-D_QSAR_Splitted_170/mols/TrainingSet/ACS_MCL2022_7i.sdf]

string
 OpenBabel10172509163D

 53 55  0  0  0  0  0  0  0  0999 V2000
   -2.9271   -0.9453   -0.5800 N   0  3  0  0  0  0  0  0  0  0  0  0
   -1.6991   -0.6928   -1.3777 C   0  0  0  0  0  0  0  0  0  0  0  0
   -0.3396   -0.8511   -0.6701 C   0  0  0  0  0  0  0  0  0  0  0  0
    0.1323   -0.0858    0.3987 C   0  0  0  0  0  0  0  0  0  0  0  0
    1.4884   -0.0464    0.3821 N   0  0  0  0  0  0  0  0  0  0  0  0
    1.9348   -0.8355   -0.6333 C   0  0  0  0  0  0  0  0  0  0  0  0
    3.1934   -1.2429   -1.1074 C   0  0  0  0  0  0  0  0  0  0  0  0
    3.2888   -2.1680   -2.1433 C   0  0  0  0  0  0  0  0  0  0  0  0
    2.1466   -2.6471   -2.7863 C   0  0  0  0  0  0  0  0  0  0  0  0
    0.8892   -2.2042   -2.3780 C   0  0  0  0  0  0  0  0  0  0  0  0
    0.8108   -1.3411   -1.2839 C   0  0  0  0  0  0  0  0  0  0  0  0
    4.8695   -2.7548   -2.6136 Cl  0  0  0  0  0  0  0  0  0  0  0  0
   -3.6330    0.2105    0.0380 C   0  0  0  0  0  0  0  0  0  0  0  0
   -4.9822   -0.2805    0.6102 C   0  0  0  0  0  0  0  0  0  0  0  0
   -3.8079    1.3053   -1.0469 C   0  0  0  0  0  0  0  0  0  0  0  0
   -4.3638    2.6569   -0.5286 C   0  0  0  0  0  0  0  0  0  0  0  0
   -5.8358    0.6358    1.5110 C   0  0  0  0  0  0  0  0  0  0  0  0
   -5.8668    2.8993   -0.8262 C   0  0  0  0  0  0  0  0  0  0  0  0
   -7.0529    1.2553    0.7902 C   0  0  0  0  0  0  0  0  0  0  0  0
   -6.8140    2.7192    0.3800 C   0  0  0  0  0  0  0  0  0  0  0  0
    2.0484    0.6827    1.0682 C   0  0  0  0  0  0  0  0  0  0  0  0
    1.5124    2.1337    0.9397 C   0  0  0  0  0  0  0  0  0  0  0  0
    2.0170    0.4066    2.5881 C   0  0  0  0  0  0  0  0  0  0  0  0
   -2.6676   -1.5774    0.1773 H   0  0  0  0  0  0  0  0  0  0  0  0
   -3.5943   -1.3045   -1.2627 H   0  0  0  0  0  0  0  0  0  0  0  0
   -1.7551    0.3121   -1.7409 H   0  0  0  0  0  0  0  0  0  0  0  0
   -1.7032   -1.4550   -2.1286 H   0  0  0  0  0  0  0  0  0  0  0  0
   -0.4639    0.3818    1.0993 H   0  0  0  0  0  0  0  0  0  0  0  0
    4.0513   -0.8543   -0.6855 H   0  0  0  0  0  0  0  0  0  0  0  0
    2.2322   -3.3252   -3.5595 H   0  0  0  0  0  0  0  0  0  0  0  0
    0.0362   -2.5075   -2.8733 H   0  0  0  0  0  0  0  0  0  0  0  0
   -3.0763    0.6331    0.8481 H   0  0  0  0  0  0  0  0  0  0  0  0
   -4.7698   -1.1595    1.1822 H   0  0  0  0  0  0  0  0  0  0  0  0
   -5.5883   -0.3860   -0.2653 H   0  0  0  0  0  0  0  0  0  0  0  0
   -4.4815    0.9321   -1.7898 H   0  0  0  0  0  0  0  0  0  0  0  0
   -2.8287    1.5100   -1.4265 H   0  0  0  0  0  0  0  0  0  0  0  0
   -3.8027    3.4449   -0.9859 H   0  0  0  0  0  0  0  0  0  0  0  0
   -4.2677    2.6334    0.5368 H   0  0  0  0  0  0  0  0  0  0  0  0
   -5.2152    1.4302    1.8696 H   0  0  0  0  0  0  0  0  0  0  0  0
   -6.2182    0.0271    2.3035 H   0  0  0  0  0  0  0  0  0  0  0  0
   -6.1681    2.2121   -1.5890 H   0  0  0  0  0  0  0  0  0  0  0  0
   -5.9497    3.9255   -1.1178 H   0  0  0  0  0  0  0  0  0  0  0  0
   -7.8967    1.2165    1.4470 H   0  0  0  0  0  0  0  0  0  0  0  0
   -7.2228    0.6914   -0.1031 H   0  0  0  0  0  0  0  0  0  0  0  0
   -6.3921    3.2362    1.2165 H   0  0  0  0  0  0  0  0  0  0  0  0
   -7.7641    3.1109    0.0822 H   0  0  0  0  0  0  0  0  0  0  0  0
    3.0480    0.5416    0.7137 H   0  0  0  0  0  0  0  0  0  0  0  0
    0.5120    2.1791    1.3167 H   0  0  0  0  0  0  0  0  0  0  0  0
    1.5194    2.4267   -0.0894 H   0  0  0  0  0  0  0  0  0  0  0  0
    2.1363    2.7956    1.5032 H   0  0  0  0  0  0  0  0  0  0  0  0
    1.0214    0.5446    2.9552 H   0  0  0  0  0  0  0  0  0  0  0  0
    2.6782    1.0837    3.0873 H   0  0  0  0  0  0  0  0  0  0  0  0
    2.3296   -0.5996    2.7743 H   0  0  0  0  0  0  0  0  0  0  0  0
  1  2  1  0  0  0  0
  1 13  1  0  0  0  0
  1 24  1  0  0  0  0
  1 25  1  0  0  0  0
  2  3  1  0  0  0  0
  2 26  1  0  0  0  0
  2 27  1  0  0  0  0
  3  4  2  0  0  0  0
  3 11  1  0  0  0  0
  4  5  1  0  0  0  0
  4 28  1  0  0  0  0
  5  6  1  0  0  0  0
  5 21  1  0  0  0  0
  6  7  2  0  0  0  0
  6 11  1  0  0  0  0
  7  8  1  0  0  0  0
  7 29  1  0  0  0  0
  8  9  2  0  0  0  0
  8 12  1  0  0  0  0
  9 10  1  0  0  0  0
  9 30  1  0  0  0  0
 10 11  2  0  0  0  0
 10 31  1  0  0  0  0
 13 32  1  0  0  0  0
 14 13  1  0  0  0  0
 14 33  1  0  0  0  0
 14 34  1  0  0  0  0
 15 13  1  0  0  0  0
 15 35  1  0  0  0  0
 15 36  1  0  0  0  0
 16 15  1  0  0  0  0
 16 18  1  0  0  0  0
 16 37  1  0  0  0  0
 16 38  1  0  0  0  0
 17 14  1  0  0  0  0
 17 19  1  0  0  0  0
 17 39  1  0  0  0  0
 17 40  1  0  0  0  0
 18 41  1  0  0  0  0
 18 42  1  0  0  0  0
 19 43  1  0  0  0  0
 19 44  1  0  0  0  0
 20 19  1  0  0  0  0
 20 18  1  0  0  0  0
 20 45  1  0  0  0  0
 20 46  1  0  0  0  0
 21 22  1  0  0  0  0
 21 23  1  0  0  0  0
 21 47  1  0  0  0  0
 22 48  1  0  0  0  0
 22 49  1  0  0  0  0
 22 50  1  0  0  0  0
 23 51  1  0  0  0  0
 23 52  1  0  0  0  0
 23 53  1  0  0  0  0
M  CHG  1   1   1
M  END
$$$$
