# Supplementary material for: Combined computational and classical medicinal chemistry procedure to disclose novel pyrrole-based compounds as potential antituberculosis agents
Source: J Comput Aided Mol Des. 2026 Apr 6;40(1):92. doi: 10.1007/s10822-026-00794-6 (PMC13053371; doi:10.1007/s10822-026-00794-6)
Supplement: Supplementary file 2 — Supplementary Material 2 [file 10822_2026_794_MOESM2_ESM.zip › Dataset.M_3-D_QSAR_Splitted_170/mols/TrainingSet/ACS_MCL2022_7l.sdf]

string
 OpenBabel10172509163D

 65 67  0  0  0  0  0  0  0  0999 V2000
   -1.7629    0.8181    1.1295 N   0  3  0  0  0  0  0  0  0  0  0  0
   -0.5426    1.0771    0.3211 C   0  0  0  0  0  0  0  0  0  0  0  0
   -0.1246   -0.0299   -0.6515 C   0  0  0  0  0  0  0  0  0  0  0  0
   -1.0010   -0.9140   -1.2963 C   0  0  0  0  0  0  0  0  0  0  0  0
   -0.3018   -2.0045   -1.6966 N   0  0  0  0  0  0  0  0  0  0  0  0
    0.9949   -1.7198   -1.6577 C   0  0  0  0  0  0  0  0  0  0  0  0
    2.0147   -2.2610   -2.4259 C   0  0  0  0  0  0  0  0  0  0  0  0
    3.2962   -1.9382   -2.0110 C   0  0  0  0  0  0  0  0  0  0  0  0
    3.4756   -1.0334   -0.9588 C   0  0  0  0  0  0  0  0  0  0  0  0
    2.4203   -0.2680   -0.4324 C   0  0  0  0  0  0  0  0  0  0  0  0
    1.1470   -0.5597   -0.9018 C   0  0  0  0  0  0  0  0  0  0  0  0
    4.6291   -2.8704   -2.6460 Cl  0  0  0  0  0  0  0  0  0  0  0  0
   -3.0413    0.6081    0.3938 C   0  0  0  0  0  0  0  0  0  0  0  0
   -4.1837    0.2798    1.3902 C   0  0  0  0  0  0  0  0  0  0  0  0
   -3.4697    1.8426   -0.4267 C   0  0  0  0  0  0  0  0  0  0  0  0
   -4.7804    1.6483   -1.1944 C   0  0  0  0  0  0  0  0  0  0  0  0
   -5.5215    0.0871    0.6351 C   0  0  0  0  0  0  0  0  0  0  0  0
   -5.9223    1.3174   -0.2132 C   0  0  0  0  0  0  0  0  0  0  0  0
   -6.3463    2.5250    0.6633 C   0  0  0  0  0  0  0  0  0  0  0  0
   -0.7012   -2.8722   -2.2425 C   0  0  0  0  0  0  0  0  0  0  0  0
   -2.1197   -3.4335   -2.4172 C   0  0  0  0  0  0  0  0  0  0  0  0
   -3.1533   -2.4525   -1.7571 C   0  0  0  0  0  0  0  0  0  0  0  0
   -2.6943   -1.1892   -0.9422 C   0  0  0  0  0  0  0  0  0  0  0  0
   -1.6345   -1.3182    0.2061 C   0  0  0  0  0  0  0  0  0  0  0  0
   -0.4146   -0.3981    0.0156 C   0  0  0  0  0  0  0  0  0  0  0  0
    0.8477   -0.7352   -0.7843 C   0  0  0  0  0  0  0  0  0  0  0  0
    0.9949   -2.2351   -0.6520 C   0  0  0  0  0  0  0  0  0  0  0  0
   -1.8945    1.6173    1.7494 H   0  0  0  0  0  0  0  0  0  0  0  0
   -1.5822   -0.0703    1.5970 H   0  0  0  0  0  0  0  0  0  0  0  0
    0.2692    1.2389    0.9991 H   0  0  0  0  0  0  0  0  0  0  0  0
   -0.7809    1.9207   -0.2925 H   0  0  0  0  0  0  0  0  0  0  0  0
   -2.0110   -0.7602   -1.4421 H   0  0  0  0  0  0  0  0  0  0  0  0
    1.8323   -2.8601   -3.2462 H   0  0  0  0  0  0  0  0  0  0  0  0
    4.4184   -0.9237   -0.5538 H   0  0  0  0  0  0  0  0  0  0  0  0
    2.5840    0.4728    0.2672 H   0  0  0  0  0  0  0  0  0  0  0  0
   -2.8673   -0.2048   -0.2799 H   0  0  0  0  0  0  0  0  0  0  0  0
   -4.2854    1.0851    2.0873 H   0  0  0  0  0  0  0  0  0  0  0  0
   -3.9436   -0.6261    1.9065 H   0  0  0  0  0  0  0  0  0  0  0  0
   -2.6956    2.0650   -1.1312 H   0  0  0  0  0  0  0  0  0  0  0  0
   -3.6306    2.6394    0.2691 H   0  0  0  0  0  0  0  0  0  0  0  0
   -4.6673    0.8437   -1.8907 H   0  0  0  0  0  0  0  0  0  0  0  0
   -5.0178    2.5508   -1.7179 H   0  0  0  0  0  0  0  0  0  0  0  0
   -6.2937   -0.0982    1.3522 H   0  0  0  0  0  0  0  0  0  0  0  0
   -5.3930   -0.7356   -0.0369 H   0  0  0  0  0  0  0  0  0  0  0  0
   -6.7945    1.0797   -0.7856 H   0  0  0  0  0  0  0  0  0  0  0  0
   -5.5220    2.8294    1.2739 H   0  0  0  0  0  0  0  0  0  0  0  0
   -7.1674    2.2414    1.2881 H   0  0  0  0  0  0  0  0  0  0  0  0
   -6.6420    3.3372    0.0325 H   0  0  0  0  0  0  0  0  0  0  0  0
   -0.1589   -3.6960   -1.8277 H   0  0  0  0  0  0  0  0  0  0  0  0
   -0.6330   -2.4337   -3.2161 H   0  0  0  0  0  0  0  0  0  0  0  0
   -2.1852   -4.3916   -1.9454 H   0  0  0  0  0  0  0  0  0  0  0  0
   -2.3383   -3.5348   -3.4597 H   0  0  0  0  0  0  0  0  0  0  0  0
   -3.7429   -3.0435   -1.0878 H   0  0  0  0  0  0  0  0  0  0  0  0
   -3.6243   -2.0120   -2.6110 H   0  0  0  0  0  0  0  0  0  0  0  0
   -3.5757   -0.7746   -0.4993 H   0  0  0  0  0  0  0  0  0  0  0  0
   -2.1797   -0.6059   -1.6769 H   0  0  0  0  0  0  0  0  0  0  0  0
   -1.2932   -2.3317    0.2409 H   0  0  0  0  0  0  0  0  0  0  0  0
   -2.1151   -1.0230    1.1154 H   0  0  0  0  0  0  0  0  0  0  0  0
   -0.0704   -0.1792    1.0048 H   0  0  0  0  0  0  0  0  0  0  0  0
   -0.8435    0.3458   -0.6228 H   0  0  0  0  0  0  0  0  0  0  0  0
    1.6997   -0.2345   -0.3740 H   0  0  0  0  0  0  0  0  0  0  0  0
    0.7762   -0.4232   -1.8053 H   0  0  0  0  0  0  0  0  0  0  0  0
    1.0623   -2.4969    0.3833 H   0  0  0  0  0  0  0  0  0  0  0  0
    1.8823   -2.5525   -1.1586 H   0  0  0  0  0  0  0  0  0  0  0  0
    0.1442   -2.7167   -1.0871 H   0  0  0  0  0  0  0  0  0  0  0  0
  1  2  1  0  0  0  0
  1 13  1  0  0  0  0
  1 28  1  0  0  0  0
  1 29  1  0  0  0  0
  2  3  1  0  0  0  0
  2 30  1  0  0  0  0
  2 31  1  0  0  0  0
  3  4  2  0  0  0  0
  3 11  1  0  0  0  0
  4  5  1  0  0  0  0
  4 32  1  0  0  0  0
  5  6  1  0  0  0  0
  5 20  1  0  0  0  0
  6  7  2  0  0  0  0
  6 11  1  0  0  0  0
  7  8  1  0  0  0  0
  7 33  1  0  0  0  0
  8  9  2  0  0  0  0
  8 12  1  0  0  0  0
  9 10  1  0  0  0  0
  9 34  1  0  0  0  0
 10 11  2  0  0  0  0
 10 35  1  0  0  0  0
 13 36  1  0  0  0  0
 14 13  1  0  0  0  0
 14 37  1  0  0  0  0
 14 38  1  0  0  0  0
 15 13  1  0  0  0  0
 15 39  1  0  0  0  0
 15 40  1  0  0  0  0
 16 15  1  0  0  0  0
 16 41  1  0  0  0  0
 16 42  1  0  0  0  0
 17 14  1  0  0  0  0
 17 43  1  0  0  0  0
 17 44  1  0  0  0  0
 18 17  1  0  0  0  0
 18 16  1  0  0  0  0
 18 19  1  0  0  0  0
 18 45  1  0  0  0  0
 19 46  1  0  0  0  0
 19 47  1  0  0  0  0
 19 48  1  0  0  0  0
 20 21  1  0  0  0  0
 20 49  1  0  0  0  0
 20 50  1  0  0  0  0
 21 22  1  0  0  0  0
 21 51  1  0  0  0  0
 21 52  1  0  0  0  0
 22 53  1  0  0  0  0
 22 54  1  0  0  0  0
 23 22  1  0  0  0  0
 23 55  1  0  0  0  0
 23 56  1  0  0  0  0
 24 23  1  0  0  0  0
 24 57  1  0  0  0  0
 24 58  1  0  0  0  0
 25 24  1  0  0  0  0
 25 59  1  0  0  0  0
 25 60  1  0  0  0  0
 26 25  1  0  0  0  0
 26 61  1  0  0  0  0
 26 62  1  0  0  0  0
 27 26  1  0  0  0  0
 27 63  1  0  0  0  0
 27 64  1  0  0  0  0
 27 65  1  0  0  0  0
M  CHG  1   1   1
M  END
$$$$
