# Supplementary material for: Combined computational and classical medicinal chemistry procedure to disclose novel pyrrole-based compounds as potential antituberculosis agents
Source: J Comput Aided Mol Des. 2026 Apr 6;40(1):92. doi: 10.1007/s10822-026-00794-6 (PMC13053371; doi:10.1007/s10822-026-00794-6)
Supplement: Supplementary file 2 — Supplementary Material 2 [file 10822_2026_794_MOESM2_ESM.zip › Dataset.M_3-D_QSAR_Splitted_170/mols/TrainingSet/ACS_MCL2022_7m.sdf]

string
 OpenBabel10172509163D

 67 69  0  0  0  0  0  0  0  0999 V2000
   -4.8974    0.2251   -1.6256 N   0  3  0  0  0  0  0  0  0  0  0  0
   -4.0096   -0.9372   -1.3887 C   0  0  0  0  0  0  0  0  0  0  0  0
   -2.6392   -0.6188   -0.7712 C   0  0  0  0  0  0  0  0  0  0  0  0
   -2.3963    0.5553   -0.0556 C   0  0  0  0  0  0  0  0  0  0  0  0
   -1.0670    0.6508    0.1678 N   0  0  0  0  0  0  0  0  0  0  0  0
   -0.4570   -0.4799   -0.2430 C   0  0  0  0  0  0  0  0  0  0  0  0
    0.9121   -0.7122   -0.4207 C   0  0  0  0  0  0  0  0  0  0  0  0
    1.3197   -1.7556   -1.2490 C   0  0  0  0  0  0  0  0  0  0  0  0
    0.3738   -2.5640   -1.8747 C   0  0  0  0  0  0  0  0  0  0  0  0
   -0.9916   -2.3526   -1.6671 C   0  0  0  0  0  0  0  0  0  0  0  0
   -1.4099   -1.2804   -0.8726 C   0  0  0  0  0  0  0  0  0  0  0  0
    3.0163   -1.9610   -1.6269 Cl  0  0  0  0  0  0  0  0  0  0  0  0
   -5.6146    0.8187   -0.4735 C   0  0  0  0  0  0  0  0  0  0  0  0
   -6.2702    2.1625   -0.8578 C   0  0  0  0  0  0  0  0  0  0  0  0
   -4.6962    0.8629    0.7793 C   0  0  0  0  0  0  0  0  0  0  0  0
   -5.1861    1.7103    1.9699 C   0  0  0  0  0  0  0  0  0  0  0  0
   -7.6083    2.3835   -0.1123 C   0  0  0  0  0  0  0  0  0  0  0  0
   -0.5405    1.5631    0.5550 C   0  0  0  0  0  0  0  0  0  0  0  0
   -7.4501    2.7286    1.3839 C   0  0  0  0  0  0  0  0  0  0  0  0
   -6.7076    1.6554    2.2135 C   0  0  0  0  0  0  0  0  0  0  0  0
    0.1699    1.4199    1.8894 C   0  0  0  0  0  0  0  0  0  0  0  0
    1.0344    0.4775    2.3007 C   0  0  0  0  0  0  0  0  0  0  0  0
    1.6485    0.4149    3.6830 C   0  0  0  0  0  0  0  0  0  0  0  0
    1.4772   -0.5925    1.3219 C   0  0  0  0  0  0  0  0  0  0  0  0
    2.5455   -0.0590    0.3406 C   0  0  0  0  0  0  0  0  0  0  0  0
    2.9855   -1.0090   -0.7311 C   0  0  0  0  0  0  0  0  0  0  0  0
    2.1817   -1.7658   -1.4939 C   0  0  0  0  0  0  0  0  0  0  0  0
    2.5931   -2.6498   -2.6518 C   0  0  0  0  0  0  0  0  0  0  0  0
    0.7101   -1.8001   -1.1857 C   0  0  0  0  0  0  0  0  0  0  0  0
   -5.6040   -0.0693   -2.2998 H   0  0  0  0  0  0  0  0  0  0  0  0
   -4.2629    0.9636   -1.9296 H   0  0  0  0  0  0  0  0  0  0  0  0
   -3.8416   -1.4188   -2.3293 H   0  0  0  0  0  0  0  0  0  0  0  0
   -4.5164   -1.5476   -0.6707 H   0  0  0  0  0  0  0  0  0  0  0  0
   -3.1104    1.2345    0.2506 H   0  0  0  0  0  0  0  0  0  0  0  0
    1.6096   -0.1189    0.0552 H   0  0  0  0  0  0  0  0  0  0  0  0
    0.6843   -3.3262   -2.4974 H   0  0  0  0  0  0  0  0  0  0  0  0
   -1.6864   -2.9831   -2.0969 H   0  0  0  0  0  0  0  0  0  0  0  0
   -6.4349    0.1905   -0.1954 H   0  0  0  0  0  0  0  0  0  0  0  0
   -6.4558    2.1684   -1.9116 H   0  0  0  0  0  0  0  0  0  0  0  0
   -5.6011    2.9501   -0.5805 H   0  0  0  0  0  0  0  0  0  0  0  0
   -3.7484    1.2532    0.4724 H   0  0  0  0  0  0  0  0  0  0  0  0
   -4.6701   -0.1430    1.1432 H   0  0  0  0  0  0  0  0  0  0  0  0
   -4.9136    2.7291    1.7890 H   0  0  0  0  0  0  0  0  0  0  0  0
   -4.7240    1.3012    2.8440 H   0  0  0  0  0  0  0  0  0  0  0  0
   -8.1878    1.4874   -0.1904 H   0  0  0  0  0  0  0  0  0  0  0  0
   -8.0816    3.2251   -0.5734 H   0  0  0  0  0  0  0  0  0  0  0  0
   -1.2688    2.3404    0.6562 H   0  0  0  0  0  0  0  0  0  0  0  0
    0.2319    1.7678   -0.1566 H   0  0  0  0  0  0  0  0  0  0  0  0
   -8.4264    2.8583    1.8022 H   0  0  0  0  0  0  0  0  0  0  0  0
   -6.8542    3.6161    1.4306 H   0  0  0  0  0  0  0  0  0  0  0  0
   -6.9002    1.8235    3.2525 H   0  0  0  0  0  0  0  0  0  0  0  0
   -7.0625    0.6918    1.9129 H   0  0  0  0  0  0  0  0  0  0  0  0
   -0.0427    2.1546    2.5822 H   0  0  0  0  0  0  0  0  0  0  0  0
    1.2633    1.2142    4.2810 H   0  0  0  0  0  0  0  0  0  0  0  0
    2.7116    0.5078    3.6055 H   0  0  0  0  0  0  0  0  0  0  0  0
    1.4046   -0.5216    4.1395 H   0  0  0  0  0  0  0  0  0  0  0  0
    0.6275   -0.9249    0.7630 H   0  0  0  0  0  0  0  0  0  0  0  0
    1.9073   -1.3984    1.8791 H   0  0  0  0  0  0  0  0  0  0  0  0
    3.4085    0.2124    0.9120 H   0  0  0  0  0  0  0  0  0  0  0  0
    2.0841    0.7596   -0.1711 H   0  0  0  0  0  0  0  0  0  0  0  0
    4.0008   -1.0887   -0.8981 H   0  0  0  0  0  0  0  0  0  0  0  0
    3.6490   -2.5685   -2.8050 H   0  0  0  0  0  0  0  0  0  0  0  0
    2.0793   -2.3395   -3.5376 H   0  0  0  0  0  0  0  0  0  0  0  0
    2.3419   -3.6663   -2.4313 H   0  0  0  0  0  0  0  0  0  0  0  0
    0.5035   -1.1522   -0.3596 H   0  0  0  0  0  0  0  0  0  0  0  0
    0.4212   -2.7996   -0.9360 H   0  0  0  0  0  0  0  0  0  0  0  0
    0.1586   -1.4729   -2.0422 H   0  0  0  0  0  0  0  0  0  0  0  0
  1  2  1  0  0  0  0
  1 13  1  0  0  0  0
  1 30  1  0  0  0  0
  1 31  1  0  0  0  0
  2  3  1  0  0  0  0
  2 32  1  0  0  0  0
  2 33  1  0  0  0  0
  3  4  2  0  0  0  0
  3 11  1  0  0  0  0
  4  5  1  0  0  0  0
  4 34  1  0  0  0  0
  5  6  1  0  0  0  0
  5 18  1  0  0  0  0
  6  7  2  0  0  0  0
  6 11  1  0  0  0  0
  7  8  1  0  0  0  0
  7 35  1  0  0  0  0
  8  9  2  0  0  0  0
  8 12  1  0  0  0  0
  9 10  1  0  0  0  0
  9 36  1  0  0  0  0
 10 11  2  0  0  0  0
 10 37  1  0  0  0  0
 13 38  1  0  0  0  0
 14 13  1  0  0  0  0
 14 39  1  0  0  0  0
 14 40  1  0  0  0  0
 15 13  1  0  0  0  0
 15 41  1  0  0  0  0
 15 42  1  0  0  0  0
 16 15  1  0  0  0  0
 16 43  1  0  0  0  0
 16 44  1  0  0  0  0
 17 14  1  0  0  0  0
 17 45  1  0  0  0  0
 17 46  1  0  0  0  0
 18 47  1  0  0  0  0
 18 48  1  0  0  0  0
 19 17  1  0  0  0  0
 19 49  1  0  0  0  0
 19 50  1  0  0  0  0
 20 16  1  0  0  0  0
 20 19  1  0  0  0  0
 20 51  1  0  0  0  0
 20 52  1  0  0  0  0
 21 18  1  0  0  0  0
 21 53  1  0  0  0  0
 22 21  2  0  0  0  0
 23 22  1  0  0  0  0
 23 54  1  0  0  0  0
 23 55  1  0  0  0  0
 23 56  1  0  0  0  0
 24 22  1  0  0  0  0
 24 57  1  0  0  0  0
 24 58  1  0  0  0  0
 25 24  1  0  0  0  0
 25 59  1  0  0  0  0
 25 60  1  0  0  0  0
 26 25  1  0  0  0  0
 26 61  1  0  0  0  0
 27 26  2  0  0  0  0
 28 27  1  0  0  0  0
 28 62  1  0  0  0  0
 28 63  1  0  0  0  0
 28 64  1  0  0  0  0
 29 27  1  0  0  0  0
 29 65  1  0  0  0  0
 29 66  1  0  0  0  0
 29 67  1  0  0  0  0
M  CHG  1   1   1
M  END
$$$$
