# Supplementary material for: Combined computational and classical medicinal chemistry procedure to disclose novel pyrrole-based compounds as potential antituberculosis agents
Source: J Comput Aided Mol Des. 2026 Apr 6;40(1):92. doi: 10.1007/s10822-026-00794-6 (PMC13053371; doi:10.1007/s10822-026-00794-6)
Supplement: Supplementary file 2 — Supplementary Material 2 [file 10822_2026_794_MOESM2_ESM.zip › Dataset.M_3-D_QSAR_Splitted_170/mols/TrainingSet/BMC2008_8c.sdf]

string
 OpenBabel10172509163D

 42 45  0  0  0  0  0  0  0  0999 V2000
    0.2228   -1.6549   -1.7570 C   0  0  0  0  0  0  0  0  0  0  0  0
    1.4152   -1.5002   -1.1476 N   0  0  0  0  0  0  0  0  0  0  0  0
    1.2781   -0.5708   -0.2016 N   0  0  0  0  0  0  0  0  0  0  0  0
   -0.0166   -0.1969   -0.1260 C   0  0  0  0  0  0  0  0  0  0  0  0
   -0.7454   -0.8745   -1.1172 C   0  0  0  0  0  0  0  0  0  0  0  0
   -0.0736   -2.6034   -2.7379 O   0  0  0  0  0  0  0  0  0  0  0  0
   -2.2380   -1.0177   -1.3585 C   0  0  0  0  0  0  0  0  0  0  0  0
    2.3885   -1.9025   -1.5395 C   0  0  0  0  0  0  0  0  0  0  0  0
    3.4984   -1.0566   -1.6494 C   0  0  0  0  0  0  0  0  0  0  0  0
    4.7356   -1.5484   -2.0715 C   0  0  0  0  0  0  0  0  0  0  0  0
    4.8715   -2.8887   -2.4288 C   0  0  0  0  0  0  0  0  0  0  0  0
    3.7810   -3.7468   -2.3088 C   0  0  0  0  0  0  0  0  0  0  0  0
    2.5680   -3.2612   -1.8186 C   0  0  0  0  0  0  0  0  0  0  0  0
   -0.4636    0.7897    0.8918 C   0  0  0  0  0  0  0  0  0  0  0  0
   -2.6198   -1.9710   -2.0164 O   0  0  0  0  0  0  0  0  0  0  0  0
   -3.3513   -0.2609   -0.6650 C   0  0  0  0  0  0  0  0  0  0  0  0
   -4.1056   -0.9401    0.2956 C   0  0  0  0  0  0  0  0  0  0  0  0
   -3.6286    1.0791   -0.9364 C   0  0  0  0  0  0  0  0  0  0  0  0
   -5.0231   -0.2519    1.0899 C   0  0  0  0  0  0  0  0  0  0  0  0
   -5.2169    1.1153    0.8962 C   0  0  0  0  0  0  0  0  0  0  0  0
   -4.5495    1.7706   -0.1386 C   0  0  0  0  0  0  0  0  0  0  0  0
    0.4590    1.3712    1.7674 C   0  0  0  0  0  0  0  0  0  0  0  0
   -6.2544    2.0156    1.9830 Cl  0  0  0  0  0  0  0  0  0  0  0  0
    0.0356    2.3007    2.7227 C   0  0  0  0  0  0  0  0  0  0  0  0
   -1.8143    0.9715    1.1825 C   0  0  0  0  0  0  0  0  0  0  0  0
   -2.2309    2.0415    1.9759 C   0  0  0  0  0  0  0  0  0  0  0  0
   -1.2925    2.7273    2.7451 C   0  0  0  0  0  0  0  0  0  0  0  0
   -0.9331   -2.6404   -3.1093 H   0  0  0  0  0  0  0  0  0  0  0  0
    3.4012   -0.0562   -1.4154 H   0  0  0  0  0  0  0  0  0  0  0  0
    5.5512   -0.9178   -2.1189 H   0  0  0  0  0  0  0  0  0  0  0  0
    5.7748   -3.2432   -2.7802 H   0  0  0  0  0  0  0  0  0  0  0  0
    3.8697   -4.7382   -2.5814 H   0  0  0  0  0  0  0  0  0  0  0  0
    1.7879   -3.9177   -1.6589 H   0  0  0  0  0  0  0  0  0  0  0  0
   -3.9831   -1.9574    0.4182 H   0  0  0  0  0  0  0  0  0  0  0  0
   -3.1582    1.5581   -1.7202 H   0  0  0  0  0  0  0  0  0  0  0  0
   -5.5562   -0.7527    1.8179 H   0  0  0  0  0  0  0  0  0  0  0  0
   -4.7350    2.7699   -0.3174 H   0  0  0  0  0  0  0  0  0  0  0  0
    1.4565    1.1133    1.7083 H   0  0  0  0  0  0  0  0  0  0  0  0
    0.7072    2.6719    3.4127 H   0  0  0  0  0  0  0  0  0  0  0  0
   -2.5121    0.3097    0.8081 H   0  0  0  0  0  0  0  0  0  0  0  0
   -3.2239    2.3221    1.9928 H   0  0  0  0  0  0  0  0  0  0  0  0
   -1.5750    3.5359    3.3207 H   0  0  0  0  0  0  0  0  0  0  0  0
  1  5  2  0  0  0  0
  1  2  1  0  0  0  0
  2  3  1  0  0  0  0
  3  4  2  0  0  0  0
  4  5  1  0  0  0  0
  4 14  1  0  0  0  0
  6  1  1  0  0  0  0
  6 28  1  0  0  0  0
  7  5  1  0  0  0  0
  8  9  2  0  0  0  0
  8  2  1  0  0  0  0
  8 13  1  0  0  0  0
  9 10  1  0  0  0  0
  9 29  1  0  0  0  0
 10 11  2  0  0  0  0
 10 30  1  0  0  0  0
 11 12  1  0  0  0  0
 11 31  1  0  0  0  0
 12 13  2  0  0  0  0
 12 32  1  0  0  0  0
 13 33  1  0  0  0  0
 14 22  1  0  0  0  0
 15  7  2  0  0  0  0
 16  7  1  0  0  0  0
 17 16  2  0  0  0  0
 17 34  1  0  0  0  0
 18 16  1  0  0  0  0
 18 35  1  0  0  0  0
 19 17  1  0  0  0  0
 19 36  1  0  0  0  0
 20 19  2  0  0  0  0
 20 23  1  0  0  0  0
 21 20  1  0  0  0  0
 21 18  2  0  0  0  0
 21 37  1  0  0  0  0
 22 38  1  0  0  0  0
 24 22  2  0  0  0  0
 24 39  1  0  0  0  0
 25 14  2  0  0  0  0
 25 40  1  0  0  0  0
 26 25  1  0  0  0  0
 26 41  1  0  0  0  0
 27 26  2  0  0  0  0
 27 24  1  0  0  0  0
 27 42  1  0  0  0  0
M  END
$$$$
