# Supplementary material for: Combined computational and classical medicinal chemistry procedure to disclose novel pyrrole-based compounds as potential antituberculosis agents
Source: J Comput Aided Mol Des. 2026 Apr 6;40(1):92. doi: 10.1007/s10822-026-00794-6 (PMC13053371; doi:10.1007/s10822-026-00794-6)
Supplement: Supplementary file 2 — Supplementary Material 2 [file 10822_2026_794_MOESM2_ESM.zip › Dataset.M_3-D_QSAR_Splitted_170/mols/TrainingSet/BMC2008_8e.sdf]

string
 OpenBabel10172509163D

 41 43  0  0  0  0  0  0  0  0999 V2000
   -0.3544   -0.2669   -0.0083 C   0  0  0  0  0  0  0  0  0  0  0  0
    0.0126   -1.1336   -0.9836 N   0  0  0  0  0  0  0  0  0  0  0  0
   -1.0990   -1.6997   -1.4626 N   0  0  0  0  0  0  0  0  0  0  0  0
   -2.1745   -1.2010   -0.8188 C   0  0  0  0  0  0  0  0  0  0  0  0
   -1.7383   -0.2855    0.1411 C   0  0  0  0  0  0  0  0  0  0  0  0
    0.4418    0.4685    0.8553 O   0  0  0  0  0  0  0  0  0  0  0  0
   -2.5507    0.5359    1.1267 C   0  0  0  0  0  0  0  0  0  0  0  0
    1.0729   -1.4309   -1.2718 C   0  0  0  0  0  0  0  0  0  0  0  0
    2.1610   -0.5473   -1.2687 C   0  0  0  0  0  0  0  0  0  0  0  0
    3.4526   -0.9603   -1.5929 C   0  0  0  0  0  0  0  0  0  0  0  0
    3.6803   -2.2573   -2.0490 C   0  0  0  0  0  0  0  0  0  0  0  0
    2.6000   -3.1331   -2.1424 C   0  0  0  0  0  0  0  0  0  0  0  0
    1.3242   -2.7313   -1.7373 C   0  0  0  0  0  0  0  0  0  0  0  0
   -3.5860   -1.7536   -1.0457 C   0  0  0  0  0  0  0  0  0  0  0  0
   -2.1308    0.6490    2.2655 O   0  0  0  0  0  0  0  0  0  0  0  0
   -3.9895    0.9592    0.8935 C   0  0  0  0  0  0  0  0  0  0  0  0
   -4.2677    1.8436   -0.1506 C   0  0  0  0  0  0  0  0  0  0  0  0
   -5.0693    0.3990    1.5843 C   0  0  0  0  0  0  0  0  0  0  0  0
   -5.5698    2.2918   -0.3817 C   0  0  0  0  0  0  0  0  0  0  0  0
   -6.6073    1.8897    0.4629 C   0  0  0  0  0  0  0  0  0  0  0  0
   -6.3542    0.9260    1.4390 C   0  0  0  0  0  0  0  0  0  0  0  0
   -3.9622   -1.5920   -2.5343 C   0  0  0  0  0  0  0  0  0  0  0  0
   -4.6054   -0.9783   -0.1817 C   0  0  0  0  0  0  0  0  0  0  0  0
   -8.2220    2.5289    0.2429 Cl  0  0  0  0  0  0  0  0  0  0  0  0
    5.2844   -2.7352   -2.5590 Cl  0  0  0  0  0  0  0  0  0  0  0  0
    0.0470    1.0355    1.4883 H   0  0  0  0  0  0  0  0  0  0  0  0
    2.0009    0.4410   -1.0183 H   0  0  0  0  0  0  0  0  0  0  0  0
    4.2425   -0.3034   -1.4948 H   0  0  0  0  0  0  0  0  0  0  0  0
    2.7433   -4.0854   -2.5135 H   0  0  0  0  0  0  0  0  0  0  0  0
    0.5465   -3.4082   -1.7815 H   0  0  0  0  0  0  0  0  0  0  0  0
   -3.6046   -2.7876   -0.7710 H   0  0  0  0  0  0  0  0  0  0  0  0
   -3.5010    2.1702   -0.7594 H   0  0  0  0  0  0  0  0  0  0  0  0
   -4.9151   -0.4100    2.2061 H   0  0  0  0  0  0  0  0  0  0  0  0
   -5.7657    2.9202   -1.1765 H   0  0  0  0  0  0  0  0  0  0  0  0
   -7.1170    0.6023    2.0541 H   0  0  0  0  0  0  0  0  0  0  0  0
   -3.9402   -0.5550   -2.7972 H   0  0  0  0  0  0  0  0  0  0  0  0
   -4.9456   -1.9807   -2.6979 H   0  0  0  0  0  0  0  0  0  0  0  0
   -3.2615   -2.1283   -3.1395 H   0  0  0  0  0  0  0  0  0  0  0  0
   -4.5895    0.0564   -0.4537 H   0  0  0  0  0  0  0  0  0  0  0  0
   -4.3470   -1.0794    0.8517 H   0  0  0  0  0  0  0  0  0  0  0  0
   -5.5857   -1.3749   -0.3447 H   0  0  0  0  0  0  0  0  0  0  0  0
  1  5  2  0  0  0  0
  1  2  1  0  0  0  0
  2  3  1  0  0  0  0
  3  4  2  0  0  0  0
  4  5  1  0  0  0  0
  4 14  1  0  0  0  0
  6  1  1  0  0  0  0
  6 26  1  0  0  0  0
  7  5  1  0  0  0  0
  8  9  2  0  0  0  0
  8  2  1  0  0  0  0
  8 13  1  0  0  0  0
  9 10  1  0  0  0  0
  9 27  1  0  0  0  0
 10 11  2  0  0  0  0
 10 28  1  0  0  0  0
 11 12  1  0  0  0  0
 11 25  1  0  0  0  0
 12 13  2  0  0  0  0
 12 29  1  0  0  0  0
 13 30  1  0  0  0  0
 14 22  1  0  0  0  0
 14 23  1  0  0  0  0
 14 31  1  0  0  0  0
 15  7  2  0  0  0  0
 16  7  1  0  0  0  0
 17 16  2  0  0  0  0
 17 32  1  0  0  0  0
 18 16  1  0  0  0  0
 18 33  1  0  0  0  0
 19 17  1  0  0  0  0
 19 34  1  0  0  0  0
 20 19  2  0  0  0  0
 20 24  1  0  0  0  0
 21 20  1  0  0  0  0
 21 18  2  0  0  0  0
 21 35  1  0  0  0  0
 22 36  1  0  0  0  0
 22 37  1  0  0  0  0
 22 38  1  0  0  0  0
 23 39  1  0  0  0  0
 23 40  1  0  0  0  0
 23 41  1  0  0  0  0
M  END
$$$$
