# Supplementary material for: Combined computational and classical medicinal chemistry procedure to disclose novel pyrrole-based compounds as potential antituberculosis agents
Source: J Comput Aided Mol Des. 2026 Apr 6;40(1):92. doi: 10.1007/s10822-026-00794-6 (PMC13053371; doi:10.1007/s10822-026-00794-6)
Supplement: Supplementary file 2 — Supplementary Material 2 [file 10822_2026_794_MOESM2_ESM.zip › Dataset.M_3-D_QSAR_Splitted_170/mols/TrainingSet/BMC2008_8f.sdf]

string
 OpenBabel10172509163D

 42 45  0  0  0  0  0  0  0  0999 V2000
    0.4239   -1.5245   -1.0193 C   0  0  0  0  0  0  0  0  0  0  0  0
    1.6786   -1.1279   -0.7271 N   0  0  0  0  0  0  0  0  0  0  0  0
    1.6187   -0.2393    0.2673 N   0  0  0  0  0  0  0  0  0  0  0  0
    0.3373   -0.1040    0.6767 C   0  0  0  0  0  0  0  0  0  0  0  0
   -0.4653   -0.9188   -0.1322 C   0  0  0  0  0  0  0  0  0  0  0  0
    0.0679   -2.5709   -1.8668 O   0  0  0  0  0  0  0  0  0  0  0  0
   -1.9528   -1.1945   -0.0308 C   0  0  0  0  0  0  0  0  0  0  0  0
    2.5815   -1.4218   -1.3156 C   0  0  0  0  0  0  0  0  0  0  0  0
    3.5266   -0.4579   -1.6813 C   0  0  0  0  0  0  0  0  0  0  0  0
    4.6561   -0.8074   -2.4286 C   0  0  0  0  0  0  0  0  0  0  0  0
    4.8367   -2.1239   -2.8608 C   0  0  0  0  0  0  0  0  0  0  0  0
    3.8988   -3.0931   -2.5058 C   0  0  0  0  0  0  0  0  0  0  0  0
    2.8254   -2.7516   -1.6811 C   0  0  0  0  0  0  0  0  0  0  0  0
   -0.0552    0.9339    1.6741 C   0  0  0  0  0  0  0  0  0  0  0  0
   -2.3595   -2.2990   -0.3527 O   0  0  0  0  0  0  0  0  0  0  0  0
   -3.0229   -0.1325    0.1010 C   0  0  0  0  0  0  0  0  0  0  0  0
   -4.0576   -0.3531    1.0138 C   0  0  0  0  0  0  0  0  0  0  0  0
   -3.0849    1.0131   -0.6971 C   0  0  0  0  0  0  0  0  0  0  0  0
   -5.1493    0.5146    1.0716 C   0  0  0  0  0  0  0  0  0  0  0  0
   -5.3023    1.5041    0.1004 C   0  0  0  0  0  0  0  0  0  0  0  0
   -4.2876    1.7061   -0.8340 C   0  0  0  0  0  0  0  0  0  0  0  0
   -1.3643    0.9395    2.1681 C   0  0  0  0  0  0  0  0  0  0  0  0
   -6.6692    2.5954    0.1571 Cl  0  0  0  0  0  0  0  0  0  0  0  0
   -1.8156    1.9628    3.0060 C   0  0  0  0  0  0  0  0  0  0  0  0
    0.7972    1.9608    2.0914 C   0  0  0  0  0  0  0  0  0  0  0  0
    0.3499    3.0003    2.9059 C   0  0  0  0  0  0  0  0  0  0  0  0
   -0.9654    3.0087    3.3643 C   0  0  0  0  0  0  0  0  0  0  0  0
    6.2497   -2.5706   -3.7871 Cl  0  0  0  0  0  0  0  0  0  0  0  0
   -0.8362   -2.7723   -2.0083 H   0  0  0  0  0  0  0  0  0  0  0  0
    3.3888    0.5243   -1.3960 H   0  0  0  0  0  0  0  0  0  0  0  0
    5.3596   -0.0894   -2.6620 H   0  0  0  0  0  0  0  0  0  0  0  0
    3.9980   -4.0603   -2.8519 H   0  0  0  0  0  0  0  0  0  0  0  0
    2.1988   -3.4943   -1.3336 H   0  0  0  0  0  0  0  0  0  0  0  0
   -4.0142   -1.1642    1.6504 H   0  0  0  0  0  0  0  0  0  0  0  0
   -2.2395    1.3468   -1.1859 H   0  0  0  0  0  0  0  0  0  0  0  0
   -5.8419    0.4243    1.8313 H   0  0  0  0  0  0  0  0  0  0  0  0
   -4.4249    2.3617   -1.6190 H   0  0  0  0  0  0  0  0  0  0  0  0
   -2.0074    0.1750    1.9093 H   0  0  0  0  0  0  0  0  0  0  0  0
   -2.7841    1.9445    3.3619 H   0  0  0  0  0  0  0  0  0  0  0  0
    1.7837    1.9490    1.7885 H   0  0  0  0  0  0  0  0  0  0  0  0
    0.9931    3.7632    3.1691 H   0  0  0  0  0  0  0  0  0  0  0  0
   -1.3062    3.7786    3.9611 H   0  0  0  0  0  0  0  0  0  0  0  0
  1  5  2  0  0  0  0
  1  2  1  0  0  0  0
  2  3  1  0  0  0  0
  3  4  2  0  0  0  0
  4  5  1  0  0  0  0
  4 14  1  0  0  0  0
  6  1  1  0  0  0  0
  6 29  1  0  0  0  0
  7  5  1  0  0  0  0
  8  9  2  0  0  0  0
  8  2  1  0  0  0  0
  8 13  1  0  0  0  0
  9 10  1  0  0  0  0
  9 30  1  0  0  0  0
 10 11  2  0  0  0  0
 10 31  1  0  0  0  0
 11 12  1  0  0  0  0
 11 28  1  0  0  0  0
 12 13  2  0  0  0  0
 12 32  1  0  0  0  0
 13 33  1  0  0  0  0
 14 22  1  0  0  0  0
 15  7  2  0  0  0  0
 16  7  1  0  0  0  0
 17 16  2  0  0  0  0
 17 34  1  0  0  0  0
 18 16  1  0  0  0  0
 18 35  1  0  0  0  0
 19 17  1  0  0  0  0
 19 36  1  0  0  0  0
 20 19  2  0  0  0  0
 20 23  1  0  0  0  0
 21 20  1  0  0  0  0
 21 18  2  0  0  0  0
 21 37  1  0  0  0  0
 22 38  1  0  0  0  0
 24 22  2  0  0  0  0
 24 39  1  0  0  0  0
 25 14  2  0  0  0  0
 25 40  1  0  0  0  0
 26 25  1  0  0  0  0
 26 41  1  0  0  0  0
 27 26  2  0  0  0  0
 27 24  1  0  0  0  0
 27 42  1  0  0  0  0
M  END
$$$$
