# Supplementary material for: Combined computational and classical medicinal chemistry procedure to disclose novel pyrrole-based compounds as potential antituberculosis agents
Source: J Comput Aided Mol Des. 2026 Apr 6;40(1):92. doi: 10.1007/s10822-026-00794-6 (PMC13053371; doi:10.1007/s10822-026-00794-6)
Supplement: Supplementary file 2 — Supplementary Material 2 [file 10822_2026_794_MOESM2_ESM.zip › Dataset.M_3-D_QSAR_Splitted_170/mols/TrainingSet/BMC2008_8h.sdf]

string
 OpenBabel10172509163D

 38 40  0  0  0  0  0  0  0  0999 V2000
   -1.6309   -1.1100   -0.6466 C   0  0  0  0  0  0  0  0  0  0  0  0
   -0.3830   -0.6081   -0.4744 N   0  0  0  0  0  0  0  0  0  0  0  0
   -0.4722    0.4979    0.2675 N   0  0  0  0  0  0  0  0  0  0  0  0
   -1.7655    0.7343    0.5654 C   0  0  0  0  0  0  0  0  0  0  0  0
   -2.5420   -0.2732   -0.0058 C   0  0  0  0  0  0  0  0  0  0  0  0
   -2.0744   -2.0235   -1.5983 O   0  0  0  0  0  0  0  0  0  0  0  0
   -4.0380   -0.3612   -0.2323 C   0  0  0  0  0  0  0  0  0  0  0  0
    0.5936   -1.0532   -0.8527 C   0  0  0  0  0  0  0  0  0  0  0  0
    0.6825   -2.2715   -1.5416 C   0  0  0  0  0  0  0  0  0  0  0  0
    1.8906   -2.7613   -2.0247 C   0  0  0  0  0  0  0  0  0  0  0  0
    3.0822   -2.0973   -1.7508 C   0  0  0  0  0  0  0  0  0  0  0  0
    3.0305   -0.9123   -1.0165 C   0  0  0  0  0  0  0  0  0  0  0  0
    1.8040   -0.3934   -0.5896 C   0  0  0  0  0  0  0  0  0  0  0  0
   -2.2182    2.0406    1.2157 C   0  0  0  0  0  0  0  0  0  0  0  0
   -4.4763   -1.2284   -0.9688 O   0  0  0  0  0  0  0  0  0  0  0  0
   -5.0159    0.7136    0.1725 C   0  0  0  0  0  0  0  0  0  0  0  0
   -6.1227    0.9437   -0.6439 C   0  0  0  0  0  0  0  0  0  0  0  0
   -4.9578    1.3028    1.4355 C   0  0  0  0  0  0  0  0  0  0  0  0
   -7.0743    1.8960   -0.2781 C   0  0  0  0  0  0  0  0  0  0  0  0
   -6.9209    2.6086    0.9117 C   0  0  0  0  0  0  0  0  0  0  0  0
   -5.8701    2.3013    1.7768 C   0  0  0  0  0  0  0  0  0  0  0  0
   -8.1126    3.8042    1.3720 Cl  0  0  0  0  0  0  0  0  0  0  0  0
    4.4046   -2.6903   -2.2290 C   0  0  0  0  0  0  0  0  0  0  0  0
   -2.9724   -2.2907   -1.6084 H   0  0  0  0  0  0  0  0  0  0  0  0
   -0.1767   -2.8223   -1.6949 H   0  0  0  0  0  0  0  0  0  0  0  0
    1.9036   -3.6241   -2.5908 H   0  0  0  0  0  0  0  0  0  0  0  0
    3.9047   -0.4144   -0.7864 H   0  0  0  0  0  0  0  0  0  0  0  0
    1.7886    0.4970   -0.0681 H   0  0  0  0  0  0  0  0  0  0  0  0
   -1.3620    2.5869    1.5523 H   0  0  0  0  0  0  0  0  0  0  0  0
   -2.8527    1.8229    2.0493 H   0  0  0  0  0  0  0  0  0  0  0  0
   -2.7569    2.6269    0.5009 H   0  0  0  0  0  0  0  0  0  0  0  0
   -6.2379    0.4092   -1.5192 H   0  0  0  0  0  0  0  0  0  0  0  0
   -4.2423    1.0010    2.1152 H   0  0  0  0  0  0  0  0  0  0  0  0
   -7.8894    2.0729   -0.8858 H   0  0  0  0  0  0  0  0  0  0  0  0
   -5.7680    2.8120    2.6678 H   0  0  0  0  0  0  0  0  0  0  0  0
    4.2154   -3.5941   -2.7695 H   0  0  0  0  0  0  0  0  0  0  0  0
    5.0261   -2.9032   -1.3845 H   0  0  0  0  0  0  0  0  0  0  0  0
    4.8994   -1.9893   -2.8683 H   0  0  0  0  0  0  0  0  0  0  0  0
  1  5  2  0  0  0  0
  1  2  1  0  0  0  0
  2  3  1  0  0  0  0
  3  4  2  0  0  0  0
  4  5  1  0  0  0  0
  4 14  1  0  0  0  0
  6  1  1  0  0  0  0
  6 24  1  0  0  0  0
  7  5  1  0  0  0  0
  8  9  2  0  0  0  0
  8  2  1  0  0  0  0
  8 13  1  0  0  0  0
  9 10  1  0  0  0  0
  9 25  1  0  0  0  0
 10 11  2  0  0  0  0
 10 26  1  0  0  0  0
 11 12  1  0  0  0  0
 11 23  1  0  0  0  0
 12 13  2  0  0  0  0
 12 27  1  0  0  0  0
 13 28  1  0  0  0  0
 14 29  1  0  0  0  0
 14 30  1  0  0  0  0
 14 31  1  0  0  0  0
 15  7  2  0  0  0  0
 16  7  1  0  0  0  0
 17 16  2  0  0  0  0
 17 32  1  0  0  0  0
 18 16  1  0  0  0  0
 18 33  1  0  0  0  0
 19 17  1  0  0  0  0
 19 34  1  0  0  0  0
 20 19  2  0  0  0  0
 20 22  1  0  0  0  0
 21 20  1  0  0  0  0
 21 18  2  0  0  0  0
 21 35  1  0  0  0  0
 23 36  1  0  0  0  0
 23 37  1  0  0  0  0
 23 38  1  0  0  0  0
M  END
$$$$
