# Supplementary material for: Combined computational and classical medicinal chemistry procedure to disclose novel pyrrole-based compounds as potential antituberculosis agents
Source: J Comput Aided Mol Des. 2026 Apr 6;40(1):92. doi: 10.1007/s10822-026-00794-6 (PMC13053371; doi:10.1007/s10822-026-00794-6)
Supplement: Supplementary file 2 — Supplementary Material 2 [file 10822_2026_794_MOESM2_ESM.zip › Dataset.M_3-D_QSAR_Splitted_170/mols/TrainingSet/BMC2008_8i.sdf]

string
 OpenBabel10172509163D

 45 48  0  0  0  0  0  0  0  0999 V2000
   -3.0338   -0.7034   -0.5698 C   0  0  0  0  0  0  0  0  0  0  0  0
   -3.3093    0.4397    0.0902 N   0  0  0  0  0  0  0  0  0  0  0  0
   -2.1717    0.9477    0.5651 N   0  0  0  0  0  0  0  0  0  0  0  0
   -1.1585    0.1012    0.2687 C   0  0  0  0  0  0  0  0  0  0  0  0
   -1.6698   -0.9710   -0.4822 C   0  0  0  0  0  0  0  0  0  0  0  0
   -3.9766   -1.6923   -0.8430 O   0  0  0  0  0  0  0  0  0  0  0  0
   -0.9259   -2.1326   -1.1232 C   0  0  0  0  0  0  0  0  0  0  0  0
   -4.3346    0.8870    0.1744 C   0  0  0  0  0  0  0  0  0  0  0  0
   -4.6951    2.0427   -0.5261 C   0  0  0  0  0  0  0  0  0  0  0  0
   -5.8998    2.6942   -0.2713 C   0  0  0  0  0  0  0  0  0  0  0  0
   -6.8741    2.0723    0.5098 C   0  0  0  0  0  0  0  0  0  0  0  0
   -6.5796    0.8469    1.1090 C   0  0  0  0  0  0  0  0  0  0  0  0
   -5.3046    0.2871    0.9883 C   0  0  0  0  0  0  0  0  0  0  0  0
    0.2167    0.3273    0.7905 C   0  0  0  0  0  0  0  0  0  0  0  0
   -1.5147   -3.1674   -1.3736 O   0  0  0  0  0  0  0  0  0  0  0  0
    0.5219   -2.1090   -1.5694 C   0  0  0  0  0  0  0  0  0  0  0  0
    1.1133   -3.1255   -2.3179 C   0  0  0  0  0  0  0  0  0  0  0  0
    1.3087   -0.9955   -1.2653 C   0  0  0  0  0  0  0  0  0  0  0  0
    2.5007   -3.2728   -2.3087 C   0  0  0  0  0  0  0  0  0  0  0  0
    3.2903   -2.1650   -1.9971 C   0  0  0  0  0  0  0  0  0  0  0  0
    2.6716   -0.9920   -1.5647 C   0  0  0  0  0  0  0  0  0  0  0  0
    1.3195   -0.3424    0.2530 C   0  0  0  0  0  0  0  0  0  0  0  0
    4.9960   -2.1745   -2.3842 Cl  0  0  0  0  0  0  0  0  0  0  0  0
    2.6066   -0.1250    0.7444 C   0  0  0  0  0  0  0  0  0  0  0  0
    0.3979    1.0027    2.0036 C   0  0  0  0  0  0  0  0  0  0  0  0
    1.6561    1.0621    2.6119 C   0  0  0  0  0  0  0  0  0  0  0  0
    2.7757    0.5308    1.9585 C   0  0  0  0  0  0  0  0  0  0  0  0
   -8.2662    2.6931    0.6307 C   0  0  0  0  0  0  0  0  0  0  0  0
   -3.7230   -2.4661   -1.3067 H   0  0  0  0  0  0  0  0  0  0  0  0
   -4.0572    2.4195   -1.2446 H   0  0  0  0  0  0  0  0  0  0  0  0
   -6.0711    3.6349   -0.6596 H   0  0  0  0  0  0  0  0  0  0  0  0
   -7.3084    0.3505    1.6451 H   0  0  0  0  0  0  0  0  0  0  0  0
   -5.0753   -0.5769    1.5039 H   0  0  0  0  0  0  0  0  0  0  0  0
    0.5277   -3.7661   -2.8762 H   0  0  0  0  0  0  0  0  0  0  0  0
    0.8797   -0.1710   -0.8168 H   0  0  0  0  0  0  0  0  0  0  0  0
    2.9346   -4.1831   -2.5280 H   0  0  0  0  0  0  0  0  0  0  0  0
    3.2205   -0.1236   -1.4665 H   0  0  0  0  0  0  0  0  0  0  0  0
    1.1789   -1.0098   -0.5215 H   0  0  0  0  0  0  0  0  0  0  0  0
    3.4281   -0.4489    0.2102 H   0  0  0  0  0  0  0  0  0  0  0  0
   -0.4079    1.4630    2.4551 H   0  0  0  0  0  0  0  0  0  0  0  0
    1.7596    1.4973    3.5419 H   0  0  0  0  0  0  0  0  0  0  0  0
    3.7157    0.6252    2.3739 H   0  0  0  0  0  0  0  0  0  0  0  0
   -8.2878    3.6252    0.1058 H   0  0  0  0  0  0  0  0  0  0  0  0
   -8.4941    2.8596    1.6628 H   0  0  0  0  0  0  0  0  0  0  0  0
   -8.9909    2.0289    0.2081 H   0  0  0  0  0  0  0  0  0  0  0  0
  1  5  2  0  0  0  0
  1  2  1  0  0  0  0
  2  3  1  0  0  0  0
  3  4  2  0  0  0  0
  4  5  1  0  0  0  0
  4 14  1  0  0  0  0
  6  1  1  0  0  0  0
  6 29  1  0  0  0  0
  7  5  1  0  0  0  0
  8  9  2  0  0  0  0
  8  2  1  0  0  0  0
  8 13  1  0  0  0  0
  9 10  1  0  0  0  0
  9 30  1  0  0  0  0
 10 11  2  0  0  0  0
 10 31  1  0  0  0  0
 11 12  1  0  0  0  0
 11 28  1  0  0  0  0
 12 13  2  0  0  0  0
 12 32  1  0  0  0  0
 13 33  1  0  0  0  0
 14 22  1  0  0  0  0
 15  7  2  0  0  0  0
 16  7  1  0  0  0  0
 17 16  2  0  0  0  0
 17 34  1  0  0  0  0
 18 16  1  0  0  0  0
 18 35  1  0  0  0  0
 19 17  1  0  0  0  0
 19 36  1  0  0  0  0
 20 19  2  0  0  0  0
 20 23  1  0  0  0  0
 21 20  1  0  0  0  0
 21 18  2  0  0  0  0
 21 37  1  0  0  0  0
 22 38  1  0  0  0  0
 24 22  2  0  0  0  0
 24 39  1  0  0  0  0
 25 14  2  0  0  0  0
 25 40  1  0  0  0  0
 26 25  1  0  0  0  0
 26 41  1  0  0  0  0
 27 26  2  0  0  0  0
 27 24  1  0  0  0  0
 27 42  1  0  0  0  0
 28 43  1  0  0  0  0
 28 44  1  0  0  0  0
 28 45  1  0  0  0  0
M  END
$$$$
