# Supplementary material for: Combined computational and classical medicinal chemistry procedure to disclose novel pyrrole-based compounds as potential antituberculosis agents
Source: J Comput Aided Mol Des. 2026 Apr 6;40(1):92. doi: 10.1007/s10822-026-00794-6 (PMC13053371; doi:10.1007/s10822-026-00794-6)
Supplement: Supplementary file 2 — Supplementary Material 2 [file 10822_2026_794_MOESM2_ESM.zip › Dataset.M_3-D_QSAR_Splitted_170/mols/TrainingSet/BMC2008_8j.sdf]

string
 OpenBabel10172509163D

 44 46  0  0  0  0  0  0  0  0999 V2000
   -0.8998    0.0227   -0.0381 C   0  0  0  0  0  0  0  0  0  0  0  0
   -2.1516   -0.4200   -0.2539 N   0  0  0  0  0  0  0  0  0  0  0  0
   -2.0826   -1.5658   -0.9252 N   0  0  0  0  0  0  0  0  0  0  0  0
   -0.7872   -1.8804   -1.1340 C   0  0  0  0  0  0  0  0  0  0  0  0
    0.0250   -0.8829   -0.5638 C   0  0  0  0  0  0  0  0  0  0  0  0
   -0.5498    1.1719    0.6718 O   0  0  0  0  0  0  0  0  0  0  0  0
    1.5373   -0.6820   -0.4506 C   0  0  0  0  0  0  0  0  0  0  0  0
   -3.0835    0.1685   -0.0794 C   0  0  0  0  0  0  0  0  0  0  0  0
   -4.1305   -0.3670    0.6694 C   0  0  0  0  0  0  0  0  0  0  0  0
   -5.3316    0.3314    0.8331 C   0  0  0  0  0  0  0  0  0  0  0  0
   -5.5421    1.5508    0.1781 C   0  0  0  0  0  0  0  0  0  0  0  0
   -4.5026    2.0692   -0.5989 C   0  0  0  0  0  0  0  0  0  0  0  0
   -3.2915    1.3843   -0.7355 C   0  0  0  0  0  0  0  0  0  0  0  0
   -0.5075   -2.9532   -2.1972 C   0  0  0  0  0  0  0  0  0  0  0  0
    1.9605   -0.0201    0.4849 O   0  0  0  0  0  0  0  0  0  0  0  0
    2.5841   -1.2835   -1.3685 C   0  0  0  0  0  0  0  0  0  0  0  0
    3.9133   -0.9645   -1.1187 C   0  0  0  0  0  0  0  0  0  0  0  0
    2.3179   -2.0414   -2.5149 C   0  0  0  0  0  0  0  0  0  0  0  0
    4.9462   -1.7401   -1.6362 C   0  0  0  0  0  0  0  0  0  0  0  0
    4.6793   -2.5636   -2.7272 C   0  0  0  0  0  0  0  0  0  0  0  0
    3.3725   -2.6307   -3.2176 C   0  0  0  0  0  0  0  0  0  0  0  0
    6.0055   -3.3091   -3.5942 Cl  0  0  0  0  0  0  0  0  0  0  0  0
   -6.8512    2.3495    0.3090 C   0  0  0  0  0  0  0  0  0  0  0  0
   -7.8633    1.7118    1.2901 C   0  0  0  0  0  0  0  0  0  0  0  0
   -7.5342    2.5041   -1.0694 C   0  0  0  0  0  0  0  0  0  0  0  0
    0.3524    1.4040    0.7722 H   0  0  0  0  0  0  0  0  0  0  0  0
   -4.0177   -1.2934    1.1100 H   0  0  0  0  0  0  0  0  0  0  0  0
   -6.0692   -0.0558    1.4422 H   0  0  0  0  0  0  0  0  0  0  0  0
   -4.6312    2.9731   -1.0801 H   0  0  0  0  0  0  0  0  0  0  0  0
   -2.5441    1.7805   -1.3266 H   0  0  0  0  0  0  0  0  0  0  0  0
   -1.3935   -3.5295   -2.3640 H   0  0  0  0  0  0  0  0  0  0  0  0
    0.2774   -3.5961   -1.8573 H   0  0  0  0  0  0  0  0  0  0  0  0
   -0.2116   -2.4813   -3.1108 H   0  0  0  0  0  0  0  0  0  0  0  0
    4.1379   -0.1397   -0.5405 H   0  0  0  0  0  0  0  0  0  0  0  0
    1.3462   -2.1646   -2.8401 H   0  0  0  0  0  0  0  0  0  0  0  0
    5.8901   -1.7058   -1.2204 H   0  0  0  0  0  0  0  0  0  0  0  0
    3.1844   -3.1198   -4.1067 H   0  0  0  0  0  0  0  0  0  0  0  0
   -6.5694    3.3039    0.7022 H   0  0  0  0  0  0  0  0  0  0  0  0
   -8.1630    0.7534    0.9205 H   0  0  0  0  0  0  0  0  0  0  0  0
   -8.7217    2.3444    1.3782 H   0  0  0  0  0  0  0  0  0  0  0  0
   -7.4052    1.5965    2.2502 H   0  0  0  0  0  0  0  0  0  0  0  0
   -7.8068    1.5391   -1.4426 H   0  0  0  0  0  0  0  0  0  0  0  0
   -6.8568    2.9724   -1.7526 H   0  0  0  0  0  0  0  0  0  0  0  0
   -8.4117    3.1078   -0.9670 H   0  0  0  0  0  0  0  0  0  0  0  0
  1  5  2  0  0  0  0
  1  2  1  0  0  0  0
  2  3  1  0  0  0  0
  3  4  2  0  0  0  0
  4  5  1  0  0  0  0
  4 14  1  0  0  0  0
  6  1  1  0  0  0  0
  6 26  1  0  0  0  0
  7  5  1  0  0  0  0
  8  9  2  0  0  0  0
  8  2  1  0  0  0  0
  8 13  1  0  0  0  0
  9 10  1  0  0  0  0
  9 27  1  0  0  0  0
 10 11  2  0  0  0  0
 10 28  1  0  0  0  0
 11 12  1  0  0  0  0
 11 23  1  0  0  0  0
 12 13  2  0  0  0  0
 12 29  1  0  0  0  0
 13 30  1  0  0  0  0
 14 31  1  0  0  0  0
 14 32  1  0  0  0  0
 14 33  1  0  0  0  0
 15  7  2  0  0  0  0
 16  7  1  0  0  0  0
 17 16  2  0  0  0  0
 17 34  1  0  0  0  0
 18 16  1  0  0  0  0
 18 35  1  0  0  0  0
 19 17  1  0  0  0  0
 19 36  1  0  0  0  0
 20 19  2  0  0  0  0
 20 22  1  0  0  0  0
 21 20  1  0  0  0  0
 21 18  2  0  0  0  0
 21 37  1  0  0  0  0
 23 24  1  0  0  0  0
 23 25  1  0  0  0  0
 23 38  1  0  0  0  0
 24 39  1  0  0  0  0
 24 40  1  0  0  0  0
 24 41  1  0  0  0  0
 25 42  1  0  0  0  0
 25 43  1  0  0  0  0
 25 44  1  0  0  0  0
M  END
$$$$
