# Supplementary material for: Combined computational and classical medicinal chemistry procedure to disclose novel pyrrole-based compounds as potential antituberculosis agents
Source: J Comput Aided Mol Des. 2026 Apr 6;40(1):92. doi: 10.1007/s10822-026-00794-6 (PMC13053371; doi:10.1007/s10822-026-00794-6)
Supplement: Supplementary file 2 — Supplementary Material 2 [file 10822_2026_794_MOESM2_ESM.zip › Dataset.M_3-D_QSAR_Splitted_170/mols/TrainingSet/BMC2008_8k.sdf]

string
 OpenBabel10172509163D

 51 54  0  0  0  0  0  0  0  0999 V2000
   -1.0074   -0.1385   -0.0552 C   0  0  0  0  0  0  0  0  0  0  0  0
   -2.2420   -0.4703   -0.4855 N   0  0  0  0  0  0  0  0  0  0  0  0
   -2.1400   -1.4852   -1.3469 N   0  0  0  0  0  0  0  0  0  0  0  0
   -0.8459   -1.8567   -1.4427 C   0  0  0  0  0  0  0  0  0  0  0  0
   -0.0839   -1.0109   -0.6278 C   0  0  0  0  0  0  0  0  0  0  0  0
   -0.6999    0.7082    1.0086 O   0  0  0  0  0  0  0  0  0  0  0  0
    1.3936   -1.0743   -0.2940 C   0  0  0  0  0  0  0  0  0  0  0  0
   -3.1774    0.0644   -0.1861 C   0  0  0  0  0  0  0  0  0  0  0  0
   -4.0513   -0.4869    0.7565 C   0  0  0  0  0  0  0  0  0  0  0  0
   -5.2267    0.1769    1.1252 C   0  0  0  0  0  0  0  0  0  0  0  0
   -5.6011    1.3792    0.5187 C   0  0  0  0  0  0  0  0  0  0  0  0
   -4.7536    1.8894   -0.4681 C   0  0  0  0  0  0  0  0  0  0  0  0
   -3.5185    1.3049   -0.7300 C   0  0  0  0  0  0  0  0  0  0  0  0
   -0.3961   -2.8674   -2.4466 C   0  0  0  0  0  0  0  0  0  0  0  0
    1.7748   -0.5704    0.7503 O   0  0  0  0  0  0  0  0  0  0  0  0
    2.4840   -1.4027   -1.2934 C   0  0  0  0  0  0  0  0  0  0  0  0
    2.6694   -2.7433   -1.6372 C   0  0  0  0  0  0  0  0  0  0  0  0
    3.3754   -0.4585   -1.8083 C   0  0  0  0  0  0  0  0  0  0  0  0
    3.7776   -3.1338   -2.3916 C   0  0  0  0  0  0  0  0  0  0  0  0
    4.7844   -2.2108   -2.6737 C   0  0  0  0  0  0  0  0  0  0  0  0
    4.6044   -0.8732   -2.3219 C   0  0  0  0  0  0  0  0  0  0  0  0
   -1.3035   -3.3250   -3.4087 C   0  0  0  0  0  0  0  0  0  0  0  0
    6.1836   -2.6864   -3.6101 Cl  0  0  0  0  0  0  0  0  0  0  0  0
   -0.9581   -4.3440   -4.2996 C   0  0  0  0  0  0  0  0  0  0  0  0
    0.8827   -3.4329   -2.4415 C   0  0  0  0  0  0  0  0  0  0  0  0
    1.2219   -4.4812   -3.2991 C   0  0  0  0  0  0  0  0  0  0  0  0
    0.3005   -4.9442   -4.2348 C   0  0  0  0  0  0  0  0  0  0  0  0
   -6.9128    2.1263    0.8572 C   0  0  0  0  0  0  0  0  0  0  0  0
   -6.8158    3.6569    0.6404 C   0  0  0  0  0  0  0  0  0  0  0  0
   -8.1079    1.6258    0.0034 C   0  0  0  0  0  0  0  0  0  0  0  0
    0.1949    0.8764    1.2300 H   0  0  0  0  0  0  0  0  0  0  0  0
   -3.8258   -1.3974    1.1868 H   0  0  0  0  0  0  0  0  0  0  0  0
   -5.8285   -0.2290    1.8588 H   0  0  0  0  0  0  0  0  0  0  0  0
   -5.0492    2.7148   -1.0126 H   0  0  0  0  0  0  0  0  0  0  0  0
   -2.8431    1.7961   -1.3363 H   0  0  0  0  0  0  0  0  0  0  0  0
    1.9826   -3.4504   -1.3316 H   0  0  0  0  0  0  0  0  0  0  0  0
    3.1256    0.5428   -1.8088 H   0  0  0  0  0  0  0  0  0  0  0  0
    3.8515   -4.1026   -2.7394 H   0  0  0  0  0  0  0  0  0  0  0  0
    5.3740   -0.1959   -2.4405 H   0  0  0  0  0  0  0  0  0  0  0  0
   -2.2436   -2.9025   -3.4609 H   0  0  0  0  0  0  0  0  0  0  0  0
   -1.6382   -4.6553   -5.0107 H   0  0  0  0  0  0  0  0  0  0  0  0
    1.5928   -3.0667   -1.7883 H   0  0  0  0  0  0  0  0  0  0  0  0
    2.1570   -4.9136   -3.2394 H   0  0  0  0  0  0  0  0  0  0  0  0
    0.5444   -5.7194   -4.8708 H   0  0  0  0  0  0  0  0  0  0  0  0
   -7.0729    1.9178    1.8944 H   0  0  0  0  0  0  0  0  0  0  0  0
   -6.6558    3.8606   -0.3978 H   0  0  0  0  0  0  0  0  0  0  0  0
   -5.9986    4.0468    1.2105 H   0  0  0  0  0  0  0  0  0  0  0  0
   -7.7261    4.1206    0.9587 H   0  0  0  0  0  0  0  0  0  0  0  0
   -7.9258    1.8447   -1.0280 H   0  0  0  0  0  0  0  0  0  0  0  0
   -9.0034    2.1185    0.3199 H   0  0  0  0  0  0  0  0  0  0  0  0
   -8.2186    0.5690    0.1296 H   0  0  0  0  0  0  0  0  0  0  0  0
  1  5  2  0  0  0  0
  1  2  1  0  0  0  0
  2  3  1  0  0  0  0
  3  4  2  0  0  0  0
  4  5  1  0  0  0  0
  4 14  1  0  0  0  0
  6  1  1  0  0  0  0
  6 31  1  0  0  0  0
  7  5  1  0  0  0  0
  8  9  2  0  0  0  0
  8  2  1  0  0  0  0
  8 13  1  0  0  0  0
  9 10  1  0  0  0  0
  9 32  1  0  0  0  0
 10 11  2  0  0  0  0
 10 33  1  0  0  0  0
 11 12  1  0  0  0  0
 11 28  1  0  0  0  0
 12 13  2  0  0  0  0
 12 34  1  0  0  0  0
 13 35  1  0  0  0  0
 14 22  1  0  0  0  0
 15  7  2  0  0  0  0
 16  7  1  0  0  0  0
 17 16  2  0  0  0  0
 17 36  1  0  0  0  0
 18 16  1  0  0  0  0
 18 37  1  0  0  0  0
 19 17  1  0  0  0  0
 19 38  1  0  0  0  0
 20 19  2  0  0  0  0
 20 23  1  0  0  0  0
 21 20  1  0  0  0  0
 21 18  2  0  0  0  0
 21 39  1  0  0  0  0
 22 40  1  0  0  0  0
 24 22  2  0  0  0  0
 24 41  1  0  0  0  0
 25 14  2  0  0  0  0
 25 42  1  0  0  0  0
 26 25  1  0  0  0  0
 26 43  1  0  0  0  0
 27 26  2  0  0  0  0
 27 24  1  0  0  0  0
 27 44  1  0  0  0  0
 28 29  1  0  0  0  0
 28 30  1  0  0  0  0
 28 45  1  0  0  0  0
 29 46  1  0  0  0  0
 29 47  1  0  0  0  0
 29 48  1  0  0  0  0
 30 49  1  0  0  0  0
 30 50  1  0  0  0  0
 30 51  1  0  0  0  0
M  END
$$$$
