# Supplementary material for: Combined computational and classical medicinal chemistry procedure to disclose novel pyrrole-based compounds as potential antituberculosis agents
Source: J Comput Aided Mol Des. 2026 Apr 6;40(1):92. doi: 10.1007/s10822-026-00794-6 (PMC13053371; doi:10.1007/s10822-026-00794-6)
Supplement: Supplementary file 2 — Supplementary Material 2 [file 10822_2026_794_MOESM2_ESM.zip › Dataset.M_3-D_QSAR_Splitted_170/mols/TrainingSet/BMC2009_5a.sdf]

string
 OpenBabel10172509163D

 47 50  0  0  0  0  0  0  0  0999 V2000
   -0.6016   -1.2622   -1.0097 C   0  0  0  0  0  0  0  0  0  0  0  0
    0.6498   -1.1393   -0.5561 N   0  0  0  0  0  0  0  0  0  0  0  0
    0.6745   -0.0576    0.3558 N   0  0  0  0  0  0  0  0  0  0  0  0
   -0.4888    0.4125    0.5574 C   0  0  0  0  0  0  0  0  0  0  0  0
   -1.5276   -0.4200   -0.1971 C   0  0  0  0  0  0  0  0  0  0  0  0
   -0.8315   -1.6208   -2.1532 O   0  0  0  0  0  0  0  0  0  0  0  0
   -2.8902   -0.4508   -0.3483 C   0  0  0  0  0  0  0  0  0  0  0  0
    1.8487   -1.4666   -1.2466 C   0  0  0  0  0  0  0  0  0  0  0  0
    2.8331   -0.4983   -1.4636 C   0  0  0  0  0  0  0  0  0  0  0  0
    4.0503   -0.8563   -2.0482 C   0  0  0  0  0  0  0  0  0  0  0  0
    4.3125   -2.1874   -2.3744 C   0  0  0  0  0  0  0  0  0  0  0  0
    3.3425   -3.1610   -2.1283 C   0  0  0  0  0  0  0  0  0  0  0  0
    2.1116   -2.7955   -1.5773 C   0  0  0  0  0  0  0  0  0  0  0  0
   -4.0357    1.6395   -0.8426 C   0  0  0  0  0  0  0  0  0  0  0  0
   -4.8931    2.8374   -0.4054 C   0  0  0  0  0  0  0  0  0  0  0  0
   -4.6539    0.3050    1.0585 C   0  0  0  0  0  0  0  0  0  0  0  0
   -5.6510    1.3769    1.5439 C   0  0  0  0  0  0  0  0  0  0  0  0
   -0.4108    1.0790    1.9340 C   0  0  0  0  0  0  0  0  0  0  0  0
   -3.5685   -1.6078   -1.1235 C   0  0  0  0  0  0  0  0  0  0  0  0
   -2.8288   -2.6912   -1.6330 C   0  0  0  0  0  0  0  0  0  0  0  0
   -4.9445   -1.9369   -1.1751 C   0  0  0  0  0  0  0  0  0  0  0  0
   -3.3462   -3.6622   -2.4999 C   0  0  0  0  0  0  0  0  0  0  0  0
   -4.7138   -3.9082   -2.5347 C   0  0  0  0  0  0  0  0  0  0  0  0
   -5.4920   -3.0841   -1.7418 C   0  0  0  0  0  0  0  0  0  0  0  0
   -5.3962   -5.3628   -3.2308 Cl  0  0  0  0  0  0  0  0  0  0  0  0
   -6.4743    2.1775    0.1580 S   0  0  0  0  0  0  0  0  0  0  0  0
   -3.5910    0.6190    0.1117 N   0  0  0  0  0  0  0  0  0  0  0  0
    2.6605    0.4822   -1.1917 H   0  0  0  0  0  0  0  0  0  0  0  0
    4.7599   -0.1319   -2.2400 H   0  0  0  0  0  0  0  0  0  0  0  0
    5.2175   -2.4505   -2.7948 H   0  0  0  0  0  0  0  0  0  0  0  0
    3.5345   -4.1497   -2.3532 H   0  0  0  0  0  0  0  0  0  0  0  0
    1.3906   -3.5155   -1.4136 H   0  0  0  0  0  0  0  0  0  0  0  0
   -3.1491    2.0483   -1.2803 H   0  0  0  0  0  0  0  0  0  0  0  0
   -4.7126    1.0903   -1.4632 H   0  0  0  0  0  0  0  0  0  0  0  0
   -5.0452    3.5010   -1.2308 H   0  0  0  0  0  0  0  0  0  0  0  0
   -4.4099    3.3882    0.3744 H   0  0  0  0  0  0  0  0  0  0  0  0
   -5.2398   -0.4683    0.6073 H   0  0  0  0  0  0  0  0  0  0  0  0
   -4.1058    0.0838    1.9504 H   0  0  0  0  0  0  0  0  0  0  0  0
   -5.1216    2.1154    2.1089 H   0  0  0  0  0  0  0  0  0  0  0  0
   -6.3935    0.8992    2.1483 H   0  0  0  0  0  0  0  0  0  0  0  0
    0.5339    1.5703    2.0394 H   0  0  0  0  0  0  0  0  0  0  0  0
   -0.5131    0.3354    2.6966 H   0  0  0  0  0  0  0  0  0  0  0  0
   -1.1986    1.7969    2.0278 H   0  0  0  0  0  0  0  0  0  0  0  0
   -1.8402   -2.7759   -1.3493 H   0  0  0  0  0  0  0  0  0  0  0  0
   -5.6029   -1.2634   -0.7532 H   0  0  0  0  0  0  0  0  0  0  0  0
   -2.7110   -4.1958   -3.1137 H   0  0  0  0  0  0  0  0  0  0  0  0
   -6.4817   -3.3207   -1.5699 H   0  0  0  0  0  0  0  0  0  0  0  0
  1  5  1  0  0  0  0
  1  2  1  0  0  0  0
  2  3  1  0  0  0  0
  3  4  2  0  0  0  0
  4  5  1  0  0  0  0
  4 18  1  0  0  0  0
  6  1  2  0  0  0  0
  7  5  2  0  0  0  0
  8  9  2  0  0  0  0
  8  2  1  0  0  0  0
  8 13  1  0  0  0  0
  9 10  1  0  0  0  0
  9 28  1  0  0  0  0
 10 11  2  0  0  0  0
 10 29  1  0  0  0  0
 11 12  1  0  0  0  0
 11 30  1  0  0  0  0
 12 13  2  0  0  0  0
 12 31  1  0  0  0  0
 13 32  1  0  0  0  0
 14 15  1  0  0  0  0
 14 33  1  0  0  0  0
 14 34  1  0  0  0  0
 15 35  1  0  0  0  0
 15 36  1  0  0  0  0
 16 37  1  0  0  0  0
 16 38  1  0  0  0  0
 17 16  1  0  0  0  0
 17 39  1  0  0  0  0
 17 40  1  0  0  0  0
 18 41  1  0  0  0  0
 18 42  1  0  0  0  0
 18 43  1  0  0  0  0
 19  7  1  0  0  0  0
 20 19  1  0  0  0  0
 20 44  1  0  0  0  0
 21 19  2  0  0  0  0
 21 45  1  0  0  0  0
 22 20  2  0  0  0  0
 22 46  1  0  0  0  0
 23 22  1  0  0  0  0
 24 23  2  0  0  0  0
 24 21  1  0  0  0  0
 24 47  1  0  0  0  0
 25 23  1  0  0  0  0
 26 15  1  0  0  0  0
 26 17  1  0  0  0  0
 27  7  1  0  0  0  0
 27 14  1  0  0  0  0
 27 16  1  0  0  0  0
M  END
$$$$
