# Supplementary material for: Combined computational and classical medicinal chemistry procedure to disclose novel pyrrole-based compounds as potential antituberculosis agents
Source: J Comput Aided Mol Des. 2026 Apr 6;40(1):92. doi: 10.1007/s10822-026-00794-6 (PMC13053371; doi:10.1007/s10822-026-00794-6)
Supplement: Supplementary file 2 — Supplementary Material 2 [file 10822_2026_794_MOESM2_ESM.zip › Dataset.M_3-D_QSAR_Splitted_170/mols/TrainingSet/BMC2009_5b.sdf]

string
 OpenBabel10172509163D

 52 55  0  0  0  0  0  0  0  0999 V2000
   -0.0342   -1.7281   -1.2003 C   0  0  0  0  0  0  0  0  0  0  0  0
    1.2085   -1.4067   -0.8080 N   0  0  0  0  0  0  0  0  0  0  0  0
    1.1721   -0.3730    0.1785 N   0  0  0  0  0  0  0  0  0  0  0  0
   -0.0260    0.0072    0.3678 C   0  0  0  0  0  0  0  0  0  0  0  0
   -0.9383   -0.8496   -0.4333 C   0  0  0  0  0  0  0  0  0  0  0  0
   -0.3625   -2.4028   -2.1621 O   0  0  0  0  0  0  0  0  0  0  0  0
   -2.2756   -0.8591   -0.5240 C   0  0  0  0  0  0  0  0  0  0  0  0
    2.4488   -1.6801   -1.4431 C   0  0  0  0  0  0  0  0  0  0  0  0
    2.7873   -2.9827   -1.8177 C   0  0  0  0  0  0  0  0  0  0  0  0
    3.9899   -3.2309   -2.4819 C   0  0  0  0  0  0  0  0  0  0  0  0
    4.8780   -2.1859   -2.7395 C   0  0  0  0  0  0  0  0  0  0  0  0
    4.5443   -0.8842   -2.3630 C   0  0  0  0  0  0  0  0  0  0  0  0
    3.3156   -0.6291   -1.7508 C   0  0  0  0  0  0  0  0  0  0  0  0
   -3.3902    1.1053   -1.0182 C   0  0  0  0  0  0  0  0  0  0  0  0
   -4.4651    2.1189   -0.5695 C   0  0  0  0  0  0  0  0  0  0  0  0
   -5.5952    1.4052    0.0544 N   0  3  0  0  0  0  0  0  0  0  0  0
   -4.1154   -0.4018    0.8416 C   0  0  0  0  0  0  0  0  0  0  0  0
   -5.0840    0.7240    1.2593 C   0  0  0  0  0  0  0  0  0  0  0  0
   -6.7105    2.3192    0.3752 C   0  0  0  0  0  0  0  0  0  0  0  0
   -0.3264    0.7458    1.6423 C   0  0  0  0  0  0  0  0  0  0  0  0
   -2.9461   -2.0437   -1.1940 C   0  0  0  0  0  0  0  0  0  0  0  0
   -3.6884   -1.8058   -2.3545 C   0  0  0  0  0  0  0  0  0  0  0  0
   -2.7840   -3.3650   -0.7592 C   0  0  0  0  0  0  0  0  0  0  0  0
   -4.2873   -2.8546   -3.0484 C   0  0  0  0  0  0  0  0  0  0  0  0
   -4.0999   -4.1696   -2.6241 C   0  0  0  0  0  0  0  0  0  0  0  0
   -3.3185   -4.4213   -1.4953 C   0  0  0  0  0  0  0  0  0  0  0  0
   -4.8211   -5.4943   -3.5136 Cl  0  0  0  0  0  0  0  0  0  0  0  0
   -3.0039    0.1210    0.0207 N   0  0  0  0  0  0  0  0  0  0  0  0
    2.1470   -3.7631   -1.6030 H   0  0  0  0  0  0  0  0  0  0  0  0
    4.2227   -4.1901   -2.7833 H   0  0  0  0  0  0  0  0  0  0  0  0
    5.7785   -2.3750   -3.2068 H   0  0  0  0  0  0  0  0  0  0  0  0
    5.2051   -0.1108   -2.5369 H   0  0  0  0  0  0  0  0  0  0  0  0
    3.0465    0.3412   -1.5245 H   0  0  0  0  0  0  0  0  0  0  0  0
   -2.5151    1.6505   -1.3044 H   0  0  0  0  0  0  0  0  0  0  0  0
   -3.8162    0.5461   -1.8249 H   0  0  0  0  0  0  0  0  0  0  0  0
   -4.8159    2.6647   -1.4203 H   0  0  0  0  0  0  0  0  0  0  0  0
   -4.0383    2.7950    0.1416 H   0  0  0  0  0  0  0  0  0  0  0  0
   -5.9772    0.7206   -0.5981 H   0  0  0  0  0  0  0  0  0  0  0  0
   -4.6539   -1.1318    0.2742 H   0  0  0  0  0  0  0  0  0  0  0  0
   -3.7037   -0.8380    1.7276 H   0  0  0  0  0  0  0  0  0  0  0  0
   -5.9026    0.3054    1.8067 H   0  0  0  0  0  0  0  0  0  0  0  0
   -4.5665    1.4294    1.8753 H   0  0  0  0  0  0  0  0  0  0  0  0
   -6.3724    3.0674    1.0614 H   0  0  0  0  0  0  0  0  0  0  0  0
   -7.5104    1.7639    0.8187 H   0  0  0  0  0  0  0  0  0  0  0  0
   -7.0565    2.7884   -0.5221 H   0  0  0  0  0  0  0  0  0  0  0  0
    0.5481    1.2714    1.9645 H   0  0  0  0  0  0  0  0  0  0  0  0
   -0.6218    0.0480    2.3978 H   0  0  0  0  0  0  0  0  0  0  0  0
   -1.1193    1.4437    1.4717 H   0  0  0  0  0  0  0  0  0  0  0  0
   -3.7941   -0.8398   -2.7019 H   0  0  0  0  0  0  0  0  0  0  0  0
   -2.2654   -3.5580    0.1119 H   0  0  0  0  0  0  0  0  0  0  0  0
   -4.8701   -2.6583   -3.8771 H   0  0  0  0  0  0  0  0  0  0  0  0
   -3.1355   -5.3943   -1.2041 H   0  0  0  0  0  0  0  0  0  0  0  0
  1  5  1  0  0  0  0
  1  2  1  0  0  0  0
  2  3  1  0  0  0  0
  3  4  2  0  0  0  0
  4  5  1  0  0  0  0
  4 20  1  0  0  0  0
  6  1  2  0  0  0  0
  7  5  2  0  0  0  0
  8  9  2  0  0  0  0
  8  2  1  0  0  0  0
  8 13  1  0  0  0  0
  9 10  1  0  0  0  0
  9 29  1  0  0  0  0
 10 11  2  0  0  0  0
 10 30  1  0  0  0  0
 11 12  1  0  0  0  0
 11 31  1  0  0  0  0
 12 13  2  0  0  0  0
 12 32  1  0  0  0  0
 13 33  1  0  0  0  0
 14 15  1  0  0  0  0
 14 34  1  0  0  0  0
 14 35  1  0  0  0  0
 15 16  1  0  0  0  0
 15 36  1  0  0  0  0
 15 37  1  0  0  0  0
 16 18  1  0  0  0  0
 16 38  1  0  0  0  0
 17 39  1  0  0  0  0
 17 40  1  0  0  0  0
 18 17  1  0  0  0  0
 18 41  1  0  0  0  0
 18 42  1  0  0  0  0
 19 16  1  0  0  0  0
 19 43  1  0  0  0  0
 19 44  1  0  0  0  0
 19 45  1  0  0  0  0
 20 46  1  0  0  0  0
 20 47  1  0  0  0  0
 20 48  1  0  0  0  0
 21  7  1  0  0  0  0
 22 21  1  0  0  0  0
 22 49  1  0  0  0  0
 23 21  2  0  0  0  0
 23 50  1  0  0  0  0
 24 22  2  0  0  0  0
 24 51  1  0  0  0  0
 25 24  1  0  0  0  0
 26 25  2  0  0  0  0
 26 23  1  0  0  0  0
 26 52  1  0  0  0  0
 27 25  1  0  0  0  0
 28  7  1  0  0  0  0
 28 14  1  0  0  0  0
 28 17  1  0  0  0  0
M  CHG  1  16   1
M  END
$$$$
