# Supplementary material for: Combined computational and classical medicinal chemistry procedure to disclose novel pyrrole-based compounds as potential antituberculosis agents
Source: J Comput Aided Mol Des. 2026 Apr 6;40(1):92. doi: 10.1007/s10822-026-00794-6 (PMC13053371; doi:10.1007/s10822-026-00794-6)
Supplement: Supplementary file 2 — Supplementary Material 2 [file 10822_2026_794_MOESM2_ESM.zip › Dataset.M_3-D_QSAR_Splitted_170/mols/TrainingSet/BMC2009_5c.sdf]

string
 OpenBabel10172509163D

 47 50  0  0  0  0  0  0  0  0999 V2000
   -0.3748   -1.3616   -0.9701 C   0  0  0  0  0  0  0  0  0  0  0  0
    0.9095   -1.1421   -0.6739 N   0  0  0  0  0  0  0  0  0  0  0  0
    1.0006   -0.1424    0.3362 N   0  0  0  0  0  0  0  0  0  0  0  0
   -0.1533    0.2997    0.6436 C   0  0  0  0  0  0  0  0  0  0  0  0
   -1.2157   -0.4939   -0.0934 C   0  0  0  0  0  0  0  0  0  0  0  0
   -0.7835   -1.9739   -1.9429 O   0  0  0  0  0  0  0  0  0  0  0  0
   -2.5732   -0.5009   -0.1929 C   0  0  0  0  0  0  0  0  0  0  0  0
    2.0983   -1.5685   -1.3232 C   0  0  0  0  0  0  0  0  0  0  0  0
    2.2882   -2.9121   -1.6609 C   0  0  0  0  0  0  0  0  0  0  0  0
    3.4490   -3.3218   -2.3184 C   0  0  0  0  0  0  0  0  0  0  0  0
    4.4532   -2.3957   -2.6121 C   0  0  0  0  0  0  0  0  0  0  0  0
    4.2858   -1.0574   -2.2496 C   0  0  0  0  0  0  0  0  0  0  0  0
    3.1026   -0.6439   -1.6257 C   0  0  0  0  0  0  0  0  0  0  0  0
   -3.7743    1.3926   -0.8510 C   0  0  0  0  0  0  0  0  0  0  0  0
   -4.8062    2.4790   -0.5066 C   0  0  0  0  0  0  0  0  0  0  0  0
   -4.7075   -0.1091    0.7258 C   0  0  0  0  0  0  0  0  0  0  0  0
   -5.6809    1.0326    1.1054 C   0  0  0  0  0  0  0  0  0  0  0  0
   -0.0722    0.9066    2.0371 C   0  0  0  0  0  0  0  0  0  0  0  0
   -3.2907   -1.7215   -0.7530 C   0  0  0  0  0  0  0  0  0  0  0  0
   -2.6495   -2.9634   -0.8443 C   0  0  0  0  0  0  0  0  0  0  0  0
   -4.6902   -1.7800   -0.7613 C   0  0  0  0  0  0  0  0  0  0  0  0
   -3.3188   -4.0981   -1.3100 C   0  0  0  0  0  0  0  0  0  0  0  0
   -4.6836   -4.0442   -1.5872 C   0  0  0  0  0  0  0  0  0  0  0  0
   -5.3748   -2.8704   -1.2988 C   0  0  0  0  0  0  0  0  0  0  0  0
   -5.5670   -5.5076   -1.9657 Cl  0  0  0  0  0  0  0  0  0  0  0  0
   -5.9917    1.8380   -0.0341 O   0  0  0  0  0  0  0  0  0  0  0  0
   -3.4292    0.4532    0.2148 N   0  0  0  0  0  0  0  0  0  0  0  0
    1.5635   -3.6069   -1.4218 H   0  0  0  0  0  0  0  0  0  0  0  0
    3.5660   -4.3110   -2.5883 H   0  0  0  0  0  0  0  0  0  0  0  0
    5.3138   -2.6989   -3.0942 H   0  0  0  0  0  0  0  0  0  0  0  0
    5.0342   -0.3733   -2.4416 H   0  0  0  0  0  0  0  0  0  0  0  0
    2.9706    0.3514   -1.3871 H   0  0  0  0  0  0  0  0  0  0  0  0
   -2.8737    1.8850   -1.1533 H   0  0  0  0  0  0  0  0  0  0  0  0
   -4.2354    0.7978   -1.6116 H   0  0  0  0  0  0  0  0  0  0  0  0
   -5.0300    3.0552   -1.3800 H   0  0  0  0  0  0  0  0  0  0  0  0
   -4.4161    3.1328    0.2452 H   0  0  0  0  0  0  0  0  0  0  0  0
   -5.1545   -0.7168   -0.0330 H   0  0  0  0  0  0  0  0  0  0  0  0
   -4.5060   -0.6991    1.5954 H   0  0  0  0  0  0  0  0  0  0  0  0
   -5.2259    1.6463    1.8546 H   0  0  0  0  0  0  0  0  0  0  0  0
   -6.5869    0.6004    1.4759 H   0  0  0  0  0  0  0  0  0  0  0  0
    0.8723    1.3944    2.1593 H   0  0  0  0  0  0  0  0  0  0  0  0
   -0.1714    0.1328    2.7694 H   0  0  0  0  0  0  0  0  0  0  0  0
   -0.8605    1.6193    2.1622 H   0  0  0  0  0  0  0  0  0  0  0  0
   -1.6602   -3.0422   -0.5612 H   0  0  0  0  0  0  0  0  0  0  0  0
   -5.2286   -0.9966   -0.3596 H   0  0  0  0  0  0  0  0  0  0  0  0
   -2.8005   -4.9796   -1.4492 H   0  0  0  0  0  0  0  0  0  0  0  0
   -6.3885   -2.8073   -1.4817 H   0  0  0  0  0  0  0  0  0  0  0  0
  1  5  1  0  0  0  0
  1  2  1  0  0  0  0
  2  3  1  0  0  0  0
  3  4  2  0  0  0  0
  4  5  1  0  0  0  0
  4 18  1  0  0  0  0
  6  1  2  0  0  0  0
  7  5  2  0  0  0  0
  8  9  2  0  0  0  0
  8  2  1  0  0  0  0
  8 13  1  0  0  0  0
  9 10  1  0  0  0  0
  9 28  1  0  0  0  0
 10 11  2  0  0  0  0
 10 29  1  0  0  0  0
 11 12  1  0  0  0  0
 11 30  1  0  0  0  0
 12 13  2  0  0  0  0
 12 31  1  0  0  0  0
 13 32  1  0  0  0  0
 14 15  1  0  0  0  0
 14 33  1  0  0  0  0
 14 34  1  0  0  0  0
 15 35  1  0  0  0  0
 15 36  1  0  0  0  0
 16 37  1  0  0  0  0
 16 38  1  0  0  0  0
 17 16  1  0  0  0  0
 17 39  1  0  0  0  0
 17 40  1  0  0  0  0
 18 41  1  0  0  0  0
 18 42  1  0  0  0  0
 18 43  1  0  0  0  0
 19  7  1  0  0  0  0
 20 19  1  0  0  0  0
 20 44  1  0  0  0  0
 21 19  2  0  0  0  0
 21 45  1  0  0  0  0
 22 20  2  0  0  0  0
 22 46  1  0  0  0  0
 23 22  1  0  0  0  0
 24 23  2  0  0  0  0
 24 21  1  0  0  0  0
 24 47  1  0  0  0  0
 25 23  1  0  0  0  0
 26 15  1  0  0  0  0
 26 17  1  0  0  0  0
 27  7  1  0  0  0  0
 27 14  1  0  0  0  0
 27 16  1  0  0  0  0
M  END
$$$$
