# Supplementary material for: Combined computational and classical medicinal chemistry procedure to disclose novel pyrrole-based compounds as potential antituberculosis agents
Source: J Comput Aided Mol Des. 2026 Apr 6;40(1):92. doi: 10.1007/s10822-026-00794-6 (PMC13053371; doi:10.1007/s10822-026-00794-6)
Supplement: Supplementary file 2 — Supplementary Material 2 [file 10822_2026_794_MOESM2_ESM.zip › Dataset.M_3-D_QSAR_Splitted_170/mols/TrainingSet/BMC2009_5d.sdf]

string
 OpenBabel10172509163D

 42 44  0  0  0  0  0  0  0  0999 V2000
   -2.4450    0.8884    0.2602 C   0  0  0  0  0  0  0  0  0  0  0  0
   -3.5659    0.7657   -0.4678 N   0  0  0  0  0  0  0  0  0  0  0  0
   -3.4314   -0.3185   -1.3650 N   0  0  0  0  0  0  0  0  0  0  0  0
   -2.2888   -0.8607   -1.2516 C   0  0  0  0  0  0  0  0  0  0  0  0
   -1.4236   -0.0785   -0.2642 C   0  0  0  0  0  0  0  0  0  0  0  0
   -2.3661    1.5116    1.3039 O   0  0  0  0  0  0  0  0  0  0  0  0
   -0.1444   -0.1375    0.2148 C   0  0  0  0  0  0  0  0  0  0  0  0
   -4.8788    1.2500   -0.2229 C   0  0  0  0  0  0  0  0  0  0  0  0
   -5.1699    2.6141   -0.2950 C   0  0  0  0  0  0  0  0  0  0  0  0
   -6.4220    3.0878    0.1027 C   0  0  0  0  0  0  0  0  0  0  0  0
   -7.3990    2.2011    0.5540 C   0  0  0  0  0  0  0  0  0  0  0  0
   -7.1069    0.8416    0.6567 C   0  0  0  0  0  0  0  0  0  0  0  0
   -5.8333    0.3814    0.3141 C   0  0  0  0  0  0  0  0  0  0  0  0
   -0.4908    1.6654    1.7742 C   0  0  0  0  0  0  0  0  0  0  0  0
    0.1439   -0.4008    2.7059 C   0  0  0  0  0  0  0  0  0  0  0  0
   -2.0887   -1.7128   -2.5034 C   0  0  0  0  0  0  0  0  0  0  0  0
    0.9280   -0.8018   -0.6647 C   0  0  0  0  0  0  0  0  0  0  0  0
    0.7712   -2.1317   -1.0737 C   0  0  0  0  0  0  0  0  0  0  0  0
    2.1532   -0.2434   -1.0561 C   0  0  0  0  0  0  0  0  0  0  0  0
    1.7067   -2.8019   -1.8692 C   0  0  0  0  0  0  0  0  0  0  0  0
    2.9906   -2.2897   -2.0000 C   0  0  0  0  0  0  0  0  0  0  0  0
    3.2239   -1.0381   -1.4635 C   0  0  0  0  0  0  0  0  0  0  0  0
    4.2133   -3.1145   -2.9452 Cl  0  0  0  0  0  0  0  0  0  0  0  0
    0.1149    0.3788    1.4455 N   0  0  0  0  0  0  0  0  0  0  0  0
   -4.4573    3.2743   -0.6434 H   0  0  0  0  0  0  0  0  0  0  0  0
   -6.6251    4.0988    0.0624 H   0  0  0  0  0  0  0  0  0  0  0  0
   -8.3355    2.5501    0.8112 H   0  0  0  0  0  0  0  0  0  0  0  0
   -7.8274    0.1792    0.9839 H   0  0  0  0  0  0  0  0  0  0  0  0
   -5.5942   -0.6120    0.4592 H   0  0  0  0  0  0  0  0  0  0  0  0
   -0.5372    2.2729    0.8946 H   0  0  0  0  0  0  0  0  0  0  0  0
    0.1003    2.1584    2.5174 H   0  0  0  0  0  0  0  0  0  0  0  0
   -1.4796    1.5081    2.1515 H   0  0  0  0  0  0  0  0  0  0  0  0
    0.5812   -1.3599    2.5221 H   0  0  0  0  0  0  0  0  0  0  0  0
   -0.8543   -0.5278    3.0698 H   0  0  0  0  0  0  0  0  0  0  0  0
    0.7257    0.1225    3.4357 H   0  0  0  0  0  0  0  0  0  0  0  0
   -3.0382   -2.0598   -2.8542 H   0  0  0  0  0  0  0  0  0  0  0  0
   -1.4671   -2.5514   -2.2684 H   0  0  0  0  0  0  0  0  0  0  0  0
   -1.6207   -1.1241   -3.2645 H   0  0  0  0  0  0  0  0  0  0  0  0
   -0.0745   -2.6417   -0.7741 H   0  0  0  0  0  0  0  0  0  0  0  0
    2.2653    0.7824   -1.0423 H   0  0  0  0  0  0  0  0  0  0  0  0
    1.4438   -3.6728   -2.3565 H   0  0  0  0  0  0  0  0  0  0  0  0
    4.1908   -0.6914   -1.3643 H   0  0  0  0  0  0  0  0  0  0  0  0
  1  5  1  0  0  0  0
  1  2  1  0  0  0  0
  2  3  1  0  0  0  0
  3  4  2  0  0  0  0
  4  5  1  0  0  0  0
  4 16  1  0  0  0  0
  6  1  2  0  0  0  0
  7  5  2  0  0  0  0
  8  9  2  0  0  0  0
  8  2  1  0  0  0  0
  8 13  1  0  0  0  0
  9 10  1  0  0  0  0
  9 25  1  0  0  0  0
 10 11  2  0  0  0  0
 10 26  1  0  0  0  0
 11 12  1  0  0  0  0
 11 27  1  0  0  0  0
 12 13  2  0  0  0  0
 12 28  1  0  0  0  0
 13 29  1  0  0  0  0
 14 30  1  0  0  0  0
 14 31  1  0  0  0  0
 14 32  1  0  0  0  0
 15 33  1  0  0  0  0
 15 34  1  0  0  0  0
 15 35  1  0  0  0  0
 16 36  1  0  0  0  0
 16 37  1  0  0  0  0
 16 38  1  0  0  0  0
 17  7  1  0  0  0  0
 18 17  1  0  0  0  0
 18 39  1  0  0  0  0
 19 17  2  0  0  0  0
 19 40  1  0  0  0  0
 20 18  2  0  0  0  0
 20 41  1  0  0  0  0
 21 20  1  0  0  0  0
 22 21  2  0  0  0  0
 22 19  1  0  0  0  0
 22 42  1  0  0  0  0
 23 21  1  0  0  0  0
 24  7  1  0  0  0  0
 24 14  1  0  0  0  0
 24 15  1  0  0  0  0
M  END
$$$$
