# Supplementary material for: Combined computational and classical medicinal chemistry procedure to disclose novel pyrrole-based compounds as potential antituberculosis agents
Source: J Comput Aided Mol Des. 2026 Apr 6;40(1):92. doi: 10.1007/s10822-026-00794-6 (PMC13053371; doi:10.1007/s10822-026-00794-6)
Supplement: Supplementary file 2 — Supplementary Material 2 [file 10822_2026_794_MOESM2_ESM.zip › Dataset.M_3-D_QSAR_Splitted_170/mols/TrainingSet/BMC2009_5e.sdf]

string
 OpenBabel10172509163D

 47 50  0  0  0  0  0  0  0  0999 V2000
   -2.9546    0.0971    0.5604 C   0  0  0  0  0  0  0  0  0  0  0  0
   -3.8952    0.4135   -0.3394 N   0  0  0  0  0  0  0  0  0  0  0  0
   -3.3694    0.3706   -1.6688 N   0  0  0  0  0  0  0  0  0  0  0  0
   -2.1347    0.0712   -1.6353 C   0  0  0  0  0  0  0  0  0  0  0  0
   -1.7351   -0.1645   -0.2255 C   0  0  0  0  0  0  0  0  0  0  0  0
   -2.9944    0.2844    1.7657 O   0  0  0  0  0  0  0  0  0  0  0  0
   -0.5400   -0.4947    0.2773 C   0  0  0  0  0  0  0  0  0  0  0  0
   -5.1309    1.0704   -0.1176 C   0  0  0  0  0  0  0  0  0  0  0  0
   -6.3052    0.3314    0.0381 C   0  0  0  0  0  0  0  0  0  0  0  0
   -7.5067    0.9841    0.3200 C   0  0  0  0  0  0  0  0  0  0  0  0
   -7.5309    2.3704    0.4778 C   0  0  0  0  0  0  0  0  0  0  0  0
   -9.0351    3.1881    0.8456 Cl  0  0  0  0  0  0  0  0  0  0  0  0
   -6.3518    3.1061    0.3490 C   0  0  0  0  0  0  0  0  0  0  0  0
   -5.1540    2.4548    0.0510 C   0  0  0  0  0  0  0  0  0  0  0  0
    1.0489   -0.8500    1.9064 C   0  0  0  0  0  0  0  0  0  0  0  0
    1.4911   -0.6048    3.3624 C   0  0  0  0  0  0  0  0  0  0  0  0
   -0.4572    1.1925    1.8776 C   0  0  0  0  0  0  0  0  0  0  0  0
   -0.0946    1.5397    3.3360 C   0  0  0  0  0  0  0  0  0  0  0  0
   -1.5150   -0.5232   -2.8696 C   0  0  0  0  0  0  0  0  0  0  0  0
    0.5014   -1.1118   -0.6347 C   0  0  0  0  0  0  0  0  0  0  0  0
    1.7881   -0.5625   -0.6177 C   0  0  0  0  0  0  0  0  0  0  0  0
    0.2664   -2.2679   -1.3811 C   0  0  0  0  0  0  0  0  0  0  0  0
    2.8232   -1.1391   -1.3549 C   0  0  0  0  0  0  0  0  0  0  0  0
    2.5851   -2.3015   -2.0913 C   0  0  0  0  0  0  0  0  0  0  0  0
    1.3150   -2.8748   -2.0857 C   0  0  0  0  0  0  0  0  0  0  0  0
    3.8862   -3.0483   -2.9961 Cl  0  0  0  0  0  0  0  0  0  0  0  0
    1.6626    1.1831    3.5939 S   0  0  0  0  0  0  0  0  0  0  0  0
   -0.2542   -0.2363    1.5549 N   0  0  0  0  0  0  0  0  0  0  0  0
   -6.2851   -0.6962   -0.0551 H   0  0  0  0  0  0  0  0  0  0  0  0
   -8.3789    0.4402    0.4119 H   0  0  0  0  0  0  0  0  0  0  0  0
   -6.3657    4.1304    0.4740 H   0  0  0  0  0  0  0  0  0  0  0  0
   -4.2826    2.9992   -0.0449 H   0  0  0  0  0  0  0  0  0  0  0  0
    0.9749   -1.9062    1.7516 H   0  0  0  0  0  0  0  0  0  0  0  0
    1.7843   -0.3895    1.2803 H   0  0  0  0  0  0  0  0  0  0  0  0
    2.4287   -1.0872    3.5444 H   0  0  0  0  0  0  0  0  0  0  0  0
    0.7694   -1.0029    4.0447 H   0  0  0  0  0  0  0  0  0  0  0  0
    0.1550    1.7795    1.2253 H   0  0  0  0  0  0  0  0  0  0  0  0
   -1.4979    1.4046    1.7479 H   0  0  0  0  0  0  0  0  0  0  0  0
   -0.6845    0.9485    4.0048 H   0  0  0  0  0  0  0  0  0  0  0  0
   -0.2896    2.5746    3.5251 H   0  0  0  0  0  0  0  0  0  0  0  0
   -2.0262   -0.1590   -3.7361 H   0  0  0  0  0  0  0  0  0  0  0  0
   -1.5945   -1.5895   -2.8305 H   0  0  0  0  0  0  0  0  0  0  0  0
   -0.4833   -0.2441   -2.9205 H   0  0  0  0  0  0  0  0  0  0  0  0
    1.9742    0.2805   -0.0523 H   0  0  0  0  0  0  0  0  0  0  0  0
   -0.6808   -2.6762   -1.4141 H   0  0  0  0  0  0  0  0  0  0  0  0
    3.7609   -0.7082   -1.3559 H   0  0  0  0  0  0  0  0  0  0  0  0
    1.1455   -3.7513   -2.6034 H   0  0  0  0  0  0  0  0  0  0  0  0
  1  5  1  0  0  0  0
  1  2  1  0  0  0  0
  2  3  1  0  0  0  0
  3  4  2  0  0  0  0
  4  5  1  0  0  0  0
  4 19  1  0  0  0  0
  6  1  2  0  0  0  0
  7  5  2  0  0  0  0
  8  9  2  0  0  0  0
  8  2  1  0  0  0  0
  8 14  1  0  0  0  0
  9 10  1  0  0  0  0
  9 29  1  0  0  0  0
 10 11  2  0  0  0  0
 10 30  1  0  0  0  0
 11 13  1  0  0  0  0
 12 11  1  0  0  0  0
 13 14  2  0  0  0  0
 13 31  1  0  0  0  0
 14 32  1  0  0  0  0
 15 16  1  0  0  0  0
 15 33  1  0  0  0  0
 15 34  1  0  0  0  0
 16 35  1  0  0  0  0
 16 36  1  0  0  0  0
 17 37  1  0  0  0  0
 17 38  1  0  0  0  0
 18 17  1  0  0  0  0
 18 39  1  0  0  0  0
 18 40  1  0  0  0  0
 19 41  1  0  0  0  0
 19 42  1  0  0  0  0
 19 43  1  0  0  0  0
 20  7  1  0  0  0  0
 21 20  1  0  0  0  0
 21 44  1  0  0  0  0
 22 20  2  0  0  0  0
 22 45  1  0  0  0  0
 23 21  2  0  0  0  0
 23 46  1  0  0  0  0
 24 23  1  0  0  0  0
 25 24  2  0  0  0  0
 25 22  1  0  0  0  0
 25 47  1  0  0  0  0
 26 24  1  0  0  0  0
 27 16  1  0  0  0  0
 27 18  1  0  0  0  0
 28  7  1  0  0  0  0
 28 15  1  0  0  0  0
 28 17  1  0  0  0  0
M  END
$$$$
