# Supplementary material for: Combined computational and classical medicinal chemistry procedure to disclose novel pyrrole-based compounds as potential antituberculosis agents
Source: J Comput Aided Mol Des. 2026 Apr 6;40(1):92. doi: 10.1007/s10822-026-00794-6 (PMC13053371; doi:10.1007/s10822-026-00794-6)
Supplement: Supplementary file 2 — Supplementary Material 2 [file 10822_2026_794_MOESM2_ESM.zip › Dataset.M_3-D_QSAR_Splitted_170/mols/TrainingSet/BMC2009_5g.sdf]

string
 OpenBabel10172509163D

 47 50  0  0  0  0  0  0  0  0999 V2000
   -2.9377    0.1763    0.6101 C   0  0  0  0  0  0  0  0  0  0  0  0
   -3.9179    0.4369   -0.2649 N   0  0  0  0  0  0  0  0  0  0  0  0
   -3.4658    0.2751   -1.6107 N   0  0  0  0  0  0  0  0  0  0  0  0
   -2.2266   -0.0104   -1.6154 C   0  0  0  0  0  0  0  0  0  0  0  0
   -1.7584   -0.1537   -0.2122 C   0  0  0  0  0  0  0  0  0  0  0  0
   -2.9391    0.3773    1.8121 O   0  0  0  0  0  0  0  0  0  0  0  0
   -0.5495   -0.4711    0.2647 C   0  0  0  0  0  0  0  0  0  0  0  0
   -5.1692    1.0608   -0.0338 C   0  0  0  0  0  0  0  0  0  0  0  0
   -6.3458    0.3110   -0.0244 C   0  0  0  0  0  0  0  0  0  0  0  0
   -7.5655    0.9356    0.2444 C   0  0  0  0  0  0  0  0  0  0  0  0
   -7.6167    2.3129    0.4612 C   0  0  0  0  0  0  0  0  0  0  0  0
   -9.1512    3.1012    0.7557 Cl  0  0  0  0  0  0  0  0  0  0  0  0
   -6.4402    3.0623    0.4411 C   0  0  0  0  0  0  0  0  0  0  0  0
   -5.2143    2.4303    0.2304 C   0  0  0  0  0  0  0  0  0  0  0  0
    1.1755   -0.5378    1.7998 C   0  0  0  0  0  0  0  0  0  0  0  0
    1.5857   -0.1563    3.2349 C   0  0  0  0  0  0  0  0  0  0  0  0
   -0.5776    1.1896    1.9096 C   0  0  0  0  0  0  0  0  0  0  0  0
   -0.0841    1.4990    3.3383 C   0  0  0  0  0  0  0  0  0  0  0  0
   -1.6689   -0.6835   -2.8387 C   0  0  0  0  0  0  0  0  0  0  0  0
    0.4747   -1.0881   -0.6654 C   0  0  0  0  0  0  0  0  0  0  0  0
    1.7623   -0.5450   -0.6702 C   0  0  0  0  0  0  0  0  0  0  0  0
    0.2231   -2.2481   -1.3992 C   0  0  0  0  0  0  0  0  0  0  0  0
    2.7879   -1.1429   -1.4058 C   0  0  0  0  0  0  0  0  0  0  0  0
    2.5337   -2.3086   -2.1301 C   0  0  0  0  0  0  0  0  0  0  0  0
    1.2548   -2.8663   -2.1126 C   0  0  0  0  0  0  0  0  0  0  0  0
    3.8218   -3.0808   -3.0299 Cl  0  0  0  0  0  0  0  0  0  0  0  0
    1.3190    1.2332    3.4578 O   0  0  0  0  0  0  0  0  0  0  0  0
   -0.2384   -0.1965    1.5346 N   0  0  0  0  0  0  0  0  0  0  0  0
   -6.3148   -0.7027   -0.2156 H   0  0  0  0  0  0  0  0  0  0  0  0
   -8.4321    0.3765    0.2828 H   0  0  0  0  0  0  0  0  0  0  0  0
   -6.4766    4.0840    0.5821 H   0  0  0  0  0  0  0  0  0  0  0  0
   -4.3396    2.9765    0.2700 H   0  0  0  0  0  0  0  0  0  0  0  0
    1.3102   -1.5910    1.6675 H   0  0  0  0  0  0  0  0  0  0  0  0
    1.7887    0.0120    1.1167 H   0  0  0  0  0  0  0  0  0  0  0  0
    2.6306   -0.3442    3.3684 H   0  0  0  0  0  0  0  0  0  0  0  0
    1.0243   -0.7421    3.9324 H   0  0  0  0  0  0  0  0  0  0  0  0
   -0.1117    1.8644    1.2223 H   0  0  0  0  0  0  0  0  0  0  0  0
   -1.6407    1.3064    1.8778 H   0  0  0  0  0  0  0  0  0  0  0  0
   -0.6182    0.8869    4.0347 H   0  0  0  0  0  0  0  0  0  0  0  0
   -0.2571    2.5344    3.5455 H   0  0  0  0  0  0  0  0  0  0  0  0
   -2.2237   -0.3746   -3.6999 H   0  0  0  0  0  0  0  0  0  0  0  0
   -1.7446   -1.7450   -2.7275 H   0  0  0  0  0  0  0  0  0  0  0  0
   -0.6415   -0.4099   -2.9592 H   0  0  0  0  0  0  0  0  0  0  0  0
    1.9577    0.3082   -0.1235 H   0  0  0  0  0  0  0  0  0  0  0  0
   -0.7269   -2.6508   -1.4154 H   0  0  0  0  0  0  0  0  0  0  0  0
    3.7310   -0.7240   -1.4138 H   0  0  0  0  0  0  0  0  0  0  0  0
    1.0692   -3.7402   -2.6292 H   0  0  0  0  0  0  0  0  0  0  0  0
  1  5  1  0  0  0  0
  1  2  1  0  0  0  0
  2  3  1  0  0  0  0
  3  4  2  0  0  0  0
  4  5  1  0  0  0  0
  4 19  1  0  0  0  0
  6  1  2  0  0  0  0
  7  5  2  0  0  0  0
  8  9  2  0  0  0  0
  8  2  1  0  0  0  0
  8 14  1  0  0  0  0
  9 10  1  0  0  0  0
  9 29  1  0  0  0  0
 10 11  2  0  0  0  0
 10 30  1  0  0  0  0
 11 13  1  0  0  0  0
 12 11  1  0  0  0  0
 13 14  2  0  0  0  0
 13 31  1  0  0  0  0
 14 32  1  0  0  0  0
 15 16  1  0  0  0  0
 15 33  1  0  0  0  0
 15 34  1  0  0  0  0
 16 35  1  0  0  0  0
 16 36  1  0  0  0  0
 17 37  1  0  0  0  0
 17 38  1  0  0  0  0
 18 17  1  0  0  0  0
 18 39  1  0  0  0  0
 18 40  1  0  0  0  0
 19 41  1  0  0  0  0
 19 42  1  0  0  0  0
 19 43  1  0  0  0  0
 20  7  1  0  0  0  0
 21 20  1  0  0  0  0
 21 44  1  0  0  0  0
 22 20  2  0  0  0  0
 22 45  1  0  0  0  0
 23 21  2  0  0  0  0
 23 46  1  0  0  0  0
 24 23  1  0  0  0  0
 25 24  2  0  0  0  0
 25 22  1  0  0  0  0
 25 47  1  0  0  0  0
 26 24  1  0  0  0  0
 27 16  1  0  0  0  0
 27 18  1  0  0  0  0
 28  7  1  0  0  0  0
 28 15  1  0  0  0  0
 28 17  1  0  0  0  0
M  END
$$$$
