# Supplementary material for: Combined computational and classical medicinal chemistry procedure to disclose novel pyrrole-based compounds as potential antituberculosis agents
Source: J Comput Aided Mol Des. 2026 Apr 6;40(1):92. doi: 10.1007/s10822-026-00794-6 (PMC13053371; doi:10.1007/s10822-026-00794-6)
Supplement: Supplementary file 2 — Supplementary Material 2 [file 10822_2026_794_MOESM2_ESM.zip › Dataset.M_3-D_QSAR_Splitted_170/mols/TrainingSet/BMC2009_5h.sdf]

string
 OpenBabel10172509163D

 42 44  0  0  0  0  0  0  0  0999 V2000
   -2.5181    0.5260    0.4918 C   0  0  0  0  0  0  0  0  0  0  0  0
   -3.6737    0.4268   -0.1933 N   0  0  0  0  0  0  0  0  0  0  0  0
   -3.4157   -0.1447   -1.4585 N   0  0  0  0  0  0  0  0  0  0  0  0
   -2.1817   -0.4007   -1.6026 C   0  0  0  0  0  0  0  0  0  0  0  0
   -1.4218   -0.1059   -0.3108 C   0  0  0  0  0  0  0  0  0  0  0  0
   -2.3520    1.2119    1.4870 O   0  0  0  0  0  0  0  0  0  0  0  0
   -0.1301   -0.2195    0.1280 C   0  0  0  0  0  0  0  0  0  0  0  0
   -4.9378    1.0517   -0.0043 C   0  0  0  0  0  0  0  0  0  0  0  0
   -6.1200    0.3110    0.0770 C   0  0  0  0  0  0  0  0  0  0  0  0
   -7.3434    0.9449    0.3059 C   0  0  0  0  0  0  0  0  0  0  0  0
   -7.3956    2.3306    0.4597 C   0  0  0  0  0  0  0  0  0  0  0  0
   -6.2240    3.0863    0.3925 C   0  0  0  0  0  0  0  0  0  0  0  0
   -4.9964    2.4401    0.1915 C   0  0  0  0  0  0  0  0  0  0  0  0
   -0.4355   -0.0712    2.5454 C   0  0  0  0  0  0  0  0  0  0  0  0
    0.7843    1.7022    1.4758 C   0  0  0  0  0  0  0  0  0  0  0  0
   -2.0951   -1.3572   -2.7886 C   0  0  0  0  0  0  0  0  0  0  0  0
    0.9086   -0.9488   -0.7456 C   0  0  0  0  0  0  0  0  0  0  0  0
    2.2171   -0.4414   -0.8044 C   0  0  0  0  0  0  0  0  0  0  0  0
    0.7956   -2.2184   -1.3466 C   0  0  0  0  0  0  0  0  0  0  0  0
    3.2357   -1.0240   -1.5669 C   0  0  0  0  0  0  0  0  0  0  0  0
    3.0930   -2.3171   -2.0596 C   0  0  0  0  0  0  0  0  0  0  0  0
    1.8751   -2.9499   -1.8441 C   0  0  0  0  0  0  0  0  0  0  0  0
    4.3395   -3.0818   -3.0250 Cl  0  0  0  0  0  0  0  0  0  0  0  0
    0.1931    0.3639    1.3040 N   0  0  0  0  0  0  0  0  0  0  0  0
   -8.9325    3.1281    0.7279 Cl  0  0  0  0  0  0  0  0  0  0  0  0
   -6.0888   -0.7146   -0.0332 H   0  0  0  0  0  0  0  0  0  0  0  0
   -8.2101    0.3874    0.3613 H   0  0  0  0  0  0  0  0  0  0  0  0
   -6.2612    4.1130    0.4901 H   0  0  0  0  0  0  0  0  0  0  0  0
   -4.1246    2.9924    0.1875 H   0  0  0  0  0  0  0  0  0  0  0  0
   -0.8608   -1.0434    2.4082 H   0  0  0  0  0  0  0  0  0  0  0  0
   -1.2059    0.6201    2.8165 H   0  0  0  0  0  0  0  0  0  0  0  0
    0.2989   -0.1096    3.3227 H   0  0  0  0  0  0  0  0  0  0  0  0
    1.2421    2.0103    0.5590 H   0  0  0  0  0  0  0  0  0  0  0  0
    1.5225    1.6693    2.2497 H   0  0  0  0  0  0  0  0  0  0  0  0
    0.0177    2.3991    1.7435 H   0  0  0  0  0  0  0  0  0  0  0  0
   -2.8985   -1.1582   -3.4667 H   0  0  0  0  0  0  0  0  0  0  0  0
   -2.1650   -2.3661   -2.4390 H   0  0  0  0  0  0  0  0  0  0  0  0
   -1.1610   -1.2180   -3.2916 H   0  0  0  0  0  0  0  0  0  0  0  0
    2.4388    0.4049   -0.2569 H   0  0  0  0  0  0  0  0  0  0  0  0
   -0.1459   -2.6340   -1.4238 H   0  0  0  0  0  0  0  0  0  0  0  0
    4.0973   -0.4915   -1.7647 H   0  0  0  0  0  0  0  0  0  0  0  0
    1.7692   -3.9554   -2.0508 H   0  0  0  0  0  0  0  0  0  0  0  0
  1  5  1  0  0  0  0
  1  2  1  0  0  0  0
  2  3  1  0  0  0  0
  3  4  2  0  0  0  0
  4  5  1  0  0  0  0
  4 16  1  0  0  0  0
  6  1  2  0  0  0  0
  7  5  2  0  0  0  0
  8  9  2  0  0  0  0
  8  2  1  0  0  0  0
  8 13  1  0  0  0  0
  9 10  1  0  0  0  0
  9 26  1  0  0  0  0
 10 11  2  0  0  0  0
 10 27  1  0  0  0  0
 11 12  1  0  0  0  0
 11 25  1  0  0  0  0
 12 13  2  0  0  0  0
 12 28  1  0  0  0  0
 13 29  1  0  0  0  0
 14 30  1  0  0  0  0
 14 31  1  0  0  0  0
 14 32  1  0  0  0  0
 15 33  1  0  0  0  0
 15 34  1  0  0  0  0
 15 35  1  0  0  0  0
 16 36  1  0  0  0  0
 16 37  1  0  0  0  0
 16 38  1  0  0  0  0
 17  7  1  0  0  0  0
 18 17  1  0  0  0  0
 18 39  1  0  0  0  0
 19 17  2  0  0  0  0
 19 40  1  0  0  0  0
 20 18  2  0  0  0  0
 20 41  1  0  0  0  0
 21 20  1  0  0  0  0
 22 21  2  0  0  0  0
 22 19  1  0  0  0  0
 22 42  1  0  0  0  0
 23 21  1  0  0  0  0
 24  7  1  0  0  0  0
 24 14  1  0  0  0  0
 24 15  1  0  0  0  0
M  END
$$$$
