# Supplementary material for: Combined computational and classical medicinal chemistry procedure to disclose novel pyrrole-based compounds as potential antituberculosis agents
Source: J Comput Aided Mol Des. 2026 Apr 6;40(1):92. doi: 10.1007/s10822-026-00794-6 (PMC13053371; doi:10.1007/s10822-026-00794-6)
Supplement: Supplementary file 2 — Supplementary Material 2 [file 10822_2026_794_MOESM2_ESM.zip › Dataset.M_3-D_QSAR_Splitted_170/mols/TrainingSet/BMC2009_5k.sdf]

string
 OpenBabel10172509163D

 48 50  0  0  0  0  0  0  0  0999 V2000
   -0.1543   -0.1852   -0.1076 C   0  0  0  0  0  0  0  0  0  0  0  0
    0.1193   -1.2576   -0.8613 N   0  0  0  0  0  0  0  0  0  0  0  0
   -1.0401   -1.7497   -1.5162 N   0  0  0  0  0  0  0  0  0  0  0  0
   -2.0340   -1.0269   -1.2103 C   0  0  0  0  0  0  0  0  0  0  0  0
   -1.6078    0.0403   -0.2532 C   0  0  0  0  0  0  0  0  0  0  0  0
    0.6488    0.5925    0.3807 O   0  0  0  0  0  0  0  0  0  0  0  0
   -2.2744    1.0555    0.3272 C   0  0  0  0  0  0  0  0  0  0  0  0
    1.3739   -1.7575   -1.2788 C   0  0  0  0  0  0  0  0  0  0  0  0
    2.4998   -0.9346   -1.2379 C   0  0  0  0  0  0  0  0  0  0  0  0
    3.7060   -1.3752   -1.7851 C   0  0  0  0  0  0  0  0  0  0  0  0
    3.7682   -2.6105   -2.4322 C   0  0  0  0  0  0  0  0  0  0  0  0
    2.6180   -3.3903   -2.5565 C   0  0  0  0  0  0  0  0  0  0  0  0
    1.4174   -2.9518   -1.9992 C   0  0  0  0  0  0  0  0  0  0  0  0
   -1.6500    3.3139    0.3002 C   0  0  0  0  0  0  0  0  0  0  0  0
   -0.2703    1.5849    1.5028 C   0  0  0  0  0  0  0  0  0  0  0  0
   -3.3641   -1.6515   -1.5187 C   0  0  0  0  0  0  0  0  0  0  0  0
   -3.7860    1.1334    0.2239 C   0  0  0  0  0  0  0  0  0  0  0  0
   -4.3585    2.3113   -0.2697 C   0  0  0  0  0  0  0  0  0  0  0  0
   -4.6316    0.1108    0.6645 C   0  0  0  0  0  0  0  0  0  0  0  0
   -5.7477    2.4836   -0.2873 C   0  0  0  0  0  0  0  0  0  0  0  0
   -6.5782    1.4533    0.1399 C   0  0  0  0  0  0  0  0  0  0  0  0
   -6.0192    0.2644    0.6126 C   0  0  0  0  0  0  0  0  0  0  0  0
   -8.3179    1.6619    0.1032 Cl  0  0  0  0  0  0  0  0  0  0  0  0
   -1.5948    2.0022    0.9827 N   0  0  0  0  0  0  0  0  0  0  0  0
    5.2840   -3.1770   -3.0985 Cl  0  0  0  0  0  0  0  0  0  0  0  0
   -0.1869    0.0495    1.4329 C   0  0  0  0  0  0  0  0  0  0  0  0
    0.1605   -0.3732   -0.0162 C   0  0  0  0  0  0  0  0  0  0  0  0
    2.4409   -0.0005   -0.8032 H   0  0  0  0  0  0  0  0  0  0  0  0
    4.5514   -0.7879   -1.7113 H   0  0  0  0  0  0  0  0  0  0  0  0
    2.6557   -4.2903   -3.0601 H   0  0  0  0  0  0  0  0  0  0  0  0
    0.5590   -3.5118   -2.1198 H   0  0  0  0  0  0  0  0  0  0  0  0
   -2.6506    3.5032   -0.0284 H   0  0  0  0  0  0  0  0  0  0  0  0
   -0.9930    3.3045   -0.5443 H   0  0  0  0  0  0  0  0  0  0  0  0
   -1.3463    4.0826    0.9797 H   0  0  0  0  0  0  0  0  0  0  0  0
    0.5055    2.0171    0.9060 H   0  0  0  0  0  0  0  0  0  0  0  0
   -0.1496    1.9155    2.5133 H   0  0  0  0  0  0  0  0  0  0  0  0
   -3.2420   -2.3926   -2.2808 H   0  0  0  0  0  0  0  0  0  0  0  0
   -4.0418   -0.8971   -1.8601 H   0  0  0  0  0  0  0  0  0  0  0  0
   -3.7564   -2.1099   -0.6350 H   0  0  0  0  0  0  0  0  0  0  0  0
   -3.7480    3.0634   -0.6257 H   0  0  0  0  0  0  0  0  0  0  0  0
   -4.2272   -0.7650    1.0312 H   0  0  0  0  0  0  0  0  0  0  0  0
   -6.1545    3.3731   -0.6165 H   0  0  0  0  0  0  0  0  0  0  0  0
   -6.6334   -0.5039    0.9249 H   0  0  0  0  0  0  0  0  0  0  0  0
   -1.1287   -0.3737    1.7137 H   0  0  0  0  0  0  0  0  0  0  0  0
    0.5704   -0.3015    2.1024 H   0  0  0  0  0  0  0  0  0  0  0  0
   -0.5989   -0.0205   -0.6824 H   0  0  0  0  0  0  0  0  0  0  0  0
    0.2170   -1.4402   -0.0727 H   0  0  0  0  0  0  0  0  0  0  0  0
    1.1034    0.0491   -0.2946 H   0  0  0  0  0  0  0  0  0  0  0  0
  1  5  1  0  0  0  0
  1  2  1  0  0  0  0
  2  3  1  0  0  0  0
  3  4  2  0  0  0  0
  4  5  1  0  0  0  0
  4 16  1  0  0  0  0
  6  1  2  0  0  0  0
  7  5  2  0  0  0  0
  8  9  2  0  0  0  0
  8  2  1  0  0  0  0
  8 13  1  0  0  0  0
  9 10  1  0  0  0  0
  9 28  1  0  0  0  0
 10 11  2  0  0  0  0
 10 29  1  0  0  0  0
 11 12  1  0  0  0  0
 11 25  1  0  0  0  0
 12 13  2  0  0  0  0
 12 30  1  0  0  0  0
 13 31  1  0  0  0  0
 14 32  1  0  0  0  0
 14 33  1  0  0  0  0
 14 34  1  0  0  0  0
 15 26  1  0  0  0  0
 15 35  1  0  0  0  0
 15 36  1  0  0  0  0
 16 37  1  0  0  0  0
 16 38  1  0  0  0  0
 16 39  1  0  0  0  0
 17  7  1  0  0  0  0
 18 17  1  0  0  0  0
 18 40  1  0  0  0  0
 19 17  2  0  0  0  0
 19 41  1  0  0  0  0
 20 18  2  0  0  0  0
 20 42  1  0  0  0  0
 21 20  1  0  0  0  0
 22 21  2  0  0  0  0
 22 19  1  0  0  0  0
 22 43  1  0  0  0  0
 23 21  1  0  0  0  0
 24  7  1  0  0  0  0
 24 14  1  0  0  0  0
 24 15  1  0  0  0  0
 26 44  1  0  0  0  0
 26 45  1  0  0  0  0
 27 26  1  0  0  0  0
 27 46  1  0  0  0  0
 27 47  1  0  0  0  0
 27 48  1  0  0  0  0
M  END
$$$$
