# Supplementary material for: Combined computational and classical medicinal chemistry procedure to disclose novel pyrrole-based compounds as potential antituberculosis agents
Source: J Comput Aided Mol Des. 2026 Apr 6;40(1):92. doi: 10.1007/s10822-026-00794-6 (PMC13053371; doi:10.1007/s10822-026-00794-6)
Supplement: Supplementary file 2 — Supplementary Material 2 [file 10822_2026_794_MOESM2_ESM.zip › Dataset.M_3-D_QSAR_Splitted_170/mols/TrainingSet/BMC2009_9b.sdf]

string
 OpenBabel10172509163D

 42 44  0  0  0  0  0  0  0  0999 V2000
   -0.2660   -1.5744   -1.0316 C   0  0  0  0  0  0  0  0  0  0  0  0
    1.0011   -1.2411   -0.7553 N   0  0  0  0  0  0  0  0  0  0  0  0
    1.0449   -0.1881    0.2199 N   0  0  0  0  0  0  0  0  0  0  0  0
   -0.1374    0.1698    0.5244 C   0  0  0  0  0  0  0  0  0  0  0  0
   -1.1037   -0.6548   -0.2431 C   0  0  0  0  0  0  0  0  0  0  0  0
   -0.6932   -2.3930   -1.8280 O   0  0  0  0  0  0  0  0  0  0  0  0
   -2.4357   -0.6546   -0.3588 C   0  0  0  0  0  0  0  0  0  0  0  0
    2.2038   -1.6463   -1.3947 C   0  0  0  0  0  0  0  0  0  0  0  0
    2.1691   -2.3912   -2.5762 C   0  0  0  0  0  0  0  0  0  0  0  0
    3.3533   -2.7268   -3.2357 C   0  0  0  0  0  0  0  0  0  0  0  0
    4.5827   -2.3298   -2.7111 C   0  0  0  0  0  0  0  0  0  0  0  0
    6.0663   -2.7478   -3.5400 Cl  0  0  0  0  0  0  0  0  0  0  0  0
    4.6256   -1.5889   -1.5285 C   0  0  0  0  0  0  0  0  0  0  0  0
    3.4370   -1.2388   -0.8815 C   0  0  0  0  0  0  0  0  0  0  0  0
   -3.5897    1.2752   -0.8041 C   0  0  0  0  0  0  0  0  0  0  0  0
   -4.7501    2.1876   -0.3494 C   0  0  0  0  0  0  0  0  0  0  0  0
   -5.9245    1.3630   -0.0085 N   0  3  0  0  0  0  0  0  0  0  0  0
   -4.4626   -0.4693    0.7117 C   0  0  0  0  0  0  0  0  0  0  0  0
   -5.5660    0.5158    1.1445 C   0  0  0  0  0  0  0  0  0  0  0  0
   -7.1201    2.1812    0.2751 C   0  0  0  0  0  0  0  0  0  0  0  0
   -0.3845    1.1416    1.6459 C   0  0  0  0  0  0  0  0  0  0  0  0
   -3.2641    0.2328    0.1945 N   0  0  0  0  0  0  0  0  0  0  0  0
   -2.8597   -1.4059   -0.9251 H   0  0  0  0  0  0  0  0  0  0  0  0
    1.2624   -2.6954   -2.9640 H   0  0  0  0  0  0  0  0  0  0  0  0
    3.3185   -3.2695   -4.1128 H   0  0  0  0  0  0  0  0  0  0  0  0
    5.5338   -1.3001   -1.1325 H   0  0  0  0  0  0  0  0  0  0  0  0
    3.4711   -0.6748   -0.0179 H   0  0  0  0  0  0  0  0  0  0  0  0
   -2.7213    1.8791   -0.9654 H   0  0  0  0  0  0  0  0  0  0  0  0
   -3.8973    0.7808   -1.7018 H   0  0  0  0  0  0  0  0  0  0  0  0
   -5.0053    2.8603   -1.1414 H   0  0  0  0  0  0  0  0  0  0  0  0
   -4.4464    2.7459    0.5114 H   0  0  0  0  0  0  0  0  0  0  0  0
   -6.1719    0.7818   -0.8094 H   0  0  0  0  0  0  0  0  0  0  0  0
   -4.8492   -1.1052   -0.0571 H   0  0  0  0  0  0  0  0  0  0  0  0
   -4.1692   -1.0356    1.5708 H   0  0  0  0  0  0  0  0  0  0  0  0
   -6.4266   -0.0292    1.4719 H   0  0  0  0  0  0  0  0  0  0  0  0
   -5.2134    1.1265    1.9492 H   0  0  0  0  0  0  0  0  0  0  0  0
   -6.9255    2.8190    1.1119 H   0  0  0  0  0  0  0  0  0  0  0  0
   -7.9462    1.5395    0.5002 H   0  0  0  0  0  0  0  0  0  0  0  0
   -7.3551    2.7781   -0.5813 H   0  0  0  0  0  0  0  0  0  0  0  0
    0.5465    1.5603    1.9667 H   0  0  0  0  0  0  0  0  0  0  0  0
   -0.8470    0.6312    2.4647 H   0  0  0  0  0  0  0  0  0  0  0  0
   -1.0287    1.9245    1.3040 H   0  0  0  0  0  0  0  0  0  0  0  0
  1  5  1  0  0  0  0
  1  2  1  0  0  0  0
  2  3  1  0  0  0  0
  3  4  2  0  0  0  0
  4  5  1  0  0  0  0
  4 21  1  0  0  0  0
  6  1  2  0  0  0  0
  7  5  2  0  0  0  0
  7 23  1  0  0  0  0
  8  9  2  0  0  0  0
  8  2  1  0  0  0  0
  8 14  1  0  0  0  0
  9 10  1  0  0  0  0
  9 24  1  0  0  0  0
 10 11  2  0  0  0  0
 10 25  1  0  0  0  0
 11 13  1  0  0  0  0
 12 11  1  0  0  0  0
 13 14  2  0  0  0  0
 13 26  1  0  0  0  0
 14 27  1  0  0  0  0
 15 16  1  0  0  0  0
 15 28  1  0  0  0  0
 15 29  1  0  0  0  0
 16 17  1  0  0  0  0
 16 30  1  0  0  0  0
 16 31  1  0  0  0  0
 17 19  1  0  0  0  0
 17 32  1  0  0  0  0
 18 33  1  0  0  0  0
 18 34  1  0  0  0  0
 19 18  1  0  0  0  0
 19 35  1  0  0  0  0
 19 36  1  0  0  0  0
 20 17  1  0  0  0  0
 20 37  1  0  0  0  0
 20 38  1  0  0  0  0
 20 39  1  0  0  0  0
 21 40  1  0  0  0  0
 21 41  1  0  0  0  0
 21 42  1  0  0  0  0
 22  7  1  0  0  0  0
 22 15  1  0  0  0  0
 22 18  1  0  0  0  0
M  CHG  1  17   1
M  END
$$$$
