# Supplementary material for: Combined computational and classical medicinal chemistry procedure to disclose novel pyrrole-based compounds as potential antituberculosis agents
Source: J Comput Aided Mol Des. 2026 Apr 6;40(1):92. doi: 10.1007/s10822-026-00794-6 (PMC13053371; doi:10.1007/s10822-026-00794-6)
Supplement: Supplementary file 2 — Supplementary Material 2 [file 10822_2026_794_MOESM2_ESM.zip › Dataset.M_3-D_QSAR_Splitted_170/mols/TrainingSet/BMC2009_9c.sdf]

string
 OpenBabel10172509163D

 37 39  0  0  0  0  0  0  0  0999 V2000
   -0.5305   -1.2975   -0.8235 C   0  0  0  0  0  0  0  0  0  0  0  0
    0.7434   -1.2091   -0.4303 N   0  0  0  0  0  0  0  0  0  0  0  0
    0.8689   -0.2101    0.5784 N   0  0  0  0  0  0  0  0  0  0  0  0
   -0.2691    0.2721    0.8793 C   0  0  0  0  0  0  0  0  0  0  0  0
   -1.3251   -0.3808    0.0278 C   0  0  0  0  0  0  0  0  0  0  0  0
   -0.9458   -1.9013   -1.8003 O   0  0  0  0  0  0  0  0  0  0  0  0
   -2.6581   -0.3282   -0.1813 C   0  0  0  0  0  0  0  0  0  0  0  0
    1.8980   -1.5516   -1.1764 C   0  0  0  0  0  0  0  0  0  0  0  0
    2.8568   -0.5798   -1.4733 C   0  0  0  0  0  0  0  0  0  0  0  0
    4.0115   -0.9304   -2.1756 C   0  0  0  0  0  0  0  0  0  0  0  0
    4.2273   -2.2591   -2.5490 C   0  0  0  0  0  0  0  0  0  0  0  0
    5.6799   -2.6982   -3.4138 Cl  0  0  0  0  0  0  0  0  0  0  0  0
    3.2837   -3.2339   -2.2227 C   0  0  0  0  0  0  0  0  0  0  0  0
    2.1179   -2.8805   -1.5441 C   0  0  0  0  0  0  0  0  0  0  0  0
   -3.9436    1.5134   -0.7453 C   0  0  0  0  0  0  0  0  0  0  0  0
   -5.1692    2.3845   -0.4268 C   0  0  0  0  0  0  0  0  0  0  0  0
   -4.7899   -0.2065    0.7479 C   0  0  0  0  0  0  0  0  0  0  0  0
   -5.9691    0.7499    1.0384 C   0  0  0  0  0  0  0  0  0  0  0  0
   -0.2462    1.0976    2.1490 C   0  0  0  0  0  0  0  0  0  0  0  0
   -3.5933    0.5181    0.2664 N   0  0  0  0  0  0  0  0  0  0  0  0
   -6.2791    1.5434   -0.1110 O   0  0  0  0  0  0  0  0  0  0  0  0
   -3.0204   -1.0737   -0.7961 H   0  0  0  0  0  0  0  0  0  0  0  0
    2.7116    0.3970   -1.1736 H   0  0  0  0  0  0  0  0  0  0  0  0
    4.7063   -0.2072   -2.4191 H   0  0  0  0  0  0  0  0  0  0  0  0
    3.4490   -4.2185   -2.4841 H   0  0  0  0  0  0  0  0  0  0  0  0
    1.4169   -3.6019   -1.3134 H   0  0  0  0  0  0  0  0  0  0  0  0
   -3.1028    2.1628   -0.8726 H   0  0  0  0  0  0  0  0  0  0  0  0
   -4.2002    0.9587   -1.6236 H   0  0  0  0  0  0  0  0  0  0  0  0
   -5.4091    2.9880   -1.2772 H   0  0  0  0  0  0  0  0  0  0  0  0
   -4.9510    3.0172    0.4080 H   0  0  0  0  0  0  0  0  0  0  0  0
   -5.0918   -0.9098    0.0002 H   0  0  0  0  0  0  0  0  0  0  0  0
   -4.5318   -0.6995    1.6618 H   0  0  0  0  0  0  0  0  0  0  0  0
   -5.7042    1.3962    1.8490 H   0  0  0  0  0  0  0  0  0  0  0  0
   -6.8287    0.1651    1.2916 H   0  0  0  0  0  0  0  0  0  0  0  0
    0.7647    1.3512    2.3914 H   0  0  0  0  0  0  0  0  0  0  0  0
   -0.6738    0.5317    2.9501 H   0  0  0  0  0  0  0  0  0  0  0  0
   -0.8133    1.9931    2.0025 H   0  0  0  0  0  0  0  0  0  0  0  0
  1  5  1  0  0  0  0
  1  2  1  0  0  0  0
  2  3  1  0  0  0  0
  3  4  2  0  0  0  0
  4  5  1  0  0  0  0
  4 19  1  0  0  0  0
  6  1  2  0  0  0  0
  7  5  2  0  0  0  0
  7 22  1  0  0  0  0
  8  9  2  0  0  0  0
  8  2  1  0  0  0  0
  8 14  1  0  0  0  0
  9 10  1  0  0  0  0
  9 23  1  0  0  0  0
 10 11  2  0  0  0  0
 10 24  1  0  0  0  0
 11 13  1  0  0  0  0
 12 11  1  0  0  0  0
 13 14  2  0  0  0  0
 13 25  1  0  0  0  0
 14 26  1  0  0  0  0
 15 16  1  0  0  0  0
 15 27  1  0  0  0  0
 15 28  1  0  0  0  0
 16 29  1  0  0  0  0
 16 30  1  0  0  0  0
 17 31  1  0  0  0  0
 17 32  1  0  0  0  0
 18 17  1  0  0  0  0
 18 33  1  0  0  0  0
 18 34  1  0  0  0  0
 19 35  1  0  0  0  0
 19 36  1  0  0  0  0
 19 37  1  0  0  0  0
 20  7  1  0  0  0  0
 20 15  1  0  0  0  0
 20 17  1  0  0  0  0
 21 16  1  0  0  0  0
 21 18  1  0  0  0  0
M  END
$$$$
