# Supplementary material for: Combined computational and classical medicinal chemistry procedure to disclose novel pyrrole-based compounds as potential antituberculosis agents
Source: J Comput Aided Mol Des. 2026 Apr 6;40(1):92. doi: 10.1007/s10822-026-00794-6 (PMC13053371; doi:10.1007/s10822-026-00794-6)
Supplement: Supplementary file 2 — Supplementary Material 2 [file 10822_2026_794_MOESM2_ESM.zip › Dataset.M_3-D_QSAR_Splitted_170/mols/TrainingSet/BMC2009_9d.sdf]

string
 OpenBabel10172509163D

 43 45  0  0  0  0  0  0  0  0999 V2000
   -0.0654   -1.9564   -0.8936 C   0  0  0  0  0  0  0  0  0  0  0  0
    1.1300   -1.4017   -0.6551 N   0  0  0  0  0  0  0  0  0  0  0  0
    0.9765   -0.1863    0.0732 N   0  0  0  0  0  0  0  0  0  0  0  0
   -0.2523    0.0394    0.2986 C   0  0  0  0  0  0  0  0  0  0  0  0
   -1.0770   -1.0485   -0.3046 C   0  0  0  0  0  0  0  0  0  0  0  0
   -0.3053   -2.8456   -1.6942 O   0  0  0  0  0  0  0  0  0  0  0  0
   -2.3857   -1.2810   -0.5094 C   0  0  0  0  0  0  0  0  0  0  0  0
    2.3292   -1.5928   -1.3869 C   0  0  0  0  0  0  0  0  0  0  0  0
    3.1910   -0.5153   -1.6058 C   0  0  0  0  0  0  0  0  0  0  0  0
    4.3838   -0.6990   -2.3065 C   0  0  0  0  0  0  0  0  0  0  0  0
    4.7485   -1.9748   -2.7377 C   0  0  0  0  0  0  0  0  0  0  0  0
    6.2579   -2.2135   -3.5922 Cl  0  0  0  0  0  0  0  0  0  0  0  0
    3.9078   -3.0599   -2.4852 C   0  0  0  0  0  0  0  0  0  0  0  0
    2.6875   -2.8653   -1.8353 C   0  0  0  0  0  0  0  0  0  0  0  0
   -4.5699   -0.7937    0.3581 C   0  0  0  0  0  0  0  0  0  0  0  0
   -5.7568    0.1904    0.2153 C   0  0  0  0  0  0  0  0  0  0  0  0
   -3.0072    0.9588   -0.5690 C   0  0  0  0  0  0  0  0  0  0  0  0
   -4.2225    1.8433   -0.8959 C   0  0  0  0  0  0  0  0  0  0  0  0
   -5.9227    2.6078    0.6336 C   0  0  0  0  0  0  0  0  0  0  0  0
   -0.5524    1.0762    1.3443 C   0  0  0  0  0  0  0  0  0  0  0  0
   -3.4326   -0.4495   -0.5182 N   0  0  0  0  0  0  0  0  0  0  0  0
   -5.3260    3.5832    1.0606 O   0  0  0  0  0  0  0  0  0  0  0  0
   -7.4246    2.6587    0.7252 C   0  0  0  0  0  0  0  0  0  0  0  0
   -5.2692    1.5586    0.0709 N   0  0  0  0  0  0  0  0  0  0  0  0
   -2.6220   -2.2691   -0.6905 H   0  0  0  0  0  0  0  0  0  0  0  0
    2.9445    0.4207   -1.2477 H   0  0  0  0  0  0  0  0  0  0  0  0
    4.9955    0.1080   -2.5055 H   0  0  0  0  0  0  0  0  0  0  0  0
    4.1888   -4.0083   -2.7796 H   0  0  0  0  0  0  0  0  0  0  0  0
    2.0498   -3.6629   -1.6863 H   0  0  0  0  0  0  0  0  0  0  0  0
   -4.9091   -1.7771    0.1075 H   0  0  0  0  0  0  0  0  0  0  0  0
   -4.2254   -0.7383    1.3696 H   0  0  0  0  0  0  0  0  0  0  0  0
   -6.3745    0.1264    1.0866 H   0  0  0  0  0  0  0  0  0  0  0  0
   -6.3210   -0.0706   -0.6556 H   0  0  0  0  0  0  0  0  0  0  0  0
   -2.6015    1.2444    0.3790 H   0  0  0  0  0  0  0  0  0  0  0  0
   -2.2599    1.0813   -1.3249 H   0  0  0  0  0  0  0  0  0  0  0  0
   -4.5732    1.6254   -1.8830 H   0  0  0  0  0  0  0  0  0  0  0  0
   -3.9489    2.8767   -0.8485 H   0  0  0  0  0  0  0  0  0  0  0  0
    0.3144    1.6828    1.5042 H   0  0  0  0  0  0  0  0  0  0  0  0
   -0.8226    0.5920    2.2594 H   0  0  0  0  0  0  0  0  0  0  0  0
   -1.3626    1.6920    1.0138 H   0  0  0  0  0  0  0  0  0  0  0  0
   -7.7222    3.5693    1.2018 H   0  0  0  0  0  0  0  0  0  0  0  0
   -7.7755    1.8254    1.2974 H   0  0  0  0  0  0  0  0  0  0  0  0
   -7.8435    2.6175   -0.2585 H   0  0  0  0  0  0  0  0  0  0  0  0
  1  5  1  0  0  0  0
  1  2  1  0  0  0  0
  2  3  1  0  0  0  0
  3  4  2  0  0  0  0
  4  5  1  0  0  0  0
  4 20  1  0  0  0  0
  6  1  2  0  0  0  0
  7  5  2  0  0  0  0
  7 25  1  0  0  0  0
  8  9  2  0  0  0  0
  8  2  1  0  0  0  0
  8 14  1  0  0  0  0
  9 10  1  0  0  0  0
  9 26  1  0  0  0  0
 10 11  2  0  0  0  0
 10 27  1  0  0  0  0
 11 13  1  0  0  0  0
 12 11  1  0  0  0  0
 13 14  2  0  0  0  0
 13 28  1  0  0  0  0
 14 29  1  0  0  0  0
 15 16  1  0  0  0  0
 15 30  1  0  0  0  0
 15 31  1  0  0  0  0
 16 32  1  0  0  0  0
 16 33  1  0  0  0  0
 17 34  1  0  0  0  0
 17 35  1  0  0  0  0
 18 17  1  0  0  0  0
 18 36  1  0  0  0  0
 18 37  1  0  0  0  0
 19 22  2  0  0  0  0
 20 38  1  0  0  0  0
 20 39  1  0  0  0  0
 20 40  1  0  0  0  0
 21  7  1  0  0  0  0
 21 15  1  0  0  0  0
 21 17  1  0  0  0  0
 23 19  1  0  0  0  0
 23 41  1  0  0  0  0
 23 42  1  0  0  0  0
 23 43  1  0  0  0  0
 24 19  1  0  0  0  0
 24 16  1  0  0  0  0
 24 18  1  0  0  0  0
M  END
$$$$
