# Supplementary material for: Combined computational and classical medicinal chemistry procedure to disclose novel pyrrole-based compounds as potential antituberculosis agents
Source: J Comput Aided Mol Des. 2026 Apr 6;40(1):92. doi: 10.1007/s10822-026-00794-6 (PMC13053371; doi:10.1007/s10822-026-00794-6)
Supplement: Supplementary file 2 — Supplementary Material 2 [file 10822_2026_794_MOESM2_ESM.zip › Dataset.M_3-D_QSAR_Splitted_170/mols/TrainingSet/BMC2009_9f.sdf]

string
 OpenBabel10172509163D

 46 48  0  0  0  0  0  0  0  0999 V2000
    0.0415   -2.0212   -1.1716 C   0  0  0  0  0  0  0  0  0  0  0  0
    1.2169   -1.4944   -0.8037 N   0  0  0  0  0  0  0  0  0  0  0  0
    1.0023   -0.3363    0.0111 N   0  0  0  0  0  0  0  0  0  0  0  0
   -0.2426   -0.1266    0.1688 C   0  0  0  0  0  0  0  0  0  0  0  0
   -1.0054   -1.1640   -0.5813 C   0  0  0  0  0  0  0  0  0  0  0  0
   -0.1451   -2.8605   -2.0382 O   0  0  0  0  0  0  0  0  0  0  0  0
   -2.2992   -1.3566   -0.8796 C   0  0  0  0  0  0  0  0  0  0  0  0
    2.4663   -1.6551   -1.4500 C   0  0  0  0  0  0  0  0  0  0  0  0
    3.2836   -0.5500   -1.7065 C   0  0  0  0  0  0  0  0  0  0  0  0
    4.5031   -0.7173   -2.3639 C   0  0  0  0  0  0  0  0  0  0  0  0
    4.9253   -1.9953   -2.7410 C   0  0  0  0  0  0  0  0  0  0  0  0
    6.4630   -2.2082   -3.5506 Cl  0  0  0  0  0  0  0  0  0  0  0  0
    4.1179   -3.1012   -2.4733 C   0  0  0  0  0  0  0  0  0  0  0  0
    2.8836   -2.9263   -1.8480 C   0  0  0  0  0  0  0  0  0  0  0  0
   -4.0313   -0.7660    0.6541 C   0  0  0  0  0  0  0  0  0  0  0  0
   -5.2355    0.2031    0.7791 C   0  0  0  0  0  0  0  0  0  0  0  0
   -3.1103    0.8216   -1.1510 C   0  0  0  0  0  0  0  0  0  0  0  0
   -4.3775    1.6663   -0.9302 C   0  0  0  0  0  0  0  0  0  0  0  0
   -5.7254    2.6634    0.8681 C   0  0  0  0  0  0  0  0  0  0  0  0
   -0.6666    0.7657    1.3071 C   0  0  0  0  0  0  0  0  0  0  0  0
   -3.3192   -0.5376   -0.6197 N   0  0  0  0  0  0  0  0  0  0  0  0
   -7.1996    2.4036    0.4812 C   0  0  0  0  0  0  0  0  0  0  0  0
   -4.7887    1.5815    0.4856 N   0  3  0  0  0  0  0  0  0  0  0  0
   -8.0307    3.4345    1.0289 O   0  0  0  0  0  0  0  0  0  0  0  0
   -2.5312   -2.2375   -1.3647 H   0  0  0  0  0  0  0  0  0  0  0  0
    2.9842    0.3917   -1.4089 H   0  0  0  0  0  0  0  0  0  0  0  0
    5.0936    0.1031   -2.5718 H   0  0  0  0  0  0  0  0  0  0  0  0
    4.4336   -4.0475   -2.7377 H   0  0  0  0  0  0  0  0  0  0  0  0
    2.2747   -3.7421   -1.6784 H   0  0  0  0  0  0  0  0  0  0  0  0
   -4.3858   -1.7751    0.6842 H   0  0  0  0  0  0  0  0  0  0  0  0
   -3.3571   -0.5898    1.4661 H   0  0  0  0  0  0  0  0  0  0  0  0
   -5.6275    0.1590    1.7737 H   0  0  0  0  0  0  0  0  0  0  0  0
   -5.9972   -0.0816    0.0836 H   0  0  0  0  0  0  0  0  0  0  0  0
   -2.2858    1.2784   -0.6446 H   0  0  0  0  0  0  0  0  0  0  0  0
   -2.9016    0.7638   -2.1989 H   0  0  0  0  0  0  0  0  0  0  0  0
   -5.1652    1.2961   -1.5526 H   0  0  0  0  0  0  0  0  0  0  0  0
   -4.1728    2.6863   -1.1804 H   0  0  0  0  0  0  0  0  0  0  0  0
   -5.6758    2.7883    1.9296 H   0  0  0  0  0  0  0  0  0  0  0  0
   -5.4190    3.5352    0.3287 H   0  0  0  0  0  0  0  0  0  0  0  0
    0.1529    1.3907    1.5947 H   0  0  0  0  0  0  0  0  0  0  0  0
   -0.9655    0.1639    2.1398 H   0  0  0  0  0  0  0  0  0  0  0  0
   -1.4882    1.3760    0.9949 H   0  0  0  0  0  0  0  0  0  0  0  0
   -7.5073    1.4550    0.8688 H   0  0  0  0  0  0  0  0  0  0  0  0
   -7.2917    2.4027   -0.5848 H   0  0  0  0  0  0  0  0  0  0  0  0
   -3.9907    1.7573    1.0961 H   0  0  0  0  0  0  0  0  0  0  0  0
   -7.9484    3.4368    1.9954 H   0  0  0  0  0  0  0  0  0  0  0  0
  1  5  1  0  0  0  0
  1  2  1  0  0  0  0
  2  3  1  0  0  0  0
  3  4  2  0  0  0  0
  4  5  1  0  0  0  0
  4 20  1  0  0  0  0
  6  1  2  0  0  0  0
  7  5  2  0  0  0  0
  7 25  1  0  0  0  0
  8  9  2  0  0  0  0
  8  2  1  0  0  0  0
  8 14  1  0  0  0  0
  9 10  1  0  0  0  0
  9 26  1  0  0  0  0
 10 11  2  0  0  0  0
 10 27  1  0  0  0  0
 11 13  1  0  0  0  0
 12 11  1  0  0  0  0
 13 14  2  0  0  0  0
 13 28  1  0  0  0  0
 14 29  1  0  0  0  0
 15 16  1  0  0  0  0
 15 30  1  0  0  0  0
 15 31  1  0  0  0  0
 16 32  1  0  0  0  0
 16 33  1  0  0  0  0
 17 34  1  0  0  0  0
 17 35  1  0  0  0  0
 18 17  1  0  0  0  0
 18 36  1  0  0  0  0
 18 37  1  0  0  0  0
 19 38  1  0  0  0  0
 19 39  1  0  0  0  0
 20 40  1  0  0  0  0
 20 41  1  0  0  0  0
 20 42  1  0  0  0  0
 21  7  1  0  0  0  0
 21 15  1  0  0  0  0
 21 17  1  0  0  0  0
 22 19  1  0  0  0  0
 22 24  1  0  0  0  0
 22 43  1  0  0  0  0
 22 44  1  0  0  0  0
 23 19  1  0  0  0  0
 23 16  1  0  0  0  0
 23 18  1  0  0  0  0
 23 45  1  0  0  0  0
 24 46  1  0  0  0  0
M  CHG  1  23   1
M  END
$$$$
