# Supplementary material for: Combined computational and classical medicinal chemistry procedure to disclose novel pyrrole-based compounds as potential antituberculosis agents
Source: J Comput Aided Mol Des. 2026 Apr 6;40(1):92. doi: 10.1007/s10822-026-00794-6 (PMC13053371; doi:10.1007/s10822-026-00794-6)
Supplement: Supplementary file 2 — Supplementary Material 2 [file 10822_2026_794_MOESM2_ESM.zip › Dataset.M_3-D_QSAR_Splitted_170/mols/TrainingSet/BMC2009_9g.sdf]

string
 OpenBabel10172509163D

 45 48  0  0  0  0  0  0  0  0999 V2000
    0.0995   -2.0548   -1.0297 C   0  0  0  0  0  0  0  0  0  0  0  0
    1.2488   -1.3936   -0.8406 N   0  0  0  0  0  0  0  0  0  0  0  0
    1.0143   -0.1898   -0.1018 N   0  0  0  0  0  0  0  0  0  0  0  0
   -0.2309   -0.0467    0.1231 C   0  0  0  0  0  0  0  0  0  0  0  0
   -0.9622   -1.2180   -0.4397 C   0  0  0  0  0  0  0  0  0  0  0  0
   -0.0876   -3.0523   -1.7082 O   0  0  0  0  0  0  0  0  0  0  0  0
   -2.2481   -1.5654   -0.6032 C   0  0  0  0  0  0  0  0  0  0  0  0
    2.4966   -1.5836   -1.4935 C   0  0  0  0  0  0  0  0  0  0  0  0
    2.8220   -2.8168   -2.0643 C   0  0  0  0  0  0  0  0  0  0  0  0
    4.0480   -2.9942   -2.7022 C   0  0  0  0  0  0  0  0  0  0  0  0
    4.9731   -1.9515   -2.7488 C   0  0  0  0  0  0  0  0  0  0  0  0
    6.5297   -2.1914   -3.5127 Cl  0  0  0  0  0  0  0  0  0  0  0  0
    4.6459   -0.7111   -2.1971 C   0  0  0  0  0  0  0  0  0  0  0  0
    3.3969   -0.5205   -1.5984 C   0  0  0  0  0  0  0  0  0  0  0  0
   -4.3045   -1.1672    0.5487 C   0  0  0  0  0  0  0  0  0  0  0  0
   -5.5591   -0.2657    0.4461 C   0  0  0  0  0  0  0  0  0  0  0  0
   -3.0588    0.6241   -0.7800 C   0  0  0  0  0  0  0  0  0  0  0  0
   -4.3975    1.3653   -0.9229 C   0  0  0  0  0  0  0  0  0  0  0  0
   -6.0806    2.1662    0.7092 C   0  0  0  0  0  0  0  0  0  0  0  0
   -0.6465    0.9631    1.1629 C   0  0  0  0  0  0  0  0  0  0  0  0
   -3.3295   -0.7936   -0.4921 N   0  0  0  0  0  0  0  0  0  0  0  0
   -5.8297    3.2626    0.6837 O   0  0  0  0  0  0  0  0  0  0  0  0
   -6.7167    3.9532    0.7129 C   0  0  0  0  0  0  0  0  0  0  0  0
   -7.4542    1.9466    0.8001 C   0  0  0  0  0  0  0  0  0  0  0  0
   -7.9167    3.2522    0.8131 C   0  0  0  0  0  0  0  0  0  0  0  0
   -5.1768    1.1535    0.3091 N   0  0  0  0  0  0  0  0  0  0  0  0
   -2.4216   -2.5535   -0.8452 H   0  0  0  0  0  0  0  0  0  0  0  0
    2.1514   -3.5996   -2.0132 H   0  0  0  0  0  0  0  0  0  0  0  0
    4.2724   -3.9005   -3.1418 H   0  0  0  0  0  0  0  0  0  0  0  0
    5.3257    0.0646   -2.2313 H   0  0  0  0  0  0  0  0  0  0  0  0
    3.1390    0.4093   -1.2325 H   0  0  0  0  0  0  0  0  0  0  0  0
   -4.5908   -2.1896    0.4156 H   0  0  0  0  0  0  0  0  0  0  0  0
   -3.8570   -1.0385    1.5121 H   0  0  0  0  0  0  0  0  0  0  0  0
   -6.1502   -0.3857    1.3299 H   0  0  0  0  0  0  0  0  0  0  0  0
   -6.1185   -0.5546   -0.4191 H   0  0  0  0  0  0  0  0  0  0  0  0
   -2.4945    1.0524    0.0219 H   0  0  0  0  0  0  0  0  0  0  0  0
   -2.4973    0.7100   -1.6868 H   0  0  0  0  0  0  0  0  0  0  0  0
   -4.9367    0.9799   -1.7629 H   0  0  0  0  0  0  0  0  0  0  0  0
   -4.2260    2.4103   -1.0758 H   0  0  0  0  0  0  0  0  0  0  0  0
    0.1456    1.6664    1.3137 H   0  0  0  0  0  0  0  0  0  0  0  0
   -0.8574    0.4607    2.0837 H   0  0  0  0  0  0  0  0  0  0  0  0
   -1.5226    1.4788    0.8291 H   0  0  0  0  0  0  0  0  0  0  0  0
   -6.6500    4.9822    0.6706 H   0  0  0  0  0  0  0  0  0  0  0  0
   -7.9795    1.0595    0.8451 H   0  0  0  0  0  0  0  0  0  0  0  0
   -8.8833    3.6076    0.8789 H   0  0  0  0  0  0  0  0  0  0  0  0
  1  5  1  0  0  0  0
  1  2  1  0  0  0  0
  2  3  1  0  0  0  0
  3  4  2  0  0  0  0
  4  5  1  0  0  0  0
  4 20  1  0  0  0  0
  6  1  2  0  0  0  0
  7  5  2  0  0  0  0
  7 27  1  0  0  0  0
  8  9  2  0  0  0  0
  8  2  1  0  0  0  0
  8 14  1  0  0  0  0
  9 10  1  0  0  0  0
  9 28  1  0  0  0  0
 10 11  2  0  0  0  0
 10 29  1  0  0  0  0
 11 13  1  0  0  0  0
 12 11  1  0  0  0  0
 13 14  2  0  0  0  0
 13 30  1  0  0  0  0
 14 31  1  0  0  0  0
 15 16  1  0  0  0  0
 15 32  1  0  0  0  0
 15 33  1  0  0  0  0
 16 34  1  0  0  0  0
 16 35  1  0  0  0  0
 17 36  1  0  0  0  0
 17 37  1  0  0  0  0
 18 17  1  0  0  0  0
 18 38  1  0  0  0  0
 18 39  1  0  0  0  0
 20 40  1  0  0  0  0
 20 41  1  0  0  0  0
 20 42  1  0  0  0  0
 21  7  1  0  0  0  0
 21 15  1  0  0  0  0
 21 17  1  0  0  0  0
 22 19  1  0  0  0  0
 22 23  1  0  0  0  0
 23 25  2  0  0  0  0
 23 43  1  0  0  0  0
 24 19  2  0  0  0  0
 24 44  1  0  0  0  0
 25 24  1  0  0  0  0
 25 45  1  0  0  0  0
 26 19  1  0  0  0  0
 26 16  1  0  0  0  0
 26 18  1  0  0  0  0
M  END
$$$$
