# Supplementary material for: Combined computational and classical medicinal chemistry procedure to disclose novel pyrrole-based compounds as potential antituberculosis agents
Source: J Comput Aided Mol Des. 2026 Apr 6;40(1):92. doi: 10.1007/s10822-026-00794-6 (PMC13053371; doi:10.1007/s10822-026-00794-6)
Supplement: Supplementary file 2 — Supplementary Material 2 [file 10822_2026_794_MOESM2_ESM.zip › Dataset.M_3-D_QSAR_Splitted_170/mols/TrainingSet/BMC2010_12.sdf]

string
 OpenBabel10172509163D

 54 57  0  0  0  0  0  0  0  0999 V2000
   -1.0717   -0.1919   -0.6172 C   0  0  0  0  0  0  0  0  0  0  0  0
   -2.1334   -0.9800   -0.3276 N   0  0  0  0  0  0  0  0  0  0  0  0
   -3.2917   -0.2972   -0.1977 C   0  0  0  0  0  0  0  0  0  0  0  0
   -2.9831    1.0723   -0.3092 C   0  0  0  0  0  0  0  0  0  0  0  0
   -1.6004    1.1023   -0.5519 C   0  0  0  0  0  0  0  0  0  0  0  0
   -3.7331    2.3275    0.2391 C   0  0  0  0  0  0  0  0  0  0  0  0
   -4.6549   -1.0225   -0.0418 C   0  0  0  0  0  0  0  0  0  0  0  0
   -5.1109    2.2248    0.8078 N   0  3  0  0  0  0  0  0  0  0  0  0
   -5.8125    1.1237    0.1398 C   0  0  0  0  0  0  0  0  0  0  0  0
   -5.8541    3.4974    0.6756 C   0  0  0  0  0  0  0  0  0  0  0  0
   -7.3247    3.3583    1.1351 C   0  0  0  0  0  0  0  0  0  0  0  0
   -8.2543    2.2660    0.0259 S   0  0  0  0  0  0  0  0  0  0  0  0
   -7.2912    0.7728    0.3794 C   0  0  0  0  0  0  0  0  0  0  0  0
   -2.1061   -2.0809   -0.3793 C   0  0  0  0  0  0  0  0  0  0  0  0
   -1.1169   -2.6690   -1.1595 C   0  0  0  0  0  0  0  0  0  0  0  0
   -0.8409   -4.0131   -0.9131 C   0  0  0  0  0  0  0  0  0  0  0  0
   -1.9392   -4.8331   -0.6673 C   0  0  0  0  0  0  0  0  0  0  0  0
   -3.1670   -4.2217   -0.4163 C   0  0  0  0  0  0  0  0  0  0  0  0
   -3.1586   -2.9019    0.0421 C   0  0  0  0  0  0  0  0  0  0  0  0
    0.3788   -0.5682   -0.7734 C   0  0  0  0  0  0  0  0  0  0  0  0
    1.4687    0.1945   -0.3113 C   0  0  0  0  0  0  0  0  0  0  0  0
    2.7904   -0.0703   -0.6759 C   0  0  0  0  0  0  0  0  0  0  0  0
    3.1074   -1.2621   -1.3176 C   0  0  0  0  0  0  0  0  0  0  0  0
    2.0667   -2.1307   -1.6394 C   0  0  0  0  0  0  0  0  0  0  0  0
    0.7297   -1.7813   -1.3759 C   0  0  0  0  0  0  0  0  0  0  0  0
    4.7389   -1.5006   -1.9583 S   0  0  0  0  0  0  0  0  0  0  0  0
   -1.8353   -6.1540   -0.7593 F   0  0  0  0  0  0  0  0  0  0  0  0
    4.3370   -2.9649   -2.9585 C   0  0  0  0  0  0  0  0  0  0  0  0
   -1.0466    1.9655   -0.6670 H   0  0  0  0  0  0  0  0  0  0  0  0
   -3.7920    3.0227   -0.5722 H   0  0  0  0  0  0  0  0  0  0  0  0
   -3.1486    2.5896    1.0962 H   0  0  0  0  0  0  0  0  0  0  0  0
   -4.4928   -2.0788    0.0119 H   0  0  0  0  0  0  0  0  0  0  0  0
   -5.2760   -0.7993   -0.8840 H   0  0  0  0  0  0  0  0  0  0  0  0
   -5.1357   -0.6894    0.8542 H   0  0  0  0  0  0  0  0  0  0  0  0
   -5.0477    2.0325    1.8075 H   0  0  0  0  0  0  0  0  0  0  0  0
   -5.2617    0.2392    0.3832 H   0  0  0  0  0  0  0  0  0  0  0  0
   -5.8509    1.4880   -0.8655 H   0  0  0  0  0  0  0  0  0  0  0  0
   -5.8397    3.8012   -0.3503 H   0  0  0  0  0  0  0  0  0  0  0  0
   -5.3793    4.2246    1.3006 H   0  0  0  0  0  0  0  0  0  0  0  0
   -7.7829    4.3252    1.1382 H   0  0  0  0  0  0  0  0  0  0  0  0
   -7.3353    2.9341    2.1174 H   0  0  0  0  0  0  0  0  0  0  0  0
   -7.5909   -0.0207   -0.2729 H   0  0  0  0  0  0  0  0  0  0  0  0
   -7.4479    0.4470    1.3865 H   0  0  0  0  0  0  0  0  0  0  0  0
   -0.6119   -2.1368   -1.8852 H   0  0  0  0  0  0  0  0  0  0  0  0
    0.1237   -4.3800   -0.9129 H   0  0  0  0  0  0  0  0  0  0  0  0
   -4.0539   -4.7281   -0.5645 H   0  0  0  0  0  0  0  0  0  0  0  0
   -3.8992   -2.5464    0.6667 H   0  0  0  0  0  0  0  0  0  0  0  0
    1.2822    0.9848    0.3256 H   0  0  0  0  0  0  0  0  0  0  0  0
    3.5311    0.6180   -0.4692 H   0  0  0  0  0  0  0  0  0  0  0  0
    2.2791   -3.0412   -2.0763 H   0  0  0  0  0  0  0  0  0  0  0  0
   -0.0184   -2.4428   -1.6361 H   0  0  0  0  0  0  0  0  0  0  0  0
    5.2170   -3.3040   -3.4641 H   0  0  0  0  0  0  0  0  0  0  0  0
    3.5877   -2.7102   -3.6786 H   0  0  0  0  0  0  0  0  0  0  0  0
    3.9698   -3.7422   -2.3214 H   0  0  0  0  0  0  0  0  0  0  0  0
  1  5  2  0  0  0  0
  1  2  1  0  0  0  0
  2  3  1  0  0  0  0
  3  4  2  0  0  0  0
  4  5  1  0  0  0  0
  5 29  1  0  0  0  0
  6  4  1  0  0  0  0
  6 30  1  0  0  0  0
  6 31  1  0  0  0  0
  7  3  1  0  0  0  0
  7 32  1  0  0  0  0
  7 33  1  0  0  0  0
  7 34  1  0  0  0  0
  8  6  1  0  0  0  0
  8  9  1  0  0  0  0
  8 10  1  0  0  0  0
  8 35  1  0  0  0  0
  9 36  1  0  0  0  0
  9 37  1  0  0  0  0
 10 11  1  0  0  0  0
 10 38  1  0  0  0  0
 10 39  1  0  0  0  0
 11 12  1  0  0  0  0
 11 40  1  0  0  0  0
 11 41  1  0  0  0  0
 12 13  1  0  0  0  0
 13  9  1  0  0  0  0
 13 42  1  0  0  0  0
 13 43  1  0  0  0  0
 14 15  2  0  0  0  0
 14  2  1  0  0  0  0
 14 19  1  0  0  0  0
 15 16  1  0  0  0  0
 15 44  1  0  0  0  0
 16 17  2  0  0  0  0
 16 45  1  0  0  0  0
 17 18  1  0  0  0  0
 17 27  1  0  0  0  0
 18 19  2  0  0  0  0
 18 46  1  0  0  0  0
 19 47  1  0  0  0  0
 20 21  2  0  0  0  0
 20  1  1  0  0  0  0
 20 25  1  0  0  0  0
 21 22  1  0  0  0  0
 21 48  1  0  0  0  0
 22 23  2  0  0  0  0
 22 49  1  0  0  0  0
 23 24  1  0  0  0  0
 23 26  1  0  0  0  0
 24 25  2  0  0  0  0
 24 50  1  0  0  0  0
 25 51  1  0  0  0  0
 28 26  1  0  0  0  0
 28 52  1  0  0  0  0
 28 53  1  0  0  0  0
 28 54  1  0  0  0  0
M  CHG  1   8   1
M  END
$$$$
