# Supplementary material for: Combined computational and classical medicinal chemistry procedure to disclose novel pyrrole-based compounds as potential antituberculosis agents
Source: J Comput Aided Mol Des. 2026 Apr 6;40(1):92. doi: 10.1007/s10822-026-00794-6 (PMC13053371; doi:10.1007/s10822-026-00794-6)
Supplement: Supplementary file 2 — Supplementary Material 2 [file 10822_2026_794_MOESM2_ESM.zip › Dataset.M_3-D_QSAR_Splitted_170/mols/TrainingSet/BMC2010_13.sdf]

string
 OpenBabel10172509163D

 54 57  0  0  0  0  0  0  0  0999 V2000
   -0.9811    0.5430    0.6278 C   0  0  0  0  0  0  0  0  0  0  0  0
   -2.0628    0.2536   -0.1404 N   0  0  0  0  0  0  0  0  0  0  0  0
   -1.7858   -0.7359   -1.0273 C   0  0  0  0  0  0  0  0  0  0  0  0
   -0.4669   -1.1385   -0.8111 C   0  0  0  0  0  0  0  0  0  0  0  0
   -0.0171   -0.4010    0.2815 C   0  0  0  0  0  0  0  0  0  0  0  0
    0.2805   -2.2741   -1.5301 C   0  0  0  0  0  0  0  0  0  0  0  0
   -2.7393   -1.3706   -2.0484 C   0  0  0  0  0  0  0  0  0  0  0  0
    1.7617   -2.1769   -1.4948 N   0  3  0  0  0  0  0  0  0  0  0  0
    2.3688   -3.4133   -2.0555 C   0  0  0  0  0  0  0  0  0  0  0  0
    2.3182   -1.0140   -2.2223 C   0  0  0  0  0  0  0  0  0  0  0  0
    3.7857   -0.7783   -1.8060 C   0  0  0  0  0  0  0  0  0  0  0  0
    4.7411   -2.0809   -2.6234 S   0  0  0  0  0  0  0  0  0  0  0  0
    3.9005   -3.4808   -1.8309 C   0  0  0  0  0  0  0  0  0  0  0  0
   -3.0828    0.6874    0.0049 C   0  0  0  0  0  0  0  0  0  0  0  0
   -4.1033   -0.0844    0.5694 C   0  0  0  0  0  0  0  0  0  0  0  0
   -5.3780    0.4526    0.7519 C   0  0  0  0  0  0  0  0  0  0  0  0
   -5.7246    1.6318    0.0944 C   0  0  0  0  0  0  0  0  0  0  0  0
   -4.7292    2.3501   -0.5700 C   0  0  0  0  0  0  0  0  0  0  0  0
   -3.3912    1.9883   -0.4069 C   0  0  0  0  0  0  0  0  0  0  0  0
   -0.7640    1.4978    1.7583 C   0  0  0  0  0  0  0  0  0  0  0  0
   -0.3943    2.8282    1.5119 C   0  0  0  0  0  0  0  0  0  0  0  0
   -0.1347    3.7149    2.5603 C   0  0  0  0  0  0  0  0  0  0  0  0
   -0.1274    3.2595    3.8738 C   0  0  0  0  0  0  0  0  0  0  0  0
   -0.5011    1.9393    4.1325 C   0  0  0  0  0  0  0  0  0  0  0  0
   -1.0007    1.1518    3.0924 C   0  0  0  0  0  0  0  0  0  0  0  0
    0.0916    4.1020    4.8782 F   0  0  0  0  0  0  0  0  0  0  0  0
   -7.4326    2.0745   -0.0835 S   0  0  0  0  0  0  0  0  0  0  0  0
   -8.1290    1.1307    1.3056 C   0  0  0  0  0  0  0  0  0  0  0  0
    0.8880   -0.5332    0.7593 H   0  0  0  0  0  0  0  0  0  0  0  0
   -0.0269   -2.2760   -2.5550 H   0  0  0  0  0  0  0  0  0  0  0  0
    0.0291   -3.1731   -1.0072 H   0  0  0  0  0  0  0  0  0  0  0  0
   -3.6860   -0.8736   -2.0093 H   0  0  0  0  0  0  0  0  0  0  0  0
   -2.8708   -2.4071   -1.8174 H   0  0  0  0  0  0  0  0  0  0  0  0
   -2.3260   -1.2738   -3.0306 H   0  0  0  0  0  0  0  0  0  0  0  0
    1.9972   -2.0541   -0.5100 H   0  0  0  0  0  0  0  0  0  0  0  0
    2.1752   -3.4433   -3.1074 H   0  0  0  0  0  0  0  0  0  0  0  0
    1.9303   -4.2477   -1.5491 H   0  0  0  0  0  0  0  0  0  0  0  0
    1.7409   -0.1432   -1.9913 H   0  0  0  0  0  0  0  0  0  0  0  0
    2.2802   -1.2088   -3.2737 H   0  0  0  0  0  0  0  0  0  0  0  0
    3.8885   -0.8510   -0.7434 H   0  0  0  0  0  0  0  0  0  0  0  0
    4.1248    0.1966   -2.0879 H   0  0  0  0  0  0  0  0  0  0  0  0
    4.1007   -3.4588   -0.7800 H   0  0  0  0  0  0  0  0  0  0  0  0
    4.2675   -4.3871   -2.2655 H   0  0  0  0  0  0  0  0  0  0  0  0
   -3.9121   -1.0581    0.8530 H   0  0  0  0  0  0  0  0  0  0  0  0
   -6.0582   -0.0190    1.3682 H   0  0  0  0  0  0  0  0  0  0  0  0
   -4.9813    3.1445   -1.1786 H   0  0  0  0  0  0  0  0  0  0  0  0
   -2.6392    2.6715   -0.5877 H   0  0  0  0  0  0  0  0  0  0  0  0
   -0.3124    3.1586    0.5376 H   0  0  0  0  0  0  0  0  0  0  0  0
    0.0520    4.7097    2.3591 H   0  0  0  0  0  0  0  0  0  0  0  0
   -0.4091    1.5488    5.0833 H   0  0  0  0  0  0  0  0  0  0  0  0
   -1.5501    0.3060    3.3108 H   0  0  0  0  0  0  0  0  0  0  0  0
   -9.1866    1.2871    1.3485 H   0  0  0  0  0  0  0  0  0  0  0  0
   -7.6823    1.4604    2.2203 H   0  0  0  0  0  0  0  0  0  0  0  0
   -7.9279    0.0891    1.1656 H   0  0  0  0  0  0  0  0  0  0  0  0
  1  5  2  0  0  0  0
  1  2  1  0  0  0  0
  2  3  1  0  0  0  0
  3  4  2  0  0  0  0
  4  5  1  0  0  0  0
  5 29  1  0  0  0  0
  6  4  1  0  0  0  0
  6 30  1  0  0  0  0
  6 31  1  0  0  0  0
  7  3  1  0  0  0  0
  7 32  1  0  0  0  0
  7 33  1  0  0  0  0
  7 34  1  0  0  0  0
  8  6  1  0  0  0  0
  8  9  1  0  0  0  0
  8 10  1  0  0  0  0
  8 35  1  0  0  0  0
  9 36  1  0  0  0  0
  9 37  1  0  0  0  0
 10 11  1  0  0  0  0
 10 38  1  0  0  0  0
 10 39  1  0  0  0  0
 11 12  1  0  0  0  0
 11 40  1  0  0  0  0
 11 41  1  0  0  0  0
 12 13  1  0  0  0  0
 13  9  1  0  0  0  0
 13 42  1  0  0  0  0
 13 43  1  0  0  0  0
 14 15  2  0  0  0  0
 14  2  1  0  0  0  0
 14 19  1  0  0  0  0
 15 16  1  0  0  0  0
 15 44  1  0  0  0  0
 16 17  2  0  0  0  0
 16 45  1  0  0  0  0
 17 18  1  0  0  0  0
 17 27  1  0  0  0  0
 18 19  2  0  0  0  0
 18 46  1  0  0  0  0
 19 47  1  0  0  0  0
 20 21  2  0  0  0  0
 20  1  1  0  0  0  0
 20 25  1  0  0  0  0
 21 22  1  0  0  0  0
 21 48  1  0  0  0  0
 22 23  2  0  0  0  0
 22 49  1  0  0  0  0
 23 24  1  0  0  0  0
 23 26  1  0  0  0  0
 24 25  2  0  0  0  0
 24 50  1  0  0  0  0
 25 51  1  0  0  0  0
 28 27  1  0  0  0  0
 28 52  1  0  0  0  0
 28 53  1  0  0  0  0
 28 54  1  0  0  0  0
M  CHG  1   8   1
M  END
$$$$
