# Supplementary material for: Combined computational and classical medicinal chemistry procedure to disclose novel pyrrole-based compounds as potential antituberculosis agents
Source: J Comput Aided Mol Des. 2026 Apr 6;40(1):92. doi: 10.1007/s10822-026-00794-6 (PMC13053371; doi:10.1007/s10822-026-00794-6)
Supplement: Supplementary file 2 — Supplementary Material 2 [file 10822_2026_794_MOESM2_ESM.zip › Dataset.M_3-D_QSAR_Splitted_170/mols/TrainingSet/BMC2010_14.sdf]

string
 OpenBabel10172509163D

 57 60  0  0  0  0  0  0  0  0999 V2000
   -0.7831   -0.8377   -0.3452 C   0  0  0  0  0  0  0  0  0  0  0  0
   -1.1072   -0.0193    0.6859 N   0  0  0  0  0  0  0  0  0  0  0  0
   -2.4365    0.1832    0.7949 C   0  0  0  0  0  0  0  0  0  0  0  0
   -3.0555   -0.5154   -0.2374 C   0  0  0  0  0  0  0  0  0  0  0  0
   -2.0204   -1.1616   -0.9217 C   0  0  0  0  0  0  0  0  0  0  0  0
   -4.5064   -0.2690   -0.6913 C   0  0  0  0  0  0  0  0  0  0  0  0
   -3.1584    0.9268    1.9295 C   0  0  0  0  0  0  0  0  0  0  0  0
   -5.2399    0.8104    0.0137 N   0  3  0  0  0  0  0  0  0  0  0  0
   -6.7008    0.6898   -0.2061 C   0  0  0  0  0  0  0  0  0  0  0  0
   -4.6215    2.1454   -0.1851 C   0  0  0  0  0  0  0  0  0  0  0  0
   -5.2972    3.2625    0.6343 C   0  0  0  0  0  0  0  0  0  0  0  0
   -7.0335    3.3795    0.1217 S   0  0  0  0  0  0  0  0  0  0  0  0
   -7.5259    1.7043    0.6110 C   0  0  0  0  0  0  0  0  0  0  0  0
   -0.3740    0.3441    1.4390 C   0  0  0  0  0  0  0  0  0  0  0  0
   -0.6579    1.4898    2.1775 C   0  0  0  0  0  0  0  0  0  0  0  0
   -0.0289    1.6119    3.4190 C   0  0  0  0  0  0  0  0  0  0  0  0
    1.2856    1.1692    3.5182 C   0  0  0  0  0  0  0  0  0  0  0  0
    1.8016    0.4124    2.4618 C   0  0  0  0  0  0  0  0  0  0  0  0
    0.9161   -0.1787    1.5586 C   0  0  0  0  0  0  0  0  0  0  0  0
    0.5105   -1.2480   -0.9850 C   0  0  0  0  0  0  0  0  0  0  0  0
    1.7499   -0.6444   -0.7391 C   0  0  0  0  0  0  0  0  0  0  0  0
    2.9547   -1.0963   -1.2561 C   0  0  0  0  0  0  0  0  0  0  0  0
    2.9671   -2.2004   -2.0947 C   0  0  0  0  0  0  0  0  0  0  0  0
    1.7589   -2.8644   -2.3281 C   0  0  0  0  0  0  0  0  0  0  0  0
    0.5585   -2.4137   -1.7621 C   0  0  0  0  0  0  0  0  0  0  0  0
    4.2864   -2.5398   -2.7791 C   0  0  0  0  0  0  0  0  0  0  0  0
    2.0373    1.4750    4.6524 O   0  0  0  0  0  0  0  0  0  0  0  0
    2.6002    0.3541    5.3442 C   0  0  0  0  0  0  0  0  0  0  0  0
   -2.1485   -1.7862   -1.7332 H   0  0  0  0  0  0  0  0  0  0  0  0
   -5.0512   -1.1792   -0.5510 H   0  0  0  0  0  0  0  0  0  0  0  0
   -4.4368    0.0508   -1.7100 H   0  0  0  0  0  0  0  0  0  0  0  0
   -2.4355    1.3729    2.5802 H   0  0  0  0  0  0  0  0  0  0  0  0
   -3.7586    0.2357    2.4836 H   0  0  0  0  0  0  0  0  0  0  0  0
   -3.7837    1.6896    1.5148 H   0  0  0  0  0  0  0  0  0  0  0  0
   -5.1407    0.6904    1.0218 H   0  0  0  0  0  0  0  0  0  0  0  0
   -7.0056   -0.2977    0.0711 H   0  0  0  0  0  0  0  0  0  0  0  0
   -6.8836    0.8925   -1.2407 H   0  0  0  0  0  0  0  0  0  0  0  0
   -4.6878    2.3986   -1.2226 H   0  0  0  0  0  0  0  0  0  0  0  0
   -3.6080    2.0767    0.1511 H   0  0  0  0  0  0  0  0  0  0  0  0
   -4.8031    4.1938    0.4516 H   0  0  0  0  0  0  0  0  0  0  0  0
   -5.2368    3.0396    1.6791 H   0  0  0  0  0  0  0  0  0  0  0  0
   -8.5681    1.5630    0.4140 H   0  0  0  0  0  0  0  0  0  0  0  0
   -7.3481    1.5620    1.6565 H   0  0  0  0  0  0  0  0  0  0  0  0
   -1.3024    2.2144    1.8245 H   0  0  0  0  0  0  0  0  0  0  0  0
   -0.5210    2.0153    4.2315 H   0  0  0  0  0  0  0  0  0  0  0  0
    2.8207    0.2927    2.3515 H   0  0  0  0  0  0  0  0  0  0  0  0
    1.2094   -0.9878    0.9891 H   0  0  0  0  0  0  0  0  0  0  0  0
    1.7679    0.1912   -0.1337 H   0  0  0  0  0  0  0  0  0  0  0  0
    3.8357   -0.6143   -1.0184 H   0  0  0  0  0  0  0  0  0  0  0  0
    1.7509   -3.7032   -2.9292 H   0  0  0  0  0  0  0  0  0  0  0  0
   -0.3081   -2.9512   -1.9207 H   0  0  0  0  0  0  0  0  0  0  0  0
    5.0523   -1.8829   -2.4229 H   0  0  0  0  0  0  0  0  0  0  0  0
    4.1797   -2.4227   -3.8373 H   0  0  0  0  0  0  0  0  0  0  0  0
    4.5532   -3.5520   -2.5574 H   0  0  0  0  0  0  0  0  0  0  0  0
    3.1532    0.6996    6.1926 H   0  0  0  0  0  0  0  0  0  0  0  0
    3.2534   -0.1798    4.6861 H   0  0  0  0  0  0  0  0  0  0  0  0
    1.8145   -0.2948    5.6707 H   0  0  0  0  0  0  0  0  0  0  0  0
  1  5  2  0  0  0  0
  1  2  1  0  0  0  0
  2  3  1  0  0  0  0
  3  4  2  0  0  0  0
  4  5  1  0  0  0  0
  5 29  1  0  0  0  0
  6  4  1  0  0  0  0
  6 30  1  0  0  0  0
  6 31  1  0  0  0  0
  7  3  1  0  0  0  0
  7 32  1  0  0  0  0
  7 33  1  0  0  0  0
  7 34  1  0  0  0  0
  8  6  1  0  0  0  0
  8  9  1  0  0  0  0
  8 10  1  0  0  0  0
  8 35  1  0  0  0  0
  9 36  1  0  0  0  0
  9 37  1  0  0  0  0
 10 11  1  0  0  0  0
 10 38  1  0  0  0  0
 10 39  1  0  0  0  0
 11 12  1  0  0  0  0
 11 40  1  0  0  0  0
 11 41  1  0  0  0  0
 12 13  1  0  0  0  0
 13  9  1  0  0  0  0
 13 42  1  0  0  0  0
 13 43  1  0  0  0  0
 14 15  2  0  0  0  0
 14  2  1  0  0  0  0
 14 19  1  0  0  0  0
 15 16  1  0  0  0  0
 15 44  1  0  0  0  0
 16 17  2  0  0  0  0
 16 45  1  0  0  0  0
 17 18  1  0  0  0  0
 17 27  1  0  0  0  0
 18 19  2  0  0  0  0
 18 46  1  0  0  0  0
 19 47  1  0  0  0  0
 20 21  2  0  0  0  0
 20  1  1  0  0  0  0
 20 25  1  0  0  0  0
 21 22  1  0  0  0  0
 21 48  1  0  0  0  0
 22 23  2  0  0  0  0
 22 49  1  0  0  0  0
 23 24  1  0  0  0  0
 23 26  1  0  0  0  0
 24 25  2  0  0  0  0
 24 50  1  0  0  0  0
 25 51  1  0  0  0  0
 26 52  1  0  0  0  0
 26 53  1  0  0  0  0
 26 54  1  0  0  0  0
 28 27  1  0  0  0  0
 28 55  1  0  0  0  0
 28 56  1  0  0  0  0
 28 57  1  0  0  0  0
M  CHG  1   8   1
M  END
$$$$
