# Supplementary material for: Combined computational and classical medicinal chemistry procedure to disclose novel pyrrole-based compounds as potential antituberculosis agents
Source: J Comput Aided Mol Des. 2026 Apr 6;40(1):92. doi: 10.1007/s10822-026-00794-6 (PMC13053371; doi:10.1007/s10822-026-00794-6)
Supplement: Supplementary file 2 — Supplementary Material 2 [file 10822_2026_794_MOESM2_ESM.zip › Dataset.M_3-D_QSAR_Splitted_170/mols/TrainingSet/BMC2010_15.sdf]

string
 OpenBabel10172509163D

 57 60  0  0  0  0  0  0  0  0999 V2000
   -2.1271   -0.0359   -0.1205 C   0  0  0  0  0  0  0  0  0  0  0  0
   -0.9584    0.0716    0.5653 N   0  0  0  0  0  0  0  0  0  0  0  0
   -0.0648   -0.8318    0.0607 C   0  0  0  0  0  0  0  0  0  0  0  0
   -0.6753   -1.5312   -0.9872 C   0  0  0  0  0  0  0  0  0  0  0  0
   -1.9589   -1.0044   -1.1019 C   0  0  0  0  0  0  0  0  0  0  0  0
    0.0353   -2.3684   -2.0705 C   0  0  0  0  0  0  0  0  0  0  0  0
    1.4520   -1.0100    0.2935 C   0  0  0  0  0  0  0  0  0  0  0  0
    1.4980   -2.5529   -1.8763 N   0  3  0  0  0  0  0  0  0  0  0  0
    2.1567   -3.0550   -3.1023 C   0  0  0  0  0  0  0  0  0  0  0  0
    2.1280   -1.2925   -1.4130 C   0  0  0  0  0  0  0  0  0  0  0  0
    3.6285   -1.4610   -1.0824 C   0  0  0  0  0  0  0  0  0  0  0  0
    4.5414   -1.8081   -2.6083 S   0  0  0  0  0  0  0  0  0  0  0  0
    3.6636   -3.3416   -2.9835 C   0  0  0  0  0  0  0  0  0  0  0  0
   -0.8146    0.7705    1.4699 C   0  0  0  0  0  0  0  0  0  0  0  0
   -1.8997    1.3265    2.1661 C   0  0  0  0  0  0  0  0  0  0  0  0
   -1.7639    2.5308    2.8632 C   0  0  0  0  0  0  0  0  0  0  0  0
   -0.5220    2.8250    3.4217 C   0  0  0  0  0  0  0  0  0  0  0  0
    0.5475    2.0113    3.0604 C   0  0  0  0  0  0  0  0  0  0  0  0
    0.4292    1.2532    1.8947 C   0  0  0  0  0  0  0  0  0  0  0  0
   -3.4456    0.6565   -0.0379 C   0  0  0  0  0  0  0  0  0  0  0  0
   -3.7556    1.6857   -0.9267 C   0  0  0  0  0  0  0  0  0  0  0  0
   -5.0404    2.2299   -0.9645 C   0  0  0  0  0  0  0  0  0  0  0  0
   -6.0549    1.6839   -0.1675 C   0  0  0  0  0  0  0  0  0  0  0  0
   -5.7238    0.6739    0.7370 C   0  0  0  0  0  0  0  0  0  0  0  0
   -4.3970    0.2832    0.9151 C   0  0  0  0  0  0  0  0  0  0  0  0
   -7.3569    2.1930   -0.1644 O   0  0  0  0  0  0  0  0  0  0  0  0
   -0.3207    3.9068    4.4795 C   0  0  0  0  0  0  0  0  0  0  0  0
   -8.1914    2.0211    0.9896 C   0  0  0  0  0  0  0  0  0  0  0  0
   -2.6662   -1.2860   -1.7986 H   0  0  0  0  0  0  0  0  0  0  0  0
   -0.1141   -1.8842   -3.0129 H   0  0  0  0  0  0  0  0  0  0  0  0
   -0.3950   -3.3466   -2.0168 H   0  0  0  0  0  0  0  0  0  0  0  0
    1.7579   -0.4112    1.1259 H   0  0  0  0  0  0  0  0  0  0  0  0
    1.9856   -0.7033   -0.5817 H   0  0  0  0  0  0  0  0  0  0  0  0
    1.6631   -2.0389    0.4976 H   0  0  0  0  0  0  0  0  0  0  0  0
    1.6250   -3.2616   -1.1538 H   0  0  0  0  0  0  0  0  0  0  0  0
    2.0214   -2.3230   -3.8709 H   0  0  0  0  0  0  0  0  0  0  0  0
    1.6974   -3.9980   -3.3135 H   0  0  0  0  0  0  0  0  0  0  0  0
    1.6191   -0.9590   -0.5329 H   0  0  0  0  0  0  0  0  0  0  0  0
    2.0506   -0.5814   -2.2088 H   0  0  0  0  0  0  0  0  0  0  0  0
    3.7547   -2.2734   -0.3975 H   0  0  0  0  0  0  0  0  0  0  0  0
    4.0012   -0.5618   -0.6380 H   0  0  0  0  0  0  0  0  0  0  0  0
    3.8311   -4.0494   -2.1988 H   0  0  0  0  0  0  0  0  0  0  0  0
    4.0242   -3.7416   -3.9081 H   0  0  0  0  0  0  0  0  0  0  0  0
   -2.8097    0.8397    2.1632 H   0  0  0  0  0  0  0  0  0  0  0  0
   -2.5589    3.1815    2.9610 H   0  0  0  0  0  0  0  0  0  0  0  0
    1.4023    1.9697    3.6371 H   0  0  0  0  0  0  0  0  0  0  0  0
    1.2721    1.0450    1.3368 H   0  0  0  0  0  0  0  0  0  0  0  0
   -3.0281    2.0483   -1.5625 H   0  0  0  0  0  0  0  0  0  0  0  0
   -5.2428    3.0338   -1.5791 H   0  0  0  0  0  0  0  0  0  0  0  0
   -6.4693    0.2110    1.2802 H   0  0  0  0  0  0  0  0  0  0  0  0
   -4.1216   -0.2738    1.7391 H   0  0  0  0  0  0  0  0  0  0  0  0
   -1.2402    4.4324    4.6316 H   0  0  0  0  0  0  0  0  0  0  0  0
    0.4317    4.5924    4.1498 H   0  0  0  0  0  0  0  0  0  0  0  0
   -0.0125    3.4539    5.3987 H   0  0  0  0  0  0  0  0  0  0  0  0
   -9.1449    2.4723    0.8106 H   0  0  0  0  0  0  0  0  0  0  0  0
   -7.7301    2.4859    1.8358 H   0  0  0  0  0  0  0  0  0  0  0  0
   -8.3217    0.9769    1.1832 H   0  0  0  0  0  0  0  0  0  0  0  0
  1  5  2  0  0  0  0
  1  2  1  0  0  0  0
  2  3  1  0  0  0  0
  3  4  2  0  0  0  0
  4  5  1  0  0  0  0
  5 29  1  0  0  0  0
  6  4  1  0  0  0  0
  6 30  1  0  0  0  0
  6 31  1  0  0  0  0
  7  3  1  0  0  0  0
  7 32  1  0  0  0  0
  7 33  1  0  0  0  0
  7 34  1  0  0  0  0
  8  6  1  0  0  0  0
  8  9  1  0  0  0  0
  8 10  1  0  0  0  0
  8 35  1  0  0  0  0
  9 36  1  0  0  0  0
  9 37  1  0  0  0  0
 10 11  1  0  0  0  0
 10 38  1  0  0  0  0
 10 39  1  0  0  0  0
 11 12  1  0  0  0  0
 11 40  1  0  0  0  0
 11 41  1  0  0  0  0
 12 13  1  0  0  0  0
 13  9  1  0  0  0  0
 13 42  1  0  0  0  0
 13 43  1  0  0  0  0
 14 15  2  0  0  0  0
 14  2  1  0  0  0  0
 14 19  1  0  0  0  0
 15 16  1  0  0  0  0
 15 44  1  0  0  0  0
 16 17  2  0  0  0  0
 16 45  1  0  0  0  0
 17 18  1  0  0  0  0
 17 27  1  0  0  0  0
 18 19  2  0  0  0  0
 18 46  1  0  0  0  0
 19 47  1  0  0  0  0
 20 21  2  0  0  0  0
 20  1  1  0  0  0  0
 20 25  1  0  0  0  0
 21 22  1  0  0  0  0
 21 48  1  0  0  0  0
 22 23  2  0  0  0  0
 22 49  1  0  0  0  0
 23 24  1  0  0  0  0
 23 26  1  0  0  0  0
 24 25  2  0  0  0  0
 24 50  1  0  0  0  0
 25 51  1  0  0  0  0
 27 52  1  0  0  0  0
 27 53  1  0  0  0  0
 27 54  1  0  0  0  0
 28 26  1  0  0  0  0
 28 55  1  0  0  0  0
 28 56  1  0  0  0  0
 28 57  1  0  0  0  0
M  CHG  1   8   1
M  END
$$$$
