# Supplementary material for: Combined computational and classical medicinal chemistry procedure to disclose novel pyrrole-based compounds as potential antituberculosis agents
Source: J Comput Aided Mol Des. 2026 Apr 6;40(1):92. doi: 10.1007/s10822-026-00794-6 (PMC13053371; doi:10.1007/s10822-026-00794-6)
Supplement: Supplementary file 2 — Supplementary Material 2 [file 10822_2026_794_MOESM2_ESM.zip › Dataset.M_3-D_QSAR_Splitted_170/mols/TrainingSet/BMC2010_16.sdf]

string
 OpenBabel10172509163D

 60 63  0  0  0  0  0  0  0  0999 V2000
   -2.4445   -0.2333   -0.3381 C   0  0  0  0  0  0  0  0  0  0  0  0
   -1.2347    0.2616    0.0365 N   0  0  0  0  0  0  0  0  0  0  0  0
   -0.2203   -0.5262   -0.3932 C   0  0  0  0  0  0  0  0  0  0  0  0
   -0.7885   -1.5992   -1.0724 C   0  0  0  0  0  0  0  0  0  0  0  0
   -2.1654   -1.3963   -1.0569 C   0  0  0  0  0  0  0  0  0  0  0  0
   -0.0608   -2.6546   -1.9112 C   0  0  0  0  0  0  0  0  0  0  0  0
    1.2697   -0.4128   -0.0246 C   0  0  0  0  0  0  0  0  0  0  0  0
    1.3382   -2.2595   -2.1897 N   0  3  0  0  0  0  0  0  0  0  0  0
    1.7731   -1.1986   -1.2569 C   0  0  0  0  0  0  0  0  0  0  0  0
    2.2481   -3.4259   -2.2305 C   0  0  0  0  0  0  0  0  0  0  0  0
    3.6473   -3.0398   -2.7529 C   0  0  0  0  0  0  0  0  0  0  0  0
    4.4004   -1.8930   -1.5678 S   0  0  0  0  0  0  0  0  0  0  0  0
    3.1354   -0.5961   -1.6653 C   0  0  0  0  0  0  0  0  0  0  0  0
   -1.0809    1.1967    0.6286 C   0  0  0  0  0  0  0  0  0  0  0  0
   -1.7394    2.3775    0.2757 C   0  0  0  0  0  0  0  0  0  0  0  0
   -1.6097    3.5234    1.0606 C   0  0  0  0  0  0  0  0  0  0  0  0
   -0.5441    3.6143    1.9596 C   0  0  0  0  0  0  0  0  0  0  0  0
    0.1889    2.4596    2.2380 C   0  0  0  0  0  0  0  0  0  0  0  0
   -0.2291    1.2239    1.7376 C   0  0  0  0  0  0  0  0  0  0  0  0
   -3.8134    0.3635   -0.2203 C   0  0  0  0  0  0  0  0  0  0  0  0
   -4.1718    1.5308   -0.9072 C   0  0  0  0  0  0  0  0  0  0  0  0
   -5.4447    2.0936   -0.7820 C   0  0  0  0  0  0  0  0  0  0  0  0
   -6.3329    1.6250    0.1891 C   0  0  0  0  0  0  0  0  0  0  0  0
   -5.9577    0.4952    0.9168 C   0  0  0  0  0  0  0  0  0  0  0  0
   -4.8177   -0.2229    0.5553 C   0  0  0  0  0  0  0  0  0  0  0  0
   -7.7425    2.1911    0.4101 C   0  0  0  0  0  0  0  0  0  0  0  0
   -0.1664    4.8278    2.5443 O   0  0  0  0  0  0  0  0  0  0  0  0
   -7.7616    3.5507    1.1422 C   0  0  0  0  0  0  0  0  0  0  0  0
   -0.4586    6.0430    1.8398 C   0  0  0  0  0  0  0  0  0  0  0  0
   -2.8665   -2.0071   -1.5046 H   0  0  0  0  0  0  0  0  0  0  0  0
   -0.5783   -2.7776   -2.8396 H   0  0  0  0  0  0  0  0  0  0  0  0
   -0.0461   -3.5702   -1.3577 H   0  0  0  0  0  0  0  0  0  0  0  0
    1.4401    0.5083    0.4926 H   0  0  0  0  0  0  0  0  0  0  0  0
    1.8605   -0.4357   -0.9164 H   0  0  0  0  0  0  0  0  0  0  0  0
    1.5444   -1.2322    0.6063 H   0  0  0  0  0  0  0  0  0  0  0  0
    1.3809   -1.8600   -3.1272 H   0  0  0  0  0  0  0  0  0  0  0  0
    1.8594   -1.6152   -0.2751 H   0  0  0  0  0  0  0  0  0  0  0  0
    1.0437   -0.4161   -1.2810 H   0  0  0  0  0  0  0  0  0  0  0  0
    1.8299   -4.1696   -2.8762 H   0  0  0  0  0  0  0  0  0  0  0  0
    2.3556   -3.8002   -1.2339 H   0  0  0  0  0  0  0  0  0  0  0  0
    3.5589   -2.5664   -3.7084 H   0  0  0  0  0  0  0  0  0  0  0  0
    4.2558   -3.9136   -2.8582 H   0  0  0  0  0  0  0  0  0  0  0  0
    3.0783   -0.2238   -2.6668 H   0  0  0  0  0  0  0  0  0  0  0  0
    3.3887    0.2093   -1.0079 H   0  0  0  0  0  0  0  0  0  0  0  0
   -2.3266    2.4021   -0.5726 H   0  0  0  0  0  0  0  0  0  0  0  0
   -2.2917    4.2936    0.9783 H   0  0  0  0  0  0  0  0  0  0  0  0
    1.0423    2.5188    2.8153 H   0  0  0  0  0  0  0  0  0  0  0  0
    0.0855    0.3457    2.1790 H   0  0  0  0  0  0  0  0  0  0  0  0
   -3.4784    1.9864   -1.5210 H   0  0  0  0  0  0  0  0  0  0  0  0
   -5.7304    2.8603   -1.4109 H   0  0  0  0  0  0  0  0  0  0  0  0
   -6.5244    0.1904    1.7236 H   0  0  0  0  0  0  0  0  0  0  0  0
   -4.7142   -1.2018    0.8651 H   0  0  0  0  0  0  0  0  0  0  0  0
   -8.3011    1.4874    0.9912 H   0  0  0  0  0  0  0  0  0  0  0  0
   -8.1681    2.3530   -0.5582 H   0  0  0  0  0  0  0  0  0  0  0  0
   -7.3428    3.4352    2.1200 H   0  0  0  0  0  0  0  0  0  0  0  0
   -8.7706    3.8971    1.2250 H   0  0  0  0  0  0  0  0  0  0  0  0
   -7.1846    4.2619    0.5888 H   0  0  0  0  0  0  0  0  0  0  0  0
   -0.1111    6.8786    2.4107 H   0  0  0  0  0  0  0  0  0  0  0  0
   -1.5154    6.1254    1.6940 H   0  0  0  0  0  0  0  0  0  0  0  0
    0.0328    6.0312    0.8894 H   0  0  0  0  0  0  0  0  0  0  0  0
  1  5  2  0  0  0  0
  1  2  1  0  0  0  0
  2  3  1  0  0  0  0
  3  4  2  0  0  0  0
  4  5  1  0  0  0  0
  5 30  1  0  0  0  0
  6  4  1  0  0  0  0
  6 31  1  0  0  0  0
  6 32  1  0  0  0  0
  7  3  1  0  0  0  0
  7 33  1  0  0  0  0
  7 34  1  0  0  0  0
  7 35  1  0  0  0  0
  8  6  1  0  0  0  0
  8  9  1  0  0  0  0
  8 10  1  0  0  0  0
  8 36  1  0  0  0  0
  9 37  1  0  0  0  0
  9 38  1  0  0  0  0
 10 11  1  0  0  0  0
 10 39  1  0  0  0  0
 10 40  1  0  0  0  0
 11 12  1  0  0  0  0
 11 41  1  0  0  0  0
 11 42  1  0  0  0  0
 12 13  1  0  0  0  0
 13  9  1  0  0  0  0
 13 43  1  0  0  0  0
 13 44  1  0  0  0  0
 14 15  2  0  0  0  0
 14  2  1  0  0  0  0
 14 19  1  0  0  0  0
 15 16  1  0  0  0  0
 15 45  1  0  0  0  0
 16 17  2  0  0  0  0
 16 46  1  0  0  0  0
 17 18  1  0  0  0  0
 17 27  1  0  0  0  0
 18 19  2  0  0  0  0
 18 47  1  0  0  0  0
 19 48  1  0  0  0  0
 20 21  2  0  0  0  0
 20  1  1  0  0  0  0
 20 25  1  0  0  0  0
 21 22  1  0  0  0  0
 21 49  1  0  0  0  0
 22 23  2  0  0  0  0
 22 50  1  0  0  0  0
 23 24  1  0  0  0  0
 23 26  1  0  0  0  0
 24 25  2  0  0  0  0
 24 51  1  0  0  0  0
 25 52  1  0  0  0  0
 26 53  1  0  0  0  0
 26 54  1  0  0  0  0
 28 26  1  0  0  0  0
 28 55  1  0  0  0  0
 28 56  1  0  0  0  0
 28 57  1  0  0  0  0
 29 27  1  0  0  0  0
 29 58  1  0  0  0  0
 29 59  1  0  0  0  0
 29 60  1  0  0  0  0
M  CHG  1   8   1
M  END
$$$$
