# Supplementary material for: Combined computational and classical medicinal chemistry procedure to disclose novel pyrrole-based compounds as potential antituberculosis agents
Source: J Comput Aided Mol Des. 2026 Apr 6;40(1):92. doi: 10.1007/s10822-026-00794-6 (PMC13053371; doi:10.1007/s10822-026-00794-6)
Supplement: Supplementary file 2 — Supplementary Material 2 [file 10822_2026_794_MOESM2_ESM.zip › Dataset.M_3-D_QSAR_Splitted_170/mols/TrainingSet/BMC2010_17.sdf]

string
 OpenBabel10172509163D

 60 63  0  0  0  0  0  0  0  0999 V2000
   -1.7010    0.1548    0.6602 C   0  0  0  0  0  0  0  0  0  0  0  0
   -1.5760   -0.6432   -0.4271 N   0  0  0  0  0  0  0  0  0  0  0  0
   -2.7359   -0.8313   -1.0964 C   0  0  0  0  0  0  0  0  0  0  0  0
   -3.7333   -0.1151   -0.3821 C   0  0  0  0  0  0  0  0  0  0  0  0
   -3.0538    0.4996    0.6790 C   0  0  0  0  0  0  0  0  0  0  0  0
   -5.2550    0.2424   -0.6003 C   0  0  0  0  0  0  0  0  0  0  0  0
   -2.7448   -1.7711   -2.3413 C   0  0  0  0  0  0  0  0  0  0  0  0
   -5.9838    1.2349    0.2691 N   0  3  0  0  0  0  0  0  0  0  0  0
   -5.5582    2.6459    0.2873 C   0  0  0  0  0  0  0  0  0  0  0  0
   -7.3417    1.3677   -0.2277 C   0  0  0  0  0  0  0  0  0  0  0  0
   -8.4666    1.7477    0.7415 C   0  0  0  0  0  0  0  0  0  0  0  0
   -8.2330    3.5291    0.7967 S   0  0  0  0  0  0  0  0  0  0  0  0
   -6.4706    3.4453    1.2648 C   0  0  0  0  0  0  0  0  0  0  0  0
   -0.6271   -1.0927   -0.7623 C   0  0  0  0  0  0  0  0  0  0  0  0
   -0.6428   -2.1401   -1.6894 C   0  0  0  0  0  0  0  0  0  0  0  0
    0.5332   -2.4335   -2.3775 C   0  0  0  0  0  0  0  0  0  0  0  0
    1.7466   -2.1672   -1.7460 C   0  0  0  0  0  0  0  0  0  0  0  0
    1.7516   -1.2949   -0.6560 C   0  0  0  0  0  0  0  0  0  0  0  0
    0.6011   -0.5657   -0.3576 C   0  0  0  0  0  0  0  0  0  0  0  0
   -0.6142    0.7190    1.5219 C   0  0  0  0  0  0  0  0  0  0  0  0
   -0.8451    1.7808    2.4031 C   0  0  0  0  0  0  0  0  0  0  0  0
    0.1942    2.3397    3.1532 C   0  0  0  0  0  0  0  0  0  0  0  0
    1.5206    1.9776    2.9015 C   0  0  0  0  0  0  0  0  0  0  0  0
    1.7630    0.9700    1.9686 C   0  0  0  0  0  0  0  0  0  0  0  0
    0.6979    0.2271    1.4707 C   0  0  0  0  0  0  0  0  0  0  0  0
    2.5939    2.5541    3.5810 O   0  0  0  0  0  0  0  0  0  0  0  0
    3.0028   -2.9310   -2.1555 C   0  0  0  0  0  0  0  0  0  0  0  0
    3.6122    1.6754    4.0821 C   0  0  0  0  0  0  0  0  0  0  0  0
    4.1661   -1.9544   -2.4197 C   0  0  0  0  0  0  0  0  0  0  0  0
   -3.4925    1.1205    1.3769 H   0  0  0  0  0  0  0  0  0  0  0  0
   -5.7924   -0.6789   -0.5152 H   0  0  0  0  0  0  0  0  0  0  0  0
   -5.2294    0.7507   -1.5415 H   0  0  0  0  0  0  0  0  0  0  0  0
   -1.7479   -2.1017   -2.5458 H   0  0  0  0  0  0  0  0  0  0  0  0
   -3.1245   -1.2381   -3.1879 H   0  0  0  0  0  0  0  0  0  0  0  0
   -3.3681   -2.6182   -2.1443 H   0  0  0  0  0  0  0  0  0  0  0  0
   -5.8177    0.8369    1.1934 H   0  0  0  0  0  0  0  0  0  0  0  0
   -5.6416    3.0573   -0.6969 H   0  0  0  0  0  0  0  0  0  0  0  0
   -4.5409    2.7097    0.6128 H   0  0  0  0  0  0  0  0  0  0  0  0
   -7.6084    0.4259   -0.6600 H   0  0  0  0  0  0  0  0  0  0  0  0
   -7.2861    2.2069   -0.8892 H   0  0  0  0  0  0  0  0  0  0  0  0
   -8.3319    1.2986    1.7033 H   0  0  0  0  0  0  0  0  0  0  0  0
   -9.4446    1.4281    0.4478 H   0  0  0  0  0  0  0  0  0  0  0  0
   -6.4063    2.9844    2.2283 H   0  0  0  0  0  0  0  0  0  0  0  0
   -6.1118    4.4532    1.2462 H   0  0  0  0  0  0  0  0  0  0  0  0
   -1.5042   -2.6824   -1.8597 H   0  0  0  0  0  0  0  0  0  0  0  0
    0.5062   -2.8363   -3.3272 H   0  0  0  0  0  0  0  0  0  0  0  0
    2.5991   -1.1907   -0.0764 H   0  0  0  0  0  0  0  0  0  0  0  0
    0.6555    0.3336    0.1456 H   0  0  0  0  0  0  0  0  0  0  0  0
   -1.8004    2.1586    2.5014 H   0  0  0  0  0  0  0  0  0  0  0  0
   -0.0191    3.0231    3.8965 H   0  0  0  0  0  0  0  0  0  0  0  0
    2.7254    0.7770    1.6500 H   0  0  0  0  0  0  0  0  0  0  0  0
    0.8761   -0.7013    1.0568 H   0  0  0  0  0  0  0  0  0  0  0  0
    2.8014   -3.4881   -3.0465 H   0  0  0  0  0  0  0  0  0  0  0  0
    3.2798   -3.5927   -1.3616 H   0  0  0  0  0  0  0  0  0  0  0  0
    4.3671    2.2499    4.5770 H   0  0  0  0  0  0  0  0  0  0  0  0
    4.0504    1.1365    3.2682 H   0  0  0  0  0  0  0  0  0  0  0  0
    3.1782    0.9848    4.7746 H   0  0  0  0  0  0  0  0  0  0  0  0
    3.8989   -1.2877   -3.2128 H   0  0  0  0  0  0  0  0  0  0  0  0
    5.0395   -2.5068   -2.6971 H   0  0  0  0  0  0  0  0  0  0  0  0
    4.3673   -1.3910   -1.5326 H   0  0  0  0  0  0  0  0  0  0  0  0
  1  5  2  0  0  0  0
  1  2  1  0  0  0  0
  2  3  1  0  0  0  0
  3  4  2  0  0  0  0
  4  5  1  0  0  0  0
  5 30  1  0  0  0  0
  6  4  1  0  0  0  0
  6 31  1  0  0  0  0
  6 32  1  0  0  0  0
  7  3  1  0  0  0  0
  7 33  1  0  0  0  0
  7 34  1  0  0  0  0
  7 35  1  0  0  0  0
  8  6  1  0  0  0  0
  8  9  1  0  0  0  0
  8 10  1  0  0  0  0
  8 36  1  0  0  0  0
  9 37  1  0  0  0  0
  9 38  1  0  0  0  0
 10 11  1  0  0  0  0
 10 39  1  0  0  0  0
 10 40  1  0  0  0  0
 11 12  1  0  0  0  0
 11 41  1  0  0  0  0
 11 42  1  0  0  0  0
 12 13  1  0  0  0  0
 13  9  1  0  0  0  0
 13 43  1  0  0  0  0
 13 44  1  0  0  0  0
 14 15  2  0  0  0  0
 14  2  1  0  0  0  0
 14 19  1  0  0  0  0
 15 16  1  0  0  0  0
 15 45  1  0  0  0  0
 16 17  2  0  0  0  0
 16 46  1  0  0  0  0
 17 18  1  0  0  0  0
 17 27  1  0  0  0  0
 18 19  2  0  0  0  0
 18 47  1  0  0  0  0
 19 48  1  0  0  0  0
 20 21  2  0  0  0  0
 20  1  1  0  0  0  0
 20 25  1  0  0  0  0
 21 22  1  0  0  0  0
 21 49  1  0  0  0  0
 22 23  2  0  0  0  0
 22 50  1  0  0  0  0
 23 24  1  0  0  0  0
 23 26  1  0  0  0  0
 24 25  2  0  0  0  0
 24 51  1  0  0  0  0
 25 52  1  0  0  0  0
 27 53  1  0  0  0  0
 27 54  1  0  0  0  0
 28 26  1  0  0  0  0
 28 55  1  0  0  0  0
 28 56  1  0  0  0  0
 28 57  1  0  0  0  0
 29 27  1  0  0  0  0
 29 58  1  0  0  0  0
 29 59  1  0  0  0  0
 29 60  1  0  0  0  0
M  CHG  1   8   1
M  END
$$$$
