# Supplementary material for: Combined computational and classical medicinal chemistry procedure to disclose novel pyrrole-based compounds as potential antituberculosis agents
Source: J Comput Aided Mol Des. 2026 Apr 6;40(1):92. doi: 10.1007/s10822-026-00794-6 (PMC13053371; doi:10.1007/s10822-026-00794-6)
Supplement: Supplementary file 2 — Supplementary Material 2 [file 10822_2026_794_MOESM2_ESM.zip › Dataset.M_3-D_QSAR_Splitted_170/mols/TrainingSet/BMC2010_19.sdf]

string
 OpenBabel10172509163D

 63 66  0  0  0  0  0  0  0  0999 V2000
   -1.7893   -1.7299   -1.3465 C   0  0  0  0  0  0  0  0  0  0  0  0
   -1.8390   -0.5967   -0.6088 N   0  0  0  0  0  0  0  0  0  0  0  0
   -0.5718   -0.2024   -0.2884 C   0  0  0  0  0  0  0  0  0  0  0  0
    0.3247   -1.1171   -0.8527 C   0  0  0  0  0  0  0  0  0  0  0  0
   -0.4536   -2.0729   -1.5035 C   0  0  0  0  0  0  0  0  0  0  0  0
    1.7960   -1.3262   -0.4557 C   0  0  0  0  0  0  0  0  0  0  0  0
   -0.0832    0.8561    0.7262 C   0  0  0  0  0  0  0  0  0  0  0  0
    2.7004   -1.6002   -1.6024 N   0  3  0  0  0  0  0  0  0  0  0  0
    3.1247   -3.0177   -1.6420 C   0  0  0  0  0  0  0  0  0  0  0  0
    3.8733   -0.6956   -1.5635 C   0  0  0  0  0  0  0  0  0  0  0  0
    4.7792   -0.8498   -2.8057 C   0  0  0  0  0  0  0  0  0  0  0  0
    5.5549   -2.4872   -2.7804 S   0  0  0  0  0  0  0  0  0  0  0  0
    4.0066   -3.4166   -2.8374 C   0  0  0  0  0  0  0  0  0  0  0  0
   -2.8117   -0.1019   -0.2984 C   0  0  0  0  0  0  0  0  0  0  0  0
   -3.2432    1.1595   -0.7405 C   0  0  0  0  0  0  0  0  0  0  0  0
   -4.5927    1.5232   -0.6339 C   0  0  0  0  0  0  0  0  0  0  0  0
   -5.3302    0.9985    0.4283 C   0  0  0  0  0  0  0  0  0  0  0  0
   -4.6998   -0.0216    1.1353 C   0  0  0  0  0  0  0  0  0  0  0  0
   -3.7479   -0.7906    0.4717 C   0  0  0  0  0  0  0  0  0  0  0  0
   -2.8483   -2.5838   -1.9423 C   0  0  0  0  0  0  0  0  0  0  0  0
   -4.1817   -2.3012   -1.6660 C   0  0  0  0  0  0  0  0  0  0  0  0
   -5.1825   -3.1870   -2.0805 C   0  0  0  0  0  0  0  0  0  0  0  0
   -4.8421   -4.4124   -2.6467 C   0  0  0  0  0  0  0  0  0  0  0  0
   -3.4912   -4.6766   -2.9308 C   0  0  0  0  0  0  0  0  0  0  0  0
   -2.5242   -3.7024   -2.7067 C   0  0  0  0  0  0  0  0  0  0  0  0
   -5.8564   -5.3036   -3.0141 O   0  0  0  0  0  0  0  0  0  0  0  0
   -6.7078    1.5066    0.8660 C   0  0  0  0  0  0  0  0  0  0  0  0
   -5.5908   -6.7104   -2.9455 C   0  0  0  0  0  0  0  0  0  0  0  0
   -6.9072    3.0387    0.6773 C   0  0  0  0  0  0  0  0  0  0  0  0
   -8.3543    3.6177    0.7324 C   0  0  0  0  0  0  0  0  0  0  0  0
   -0.0974   -2.8954   -2.0149 H   0  0  0  0  0  0  0  0  0  0  0  0
    1.8476   -2.1554    0.2186 H   0  0  0  0  0  0  0  0  0  0  0  0
    2.1289   -0.4114   -0.0117 H   0  0  0  0  0  0  0  0  0  0  0  0
   -0.9106    1.4573    1.0407 H   0  0  0  0  0  0  0  0  0  0  0  0
    0.6549    1.4784    0.2648 H   0  0  0  0  0  0  0  0  0  0  0  0
    0.3443    0.3654    1.5755 H   0  0  0  0  0  0  0  0  0  0  0  0
    2.1783   -1.4193   -2.4598 H   0  0  0  0  0  0  0  0  0  0  0  0
    2.2435   -3.6241   -1.6667 H   0  0  0  0  0  0  0  0  0  0  0  0
    3.7289   -3.1658   -0.7714 H   0  0  0  0  0  0  0  0  0  0  0  0
    4.4489   -0.9171   -0.6891 H   0  0  0  0  0  0  0  0  0  0  0  0
    3.5085    0.3102   -1.5492 H   0  0  0  0  0  0  0  0  0  0  0  0
    5.5372   -0.0948   -2.7914 H   0  0  0  0  0  0  0  0  0  0  0  0
    4.1914   -0.7449   -3.6936 H   0  0  0  0  0  0  0  0  0  0  0  0
    4.2178   -4.4645   -2.7908 H   0  0  0  0  0  0  0  0  0  0  0  0
    3.4920   -3.1966   -3.7493 H   0  0  0  0  0  0  0  0  0  0  0  0
   -2.5634    1.8218   -1.1458 H   0  0  0  0  0  0  0  0  0  0  0  0
   -5.0276    2.1596   -1.3201 H   0  0  0  0  0  0  0  0  0  0  0  0
   -4.9318   -0.2028    2.1244 H   0  0  0  0  0  0  0  0  0  0  0  0
   -3.7358   -1.8198    0.5461 H   0  0  0  0  0  0  0  0  0  0  0  0
   -4.4326   -1.4397   -1.1562 H   0  0  0  0  0  0  0  0  0  0  0  0
   -6.1757   -2.9312   -1.9662 H   0  0  0  0  0  0  0  0  0  0  0  0
   -3.2157   -5.5972   -3.3072 H   0  0  0  0  0  0  0  0  0  0  0  0
   -1.5768   -3.8071   -3.1024 H   0  0  0  0  0  0  0  0  0  0  0  0
   -6.8378    1.2756    1.9027 H   0  0  0  0  0  0  0  0  0  0  0  0
   -7.4291    1.0215    0.2420 H   0  0  0  0  0  0  0  0  0  0  0  0
   -6.4591   -7.2529   -3.2563 H   0  0  0  0  0  0  0  0  0  0  0  0
   -5.3442   -6.9782   -1.9393 H   0  0  0  0  0  0  0  0  0  0  0  0
   -4.7708   -6.9504   -3.5896 H   0  0  0  0  0  0  0  0  0  0  0  0
   -6.5022    3.2936   -0.2797 H   0  0  0  0  0  0  0  0  0  0  0  0
   -6.4219    3.4706    1.5275 H   0  0  0  0  0  0  0  0  0  0  0  0
   -8.9225    3.2365   -0.0902 H   0  0  0  0  0  0  0  0  0  0  0  0
   -8.3138    4.6853    0.6736 H   0  0  0  0  0  0  0  0  0  0  0  0
   -8.8194    3.3285    1.6516 H   0  0  0  0  0  0  0  0  0  0  0  0
  1  5  2  0  0  0  0
  1  2  1  0  0  0  0
  2  3  1  0  0  0  0
  3  4  2  0  0  0  0
  4  5  1  0  0  0  0
  5 31  1  0  0  0  0
  6  4  1  0  0  0  0
  6 32  1  0  0  0  0
  6 33  1  0  0  0  0
  7  3  1  0  0  0  0
  7 34  1  0  0  0  0
  7 35  1  0  0  0  0
  7 36  1  0  0  0  0
  8  6  1  0  0  0  0
  8  9  1  0  0  0  0
  8 10  1  0  0  0  0
  8 37  1  0  0  0  0
  9 38  1  0  0  0  0
  9 39  1  0  0  0  0
 10 11  1  0  0  0  0
 10 40  1  0  0  0  0
 10 41  1  0  0  0  0
 11 12  1  0  0  0  0
 11 42  1  0  0  0  0
 11 43  1  0  0  0  0
 12 13  1  0  0  0  0
 13  9  1  0  0  0  0
 13 44  1  0  0  0  0
 13 45  1  0  0  0  0
 14 15  2  0  0  0  0
 14  2  1  0  0  0  0
 14 19  1  0  0  0  0
 15 16  1  0  0  0  0
 15 46  1  0  0  0  0
 16 17  2  0  0  0  0
 16 47  1  0  0  0  0
 17 18  1  0  0  0  0
 17 27  1  0  0  0  0
 18 19  2  0  0  0  0
 18 48  1  0  0  0  0
 19 49  1  0  0  0  0
 20 21  2  0  0  0  0
 20  1  1  0  0  0  0
 20 25  1  0  0  0  0
 21 22  1  0  0  0  0
 21 50  1  0  0  0  0
 22 23  2  0  0  0  0
 22 51  1  0  0  0  0
 23 24  1  0  0  0  0
 23 26  1  0  0  0  0
 24 25  2  0  0  0  0
 24 52  1  0  0  0  0
 25 53  1  0  0  0  0
 27 54  1  0  0  0  0
 27 55  1  0  0  0  0
 28 26  1  0  0  0  0
 28 56  1  0  0  0  0
 28 57  1  0  0  0  0
 28 58  1  0  0  0  0
 29 27  1  0  0  0  0
 29 30  1  0  0  0  0
 29 59  1  0  0  0  0
 29 60  1  0  0  0  0
 30 61  1  0  0  0  0
 30 62  1  0  0  0  0
 30 63  1  0  0  0  0
M  CHG  1   8   1
M  END
$$$$
