# Supplementary material for: Combined computational and classical medicinal chemistry procedure to disclose novel pyrrole-based compounds as potential antituberculosis agents
Source: J Comput Aided Mol Des. 2026 Apr 6;40(1):92. doi: 10.1007/s10822-026-00794-6 (PMC13053371; doi:10.1007/s10822-026-00794-6)
Supplement: Supplementary file 2 — Supplementary Material 2 [file 10822_2026_794_MOESM2_ESM.zip › Dataset.M_3-D_QSAR_Splitted_170/mols/TrainingSet/BMC2010_20.sdf]

string
 OpenBabel10172509163D

 63 66  0  0  0  0  0  0  0  0999 V2000
   -1.4836   -0.1937   -0.1208 C   0  0  0  0  0  0  0  0  0  0  0  0
   -0.4214    0.0336    0.6919 N   0  0  0  0  0  0  0  0  0  0  0  0
    0.6852   -0.6303    0.3068 C   0  0  0  0  0  0  0  0  0  0  0  0
    0.3388   -1.3650   -0.8371 C   0  0  0  0  0  0  0  0  0  0  0  0
   -1.0007   -1.0618   -1.1003 C   0  0  0  0  0  0  0  0  0  0  0  0
    1.0174   -2.5530   -1.5472 C   0  0  0  0  0  0  0  0  0  0  0  0
    2.0652   -0.3335    0.9231 C   0  0  0  0  0  0  0  0  0  0  0  0
    2.2975   -2.2994   -2.2496 N   0  3  0  0  0  0  0  0  0  0  0  0
    3.1039   -3.5437   -2.3296 C   0  0  0  0  0  0  0  0  0  0  0  0
    2.8915   -1.0006   -1.8400 C   0  0  0  0  0  0  0  0  0  0  0  0
    4.2821   -0.6723   -2.4191 C   0  0  0  0  0  0  0  0  0  0  0  0
    5.4279   -2.0495   -2.1290 S   0  0  0  0  0  0  0  0  0  0  0  0
    4.4859   -3.3417   -2.9840 C   0  0  0  0  0  0  0  0  0  0  0  0
   -0.4110    0.7333    1.5424 C   0  0  0  0  0  0  0  0  0  0  0  0
    0.4772    1.8095    1.5465 C   0  0  0  0  0  0  0  0  0  0  0  0
    0.2122    2.8226    2.4697 C   0  0  0  0  0  0  0  0  0  0  0  0
   -0.2980    2.4587    3.7133 C   0  0  0  0  0  0  0  0  0  0  0  0
   -0.7303    1.1419    3.8839 C   0  0  0  0  0  0  0  0  0  0  0  0
   -1.0366    0.3941    2.7464 C   0  0  0  0  0  0  0  0  0  0  0  0
   -2.8681    0.3699   -0.0972 C   0  0  0  0  0  0  0  0  0  0  0  0
   -3.2510    1.4999   -0.8169 C   0  0  0  0  0  0  0  0  0  0  0  0
   -4.5713    1.9039   -0.9507 C   0  0  0  0  0  0  0  0  0  0  0  0
   -5.5213    1.4293   -0.0494 C   0  0  0  0  0  0  0  0  0  0  0  0
   -5.1550    0.3355    0.7444 C   0  0  0  0  0  0  0  0  0  0  0  0
   -3.8799   -0.2351    0.6702 C   0  0  0  0  0  0  0  0  0  0  0  0
   -6.8837    2.1355    0.0813 C   0  0  0  0  0  0  0  0  0  0  0  0
   -0.4186    3.4149    4.7201 O   0  0  0  0  0  0  0  0  0  0  0  0
   -7.9809    1.1575    0.5615 C   0  0  0  0  0  0  0  0  0  0  0  0
   -0.2048    2.9359    6.0522 C   0  0  0  0  0  0  0  0  0  0  0  0
   -6.8545    3.3272    1.0754 C   0  0  0  0  0  0  0  0  0  0  0  0
   -1.5479   -1.4244   -1.8966 H   0  0  0  0  0  0  0  0  0  0  0  0
    0.3254   -2.9294   -2.2713 H   0  0  0  0  0  0  0  0  0  0  0  0
    1.2729   -3.2283   -0.7575 H   0  0  0  0  0  0  0  0  0  0  0  0
    1.9421    0.2636    1.8024 H   0  0  0  0  0  0  0  0  0  0  0  0
    2.6662    0.1960    0.2137 H   0  0  0  0  0  0  0  0  0  0  0  0
    2.5459   -1.2539    1.1813 H   0  0  0  0  0  0  0  0  0  0  0  0
    2.1844   -2.1064   -3.2448 H   0  0  0  0  0  0  0  0  0  0  0  0
    2.5593   -4.2636   -2.9042 H   0  0  0  0  0  0  0  0  0  0  0  0
    3.2765   -3.8713   -1.3257 H   0  0  0  0  0  0  0  0  0  0  0  0
    2.9747   -1.0022   -0.7732 H   0  0  0  0  0  0  0  0  0  0  0  0
    2.2356   -0.2511   -2.2309 H   0  0  0  0  0  0  0  0  0  0  0  0
    4.6624    0.2087   -1.9457 H   0  0  0  0  0  0  0  0  0  0  0  0
    4.1907   -0.5123   -3.4731 H   0  0  0  0  0  0  0  0  0  0  0  0
    5.0321   -4.2607   -2.9387 H   0  0  0  0  0  0  0  0  0  0  0  0
    4.3408   -3.0413   -4.0006 H   0  0  0  0  0  0  0  0  0  0  0  0
    1.2836    1.8540    0.9040 H   0  0  0  0  0  0  0  0  0  0  0  0
    0.3892    3.8124    2.2373 H   0  0  0  0  0  0  0  0  0  0  0  0
   -0.8209    0.7324    4.8268 H   0  0  0  0  0  0  0  0  0  0  0  0
   -1.7073   -0.3889    2.7923 H   0  0  0  0  0  0  0  0  0  0  0  0
   -2.5166    2.0638   -1.2726 H   0  0  0  0  0  0  0  0  0  0  0  0
   -4.8462    2.5481   -1.7086 H   0  0  0  0  0  0  0  0  0  0  0  0
   -5.8446   -0.0605    1.4022 H   0  0  0  0  0  0  0  0  0  0  0  0
   -3.6797   -1.1079    1.1832 H   0  0  0  0  0  0  0  0  0  0  0  0
   -7.1033    2.5017   -0.8998 H   0  0  0  0  0  0  0  0  0  0  0  0
   -7.7401    0.8053    1.5428 H   0  0  0  0  0  0  0  0  0  0  0  0
   -8.0381    0.3275   -0.1113 H   0  0  0  0  0  0  0  0  0  0  0  0
   -8.9237    1.6630    0.5853 H   0  0  0  0  0  0  0  0  0  0  0  0
   -0.3199    3.7436    6.7444 H   0  0  0  0  0  0  0  0  0  0  0  0
    0.7841    2.5353    6.1328 H   0  0  0  0  0  0  0  0  0  0  0  0
   -0.9188    2.1708    6.2750 H   0  0  0  0  0  0  0  0  0  0  0  0
   -6.6352    2.9663    2.0585 H   0  0  0  0  0  0  0  0  0  0  0  0
   -7.8080    3.8128    1.0782 H   0  0  0  0  0  0  0  0  0  0  0  0
   -6.1002    4.0240    0.7748 H   0  0  0  0  0  0  0  0  0  0  0  0
  1  5  2  0  0  0  0
  1  2  1  0  0  0  0
  2  3  1  0  0  0  0
  3  4  2  0  0  0  0
  4  5  1  0  0  0  0
  5 31  1  0  0  0  0
  6  4  1  0  0  0  0
  6 32  1  0  0  0  0
  6 33  1  0  0  0  0
  7  3  1  0  0  0  0
  7 34  1  0  0  0  0
  7 35  1  0  0  0  0
  7 36  1  0  0  0  0
  8  6  1  0  0  0  0
  8  9  1  0  0  0  0
  8 10  1  0  0  0  0
  8 37  1  0  0  0  0
  9 38  1  0  0  0  0
  9 39  1  0  0  0  0
 10 11  1  0  0  0  0
 10 40  1  0  0  0  0
 10 41  1  0  0  0  0
 11 12  1  0  0  0  0
 11 42  1  0  0  0  0
 11 43  1  0  0  0  0
 12 13  1  0  0  0  0
 13  9  1  0  0  0  0
 13 44  1  0  0  0  0
 13 45  1  0  0  0  0
 14 15  2  0  0  0  0
 14  2  1  0  0  0  0
 14 19  1  0  0  0  0
 15 16  1  0  0  0  0
 15 46  1  0  0  0  0
 16 17  2  0  0  0  0
 16 47  1  0  0  0  0
 17 18  1  0  0  0  0
 17 27  1  0  0  0  0
 18 19  2  0  0  0  0
 18 48  1  0  0  0  0
 19 49  1  0  0  0  0
 20 21  2  0  0  0  0
 20  1  1  0  0  0  0
 20 25  1  0  0  0  0
 21 22  1  0  0  0  0
 21 50  1  0  0  0  0
 22 23  2  0  0  0  0
 22 51  1  0  0  0  0
 23 24  1  0  0  0  0
 23 26  1  0  0  0  0
 24 25  2  0  0  0  0
 24 52  1  0  0  0  0
 25 53  1  0  0  0  0
 26 54  1  0  0  0  0
 28 26  1  0  0  0  0
 28 55  1  0  0  0  0
 28 56  1  0  0  0  0
 28 57  1  0  0  0  0
 29 27  1  0  0  0  0
 29 58  1  0  0  0  0
 29 59  1  0  0  0  0
 29 60  1  0  0  0  0
 30 26  1  0  0  0  0
 30 61  1  0  0  0  0
 30 62  1  0  0  0  0
 30 63  1  0  0  0  0
M  CHG  1   8   1
M  END
$$$$
