# Supplementary material for: Combined computational and classical medicinal chemistry procedure to disclose novel pyrrole-based compounds as potential antituberculosis agents
Source: J Comput Aided Mol Des. 2026 Apr 6;40(1):92. doi: 10.1007/s10822-026-00794-6 (PMC13053371; doi:10.1007/s10822-026-00794-6)
Supplement: Supplementary file 2 — Supplementary Material 2 [file 10822_2026_794_MOESM2_ESM.zip › Dataset.M_3-D_QSAR_Splitted_170/mols/TrainingSet/BMC2010_22.sdf]

string
 OpenBabel10172509163D

 57 60  0  0  0  0  0  0  0  0999 V2000
   -2.2838   -1.1897   -0.7189 C   0  0  0  0  0  0  0  0  0  0  0  0
   -2.2176    0.0285   -0.1160 N   0  0  0  0  0  0  0  0  0  0  0  0
   -0.9042    0.3811    0.0546 C   0  0  0  0  0  0  0  0  0  0  0  0
   -0.1043   -0.6472   -0.4538 C   0  0  0  0  0  0  0  0  0  0  0  0
   -0.9829   -1.6206   -0.9261 C   0  0  0  0  0  0  0  0  0  0  0  0
    1.3854   -0.8921   -0.1393 C   0  0  0  0  0  0  0  0  0  0  0  0
   -0.2581    1.4943    0.9095 C   0  0  0  0  0  0  0  0  0  0  0  0
    2.2246   -1.2875   -1.3016 N   0  3  0  0  0  0  0  0  0  0  0  0
    2.5113   -2.7387   -1.3093 C   0  0  0  0  0  0  0  0  0  0  0  0
    3.4863   -0.5087   -1.3366 C   0  0  0  0  0  0  0  0  0  0  0  0
    4.3177   -0.7881   -2.6099 C   0  0  0  0  0  0  0  0  0  0  0  0
    4.9144   -2.4993   -2.5836 S   0  0  0  0  0  0  0  0  0  0  0  0
    3.2754   -3.2569   -2.5392 C   0  0  0  0  0  0  0  0  0  0  0  0
   -3.1357    0.6651    0.1259 C   0  0  0  0  0  0  0  0  0  0  0  0
   -3.3329    1.9582   -0.3925 C   0  0  0  0  0  0  0  0  0  0  0  0
   -4.6195    2.4976   -0.4936 C   0  0  0  0  0  0  0  0  0  0  0  0
   -5.5507    2.1306    0.4778 C   0  0  0  0  0  0  0  0  0  0  0  0
   -5.2691    1.0002    1.2373 C   0  0  0  0  0  0  0  0  0  0  0  0
   -4.2410    0.1603    0.8178 C   0  0  0  0  0  0  0  0  0  0  0  0
   -3.3994   -2.0392   -1.1988 C   0  0  0  0  0  0  0  0  0  0  0  0
   -4.6920   -1.8287   -0.7098 C   0  0  0  0  0  0  0  0  0  0  0  0
   -5.7144   -2.7143   -1.0436 C   0  0  0  0  0  0  0  0  0  0  0  0
   -5.4384   -3.8654   -1.7703 C   0  0  0  0  0  0  0  0  0  0  0  0
   -4.1491   -4.0673   -2.2687 C   0  0  0  0  0  0  0  0  0  0  0  0
   -3.1776   -3.0807   -2.1059 C   0  0  0  0  0  0  0  0  0  0  0  0
   -6.5217   -4.9045   -2.0763 C   0  0  0  0  0  0  0  0  0  0  0  0
   -7.1667    2.8675    0.5118 S   0  0  0  0  0  0  0  0  0  0  0  0
   -8.1656    1.3432    0.4863 C   0  0  0  0  0  0  0  0  0  0  0  0
   -0.7094   -2.5163   -1.3595 H   0  0  0  0  0  0  0  0  0  0  0  0
    1.4450   -1.6713    0.5915 H   0  0  0  0  0  0  0  0  0  0  0  0
    1.7737    0.0454    0.2002 H   0  0  0  0  0  0  0  0  0  0  0  0
   -1.0098    2.1927    1.2128 H   0  0  0  0  0  0  0  0  0  0  0  0
    0.4869    2.0006    0.3319 H   0  0  0  0  0  0  0  0  0  0  0  0
    0.1961    1.0605    1.7758 H   0  0  0  0  0  0  0  0  0  0  0  0
    1.6881   -1.0752   -2.1427 H   0  0  0  0  0  0  0  0  0  0  0  0
    1.5779   -3.2593   -1.2579 H   0  0  0  0  0  0  0  0  0  0  0  0
    3.1512   -2.9158   -0.4702 H   0  0  0  0  0  0  0  0  0  0  0  0
    4.0730   -0.7668   -0.4799 H   0  0  0  0  0  0  0  0  0  0  0  0
    3.2282    0.5297   -1.3374 H   0  0  0  0  0  0  0  0  0  0  0  0
    5.1530   -0.1202   -2.6434 H   0  0  0  0  0  0  0  0  0  0  0  0
    3.7048   -0.6389   -3.4742 H   0  0  0  0  0  0  0  0  0  0  0  0
    3.3744   -4.3205   -2.4769 H   0  0  0  0  0  0  0  0  0  0  0  0
    2.7381   -3.0032   -3.4291 H   0  0  0  0  0  0  0  0  0  0  0  0
   -2.5202    2.5142   -0.7012 H   0  0  0  0  0  0  0  0  0  0  0  0
   -4.8705    3.1432   -1.2586 H   0  0  0  0  0  0  0  0  0  0  0  0
   -5.8090    0.7891    2.0911 H   0  0  0  0  0  0  0  0  0  0  0  0
   -4.2955   -0.8501    1.0206 H   0  0  0  0  0  0  0  0  0  0  0  0
   -4.8887   -1.0181   -0.1021 H   0  0  0  0  0  0  0  0  0  0  0  0
   -6.6829   -2.5138   -0.7491 H   0  0  0  0  0  0  0  0  0  0  0  0
   -3.9159   -4.9461   -2.7570 H   0  0  0  0  0  0  0  0  0  0  0  0
   -2.3017   -3.1185   -2.6503 H   0  0  0  0  0  0  0  0  0  0  0  0
   -7.4436   -4.6021   -1.6252 H   0  0  0  0  0  0  0  0  0  0  0  0
   -6.2264   -5.8543   -1.6820 H   0  0  0  0  0  0  0  0  0  0  0  0
   -6.6518   -4.9828   -3.1355 H   0  0  0  0  0  0  0  0  0  0  0  0
   -9.2048    1.5975    0.5030 H   0  0  0  0  0  0  0  0  0  0  0  0
   -7.9302    0.7481    1.3438 H   0  0  0  0  0  0  0  0  0  0  0  0
   -7.9482    0.7892   -0.4029 H   0  0  0  0  0  0  0  0  0  0  0  0
  1  5  2  0  0  0  0
  1  2  1  0  0  0  0
  2  3  1  0  0  0  0
  3  4  2  0  0  0  0
  4  5  1  0  0  0  0
  5 29  1  0  0  0  0
  6  4  1  0  0  0  0
  6 30  1  0  0  0  0
  6 31  1  0  0  0  0
  7  3  1  0  0  0  0
  7 32  1  0  0  0  0
  7 33  1  0  0  0  0
  7 34  1  0  0  0  0
  8  6  1  0  0  0  0
  8  9  1  0  0  0  0
  8 10  1  0  0  0  0
  8 35  1  0  0  0  0
  9 36  1  0  0  0  0
  9 37  1  0  0  0  0
 10 11  1  0  0  0  0
 10 38  1  0  0  0  0
 10 39  1  0  0  0  0
 11 12  1  0  0  0  0
 11 40  1  0  0  0  0
 11 41  1  0  0  0  0
 12 13  1  0  0  0  0
 13  9  1  0  0  0  0
 13 42  1  0  0  0  0
 13 43  1  0  0  0  0
 14 15  2  0  0  0  0
 14  2  1  0  0  0  0
 14 19  1  0  0  0  0
 15 16  1  0  0  0  0
 15 44  1  0  0  0  0
 16 17  2  0  0  0  0
 16 45  1  0  0  0  0
 17 18  1  0  0  0  0
 17 27  1  0  0  0  0
 18 19  2  0  0  0  0
 18 46  1  0  0  0  0
 19 47  1  0  0  0  0
 20 21  2  0  0  0  0
 20  1  1  0  0  0  0
 20 25  1  0  0  0  0
 21 22  1  0  0  0  0
 21 48  1  0  0  0  0
 22 23  2  0  0  0  0
 22 49  1  0  0  0  0
 23 24  1  0  0  0  0
 23 26  1  0  0  0  0
 24 25  2  0  0  0  0
 24 50  1  0  0  0  0
 25 51  1  0  0  0  0
 26 52  1  0  0  0  0
 26 53  1  0  0  0  0
 26 54  1  0  0  0  0
 28 27  1  0  0  0  0
 28 55  1  0  0  0  0
 28 56  1  0  0  0  0
 28 57  1  0  0  0  0
M  CHG  1   8   1
M  END
$$$$
