# Supplementary material for: Combined computational and classical medicinal chemistry procedure to disclose novel pyrrole-based compounds as potential antituberculosis agents
Source: J Comput Aided Mol Des. 2026 Apr 6;40(1):92. doi: 10.1007/s10822-026-00794-6 (PMC13053371; doi:10.1007/s10822-026-00794-6)
Supplement: Supplementary file 2 — Supplementary Material 2 [file 10822_2026_794_MOESM2_ESM.zip › Dataset.M_3-D_QSAR_Splitted_170/mols/TrainingSet/BMC2010_23.sdf]

string
 OpenBabel10172509163D

 57 60  0  0  0  0  0  0  0  0999 V2000
   -2.2961    0.1668   -0.2821 C   0  0  0  0  0  0  0  0  0  0  0  0
   -1.1966    0.4522    0.4679 N   0  0  0  0  0  0  0  0  0  0  0  0
   -0.0813   -0.1856    0.0570 C   0  0  0  0  0  0  0  0  0  0  0  0
   -0.4518   -1.0179   -1.0296 C   0  0  0  0  0  0  0  0  0  0  0  0
   -1.8128   -0.7604   -1.2142 C   0  0  0  0  0  0  0  0  0  0  0  0
    0.1983   -2.3192   -1.5967 C   0  0  0  0  0  0  0  0  0  0  0  0
    1.2924    0.0369    0.7435 C   0  0  0  0  0  0  0  0  0  0  0  0
    1.6705   -2.5599   -1.5346 N   0  3  0  0  0  0  0  0  0  0  0  0
    2.3601   -1.2718   -1.4149 C   0  0  0  0  0  0  0  0  0  0  0  0
    2.1566   -3.3231   -2.7063 C   0  0  0  0  0  0  0  0  0  0  0  0
    3.6952   -3.4850   -2.6831 C   0  0  0  0  0  0  0  0  0  0  0  0
    4.5315   -1.8880   -2.8881 S   0  0  0  0  0  0  0  0  0  0  0  0
    3.8898   -1.1230   -1.3749 C   0  0  0  0  0  0  0  0  0  0  0  0
   -1.1643    1.2270    1.2571 C   0  0  0  0  0  0  0  0  0  0  0  0
   -1.5925    2.5184    0.9457 C   0  0  0  0  0  0  0  0  0  0  0  0
   -1.8904    3.3479    2.0267 C   0  0  0  0  0  0  0  0  0  0  0  0
   -1.0989    3.2381    3.1658 C   0  0  0  0  0  0  0  0  0  0  0  0
   -0.1848    2.1884    3.2204 C   0  0  0  0  0  0  0  0  0  0  0  0
   -0.4531    1.0545    2.4520 C   0  0  0  0  0  0  0  0  0  0  0  0
   -3.7219    0.6318   -0.1580 C   0  0  0  0  0  0  0  0  0  0  0  0
   -4.6830    0.1052    0.7178 C   0  0  0  0  0  0  0  0  0  0  0  0
   -5.9605    0.6283    0.9162 C   0  0  0  0  0  0  0  0  0  0  0  0
   -6.4032    1.6582    0.1096 C   0  0  0  0  0  0  0  0  0  0  0  0
   -5.5118    2.1621   -0.8474 C   0  0  0  0  0  0  0  0  0  0  0  0
   -4.1945    1.7073   -0.9278 C   0  0  0  0  0  0  0  0  0  0  0  0
   -8.1075    2.1608    0.1651 S   0  0  0  0  0  0  0  0  0  0  0  0
   -1.1908    4.2590    4.2917 C   0  0  0  0  0  0  0  0  0  0  0  0
   -8.1338    3.2156    1.6535 C   0  0  0  0  0  0  0  0  0  0  0  0
   -2.3911   -1.1996   -1.9475 H   0  0  0  0  0  0  0  0  0  0  0  0
   -0.0686   -2.3607   -2.6321 H   0  0  0  0  0  0  0  0  0  0  0  0
   -0.1800   -3.0675   -0.9319 H   0  0  0  0  0  0  0  0  0  0  0  0
    1.1837    0.7460    1.5374 H   0  0  0  0  0  0  0  0  0  0  0  0
    1.9935    0.4094    0.0261 H   0  0  0  0  0  0  0  0  0  0  0  0
    1.6473   -0.8912    1.1404 H   0  0  0  0  0  0  0  0  0  0  0  0
    1.8748   -3.1318   -0.7151 H   0  0  0  0  0  0  0  0  0  0  0  0
    2.0008   -0.8322   -0.5080 H   0  0  0  0  0  0  0  0  0  0  0  0
    2.1343   -0.8281   -2.3620 H   0  0  0  0  0  0  0  0  0  0  0  0
    1.8755   -2.8047   -3.5991 H   0  0  0  0  0  0  0  0  0  0  0  0
    1.7173   -4.2983   -2.6758 H   0  0  0  0  0  0  0  0  0  0  0  0
    3.9888   -4.1366   -3.4794 H   0  0  0  0  0  0  0  0  0  0  0  0
    3.9768   -3.8936   -1.7351 H   0  0  0  0  0  0  0  0  0  0  0  0
    4.1583   -0.0877   -1.3433 H   0  0  0  0  0  0  0  0  0  0  0  0
    4.2982   -1.5929   -0.5047 H   0  0  0  0  0  0  0  0  0  0  0  0
   -1.6836    2.8416   -0.0302 H   0  0  0  0  0  0  0  0  0  0  0  0
   -2.6718    4.0206    1.9831 H   0  0  0  0  0  0  0  0  0  0  0  0
    0.6612    2.2471    3.8085 H   0  0  0  0  0  0  0  0  0  0  0  0
   -0.1379    0.1194    2.7541 H   0  0  0  0  0  0  0  0  0  0  0  0
   -4.4243   -0.7354    1.2577 H   0  0  0  0  0  0  0  0  0  0  0  0
   -6.5691    0.2495    1.6586 H   0  0  0  0  0  0  0  0  0  0  0  0
   -5.8367    2.8857   -1.5076 H   0  0  0  0  0  0  0  0  0  0  0  0
   -3.5444    2.1783   -1.5763 H   0  0  0  0  0  0  0  0  0  0  0  0
   -1.9484    4.9782    4.0601 H   0  0  0  0  0  0  0  0  0  0  0  0
   -0.2492    4.7554    4.4008 H   0  0  0  0  0  0  0  0  0  0  0  0
   -1.4394    3.7608    5.2055 H   0  0  0  0  0  0  0  0  0  0  0  0
   -9.1236    3.5923    1.8062 H   0  0  0  0  0  0  0  0  0  0  0  0
   -7.4570    4.0339    1.5227 H   0  0  0  0  0  0  0  0  0  0  0  0
   -7.8363    2.6392    2.5045 H   0  0  0  0  0  0  0  0  0  0  0  0
  1  5  2  0  0  0  0
  1  2  1  0  0  0  0
  2  3  1  0  0  0  0
  3  4  2  0  0  0  0
  4  5  1  0  0  0  0
  5 29  1  0  0  0  0
  6  4  1  0  0  0  0
  6 30  1  0  0  0  0
  6 31  1  0  0  0  0
  7  3  1  0  0  0  0
  7 32  1  0  0  0  0
  7 33  1  0  0  0  0
  7 34  1  0  0  0  0
  8  6  1  0  0  0  0
  8  9  1  0  0  0  0
  8 10  1  0  0  0  0
  8 35  1  0  0  0  0
  9 36  1  0  0  0  0
  9 37  1  0  0  0  0
 10 11  1  0  0  0  0
 10 38  1  0  0  0  0
 10 39  1  0  0  0  0
 11 12  1  0  0  0  0
 11 40  1  0  0  0  0
 11 41  1  0  0  0  0
 12 13  1  0  0  0  0
 13  9  1  0  0  0  0
 13 42  1  0  0  0  0
 13 43  1  0  0  0  0
 14 15  2  0  0  0  0
 14  2  1  0  0  0  0
 14 19  1  0  0  0  0
 15 16  1  0  0  0  0
 15 44  1  0  0  0  0
 16 17  2  0  0  0  0
 16 45  1  0  0  0  0
 17 18  1  0  0  0  0
 17 27  1  0  0  0  0
 18 19  2  0  0  0  0
 18 46  1  0  0  0  0
 19 47  1  0  0  0  0
 20 21  2  0  0  0  0
 20  1  1  0  0  0  0
 20 25  1  0  0  0  0
 21 22  1  0  0  0  0
 21 48  1  0  0  0  0
 22 23  2  0  0  0  0
 22 49  1  0  0  0  0
 23 24  1  0  0  0  0
 23 26  1  0  0  0  0
 24 25  2  0  0  0  0
 24 50  1  0  0  0  0
 25 51  1  0  0  0  0
 26 28  1  0  0  0  0
 27 52  1  0  0  0  0
 27 53  1  0  0  0  0
 27 54  1  0  0  0  0
 28 55  1  0  0  0  0
 28 56  1  0  0  0  0
 28 57  1  0  0  0  0
M  CHG  1   8   1
M  END
$$$$
