# Supplementary material for: Combined computational and classical medicinal chemistry procedure to disclose novel pyrrole-based compounds as potential antituberculosis agents
Source: J Comput Aided Mol Des. 2026 Apr 6;40(1):92. doi: 10.1007/s10822-026-00794-6 (PMC13053371; doi:10.1007/s10822-026-00794-6)
Supplement: Supplementary file 2 — Supplementary Material 2 [file 10822_2026_794_MOESM2_ESM.zip › Dataset.M_3-D_QSAR_Splitted_170/mols/TrainingSet/BMC2010_24.sdf]

string
 OpenBabel10172509163D

 60 63  0  0  0  0  0  0  0  0999 V2000
   -2.2127    0.2552   -0.1640 C   0  0  0  0  0  0  0  0  0  0  0  0
   -1.0655    0.7618    0.3498 N   0  0  0  0  0  0  0  0  0  0  0  0
    0.0415    0.1336   -0.0966 C   0  0  0  0  0  0  0  0  0  0  0  0
   -0.3813   -0.8977   -0.9706 C   0  0  0  0  0  0  0  0  0  0  0  0
   -1.7756   -0.7804   -1.0012 C   0  0  0  0  0  0  0  0  0  0  0  0
    0.3056   -2.2384   -1.3841 C   0  0  0  0  0  0  0  0  0  0  0  0
    1.4553    0.5806    0.3336 C   0  0  0  0  0  0  0  0  0  0  0  0
    1.7863   -2.4175   -1.3289 N   0  3  0  0  0  0  0  0  0  0  0  0
    2.4354   -1.1109   -1.4831 C   0  0  0  0  0  0  0  0  0  0  0  0
    2.2620   -3.3812   -2.3466 C   0  0  0  0  0  0  0  0  0  0  0  0
    3.8044   -3.5004   -2.3363 C   0  0  0  0  0  0  0  0  0  0  0  0
    4.5873   -1.9544   -2.8733 S   0  0  0  0  0  0  0  0  0  0  0  0
    3.9604   -0.9182   -1.5236 C   0  0  0  0  0  0  0  0  0  0  0  0
   -1.0046    1.6779    0.9760 C   0  0  0  0  0  0  0  0  0  0  0  0
   -0.5654    1.5720    2.2954 C   0  0  0  0  0  0  0  0  0  0  0  0
   -0.1484    2.7564    2.9102 C   0  0  0  0  0  0  0  0  0  0  0  0
   -0.7742    3.9428    2.5370 C   0  0  0  0  0  0  0  0  0  0  0  0
   -1.7460    3.8852    1.5421 C   0  0  0  0  0  0  0  0  0  0  0  0
   -1.6025    2.8815    0.5827 C   0  0  0  0  0  0  0  0  0  0  0  0
   -3.6467    0.6402    0.0442 C   0  0  0  0  0  0  0  0  0  0  0  0
   -4.6208   -0.2202    0.5655 C   0  0  0  0  0  0  0  0  0  0  0  0
   -5.9157    0.1661    0.8865 C   0  0  0  0  0  0  0  0  0  0  0  0
   -6.3809    1.4069    0.4664 C   0  0  0  0  0  0  0  0  0  0  0  0
   -5.4547    2.2801   -0.1037 C   0  0  0  0  0  0  0  0  0  0  0  0
   -4.1052    1.9287   -0.2513 C   0  0  0  0  0  0  0  0  0  0  0  0
   -7.8845    1.7205    0.5209 C   0  0  0  0  0  0  0  0  0  0  0  0
   -0.4017    5.4646    3.3561 S   0  0  0  0  0  0  0  0  0  0  0  0
   -8.2535    3.1376    0.0109 C   0  0  0  0  0  0  0  0  0  0  0  0
    0.5479    6.2340    2.0150 C   0  0  0  0  0  0  0  0  0  0  0  0
   -2.3997   -1.3777   -1.5658 H   0  0  0  0  0  0  0  0  0  0  0  0
    0.0193   -2.4213   -2.3987 H   0  0  0  0  0  0  0  0  0  0  0  0
   -0.0307   -2.9083   -0.6206 H   0  0  0  0  0  0  0  0  0  0  0  0
    1.3778    1.4032    1.0134 H   0  0  0  0  0  0  0  0  0  0  0  0
    2.0120    0.8820   -0.5290 H   0  0  0  0  0  0  0  0  0  0  0  0
    1.9559   -0.2336    0.8145 H   0  0  0  0  0  0  0  0  0  0  0  0
    2.0359   -2.8107   -0.4215 H   0  0  0  0  0  0  0  0  0  0  0  0
    2.0872   -0.5137   -0.6664 H   0  0  0  0  0  0  0  0  0  0  0  0
    2.1679   -0.8634   -2.4891 H   0  0  0  0  0  0  0  0  0  0  0  0
    1.9452   -3.0506   -3.3136 H   0  0  0  0  0  0  0  0  0  0  0  0
    1.8492   -4.3417   -2.1187 H   0  0  0  0  0  0  0  0  0  0  0  0
    4.0977   -4.2882   -2.9983 H   0  0  0  0  0  0  0  0  0  0  0  0
    4.1207   -3.7099   -1.3358 H   0  0  0  0  0  0  0  0  0  0  0  0
    4.1966    0.1089   -1.7082 H   0  0  0  0  0  0  0  0  0  0  0  0
    4.4060   -1.1940   -0.5907 H   0  0  0  0  0  0  0  0  0  0  0  0
   -0.5491    0.6673    2.7916 H   0  0  0  0  0  0  0  0  0  0  0  0
    0.6011    2.7514    3.6196 H   0  0  0  0  0  0  0  0  0  0  0  0
   -2.5336    4.5515    1.5151 H   0  0  0  0  0  0  0  0  0  0  0  0
   -1.9271    3.0222   -0.3868 H   0  0  0  0  0  0  0  0  0  0  0  0
   -4.3593   -1.2063    0.7214 H   0  0  0  0  0  0  0  0  0  0  0  0
   -6.5267   -0.4620    1.4317 H   0  0  0  0  0  0  0  0  0  0  0  0
   -5.7706    3.2085   -0.4251 H   0  0  0  0  0  0  0  0  0  0  0  0
   -3.4340    2.6376   -0.5860 H   0  0  0  0  0  0  0  0  0  0  0  0
   -8.2095    1.6335    1.5366 H   0  0  0  0  0  0  0  0  0  0  0  0
   -8.3695    1.0223   -0.1288 H   0  0  0  0  0  0  0  0  0  0  0  0
   -7.7883    3.8731    0.6335 H   0  0  0  0  0  0  0  0  0  0  0  0
   -9.3156    3.2630    0.0434 H   0  0  0  0  0  0  0  0  0  0  0  0
   -7.9111    3.2546   -0.9961 H   0  0  0  0  0  0  0  0  0  0  0  0
    0.8783    7.2040    2.3229 H   0  0  0  0  0  0  0  0  0  0  0  0
   -0.0713    6.3268    1.1473 H   0  0  0  0  0  0  0  0  0  0  0  0
    1.3967    5.6248    1.7840 H   0  0  0  0  0  0  0  0  0  0  0  0
  1  5  2  0  0  0  0
  1  2  1  0  0  0  0
  2  3  1  0  0  0  0
  3  4  2  0  0  0  0
  4  5  1  0  0  0  0
  5 30  1  0  0  0  0
  6  4  1  0  0  0  0
  6 31  1  0  0  0  0
  6 32  1  0  0  0  0
  7  3  1  0  0  0  0
  7 33  1  0  0  0  0
  7 34  1  0  0  0  0
  7 35  1  0  0  0  0
  8  6  1  0  0  0  0
  8  9  1  0  0  0  0
  8 10  1  0  0  0  0
  8 36  1  0  0  0  0
  9 37  1  0  0  0  0
  9 38  1  0  0  0  0
 10 11  1  0  0  0  0
 10 39  1  0  0  0  0
 10 40  1  0  0  0  0
 11 12  1  0  0  0  0
 11 41  1  0  0  0  0
 11 42  1  0  0  0  0
 12 13  1  0  0  0  0
 13  9  1  0  0  0  0
 13 43  1  0  0  0  0
 13 44  1  0  0  0  0
 14 15  2  0  0  0  0
 14  2  1  0  0  0  0
 14 19  1  0  0  0  0
 15 16  1  0  0  0  0
 15 45  1  0  0  0  0
 16 17  2  0  0  0  0
 16 46  1  0  0  0  0
 17 18  1  0  0  0  0
 17 27  1  0  0  0  0
 18 19  2  0  0  0  0
 18 47  1  0  0  0  0
 19 48  1  0  0  0  0
 20 21  2  0  0  0  0
 20  1  1  0  0  0  0
 20 25  1  0  0  0  0
 21 22  1  0  0  0  0
 21 49  1  0  0  0  0
 22 23  2  0  0  0  0
 22 50  1  0  0  0  0
 23 24  1  0  0  0  0
 23 26  1  0  0  0  0
 24 25  2  0  0  0  0
 24 51  1  0  0  0  0
 25 52  1  0  0  0  0
 26 28  1  0  0  0  0
 26 53  1  0  0  0  0
 26 54  1  0  0  0  0
 27 29  1  0  0  0  0
 28 55  1  0  0  0  0
 28 56  1  0  0  0  0
 28 57  1  0  0  0  0
 29 58  1  0  0  0  0
 29 59  1  0  0  0  0
 29 60  1  0  0  0  0
M  CHG  1   8   1
M  END
$$$$
