# Supplementary material for: Combined computational and classical medicinal chemistry procedure to disclose novel pyrrole-based compounds as potential antituberculosis agents
Source: J Comput Aided Mol Des. 2026 Apr 6;40(1):92. doi: 10.1007/s10822-026-00794-6 (PMC13053371; doi:10.1007/s10822-026-00794-6)
Supplement: Supplementary file 2 — Supplementary Material 2 [file 10822_2026_794_MOESM2_ESM.zip › Dataset.M_3-D_QSAR_Splitted_170/mols/TrainingSet/BMC2010_25.sdf]

string
 OpenBabel10172509163D

 60 63  0  0  0  0  0  0  0  0999 V2000
   -1.2017   -0.6690   -0.3911 C   0  0  0  0  0  0  0  0  0  0  0  0
   -1.4084    0.2426    0.5984 N   0  0  0  0  0  0  0  0  0  0  0  0
   -2.7014    0.6648    0.5673 C   0  0  0  0  0  0  0  0  0  0  0  0
   -3.3579    0.0027   -0.4742 C   0  0  0  0  0  0  0  0  0  0  0  0
   -2.4057   -0.8101   -1.0818 C   0  0  0  0  0  0  0  0  0  0  0  0
   -4.8671   -0.2369   -0.5920 C   0  0  0  0  0  0  0  0  0  0  0  0
   -3.5191    1.5054    1.5738 C   0  0  0  0  0  0  0  0  0  0  0  0
   -5.6844    0.7426    0.1599 N   0  3  0  0  0  0  0  0  0  0  0  0
   -5.1253    2.1049    0.0398 C   0  0  0  0  0  0  0  0  0  0  0  0
   -7.1004    0.6616   -0.2593 C   0  0  0  0  0  0  0  0  0  0  0  0
   -8.0195    1.4880    0.6659 C   0  0  0  0  0  0  0  0  0  0  0  0
   -7.5771    3.2386    0.4894 S   0  0  0  0  0  0  0  0  0  0  0  0
   -5.8353    3.1028    0.9808 C   0  0  0  0  0  0  0  0  0  0  0  0
   -0.5712    0.7017    1.2394 C   0  0  0  0  0  0  0  0  0  0  0  0
    0.7866    0.6087    0.9019 C   0  0  0  0  0  0  0  0  0  0  0  0
    1.7595    0.6840    1.8994 C   0  0  0  0  0  0  0  0  0  0  0  0
    1.5193    1.5128    2.9961 C   0  0  0  0  0  0  0  0  0  0  0  0
    0.2235    2.0003    3.1340 C   0  0  0  0  0  0  0  0  0  0  0  0
   -0.7975    1.3062    2.4806 C   0  0  0  0  0  0  0  0  0  0  0  0
    0.0159   -1.4151   -0.8202 C   0  0  0  0  0  0  0  0  0  0  0  0
   -0.0140   -2.1533   -2.0083 C   0  0  0  0  0  0  0  0  0  0  0  0
    1.1608   -2.6675   -2.5673 C   0  0  0  0  0  0  0  0  0  0  0  0
    2.3949   -2.3805   -1.9851 C   0  0  0  0  0  0  0  0  0  0  0  0
    2.4234   -1.6739   -0.7800 C   0  0  0  0  0  0  0  0  0  0  0  0
    1.2356   -1.2976   -0.1495 C   0  0  0  0  0  0  0  0  0  0  0  0
    3.8915   -3.1202   -2.6093 S   0  0  0  0  0  0  0  0  0  0  0  0
    2.5808    1.9155    4.0235 C   0  0  0  0  0  0  0  0  0  0  0  0
    4.9654   -1.6815   -2.9308 C   0  0  0  0  0  0  0  0  0  0  0  0
    4.0049    1.8808    3.4342 C   0  0  0  0  0  0  0  0  0  0  0  0
   -2.5633   -1.4144   -1.9034 H   0  0  0  0  0  0  0  0  0  0  0  0
   -5.0842   -1.2158   -0.2185 H   0  0  0  0  0  0  0  0  0  0  0  0
   -5.1216   -0.1294   -1.6257 H   0  0  0  0  0  0  0  0  0  0  0  0
   -2.8592    1.9370    2.2971 H   0  0  0  0  0  0  0  0  0  0  0  0
   -4.2294    0.8770    2.0692 H   0  0  0  0  0  0  0  0  0  0  0  0
   -4.0349    2.2842    1.0520 H   0  0  0  0  0  0  0  0  0  0  0  0
   -5.6536    0.5085    1.1522 H   0  0  0  0  0  0  0  0  0  0  0  0
   -5.2415    2.4389   -0.9701 H   0  0  0  0  0  0  0  0  0  0  0  0
   -4.0924    2.0654    0.3161 H   0  0  0  0  0  0  0  0  0  0  0  0
   -7.4117   -0.3618   -0.2326 H   0  0  0  0  0  0  0  0  0  0  0  0
   -7.1781    1.0611   -1.2489 H   0  0  0  0  0  0  0  0  0  0  0  0
   -7.8820    1.1804    1.6815 H   0  0  0  0  0  0  0  0  0  0  0  0
   -9.0445    1.3374    0.3984 H   0  0  0  0  0  0  0  0  0  0  0  0
   -5.7732    2.7514    1.9895 H   0  0  0  0  0  0  0  0  0  0  0  0
   -5.3644    4.0613    0.9140 H   0  0  0  0  0  0  0  0  0  0  0  0
    1.0663    0.4846   -0.0837 H   0  0  0  0  0  0  0  0  0  0  0  0
    2.6341    0.1408    1.8279 H   0  0  0  0  0  0  0  0  0  0  0  0
    0.0244    2.8419    3.6971 H   0  0  0  0  0  0  0  0  0  0  0  0
   -1.7295    1.2385    2.9185 H   0  0  0  0  0  0  0  0  0  0  0  0
   -0.9166   -2.3211   -2.4796 H   0  0  0  0  0  0  0  0  0  0  0  0
    1.1140   -3.2597   -3.4112 H   0  0  0  0  0  0  0  0  0  0  0  0
    3.3299   -1.4281   -0.3523 H   0  0  0  0  0  0  0  0  0  0  0  0
    1.2589   -0.9315    0.8151 H   0  0  0  0  0  0  0  0  0  0  0  0
    2.5337    1.2386    4.8509 H   0  0  0  0  0  0  0  0  0  0  0  0
    2.3767    2.9202    4.3299 H   0  0  0  0  0  0  0  0  0  0  0  0
    5.9060   -2.0173   -3.3148 H   0  0  0  0  0  0  0  0  0  0  0  0
    5.1237   -1.1438   -2.0193 H   0  0  0  0  0  0  0  0  0  0  0  0
    4.4965   -1.0394   -3.6469 H   0  0  0  0  0  0  0  0  0  0  0  0
    4.2361    0.8849    3.1187 H   0  0  0  0  0  0  0  0  0  0  0  0
    4.7070    2.1908    4.1797 H   0  0  0  0  0  0  0  0  0  0  0  0
    4.0600    2.5426    2.5952 H   0  0  0  0  0  0  0  0  0  0  0  0
  1  5  2  0  0  0  0
  1  2  1  0  0  0  0
  2  3  1  0  0  0  0
  3  4  2  0  0  0  0
  4  5  1  0  0  0  0
  5 30  1  0  0  0  0
  6  4  1  0  0  0  0
  6 31  1  0  0  0  0
  6 32  1  0  0  0  0
  7  3  1  0  0  0  0
  7 33  1  0  0  0  0
  7 34  1  0  0  0  0
  7 35  1  0  0  0  0
  8  6  1  0  0  0  0
  8  9  1  0  0  0  0
  8 10  1  0  0  0  0
  8 36  1  0  0  0  0
  9 37  1  0  0  0  0
  9 38  1  0  0  0  0
 10 11  1  0  0  0  0
 10 39  1  0  0  0  0
 10 40  1  0  0  0  0
 11 12  1  0  0  0  0
 11 41  1  0  0  0  0
 11 42  1  0  0  0  0
 12 13  1  0  0  0  0
 13  9  1  0  0  0  0
 13 43  1  0  0  0  0
 13 44  1  0  0  0  0
 14 15  2  0  0  0  0
 14  2  1  0  0  0  0
 14 19  1  0  0  0  0
 15 16  1  0  0  0  0
 15 45  1  0  0  0  0
 16 17  2  0  0  0  0
 16 46  1  0  0  0  0
 17 18  1  0  0  0  0
 17 27  1  0  0  0  0
 18 19  2  0  0  0  0
 18 47  1  0  0  0  0
 19 48  1  0  0  0  0
 20 21  2  0  0  0  0
 20  1  1  0  0  0  0
 20 25  1  0  0  0  0
 21 22  1  0  0  0  0
 21 49  1  0  0  0  0
 22 23  2  0  0  0  0
 22 50  1  0  0  0  0
 23 24  1  0  0  0  0
 23 26  1  0  0  0  0
 24 25  2  0  0  0  0
 24 51  1  0  0  0  0
 25 52  1  0  0  0  0
 26 28  1  0  0  0  0
 27 29  1  0  0  0  0
 27 53  1  0  0  0  0
 27 54  1  0  0  0  0
 28 55  1  0  0  0  0
 28 56  1  0  0  0  0
 28 57  1  0  0  0  0
 29 58  1  0  0  0  0
 29 59  1  0  0  0  0
 29 60  1  0  0  0  0
M  CHG  1   8   1
M  END
$$$$
