# Supplementary material for: Combined computational and classical medicinal chemistry procedure to disclose novel pyrrole-based compounds as potential antituberculosis agents
Source: J Comput Aided Mol Des. 2026 Apr 6;40(1):92. doi: 10.1007/s10822-026-00794-6 (PMC13053371; doi:10.1007/s10822-026-00794-6)
Supplement: Supplementary file 2 — Supplementary Material 2 [file 10822_2026_794_MOESM2_ESM.zip › Dataset.M_3-D_QSAR_Splitted_170/mols/TrainingSet/BMC2010_27.sdf]

string
 OpenBabel10172509163D

 63 66  0  0  0  0  0  0  0  0999 V2000
   -2.1423   -0.3760   -0.5340 C   0  0  0  0  0  0  0  0  0  0  0  0
   -0.9873    0.0084    0.0832 N   0  0  0  0  0  0  0  0  0  0  0  0
    0.0148   -0.8504   -0.2658 C   0  0  0  0  0  0  0  0  0  0  0  0
   -0.5022   -1.8116   -1.1386 C   0  0  0  0  0  0  0  0  0  0  0  0
   -1.8505   -1.4999   -1.2919 C   0  0  0  0  0  0  0  0  0  0  0  0
    0.2904   -2.6711   -2.1366 C   0  0  0  0  0  0  0  0  0  0  0  0
    1.5465   -0.7726   -0.0971 C   0  0  0  0  0  0  0  0  0  0  0  0
    1.7509   -2.6529   -1.8931 N   0  3  0  0  0  0  0  0  0  0  0  0
    2.4695   -3.3149   -3.0137 C   0  0  0  0  0  0  0  0  0  0  0  0
    2.2134   -1.2582   -1.6840 C   0  0  0  0  0  0  0  0  0  0  0  0
    3.6986   -1.1836   -1.2762 C   0  0  0  0  0  0  0  0  0  0  0  0
    4.7061   -1.7791   -2.6600 S   0  0  0  0  0  0  0  0  0  0  0  0
    3.9854   -3.4405   -2.7524 C   0  0  0  0  0  0  0  0  0  0  0  0
   -0.9319    0.8215    0.8970 C   0  0  0  0  0  0  0  0  0  0  0  0
   -1.8545    1.8740    0.9839 C   0  0  0  0  0  0  0  0  0  0  0  0
   -1.4998    3.0852    1.5795 C   0  0  0  0  0  0  0  0  0  0  0  0
   -0.6087    3.0505    2.6566 C   0  0  0  0  0  0  0  0  0  0  0  0
    0.0550    1.8489    2.8726 C   0  0  0  0  0  0  0  0  0  0  0  0
    0.1065    0.9209    1.8298 C   0  0  0  0  0  0  0  0  0  0  0  0
   -3.5447    0.1281   -0.4556 C   0  0  0  0  0  0  0  0  0  0  0  0
   -4.4278   -0.3819    0.5056 C   0  0  0  0  0  0  0  0  0  0  0  0
   -5.6676    0.2215    0.7359 C   0  0  0  0  0  0  0  0  0  0  0  0
   -6.0046    1.4007    0.0666 C   0  0  0  0  0  0  0  0  0  0  0  0
   -5.1455    1.8808   -0.9215 C   0  0  0  0  0  0  0  0  0  0  0  0
   -3.9900    1.1723   -1.2671 C   0  0  0  0  0  0  0  0  0  0  0  0
   -7.6206    2.1240    0.2579 S   0  0  0  0  0  0  0  0  0  0  0  0
   -0.4039    4.2025    3.6451 C   0  0  0  0  0  0  0  0  0  0  0  0
   -7.3205    3.5238    1.3857 C   0  0  0  0  0  0  0  0  0  0  0  0
   -1.7028    4.9911    3.9095 C   0  0  0  0  0  0  0  0  0  0  0  0
   -1.4493    6.5090    3.7645 C   0  0  0  0  0  0  0  0  0  0  0  0
   -2.5237   -2.0210   -1.8752 H   0  0  0  0  0  0  0  0  0  0  0  0
    0.1059   -2.3024   -3.1240 H   0  0  0  0  0  0  0  0  0  0  0  0
   -0.0388   -3.6820   -2.0162 H   0  0  0  0  0  0  0  0  0  0  0  0
    1.7899    0.0045    0.5970 H   0  0  0  0  0  0  0  0  0  0  0  0
    1.9992   -0.5605   -1.0431 H   0  0  0  0  0  0  0  0  0  0  0  0
    1.9127   -1.7079    0.2718 H   0  0  0  0  0  0  0  0  0  0  0  0
    1.9598   -3.1792   -1.0447 H   0  0  0  0  0  0  0  0  0  0  0  0
    2.3213   -2.7396   -3.9037 H   0  0  0  0  0  0  0  0  0  0  0  0
    2.0741   -4.3041   -3.1139 H   0  0  0  0  0  0  0  0  0  0  0  0
    1.6225   -0.8130   -0.9110 H   0  0  0  0  0  0  0  0  0  0  0  0
    2.1044   -0.7369   -2.6120 H   0  0  0  0  0  0  0  0  0  0  0  0
    3.8679   -1.7973   -0.4162 H   0  0  0  0  0  0  0  0  0  0  0  0
    3.9630   -0.1745   -1.0381 H   0  0  0  0  0  0  0  0  0  0  0  0
    4.1491   -3.9548   -1.8285 H   0  0  0  0  0  0  0  0  0  0  0  0
    4.4454   -3.9912   -3.5462 H   0  0  0  0  0  0  0  0  0  0  0  0
   -2.8059    1.7516    0.6033 H   0  0  0  0  0  0  0  0  0  0  0  0
   -1.8835    3.9793    1.2355 H   0  0  0  0  0  0  0  0  0  0  0  0
    0.4993    1.6469    3.7819 H   0  0  0  0  0  0  0  0  0  0  0  0
    0.9247    0.2976    1.7458 H   0  0  0  0  0  0  0  0  0  0  0  0
   -4.1589   -1.2153    1.0516 H   0  0  0  0  0  0  0  0  0  0  0  0
   -6.3335   -0.2038    1.3998 H   0  0  0  0  0  0  0  0  0  0  0  0
   -5.3644    2.7673   -1.4023 H   0  0  0  0  0  0  0  0  0  0  0  0
   -3.4674    1.4216   -2.1213 H   0  0  0  0  0  0  0  0  0  0  0  0
    0.3287    4.8719    3.2450 H   0  0  0  0  0  0  0  0  0  0  0  0
   -0.0845    3.7804    4.5750 H   0  0  0  0  0  0  0  0  0  0  0  0
   -8.2413    4.0364    1.5709 H   0  0  0  0  0  0  0  0  0  0  0  0
   -6.6205    4.1983    0.9386 H   0  0  0  0  0  0  0  0  0  0  0  0
   -6.9235    3.1585    2.3098 H   0  0  0  0  0  0  0  0  0  0  0  0
   -2.0455    4.7839    4.9017 H   0  0  0  0  0  0  0  0  0  0  0  0
   -2.4420    4.6925    3.1959 H   0  0  0  0  0  0  0  0  0  0  0  0
   -0.7107    6.8167    4.4749 H   0  0  0  0  0  0  0  0  0  0  0  0
   -2.3600    7.0414    3.9435 H   0  0  0  0  0  0  0  0  0  0  0  0
   -1.1017    6.7196    2.7747 H   0  0  0  0  0  0  0  0  0  0  0  0
  1  5  2  0  0  0  0
  1  2  1  0  0  0  0
  2  3  1  0  0  0  0
  3  4  2  0  0  0  0
  4  5  1  0  0  0  0
  5 31  1  0  0  0  0
  6  4  1  0  0  0  0
  6 32  1  0  0  0  0
  6 33  1  0  0  0  0
  7  3  1  0  0  0  0
  7 34  1  0  0  0  0
  7 35  1  0  0  0  0
  7 36  1  0  0  0  0
  8  6  1  0  0  0  0
  8  9  1  0  0  0  0
  8 10  1  0  0  0  0
  8 37  1  0  0  0  0
  9 38  1  0  0  0  0
  9 39  1  0  0  0  0
 10 11  1  0  0  0  0
 10 40  1  0  0  0  0
 10 41  1  0  0  0  0
 11 12  1  0  0  0  0
 11 42  1  0  0  0  0
 11 43  1  0  0  0  0
 12 13  1  0  0  0  0
 13  9  1  0  0  0  0
 13 44  1  0  0  0  0
 13 45  1  0  0  0  0
 14 15  2  0  0  0  0
 14  2  1  0  0  0  0
 14 19  1  0  0  0  0
 15 16  1  0  0  0  0
 15 46  1  0  0  0  0
 16 17  2  0  0  0  0
 16 47  1  0  0  0  0
 17 18  1  0  0  0  0
 17 27  1  0  0  0  0
 18 19  2  0  0  0  0
 18 48  1  0  0  0  0
 19 49  1  0  0  0  0
 20 21  2  0  0  0  0
 20  1  1  0  0  0  0
 20 25  1  0  0  0  0
 21 22  1  0  0  0  0
 21 50  1  0  0  0  0
 22 23  2  0  0  0  0
 22 51  1  0  0  0  0
 23 24  1  0  0  0  0
 23 26  1  0  0  0  0
 24 25  2  0  0  0  0
 24 52  1  0  0  0  0
 25 53  1  0  0  0  0
 26 28  1  0  0  0  0
 27 29  1  0  0  0  0
 27 54  1  0  0  0  0
 27 55  1  0  0  0  0
 28 56  1  0  0  0  0
 28 57  1  0  0  0  0
 28 58  1  0  0  0  0
 29 30  1  0  0  0  0
 29 59  1  0  0  0  0
 29 60  1  0  0  0  0
 30 61  1  0  0  0  0
 30 62  1  0  0  0  0
 30 63  1  0  0  0  0
M  CHG  1   8   1
M  END
$$$$
