# Supplementary material for: Combined computational and classical medicinal chemistry procedure to disclose novel pyrrole-based compounds as potential antituberculosis agents
Source: J Comput Aided Mol Des. 2026 Apr 6;40(1):92. doi: 10.1007/s10822-026-00794-6 (PMC13053371; doi:10.1007/s10822-026-00794-6)
Supplement: Supplementary file 2 — Supplementary Material 2 [file 10822_2026_794_MOESM2_ESM.zip › Dataset.M_3-D_QSAR_Splitted_170/mols/TrainingSet/BMC2010_28.sdf]

string
 OpenBabel10172509163D

 63 66  0  0  0  0  0  0  0  0999 V2000
   -1.8935   -0.1824   -0.1819 C   0  0  0  0  0  0  0  0  0  0  0  0
   -0.6757    0.1760    0.3094 N   0  0  0  0  0  0  0  0  0  0  0  0
    0.3124   -0.5651   -0.2378 C   0  0  0  0  0  0  0  0  0  0  0  0
   -0.2680   -1.4659   -1.1277 C   0  0  0  0  0  0  0  0  0  0  0  0
   -1.6480   -1.2696   -1.0217 C   0  0  0  0  0  0  0  0  0  0  0  0
    0.4803   -2.2983   -2.1806 C   0  0  0  0  0  0  0  0  0  0  0  0
    1.7919   -0.5735    0.1855 C   0  0  0  0  0  0  0  0  0  0  0  0
    1.9514   -2.3691   -1.9827 N   0  3  0  0  0  0  0  0  0  0  0  0
    2.6104   -3.2908   -2.9349 C   0  0  0  0  0  0  0  0  0  0  0  0
    2.5688   -1.0248   -1.9967 C   0  0  0  0  0  0  0  0  0  0  0  0
    4.0647   -1.0772   -1.6093 C   0  0  0  0  0  0  0  0  0  0  0  0
    4.9909   -2.0432   -2.8346 S   0  0  0  0  0  0  0  0  0  0  0  0
    4.0861   -3.6020   -2.6252 C   0  0  0  0  0  0  0  0  0  0  0  0
   -0.5174    0.8711    1.1707 C   0  0  0  0  0  0  0  0  0  0  0  0
    0.2650    0.4960    2.2651 C   0  0  0  0  0  0  0  0  0  0  0  0
    0.0544    1.1651    3.4745 C   0  0  0  0  0  0  0  0  0  0  0  0
   -0.3707    2.4911    3.4460 C   0  0  0  0  0  0  0  0  0  0  0  0
   -0.7528    3.0414    2.2227 C   0  0  0  0  0  0  0  0  0  0  0  0
   -0.9801    2.1927    1.1368 C   0  0  0  0  0  0  0  0  0  0  0  0
   -3.2690    0.3873   -0.0249 C   0  0  0  0  0  0  0  0  0  0  0  0
   -4.2459   -0.1976    0.7817 C   0  0  0  0  0  0  0  0  0  0  0  0
   -5.5851    0.1667    0.7274 C   0  0  0  0  0  0  0  0  0  0  0  0
   -5.9340    1.3975    0.1784 C   0  0  0  0  0  0  0  0  0  0  0  0
   -4.9587    2.0527   -0.5818 C   0  0  0  0  0  0  0  0  0  0  0  0
   -3.6745    1.5154   -0.7456 C   0  0  0  0  0  0  0  0  0  0  0  0
   -7.3179    2.0099    0.4658 C   0  0  0  0  0  0  0  0  0  0  0  0
   -0.6032    3.3965    4.9507 S   0  0  0  0  0  0  0  0  0  0  0  0
   -8.2584    1.8813   -0.7552 C   0  0  0  0  0  0  0  0  0  0  0  0
   -1.6392    2.1771    5.8160 C   0  0  0  0  0  0  0  0  0  0  0  0
   -7.2463    3.5123    0.8489 C   0  0  0  0  0  0  0  0  0  0  0  0
   -2.3705   -1.8384   -1.4901 H   0  0  0  0  0  0  0  0  0  0  0  0
    0.2933   -1.8667   -3.1417 H   0  0  0  0  0  0  0  0  0  0  0  0
    0.1140   -3.2997   -2.0915 H   0  0  0  0  0  0  0  0  0  0  0  0
    1.9699    0.2243    0.8760 H   0  0  0  0  0  0  0  0  0  0  0  0
    2.4106   -0.4428   -0.6777 H   0  0  0  0  0  0  0  0  0  0  0  0
    2.0240   -1.5078    0.6525 H   0  0  0  0  0  0  0  0  0  0  0  0
    2.1019   -2.7632   -1.0540 H   0  0  0  0  0  0  0  0  0  0  0  0
    2.5614   -2.8518   -3.9094 H   0  0  0  0  0  0  0  0  0  0  0  0
    2.0871   -4.2211   -2.8607 H   0  0  0  0  0  0  0  0  0  0  0  0
    2.0520   -0.3988   -1.2996 H   0  0  0  0  0  0  0  0  0  0  0  0
    2.4956   -0.6350   -2.9905 H   0  0  0  0  0  0  0  0  0  0  0  0
    4.1656   -1.5351   -0.6475 H   0  0  0  0  0  0  0  0  0  0  0  0
    4.4547   -0.0812   -1.5803 H   0  0  0  0  0  0  0  0  0  0  0  0
    4.1869   -3.9567   -1.6208 H   0  0  0  0  0  0  0  0  0  0  0  0
    4.4673   -4.3628   -3.2739 H   0  0  0  0  0  0  0  0  0  0  0  0
    0.9741   -0.2494    2.1839 H   0  0  0  0  0  0  0  0  0  0  0  0
    0.2114    0.6841    4.3740 H   0  0  0  0  0  0  0  0  0  0  0  0
   -0.8661    4.0621    2.1212 H   0  0  0  0  0  0  0  0  0  0  0  0
   -1.4893    2.5397    0.3089 H   0  0  0  0  0  0  0  0  0  0  0  0
   -3.9610   -0.9328    1.4475 H   0  0  0  0  0  0  0  0  0  0  0  0
   -6.3135   -0.4681    1.0901 H   0  0  0  0  0  0  0  0  0  0  0  0
   -5.1903    2.9520   -1.0321 H   0  0  0  0  0  0  0  0  0  0  0  0
   -3.0186    1.9586   -1.4076 H   0  0  0  0  0  0  0  0  0  0  0  0
   -7.7011    1.4549    1.2965 H   0  0  0  0  0  0  0  0  0  0  0  0
   -7.8586    2.4422   -1.5740 H   0  0  0  0  0  0  0  0  0  0  0  0
   -9.2261    2.2609   -0.5016 H   0  0  0  0  0  0  0  0  0  0  0  0
   -8.3412    0.8518   -1.0348 H   0  0  0  0  0  0  0  0  0  0  0  0
   -1.8970    2.5514    6.7847 H   0  0  0  0  0  0  0  0  0  0  0  0
   -1.0984    1.2597    5.9205 H   0  0  0  0  0  0  0  0  0  0  0  0
   -2.5316    2.0029    5.2519 H   0  0  0  0  0  0  0  0  0  0  0  0
   -6.8636    4.0734    0.0221 H   0  0  0  0  0  0  0  0  0  0  0  0
   -6.5999    3.6348    1.6927 H   0  0  0  0  0  0  0  0  0  0  0  0
   -8.2260    3.8645    1.0960 H   0  0  0  0  0  0  0  0  0  0  0  0
  1  5  2  0  0  0  0
  1  2  1  0  0  0  0
  2  3  1  0  0  0  0
  3  4  2  0  0  0  0
  4  5  1  0  0  0  0
  5 31  1  0  0  0  0
  6  4  1  0  0  0  0
  6 32  1  0  0  0  0
  6 33  1  0  0  0  0
  7  3  1  0  0  0  0
  7 34  1  0  0  0  0
  7 35  1  0  0  0  0
  7 36  1  0  0  0  0
  8  6  1  0  0  0  0
  8  9  1  0  0  0  0
  8 10  1  0  0  0  0
  8 37  1  0  0  0  0
  9 38  1  0  0  0  0
  9 39  1  0  0  0  0
 10 11  1  0  0  0  0
 10 40  1  0  0  0  0
 10 41  1  0  0  0  0
 11 12  1  0  0  0  0
 11 42  1  0  0  0  0
 11 43  1  0  0  0  0
 12 13  1  0  0  0  0
 13  9  1  0  0  0  0
 13 44  1  0  0  0  0
 13 45  1  0  0  0  0
 14 15  2  0  0  0  0
 14  2  1  0  0  0  0
 14 19  1  0  0  0  0
 15 16  1  0  0  0  0
 15 46  1  0  0  0  0
 16 17  2  0  0  0  0
 16 47  1  0  0  0  0
 17 18  1  0  0  0  0
 17 27  1  0  0  0  0
 18 19  2  0  0  0  0
 18 48  1  0  0  0  0
 19 49  1  0  0  0  0
 20 21  2  0  0  0  0
 20  1  1  0  0  0  0
 20 25  1  0  0  0  0
 21 22  1  0  0  0  0
 21 50  1  0  0  0  0
 22 23  2  0  0  0  0
 22 51  1  0  0  0  0
 23 24  1  0  0  0  0
 23 26  1  0  0  0  0
 24 25  2  0  0  0  0
 24 52  1  0  0  0  0
 25 53  1  0  0  0  0
 26 28  1  0  0  0  0
 26 54  1  0  0  0  0
 27 29  1  0  0  0  0
 28 55  1  0  0  0  0
 28 56  1  0  0  0  0
 28 57  1  0  0  0  0
 29 58  1  0  0  0  0
 29 59  1  0  0  0  0
 29 60  1  0  0  0  0
 30 26  1  0  0  0  0
 30 61  1  0  0  0  0
 30 62  1  0  0  0  0
 30 63  1  0  0  0  0
M  CHG  1   8   1
M  END
$$$$
