# Supplementary material for: Combined computational and classical medicinal chemistry procedure to disclose novel pyrrole-based compounds as potential antituberculosis agents
Source: J Comput Aided Mol Des. 2026 Apr 6;40(1):92. doi: 10.1007/s10822-026-00794-6 (PMC13053371; doi:10.1007/s10822-026-00794-6)
Supplement: Supplementary file 2 — Supplementary Material 2 [file 10822_2026_794_MOESM2_ESM.zip › Dataset.M_3-D_QSAR_Splitted_170/mols/TrainingSet/BMC2010_29.sdf]

string
 OpenBabel10172509163D

 63 66  0  0  0  0  0  0  0  0999 V2000
   -1.7579   -0.5677   -0.2066 C   0  0  0  0  0  0  0  0  0  0  0  0
   -0.5520   -0.2468    0.3321 N   0  0  0  0  0  0  0  0  0  0  0  0
    0.4426   -1.0023   -0.1819 C   0  0  0  0  0  0  0  0  0  0  0  0
   -0.1228   -1.8527   -1.1253 C   0  0  0  0  0  0  0  0  0  0  0  0
   -1.4923   -1.6050   -1.1080 C   0  0  0  0  0  0  0  0  0  0  0  0
    0.6275   -2.7621   -2.1047 C   0  0  0  0  0  0  0  0  0  0  0  0
    1.9007   -1.0993    0.2939 C   0  0  0  0  0  0  0  0  0  0  0  0
    1.9704   -2.2251   -2.4272 N   0  3  0  0  0  0  0  0  0  0  0  0
    2.2997   -1.1097   -1.5098 C   0  0  0  0  0  0  0  0  0  0  0  0
    3.0049   -3.2843   -2.4089 C   0  0  0  0  0  0  0  0  0  0  0  0
    4.3876   -2.7886   -2.8780 C   0  0  0  0  0  0  0  0  0  0  0  0
    4.9937   -1.5535   -1.7011 S   0  0  0  0  0  0  0  0  0  0  0  0
    3.6138   -0.3929   -1.8903 C   0  0  0  0  0  0  0  0  0  0  0  0
   -0.3970    0.5262    1.1229 C   0  0  0  0  0  0  0  0  0  0  0  0
   -1.3926    0.7745    2.0703 C   0  0  0  0  0  0  0  0  0  0  0  0
   -1.1925    1.7180    3.0775 C   0  0  0  0  0  0  0  0  0  0  0  0
   -0.1735    2.6655    2.9490 C   0  0  0  0  0  0  0  0  0  0  0  0
    0.7981    2.4425    1.9743 C   0  0  0  0  0  0  0  0  0  0  0  0
    0.7806    1.2765    1.2029 C   0  0  0  0  0  0  0  0  0  0  0  0
   -3.0884    0.1107   -0.0910 C   0  0  0  0  0  0  0  0  0  0  0  0
   -4.0867   -0.3915    0.7518 C   0  0  0  0  0  0  0  0  0  0  0  0
   -5.3250    0.2442    0.8824 C   0  0  0  0  0  0  0  0  0  0  0  0
   -5.6456    1.3343    0.0746 C   0  0  0  0  0  0  0  0  0  0  0  0
   -4.7023    1.7648   -0.8567 C   0  0  0  0  0  0  0  0  0  0  0  0
   -3.3921    1.2865   -0.7839 C   0  0  0  0  0  0  0  0  0  0  0  0
   -7.2798    2.0415    0.0818 S   0  0  0  0  0  0  0  0  0  0  0  0
   -0.0594    3.8831    3.8901 C   0  0  0  0  0  0  0  0  0  0  0  0
   -7.1274    3.3845    1.3057 C   0  0  0  0  0  0  0  0  0  0  0  0
   -1.0869    3.8447    5.0461 C   0  0  0  0  0  0  0  0  0  0  0  0
   -0.2299    5.2221    3.1336 C   0  0  0  0  0  0  0  0  0  0  0  0
   -2.1986   -2.1058   -1.6696 H   0  0  0  0  0  0  0  0  0  0  0  0
    0.0597   -2.8432   -3.0080 H   0  0  0  0  0  0  0  0  0  0  0  0
    0.7515   -3.7200   -1.6444 H   0  0  0  0  0  0  0  0  0  0  0  0
    2.0908   -0.3359    1.0191 H   0  0  0  0  0  0  0  0  0  0  0  0
    2.5576   -0.9698   -0.5407 H   0  0  0  0  0  0  0  0  0  0  0  0
    2.0689   -2.0597    0.7346 H   0  0  0  0  0  0  0  0  0  0  0  0
    1.9539   -1.8609   -3.3798 H   0  0  0  0  0  0  0  0  0  0  0  0
    2.3972   -1.4996   -0.5181 H   0  0  0  0  0  0  0  0  0  0  0  0
    1.5090   -0.3919   -1.5769 H   0  0  0  0  0  0  0  0  0  0  0  0
    2.6909   -4.0780   -3.0542 H   0  0  0  0  0  0  0  0  0  0  0  0
    3.1101   -3.6096   -1.3950 H   0  0  0  0  0  0  0  0  0  0  0  0
    4.3013   -2.3481   -3.8493 H   0  0  0  0  0  0  0  0  0  0  0  0
    5.0712   -3.6103   -2.9275 H   0  0  0  0  0  0  0  0  0  0  0  0
    3.5605   -0.0611   -2.9062 H   0  0  0  0  0  0  0  0  0  0  0  0
    3.7624    0.4532   -1.2524 H   0  0  0  0  0  0  0  0  0  0  0  0
   -2.2835    0.2556    2.0246 H   0  0  0  0  0  0  0  0  0  0  0  0
   -1.7952    1.7165    3.9152 H   0  0  0  0  0  0  0  0  0  0  0  0
    1.5379    3.1454    1.8206 H   0  0  0  0  0  0  0  0  0  0  0  0
    1.6277    0.9727    0.6978 H   0  0  0  0  0  0  0  0  0  0  0  0
   -3.9041   -1.2527    1.2903 H   0  0  0  0  0  0  0  0  0  0  0  0
   -6.0052   -0.0952    1.5803 H   0  0  0  0  0  0  0  0  0  0  0  0
   -4.9704    2.4332   -1.5959 H   0  0  0  0  0  0  0  0  0  0  0  0
   -2.6347    1.8103   -1.2498 H   0  0  0  0  0  0  0  0  0  0  0  0
    0.9275    3.8232    4.2991 H   0  0  0  0  0  0  0  0  0  0  0  0
   -8.0652    3.8914    1.3976 H   0  0  0  0  0  0  0  0  0  0  0  0
   -6.3778    4.0769    0.9839 H   0  0  0  0  0  0  0  0  0  0  0  0
   -6.8498    2.9733    2.2537 H   0  0  0  0  0  0  0  0  0  0  0  0
   -2.0772    3.9042    4.6452 H   0  0  0  0  0  0  0  0  0  0  0  0
   -0.9172    4.6730    5.7018 H   0  0  0  0  0  0  0  0  0  0  0  0
   -0.9770    2.9303    5.5908 H   0  0  0  0  0  0  0  0  0  0  0  0
   -1.2177    5.2783    2.7262 H   0  0  0  0  0  0  0  0  0  0  0  0
    0.4866    5.2776    2.3409 H   0  0  0  0  0  0  0  0  0  0  0  0
   -0.0765    6.0363    3.8107 H   0  0  0  0  0  0  0  0  0  0  0  0
  1  5  2  0  0  0  0
  1  2  1  0  0  0  0
  2  3  1  0  0  0  0
  3  4  2  0  0  0  0
  4  5  1  0  0  0  0
  5 31  1  0  0  0  0
  6  4  1  0  0  0  0
  6 32  1  0  0  0  0
  6 33  1  0  0  0  0
  7  3  1  0  0  0  0
  7 34  1  0  0  0  0
  7 35  1  0  0  0  0
  7 36  1  0  0  0  0
  8  6  1  0  0  0  0
  8  9  1  0  0  0  0
  8 10  1  0  0  0  0
  8 37  1  0  0  0  0
  9 38  1  0  0  0  0
  9 39  1  0  0  0  0
 10 11  1  0  0  0  0
 10 40  1  0  0  0  0
 10 41  1  0  0  0  0
 11 12  1  0  0  0  0
 11 42  1  0  0  0  0
 11 43  1  0  0  0  0
 12 13  1  0  0  0  0
 13  9  1  0  0  0  0
 13 44  1  0  0  0  0
 13 45  1  0  0  0  0
 14 15  2  0  0  0  0
 14  2  1  0  0  0  0
 14 19  1  0  0  0  0
 15 16  1  0  0  0  0
 15 46  1  0  0  0  0
 16 17  2  0  0  0  0
 16 47  1  0  0  0  0
 17 18  1  0  0  0  0
 17 27  1  0  0  0  0
 18 19  2  0  0  0  0
 18 48  1  0  0  0  0
 19 49  1  0  0  0  0
 20 21  2  0  0  0  0
 20  1  1  0  0  0  0
 20 25  1  0  0  0  0
 21 22  1  0  0  0  0
 21 50  1  0  0  0  0
 22 23  2  0  0  0  0
 22 51  1  0  0  0  0
 23 24  1  0  0  0  0
 23 26  1  0  0  0  0
 24 25  2  0  0  0  0
 24 52  1  0  0  0  0
 25 53  1  0  0  0  0
 26 28  1  0  0  0  0
 27 29  1  0  0  0  0
 27 54  1  0  0  0  0
 28 55  1  0  0  0  0
 28 56  1  0  0  0  0
 28 57  1  0  0  0  0
 29 58  1  0  0  0  0
 29 59  1  0  0  0  0
 29 60  1  0  0  0  0
 30 27  1  0  0  0  0
 30 61  1  0  0  0  0
 30 62  1  0  0  0  0
 30 63  1  0  0  0  0
M  CHG  1   8   1
M  END
$$$$
