# Supplementary material for: Combined computational and classical medicinal chemistry procedure to disclose novel pyrrole-based compounds as potential antituberculosis agents
Source: J Comput Aided Mol Des. 2026 Apr 6;40(1):92. doi: 10.1007/s10822-026-00794-6 (PMC13053371; doi:10.1007/s10822-026-00794-6)
Supplement: Supplementary file 2 — Supplementary Material 2 [file 10822_2026_794_MOESM2_ESM.zip › Dataset.M_3-D_QSAR_Splitted_170/mols/TrainingSet/CMC2006_03b.sdf]

string
 OpenBabel10172509163D

 43 45  0  0  0  0  0  0  0  0999 V2000
   -0.5319   -0.9142   -1.9527 C   0  0  0  0  0  0  0  0  0  0  0  0
    0.4969   -1.1118   -1.0824 N   0  0  0  0  0  0  0  0  0  0  0  0
    0.0207   -1.0689    0.1847 C   0  0  0  0  0  0  0  0  0  0  0  0
   -1.3588   -0.9048    0.1248 C   0  0  0  0  0  0  0  0  0  0  0  0
   -1.7166   -0.8159   -1.2141 C   0  0  0  0  0  0  0  0  0  0  0  0
   -0.4559   -0.9401   -3.4887 C   0  0  0  0  0  0  0  0  0  0  0  0
   -3.1366   -0.6203   -1.7075 C   0  0  0  0  0  0  0  0  0  0  0  0
    1.5588   -1.3825   -1.3730 C   0  0  0  0  0  0  0  0  0  0  0  0
    2.5432   -0.3964   -1.5399 C   0  0  0  0  0  0  0  0  0  0  0  0
    3.7636   -0.7074   -2.1464 C   0  0  0  0  0  0  0  0  0  0  0  0
    4.1716   -2.0369   -2.2439 C   0  0  0  0  0  0  0  0  0  0  0  0
    3.2805   -3.0392   -1.8675 C   0  0  0  0  0  0  0  0  0  0  0  0
    1.9496   -2.7058   -1.6117 C   0  0  0  0  0  0  0  0  0  0  0  0
   -3.9711    0.0258   -0.9998 N   0  0  0  0  0  0  0  0  0  0  0  0
   -5.3462    2.0533    0.4180 C   0  0  0  0  0  0  0  0  0  0  0  0
   -6.1962    1.0672   -0.0910 C   0  0  0  0  0  0  0  0  0  0  0  0
   -5.9087    3.2399    0.8971 C   0  0  0  0  0  0  0  0  0  0  0  0
   -7.5788    1.1749    0.0736 C   0  0  0  0  0  0  0  0  0  0  0  0
   -8.1341    2.3544    0.5698 C   0  0  0  0  0  0  0  0  0  0  0  0
   -7.2945    3.4058    0.9370 C   0  0  0  0  0  0  0  0  0  0  0  0
    5.3698   -2.3455   -2.7303 F   0  0  0  0  0  0  0  0  0  0  0  0
    0.7829   -1.1572    1.5136 C   0  0  0  0  0  0  0  0  0  0  0  0
   -3.8194    1.8812    0.4580 C   0  0  0  0  0  0  0  0  0  0  0  0
   -3.3157    0.5771    0.1155 O   0  0  0  0  0  0  0  0  0  0  0  0
   -2.0015   -0.8575    0.9308 H   0  0  0  0  0  0  0  0  0  0  0  0
   -1.4266   -0.7507   -3.8971 H   0  0  0  0  0  0  0  0  0  0  0  0
   -0.1138   -1.9008   -3.8127 H   0  0  0  0  0  0  0  0  0  0  0  0
    0.2256   -0.1868   -3.8248 H   0  0  0  0  0  0  0  0  0  0  0  0
   -3.4254   -1.0117   -2.6177 H   0  0  0  0  0  0  0  0  0  0  0  0
    2.3647    0.5658   -1.2123 H   0  0  0  0  0  0  0  0  0  0  0  0
    4.3614    0.0457   -2.5213 H   0  0  0  0  0  0  0  0  0  0  0  0
    3.6005   -4.0163   -1.7789 H   0  0  0  0  0  0  0  0  0  0  0  0
    1.2368   -3.4520   -1.5982 H   0  0  0  0  0  0  0  0  0  0  0  0
   -5.8002    0.2558   -0.5908 H   0  0  0  0  0  0  0  0  0  0  0  0
   -5.2935    4.0010    1.2246 H   0  0  0  0  0  0  0  0  0  0  0  0
   -8.1905    0.3809   -0.1722 H   0  0  0  0  0  0  0  0  0  0  0  0
   -9.1575    2.4483    0.6644 H   0  0  0  0  0  0  0  0  0  0  0  0
   -7.6977    4.3067    1.2383 H   0  0  0  0  0  0  0  0  0  0  0  0
    1.8275   -1.2819    1.3180 H   0  0  0  0  0  0  0  0  0  0  0  0
    0.4231   -1.9932    2.0763 H   0  0  0  0  0  0  0  0  0  0  0  0
    0.6296   -0.2581    2.0731 H   0  0  0  0  0  0  0  0  0  0  0  0
   -3.4918    2.1067    1.4513 H   0  0  0  0  0  0  0  0  0  0  0  0
   -3.4381    2.5408   -0.2933 H   0  0  0  0  0  0  0  0  0  0  0  0
  1  5  2  0  0  0  0
  1  2  1  0  0  0  0
  2  3  1  0  0  0  0
  3  4  2  0  0  0  0
  4  5  1  0  0  0  0
  4 25  1  0  0  0  0
  6  1  1  0  0  0  0
  6 26  1  0  0  0  0
  6 27  1  0  0  0  0
  6 28  1  0  0  0  0
  7  5  1  0  0  0  0
  7 29  1  0  0  0  0
  8  9  2  0  0  0  0
  8  2  1  0  0  0  0
  8 13  1  0  0  0  0
  9 10  1  0  0  0  0
  9 30  1  0  0  0  0
 10 11  2  0  0  0  0
 10 31  1  0  0  0  0
 11 12  1  0  0  0  0
 11 21  1  0  0  0  0
 12 13  2  0  0  0  0
 12 32  1  0  0  0  0
 13 33  1  0  0  0  0
 14  7  2  0  0  0  0
 16 15  1  0  0  0  0
 16 34  1  0  0  0  0
 17 15  2  0  0  0  0
 17 35  1  0  0  0  0
 18 16  2  0  0  0  0
 18 36  1  0  0  0  0
 19 18  1  0  0  0  0
 19 37  1  0  0  0  0
 20 19  2  0  0  0  0
 20 17  1  0  0  0  0
 20 38  1  0  0  0  0
 22  3  1  0  0  0  0
 22 39  1  0  0  0  0
 22 40  1  0  0  0  0
 22 41  1  0  0  0  0
 23 15  1  0  0  0  0
 23 42  1  0  0  0  0
 23 43  1  0  0  0  0
 24 23  1  0  0  0  0
 24 14  1  0  0  0  0
M  END
$$$$
