# Supplementary material for: Combined computational and classical medicinal chemistry procedure to disclose novel pyrrole-based compounds as potential antituberculosis agents
Source: J Comput Aided Mol Des. 2026 Apr 6;40(1):92. doi: 10.1007/s10822-026-00794-6 (PMC13053371; doi:10.1007/s10822-026-00794-6)
Supplement: Supplementary file 2 — Supplementary Material 2 [file 10822_2026_794_MOESM2_ESM.zip › Dataset.M_3-D_QSAR_Splitted_170/mols/TrainingSet/CMC2006_03c.sdf]

string
 OpenBabel10172509163D

 43 45  0  0  0  0  0  0  0  0999 V2000
   -0.2221   -1.2607   -0.9409 C   0  0  0  0  0  0  0  0  0  0  0  0
    1.0464   -0.9113   -0.6204 N   0  0  0  0  0  0  0  0  0  0  0  0
    1.0480   -0.0165    0.3967 C   0  0  0  0  0  0  0  0  0  0  0  0
   -0.2723    0.1644    0.8044 C   0  0  0  0  0  0  0  0  0  0  0  0
   -1.0604   -0.6140   -0.0373 C   0  0  0  0  0  0  0  0  0  0  0  0
   -0.6672   -2.4950   -1.7323 C   0  0  0  0  0  0  0  0  0  0  0  0
   -2.5560   -0.7736    0.0605 C   0  0  0  0  0  0  0  0  0  0  0  0
    1.9631   -1.3065   -1.1339 C   0  0  0  0  0  0  0  0  0  0  0  0
    1.9492   -2.5579   -1.7592 C   0  0  0  0  0  0  0  0  0  0  0  0
    3.1231   -3.1084   -2.2761 C   0  0  0  0  0  0  0  0  0  0  0  0
    4.2272   -2.2824   -2.4874 C   0  0  0  0  0  0  0  0  0  0  0  0
    4.2055   -0.9815   -1.9920 C   0  0  0  0  0  0  0  0  0  0  0  0
    3.1594   -0.5803   -1.1584 C   0  0  0  0  0  0  0  0  0  0  0  0
   -3.2888   -0.3357   -0.8844 N   0  0  0  0  0  0  0  0  0  0  0  0
   -4.6218    1.2270    0.2990 C   0  0  0  0  0  0  0  0  0  0  0  0
   -6.0043    1.7993    0.5801 C   0  0  0  0  0  0  0  0  0  0  0  0
   -7.1750    1.0965    0.2786 C   0  0  0  0  0  0  0  0  0  0  0  0
   -6.0556    3.1537    0.9034 C   0  0  0  0  0  0  0  0  0  0  0  0
   -8.4069    1.7498    0.3796 C   0  0  0  0  0  0  0  0  0  0  0  0
   -8.4617    3.0953    0.7472 C   0  0  0  0  0  0  0  0  0  0  0  0
   -7.2795    3.8019    0.9937 C   0  0  0  0  0  0  0  0  0  0  0  0
    5.6105   -2.8739   -3.3829 Cl  0  0  0  0  0  0  0  0  0  0  0  0
    2.2152    0.8311    0.9118 C   0  0  0  0  0  0  0  0  0  0  0  0
   -4.5626   -0.0542   -0.3513 O   0  0  0  0  0  0  0  0  0  0  0  0
   -0.6015    0.7601    1.5801 H   0  0  0  0  0  0  0  0  0  0  0  0
   -1.7334   -2.4954   -1.8226 H   0  0  0  0  0  0  0  0  0  0  0  0
   -0.3523   -3.3799   -1.2198 H   0  0  0  0  0  0  0  0  0  0  0  0
   -0.2267   -2.4716   -2.7071 H   0  0  0  0  0  0  0  0  0  0  0  0
   -2.9804   -1.2316    0.8822 H   0  0  0  0  0  0  0  0  0  0  0  0
    1.0621   -3.0792   -1.8391 H   0  0  0  0  0  0  0  0  0  0  0  0
    3.1736   -4.1147   -2.4993 H   0  0  0  0  0  0  0  0  0  0  0  0
    4.9569   -0.3186   -2.2390 H   0  0  0  0  0  0  0  0  0  0  0  0
    3.2686    0.2530   -0.5595 H   0  0  0  0  0  0  0  0  0  0  0  0
   -4.1139    1.1364    1.2364 H   0  0  0  0  0  0  0  0  0  0  0  0
   -4.1754    1.9096   -0.3936 H   0  0  0  0  0  0  0  0  0  0  0  0
   -7.1302    0.1081   -0.0148 H   0  0  0  0  0  0  0  0  0  0  0  0
   -5.1822    3.6756    1.0760 H   0  0  0  0  0  0  0  0  0  0  0  0
   -9.2793    1.2352    0.1816 H   0  0  0  0  0  0  0  0  0  0  0  0
   -9.3742    3.5689    0.8372 H   0  0  0  0  0  0  0  0  0  0  0  0
   -7.3175    4.8028    1.2421 H   0  0  0  0  0  0  0  0  0  0  0  0
    3.1244    0.5022    0.4535 H   0  0  0  0  0  0  0  0  0  0  0  0
    2.2921    0.7244    1.9737 H   0  0  0  0  0  0  0  0  0  0  0  0
    2.0444    1.8589    0.6681 H   0  0  0  0  0  0  0  0  0  0  0  0
  1  5  2  0  0  0  0
  1  2  1  0  0  0  0
  2  3  1  0  0  0  0
  3  4  2  0  0  0  0
  4  5  1  0  0  0  0
  4 25  1  0  0  0  0
  6  1  1  0  0  0  0
  6 26  1  0  0  0  0
  6 27  1  0  0  0  0
  6 28  1  0  0  0  0
  7  5  1  0  0  0  0
  7 29  1  0  0  0  0
  8  9  2  0  0  0  0
  8  2  1  0  0  0  0
  8 13  1  0  0  0  0
  9 10  1  0  0  0  0
  9 30  1  0  0  0  0
 10 11  2  0  0  0  0
 10 31  1  0  0  0  0
 11 12  1  0  0  0  0
 11 22  1  0  0  0  0
 12 13  2  0  0  0  0
 12 32  1  0  0  0  0
 13 33  1  0  0  0  0
 14  7  2  0  0  0  0
 15 34  1  0  0  0  0
 15 35  1  0  0  0  0
 16 15  1  0  0  0  0
 17 16  1  0  0  0  0
 17 36  1  0  0  0  0
 18 16  2  0  0  0  0
 18 37  1  0  0  0  0
 19 17  2  0  0  0  0
 19 38  1  0  0  0  0
 20 19  1  0  0  0  0
 20 39  1  0  0  0  0
 21 20  2  0  0  0  0
 21 18  1  0  0  0  0
 21 40  1  0  0  0  0
 23  3  1  0  0  0  0
 23 41  1  0  0  0  0
 23 42  1  0  0  0  0
 23 43  1  0  0  0  0
 24 15  1  0  0  0  0
 24 14  1  0  0  0  0
M  END
$$$$
