# Supplementary material for: Combined computational and classical medicinal chemistry procedure to disclose novel pyrrole-based compounds as potential antituberculosis agents
Source: J Comput Aided Mol Des. 2026 Apr 6;40(1):92. doi: 10.1007/s10822-026-00794-6 (PMC13053371; doi:10.1007/s10822-026-00794-6)
Supplement: Supplementary file 2 — Supplementary Material 2 [file 10822_2026_794_MOESM2_ESM.zip › Dataset.M_3-D_QSAR_Splitted_170/mols/TrainingSet/CMC2006_05b.sdf]

string
 OpenBabel10172509163D

 43 45  0  0  0  0  0  0  0  0999 V2000
   -3.6951    0.6433   -0.1996 C   0  0  0  0  0  0  0  0  0  0  0  0
   -4.2789    1.7251    0.3801 N   0  0  0  0  0  0  0  0  0  0  0  0
   -3.3284    2.5593    0.8609 C   0  0  0  0  0  0  0  0  0  0  0  0
   -2.0849    1.9710    0.6277 C   0  0  0  0  0  0  0  0  0  0  0  0
   -2.3164    0.7788   -0.0513 C   0  0  0  0  0  0  0  0  0  0  0  0
   -4.3820   -0.6842   -0.5389 C   0  0  0  0  0  0  0  0  0  0  0  0
   -1.2537   -0.1801   -0.5419 C   0  0  0  0  0  0  0  0  0  0  0  0
   -5.3931    1.9019    0.4393 C   0  0  0  0  0  0  0  0  0  0  0  0
   -6.3096    0.8895    0.1303 C   0  0  0  0  0  0  0  0  0  0  0  0
   -7.6797    1.0754    0.3260 C   0  0  0  0  0  0  0  0  0  0  0  0
   -8.1784    2.3677    0.4730 C   0  0  0  0  0  0  0  0  0  0  0  0
   -7.2778    3.4193    0.6393 C   0  0  0  0  0  0  0  0  0  0  0  0
   -5.9207    3.1417    0.8189 C   0  0  0  0  0  0  0  0  0  0  0  0
   -0.3539   -0.5943    0.2581 N   0  0  0  0  0  0  0  0  0  0  0  0
    1.9574   -0.8359   -0.2454 C   0  0  0  0  0  0  0  0  0  0  0  0
    2.9917   -1.4294   -1.2052 C   0  0  0  0  0  0  0  0  0  0  0  0
    4.0092   -0.6250   -1.7242 C   0  0  0  0  0  0  0  0  0  0  0  0
    2.8604   -2.7462   -1.6529 C   0  0  0  0  0  0  0  0  0  0  0  0
    4.9103   -1.1438   -2.6558 C   0  0  0  0  0  0  0  0  0  0  0  0
    4.7834   -2.4633   -3.0905 C   0  0  0  0  0  0  0  0  0  0  0  0
    3.7548   -3.2630   -2.5915 C   0  0  0  0  0  0  0  0  0  0  0  0
   -9.4886    2.5950    0.4387 F   0  0  0  0  0  0  0  0  0  0  0  0
   -3.4963    3.9979    1.3643 C   0  0  0  0  0  0  0  0  0  0  0  0
    5.8957   -3.1075   -4.2789 Cl  0  0  0  0  0  0  0  0  0  0  0  0
    0.6108   -1.2268   -0.5461 O   0  0  0  0  0  0  0  0  0  0  0  0
   -1.1660    2.3491    0.9065 H   0  0  0  0  0  0  0  0  0  0  0  0
   -3.6730   -1.3482   -0.9877 H   0  0  0  0  0  0  0  0  0  0  0  0
   -5.1856   -0.5055   -1.2224 H   0  0  0  0  0  0  0  0  0  0  0  0
   -4.7669   -1.1257    0.3565 H   0  0  0  0  0  0  0  0  0  0  0  0
   -1.2582   -0.4980   -1.5237 H   0  0  0  0  0  0  0  0  0  0  0  0
   -5.9674   -0.0077   -0.2478 H   0  0  0  0  0  0  0  0  0  0  0  0
   -8.3162    0.2638    0.3614 H   0  0  0  0  0  0  0  0  0  0  0  0
   -7.6116    4.3958    0.6297 H   0  0  0  0  0  0  0  0  0  0  0  0
   -5.3024    3.8559    1.2345 H   0  0  0  0  0  0  0  0  0  0  0  0
    2.0203    0.2310   -0.2965 H   0  0  0  0  0  0  0  0  0  0  0  0
    2.1835   -1.2081    0.7320 H   0  0  0  0  0  0  0  0  0  0  0  0
    4.0951    0.3567   -1.4177 H   0  0  0  0  0  0  0  0  0  0  0  0
    2.0988   -3.3394   -1.2880 H   0  0  0  0  0  0  0  0  0  0  0  0
    5.6708   -0.5508   -3.0231 H   0  0  0  0  0  0  0  0  0  0  0  0
    3.6552   -4.2374   -2.9166 H   0  0  0  0  0  0  0  0  0  0  0  0
   -4.5378    4.2209    1.4660 H   0  0  0  0  0  0  0  0  0  0  0  0
   -3.0533    4.6748    0.6640 H   0  0  0  0  0  0  0  0  0  0  0  0
   -3.0149    4.1018    2.3142 H   0  0  0  0  0  0  0  0  0  0  0  0
  1  5  2  0  0  0  0
  1  2  1  0  0  0  0
  2  3  1  0  0  0  0
  3  4  2  0  0  0  0
  4  5  1  0  0  0  0
  4 26  1  0  0  0  0
  6  1  1  0  0  0  0
  6 27  1  0  0  0  0
  6 28  1  0  0  0  0
  6 29  1  0  0  0  0
  7  5  1  0  0  0  0
  7 30  1  0  0  0  0
  8  9  2  0  0  0  0
  8  2  1  0  0  0  0
  8 13  1  0  0  0  0
  9 10  1  0  0  0  0
  9 31  1  0  0  0  0
 10 11  2  0  0  0  0
 10 32  1  0  0  0  0
 11 12  1  0  0  0  0
 11 22  1  0  0  0  0
 12 13  2  0  0  0  0
 12 33  1  0  0  0  0
 13 34  1  0  0  0  0
 14  7  2  0  0  0  0
 15 35  1  0  0  0  0
 15 36  1  0  0  0  0
 16 15  1  0  0  0  0
 17 16  1  0  0  0  0
 17 37  1  0  0  0  0
 18 16  2  0  0  0  0
 18 38  1  0  0  0  0
 19 17  2  0  0  0  0
 19 39  1  0  0  0  0
 20 19  1  0  0  0  0
 20 24  1  0  0  0  0
 21 20  2  0  0  0  0
 21 18  1  0  0  0  0
 21 40  1  0  0  0  0
 23  3  1  0  0  0  0
 23 41  1  0  0  0  0
 23 42  1  0  0  0  0
 23 43  1  0  0  0  0
 25 15  1  0  0  0  0
 25 14  1  0  0  0  0
M  END
$$$$
