# Supplementary material for: Combined computational and classical medicinal chemistry procedure to disclose novel pyrrole-based compounds as potential antituberculosis agents
Source: J Comput Aided Mol Des. 2026 Apr 6;40(1):92. doi: 10.1007/s10822-026-00794-6 (PMC13053371; doi:10.1007/s10822-026-00794-6)
Supplement: Supplementary file 2 — Supplementary Material 2 [file 10822_2026_794_MOESM2_ESM.zip › Dataset.M_3-D_QSAR_Splitted_170/mols/TrainingSet/CMC2006_05c.sdf]

string
 OpenBabel10172509163D

 43 45  0  0  0  0  0  0  0  0999 V2000
   -3.6860   -0.0665   -0.0866 C   0  0  0  0  0  0  0  0  0  0  0  0
   -5.0505   -0.0450   -0.1265 N   0  0  0  0  0  0  0  0  0  0  0  0
   -5.4783   -1.2898   -0.4858 C   0  0  0  0  0  0  0  0  0  0  0  0
   -4.3645   -2.0845   -0.7560 C   0  0  0  0  0  0  0  0  0  0  0  0
   -3.2340   -1.3196   -0.4974 C   0  0  0  0  0  0  0  0  0  0  0  0
   -2.6762    1.0894   -0.1094 C   0  0  0  0  0  0  0  0  0  0  0  0
   -1.8005   -1.8042   -0.4609 C   0  0  0  0  0  0  0  0  0  0  0  0
   -5.7298    0.8698    0.1179 C   0  0  0  0  0  0  0  0  0  0  0  0
   -5.2652    2.0864    0.6443 C   0  0  0  0  0  0  0  0  0  0  0  0
   -6.0589    3.2334    0.6978 C   0  0  0  0  0  0  0  0  0  0  0  0
   -7.4377    3.0750    0.7772 C   0  0  0  0  0  0  0  0  0  0  0  0
   -7.9558    1.8201    0.4718 C   0  0  0  0  0  0  0  0  0  0  0  0
   -7.1096    0.8867   -0.1340 C   0  0  0  0  0  0  0  0  0  0  0  0
   -0.8398   -0.9761   -0.3847 N   0  0  0  0  0  0  0  0  0  0  0  0
    0.9363   -2.3384   -1.1515 C   0  0  0  0  0  0  0  0  0  0  0  0
    2.3459   -2.1732   -1.7386 C   0  0  0  0  0  0  0  0  0  0  0  0
    3.0615   -3.3086   -2.1413 C   0  0  0  0  0  0  0  0  0  0  0  0
    3.0005   -0.9414   -1.7545 C   0  0  0  0  0  0  0  0  0  0  0  0
    4.3737   -3.1924   -2.6057 C   0  0  0  0  0  0  0  0  0  0  0  0
    4.9689   -1.9369   -2.7297 C   0  0  0  0  0  0  0  0  0  0  0  0
    4.2684   -0.8043   -2.3156 C   0  0  0  0  0  0  0  0  0  0  0  0
   -8.2310    4.0983    1.0853 F   0  0  0  0  0  0  0  0  0  0  0  0
   -6.8684   -1.9517   -0.4172 C   0  0  0  0  0  0  0  0  0  0  0  0
    5.0134    0.7765   -2.4053 Cl  0  0  0  0  0  0  0  0  0  0  0  0
    0.0293   -1.2630   -1.4525 O   0  0  0  0  0  0  0  0  0  0  0  0
   -4.3777   -3.0618   -1.0874 H   0  0  0  0  0  0  0  0  0  0  0  0
   -1.6823    0.6957   -0.0635 H   0  0  0  0  0  0  0  0  0  0  0  0
   -2.8461    1.7281    0.7321 H   0  0  0  0  0  0  0  0  0  0  0  0
   -2.7963    1.6502   -1.0127 H   0  0  0  0  0  0  0  0  0  0  0  0
   -1.6016   -2.8162   -0.4982 H   0  0  0  0  0  0  0  0  0  0  0  0
   -4.2996    2.1341    1.0055 H   0  0  0  0  0  0  0  0  0  0  0  0
   -5.6336    4.1735    0.6789 H   0  0  0  0  0  0  0  0  0  0  0  0
   -8.9375    1.5850    0.6866 H   0  0  0  0  0  0  0  0  0  0  0  0
   -7.5105    0.1920   -0.7834 H   0  0  0  0  0  0  0  0  0  0  0  0
    1.0249   -2.4116   -0.0877 H   0  0  0  0  0  0  0  0  0  0  0  0
    0.5229   -3.2169   -1.6013 H   0  0  0  0  0  0  0  0  0  0  0  0
    2.6155   -4.2381   -2.0944 H   0  0  0  0  0  0  0  0  0  0  0  0
    2.5370   -0.1163   -1.3430 H   0  0  0  0  0  0  0  0  0  0  0  0
    4.9057   -4.0398   -2.8584 H   0  0  0  0  0  0  0  0  0  0  0  0
    5.9184   -1.8471   -3.1240 H   0  0  0  0  0  0  0  0  0  0  0  0
   -7.6073   -1.2081   -0.2028 H   0  0  0  0  0  0  0  0  0  0  0  0
   -6.8731   -2.6923    0.3551 H   0  0  0  0  0  0  0  0  0  0  0  0
   -7.0899   -2.4143   -1.3563 H   0  0  0  0  0  0  0  0  0  0  0  0
  1  5  2  0  0  0  0
  1  2  1  0  0  0  0
  2  3  1  0  0  0  0
  3  4  2  0  0  0  0
  4  5  1  0  0  0  0
  4 26  1  0  0  0  0
  6  1  1  0  0  0  0
  6 27  1  0  0  0  0
  6 28  1  0  0  0  0
  6 29  1  0  0  0  0
  7  5  1  0  0  0  0
  7 30  1  0  0  0  0
  8  9  2  0  0  0  0
  8  2  1  0  0  0  0
  8 13  1  0  0  0  0
  9 10  1  0  0  0  0
  9 31  1  0  0  0  0
 10 11  2  0  0  0  0
 10 32  1  0  0  0  0
 11 12  1  0  0  0  0
 11 22  1  0  0  0  0
 12 13  2  0  0  0  0
 12 33  1  0  0  0  0
 13 34  1  0  0  0  0
 14  7  2  0  0  0  0
 15 35  1  0  0  0  0
 15 36  1  0  0  0  0
 16 15  1  0  0  0  0
 17 16  1  0  0  0  0
 17 37  1  0  0  0  0
 18 16  2  0  0  0  0
 18 38  1  0  0  0  0
 19 17  2  0  0  0  0
 19 39  1  0  0  0  0
 20 19  1  0  0  0  0
 20 40  1  0  0  0  0
 21 20  2  0  0  0  0
 21 18  1  0  0  0  0
 21 24  1  0  0  0  0
 23  3  1  0  0  0  0
 23 41  1  0  0  0  0
 23 42  1  0  0  0  0
 23 43  1  0  0  0  0
 25 15  1  0  0  0  0
 25 14  1  0  0  0  0
M  END
$$$$
