# Supplementary material for: Combined computational and classical medicinal chemistry procedure to disclose novel pyrrole-based compounds as potential antituberculosis agents
Source: J Comput Aided Mol Des. 2026 Apr 6;40(1):92. doi: 10.1007/s10822-026-00794-6 (PMC13053371; doi:10.1007/s10822-026-00794-6)
Supplement: Supplementary file 2 — Supplementary Material 2 [file 10822_2026_794_MOESM2_ESM.zip › Dataset.M_3-D_QSAR_Splitted_170/mols/TrainingSet/CMC2006_05g.sdf]

string
 OpenBabel10172509163D

 42 44  0  0  0  0  0  0  0  0999 V2000
   -0.6083   -0.9029   -0.6361 C   0  0  0  0  0  0  0  0  0  0  0  0
    0.7016   -0.5299   -0.5486 N   0  0  0  0  0  0  0  0  0  0  0  0
    0.7570    0.6489    0.1402 C   0  0  0  0  0  0  0  0  0  0  0  0
   -0.5330    1.0396    0.4894 C   0  0  0  0  0  0  0  0  0  0  0  0
   -1.3890    0.0608    0.0062 C   0  0  0  0  0  0  0  0  0  0  0  0
   -1.2286   -2.1679   -1.2622 C   0  0  0  0  0  0  0  0  0  0  0  0
   -2.8896    0.0457    0.1626 C   0  0  0  0  0  0  0  0  0  0  0  0
    1.6044   -1.1021   -1.0003 C   0  0  0  0  0  0  0  0  0  0  0  0
    1.5455   -2.3877   -1.5651 C   0  0  0  0  0  0  0  0  0  0  0  0
    2.6925   -3.1169   -1.8818 C   0  0  0  0  0  0  0  0  0  0  0  0
    3.8439   -2.4095   -2.2076 C   0  0  0  0  0  0  0  0  0  0  0  0
    3.8860   -1.0616   -1.8651 C   0  0  0  0  0  0  0  0  0  0  0  0
    2.9002   -0.5705   -1.0053 C   0  0  0  0  0  0  0  0  0  0  0  0
   -3.4438   -0.1504    1.2889 N   0  0  0  0  0  0  0  0  0  0  0  0
   -5.0922    1.1116    0.0337 C   0  0  0  0  0  0  0  0  0  0  0  0
   -6.4131    1.8663    0.2420 C   0  0  0  0  0  0  0  0  0  0  0  0
   -7.6695    1.3146   -0.0179 C   0  0  0  0  0  0  0  0  0  0  0  0
   -6.3503    3.1023    0.8765 C   0  0  0  0  0  0  0  0  0  0  0  0
   -8.8230    2.0532    0.2645 C   0  0  0  0  0  0  0  0  0  0  0  0
   -8.7349    3.2553    0.8650 N   0  0  0  0  0  0  0  0  0  0  0  0
   -7.5368    3.7733    1.1918 C   0  0  0  0  0  0  0  0  0  0  0  0
    4.8854   -3.0150   -2.7719 F   0  0  0  0  0  0  0  0  0  0  0  0
    1.9345    1.5199    0.6054 C   0  0  0  0  0  0  0  0  0  0  0  0
   -4.7824    0.2754    1.1654 O   0  0  0  0  0  0  0  0  0  0  0  0
   -0.8003    1.8915    1.0069 H   0  0  0  0  0  0  0  0  0  0  0  0
   -2.2925   -2.1350   -1.1529 H   0  0  0  0  0  0  0  0  0  0  0  0
   -0.8458   -3.0356   -0.7667 H   0  0  0  0  0  0  0  0  0  0  0  0
   -0.9780   -2.2110   -2.3016 H   0  0  0  0  0  0  0  0  0  0  0  0
   -3.4822    0.1989   -0.6683 H   0  0  0  0  0  0  0  0  0  0  0  0
    0.6214   -2.8073   -1.7522 H   0  0  0  0  0  0  0  0  0  0  0  0
    2.6861   -4.1489   -1.8743 H   0  0  0  0  0  0  0  0  0  0  0  0
    4.6240   -0.4425   -2.2354 H   0  0  0  0  0  0  0  0  0  0  0  0
    3.1319    0.2007   -0.3599 H   0  0  0  0  0  0  0  0  0  0  0  0
   -4.3030    1.8213   -0.1016 H   0  0  0  0  0  0  0  0  0  0  0  0
   -5.1926    0.4875   -0.8296 H   0  0  0  0  0  0  0  0  0  0  0  0
   -7.7464    0.3659   -0.4167 H   0  0  0  0  0  0  0  0  0  0  0  0
   -5.4369    3.5207    1.1126 H   0  0  0  0  0  0  0  0  0  0  0  0
   -9.7487    1.6741    0.0108 H   0  0  0  0  0  0  0  0  0  0  0  0
   -7.4924    4.6799    1.6828 H   0  0  0  0  0  0  0  0  0  0  0  0
    2.8527    1.0918    0.2611 H   0  0  0  0  0  0  0  0  0  0  0  0
    1.9421    1.5680    1.6743 H   0  0  0  0  0  0  0  0  0  0  0  0
    1.8286    2.5064    0.2048 H   0  0  0  0  0  0  0  0  0  0  0  0
  1  5  2  0  0  0  0
  1  2  1  0  0  0  0
  2  3  1  0  0  0  0
  3  4  2  0  0  0  0
  4  5  1  0  0  0  0
  4 25  1  0  0  0  0
  6  1  1  0  0  0  0
  6 26  1  0  0  0  0
  6 27  1  0  0  0  0
  6 28  1  0  0  0  0
  7  5  1  0  0  0  0
  7 29  1  0  0  0  0
  8  9  2  0  0  0  0
  8  2  1  0  0  0  0
  8 13  1  0  0  0  0
  9 10  1  0  0  0  0
  9 30  1  0  0  0  0
 10 11  2  0  0  0  0
 10 31  1  0  0  0  0
 11 12  1  0  0  0  0
 11 22  1  0  0  0  0
 12 13  2  0  0  0  0
 12 32  1  0  0  0  0
 13 33  1  0  0  0  0
 14  7  2  0  0  0  0
 15 34  1  0  0  0  0
 15 35  1  0  0  0  0
 16 15  1  0  0  0  0
 17 16  1  0  0  0  0
 17 36  1  0  0  0  0
 18 16  2  0  0  0  0
 18 37  1  0  0  0  0
 19 17  2  0  0  0  0
 19 38  1  0  0  0  0
 20 19  1  0  0  0  0
 21 20  2  0  0  0  0
 21 18  1  0  0  0  0
 21 39  1  0  0  0  0
 23  3  1  0  0  0  0
 23 40  1  0  0  0  0
 23 41  1  0  0  0  0
 23 42  1  0  0  0  0
 24 15  1  0  0  0  0
 24 14  1  0  0  0  0
M  END
$$$$
