# Supplementary material for: Combined computational and classical medicinal chemistry procedure to disclose novel pyrrole-based compounds as potential antituberculosis agents
Source: J Comput Aided Mol Des. 2026 Apr 6;40(1):92. doi: 10.1007/s10822-026-00794-6 (PMC13053371; doi:10.1007/s10822-026-00794-6)
Supplement: Supplementary file 2 — Supplementary Material 2 [file 10822_2026_794_MOESM2_ESM.zip › Dataset.M_3-D_QSAR_Splitted_170/mols/TrainingSet/CMC2006_11a.sdf]

string
 OpenBabel10172509163D

 35 37  0  0  0  0  0  0  0  0999 V2000
   -2.5606    0.7470    0.6145 C   0  0  0  0  0  0  0  0  0  0  0  0
   -3.6897    0.4441   -0.0720 N   0  0  0  0  0  0  0  0  0  0  0  0
   -3.4259   -0.5499   -0.9261 N   0  0  0  0  0  0  0  0  0  0  0  0
   -2.1316   -0.9018   -0.8004 C   0  0  0  0  0  0  0  0  0  0  0  0
   -1.5529   -0.1210    0.1946 C   0  0  0  0  0  0  0  0  0  0  0  0
   -2.2444    1.9898    1.1620 O   0  0  0  0  0  0  0  0  0  0  0  0
   -0.0842   -0.0450    0.5502 C   0  0  0  0  0  0  0  0  0  0  0  0
   -4.7071    0.9418    0.0428 C   0  0  0  0  0  0  0  0  0  0  0  0
   -5.8279    0.6351   -0.7420 C   0  0  0  0  0  0  0  0  0  0  0  0
   -7.0659    1.2480   -0.5361 C   0  0  0  0  0  0  0  0  0  0  0  0
   -7.1922    2.2729    0.4005 C   0  0  0  0  0  0  0  0  0  0  0  0
   -6.0737    2.6468    1.1408 C   0  0  0  0  0  0  0  0  0  0  0  0
   -4.8564    1.9810    0.9743 C   0  0  0  0  0  0  0  0  0  0  0  0
   -1.4262   -1.9042   -1.7116 C   0  0  0  0  0  0  0  0  0  0  0  0
    0.2776    0.6643    1.4747 O   0  0  0  0  0  0  0  0  0  0  0  0
    0.9584   -0.7223   -0.3125 C   0  0  0  0  0  0  0  0  0  0  0  0
    2.2479   -0.1924   -0.4015 C   0  0  0  0  0  0  0  0  0  0  0  0
    0.6690   -1.9286   -0.9547 C   0  0  0  0  0  0  0  0  0  0  0  0
    3.2098   -0.8058   -1.2039 C   0  0  0  0  0  0  0  0  0  0  0  0
    2.9108   -1.9990   -1.8613 C   0  0  0  0  0  0  0  0  0  0  0  0
    1.6446   -2.5684   -1.7225 C   0  0  0  0  0  0  0  0  0  0  0  0
    4.1461   -2.8152   -2.7953 Cl  0  0  0  0  0  0  0  0  0  0  0  0
   -1.4369    2.1071    1.6225 H   0  0  0  0  0  0  0  0  0  0  0  0
   -5.7352   -0.0648   -1.4947 H   0  0  0  0  0  0  0  0  0  0  0  0
   -7.8888    0.9416   -1.0783 H   0  0  0  0  0  0  0  0  0  0  0  0
   -8.0983    2.7459    0.5426 H   0  0  0  0  0  0  0  0  0  0  0  0
   -6.1443    3.4222    1.8182 H   0  0  0  0  0  0  0  0  0  0  0  0
   -4.0471    2.2603    1.5506 H   0  0  0  0  0  0  0  0  0  0  0  0
   -2.1399   -2.3477   -2.3741 H   0  0  0  0  0  0  0  0  0  0  0  0
   -0.9697   -2.6673   -1.1165 H   0  0  0  0  0  0  0  0  0  0  0  0
   -0.6748   -1.3999   -2.2826 H   0  0  0  0  0  0  0  0  0  0  0  0
    2.4903    0.6584    0.1299 H   0  0  0  0  0  0  0  0  0  0  0  0
   -0.2691   -2.3486   -0.8615 H   0  0  0  0  0  0  0  0  0  0  0  0
    4.1423   -0.3770   -1.3111 H   0  0  0  0  0  0  0  0  0  0  0  0
    1.4286   -3.4638   -2.1879 H   0  0  0  0  0  0  0  0  0  0  0  0
  1  5  2  0  0  0  0
  1  2  1  0  0  0  0
  2  3  1  0  0  0  0
  3  4  2  0  0  0  0
  4  5  1  0  0  0  0
  4 14  1  0  0  0  0
  6  1  1  0  0  0  0
  6 23  1  0  0  0  0
  7  5  1  0  0  0  0
  8  9  2  0  0  0  0
  8  2  1  0  0  0  0
  8 13  1  0  0  0  0
  9 10  1  0  0  0  0
  9 24  1  0  0  0  0
 10 11  2  0  0  0  0
 10 25  1  0  0  0  0
 11 12  1  0  0  0  0
 11 26  1  0  0  0  0
 12 13  2  0  0  0  0
 12 27  1  0  0  0  0
 13 28  1  0  0  0  0
 14 29  1  0  0  0  0
 14 30  1  0  0  0  0
 14 31  1  0  0  0  0
 15  7  2  0  0  0  0
 16  7  1  0  0  0  0
 17 16  2  0  0  0  0
 17 32  1  0  0  0  0
 18 16  1  0  0  0  0
 18 33  1  0  0  0  0
 19 17  1  0  0  0  0
 19 34  1  0  0  0  0
 20 19  2  0  0  0  0
 20 22  1  0  0  0  0
 21 20  1  0  0  0  0
 21 18  2  0  0  0  0
 21 35  1  0  0  0  0
M  END
$$$$
