# Supplementary material for: Combined computational and classical medicinal chemistry procedure to disclose novel pyrrole-based compounds as potential antituberculosis agents
Source: J Comput Aided Mol Des. 2026 Apr 6;40(1):92. doi: 10.1007/s10822-026-00794-6 (PMC13053371; doi:10.1007/s10822-026-00794-6)
Supplement: Supplementary file 2 — Supplementary Material 2 [file 10822_2026_794_MOESM2_ESM.zip › Dataset.M_3-D_QSAR_Splitted_170/mols/TrainingSet/CMC2006_11e.sdf]

string
 OpenBabel10172509163D

 35 37  0  0  0  0  0  0  0  0999 V2000
   -0.5274   -1.2930   -0.8716 C   0  0  0  0  0  0  0  0  0  0  0  0
    0.6988   -0.7666   -0.6726 N   0  0  0  0  0  0  0  0  0  0  0  0
    0.5988    0.2036    0.2326 N   0  0  0  0  0  0  0  0  0  0  0  0
   -0.6880    0.3187    0.6228 C   0  0  0  0  0  0  0  0  0  0  0  0
   -1.4593   -0.6325   -0.0733 C   0  0  0  0  0  0  0  0  0  0  0  0
   -0.8469   -2.3240   -1.7561 O   0  0  0  0  0  0  0  0  0  0  0  0
   -2.9490   -0.9608   -0.0617 C   0  0  0  0  0  0  0  0  0  0  0  0
    1.6491   -1.1775   -1.0840 C   0  0  0  0  0  0  0  0  0  0  0  0
    1.7201   -2.5025   -1.5240 C   0  0  0  0  0  0  0  0  0  0  0  0
    2.8964   -3.0030   -2.0844 C   0  0  0  0  0  0  0  0  0  0  0  0
    3.9875   -2.1596   -2.2905 C   0  0  0  0  0  0  0  0  0  0  0  0
    3.9051   -0.8197   -1.9142 C   0  0  0  0  0  0  0  0  0  0  0  0
    2.7468   -0.3371   -1.2979 C   0  0  0  0  0  0  0  0  0  0  0  0
   -0.9641    1.0504    1.9392 C   0  0  0  0  0  0  0  0  0  0  0  0
   -3.2813   -2.1306   -0.1786 O   0  0  0  0  0  0  0  0  0  0  0  0
   -4.0725    0.0504    0.0244 C   0  0  0  0  0  0  0  0  0  0  0  0
   -3.7501    1.3999    0.0774 C   0  0  0  0  0  0  0  0  0  0  0  0
   -5.4291   -0.2704   -0.1021 C   0  0  0  0  0  0  0  0  0  0  0  0
   -4.6836    2.3486    0.4862 C   0  0  0  0  0  0  0  0  0  0  0  0
   -6.0355    2.0275    0.3896 C   0  0  0  0  0  0  0  0  0  0  0  0
   -6.4004    0.7344    0.0086 C   0  0  0  0  0  0  0  0  0  0  0  0
   -7.2368    3.2928    0.5315 Cl  0  0  0  0  0  0  0  0  0  0  0  0
    5.4376   -2.7718   -3.0576 Cl  0  0  0  0  0  0  0  0  0  0  0  0
   -1.7317   -2.6243   -1.8256 H   0  0  0  0  0  0  0  0  0  0  0  0
    0.8953   -3.1162   -1.4337 H   0  0  0  0  0  0  0  0  0  0  0  0
    2.9587   -3.9992   -2.3467 H   0  0  0  0  0  0  0  0  0  0  0  0
    4.6989   -0.1843   -2.0906 H   0  0  0  0  0  0  0  0  0  0  0  0
    2.7011    0.6492   -0.9977 H   0  0  0  0  0  0  0  0  0  0  0  0
   -0.1474    1.7050    2.1615 H   0  0  0  0  0  0  0  0  0  0  0  0
   -1.0735    0.3360    2.7282 H   0  0  0  0  0  0  0  0  0  0  0  0
   -1.8643    1.6215    1.8478 H   0  0  0  0  0  0  0  0  0  0  0  0
   -2.8015    1.7052   -0.1910 H   0  0  0  0  0  0  0  0  0  0  0  0
   -5.7143   -1.2467   -0.2769 H   0  0  0  0  0  0  0  0  0  0  0  0
   -4.3818    3.2655    0.8512 H   0  0  0  0  0  0  0  0  0  0  0  0
   -7.3892    0.5176   -0.1923 H   0  0  0  0  0  0  0  0  0  0  0  0
  1  5  2  0  0  0  0
  1  2  1  0  0  0  0
  2  3  1  0  0  0  0
  3  4  2  0  0  0  0
  4  5  1  0  0  0  0
  4 14  1  0  0  0  0
  6  1  1  0  0  0  0
  6 24  1  0  0  0  0
  7  5  1  0  0  0  0
  8  9  2  0  0  0  0
  8  2  1  0  0  0  0
  8 13  1  0  0  0  0
  9 10  1  0  0  0  0
  9 25  1  0  0  0  0
 10 11  2  0  0  0  0
 10 26  1  0  0  0  0
 11 12  1  0  0  0  0
 11 23  1  0  0  0  0
 12 13  2  0  0  0  0
 12 27  1  0  0  0  0
 13 28  1  0  0  0  0
 14 29  1  0  0  0  0
 14 30  1  0  0  0  0
 14 31  1  0  0  0  0
 15  7  2  0  0  0  0
 16  7  1  0  0  0  0
 17 16  2  0  0  0  0
 17 32  1  0  0  0  0
 18 16  1  0  0  0  0
 18 33  1  0  0  0  0
 19 17  1  0  0  0  0
 19 34  1  0  0  0  0
 20 19  2  0  0  0  0
 20 22  1  0  0  0  0
 21 20  1  0  0  0  0
 21 18  2  0  0  0  0
 21 35  1  0  0  0  0
M  END
$$$$
