# Supplementary material for: Combined computational and classical medicinal chemistry procedure to disclose novel pyrrole-based compounds as potential antituberculosis agents
Source: J Comput Aided Mol Des. 2026 Apr 6;40(1):92. doi: 10.1007/s10822-026-00794-6 (PMC13053371; doi:10.1007/s10822-026-00794-6)
Supplement: Supplementary file 2 — Supplementary Material 2 [file 10822_2026_794_MOESM2_ESM.zip › Dataset.M_3-D_QSAR_Splitted_170/mols/TrainingSet/CMC2006_11f.sdf]

string
 OpenBabel10172509163D

 35 37  0  0  0  0  0  0  0  0999 V2000
    1.0903   -0.7112   -0.3545 C   0  0  0  0  0  0  0  0  0  0  0  0
    1.3504   -1.6232   -1.3144 N   0  0  0  0  0  0  0  0  0  0  0  0
    0.2067   -2.1753   -1.7238 N   0  0  0  0  0  0  0  0  0  0  0  0
   -0.7930   -1.6721   -0.9701 C   0  0  0  0  0  0  0  0  0  0  0  0
   -0.2808   -0.7107   -0.0975 C   0  0  0  0  0  0  0  0  0  0  0  0
    2.0307   -0.2111    0.5428 O   0  0  0  0  0  0  0  0  0  0  0  0
   -1.0676    0.1312    0.8892 C   0  0  0  0  0  0  0  0  0  0  0  0
    2.3668   -1.8015   -1.7437 C   0  0  0  0  0  0  0  0  0  0  0  0
    2.7582   -3.0688   -2.1888 C   0  0  0  0  0  0  0  0  0  0  0  0
    4.0729   -3.3153   -2.5788 C   0  0  0  0  0  0  0  0  0  0  0  0
    4.9617   -2.2542   -2.7083 C   0  0  0  0  0  0  0  0  0  0  0  0
    4.5550   -0.9631   -2.3873 C   0  0  0  0  0  0  0  0  0  0  0  0
    3.2751   -0.7455   -1.8701 C   0  0  0  0  0  0  0  0  0  0  0  0
   -2.2646   -1.9171   -1.3056 C   0  0  0  0  0  0  0  0  0  0  0  0
   -0.4763    0.5912    1.8535 O   0  0  0  0  0  0  0  0  0  0  0  0
   -2.5292    0.4918    0.7002 C   0  0  0  0  0  0  0  0  0  0  0  0
   -3.2732    0.0049   -0.3757 C   0  0  0  0  0  0  0  0  0  0  0  0
   -3.2174    1.2607    1.6438 C   0  0  0  0  0  0  0  0  0  0  0  0
   -4.4442    0.6485   -0.7744 C   0  0  0  0  0  0  0  0  0  0  0  0
   -5.1462    1.3787    0.1815 C   0  0  0  0  0  0  0  0  0  0  0  0
   -4.5580    1.5962    1.4285 C   0  0  0  0  0  0  0  0  0  0  0  0
   -6.8313    1.7670   -0.0917 Cl  0  0  0  0  0  0  0  0  0  0  0  0
    6.1818   -2.4698   -3.2087 F   0  0  0  0  0  0  0  0  0  0  0  0
    1.7756    0.4225    1.1842 H   0  0  0  0  0  0  0  0  0  0  0  0
    2.0638   -3.8312   -2.2288 H   0  0  0  0  0  0  0  0  0  0  0  0
    4.3851   -4.2801   -2.7704 H   0  0  0  0  0  0  0  0  0  0  0  0
    5.1970   -0.1679   -2.5308 H   0  0  0  0  0  0  0  0  0  0  0  0
    2.9972    0.2046   -1.5783 H   0  0  0  0  0  0  0  0  0  0  0  0
   -2.3414   -2.7220   -2.0064 H   0  0  0  0  0  0  0  0  0  0  0  0
   -2.6854   -1.0309   -1.7327 H   0  0  0  0  0  0  0  0  0  0  0  0
   -2.7968   -2.1699   -0.4124 H   0  0  0  0  0  0  0  0  0  0  0  0
   -2.9544   -0.8374   -0.8797 H   0  0  0  0  0  0  0  0  0  0  0  0
   -2.7362    1.5806    2.4989 H   0  0  0  0  0  0  0  0  0  0  0  0
   -4.7804    0.5857   -1.7481 H   0  0  0  0  0  0  0  0  0  0  0  0
   -5.1146    2.0062    2.1947 H   0  0  0  0  0  0  0  0  0  0  0  0
  1  5  2  0  0  0  0
  1  2  1  0  0  0  0
  2  3  1  0  0  0  0
  3  4  2  0  0  0  0
  4  5  1  0  0  0  0
  4 14  1  0  0  0  0
  6  1  1  0  0  0  0
  6 24  1  0  0  0  0
  7  5  1  0  0  0  0
  8  9  2  0  0  0  0
  8  2  1  0  0  0  0
  8 13  1  0  0  0  0
  9 10  1  0  0  0  0
  9 25  1  0  0  0  0
 10 11  2  0  0  0  0
 10 26  1  0  0  0  0
 11 12  1  0  0  0  0
 11 23  1  0  0  0  0
 12 13  2  0  0  0  0
 12 27  1  0  0  0  0
 13 28  1  0  0  0  0
 14 29  1  0  0  0  0
 14 30  1  0  0  0  0
 14 31  1  0  0  0  0
 15  7  2  0  0  0  0
 16  7  1  0  0  0  0
 17 16  2  0  0  0  0
 17 32  1  0  0  0  0
 18 16  1  0  0  0  0
 18 33  1  0  0  0  0
 19 17  1  0  0  0  0
 19 34  1  0  0  0  0
 20 19  2  0  0  0  0
 20 22  1  0  0  0  0
 21 20  1  0  0  0  0
 21 18  2  0  0  0  0
 21 35  1  0  0  0  0
M  END
$$$$
