# Supplementary material for: Combined computational and classical medicinal chemistry procedure to disclose novel pyrrole-based compounds as potential antituberculosis agents
Source: J Comput Aided Mol Des. 2026 Apr 6;40(1):92. doi: 10.1007/s10822-026-00794-6 (PMC13053371; doi:10.1007/s10822-026-00794-6)
Supplement: Supplementary file 2 — Supplementary Material 2 [file 10822_2026_794_MOESM2_ESM.zip › Dataset.M_3-D_QSAR_Splitted_170/mols/TrainingSet/CMC2006_11h.sdf]

string
 OpenBabel10172509163D

 38 40  0  0  0  0  0  0  0  0999 V2000
   -0.4501   -1.3814   -0.8492 C   0  0  0  0  0  0  0  0  0  0  0  0
    0.7786   -0.9299   -0.5229 N   0  0  0  0  0  0  0  0  0  0  0  0
    0.6677    0.0051    0.4209 N   0  0  0  0  0  0  0  0  0  0  0  0
   -0.6371    0.1026    0.7560 C   0  0  0  0  0  0  0  0  0  0  0  0
   -1.3974   -0.7664   -0.0313 C   0  0  0  0  0  0  0  0  0  0  0  0
   -0.7063   -2.5312   -1.5853 O   0  0  0  0  0  0  0  0  0  0  0  0
   -2.8898   -1.0192    0.0870 C   0  0  0  0  0  0  0  0  0  0  0  0
    1.7112   -1.2168   -1.0665 C   0  0  0  0  0  0  0  0  0  0  0  0
    2.6779   -0.2635   -1.4044 C   0  0  0  0  0  0  0  0  0  0  0  0
    3.9026   -0.6460   -1.9498 C   0  0  0  0  0  0  0  0  0  0  0  0
    4.1120   -1.9731   -2.3187 C   0  0  0  0  0  0  0  0  0  0  0  0
    3.1052   -2.9141   -2.0996 C   0  0  0  0  0  0  0  0  0  0  0  0
    1.9319   -2.5472   -1.4364 C   0  0  0  0  0  0  0  0  0  0  0  0
   -1.1470    1.1605    1.7357 C   0  0  0  0  0  0  0  0  0  0  0  0
   -3.2615   -2.1795    0.0200 O   0  0  0  0  0  0  0  0  0  0  0  0
   -3.9645    0.0530    0.0937 C   0  0  0  0  0  0  0  0  0  0  0  0
   -3.7531    1.2509   -0.5952 C   0  0  0  0  0  0  0  0  0  0  0  0
   -5.2237   -0.1289    0.6694 C   0  0  0  0  0  0  0  0  0  0  0  0
   -4.6992    2.2782   -0.5470 C   0  0  0  0  0  0  0  0  0  0  0  0
   -5.8040    2.1788    0.3014 C   0  0  0  0  0  0  0  0  0  0  0  0
   -6.0356    0.9695    0.9553 C   0  0  0  0  0  0  0  0  0  0  0  0
   -6.8758    3.2686    0.3546 C   0  0  0  0  0  0  0  0  0  0  0  0
   -1.5899   -2.7806   -1.7723 H   0  0  0  0  0  0  0  0  0  0  0  0
    2.4815    0.7374   -1.2476 H   0  0  0  0  0  0  0  0  0  0  0  0
    4.6518    0.0517   -2.0799 H   0  0  0  0  0  0  0  0  0  0  0  0
    5.0049   -2.2580   -2.7507 H   0  0  0  0  0  0  0  0  0  0  0  0
    3.2279   -3.8845   -2.4287 H   0  0  0  0  0  0  0  0  0  0  0  0
    1.2222   -3.2637   -1.2176 H   0  0  0  0  0  0  0  0  0  0  0  0
   -0.3149    1.6619    2.1841 H   0  0  0  0  0  0  0  0  0  0  0  0
   -1.7319    0.6888    2.4974 H   0  0  0  0  0  0  0  0  0  0  0  0
   -1.7510    1.8710    1.2110 H   0  0  0  0  0  0  0  0  0  0  0  0
   -2.8892    1.3779   -1.1452 H   0  0  0  0  0  0  0  0  0  0  0  0
   -5.5560   -1.0819    0.8848 H   0  0  0  0  0  0  0  0  0  0  0  0
   -4.5810    3.1139   -1.1409 H   0  0  0  0  0  0  0  0  0  0  0  0
   -6.7999    0.8874    1.6439 H   0  0  0  0  0  0  0  0  0  0  0  0
   -6.5416    4.1246   -0.1936 H   0  0  0  0  0  0  0  0  0  0  0  0
   -7.0537    3.5445    1.3730 H   0  0  0  0  0  0  0  0  0  0  0  0
   -7.7819    2.8992   -0.0783 H   0  0  0  0  0  0  0  0  0  0  0  0
  1  5  2  0  0  0  0
  1  2  1  0  0  0  0
  2  3  1  0  0  0  0
  3  4  2  0  0  0  0
  4  5  1  0  0  0  0
  4 14  1  0  0  0  0
  6  1  1  0  0  0  0
  6 23  1  0  0  0  0
  7  5  1  0  0  0  0
  8  9  2  0  0  0  0
  8  2  1  0  0  0  0
  8 13  1  0  0  0  0
  9 10  1  0  0  0  0
  9 24  1  0  0  0  0
 10 11  2  0  0  0  0
 10 25  1  0  0  0  0
 11 12  1  0  0  0  0
 11 26  1  0  0  0  0
 12 13  2  0  0  0  0
 12 27  1  0  0  0  0
 13 28  1  0  0  0  0
 14 29  1  0  0  0  0
 14 30  1  0  0  0  0
 14 31  1  0  0  0  0
 15  7  2  0  0  0  0
 16  7  1  0  0  0  0
 17 16  2  0  0  0  0
 17 32  1  0  0  0  0
 18 16  1  0  0  0  0
 18 33  1  0  0  0  0
 19 17  1  0  0  0  0
 19 34  1  0  0  0  0
 20 19  2  0  0  0  0
 20 22  1  0  0  0  0
 21 20  1  0  0  0  0
 21 18  2  0  0  0  0
 21 35  1  0  0  0  0
 22 36  1  0  0  0  0
 22 37  1  0  0  0  0
 22 38  1  0  0  0  0
M  END
$$$$
