# Supplementary material for: Combined computational and classical medicinal chemistry procedure to disclose novel pyrrole-based compounds as potential antituberculosis agents
Source: J Comput Aided Mol Des. 2026 Apr 6;40(1):92. doi: 10.1007/s10822-026-00794-6 (PMC13053371; doi:10.1007/s10822-026-00794-6)
Supplement: Supplementary file 2 — Supplementary Material 2 [file 10822_2026_794_MOESM2_ESM.zip › Dataset.M_3-D_QSAR_Splitted_170/mols/TrainingSet/CMC2006_11i.sdf]

string
 OpenBabel10172509163D

 47 50  0  0  0  0  0  0  0  0999 V2000
   -1.6990    0.2984   -0.1857 C   0  0  0  0  0  0  0  0  0  0  0  0
   -2.8881   -0.3163   -0.3755 N   0  0  0  0  0  0  0  0  0  0  0  0
   -2.6541   -1.4837   -0.9806 N   0  0  0  0  0  0  0  0  0  0  0  0
   -1.3240   -1.7032   -1.0460 C   0  0  0  0  0  0  0  0  0  0  0  0
   -0.6772   -0.5884   -0.5180 C   0  0  0  0  0  0  0  0  0  0  0  0
   -1.4295    1.6483    0.0331 O   0  0  0  0  0  0  0  0  0  0  0  0
    0.7974   -0.2349   -0.5083 C   0  0  0  0  0  0  0  0  0  0  0  0
   -3.8996    0.1641   -0.2556 C   0  0  0  0  0  0  0  0  0  0  0  0
   -4.8548   -0.2978    0.6592 C   0  0  0  0  0  0  0  0  0  0  0  0
   -5.8223    0.5904    1.1361 C   0  0  0  0  0  0  0  0  0  0  0  0
   -6.1006    1.7563    0.4246 C   0  0  0  0  0  0  0  0  0  0  0  0
   -5.3788    2.0283   -0.7366 C   0  0  0  0  0  0  0  0  0  0  0  0
   -4.2369    1.2798   -1.0293 C   0  0  0  0  0  0  0  0  0  0  0  0
   -0.7232   -2.7176   -2.0173 C   0  0  0  0  0  0  0  0  0  0  0  0
    1.1033    0.8914   -0.1566 O   0  0  0  0  0  0  0  0  0  0  0  0
    1.8858   -1.0901   -1.1172 C   0  0  0  0  0  0  0  0  0  0  0  0
    3.0860   -0.4704   -1.4751 C   0  0  0  0  0  0  0  0  0  0  0  0
    1.7803   -2.4784   -1.2336 C   0  0  0  0  0  0  0  0  0  0  0  0
    4.1108   -1.2029   -2.0738 C   0  0  0  0  0  0  0  0  0  0  0  0
    3.9481   -2.5718   -2.2922 C   0  0  0  0  0  0  0  0  0  0  0  0
    2.7905   -3.2142   -1.8544 C   0  0  0  0  0  0  0  0  0  0  0  0
   -2.4156    2.4717    0.3990 C   0  0  0  0  0  0  0  0  0  0  0  0
   -7.0563    2.5865    0.8355 F   0  0  0  0  0  0  0  0  0  0  0  0
   -2.2321    3.4518    1.1043 O   0  0  0  0  0  0  0  0  0  0  0  0
   -3.8145    1.9304    0.3023 C   0  0  0  0  0  0  0  0  0  0  0  0
   -4.8368    2.8705    0.3972 C   0  0  0  0  0  0  0  0  0  0  0  0
   -4.0952    0.5778    0.1129 C   0  0  0  0  0  0  0  0  0  0  0  0
   -6.1643    2.4652    0.2826 C   0  0  0  0  0  0  0  0  0  0  0  0
   -6.4540    1.1125    0.1179 C   0  0  0  0  0  0  0  0  0  0  0  0
   -5.4275    0.1678    0.0405 C   0  0  0  0  0  0  0  0  0  0  0  0
   -4.8440   -1.2798    0.9763 H   0  0  0  0  0  0  0  0  0  0  0  0
   -6.3287    0.3841    2.0113 H   0  0  0  0  0  0  0  0  0  0  0  0
   -5.6864    2.7779   -1.3757 H   0  0  0  0  0  0  0  0  0  0  0  0
   -3.6365    1.5520   -1.8233 H   0  0  0  0  0  0  0  0  0  0  0  0
   -1.4530   -3.4650   -2.2491 H   0  0  0  0  0  0  0  0  0  0  0  0
    0.1304   -3.1800   -1.5673 H   0  0  0  0  0  0  0  0  0  0  0  0
   -0.4262   -2.2184   -2.9159 H   0  0  0  0  0  0  0  0  0  0  0  0
    3.2152    0.5375   -1.2949 H   0  0  0  0  0  0  0  0  0  0  0  0
    0.9500   -2.9628   -0.8581 H   0  0  0  0  0  0  0  0  0  0  0  0
    4.9864   -0.7343   -2.3544 H   0  0  0  0  0  0  0  0  0  0  0  0
    4.6842   -3.1082   -2.7774 H   0  0  0  0  0  0  0  0  0  0  0  0
    2.6811   -4.2315   -1.9892 H   0  0  0  0  0  0  0  0  0  0  0  0
   -4.6115    3.8656    0.5521 H   0  0  0  0  0  0  0  0  0  0  0  0
   -3.3300   -0.1094    0.0276 H   0  0  0  0  0  0  0  0  0  0  0  0
   -6.9262    3.1603    0.3193 H   0  0  0  0  0  0  0  0  0  0  0  0
   -7.4370    0.8051    0.0524 H   0  0  0  0  0  0  0  0  0  0  0  0
   -5.6543   -0.8329   -0.0702 H   0  0  0  0  0  0  0  0  0  0  0  0
  1  5  2  0  0  0  0
  1  2  1  0  0  0  0
  2  3  1  0  0  0  0
  3  4  2  0  0  0  0
  4  5  1  0  0  0  0
  4 14  1  0  0  0  0
  6  1  1  0  0  0  0
  6 22  1  0  0  0  0
  7  5  1  0  0  0  0
  8  9  2  0  0  0  0
  8  2  1  0  0  0  0
  8 13  1  0  0  0  0
  9 10  1  0  0  0  0
  9 31  1  0  0  0  0
 10 11  2  0  0  0  0
 10 32  1  0  0  0  0
 11 12  1  0  0  0  0
 11 23  1  0  0  0  0
 12 13  2  0  0  0  0
 12 33  1  0  0  0  0
 13 34  1  0  0  0  0
 14 35  1  0  0  0  0
 14 36  1  0  0  0  0
 14 37  1  0  0  0  0
 15  7  2  0  0  0  0
 16  7  1  0  0  0  0
 17 16  2  0  0  0  0
 17 38  1  0  0  0  0
 18 16  1  0  0  0  0
 18 39  1  0  0  0  0
 19 17  1  0  0  0  0
 19 40  1  0  0  0  0
 20 19  2  0  0  0  0
 20 41  1  0  0  0  0
 21 20  1  0  0  0  0
 21 18  2  0  0  0  0
 21 42  1  0  0  0  0
 24 22  2  0  0  0  0
 25 22  1  0  0  0  0
 26 25  2  0  0  0  0
 26 43  1  0  0  0  0
 27 25  1  0  0  0  0
 27 44  1  0  0  0  0
 28 26  1  0  0  0  0
 28 45  1  0  0  0  0
 29 28  2  0  0  0  0
 29 46  1  0  0  0  0
 30 29  1  0  0  0  0
 30 27  2  0  0  0  0
 30 47  1  0  0  0  0
M  END
$$$$
