# Supplementary material for: Combined computational and classical medicinal chemistry procedure to disclose novel pyrrole-based compounds as potential antituberculosis agents
Source: J Comput Aided Mol Des. 2026 Apr 6;40(1):92. doi: 10.1007/s10822-026-00794-6 (PMC13053371; doi:10.1007/s10822-026-00794-6)
Supplement: Supplementary file 2 — Supplementary Material 2 [file 10822_2026_794_MOESM2_ESM.zip › Dataset.M_3-D_QSAR_Splitted_170/mols/TrainingSet/CMC2006_11k.sdf]

string
 OpenBabel10172509163D

 45 48  0  0  0  0  0  0  0  0999 V2000
    1.4853   -0.3089   -0.9485 C   0  0  0  0  0  0  0  0  0  0  0  0
    1.6563   -1.5492   -1.4490 N   0  0  0  0  0  0  0  0  0  0  0  0
    0.5051   -2.2187   -1.3732 N   0  0  0  0  0  0  0  0  0  0  0  0
   -0.4323   -1.3824   -0.8797 C   0  0  0  0  0  0  0  0  0  0  0  0
    0.1518   -0.1519   -0.5702 C   0  0  0  0  0  0  0  0  0  0  0  0
    2.3572    0.7594   -1.1420 O   0  0  0  0  0  0  0  0  0  0  0  0
   -0.5326    1.0655    0.0217 C   0  0  0  0  0  0  0  0  0  0  0  0
    2.6297   -1.9395   -1.8383 C   0  0  0  0  0  0  0  0  0  0  0  0
    3.6703   -1.0784   -2.2082 C   0  0  0  0  0  0  0  0  0  0  0  0
    4.9303   -1.5753   -2.5365 C   0  0  0  0  0  0  0  0  0  0  0  0
    5.1124   -2.9474   -2.6979 C   0  0  0  0  0  0  0  0  0  0  0  0
    4.0441   -3.8129   -2.4575 C   0  0  0  0  0  0  0  0  0  0  0  0
    2.8250   -3.3154   -1.9915 C   0  0  0  0  0  0  0  0  0  0  0  0
   -1.8353   -1.8629   -0.5090 C   0  0  0  0  0  0  0  0  0  0  0  0
    0.1640    1.9794    0.4325 O   0  0  0  0  0  0  0  0  0  0  0  0
   -2.0345    1.1480    0.2143 C   0  0  0  0  0  0  0  0  0  0  0  0
   -2.6255    2.1835    0.9306 C   0  0  0  0  0  0  0  0  0  0  0  0
   -2.9125    0.1636   -0.2390 C   0  0  0  0  0  0  0  0  0  0  0  0
   -3.9394    2.5502    0.6546 C   0  0  0  0  0  0  0  0  0  0  0  0
   -4.8591    1.5786    0.2462 C   0  0  0  0  0  0  0  0  0  0  0  0
   -4.2958    0.3503   -0.1372 C   0  0  0  0  0  0  0  0  0  0  0  0
   -6.3352    1.8155    0.3656 C   0  0  0  0  0  0  0  0  0  0  0  0
   -7.2767    0.8036    0.1163 C   0  0  0  0  0  0  0  0  0  0  0  0
   -6.8505    3.0822    0.6720 C   0  0  0  0  0  0  0  0  0  0  0  0
   -8.6510    1.0282    0.2209 C   0  0  0  0  0  0  0  0  0  0  0  0
   -9.1328    2.2821    0.5763 C   0  0  0  0  0  0  0  0  0  0  0  0
   -8.2213    3.3155    0.7913 C   0  0  0  0  0  0  0  0  0  0  0  0
    2.1680    1.5937   -0.7598 H   0  0  0  0  0  0  0  0  0  0  0  0
    3.5016   -0.0607   -2.2381 H   0  0  0  0  0  0  0  0  0  0  0  0
    5.7257   -0.9294   -2.6596 H   0  0  0  0  0  0  0  0  0  0  0  0
    6.0286   -3.3201   -2.9924 H   0  0  0  0  0  0  0  0  0  0  0  0
    4.1555   -4.8251   -2.6248 H   0  0  0  0  0  0  0  0  0  0  0  0
    2.0615   -3.9693   -1.7582 H   0  0  0  0  0  0  0  0  0  0  0  0
   -1.9863   -2.8511   -0.8906 H   0  0  0  0  0  0  0  0  0  0  0  0
   -2.5622   -1.2019   -0.9328 H   0  0  0  0  0  0  0  0  0  0  0  0
   -1.9394   -1.8720    0.5559 H   0  0  0  0  0  0  0  0  0  0  0  0
   -2.0923    2.6775    1.6632 H   0  0  0  0  0  0  0  0  0  0  0  0
   -2.5405   -0.7063   -0.6513 H   0  0  0  0  0  0  0  0  0  0  0  0
   -4.2338    3.5346    0.7508 H   0  0  0  0  0  0  0  0  0  0  0  0
   -4.9229   -0.4409   -0.3510 H   0  0  0  0  0  0  0  0  0  0  0  0
   -6.9425   -0.1351   -0.1525 H   0  0  0  0  0  0  0  0  0  0  0  0
   -6.1957    3.8672    0.8139 H   0  0  0  0  0  0  0  0  0  0  0  0
   -9.3125    0.2586    0.0332 H   0  0  0  0  0  0  0  0  0  0  0  0
  -10.1465    2.4457    0.6793 H   0  0  0  0  0  0  0  0  0  0  0  0
   -8.5621    4.2574    1.0398 H   0  0  0  0  0  0  0  0  0  0  0  0
  1  5  2  0  0  0  0
  1  2  1  0  0  0  0
  2  3  1  0  0  0  0
  3  4  2  0  0  0  0
  4  5  1  0  0  0  0
  4 14  1  0  0  0  0
  6  1  1  0  0  0  0
  6 28  1  0  0  0  0
  7  5  1  0  0  0  0
  8  9  2  0  0  0  0
  8  2  1  0  0  0  0
  8 13  1  0  0  0  0
  9 10  1  0  0  0  0
  9 29  1  0  0  0  0
 10 11  2  0  0  0  0
 10 30  1  0  0  0  0
 11 12  1  0  0  0  0
 11 31  1  0  0  0  0
 12 13  2  0  0  0  0
 12 32  1  0  0  0  0
 13 33  1  0  0  0  0
 14 34  1  0  0  0  0
 14 35  1  0  0  0  0
 14 36  1  0  0  0  0
 15  7  2  0  0  0  0
 16  7  1  0  0  0  0
 17 16  2  0  0  0  0
 17 37  1  0  0  0  0
 18 16  1  0  0  0  0
 18 38  1  0  0  0  0
 19 17  1  0  0  0  0
 19 39  1  0  0  0  0
 20 19  2  0  0  0  0
 20 22  1  0  0  0  0
 21 20  1  0  0  0  0
 21 18  2  0  0  0  0
 21 40  1  0  0  0  0
 22 23  1  0  0  0  0
 23 41  1  0  0  0  0
 24 22  2  0  0  0  0
 24 42  1  0  0  0  0
 25 23  2  0  0  0  0
 25 43  1  0  0  0  0
 26 25  1  0  0  0  0
 26 44  1  0  0  0  0
 27 26  2  0  0  0  0
 27 24  1  0  0  0  0
 27 45  1  0  0  0  0
M  END
$$$$
