# Supplementary material for: Combined computational and classical medicinal chemistry procedure to disclose novel pyrrole-based compounds as potential antituberculosis agents
Source: J Comput Aided Mol Des. 2026 Apr 6;40(1):92. doi: 10.1007/s10822-026-00794-6 (PMC13053371; doi:10.1007/s10822-026-00794-6)
Supplement: Supplementary file 2 — Supplementary Material 2 [file 10822_2026_794_MOESM2_ESM.zip › Dataset.M_3-D_QSAR_Splitted_170/mols/TrainingSet/CMC2006_11o.sdf]

string
 OpenBabel10172509163D

 39 41  0  0  0  0  0  0  0  0999 V2000
   -0.3813   -0.8844   -1.5614 C   0  0  0  0  0  0  0  0  0  0  0  0
    0.7954   -0.7900   -0.9070 N   0  0  0  0  0  0  0  0  0  0  0  0
    0.6185   -0.1277    0.2380 N   0  0  0  0  0  0  0  0  0  0  0  0
   -0.6940    0.1596    0.3573 C   0  0  0  0  0  0  0  0  0  0  0  0
   -1.3696   -0.2958   -0.7749 C   0  0  0  0  0  0  0  0  0  0  0  0
   -0.6724   -1.7444   -2.6185 O   0  0  0  0  0  0  0  0  0  0  0  0
   -2.8461   -0.2114   -1.0979 C   0  0  0  0  0  0  0  0  0  0  0  0
    1.7490   -1.2632   -1.2533 C   0  0  0  0  0  0  0  0  0  0  0  0
    2.8641   -0.4834   -1.5716 C   0  0  0  0  0  0  0  0  0  0  0  0
    4.0403   -1.0755   -2.0329 C   0  0  0  0  0  0  0  0  0  0  0  0
    4.1530   -2.4642   -2.0754 C   0  0  0  0  0  0  0  0  0  0  0  0
    3.0719   -3.2520   -1.6800 C   0  0  0  0  0  0  0  0  0  0  0  0
    1.8703   -2.6553   -1.2928 C   0  0  0  0  0  0  0  0  0  0  0  0
   -1.2537    0.9640    1.5298 C   0  0  0  0  0  0  0  0  0  0  0  0
   -3.3611   -1.0924   -1.7670 O   0  0  0  0  0  0  0  0  0  0  0  0
   -3.7343    0.7317   -0.3973 C   0  0  0  0  0  0  0  0  0  0  0  0
   -5.0217    0.8674   -0.7284 C   0  0  0  0  0  0  0  0  0  0  0  0
   -5.4197    2.9679    0.6204 C   0  0  0  0  0  0  0  0  0  0  0  0
   -5.9173    1.7871    0.0671 C   0  0  0  0  0  0  0  0  0  0  0  0
   -6.2739    3.8246    1.3166 C   0  0  0  0  0  0  0  0  0  0  0  0
   -7.2674    1.4656    0.2080 C   0  0  0  0  0  0  0  0  0  0  0  0
   -7.6254    3.5036    1.4558 C   0  0  0  0  0  0  0  0  0  0  0  0
   -8.1221    2.3223    0.9027 C   0  0  0  0  0  0  0  0  0  0  0  0
   -1.5241   -1.7351   -3.0091 H   0  0  0  0  0  0  0  0  0  0  0  0
    2.8171    0.5419   -1.4643 H   0  0  0  0  0  0  0  0  0  0  0  0
    4.8276   -0.4847   -2.3429 H   0  0  0  0  0  0  0  0  0  0  0  0
    5.0287   -2.9057   -2.3966 H   0  0  0  0  0  0  0  0  0  0  0  0
    3.1605   -4.2802   -1.6736 H   0  0  0  0  0  0  0  0  0  0  0  0
    1.0653   -3.2468   -1.0337 H   0  0  0  0  0  0  0  0  0  0  0  0
   -0.4734    1.1537    2.2369 H   0  0  0  0  0  0  0  0  0  0  0  0
   -2.0361    0.4080    2.0026 H   0  0  0  0  0  0  0  0  0  0  0  0
   -1.6435    1.8936    1.1708 H   0  0  0  0  0  0  0  0  0  0  0  0
   -3.3514    1.3041    0.3713 H   0  0  0  0  0  0  0  0  0  0  0  0
   -5.4050    0.3423   -1.5299 H   0  0  0  0  0  0  0  0  0  0  0  0
   -4.4214    3.2073    0.5149 H   0  0  0  0  0  0  0  0  0  0  0  0
   -5.9060    4.6962    1.7289 H   0  0  0  0  0  0  0  0  0  0  0  0
   -7.6347    0.5927   -0.2022 H   0  0  0  0  0  0  0  0  0  0  0  0
   -8.2570    4.1395    1.9675 H   0  0  0  0  0  0  0  0  0  0  0  0
   -9.1204    2.0827    1.0074 H   0  0  0  0  0  0  0  0  0  0  0  0
  1  5  2  0  0  0  0
  1  2  1  0  0  0  0
  2  3  1  0  0  0  0
  3  4  2  0  0  0  0
  4  5  1  0  0  0  0
  4 14  1  0  0  0  0
  6  1  1  0  0  0  0
  6 24  1  0  0  0  0
  7  5  1  0  0  0  0
  8  9  2  0  0  0  0
  8  2  1  0  0  0  0
  8 13  1  0  0  0  0
  9 10  1  0  0  0  0
  9 25  1  0  0  0  0
 10 11  2  0  0  0  0
 10 26  1  0  0  0  0
 11 12  1  0  0  0  0
 11 27  1  0  0  0  0
 12 13  2  0  0  0  0
 12 28  1  0  0  0  0
 13 29  1  0  0  0  0
 14 30  1  0  0  0  0
 14 31  1  0  0  0  0
 14 32  1  0  0  0  0
 15  7  2  0  0  0  0
 16  7  1  0  0  0  0
 16 33  1  0  0  0  0
 17 16  2  0  0  0  0
 17 34  1  0  0  0  0
 18 20  1  0  0  0  0
 18 35  1  0  0  0  0
 19 18  2  0  0  0  0
 19 17  1  0  0  0  0
 19 21  1  0  0  0  0
 20 36  1  0  0  0  0
 21 37  1  0  0  0  0
 22 20  2  0  0  0  0
 22 38  1  0  0  0  0
 23 22  1  0  0  0  0
 23 21  2  0  0  0  0
 23 39  1  0  0  0  0
M  END
$$$$
