# Supplementary material for: Combined computational and classical medicinal chemistry procedure to disclose novel pyrrole-based compounds as potential antituberculosis agents
Source: J Comput Aided Mol Des. 2026 Apr 6;40(1):92. doi: 10.1007/s10822-026-00794-6 (PMC13053371; doi:10.1007/s10822-026-00794-6)
Supplement: Supplementary file 2 — Supplementary Material 2 [file 10822_2026_794_MOESM2_ESM.zip › Dataset.M_3-D_QSAR_Splitted_170/mols/TrainingSet/CMC2006_12d.sdf]

string
 OpenBabel10172509163D

 40 42  0  0  0  0  0  0  0  0999 V2000
   -0.4041   -0.1111   -0.6792 C   0  0  0  0  0  0  0  0  0  0  0  0
   -0.0999   -1.3365   -1.1498 N   0  0  0  0  0  0  0  0  0  0  0  0
   -1.2081   -2.0751   -1.1512 N   0  0  0  0  0  0  0  0  0  0  0  0
   -2.2335   -1.3519   -0.6575 C   0  0  0  0  0  0  0  0  0  0  0  0
   -1.7540   -0.0676   -0.3359 C   0  0  0  0  0  0  0  0  0  0  0  0
    0.5256    0.8184   -0.2131 O   0  0  0  0  0  0  0  0  0  0  0  0
   -2.4389    1.1908    0.1814 C   0  0  0  0  0  0  0  0  0  0  0  0
    0.9352   -1.6971   -1.3866 C   0  0  0  0  0  0  0  0  0  0  0  0
    1.1849   -3.0372   -1.7072 C   0  0  0  0  0  0  0  0  0  0  0  0
    2.4771   -3.4699   -2.0044 C   0  0  0  0  0  0  0  0  0  0  0  0
    3.5551   -2.5946   -1.8858 C   0  0  0  0  0  0  0  0  0  0  0  0
    3.3272   -1.2797   -1.4855 C   0  0  0  0  0  0  0  0  0  0  0  0
    2.0261   -0.8309   -1.2548 C   0  0  0  0  0  0  0  0  0  0  0  0
   -3.6605   -1.8690   -0.8906 C   0  0  0  0  0  0  0  0  0  0  0  0
   -1.6475    2.0706    0.6719 N   0  0  0  0  0  0  0  0  0  0  0  0
   -3.9569    1.3349    0.1299 C   0  0  0  0  0  0  0  0  0  0  0  0
   -4.4779    2.5650    0.5274 C   0  0  0  0  0  0  0  0  0  0  0  0
   -4.9040    0.4553   -0.4151 C   0  0  0  0  0  0  0  0  0  0  0  0
   -5.8203    2.7210    0.8705 C   0  0  0  0  0  0  0  0  0  0  0  0
   -6.7444    1.7658    0.4494 C   0  0  0  0  0  0  0  0  0  0  0  0
   -6.2721    0.6711   -0.2726 C   0  0  0  0  0  0  0  0  0  0  0  0
   -0.9326    1.5566    1.7638 O   0  0  0  0  0  0  0  0  0  0  0  0
    0.0886    0.6044    1.4195 C   0  0  0  0  0  0  0  0  0  0  0  0
   -8.4573    2.1161    0.4974 Cl  0  0  0  0  0  0  0  0  0  0  0  0
    0.2371    1.6531    0.0998 H   0  0  0  0  0  0  0  0  0  0  0  0
    0.4043   -3.7120   -1.7237 H   0  0  0  0  0  0  0  0  0  0  0  0
    2.6355   -4.4418   -2.3133 H   0  0  0  0  0  0  0  0  0  0  0  0
    4.5133   -2.9174   -2.0926 H   0  0  0  0  0  0  0  0  0  0  0  0
    4.1234   -0.6354   -1.3592 H   0  0  0  0  0  0  0  0  0  0  0  0
    1.8666    0.1520   -0.9836 H   0  0  0  0  0  0  0  0  0  0  0  0
   -3.6286   -2.9143   -1.1169 H   0  0  0  0  0  0  0  0  0  0  0  0
   -4.1022   -1.3402   -1.7092 H   0  0  0  0  0  0  0  0  0  0  0  0
   -4.2451   -1.7128   -0.0081 H   0  0  0  0  0  0  0  0  0  0  0  0
   -3.8518    3.3843    0.5690 H   0  0  0  0  0  0  0  0  0  0  0  0
   -4.5780   -0.3740   -0.9356 H   0  0  0  0  0  0  0  0  0  0  0  0
   -6.1259    3.5332    1.4290 H   0  0  0  0  0  0  0  0  0  0  0  0
   -6.9416    0.0154   -0.7049 H   0  0  0  0  0  0  0  0  0  0  0  0
    0.5781    0.2688    2.3098 H   0  0  0  0  0  0  0  0  0  0  0  0
    0.8039    1.0670    0.7720 H   0  0  0  0  0  0  0  0  0  0  0  0
   -0.3563   -0.2310    0.9206 H   0  0  0  0  0  0  0  0  0  0  0  0
  1  5  2  0  0  0  0
  1  2  1  0  0  0  0
  2  3  1  0  0  0  0
  3  4  2  0  0  0  0
  4  5  1  0  0  0  0
  4 14  1  0  0  0  0
  6  1  1  0  0  0  0
  6 25  1  0  0  0  0
  7  5  1  0  0  0  0
  8  9  2  0  0  0  0
  8  2  1  0  0  0  0
  8 13  1  0  0  0  0
  9 10  1  0  0  0  0
  9 26  1  0  0  0  0
 10 11  2  0  0  0  0
 10 27  1  0  0  0  0
 11 12  1  0  0  0  0
 11 28  1  0  0  0  0
 12 13  2  0  0  0  0
 12 29  1  0  0  0  0
 13 30  1  0  0  0  0
 14 31  1  0  0  0  0
 14 32  1  0  0  0  0
 14 33  1  0  0  0  0
 15  7  2  0  0  0  0
 16  7  1  0  0  0  0
 17 16  2  0  0  0  0
 17 34  1  0  0  0  0
 18 16  1  0  0  0  0
 18 35  1  0  0  0  0
 19 17  1  0  0  0  0
 19 36  1  0  0  0  0
 20 19  2  0  0  0  0
 20 24  1  0  0  0  0
 21 20  1  0  0  0  0
 21 18  2  0  0  0  0
 21 37  1  0  0  0  0
 22 15  1  0  0  0  0
 23 22  1  0  0  0  0
 23 38  1  0  0  0  0
 23 39  1  0  0  0  0
 23 40  1  0  0  0  0
M  END
$$$$
