# Supplementary material for: Combined computational and classical medicinal chemistry procedure to disclose novel pyrrole-based compounds as potential antituberculosis agents
Source: J Comput Aided Mol Des. 2026 Apr 6;40(1):92. doi: 10.1007/s10822-026-00794-6 (PMC13053371; doi:10.1007/s10822-026-00794-6)
Supplement: Supplementary file 2 — Supplementary Material 2 [file 10822_2026_794_MOESM2_ESM.zip › Dataset.M_3-D_QSAR_Splitted_170/mols/TrainingSet/CMC2006_III.sdf]

string
 OpenBabel10172509163D

 35 37  0  0  0  0  0  0  0  0999 V2000
   -2.7689   -0.4816   -0.7921 C   0  0  0  0  0  0  0  0  0  0  0  0
   -3.1269    0.4572    0.1070 N   0  0  0  0  0  0  0  0  0  0  0  0
   -2.0636    0.8390    0.8193 N   0  0  0  0  0  0  0  0  0  0  0  0
   -1.0168    0.0916    0.4166 C   0  0  0  0  0  0  0  0  0  0  0  0
   -1.4163   -0.7679   -0.6058 C   0  0  0  0  0  0  0  0  0  0  0  0
   -3.6456   -1.3423   -1.4488 O   0  0  0  0  0  0  0  0  0  0  0  0
   -0.5554   -1.8417   -1.2381 C   0  0  0  0  0  0  0  0  0  0  0  0
   -4.1491    0.8968    0.1852 C   0  0  0  0  0  0  0  0  0  0  0  0
   -5.1323    0.2462    0.9359 C   0  0  0  0  0  0  0  0  0  0  0  0
   -6.4162    0.7862    1.0418 C   0  0  0  0  0  0  0  0  0  0  0  0
   -6.7076    2.0206    0.4607 C   0  0  0  0  0  0  0  0  0  0  0  0
   -8.3081    2.7127    0.6067 Cl  0  0  0  0  0  0  0  0  0  0  0  0
   -5.7345    2.6711   -0.2966 C   0  0  0  0  0  0  0  0  0  0  0  0
   -4.4957    2.0649   -0.5027 C   0  0  0  0  0  0  0  0  0  0  0  0
    0.3822    0.2420    1.0152 C   0  0  0  0  0  0  0  0  0  0  0  0
   -1.1177   -2.8646   -1.5931 O   0  0  0  0  0  0  0  0  0  0  0  0
    0.9484   -1.7711   -1.4160 C   0  0  0  0  0  0  0  0  0  0  0  0
    1.6228   -0.6541   -0.9161 C   0  0  0  0  0  0  0  0  0  0  0  0
    1.6828   -2.7145   -2.1405 C   0  0  0  0  0  0  0  0  0  0  0  0
    2.9990   -0.5069   -1.1138 C   0  0  0  0  0  0  0  0  0  0  0  0
    3.7390   -1.5463   -1.6729 C   0  0  0  0  0  0  0  0  0  0  0  0
    3.0777   -2.6869   -2.1317 C   0  0  0  0  0  0  0  0  0  0  0  0
   -3.3153   -1.9692   -2.0619 H   0  0  0  0  0  0  0  0  0  0  0  0
   -4.9081   -0.6397    1.4155 H   0  0  0  0  0  0  0  0  0  0  0  0
   -7.1510    0.2708    1.5511 H   0  0  0  0  0  0  0  0  0  0  0  0
   -5.9305    3.5990   -0.7037 H   0  0  0  0  0  0  0  0  0  0  0  0
   -3.8276    2.4821   -1.1695 H   0  0  0  0  0  0  0  0  0  0  0  0
    0.3630    0.9855    1.7844 H   0  0  0  0  0  0  0  0  0  0  0  0
    1.0678    0.5389    0.2493 H   0  0  0  0  0  0  0  0  0  0  0  0
    0.6948   -0.6931    1.4308 H   0  0  0  0  0  0  0  0  0  0  0  0
    1.1005    0.0685   -0.3964 H   0  0  0  0  0  0  0  0  0  0  0  0
    1.1889   -3.4376   -2.6866 H   0  0  0  0  0  0  0  0  0  0  0  0
    3.4671    0.3727   -0.8452 H   0  0  0  0  0  0  0  0  0  0  0  0
    4.7658   -1.4738   -1.7472 H   0  0  0  0  0  0  0  0  0  0  0  0
    3.6162   -3.5031   -2.4617 H   0  0  0  0  0  0  0  0  0  0  0  0
  1  5  2  0  0  0  0
  1  2  1  0  0  0  0
  2  3  1  0  0  0  0
  3  4  2  0  0  0  0
  4  5  1  0  0  0  0
  4 15  1  0  0  0  0
  6  1  1  0  0  0  0
  6 23  1  0  0  0  0
  7  5  1  0  0  0  0
  8  9  2  0  0  0  0
  8  2  1  0  0  0  0
  8 14  1  0  0  0  0
  9 10  1  0  0  0  0
  9 24  1  0  0  0  0
 10 11  2  0  0  0  0
 10 25  1  0  0  0  0
 11 13  1  0  0  0  0
 12 11  1  0  0  0  0
 13 14  2  0  0  0  0
 13 26  1  0  0  0  0
 14 27  1  0  0  0  0
 15 28  1  0  0  0  0
 15 29  1  0  0  0  0
 15 30  1  0  0  0  0
 16  7  2  0  0  0  0
 17  7  1  0  0  0  0
 18 17  2  0  0  0  0
 18 31  1  0  0  0  0
 19 17  1  0  0  0  0
 19 32  1  0  0  0  0
 20 18  1  0  0  0  0
 20 33  1  0  0  0  0
 21 20  2  0  0  0  0
 21 34  1  0  0  0  0
 22 21  1  0  0  0  0
 22 19  2  0  0  0  0
 22 35  1  0  0  0  0
M  END
$$$$
