# Supplementary material for: Combined computational and classical medicinal chemistry procedure to disclose novel pyrrole-based compounds as potential antituberculosis agents
Source: J Comput Aided Mol Des. 2026 Apr 6;40(1):92. doi: 10.1007/s10822-026-00794-6 (PMC13053371; doi:10.1007/s10822-026-00794-6)
Supplement: Supplementary file 2 — Supplementary Material 2 [file 10822_2026_794_MOESM2_ESM.zip › Dataset.M_3-D_QSAR_Splitted_170/mols/TrainingSet/EJMC2009_1a.sdf]

string
 OpenBabel10172509163D

 55 58  0  0  0  0  0  0  0  0999 V2000
   -1.6756   -0.9494   -1.2939 C   0  0  0  0  0  0  0  0  0  0  0  0
   -0.5027   -0.6616   -0.6777 N   0  0  0  0  0  0  0  0  0  0  0  0
   -0.6876   -0.0099    0.5084 C   0  0  0  0  0  0  0  0  0  0  0  0
   -2.0802    0.1464    0.5945 C   0  0  0  0  0  0  0  0  0  0  0  0
   -2.7125   -0.4852   -0.4830 C   0  0  0  0  0  0  0  0  0  0  0  0
   -1.8089   -1.8466   -2.5395 C   0  0  0  0  0  0  0  0  0  0  0  0
   -4.2101   -0.4282   -0.8507 C   0  0  0  0  0  0  0  0  0  0  0  0
    0.4591   -1.1118   -1.0139 C   0  0  0  0  0  0  0  0  0  0  0  0
    0.5861   -2.4096   -1.5257 C   0  0  0  0  0  0  0  0  0  0  0  0
    1.8591   -2.9412   -1.7496 C   0  0  0  0  0  0  0  0  0  0  0  0
    2.9282   -2.0620   -1.9109 C   0  0  0  0  0  0  0  0  0  0  0  0
    4.4799   -2.6118   -2.5029 Cl  0  0  0  0  0  0  0  0  0  0  0  0
    2.7803   -0.7712   -1.4144 C   0  0  0  0  0  0  0  0  0  0  0  0
    1.6551   -0.5156   -0.6262 C   0  0  0  0  0  0  0  0  0  0  0  0
    0.2819    0.5238    1.5442 C   0  0  0  0  0  0  0  0  0  0  0  0
   -0.1161    1.5616    2.4010 C   0  0  0  0  0  0  0  0  0  0  0  0
    0.6961    2.0602    3.4312 C   0  0  0  0  0  0  0  0  0  0  0  0
    1.9488    1.5033    3.6887 C   0  0  0  0  0  0  0  0  0  0  0  0
    3.0078    2.1139    4.9482 Cl  0  0  0  0  0  0  0  0  0  0  0  0
    2.3676    0.4476    2.8947 C   0  0  0  0  0  0  0  0  0  0  0  0
    1.5523    0.0057    1.8575 C   0  0  0  0  0  0  0  0  0  0  0  0
   -5.0186    0.5340   -0.0574 N   0  3  0  0  0  0  0  0  0  0  0  0
   -4.7020    1.9406   -0.3619 C   0  0  0  0  0  0  0  0  0  0  0  0
   -5.5600    2.8976    0.4978 C   0  0  0  0  0  0  0  0  0  0  0  0
   -6.9943    2.5755    0.3614 N   0  3  0  0  0  0  0  0  0  0  0  0
   -6.4607    0.2071   -0.0517 C   0  0  0  0  0  0  0  0  0  0  0  0
   -7.2448    1.2009    0.8348 C   0  0  0  0  0  0  0  0  0  0  0  0
   -7.8289    3.5470    1.0975 C   0  0  0  0  0  0  0  0  0  0  0  0
   -2.5694    0.6558    1.3470 H   0  0  0  0  0  0  0  0  0  0  0  0
   -2.8383   -1.9109   -2.8242 H   0  0  0  0  0  0  0  0  0  0  0  0
   -1.4391   -2.8253   -2.3153 H   0  0  0  0  0  0  0  0  0  0  0  0
   -1.2419   -1.4266   -3.3439 H   0  0  0  0  0  0  0  0  0  0  0  0
   -4.6236   -1.4048   -0.7084 H   0  0  0  0  0  0  0  0  0  0  0  0
   -4.2550   -0.0896   -1.8647 H   0  0  0  0  0  0  0  0  0  0  0  0
   -0.2549   -2.9695   -1.7360 H   0  0  0  0  0  0  0  0  0  0  0  0
    2.0041   -3.9620   -1.7945 H   0  0  0  0  0  0  0  0  0  0  0  0
    3.4722   -0.0335   -1.6194 H   0  0  0  0  0  0  0  0  0  0  0  0
    1.7089    0.0896    0.2080 H   0  0  0  0  0  0  0  0  0  0  0  0
   -1.0508    1.9781    2.2671 H   0  0  0  0  0  0  0  0  0  0  0  0
    0.3620    2.8495    4.0060 H   0  0  0  0  0  0  0  0  0  0  0  0
    3.2770   -0.0072    3.0713 H   0  0  0  0  0  0  0  0  0  0  0  0
    1.9081   -0.7647    1.2701 H   0  0  0  0  0  0  0  0  0  0  0  0
   -4.7329    0.4204    0.9151 H   0  0  0  0  0  0  0  0  0  0  0  0
   -4.8987    2.1279   -1.3969 H   0  0  0  0  0  0  0  0  0  0  0  0
   -3.6697    2.1145   -0.1403 H   0  0  0  0  0  0  0  0  0  0  0  0
   -5.3936    3.9042    0.1754 H   0  0  0  0  0  0  0  0  0  0  0  0
   -5.2778    2.7856    1.5238 H   0  0  0  0  0  0  0  0  0  0  0  0
   -7.2503    2.6360   -0.6241 H   0  0  0  0  0  0  0  0  0  0  0  0
   -6.5943   -0.7838    0.3293 H   0  0  0  0  0  0  0  0  0  0  0  0
   -6.8317    0.2741   -1.0531 H   0  0  0  0  0  0  0  0  0  0  0  0
   -8.2913    0.9864    0.7734 H   0  0  0  0  0  0  0  0  0  0  0  0
   -6.9236    1.1067    1.8511 H   0  0  0  0  0  0  0  0  0  0  0  0
   -7.5853    3.5097    2.1387 H   0  0  0  0  0  0  0  0  0  0  0  0
   -8.8621    3.3029    0.9640 H   0  0  0  0  0  0  0  0  0  0  0  0
   -7.6438    4.5321    0.7230 H   0  0  0  0  0  0  0  0  0  0  0  0
  1  5  2  0  0  0  0
  1  2  1  0  0  0  0
  2  3  1  0  0  0  0
  3  4  2  0  0  0  0
  4  5  1  0  0  0  0
  4 29  1  0  0  0  0
  6  1  1  0  0  0  0
  6 30  1  0  0  0  0
  6 31  1  0  0  0  0
  6 32  1  0  0  0  0
  7  5  1  0  0  0  0
  7 33  1  0  0  0  0
  7 34  1  0  0  0  0
  8  9  2  0  0  0  0
  8  2  1  0  0  0  0
  8 14  1  0  0  0  0
  9 10  1  0  0  0  0
  9 35  1  0  0  0  0
 10 11  2  0  0  0  0
 10 36  1  0  0  0  0
 11 13  1  0  0  0  0
 12 11  1  0  0  0  0
 13 14  2  0  0  0  0
 13 37  1  0  0  0  0
 14 38  1  0  0  0  0
 15 16  2  0  0  0  0
 15  3  1  0  0  0  0
 15 21  1  0  0  0  0
 16 17  1  0  0  0  0
 16 39  1  0  0  0  0
 17 18  2  0  0  0  0
 17 40  1  0  0  0  0
 18 20  1  0  0  0  0
 19 18  1  0  0  0  0
 20 21  2  0  0  0  0
 20 41  1  0  0  0  0
 21 42  1  0  0  0  0
 22 23  1  0  0  0  0
 22  7  1  0  0  0  0
 22 26  1  0  0  0  0
 22 43  1  0  0  0  0
 23 24  1  0  0  0  0
 23 44  1  0  0  0  0
 23 45  1  0  0  0  0
 24 25  1  0  0  0  0
 24 46  1  0  0  0  0
 24 47  1  0  0  0  0
 25 27  1  0  0  0  0
 25 48  1  0  0  0  0
 26 49  1  0  0  0  0
 26 50  1  0  0  0  0
 27 26  1  0  0  0  0
 27 51  1  0  0  0  0
 27 52  1  0  0  0  0
 28 25  1  0  0  0  0
 28 53  1  0  0  0  0
 28 54  1  0  0  0  0
 28 55  1  0  0  0  0
M  CHG  2  22   1  25   1
M  END
$$$$
