# Supplementary material for: Combined computational and classical medicinal chemistry procedure to disclose novel pyrrole-based compounds as potential antituberculosis agents
Source: J Comput Aided Mol Des. 2026 Apr 6;40(1):92. doi: 10.1007/s10822-026-00794-6 (PMC13053371; doi:10.1007/s10822-026-00794-6)
Supplement: Supplementary file 2 — Supplementary Material 2 [file 10822_2026_794_MOESM2_ESM.zip › Dataset.M_3-D_QSAR_Splitted_170/mols/TrainingSet/EJMC2009_2b.sdf]

cri2
 OpenBabel10172509163D

 56 59  0  0  0  0  0  0  0  0999 V2000
   -1.4034   -0.9616   -0.6339 C   0  0  0  0  0  0  0  0  0  0  0  0
   -2.7377   -0.7242   -0.7111 N   0  0  0  0  0  0  0  0  0  0  0  0
   -3.0474    0.5320   -0.2812 C   0  0  0  0  0  0  0  0  0  0  0  0
   -1.8133    1.1194    0.0302 C   0  0  0  0  0  0  0  0  0  0  0  0
   -0.7693    0.2209   -0.2223 C   0  0  0  0  0  0  0  0  0  0  0  0
   -0.7333   -2.2268   -1.1725 C   0  0  0  0  0  0  0  0  0  0  0  0
    0.5116   -1.9879   -2.0618 C   0  0  0  0  0  0  0  0  0  0  0  0
    0.7374    0.5700   -0.0684 C   0  0  0  0  0  0  0  0  0  0  0  0
   -3.4931   -1.4393   -1.1871 C   0  0  0  0  0  0  0  0  0  0  0  0
   -4.2305   -1.2700   -2.3649 C   0  0  0  0  0  0  0  0  0  0  0  0
   -4.8423   -2.3469   -3.0036 C   0  0  0  0  0  0  0  0  0  0  0  0
   -5.0613   -3.4910   -2.2418 C   0  0  0  0  0  0  0  0  0  0  0  0
   -5.9334   -4.3974   -2.6849 F   0  0  0  0  0  0  0  0  0  0  0  0
   -4.7824   -3.4148   -0.8829 C   0  0  0  0  0  0  0  0  0  0  0  0
   -4.2902   -2.2140   -0.3563 C   0  0  0  0  0  0  0  0  0  0  0  0
   -4.3813    1.1525    0.0235 C   0  0  0  0  0  0  0  0  0  0  0  0
   -5.5071    0.3411    0.2545 C   0  0  0  0  0  0  0  0  0  0  0  0
   -6.7507    0.8990    0.6020 C   0  0  0  0  0  0  0  0  0  0  0  0
   -6.9425    2.2832    0.6153 C   0  0  0  0  0  0  0  0  0  0  0  0
   -8.2453    2.9738    1.0227 C   0  0  0  0  0  0  0  0  0  0  0  0
   -5.8604    3.0957    0.3005 C   0  0  0  0  0  0  0  0  0  0  0  0
   -4.5977    2.5220    0.2128 C   0  0  0  0  0  0  0  0  0  0  0  0
    1.7285   -0.4856   -0.4007 N   0  3  0  0  0  0  0  0  0  0  0  0
    1.0659   -1.7482   -0.8360 C   0  0  0  0  0  0  0  0  0  0  0  0
    1.9979   -2.9906   -0.7396 C   0  0  0  0  0  0  0  0  0  0  0  0
    3.1973   -2.7824   -2.0736 S   0  0  0  0  0  0  0  0  0  0  0  0
    2.7399   -0.1220   -1.4154 C   0  0  0  0  0  0  0  0  0  0  0  0
    3.8626   -1.1900   -1.4951 C   0  0  0  0  0  0  0  0  0  0  0  0
   -1.6915    2.0775    0.3938 H   0  0  0  0  0  0  0  0  0  0  0  0
   -1.4558   -2.7626   -1.7520 H   0  0  0  0  0  0  0  0  0  0  0  0
   -0.3863   -2.7659   -0.3158 H   0  0  0  0  0  0  0  0  0  0  0  0
    0.2242   -1.4488   -2.9403 H   0  0  0  0  0  0  0  0  0  0  0  0
    0.9346   -2.9295   -2.3436 H   0  0  0  0  0  0  0  0  0  0  0  0
    1.2362   -1.4204   -1.5161 H   0  0  0  0  0  0  0  0  0  0  0  0
    0.8981    0.8493    0.9519 H   0  0  0  0  0  0  0  0  0  0  0  0
    0.9113    1.3409   -0.7898 H   0  0  0  0  0  0  0  0  0  0  0  0
   -4.3232   -0.3253   -2.7698 H   0  0  0  0  0  0  0  0  0  0  0  0
   -5.1203   -2.2983   -3.9963 H   0  0  0  0  0  0  0  0  0  0  0  0
   -4.9357   -4.2311   -0.2704 H   0  0  0  0  0  0  0  0  0  0  0  0
   -4.5107   -1.9182    0.6075 H   0  0  0  0  0  0  0  0  0  0  0  0
   -5.4188   -0.6834    0.1673 H   0  0  0  0  0  0  0  0  0  0  0  0
   -7.5345    0.2757    0.8513 H   0  0  0  0  0  0  0  0  0  0  0  0
   -8.9891    2.2348    1.2360 H   0  0  0  0  0  0  0  0  0  0  0  0
   -8.5828    3.5990    0.2227 H   0  0  0  0  0  0  0  0  0  0  0  0
   -8.0752    3.5706    1.8944 H   0  0  0  0  0  0  0  0  0  0  0  0
   -5.9918    4.1058    0.1350 H   0  0  0  0  0  0  0  0  0  0  0  0
   -3.7747    3.1396    0.2916 H   0  0  0  0  0  0  0  0  0  0  0  0
    2.2271   -0.6135    0.4799 H   0  0  0  0  0  0  0  0  0  0  0  0
    0.7526   -1.6354   -1.8529 H   0  0  0  0  0  0  0  0  0  0  0  0
    0.2388   -1.9178   -0.1787 H   0  0  0  0  0  0  0  0  0  0  0  0
    1.4377   -3.8921   -0.8753 H   0  0  0  0  0  0  0  0  0  0  0  0
    2.4709   -3.0641    0.2174 H   0  0  0  0  0  0  0  0  0  0  0  0
    3.1729    0.8210   -1.1545 H   0  0  0  0  0  0  0  0  0  0  0  0
    2.2581   -0.0645   -2.3691 H   0  0  0  0  0  0  0  0  0  0  0  0
    4.6169   -0.8562   -2.1767 H   0  0  0  0  0  0  0  0  0  0  0  0
    4.2779   -1.3256   -0.5183 H   0  0  0  0  0  0  0  0  0  0  0  0
  1  5  2  0  0  0  0
  1  2  1  0  0  0  0
  2  3  1  0  0  0  0
  3  4  2  0  0  0  0
  4  5  1  0  0  0  0
  4 29  1  0  0  0  0
  6  1  1  0  0  0  0
  6 30  1  0  0  0  0
  6 31  1  0  0  0  0
  7  6  1  0  0  0  0
  7 32  1  0  0  0  0
  7 33  1  0  0  0  0
  7 34  1  0  0  0  0
  8  5  1  0  0  0  0
  8 35  1  0  0  0  0
  8 36  1  0  0  0  0
  9 10  2  0  0  0  0
  9  2  1  0  0  0  0
  9 15  1  0  0  0  0
 10 11  1  0  0  0  0
 10 37  1  0  0  0  0
 11 12  2  0  0  0  0
 11 38  1  0  0  0  0
 12 14  1  0  0  0  0
 13 12  1  0  0  0  0
 14 15  2  0  0  0  0
 14 39  1  0  0  0  0
 15 40  1  0  0  0  0
 16 17  2  0  0  0  0
 16  3  1  0  0  0  0
 16 22  1  0  0  0  0
 17 18  1  0  0  0  0
 17 41  1  0  0  0  0
 18 19  2  0  0  0  0
 18 42  1  0  0  0  0
 19 21  1  0  0  0  0
 20 19  1  0  0  0  0
 20 43  1  0  0  0  0
 20 44  1  0  0  0  0
 20 45  1  0  0  0  0
 21 22  2  0  0  0  0
 21 46  1  0  0  0  0
 22 47  1  0  0  0  0
 23 24  1  0  0  0  0
 23  8  1  0  0  0  0
 23 27  1  0  0  0  0
 23 48  1  0  0  0  0
 24 25  1  0  0  0  0
 24 49  1  0  0  0  0
 24 50  1  0  0  0  0
 25 26  1  0  0  0  0
 25 51  1  0  0  0  0
 25 52  1  0  0  0  0
 26 28  1  0  0  0  0
 27 53  1  0  0  0  0
 27 54  1  0  0  0  0
 28 27  1  0  0  0  0
 28 55  1  0  0  0  0
 28 56  1  0  0  0  0
M  CHG  1  23   1
M  END
$$$$
