# Supplementary material for: Combined computational and classical medicinal chemistry procedure to disclose novel pyrrole-based compounds as potential antituberculosis agents
Source: J Comput Aided Mol Des. 2026 Apr 6;40(1):92. doi: 10.1007/s10822-026-00794-6 (PMC13053371; doi:10.1007/s10822-026-00794-6)
Supplement: Supplementary file 2 — Supplementary Material 2 [file 10822_2026_794_MOESM2_ESM.zip › Dataset.M_3-D_QSAR_Splitted_170/mols/TrainingSet/EJMC2009_2c.sdf]

cri3
 OpenBabel10172509163D

 53 56  0  0  0  0  0  0  0  0999 V2000
   -1.7611   -0.1743   -0.1814 C   0  0  0  0  0  0  0  0  0  0  0  0
   -0.4175   -0.3521   -0.1074 N   0  0  0  0  0  0  0  0  0  0  0  0
    0.0239   -1.2047   -1.0725 C   0  0  0  0  0  0  0  0  0  0  0  0
   -1.1405   -1.6653   -1.7070 C   0  0  0  0  0  0  0  0  0  0  0  0
   -2.2591   -1.0005   -1.1929 C   0  0  0  0  0  0  0  0  0  0  0  0
   -2.6281    0.5739    0.8468 C   0  0  0  0  0  0  0  0  0  0  0  0
   -4.1331    0.5793    0.4543 C   0  0  0  0  0  0  0  0  0  0  0  0
   -3.7436   -1.2717   -1.5337 C   0  0  0  0  0  0  0  0  0  0  0  0
    0.2213    0.0461    0.7471 C   0  0  0  0  0  0  0  0  0  0  0  0
    1.5747   -0.2583    0.8751 C   0  0  0  0  0  0  0  0  0  0  0  0
    2.3673    0.2556    1.9074 C   0  0  0  0  0  0  0  0  0  0  0  0
    1.7258    0.7751    3.0264 C   0  0  0  0  0  0  0  0  0  0  0  0
    0.3791    1.1088    2.9001 C   0  0  0  0  0  0  0  0  0  0  0  0
   -0.2654    0.9788    1.6645 C   0  0  0  0  0  0  0  0  0  0  0  0
    1.3866   -1.6327   -1.5199 C   0  0  0  0  0  0  0  0  0  0  0  0
    1.6625   -2.9905   -1.7250 C   0  0  0  0  0  0  0  0  0  0  0  0
    2.9257   -3.4312   -2.1424 C   0  0  0  0  0  0  0  0  0  0  0  0
    3.9964   -2.5413   -2.2123 C   0  0  0  0  0  0  0  0  0  0  0  0
    3.7610   -1.1971   -1.9534 C   0  0  0  0  0  0  0  0  0  0  0  0
    2.4455   -0.7593   -1.8021 C   0  0  0  0  0  0  0  0  0  0  0  0
   -4.7248   -0.5177   -0.7141 N   0  3  0  0  0  0  0  0  0  0  0  0
   -4.0754    0.6153   -0.0229 C   0  0  0  0  0  0  0  0  0  0  0  0
   -4.9880    1.3149    1.0031 C   0  0  0  0  0  0  0  0  0  0  0  0
   -6.3855    2.0494    0.1167 S   0  0  0  0  0  0  0  0  0  0  0  0
   -5.9231   -0.1180   -1.4815 C   0  0  0  0  0  0  0  0  0  0  0  0
   -7.0215    0.5063   -0.5941 C   0  0  0  0  0  0  0  0  0  0  0  0
   -1.1674   -2.3875   -2.4437 H   0  0  0  0  0  0  0  0  0  0  0  0
   -2.2862    1.5855    0.9146 H   0  0  0  0  0  0  0  0  0  0  0  0
   -2.5354    0.0674    1.7848 H   0  0  0  0  0  0  0  0  0  0  0  0
   -4.2555    1.0811   -0.4828 H   0  0  0  0  0  0  0  0  0  0  0  0
   -4.6964    1.0888    1.2080 H   0  0  0  0  0  0  0  0  0  0  0  0
   -4.4827   -0.4283    0.3677 H   0  0  0  0  0  0  0  0  0  0  0  0
   -3.9299   -2.3164   -1.3963 H   0  0  0  0  0  0  0  0  0  0  0  0
   -3.8829   -0.9436   -2.5426 H   0  0  0  0  0  0  0  0  0  0  0  0
    2.0095   -0.8871    0.1818 H   0  0  0  0  0  0  0  0  0  0  0  0
    3.3971    0.2493    1.8403 H   0  0  0  0  0  0  0  0  0  0  0  0
    2.2288    0.9085    3.9176 H   0  0  0  0  0  0  0  0  0  0  0  0
   -0.1448    1.4528    3.7200 H   0  0  0  0  0  0  0  0  0  0  0  0
   -1.0856    1.5619    1.4359 H   0  0  0  0  0  0  0  0  0  0  0  0
    0.9159   -3.6847   -1.5645 H   0  0  0  0  0  0  0  0  0  0  0  0
    3.0641   -4.4210   -2.3997 H   0  0  0  0  0  0  0  0  0  0  0  0
    4.9436   -2.8741   -2.4513 H   0  0  0  0  0  0  0  0  0  0  0  0
    4.5469   -0.5330   -1.8743 H   0  0  0  0  0  0  0  0  0  0  0  0
    2.2439    0.2479   -1.9019 H   0  0  0  0  0  0  0  0  0  0  0  0
   -5.0712   -1.1502    0.0073 H   0  0  0  0  0  0  0  0  0  0  0  0
   -3.7780    1.3344   -0.7573 H   0  0  0  0  0  0  0  0  0  0  0  0
   -3.2416    0.2179    0.5173 H   0  0  0  0  0  0  0  0  0  0  0  0
   -4.4399    2.0804    1.5116 H   0  0  0  0  0  0  0  0  0  0  0  0
   -5.3407    0.6075    1.7243 H   0  0  0  0  0  0  0  0  0  0  0  0
   -6.3248   -0.9845   -1.9638 H   0  0  0  0  0  0  0  0  0  0  0  0
   -5.6194    0.6253   -2.1888 H   0  0  0  0  0  0  0  0  0  0  0  0
   -7.8887    0.7128   -1.1859 H   0  0  0  0  0  0  0  0  0  0  0  0
   -7.2889   -0.1731    0.1881 H   0  0  0  0  0  0  0  0  0  0  0  0
  1  5  2  0  0  0  0
  1  2  1  0  0  0  0
  2  3  1  0  0  0  0
  3  4  2  0  0  0  0
  4  5  1  0  0  0  0
  4 27  1  0  0  0  0
  6  1  1  0  0  0  0
  6 28  1  0  0  0  0
  6 29  1  0  0  0  0
  7  6  1  0  0  0  0
  7 30  1  0  0  0  0
  7 31  1  0  0  0  0
  7 32  1  0  0  0  0
  8  5  1  0  0  0  0
  8 33  1  0  0  0  0
  8 34  1  0  0  0  0
  9 10  2  0  0  0  0
  9  2  1  0  0  0  0
  9 14  1  0  0  0  0
 10 11  1  0  0  0  0
 10 35  1  0  0  0  0
 11 12  2  0  0  0  0
 11 36  1  0  0  0  0
 12 13  1  0  0  0  0
 12 37  1  0  0  0  0
 13 14  2  0  0  0  0
 13 38  1  0  0  0  0
 14 39  1  0  0  0  0
 15 16  2  0  0  0  0
 15  3  1  0  0  0  0
 15 20  1  0  0  0  0
 16 17  1  0  0  0  0
 16 40  1  0  0  0  0
 17 18  2  0  0  0  0
 17 41  1  0  0  0  0
 18 19  1  0  0  0  0
 18 42  1  0  0  0  0
 19 20  2  0  0  0  0
 19 43  1  0  0  0  0
 20 44  1  0  0  0  0
 21 22  1  0  0  0  0
 21  8  1  0  0  0  0
 21 25  1  0  0  0  0
 21 45  1  0  0  0  0
 22 23  1  0  0  0  0
 22 46  1  0  0  0  0
 22 47  1  0  0  0  0
 23 24  1  0  0  0  0
 23 48  1  0  0  0  0
 23 49  1  0  0  0  0
 24 26  1  0  0  0  0
 25 50  1  0  0  0  0
 25 51  1  0  0  0  0
 26 25  1  0  0  0  0
 26 52  1  0  0  0  0
 26 53  1  0  0  0  0
M  CHG  1  21   1
M  END
$$$$
