# Supplementary material for: Combined computational and classical medicinal chemistry procedure to disclose novel pyrrole-based compounds as potential antituberculosis agents
Source: J Comput Aided Mol Des. 2026 Apr 6;40(1):92. doi: 10.1007/s10822-026-00794-6 (PMC13053371; doi:10.1007/s10822-026-00794-6)
Supplement: Supplementary file 2 — Supplementary Material 2 [file 10822_2026_794_MOESM2_ESM.zip › Dataset.M_3-D_QSAR_Splitted_170/mols/TrainingSet/EJMC2009_2d.sdf]

cri4
 OpenBabel10172509163D

 53 56  0  0  0  0  0  0  0  0999 V2000
   -1.1229   -0.3404    0.0495 C   0  0  0  0  0  0  0  0  0  0  0  0
   -2.0561    0.5718    0.4572 N   0  0  0  0  0  0  0  0  0  0  0  0
   -3.2364    0.3299   -0.1751 C   0  0  0  0  0  0  0  0  0  0  0  0
   -3.0124   -0.6726   -1.1000 C   0  0  0  0  0  0  0  0  0  0  0  0
   -1.6941   -1.1102   -0.9719 C   0  0  0  0  0  0  0  0  0  0  0  0
    0.2728   -0.6051    0.6751 C   0  0  0  0  0  0  0  0  0  0  0  0
    1.5641   -0.5210   -0.1761 C   0  0  0  0  0  0  0  0  0  0  0  0
   -0.9633   -2.1791   -1.8021 C   0  0  0  0  0  0  0  0  0  0  0  0
   -1.9092    1.4185    1.2362 C   0  0  0  0  0  0  0  0  0  0  0  0
   -0.7213    1.7287    1.8977 C   0  0  0  0  0  0  0  0  0  0  0  0
   -0.6960    2.5348    3.0373 C   0  0  0  0  0  0  0  0  0  0  0  0
   -1.8382    3.2380    3.4145 C   0  0  0  0  0  0  0  0  0  0  0  0
   -2.9358    3.1900    2.5586 C   0  0  0  0  0  0  0  0  0  0  0  0
   -2.8413    2.4537    1.3763 C   0  0  0  0  0  0  0  0  0  0  0  0
   -4.6027    0.9308   -0.0781 C   0  0  0  0  0  0  0  0  0  0  0  0
   -5.6846    0.2320    0.4609 C   0  0  0  0  0  0  0  0  0  0  0  0
   -6.8069    0.9433    0.8952 C   0  0  0  0  0  0  0  0  0  0  0  0
   -6.9998    2.2637    0.4885 C   0  0  0  0  0  0  0  0  0  0  0  0
   -8.1025    2.9201    0.8325 F   0  0  0  0  0  0  0  0  0  0  0  0
   -6.0232    2.8863   -0.2936 C   0  0  0  0  0  0  0  0  0  0  0  0
   -4.8083    2.2393   -0.5243 C   0  0  0  0  0  0  0  0  0  0  0  0
    0.5081   -2.1111   -1.9501 N   0  3  0  0  0  0  0  0  0  0  0  0
    1.0507   -0.9736   -1.1732 C   0  0  0  0  0  0  0  0  0  0  0  0
    2.4526   -0.5827   -1.6944 C   0  0  0  0  0  0  0  0  0  0  0  0
    3.5007   -2.0463   -1.9672 S   0  0  0  0  0  0  0  0  0  0  0  0
    1.1802   -3.3809   -1.6089 C   0  0  0  0  0  0  0  0  0  0  0  0
    2.5811   -3.2599   -0.9848 C   0  0  0  0  0  0  0  0  0  0  0  0
   -3.7049   -1.0366   -1.7730 H   0  0  0  0  0  0  0  0  0  0  0  0
    0.2406   -1.5951    1.0798 H   0  0  0  0  0  0  0  0  0  0  0  0
    0.3850    0.2177    1.3498 H   0  0  0  0  0  0  0  0  0  0  0  0
    1.5658   -1.3086   -0.9004 H   0  0  0  0  0  0  0  0  0  0  0  0
    2.4182   -0.6203    0.4608 H   0  0  0  0  0  0  0  0  0  0  0  0
    1.6004    0.4240   -0.6767 H   0  0  0  0  0  0  0  0  0  0  0  0
   -1.3767   -2.1428   -2.7883 H   0  0  0  0  0  0  0  0  0  0  0  0
   -1.1170   -3.0783   -1.2428 H   0  0  0  0  0  0  0  0  0  0  0  0
    0.1671    1.3505    1.5333 H   0  0  0  0  0  0  0  0  0  0  0  0
    0.1666    2.6096    3.5989 H   0  0  0  0  0  0  0  0  0  0  0  0
   -1.8697    3.7745    4.2955 H   0  0  0  0  0  0  0  0  0  0  0  0
   -3.8063    3.6914    2.7949 H   0  0  0  0  0  0  0  0  0  0  0  0
   -3.4711    2.6769    0.5898 H   0  0  0  0  0  0  0  0  0  0  0  0
   -5.6561   -0.7967    0.5377 H   0  0  0  0  0  0  0  0  0  0  0  0
   -7.4942    0.4907    1.5180 H   0  0  0  0  0  0  0  0  0  0  0  0
   -6.1994    3.8192   -0.6982 H   0  0  0  0  0  0  0  0  0  0  0  0
   -4.0547    2.7316   -1.0291 H   0  0  0  0  0  0  0  0  0  0  0  0
    0.7070   -1.9524   -2.9379 H   0  0  0  0  0  0  0  0  0  0  0  0
    1.1233   -1.2534   -0.1430 H   0  0  0  0  0  0  0  0  0  0  0  0
    0.3946   -0.1354   -1.2821 H   0  0  0  0  0  0  0  0  0  0  0  0
    2.9252    0.0533   -0.9753 H   0  0  0  0  0  0  0  0  0  0  0  0
    2.3323   -0.0790   -2.6307 H   0  0  0  0  0  0  0  0  0  0  0  0
    1.2714   -3.9541   -2.5078 H   0  0  0  0  0  0  0  0  0  0  0  0
    0.5695   -3.8359   -0.8573 H   0  0  0  0  0  0  0  0  0  0  0  0
    2.5034   -2.9278    0.0294 H   0  0  0  0  0  0  0  0  0  0  0  0
    3.0805   -4.2062   -0.9848 H   0  0  0  0  0  0  0  0  0  0  0  0
  1  5  2  0  0  0  0
  1  2  1  0  0  0  0
  2  3  1  0  0  0  0
  3  4  2  0  0  0  0
  4  5  1  0  0  0  0
  4 28  1  0  0  0  0
  6  1  1  0  0  0  0
  6 29  1  0  0  0  0
  6 30  1  0  0  0  0
  7  6  1  0  0  0  0
  7 31  1  0  0  0  0
  7 32  1  0  0  0  0
  7 33  1  0  0  0  0
  8  5  1  0  0  0  0
  8 34  1  0  0  0  0
  8 35  1  0  0  0  0
  9 10  2  0  0  0  0
  9  2  1  0  0  0  0
  9 14  1  0  0  0  0
 10 11  1  0  0  0  0
 10 36  1  0  0  0  0
 11 12  2  0  0  0  0
 11 37  1  0  0  0  0
 12 13  1  0  0  0  0
 12 38  1  0  0  0  0
 13 14  2  0  0  0  0
 13 39  1  0  0  0  0
 14 40  1  0  0  0  0
 15 16  2  0  0  0  0
 15  3  1  0  0  0  0
 15 21  1  0  0  0  0
 16 17  1  0  0  0  0
 16 41  1  0  0  0  0
 17 18  2  0  0  0  0
 17 42  1  0  0  0  0
 18 20  1  0  0  0  0
 19 18  1  0  0  0  0
 20 21  2  0  0  0  0
 20 43  1  0  0  0  0
 21 44  1  0  0  0  0
 22 23  1  0  0  0  0
 22  8  1  0  0  0  0
 22 26  1  0  0  0  0
 22 45  1  0  0  0  0
 23 24  1  0  0  0  0
 23 46  1  0  0  0  0
 23 47  1  0  0  0  0
 24 25  1  0  0  0  0
 24 48  1  0  0  0  0
 24 49  1  0  0  0  0
 25 27  1  0  0  0  0
 26 50  1  0  0  0  0
 26 51  1  0  0  0  0
 27 26  1  0  0  0  0
 27 52  1  0  0  0  0
 27 53  1  0  0  0  0
M  CHG  1  22   1
M  END
$$$$
