# Supplementary material for: Combined computational and classical medicinal chemistry procedure to disclose novel pyrrole-based compounds as potential antituberculosis agents
Source: J Comput Aided Mol Des. 2026 Apr 6;40(1):92. doi: 10.1007/s10822-026-00794-6 (PMC13053371; doi:10.1007/s10822-026-00794-6)
Supplement: Supplementary file 2 — Supplementary Material 2 [file 10822_2026_794_MOESM2_ESM.zip › Dataset.M_3-D_QSAR_Splitted_170/mols/TrainingSet/EJMC2009_2g.sdf]

cri7
 OpenBabel10172509163D

 53 56  0  0  0  0  0  0  0  0999 V2000
   -1.5529   -0.8131   -0.6642 C   0  0  0  0  0  0  0  0  0  0  0  0
   -2.8507   -0.6051   -0.3541 N   0  0  0  0  0  0  0  0  0  0  0  0
   -2.2355   -2.6535   -2.0185 F   0  0  0  0  0  0  0  0  0  0  0  0
   -3.0664    0.6179    0.1746 C   0  0  0  0  0  0  0  0  0  0  0  0
   -1.7879    1.1253    0.4209 C   0  0  0  0  0  0  0  0  0  0  0  0
   -0.8264    0.2363   -0.0632 C   0  0  0  0  0  0  0  0  0  0  0  0
   -1.0705   -2.0729   -1.4293 C   0  0  0  0  0  0  0  0  0  0  0  0
    0.3784   -2.3231   -1.9171 C   0  0  0  0  0  0  0  0  0  0  0  0
    0.6697    0.4728    0.2930 C   0  0  0  0  0  0  0  0  0  0  0  0
   -3.6507   -1.2698   -0.7243 C   0  0  0  0  0  0  0  0  0  0  0  0
   -4.8812   -1.1736   -0.0829 C   0  0  0  0  0  0  0  0  0  0  0  0
   -6.0110   -1.7319   -0.6760 C   0  0  0  0  0  0  0  0  0  0  0  0
   -5.8128   -2.8736   -1.4461 C   0  0  0  0  0  0  0  0  0  0  0  0
   -4.5107   -3.2235   -1.8034 C   0  0  0  0  0  0  0  0  0  0  0  0
   -3.4659   -2.3023   -1.6473 C   0  0  0  0  0  0  0  0  0  0  0  0
   -4.3720    1.3101    0.3821 C   0  0  0  0  0  0  0  0  0  0  0  0
   -4.5940    2.6234   -0.0351 C   0  0  0  0  0  0  0  0  0  0  0  0
   -5.8909    3.1233   -0.1791 C   0  0  0  0  0  0  0  0  0  0  0  0
   -6.9372    2.4765    0.4651 C   0  0  0  0  0  0  0  0  0  0  0  0
   -8.1273    3.0685    0.5671 F   0  0  0  0  0  0  0  0  0  0  0  0
   -6.6861    1.2751    1.1315 C   0  0  0  0  0  0  0  0  0  0  0  0
   -5.4359    0.6599    1.0230 C   0  0  0  0  0  0  0  0  0  0  0  0
    1.6563   -0.4842   -0.2560 N   0  3  0  0  0  0  0  0  0  0  0  0
    2.3120    0.0573   -1.4669 C   0  0  0  0  0  0  0  0  0  0  0  0
    3.7462   -0.5453   -1.4965 C   0  0  0  0  0  0  0  0  0  0  0  0
    3.4808   -2.1824   -2.2120 S   0  0  0  0  0  0  0  0  0  0  0  0
    1.1576   -1.8226   -0.6545 C   0  0  0  0  0  0  0  0  0  0  0  0
    2.3440   -2.7892   -0.9219 C   0  0  0  0  0  0  0  0  0  0  0  0
   -1.5850    2.0219    0.8899 H   0  0  0  0  0  0  0  0  0  0  0  0
   -1.6784   -2.1213   -2.3085 H   0  0  0  0  0  0  0  0  0  0  0  0
   -1.1383   -2.8049   -0.6518 H   0  0  0  0  0  0  0  0  0  0  0  0
    0.6067   -1.6500   -2.7170 H   0  0  0  0  0  0  0  0  0  0  0  0
    0.4692   -3.3317   -2.2627 H   0  0  0  0  0  0  0  0  0  0  0  0
    1.0601   -2.1604   -1.1085 H   0  0  0  0  0  0  0  0  0  0  0  0
    0.7546    0.4461    1.3593 H   0  0  0  0  0  0  0  0  0  0  0  0
    0.9153    1.4110   -0.1590 H   0  0  0  0  0  0  0  0  0  0  0  0
   -4.9565   -0.6917    0.8265 H   0  0  0  0  0  0  0  0  0  0  0  0
   -6.9485   -1.3192   -0.5505 H   0  0  0  0  0  0  0  0  0  0  0  0
   -6.6138   -3.4505   -1.7472 H   0  0  0  0  0  0  0  0  0  0  0  0
   -4.3161   -4.1630   -2.1836 H   0  0  0  0  0  0  0  0  0  0  0  0
   -3.7881    3.2345   -0.2403 H   0  0  0  0  0  0  0  0  0  0  0  0
   -6.0684    3.9607   -0.7556 H   0  0  0  0  0  0  0  0  0  0  0  0
   -7.4255    0.8406    1.7055 H   0  0  0  0  0  0  0  0  0  0  0  0
   -5.2945   -0.2827    1.4187 H   0  0  0  0  0  0  0  0  0  0  0  0
    2.2799   -0.6067    0.5418 H   0  0  0  0  0  0  0  0  0  0  0  0
    2.3602    1.1250   -1.4156 H   0  0  0  0  0  0  0  0  0  0  0  0
    1.7657   -0.1979   -2.3508 H   0  0  0  0  0  0  0  0  0  0  0  0
    4.1538   -0.6178   -0.5098 H   0  0  0  0  0  0  0  0  0  0  0  0
    4.4433    0.0495   -2.0489 H   0  0  0  0  0  0  0  0  0  0  0  0
    0.5722   -1.7291   -1.5453 H   0  0  0  0  0  0  0  0  0  0  0  0
    0.5607   -2.2196    0.1399 H   0  0  0  0  0  0  0  0  0  0  0  0
    2.8947   -2.9127   -0.0128 H   0  0  0  0  0  0  0  0  0  0  0  0
    1.9316   -3.7139   -1.2680 H   0  0  0  0  0  0  0  0  0  0  0  0
  1  6  2  0  0  0  0
  1  2  1  0  0  0  0
  2  4  1  0  0  0  0
  3 15  1  0  0  0  0
  4  5  2  0  0  0  0
  5  6  1  0  0  0  0
  5 29  1  0  0  0  0
  7  1  1  0  0  0  0
  7 30  1  0  0  0  0
  7 31  1  0  0  0  0
  8  7  1  0  0  0  0
  8 32  1  0  0  0  0
  8 33  1  0  0  0  0
  8 34  1  0  0  0  0
  9  6  1  0  0  0  0
  9 35  1  0  0  0  0
  9 36  1  0  0  0  0
 10 11  2  0  0  0  0
 10  2  1  0  0  0  0
 10 15  1  0  0  0  0
 11 12  1  0  0  0  0
 11 37  1  0  0  0  0
 12 13  2  0  0  0  0
 12 38  1  0  0  0  0
 13 14  1  0  0  0  0
 13 39  1  0  0  0  0
 14 15  2  0  0  0  0
 14 40  1  0  0  0  0
 16 17  2  0  0  0  0
 16  4  1  0  0  0  0
 16 22  1  0  0  0  0
 17 18  1  0  0  0  0
 17 41  1  0  0  0  0
 18 19  2  0  0  0  0
 18 42  1  0  0  0  0
 19 21  1  0  0  0  0
 20 19  1  0  0  0  0
 21 22  2  0  0  0  0
 21 43  1  0  0  0  0
 22 44  1  0  0  0  0
 23 24  1  0  0  0  0
 23  9  1  0  0  0  0
 23 27  1  0  0  0  0
 23 45  1  0  0  0  0
 24 25  1  0  0  0  0
 24 46  1  0  0  0  0
 24 47  1  0  0  0  0
 25 26  1  0  0  0  0
 25 48  1  0  0  0  0
 25 49  1  0  0  0  0
 26 28  1  0  0  0  0
 27 50  1  0  0  0  0
 27 51  1  0  0  0  0
 28 27  1  0  0  0  0
 28 52  1  0  0  0  0
 28 53  1  0  0  0  0
M  CHG  1  23   1
M  END
$$$$
