# Supplementary material for: Combined computational and classical medicinal chemistry procedure to disclose novel pyrrole-based compounds as potential antituberculosis agents
Source: J Comput Aided Mol Des. 2026 Apr 6;40(1):92. doi: 10.1007/s10822-026-00794-6 (PMC13053371; doi:10.1007/s10822-026-00794-6)
Supplement: Supplementary file 2 — Supplementary Material 2 [file 10822_2026_794_MOESM2_ESM.zip › Dataset.M_3-D_QSAR_Splitted_170/mols/TrainingSet/EJMC2009_2h.sdf]

cri8
 OpenBabel10172509163D

 53 56  0  0  0  0  0  0  0  0999 V2000
   -1.3499    0.1283    0.1542 C   0  0  0  0  0  0  0  0  0  0  0  0
   -2.3659    0.9448    0.5503 N   0  0  0  0  0  0  0  0  0  0  0  0
   -4.1560    2.8297    0.1899 F   0  0  0  0  0  0  0  0  0  0  0  0
   -3.5767    0.5410    0.0580 C   0  0  0  0  0  0  0  0  0  0  0  0
   -3.2421   -0.5779   -0.7008 C   0  0  0  0  0  0  0  0  0  0  0  0
   -1.8709   -0.8526   -0.6960 C   0  0  0  0  0  0  0  0  0  0  0  0
    0.1546    0.3260    0.4824 C   0  0  0  0  0  0  0  0  0  0  0  0
    1.1143   -0.8423    0.1062 C   0  0  0  0  0  0  0  0  0  0  0  0
   -1.0918   -2.0223   -1.3696 C   0  0  0  0  0  0  0  0  0  0  0  0
   -2.1980    1.9009    1.1096 C   0  0  0  0  0  0  0  0  0  0  0  0
   -1.0474    2.1349    1.8737 C   0  0  0  0  0  0  0  0  0  0  0  0
   -0.8950    3.3632    2.5205 C   0  0  0  0  0  0  0  0  0  0  0  0
   -2.0498    4.0657    2.8597 C   0  0  0  0  0  0  0  0  0  0  0  0
   -3.1964    3.8287    2.1084 C   0  0  0  0  0  0  0  0  0  0  0  0
   -3.1223    2.9425    1.0259 C   0  0  0  0  0  0  0  0  0  0  0  0
   -5.0130    1.0208    0.0963 C   0  0  0  0  0  0  0  0  0  0  0  0
   -5.3522    2.3688   -0.1375 C   0  0  0  0  0  0  0  0  0  0  0  0
   -4.4741    3.2388   -0.6194 F   0  0  0  0  0  0  0  0  0  0  0  0
   -6.6479    2.8718    0.0260 C   0  0  0  0  0  0  0  0  0  0  0  0
   -7.6987    2.0716    0.4558 C   0  0  0  0  0  0  0  0  0  0  0  0
   -7.4120    0.7376    0.7159 C   0  0  0  0  0  0  0  0  0  0  0  0
   -6.1169    0.2597    0.5156 C   0  0  0  0  0  0  0  0  0  0  0  0
    0.3785   -2.2031   -1.2479 N   0  3  0  0  0  0  0  0  0  0  0  0
    0.9662   -2.7501   -2.4990 C   0  0  0  0  0  0  0  0  0  0  0  0
    2.4490   -3.1554   -2.3187 C   0  0  0  0  0  0  0  0  0  0  0  0
    3.4675   -1.6825   -2.0326 S   0  0  0  0  0  0  0  0  0  0  0  0
    1.1171   -0.9832   -0.8711 C   0  0  0  0  0  0  0  0  0  0  0  0
    2.6008   -1.1831   -0.5330 C   0  0  0  0  0  0  0  0  0  0  0  0
   -3.9346   -1.1457   -1.2137 H   0  0  0  0  0  0  0  0  0  0  0  0
    0.2376    0.4865    1.5370 H   0  0  0  0  0  0  0  0  0  0  0  0
    0.4673    1.1515   -0.1224 H   0  0  0  0  0  0  0  0  0  0  0  0
    0.8598   -1.7108    0.6770 H   0  0  0  0  0  0  0  0  0  0  0  0
    2.1234   -0.5579    0.3202 H   0  0  0  0  0  0  0  0  0  0  0  0
    1.0188   -1.0605   -0.9370 H   0  0  0  0  0  0  0  0  0  0  0  0
   -1.2912   -1.9418   -2.4178 H   0  0  0  0  0  0  0  0  0  0  0  0
   -1.4532   -2.8624   -0.8142 H   0  0  0  0  0  0  0  0  0  0  0  0
   -0.3202    1.4074    1.9577 H   0  0  0  0  0  0  0  0  0  0  0  0
    0.0412    3.7380    2.7399 H   0  0  0  0  0  0  0  0  0  0  0  0
   -2.0542    4.7390    3.6418 H   0  0  0  0  0  0  0  0  0  0  0  0
   -4.0852    4.2971    2.3442 H   0  0  0  0  0  0  0  0  0  0  0  0
   -6.8280    3.8671   -0.1789 H   0  0  0  0  0  0  0  0  0  0  0  0
   -8.6506    2.4515    0.5766 H   0  0  0  0  0  0  0  0  0  0  0  0
   -8.1525    0.1040    1.0552 H   0  0  0  0  0  0  0  0  0  0  0  0
   -5.9549   -0.7442    0.6914 H   0  0  0  0  0  0  0  0  0  0  0  0
    0.4852   -2.8686   -0.4823 H   0  0  0  0  0  0  0  0  0  0  0  0
    0.9031   -2.0048   -3.2642 H   0  0  0  0  0  0  0  0  0  0  0  0
    0.4152   -3.6280   -2.7648 H   0  0  0  0  0  0  0  0  0  0  0  0
    2.7892   -3.6548   -3.2017 H   0  0  0  0  0  0  0  0  0  0  0  0
    2.5334   -3.8086   -1.4755 H   0  0  0  0  0  0  0  0  0  0  0  0
    0.6381   -0.5605   -0.0128 H   0  0  0  0  0  0  0  0  0  0  0  0
    1.0965   -0.3508   -1.7339 H   0  0  0  0  0  0  0  0  0  0  0  0
    3.0138   -0.2669   -0.1657 H   0  0  0  0  0  0  0  0  0  0  0  0
    2.7069   -1.9363    0.2196 H   0  0  0  0  0  0  0  0  0  0  0  0
  1  6  2  0  0  0  0
  1  2  1  0  0  0  0
  2  4  1  0  0  0  0
  3 15  1  0  0  0  0
  4  5  2  0  0  0  0
  5  6  1  0  0  0  0
  5 29  1  0  0  0  0
  7  1  1  0  0  0  0
  7 30  1  0  0  0  0
  7 31  1  0  0  0  0
  8  7  1  0  0  0  0
  8 32  1  0  0  0  0
  8 33  1  0  0  0  0
  8 34  1  0  0  0  0
  9  6  1  0  0  0  0
  9 35  1  0  0  0  0
  9 36  1  0  0  0  0
 10 11  2  0  0  0  0
 10  2  1  0  0  0  0
 10 15  1  0  0  0  0
 11 12  1  0  0  0  0
 11 37  1  0  0  0  0
 12 13  2  0  0  0  0
 12 38  1  0  0  0  0
 13 14  1  0  0  0  0
 13 39  1  0  0  0  0
 14 15  2  0  0  0  0
 14 40  1  0  0  0  0
 16 17  2  0  0  0  0
 16  4  1  0  0  0  0
 16 22  1  0  0  0  0
 17 19  1  0  0  0  0
 18 17  1  0  0  0  0
 19 20  2  0  0  0  0
 19 41  1  0  0  0  0
 20 21  1  0  0  0  0
 20 42  1  0  0  0  0
 21 22  2  0  0  0  0
 21 43  1  0  0  0  0
 22 44  1  0  0  0  0
 23 24  1  0  0  0  0
 23  9  1  0  0  0  0
 23 27  1  0  0  0  0
 23 45  1  0  0  0  0
 24 25  1  0  0  0  0
 24 46  1  0  0  0  0
 24 47  1  0  0  0  0
 25 26  1  0  0  0  0
 25 48  1  0  0  0  0
 25 49  1  0  0  0  0
 26 28  1  0  0  0  0
 27 50  1  0  0  0  0
 27 51  1  0  0  0  0
 28 27  1  0  0  0  0
 28 52  1  0  0  0  0
 28 53  1  0  0  0  0
M  CHG  1  23   1
M  END
$$$$
