# Supplementary material for: Combined computational and classical medicinal chemistry procedure to disclose novel pyrrole-based compounds as potential antituberculosis agents
Source: J Comput Aided Mol Des. 2026 Apr 6;40(1):92. doi: 10.1007/s10822-026-00794-6 (PMC13053371; doi:10.1007/s10822-026-00794-6)
Supplement: Supplementary file 2 — Supplementary Material 2 [file 10822_2026_794_MOESM2_ESM.zip › Dataset.M_3-D_QSAR_Splitted_170/mols/TrainingSet/JMC2008_01.sdf]

string
 OpenBabel10172509163D

 53 56  0  0  0  0  0  0  0  0999 V2000
   -0.5243   -0.7789   -0.3974 C   0  0  0  0  0  0  0  0  0  0  0  0
   -0.7791    0.1603    0.5575 N   0  0  0  0  0  0  0  0  0  0  0  0
   -2.0924    0.5105    0.5919 C   0  0  0  0  0  0  0  0  0  0  0  0
   -2.7469   -0.2349   -0.3919 C   0  0  0  0  0  0  0  0  0  0  0  0
   -1.7642   -1.0275   -0.9895 C   0  0  0  0  0  0  0  0  0  0  0  0
   -4.2610   -0.3541   -0.6218 C   0  0  0  0  0  0  0  0  0  0  0  0
   -2.7309    1.5578    1.5160 C   0  0  0  0  0  0  0  0  0  0  0  0
   -5.0781    0.6400    0.1166 N   0  3  0  0  0  0  0  0  0  0  0  0
   -4.7613    2.0077   -0.3506 C   0  0  0  0  0  0  0  0  0  0  0  0
   -6.5158    0.2854    0.1270 C   0  0  0  0  0  0  0  0  0  0  0  0
   -7.3619    1.2498    0.9900 C   0  0  0  0  0  0  0  0  0  0  0  0
   -7.2854    2.8926    0.2298 S   0  0  0  0  0  0  0  0  0  0  0  0
   -5.4981    3.1167    0.4310 C   0  0  0  0  0  0  0  0  0  0  0  0
   -0.0121    0.6635    1.1980 C   0  0  0  0  0  0  0  0  0  0  0  0
    1.1753    1.1187    0.6182 C   0  0  0  0  0  0  0  0  0  0  0  0
    2.2674    1.3453    1.4602 C   0  0  0  0  0  0  0  0  0  0  0  0
    2.0280    1.7438    2.7733 C   0  0  0  0  0  0  0  0  0  0  0  0
    3.0286    2.0959    3.5744 F   0  0  0  0  0  0  0  0  0  0  0  0
    0.7072    1.8112    3.2066 C   0  0  0  0  0  0  0  0  0  0  0  0
   -0.2498    1.0510    2.5236 C   0  0  0  0  0  0  0  0  0  0  0  0
    0.7545   -1.3641   -0.9337 C   0  0  0  0  0  0  0  0  0  0  0  0
    2.0256   -0.8509   -0.6626 C   0  0  0  0  0  0  0  0  0  0  0  0
    3.1489   -1.1655   -1.4323 C   0  0  0  0  0  0  0  0  0  0  0  0
    3.1375   -2.3267   -2.1950 C   0  0  0  0  0  0  0  0  0  0  0  0
    1.9236   -3.0086   -2.3158 C   0  0  0  0  0  0  0  0  0  0  0  0
    0.7435   -2.4874   -1.7729 C   0  0  0  0  0  0  0  0  0  0  0  0
    4.4772   -2.9324   -2.6361 C   0  0  0  0  0  0  0  0  0  0  0  0
   -1.9302   -1.6983   -1.7560 H   0  0  0  0  0  0  0  0  0  0  0  0
   -4.5689   -1.3322   -0.3163 H   0  0  0  0  0  0  0  0  0  0  0  0
   -4.4252   -0.1684   -1.6627 H   0  0  0  0  0  0  0  0  0  0  0  0
   -1.9836    1.9630    2.1659 H   0  0  0  0  0  0  0  0  0  0  0  0
   -3.4996    1.0967    2.1002 H   0  0  0  0  0  0  0  0  0  0  0  0
   -3.1543    2.3435    0.9258 H   0  0  0  0  0  0  0  0  0  0  0  0
   -4.8257    0.6218    1.1047 H   0  0  0  0  0  0  0  0  0  0  0  0
   -5.0337    2.0837   -1.3826 H   0  0  0  0  0  0  0  0  0  0  0  0
   -3.7136    2.1572   -0.1928 H   0  0  0  0  0  0  0  0  0  0  0  0
   -6.6212   -0.7053    0.5173 H   0  0  0  0  0  0  0  0  0  0  0  0
   -6.8730    0.3542   -0.8793 H   0  0  0  0  0  0  0  0  0  0  0  0
   -6.9664    1.2904    1.9834 H   0  0  0  0  0  0  0  0  0  0  0  0
   -8.3754    0.9107    1.0421 H   0  0  0  0  0  0  0  0  0  0  0  0
   -5.2433    3.0543    1.4683 H   0  0  0  0  0  0  0  0  0  0  0  0
   -5.2096    4.0762    0.0556 H   0  0  0  0  0  0  0  0  0  0  0  0
    1.2434    1.2821   -0.3985 H   0  0  0  0  0  0  0  0  0  0  0  0
    3.2322    1.2199    1.1160 H   0  0  0  0  0  0  0  0  0  0  0  0
    0.4409    2.4043    4.0081 H   0  0  0  0  0  0  0  0  0  0  0  0
   -1.1264    0.7772    2.9943 H   0  0  0  0  0  0  0  0  0  0  0  0
    2.1397   -0.2124    0.1401 H   0  0  0  0  0  0  0  0  0  0  0  0
    3.9737   -0.5452   -1.4341 H   0  0  0  0  0  0  0  0  0  0  0  0
    1.8969   -3.9120   -2.8139 H   0  0  0  0  0  0  0  0  0  0  0  0
   -0.1564   -2.9408   -1.9956 H   0  0  0  0  0  0  0  0  0  0  0  0
    5.2642   -2.2321   -2.4486 H   0  0  0  0  0  0  0  0  0  0  0  0
    4.4404   -3.1561   -3.6818 H   0  0  0  0  0  0  0  0  0  0  0  0
    4.6608   -3.8312   -2.0854 H   0  0  0  0  0  0  0  0  0  0  0  0
  1  5  2  0  0  0  0
  1  2  1  0  0  0  0
  2  3  1  0  0  0  0
  3  4  2  0  0  0  0
  4  5  1  0  0  0  0
  5 28  1  0  0  0  0
  6  4  1  0  0  0  0
  6 29  1  0  0  0  0
  6 30  1  0  0  0  0
  7  3  1  0  0  0  0
  7 31  1  0  0  0  0
  7 32  1  0  0  0  0
  7 33  1  0  0  0  0
  8  6  1  0  0  0  0
  8  9  1  0  0  0  0
  8 10  1  0  0  0  0
  8 34  1  0  0  0  0
  9 35  1  0  0  0  0
  9 36  1  0  0  0  0
 10 11  1  0  0  0  0
 10 37  1  0  0  0  0
 10 38  1  0  0  0  0
 11 12  1  0  0  0  0
 11 39  1  0  0  0  0
 11 40  1  0  0  0  0
 12 13  1  0  0  0  0
 13  9  1  0  0  0  0
 13 41  1  0  0  0  0
 13 42  1  0  0  0  0
 14 15  2  0  0  0  0
 14  2  1  0  0  0  0
 14 20  1  0  0  0  0
 15 16  1  0  0  0  0
 15 43  1  0  0  0  0
 16 17  2  0  0  0  0
 16 44  1  0  0  0  0
 17 19  1  0  0  0  0
 18 17  1  0  0  0  0
 19 20  2  0  0  0  0
 19 45  1  0  0  0  0
 20 46  1  0  0  0  0
 21 22  2  0  0  0  0
 21  1  1  0  0  0  0
 21 26  1  0  0  0  0
 22 23  1  0  0  0  0
 22 47  1  0  0  0  0
 23 24  2  0  0  0  0
 23 48  1  0  0  0  0
 24 25  1  0  0  0  0
 25 26  2  0  0  0  0
 25 49  1  0  0  0  0
 26 50  1  0  0  0  0
 27 24  1  0  0  0  0
 27 51  1  0  0  0  0
 27 52  1  0  0  0  0
 27 53  1  0  0  0  0
M  CHG  1   8   1
M  END
$$$$
