# Supplementary material for: Combined computational and classical medicinal chemistry procedure to disclose novel pyrrole-based compounds as potential antituberculosis agents
Source: J Comput Aided Mol Des. 2026 Apr 6;40(1):92. doi: 10.1007/s10822-026-00794-6 (PMC13053371; doi:10.1007/s10822-026-00794-6)
Supplement: Supplementary file 2 — Supplementary Material 2 [file 10822_2026_794_MOESM2_ESM.zip › Dataset.M_3-D_QSAR_Splitted_170/mols/TrainingSet/JMC2008_04.sdf]

dasi4
 OpenBabel10172509163D

 59 62  0  0  0  0  0  0  0  0999 V2000
   -1.6774   -0.1076   -0.2093 C   0  0  0  0  0  0  0  0  0  0  0  0
   -0.5301    0.0842    0.4959 N   0  0  0  0  0  0  0  0  0  0  0  0
    0.4844   -0.6381   -0.0272 C   0  0  0  0  0  0  0  0  0  0  0  0
   -0.0224   -1.4095   -1.0685 C   0  0  0  0  0  0  0  0  0  0  0  0
   -1.3662   -1.0654   -1.1778 C   0  0  0  0  0  0  0  0  0  0  0  0
    0.6978   -2.4882   -1.8902 C   0  0  0  0  0  0  0  0  0  0  0  0
    1.9616   -0.6636    0.4232 C   0  0  0  0  0  0  0  0  0  0  0  0
    2.1734   -2.4278   -1.7902 N   0  3  0  0  0  0  0  0  0  0  0  0
    2.7781   -3.4285   -2.6990 C   0  0  0  0  0  0  0  0  0  0  0  0
    2.6615   -1.0618   -2.0915 C   0  0  0  0  0  0  0  0  0  0  0  0
    4.1701   -0.9140   -1.8042 C   0  0  0  0  0  0  0  0  0  0  0  0
    5.0794   -1.9760   -2.9594 S   0  0  0  0  0  0  0  0  0  0  0  0
    4.3035   -3.5478   -2.4921 C   0  0  0  0  0  0  0  0  0  0  0  0
   -0.4288    0.7679    1.3873 C   0  0  0  0  0  0  0  0  0  0  0  0
    0.3493    0.3902    2.4862 C   0  0  0  0  0  0  0  0  0  0  0  0
    0.4997    1.2277    3.5916 C   0  0  0  0  0  0  0  0  0  0  0  0
    0.1528    2.5712    3.4727 C   0  0  0  0  0  0  0  0  0  0  0  0
    0.5629    3.4532    4.3815 F   0  0  0  0  0  0  0  0  0  0  0  0
   -0.5601    2.9836    2.3474 C   0  0  0  0  0  0  0  0  0  0  0  0
   -1.0215    2.0370    1.4258 C   0  0  0  0  0  0  0  0  0  0  0  0
   -3.0621    0.4153   -0.0021 C   0  0  0  0  0  0  0  0  0  0  0  0
   -3.5359    1.5151   -0.7273 C   0  0  0  0  0  0  0  0  0  0  0  0
   -4.8224    2.0143   -0.5230 C   0  0  0  0  0  0  0  0  0  0  0  0
   -5.7574    1.2801    0.2112 C   0  0  0  0  0  0  0  0  0  0  0  0
   -5.3085    0.1260    0.8520 C   0  0  0  0  0  0  0  0  0  0  0  0
   -3.9381   -0.1142    0.9488 C   0  0  0  0  0  0  0  0  0  0  0  0
   -7.2023    1.7406    0.4459 C   0  0  0  0  0  0  0  0  0  0  0  0
   -7.2021    3.2086    0.9357 C   0  0  0  0  0  0  0  0  0  0  0  0
   -8.0703    1.6183   -0.8272 C   0  0  0  0  0  0  0  0  0  0  0  0
   -2.0287   -1.4561   -1.8659 H   0  0  0  0  0  0  0  0  0  0  0  0
    0.4239   -2.3689   -2.9177 H   0  0  0  0  0  0  0  0  0  0  0  0
    0.3966   -3.4354   -1.4941 H   0  0  0  0  0  0  0  0  0  0  0  0
    2.0975    0.0153    1.2390 H   0  0  0  0  0  0  0  0  0  0  0  0
    2.5884   -0.3705   -0.3929 H   0  0  0  0  0  0  0  0  0  0  0  0
    2.2222   -1.6533    0.7356 H   0  0  0  0  0  0  0  0  0  0  0  0
    2.4532   -2.6497   -0.8348 H   0  0  0  0  0  0  0  0  0  0  0  0
    2.5882   -3.1362   -3.7106 H   0  0  0  0  0  0  0  0  0  0  0  0
    2.3391   -4.3801   -2.4831 H   0  0  0  0  0  0  0  0  0  0  0  0
    2.1239   -0.3612   -1.4873 H   0  0  0  0  0  0  0  0  0  0  0  0
    2.5022   -0.8747   -3.1329 H   0  0  0  0  0  0  0  0  0  0  0  0
    4.3775   -1.2136   -0.7982 H   0  0  0  0  0  0  0  0  0  0  0  0
    4.4699    0.1056   -1.9283 H   0  0  0  0  0  0  0  0  0  0  0  0
    4.5118   -3.7605   -1.4643 H   0  0  0  0  0  0  0  0  0  0  0  0
    4.6923   -4.3400   -3.0971 H   0  0  0  0  0  0  0  0  0  0  0  0
    0.8220   -0.5271    2.4792 H   0  0  0  0  0  0  0  0  0  0  0  0
    0.8625    0.8573    4.4839 H   0  0  0  0  0  0  0  0  0  0  0  0
   -0.7474    3.9868    2.1943 H   0  0  0  0  0  0  0  0  0  0  0  0
   -1.7916    2.2716    0.7801 H   0  0  0  0  0  0  0  0  0  0  0  0
   -2.9227    1.9644   -1.4252 H   0  0  0  0  0  0  0  0  0  0  0  0
   -5.0851    2.9314   -0.9165 H   0  0  0  0  0  0  0  0  0  0  0  0
   -5.9841   -0.5443    1.2510 H   0  0  0  0  0  0  0  0  0  0  0  0
   -3.5698   -0.6851    1.7256 H   0  0  0  0  0  0  0  0  0  0  0  0
   -7.6300    1.1000    1.1886 H   0  0  0  0  0  0  0  0  0  0  0  0
   -6.7719    3.8357    0.1830 H   0  0  0  0  0  0  0  0  0  0  0  0
   -6.6269    3.2846    1.8347 H   0  0  0  0  0  0  0  0  0  0  0  0
   -8.2074    3.5205    1.1281 H   0  0  0  0  0  0  0  0  0  0  0  0
   -7.6698    2.2483   -1.5938 H   0  0  0  0  0  0  0  0  0  0  0  0
   -9.0729    1.9194   -0.6056 H   0  0  0  0  0  0  0  0  0  0  0  0
   -8.0691    0.6025   -1.1635 H   0  0  0  0  0  0  0  0  0  0  0  0
  1  5  2  0  0  0  0
  1  2  1  0  0  0  0
  2  3  1  0  0  0  0
  3  4  2  0  0  0  0
  4  5  1  0  0  0  0
  5 30  1  0  0  0  0
  6  4  1  0  0  0  0
  6 31  1  0  0  0  0
  6 32  1  0  0  0  0
  7  3  1  0  0  0  0
  7 33  1  0  0  0  0
  7 34  1  0  0  0  0
  7 35  1  0  0  0  0
  8  6  1  0  0  0  0
  8  9  1  0  0  0  0
  8 10  1  0  0  0  0
  8 36  1  0  0  0  0
  9 37  1  0  0  0  0
  9 38  1  0  0  0  0
 10 11  1  0  0  0  0
 10 39  1  0  0  0  0
 10 40  1  0  0  0  0
 11 12  1  0  0  0  0
 11 41  1  0  0  0  0
 11 42  1  0  0  0  0
 12 13  1  0  0  0  0
 13  9  1  0  0  0  0
 13 43  1  0  0  0  0
 13 44  1  0  0  0  0
 14 15  2  0  0  0  0
 14  2  1  0  0  0  0
 14 20  1  0  0  0  0
 15 16  1  0  0  0  0
 15 45  1  0  0  0  0
 16 17  2  0  0  0  0
 16 46  1  0  0  0  0
 17 19  1  0  0  0  0
 18 17  1  0  0  0  0
 19 20  2  0  0  0  0
 19 47  1  0  0  0  0
 20 48  1  0  0  0  0
 21 22  2  0  0  0  0
 21  1  1  0  0  0  0
 21 26  1  0  0  0  0
 22 23  1  0  0  0  0
 22 49  1  0  0  0  0
 23 24  2  0  0  0  0
 23 50  1  0  0  0  0
 24 25  1  0  0  0  0
 25 26  2  0  0  0  0
 25 51  1  0  0  0  0
 26 52  1  0  0  0  0
 27 24  1  0  0  0  0
 27 53  1  0  0  0  0
 28 27  1  0  0  0  0
 28 54  1  0  0  0  0
 28 55  1  0  0  0  0
 28 56  1  0  0  0  0
 29 27  1  0  0  0  0
 29 57  1  0  0  0  0
 29 58  1  0  0  0  0
 29 59  1  0  0  0  0
M  CHG  1   8   1
M  END
$$$$
