# Supplementary material for: Combined computational and classical medicinal chemistry procedure to disclose novel pyrrole-based compounds as potential antituberculosis agents
Source: J Comput Aided Mol Des. 2026 Apr 6;40(1):92. doi: 10.1007/s10822-026-00794-6 (PMC13053371; doi:10.1007/s10822-026-00794-6)
Supplement: Supplementary file 2 — Supplementary Material 2 [file 10822_2026_794_MOESM2_ESM.zip › Dataset.M_3-D_QSAR_Splitted_170/mols/TrainingSet/JMC2008_10.sdf]

dasi10
 OpenBabel10172509163D

 59 62  0  0  0  0  0  0  0  0999 V2000
   -1.8082   -0.0661   -0.2855 C   0  0  0  0  0  0  0  0  0  0  0  0
   -0.6768    0.0860    0.4472 N   0  0  0  0  0  0  0  0  0  0  0  0
    0.2971   -0.7605    0.0374 C   0  0  0  0  0  0  0  0  0  0  0  0
   -0.2396   -1.5758   -0.9618 C   0  0  0  0  0  0  0  0  0  0  0  0
   -1.5325   -1.1029   -1.1814 C   0  0  0  0  0  0  0  0  0  0  0  0
    0.4935   -2.5758   -1.8687 C   0  0  0  0  0  0  0  0  0  0  0  0
    1.7143   -0.8353    0.6198 C   0  0  0  0  0  0  0  0  0  0  0  0
    1.9735   -2.5114   -1.7759 N   0  3  0  0  0  0  0  0  0  0  0  0
    2.4718   -1.1301   -1.9593 C   0  0  0  0  0  0  0  0  0  0  0  0
    2.6343   -3.4933   -2.6650 C   0  0  0  0  0  0  0  0  0  0  0  0
    4.1681   -3.5368   -2.4673 C   0  0  0  0  0  0  0  0  0  0  0  0
    4.8888   -1.9197   -2.8621 S   0  0  0  0  0  0  0  0  0  0  0  0
    3.9677   -0.9725   -1.6213 C   0  0  0  0  0  0  0  0  0  0  0  0
   -0.5639    0.7928    1.3064 C   0  0  0  0  0  0  0  0  0  0  0  0
   -0.0160    0.3708    2.5227 C   0  0  0  0  0  0  0  0  0  0  0  0
   -0.1600    1.1729    3.6577 C   0  0  0  0  0  0  0  0  0  0  0  0
   -0.5153    2.5150    3.5237 C   0  0  0  0  0  0  0  0  0  0  0  0
   -0.6171    3.5527    4.9301 Cl  0  0  0  0  0  0  0  0  0  0  0  0
   -0.8615    3.0035    2.2654 C   0  0  0  0  0  0  0  0  0  0  0  0
   -1.0288    2.1080    1.2085 C   0  0  0  0  0  0  0  0  0  0  0  0
   -3.1412    0.5959   -0.1634 C   0  0  0  0  0  0  0  0  0  0  0  0
   -3.4516    1.7081   -0.9517 C   0  0  0  0  0  0  0  0  0  0  0  0
   -4.6892    2.3490   -0.8499 C   0  0  0  0  0  0  0  0  0  0  0  0
   -5.7223    1.7671   -0.1144 C   0  0  0  0  0  0  0  0  0  0  0  0
   -5.4305    0.6431    0.6525 C   0  0  0  0  0  0  0  0  0  0  0  0
   -4.1216    0.1684    0.7410 C   0  0  0  0  0  0  0  0  0  0  0  0
   -7.1333    2.3717   -0.0340 C   0  0  0  0  0  0  0  0  0  0  0  0
   -8.0470    1.6905    1.0108 C   0  0  0  0  0  0  0  0  0  0  0  0
   -9.4336    2.3669    1.0240 C   0  0  0  0  0  0  0  0  0  0  0  0
   -2.1852   -1.4628   -1.8952 H   0  0  0  0  0  0  0  0  0  0  0  0
    0.2121   -2.3783   -2.8820 H   0  0  0  0  0  0  0  0  0  0  0  0
    0.2077   -3.5536   -1.5415 H   0  0  0  0  0  0  0  0  0  0  0  0
    1.8319   -0.0813    1.3698 H   0  0  0  0  0  0  0  0  0  0  0  0
    2.4293   -0.6770   -0.1603 H   0  0  0  0  0  0  0  0  0  0  0  0
    1.8702   -1.7998    1.0561 H   0  0  0  0  0  0  0  0  0  0  0  0
    2.2313   -2.7846   -0.8276 H   0  0  0  0  0  0  0  0  0  0  0  0
    1.9093   -0.4788   -1.3235 H   0  0  0  0  0  0  0  0  0  0  0  0
    2.3527   -0.8846   -2.9939 H   0  0  0  0  0  0  0  0  0  0  0  0
    2.4271   -3.2294   -3.6810 H   0  0  0  0  0  0  0  0  0  0  0  0
    2.2486   -4.4614   -2.4222 H   0  0  0  0  0  0  0  0  0  0  0  0
    4.5880   -4.2794   -3.1132 H   0  0  0  0  0  0  0  0  0  0  0  0
    4.3847   -3.7791   -1.4479 H   0  0  0  0  0  0  0  0  0  0  0  0
    4.2479    0.0593   -1.6631 H   0  0  0  0  0  0  0  0  0  0  0  0
    4.1774   -1.3279   -0.6341 H   0  0  0  0  0  0  0  0  0  0  0  0
    0.4908   -0.5263    2.5811 H   0  0  0  0  0  0  0  0  0  0  0  0
   -0.0034    0.7721    4.5957 H   0  0  0  0  0  0  0  0  0  0  0  0
   -0.9927    4.0163    2.1169 H   0  0  0  0  0  0  0  0  0  0  0  0
   -1.5007    2.4197    0.3453 H   0  0  0  0  0  0  0  0  0  0  0  0
   -2.7523    2.0631   -1.6226 H   0  0  0  0  0  0  0  0  0  0  0  0
   -4.8395    3.2553   -1.3201 H   0  0  0  0  0  0  0  0  0  0  0  0
   -6.1873    0.1576    1.1590 H   0  0  0  0  0  0  0  0  0  0  0  0
   -3.8728   -0.5058    1.4817 H   0  0  0  0  0  0  0  0  0  0  0  0
   -7.5943    2.2807   -0.9953 H   0  0  0  0  0  0  0  0  0  0  0  0
   -7.0181    3.3908    0.2709 H   0  0  0  0  0  0  0  0  0  0  0  0
   -7.6019    1.7768    1.9800 H   0  0  0  0  0  0  0  0  0  0  0  0
   -8.1634    0.6583    0.7542 H   0  0  0  0  0  0  0  0  0  0  0  0
   -9.3241    3.4000    1.2801 H   0  0  0  0  0  0  0  0  0  0  0  0
  -10.0588    1.8848    1.7462 H   0  0  0  0  0  0  0  0  0  0  0  0
   -9.8796    2.2850    0.0548 H   0  0  0  0  0  0  0  0  0  0  0  0
  1  5  2  0  0  0  0
  1  2  1  0  0  0  0
  2  3  1  0  0  0  0
  3  4  2  0  0  0  0
  4  5  1  0  0  0  0
  5 30  1  0  0  0  0
  6  4  1  0  0  0  0
  6 31  1  0  0  0  0
  6 32  1  0  0  0  0
  7  3  1  0  0  0  0
  7 33  1  0  0  0  0
  7 34  1  0  0  0  0
  7 35  1  0  0  0  0
  8  6  1  0  0  0  0
  8  9  1  0  0  0  0
  8 10  1  0  0  0  0
  8 36  1  0  0  0  0
  9 37  1  0  0  0  0
  9 38  1  0  0  0  0
 10 11  1  0  0  0  0
 10 39  1  0  0  0  0
 10 40  1  0  0  0  0
 11 12  1  0  0  0  0
 11 41  1  0  0  0  0
 11 42  1  0  0  0  0
 12 13  1  0  0  0  0
 13  9  1  0  0  0  0
 13 43  1  0  0  0  0
 13 44  1  0  0  0  0
 14 15  2  0  0  0  0
 14  2  1  0  0  0  0
 14 20  1  0  0  0  0
 15 16  1  0  0  0  0
 15 45  1  0  0  0  0
 16 17  2  0  0  0  0
 16 46  1  0  0  0  0
 17 19  1  0  0  0  0
 18 17  1  0  0  0  0
 19 20  2  0  0  0  0
 19 47  1  0  0  0  0
 20 48  1  0  0  0  0
 21 22  2  0  0  0  0
 21  1  1  0  0  0  0
 21 26  1  0  0  0  0
 22 23  1  0  0  0  0
 22 49  1  0  0  0  0
 23 24  2  0  0  0  0
 23 50  1  0  0  0  0
 24 25  1  0  0  0  0
 25 26  2  0  0  0  0
 25 51  1  0  0  0  0
 26 52  1  0  0  0  0
 27 24  1  0  0  0  0
 27 53  1  0  0  0  0
 27 54  1  0  0  0  0
 28 27  1  0  0  0  0
 28 55  1  0  0  0  0
 28 56  1  0  0  0  0
 29 28  1  0  0  0  0
 29 57  1  0  0  0  0
 29 58  1  0  0  0  0
 29 59  1  0  0  0  0
M  CHG  1   8   1
M  END
$$$$
