# Supplementary material for: Combined computational and classical medicinal chemistry procedure to disclose novel pyrrole-based compounds as potential antituberculosis agents
Source: J Comput Aided Mol Des. 2026 Apr 6;40(1):92. doi: 10.1007/s10822-026-00794-6 (PMC13053371; doi:10.1007/s10822-026-00794-6)
Supplement: Supplementary file 2 — Supplementary Material 2 [file 10822_2026_794_MOESM2_ESM.zip › Dataset.M_3-D_QSAR_Splitted_170/mols/TrainingSet/JMC2008_12.sdf]

dasi12
 OpenBabel10172509163D

 53 56  0  0  0  0  0  0  0  0999 V2000
   -1.2444    0.1152    0.7142 C   0  0  0  0  0  0  0  0  0  0  0  0
   -1.1242   -0.6936   -0.3764 N   0  0  0  0  0  0  0  0  0  0  0  0
   -2.3745   -1.0627   -0.7907 C   0  0  0  0  0  0  0  0  0  0  0  0
   -3.3246   -0.5175    0.0783 C   0  0  0  0  0  0  0  0  0  0  0  0
   -2.6027    0.2064    1.0206 C   0  0  0  0  0  0  0  0  0  0  0  0
   -4.8519   -0.4478   -0.0998 C   0  0  0  0  0  0  0  0  0  0  0  0
   -2.7937   -1.8941   -2.0125 C   0  0  0  0  0  0  0  0  0  0  0  0
   -5.4057    0.8505    0.3452 N   0  3  0  0  0  0  0  0  0  0  0  0
   -4.9179    1.9626   -0.5006 C   0  0  0  0  0  0  0  0  0  0  0  0
   -6.8835    0.8238    0.4701 C   0  0  0  0  0  0  0  0  0  0  0  0
   -7.5561    2.1991    0.2461 C   0  0  0  0  0  0  0  0  0  0  0  0
   -6.5952    3.4515    1.1416 S   0  0  0  0  0  0  0  0  0  0  0  0
   -5.0077    3.3050    0.2622 C   0  0  0  0  0  0  0  0  0  0  0  0
   -0.1146   -1.1052   -0.7832 C   0  0  0  0  0  0  0  0  0  0  0  0
   -0.0519   -2.1013   -1.7701 C   0  0  0  0  0  0  0  0  0  0  0  0
    1.1063   -2.8529   -1.9921 C   0  0  0  0  0  0  0  0  0  0  0  0
    2.3425   -2.2946   -1.6771 C   0  0  0  0  0  0  0  0  0  0  0  0
    3.6535   -2.8559   -2.2188 C   0  0  0  0  0  0  0  0  0  0  0  0
    2.3333   -1.0891   -0.9870 C   0  0  0  0  0  0  0  0  0  0  0  0
    1.1563   -0.6795   -0.3660 C   0  0  0  0  0  0  0  0  0  0  0  0
   -0.2410    0.7970    1.5887 C   0  0  0  0  0  0  0  0  0  0  0  0
   -0.6727    1.5864    2.6571 C   0  0  0  0  0  0  0  0  0  0  0  0
    0.2372    2.1399    3.5657 C   0  0  0  0  0  0  0  0  0  0  0  0
    1.5914    1.8245    3.4629 C   0  0  0  0  0  0  0  0  0  0  0  0
    2.0284    1.0269    2.4052 C   0  0  0  0  0  0  0  0  0  0  0  0
    1.1343    0.6117    1.4185 C   0  0  0  0  0  0  0  0  0  0  0  0
    2.7299    2.4201    4.6546 Cl  0  0  0  0  0  0  0  0  0  0  0  0
   -3.0054    0.7260    1.8162 H   0  0  0  0  0  0  0  0  0  0  0  0
   -5.3023   -1.2301    0.4747 H   0  0  0  0  0  0  0  0  0  0  0  0
   -5.0674   -0.5580   -1.1421 H   0  0  0  0  0  0  0  0  0  0  0  0
   -1.9210   -2.2153   -2.5418 H   0  0  0  0  0  0  0  0  0  0  0  0
   -3.4029   -1.2969   -2.6583 H   0  0  0  0  0  0  0  0  0  0  0  0
   -3.3492   -2.7493   -1.6884 H   0  0  0  0  0  0  0  0  0  0  0  0
   -5.0559    1.0225    1.2878 H   0  0  0  0  0  0  0  0  0  0  0  0
   -5.5164    2.0202   -1.3857 H   0  0  0  0  0  0  0  0  0  0  0  0
   -3.8955    1.7788   -0.7570 H   0  0  0  0  0  0  0  0  0  0  0  0
   -7.1325    0.4831    1.4534 H   0  0  0  0  0  0  0  0  0  0  0  0
   -7.2483    0.1711   -0.2953 H   0  0  0  0  0  0  0  0  0  0  0  0
   -8.5589    2.1770    0.6186 H   0  0  0  0  0  0  0  0  0  0  0  0
   -7.5846    2.4314   -0.7980 H   0  0  0  0  0  0  0  0  0  0  0  0
   -4.2085    3.3583    0.9717 H   0  0  0  0  0  0  0  0  0  0  0  0
   -4.9351    4.1044   -0.4453 H   0  0  0  0  0  0  0  0  0  0  0  0
   -0.8860   -2.2846   -2.3496 H   0  0  0  0  0  0  0  0  0  0  0  0
    1.0458   -3.8060   -2.3831 H   0  0  0  0  0  0  0  0  0  0  0  0
    3.4653   -3.7839   -2.7171 H   0  0  0  0  0  0  0  0  0  0  0  0
    4.3340   -3.0175   -1.4090 H   0  0  0  0  0  0  0  0  0  0  0  0
    4.0808   -2.1600   -2.9102 H   0  0  0  0  0  0  0  0  0  0  0  0
    3.1840   -0.5072   -0.9355 H   0  0  0  0  0  0  0  0  0  0  0  0
    1.2212   -0.0342    0.4367 H   0  0  0  0  0  0  0  0  0  0  0  0
   -1.6818    1.7650    2.7790 H   0  0  0  0  0  0  0  0  0  0  0  0
   -0.0924    2.7776    4.3071 H   0  0  0  0  0  0  0  0  0  0  0  0
    3.0190    0.7424    2.3525 H   0  0  0  0  0  0  0  0  0  0  0  0
    1.4897    0.1655    0.5585 H   0  0  0  0  0  0  0  0  0  0  0  0
  1  5  2  0  0  0  0
  1  2  1  0  0  0  0
  2  3  1  0  0  0  0
  3  4  2  0  0  0  0
  4  5  1  0  0  0  0
  5 28  1  0  0  0  0
  6  4  1  0  0  0  0
  6 29  1  0  0  0  0
  6 30  1  0  0  0  0
  7  3  1  0  0  0  0
  7 31  1  0  0  0  0
  7 32  1  0  0  0  0
  7 33  1  0  0  0  0
  8  6  1  0  0  0  0
  8  9  1  0  0  0  0
  8 10  1  0  0  0  0
  8 34  1  0  0  0  0
  9 35  1  0  0  0  0
  9 36  1  0  0  0  0
 10 11  1  0  0  0  0
 10 37  1  0  0  0  0
 10 38  1  0  0  0  0
 11 12  1  0  0  0  0
 11 39  1  0  0  0  0
 11 40  1  0  0  0  0
 12 13  1  0  0  0  0
 13  9  1  0  0  0  0
 13 41  1  0  0  0  0
 13 42  1  0  0  0  0
 14 15  2  0  0  0  0
 14  2  1  0  0  0  0
 14 20  1  0  0  0  0
 15 16  1  0  0  0  0
 15 43  1  0  0  0  0
 16 17  2  0  0  0  0
 16 44  1  0  0  0  0
 17 19  1  0  0  0  0
 18 17  1  0  0  0  0
 18 45  1  0  0  0  0
 18 46  1  0  0  0  0
 18 47  1  0  0  0  0
 19 20  2  0  0  0  0
 19 48  1  0  0  0  0
 20 49  1  0  0  0  0
 21 22  2  0  0  0  0
 21  1  1  0  0  0  0
 21 26  1  0  0  0  0
 22 23  1  0  0  0  0
 22 50  1  0  0  0  0
 23 24  2  0  0  0  0
 23 51  1  0  0  0  0
 24 25  1  0  0  0  0
 25 26  2  0  0  0  0
 25 52  1  0  0  0  0
 26 53  1  0  0  0  0
 27 24  1  0  0  0  0
M  CHG  1   8   1
M  END
$$$$
