# Supplementary material for: Combined computational and classical medicinal chemistry procedure to disclose novel pyrrole-based compounds as potential antituberculosis agents
Source: J Comput Aided Mol Des. 2026 Apr 6;40(1):92. doi: 10.1007/s10822-026-00794-6 (PMC13053371; doi:10.1007/s10822-026-00794-6)
Supplement: Supplementary file 2 — Supplementary Material 2 [file 10822_2026_794_MOESM2_ESM.zip › Dataset.M_3-D_QSAR_Splitted_170/mols/TrainingSet/JMC2008_13.sdf]

dasi13
 OpenBabel10172509163D

 56 59  0  0  0  0  0  0  0  0999 V2000
   -1.0598    0.1619    0.5901 C   0  0  0  0  0  0  0  0  0  0  0  0
   -2.1453   -0.1357   -0.1869 N   0  0  0  0  0  0  0  0  0  0  0  0
   -1.7989   -1.0964   -1.0916 C   0  0  0  0  0  0  0  0  0  0  0  0
   -0.4392   -1.3811   -0.9495 C   0  0  0  0  0  0  0  0  0  0  0  0
    0.0035   -0.6125    0.1235 C   0  0  0  0  0  0  0  0  0  0  0  0
    0.3669   -2.5025   -1.6289 C   0  0  0  0  0  0  0  0  0  0  0  0
   -2.6917   -1.7921   -2.1332 C   0  0  0  0  0  0  0  0  0  0  0  0
    1.8309   -2.2981   -1.5388 N   0  3  0  0  0  0  0  0  0  0  0  0
    2.1767   -0.8758   -1.7518 C   0  0  0  0  0  0  0  0  0  0  0  0
    2.5859   -3.1982   -2.4384 C   0  0  0  0  0  0  0  0  0  0  0  0
    4.1106   -3.1063   -2.1967 C   0  0  0  0  0  0  0  0  0  0  0  0
    4.6911   -1.4258   -2.5626 S   0  0  0  0  0  0  0  0  0  0  0  0
    3.6350   -0.5495   -1.3771 C   0  0  0  0  0  0  0  0  0  0  0  0
   -3.1690    0.3612   -0.0855 C   0  0  0  0  0  0  0  0  0  0  0  0
   -4.0938   -0.0341    0.8923 C   0  0  0  0  0  0  0  0  0  0  0  0
   -5.4550    0.2408    0.7352 C   0  0  0  0  0  0  0  0  0  0  0  0
   -5.8327    1.3928    0.0444 C   0  0  0  0  0  0  0  0  0  0  0  0
   -7.2254    2.0244    0.1060 C   0  0  0  0  0  0  0  0  0  0  0  0
   -4.8281    2.0658   -0.6433 C   0  0  0  0  0  0  0  0  0  0  0  0
   -3.6350    1.3946   -0.9114 C   0  0  0  0  0  0  0  0  0  0  0  0
   -0.8375    1.1966    1.6415 C   0  0  0  0  0  0  0  0  0  0  0  0
   -1.8987    1.9986    2.0706 C   0  0  0  0  0  0  0  0  0  0  0  0
   -1.7237    2.8948    3.1252 C   0  0  0  0  0  0  0  0  0  0  0  0
   -0.5208    2.9175    3.8280 C   0  0  0  0  0  0  0  0  0  0  0  0
    0.5311    2.1051    3.4104 C   0  0  0  0  0  0  0  0  0  0  0  0
    0.4135    1.3533    2.2412 C   0  0  0  0  0  0  0  0  0  0  0  0
   -0.3226    3.9795    5.2087 Cl  0  0  0  0  0  0  0  0  0  0  0  0
   -7.3289    3.1046    1.2004 C   0  0  0  0  0  0  0  0  0  0  0  0
    0.9603   -0.6149    0.5102 H   0  0  0  0  0  0  0  0  0  0  0  0
    0.0911   -2.5430   -2.6620 H   0  0  0  0  0  0  0  0  0  0  0  0
    0.1389   -3.4151   -1.1188 H   0  0  0  0  0  0  0  0  0  0  0  0
   -3.6899   -1.4145   -2.0564 H   0  0  0  0  0  0  0  0  0  0  0  0
   -2.6945   -2.8468   -1.9531 H   0  0  0  0  0  0  0  0  0  0  0  0
   -2.3118   -1.5989   -3.1146 H   0  0  0  0  0  0  0  0  0  0  0  0
    2.1157   -2.5488   -0.5920 H   0  0  0  0  0  0  0  0  0  0  0  0
    1.5272   -0.2732   -1.1518 H   0  0  0  0  0  0  0  0  0  0  0  0
    2.0602   -0.6704   -2.7954 H   0  0  0  0  0  0  0  0  0  0  0  0
    2.3792   -2.9270   -3.4526 H   0  0  0  0  0  0  0  0  0  0  0  0
    2.2777   -4.2031   -2.2381 H   0  0  0  0  0  0  0  0  0  0  0  0
    4.6139   -3.8027   -2.8344 H   0  0  0  0  0  0  0  0  0  0  0  0
    4.3206   -3.3376   -1.1733 H   0  0  0  0  0  0  0  0  0  0  0  0
    3.8047    0.5049   -1.4423 H   0  0  0  0  0  0  0  0  0  0  0  0
    3.8503   -0.8536   -0.3741 H   0  0  0  0  0  0  0  0  0  0  0  0
   -3.7663   -0.5321    1.7348 H   0  0  0  0  0  0  0  0  0  0  0  0
   -6.1679   -0.3967    1.1231 H   0  0  0  0  0  0  0  0  0  0  0  0
   -7.9426    1.2572    0.3107 H   0  0  0  0  0  0  0  0  0  0  0  0
   -7.4143    2.4939   -0.8368 H   0  0  0  0  0  0  0  0  0  0  0  0
   -4.9628    3.0422   -0.9491 H   0  0  0  0  0  0  0  0  0  0  0  0
   -3.0809    1.6654   -1.7388 H   0  0  0  0  0  0  0  0  0  0  0  0
   -2.8168    1.9274    1.6047 H   0  0  0  0  0  0  0  0  0  0  0  0
   -2.4852    3.5410    3.3849 H   0  0  0  0  0  0  0  0  0  0  0  0
    1.3989    2.0594    3.9670 H   0  0  0  0  0  0  0  0  0  0  0  0
    1.2479    0.9147    1.8212 H   0  0  0  0  0  0  0  0  0  0  0  0
   -7.1440    2.6621    2.1569 H   0  0  0  0  0  0  0  0  0  0  0  0
   -8.3100    3.5315    1.1886 H   0  0  0  0  0  0  0  0  0  0  0  0
   -6.6046    3.8702    1.0155 H   0  0  0  0  0  0  0  0  0  0  0  0
  1  5  2  0  0  0  0
  1  2  1  0  0  0  0
  2  3  1  0  0  0  0
  3  4  2  0  0  0  0
  4  5  1  0  0  0  0
  5 29  1  0  0  0  0
  6  4  1  0  0  0  0
  6 30  1  0  0  0  0
  6 31  1  0  0  0  0
  7  3  1  0  0  0  0
  7 32  1  0  0  0  0
  7 33  1  0  0  0  0
  7 34  1  0  0  0  0
  8  6  1  0  0  0  0
  8  9  1  0  0  0  0
  8 10  1  0  0  0  0
  8 35  1  0  0  0  0
  9 36  1  0  0  0  0
  9 37  1  0  0  0  0
 10 11  1  0  0  0  0
 10 38  1  0  0  0  0
 10 39  1  0  0  0  0
 11 12  1  0  0  0  0
 11 40  1  0  0  0  0
 11 41  1  0  0  0  0
 12 13  1  0  0  0  0
 13  9  1  0  0  0  0
 13 42  1  0  0  0  0
 13 43  1  0  0  0  0
 14 15  2  0  0  0  0
 14  2  1  0  0  0  0
 14 20  1  0  0  0  0
 15 16  1  0  0  0  0
 15 44  1  0  0  0  0
 16 17  2  0  0  0  0
 16 45  1  0  0  0  0
 17 19  1  0  0  0  0
 18 17  1  0  0  0  0
 18 46  1  0  0  0  0
 18 47  1  0  0  0  0
 19 20  2  0  0  0  0
 19 48  1  0  0  0  0
 20 49  1  0  0  0  0
 21 22  2  0  0  0  0
 21  1  1  0  0  0  0
 21 26  1  0  0  0  0
 22 23  1  0  0  0  0
 22 50  1  0  0  0  0
 23 24  2  0  0  0  0
 23 51  1  0  0  0  0
 24 25  1  0  0  0  0
 25 26  2  0  0  0  0
 25 52  1  0  0  0  0
 26 53  1  0  0  0  0
 27 24  1  0  0  0  0
 28 18  1  0  0  0  0
 28 54  1  0  0  0  0
 28 55  1  0  0  0  0
 28 56  1  0  0  0  0
M  CHG  1   8   1
M  END
$$$$
