# Supplementary material for: Combined computational and classical medicinal chemistry procedure to disclose novel pyrrole-based compounds as potential antituberculosis agents
Source: J Comput Aided Mol Des. 2026 Apr 6;40(1):92. doi: 10.1007/s10822-026-00794-6 (PMC13053371; doi:10.1007/s10822-026-00794-6)
Supplement: Supplementary file 2 — Supplementary Material 2 [file 10822_2026_794_MOESM2_ESM.zip › Dataset.M_3-D_QSAR_Splitted_170/mols/TrainingSet/JMC2008_15.sdf]

dasi15
 OpenBabel10172509163D

 59 62  0  0  0  0  0  0  0  0999 V2000
   -1.9220   -1.4208   -1.0115 C   0  0  0  0  0  0  0  0  0  0  0  0
   -1.9738   -0.2583   -0.3095 N   0  0  0  0  0  0  0  0  0  0  0  0
   -0.7491    0.1172    0.1458 C   0  0  0  0  0  0  0  0  0  0  0  0
    0.1712   -0.8350   -0.3034 C   0  0  0  0  0  0  0  0  0  0  0  0
   -0.5633   -1.7711   -1.0298 C   0  0  0  0  0  0  0  0  0  0  0  0
    1.6943   -0.9441   -0.0688 C   0  0  0  0  0  0  0  0  0  0  0  0
   -0.4942    1.3070    1.1005 C   0  0  0  0  0  0  0  0  0  0  0  0
    2.4859   -1.4096   -1.2248 N   0  3  0  0  0  0  0  0  0  0  0  0
    2.7178   -2.8685   -1.2676 C   0  0  0  0  0  0  0  0  0  0  0  0
    3.7337   -0.6278   -1.3936 C   0  0  0  0  0  0  0  0  0  0  0  0
    4.3783   -0.8180   -2.7835 C   0  0  0  0  0  0  0  0  0  0  0  0
    4.8812   -2.5546   -2.9224 S   0  0  0  0  0  0  0  0  0  0  0  0
    3.2457   -3.2967   -2.6605 C   0  0  0  0  0  0  0  0  0  0  0  0
   -2.9183    0.3309   -0.1016 C   0  0  0  0  0  0  0  0  0  0  0  0
   -3.9663   -0.2179    0.6455 C   0  0  0  0  0  0  0  0  0  0  0  0
   -5.1089    0.5209    0.9416 C   0  0  0  0  0  0  0  0  0  0  0  0
   -5.4334    1.5856    0.1058 C   0  0  0  0  0  0  0  0  0  0  0  0
   -6.8608    2.1373    0.1311 C   0  0  0  0  0  0  0  0  0  0  0  0
   -4.4233    2.1133   -0.7021 C   0  0  0  0  0  0  0  0  0  0  0  0
   -3.1155    1.6266   -0.5945 C   0  0  0  0  0  0  0  0  0  0  0  0
   -2.9853   -2.1726   -1.7509 C   0  0  0  0  0  0  0  0  0  0  0  0
   -2.6864   -2.9130   -2.9078 C   0  0  0  0  0  0  0  0  0  0  0  0
   -3.6863   -3.5519   -3.6422 C   0  0  0  0  0  0  0  0  0  0  0  0
   -5.0289   -3.3071   -3.3606 C   0  0  0  0  0  0  0  0  0  0  0  0
   -5.3464   -2.5517   -2.2314 C   0  0  0  0  0  0  0  0  0  0  0  0
   -4.3252   -2.2091   -1.3462 C   0  0  0  0  0  0  0  0  0  0  0  0
   -6.2968   -4.1095   -4.2698 Cl  0  0  0  0  0  0  0  0  0  0  0  0
   -7.8358    1.0120    0.5268 C   0  0  0  0  0  0  0  0  0  0  0  0
   -6.9779    3.3505    1.0796 C   0  0  0  0  0  0  0  0  0  0  0  0
   -0.1681   -2.5958   -1.5080 H   0  0  0  0  0  0  0  0  0  0  0  0
    1.8550   -1.6289    0.7375 H   0  0  0  0  0  0  0  0  0  0  0  0
    2.0311    0.0508    0.1351 H   0  0  0  0  0  0  0  0  0  0  0  0
   -1.4055    1.8482    1.2471 H   0  0  0  0  0  0  0  0  0  0  0  0
    0.2413    1.9560    0.6731 H   0  0  0  0  0  0  0  0  0  0  0  0
   -0.1420    0.9399    2.0418 H   0  0  0  0  0  0  0  0  0  0  0  0
    1.8982   -1.2262   -2.0380 H   0  0  0  0  0  0  0  0  0  0  0  0
    1.7974   -3.3768   -1.0690 H   0  0  0  0  0  0  0  0  0  0  0  0
    3.4485   -3.1233   -0.5287 H   0  0  0  0  0  0  0  0  0  0  0  0
    4.4345   -0.9379   -0.6469 H   0  0  0  0  0  0  0  0  0  0  0  0
    3.4799    0.4071   -1.2962 H   0  0  0  0  0  0  0  0  0  0  0  0
    5.2333   -0.1819   -2.8792 H   0  0  0  0  0  0  0  0  0  0  0  0
    3.6839   -0.5651   -3.5573 H   0  0  0  0  0  0  0  0  0  0  0  0
    3.3241   -4.3630   -2.7027 H   0  0  0  0  0  0  0  0  0  0  0  0
    2.5708   -2.9651   -3.4218 H   0  0  0  0  0  0  0  0  0  0  0  0
   -3.8910   -1.1899    0.9840 H   0  0  0  0  0  0  0  0  0  0  0  0
   -5.6974    0.2861    1.7562 H   0  0  0  0  0  0  0  0  0  0  0  0
   -7.1172    2.4869   -0.8471 H   0  0  0  0  0  0  0  0  0  0  0  0
   -4.6414    2.8619   -1.3782 H   0  0  0  0  0  0  0  0  0  0  0  0
   -2.3121    2.2114   -0.8730 H   0  0  0  0  0  0  0  0  0  0  0  0
   -1.7058   -2.9857   -3.2210 H   0  0  0  0  0  0  0  0  0  0  0  0
   -3.4305   -4.2080   -4.3966 H   0  0  0  0  0  0  0  0  0  0  0  0
   -6.3181   -2.2524   -2.0548 H   0  0  0  0  0  0  0  0  0  0  0  0
   -4.5626   -1.9768   -0.3691 H   0  0  0  0  0  0  0  0  0  0  0  0
   -7.5892    0.6538    1.5045 H   0  0  0  0  0  0  0  0  0  0  0  0
   -7.7589    0.2096   -0.1769 H   0  0  0  0  0  0  0  0  0  0  0  0
   -8.8364    1.3910    0.5277 H   0  0  0  0  0  0  0  0  0  0  0  0
   -6.7297    3.0495    2.0760 H   0  0  0  0  0  0  0  0  0  0  0  0
   -7.9804    3.7238    1.0590 H   0  0  0  0  0  0  0  0  0  0  0  0
   -6.3046    4.1187    0.7609 H   0  0  0  0  0  0  0  0  0  0  0  0
  1  5  2  0  0  0  0
  1  2  1  0  0  0  0
  2  3  1  0  0  0  0
  3  4  2  0  0  0  0
  4  5  1  0  0  0  0
  5 30  1  0  0  0  0
  6  4  1  0  0  0  0
  6 31  1  0  0  0  0
  6 32  1  0  0  0  0
  7  3  1  0  0  0  0
  7 33  1  0  0  0  0
  7 34  1  0  0  0  0
  7 35  1  0  0  0  0
  8  6  1  0  0  0  0
  8  9  1  0  0  0  0
  8 10  1  0  0  0  0
  8 36  1  0  0  0  0
  9 37  1  0  0  0  0
  9 38  1  0  0  0  0
 10 11  1  0  0  0  0
 10 39  1  0  0  0  0
 10 40  1  0  0  0  0
 11 12  1  0  0  0  0
 11 41  1  0  0  0  0
 11 42  1  0  0  0  0
 12 13  1  0  0  0  0
 13  9  1  0  0  0  0
 13 43  1  0  0  0  0
 13 44  1  0  0  0  0
 14 15  2  0  0  0  0
 14  2  1  0  0  0  0
 14 20  1  0  0  0  0
 15 16  1  0  0  0  0
 15 45  1  0  0  0  0
 16 17  2  0  0  0  0
 16 46  1  0  0  0  0
 17 19  1  0  0  0  0
 18 17  1  0  0  0  0
 18 47  1  0  0  0  0
 19 20  2  0  0  0  0
 19 48  1  0  0  0  0
 20 49  1  0  0  0  0
 21 22  2  0  0  0  0
 21  1  1  0  0  0  0
 21 26  1  0  0  0  0
 22 23  1  0  0  0  0
 22 50  1  0  0  0  0
 23 24  2  0  0  0  0
 23 51  1  0  0  0  0
 24 25  1  0  0  0  0
 25 26  2  0  0  0  0
 25 52  1  0  0  0  0
 26 53  1  0  0  0  0
 27 24  1  0  0  0  0
 28 18  1  0  0  0  0
 28 54  1  0  0  0  0
 28 55  1  0  0  0  0
 28 56  1  0  0  0  0
 29 18  1  0  0  0  0
 29 57  1  0  0  0  0
 29 58  1  0  0  0  0
 29 59  1  0  0  0  0
M  CHG  1   8   1
M  END
$$$$
