# Supplementary material for: Combined computational and classical medicinal chemistry procedure to disclose novel pyrrole-based compounds as potential antituberculosis agents
Source: J Comput Aided Mol Des. 2026 Apr 6;40(1):92. doi: 10.1007/s10822-026-00794-6 (PMC13053371; doi:10.1007/s10822-026-00794-6)
Supplement: Supplementary file 2 — Supplementary Material 2 [file 10822_2026_794_MOESM2_ESM.zip › Dataset.M_3-D_QSAR_Splitted_170/mols/TrainingSet/JMC2016_01.sdf]

string
 OpenBabel10172509163D

 55 58  0  0  0  0  0  0  0  0999 V2000
   -1.2503   -0.2168    0.3166 C   0  0  0  0  0  0  0  0  0  0  0  0
    0.1076   -0.1582    0.1819 N   0  0  0  0  0  0  0  0  0  0  0  0
    0.4964   -1.0782   -0.7480 C   0  0  0  0  0  0  0  0  0  0  0  0
   -0.6502   -1.7437   -1.1910 C   0  0  0  0  0  0  0  0  0  0  0  0
   -1.7501   -1.2114   -0.5288 C   0  0  0  0  0  0  0  0  0  0  0  0
   -2.1771    0.6833    1.1521 C   0  0  0  0  0  0  0  0  0  0  0  0
   -3.2238   -1.5728   -0.7828 C   0  0  0  0  0  0  0  0  0  0  0  0
    0.8383    0.4781    0.8328 C   0  0  0  0  0  0  0  0  0  0  0  0
    2.1550    0.8288    0.4769 C   0  0  0  0  0  0  0  0  0  0  0  0
    2.9400    1.6932    1.2411 C   0  0  0  0  0  0  0  0  0  0  0  0
    2.6654    1.8197    2.5975 C   0  0  0  0  0  0  0  0  0  0  0  0
    3.7589    2.6794    3.6611 Cl  0  0  0  0  0  0  0  0  0  0  0  0
    1.4328    1.3505    3.0411 C   0  0  0  0  0  0  0  0  0  0  0  0
    0.4756    0.9768    2.0923 C   0  0  0  0  0  0  0  0  0  0  0  0
    1.8370   -1.4965   -1.2618 C   0  0  0  0  0  0  0  0  0  0  0  0
    2.1162   -2.8277   -1.5683 C   0  0  0  0  0  0  0  0  0  0  0  0
    3.2578   -3.1544   -2.3050 C   0  0  0  0  0  0  0  0  0  0  0  0
    4.2573   -2.2091   -2.5014 C   0  0  0  0  0  0  0  0  0  0  0  0
    5.7491   -2.6505   -3.3109 Cl  0  0  0  0  0  0  0  0  0  0  0  0
    4.0673   -0.9073   -2.0320 C   0  0  0  0  0  0  0  0  0  0  0  0
    2.8419   -0.5448   -1.4692 C   0  0  0  0  0  0  0  0  0  0  0  0
   -4.1501   -0.4228   -0.8639 N   0  3  0  0  0  0  0  0  0  0  0  0
   -3.4917    0.7845   -0.3092 C   0  0  0  0  0  0  0  0  0  0  0  0
   -4.4469    1.9966   -0.2622 C   0  0  0  0  0  0  0  0  0  0  0  0
   -5.6750    1.6541    0.4806 N   0  3  0  0  0  0  0  0  0  0  0  0
   -5.4176   -0.7128   -0.1609 C   0  0  0  0  0  0  0  0  0  0  0  0
   -6.3420    0.5206   -0.1857 C   0  0  0  0  0  0  0  0  0  0  0  0
   -6.5838    2.8143    0.5737 C   0  0  0  0  0  0  0  0  0  0  0  0
   -0.6757   -2.5016   -1.8909 H   0  0  0  0  0  0  0  0  0  0  0  0
   -3.1903    0.3609    1.0322 H   0  0  0  0  0  0  0  0  0  0  0  0
   -2.0836    1.6965    0.8211 H   0  0  0  0  0  0  0  0  0  0  0  0
   -1.9019    0.6184    2.1841 H   0  0  0  0  0  0  0  0  0  0  0  0
   -3.5515   -2.2059    0.0151 H   0  0  0  0  0  0  0  0  0  0  0  0
   -3.2522   -2.0447   -1.7427 H   0  0  0  0  0  0  0  0  0  0  0  0
    2.5565    0.4295   -0.3859 H   0  0  0  0  0  0  0  0  0  0  0  0
    3.7090    2.2278    0.8077 H   0  0  0  0  0  0  0  0  0  0  0  0
    1.2290    1.2797    4.0503 H   0  0  0  0  0  0  0  0  0  0  0  0
   -0.5253    1.0706    2.3255 H   0  0  0  0  0  0  0  0  0  0  0  0
    1.4780   -3.5738   -1.2502 H   0  0  0  0  0  0  0  0  0  0  0  0
    3.3589   -4.1006   -2.7044 H   0  0  0  0  0  0  0  0  0  0  0  0
    4.8301   -0.2157   -2.1009 H   0  0  0  0  0  0  0  0  0  0  0  0
    2.6750    0.4381   -1.2026 H   0  0  0  0  0  0  0  0  0  0  0  0
   -4.3804   -0.2501   -1.8424 H   0  0  0  0  0  0  0  0  0  0  0  0
   -2.6506    1.0315   -0.9227 H   0  0  0  0  0  0  0  0  0  0  0  0
   -3.1893    0.5640    0.6932 H   0  0  0  0  0  0  0  0  0  0  0  0
   -4.7062    2.2803   -1.2608 H   0  0  0  0  0  0  0  0  0  0  0  0
   -3.9554    2.8073    0.2340 H   0  0  0  0  0  0  0  0  0  0  0  0
   -5.4237    1.3884    1.4328 H   0  0  0  0  0  0  0  0  0  0  0  0
   -5.2054   -0.9736    0.8549 H   0  0  0  0  0  0  0  0  0  0  0  0
   -5.9097   -1.5246   -0.6546 H   0  0  0  0  0  0  0  0  0  0  0  0
   -6.5593    0.7821   -1.2003 H   0  0  0  0  0  0  0  0  0  0  0  0
   -7.2519    0.2922    0.3289 H   0  0  0  0  0  0  0  0  0  0  0  0
   -6.8703    3.1228   -0.4100 H   0  0  0  0  0  0  0  0  0  0  0  0
   -6.0837    3.6203    1.0688 H   0  0  0  0  0  0  0  0  0  0  0  0
   -7.4560    2.5405    1.1298 H   0  0  0  0  0  0  0  0  0  0  0  0
  1  5  2  0  0  0  0
  1  2  1  0  0  0  0
  2  3  1  0  0  0  0
  3  4  2  0  0  0  0
  4  5  1  0  0  0  0
  4 29  1  0  0  0  0
  6  1  1  0  0  0  0
  6 30  1  0  0  0  0
  6 31  1  0  0  0  0
  6 32  1  0  0  0  0
  7  5  1  0  0  0  0
  7 33  1  0  0  0  0
  7 34  1  0  0  0  0
  8  9  2  0  0  0  0
  8  2  1  0  0  0  0
  8 14  1  0  0  0  0
  9 10  1  0  0  0  0
  9 35  1  0  0  0  0
 10 11  2  0  0  0  0
 10 36  1  0  0  0  0
 11 13  1  0  0  0  0
 12 11  1  0  0  0  0
 13 14  2  0  0  0  0
 13 37  1  0  0  0  0
 14 38  1  0  0  0  0
 15 16  2  0  0  0  0
 15  3  1  0  0  0  0
 15 21  1  0  0  0  0
 16 17  1  0  0  0  0
 16 39  1  0  0  0  0
 17 18  2  0  0  0  0
 17 40  1  0  0  0  0
 18 20  1  0  0  0  0
 19 18  1  0  0  0  0
 20 21  2  0  0  0  0
 20 41  1  0  0  0  0
 21 42  1  0  0  0  0
 22 23  1  0  0  0  0
 22  7  1  0  0  0  0
 22 26  1  0  0  0  0
 22 43  1  0  0  0  0
 23 24  1  0  0  0  0
 23 44  1  0  0  0  0
 23 45  1  0  0  0  0
 24 25  1  0  0  0  0
 24 46  1  0  0  0  0
 24 47  1  0  0  0  0
 25 27  1  0  0  0  0
 25 48  1  0  0  0  0
 26 49  1  0  0  0  0
 26 50  1  0  0  0  0
 27 26  1  0  0  0  0
 27 51  1  0  0  0  0
 27 52  1  0  0  0  0
 28 25  1  0  0  0  0
 28 53  1  0  0  0  0
 28 54  1  0  0  0  0
 28 55  1  0  0  0  0
M  CHG  2  22   1  25   1
M  END
$$$$
