# Supplementary material for: Combined computational and classical medicinal chemistry procedure to disclose novel pyrrole-based compounds as potential antituberculosis agents
Source: J Comput Aided Mol Des. 2026 Apr 6;40(1):92. doi: 10.1007/s10822-026-00794-6 (PMC13053371; doi:10.1007/s10822-026-00794-6)
Supplement: Supplementary file 2 — Supplementary Material 2 [file 10822_2026_794_MOESM2_ESM.zip › Dataset.M_3-D_QSAR_Splitted_170/mols/TrainingSet/JMC2016_07a.sdf]

string
 OpenBabel10172509163D

 69 74  0  0  0  0  0  0  0  0999 V2000
    1.0825   -1.6467   -0.9637 C   0  0  0  0  0  0  0  0  0  0  0  0
    2.1813   -2.1608   -1.5883 N   0  0  0  0  0  0  0  0  0  0  0  0
    1.8639   -3.2947   -2.2434 C   0  0  0  0  0  0  0  0  0  0  0  0
    0.5012   -3.5053   -2.0730 C   0  0  0  0  0  0  0  0  0  0  0  0
   -0.0173   -2.4628   -1.2958 C   0  0  0  0  0  0  0  0  0  0  0  0
    1.1500   -0.3722   -0.0889 C   0  0  0  0  0  0  0  0  0  0  0  0
   -1.4632   -2.5122   -0.7567 C   0  0  0  0  0  0  0  0  0  0  0  0
    3.1257   -1.5693   -1.7832 C   0  0  0  0  0  0  0  0  0  0  0  0
    3.2595   -0.2309   -1.3912 C   0  0  0  0  0  0  0  0  0  0  0  0
    4.2145    0.5979   -1.9757 C   0  0  0  0  0  0  0  0  0  0  0  0
    5.3783   -0.0011   -2.4573 C   0  0  0  0  0  0  0  0  0  0  0  0
    6.8164    0.9659   -2.7193 Cl  0  0  0  0  0  0  0  0  0  0  0  0
    5.4140   -1.3876   -2.5689 C   0  0  0  0  0  0  0  0  0  0  0  0
    4.2307   -2.1178   -2.4452 C   0  0  0  0  0  0  0  0  0  0  0  0
    2.8497   -4.3478   -2.7522 C   0  0  0  0  0  0  0  0  0  0  0  0
   -2.0417   -1.2207   -0.3023 N   0  3  0  0  0  0  0  0  0  0  0  0
   -2.5591   -0.3711   -1.3939 C   0  0  0  0  0  0  0  0  0  0  0  0
   -3.2592    0.8750   -0.7912 C   0  0  0  0  0  0  0  0  0  0  0  0
   -4.4275    0.5752    0.0718 N   0  3  0  0  0  0  0  0  0  0  0  0
   -3.2206   -1.5282    0.5009 C   0  0  0  0  0  0  0  0  0  0  0  0
   -4.0429   -0.4008    1.1055 C   0  0  0  0  0  0  0  0  0  0  0  0
   -5.2665    1.7075    0.5952 C   0  0  0  0  0  0  0  0  0  0  0  0
   -6.4770    1.3318    1.4854 C   0  0  0  0  0  0  0  0  0  0  0  0
   -5.7574    2.8041   -0.4011 C   0  0  0  0  0  0  0  0  0  0  0  0
   -6.8952    2.5714    2.3114 C   0  0  0  0  0  0  0  0  0  0  0  0
   -7.7067    0.8778    0.6612 C   0  0  0  0  0  0  0  0  0  0  0  0
   -6.1624    4.0572    0.4129 C   0  0  0  0  0  0  0  0  0  0  0  0
   -7.0023    2.3905   -1.2305 C   0  0  0  0  0  0  0  0  0  0  0  0
   -7.3293    3.7052    1.3601 C   0  0  0  0  0  0  0  0  0  0  0  0
   -8.5511    3.2447    0.5388 C   0  0  0  0  0  0  0  0  0  0  0  0
   -8.1546    2.0091   -0.2850 C   0  0  0  0  0  0  0  0  0  0  0  0
   -0.0384   -4.2976   -2.4553 H   0  0  0  0  0  0  0  0  0  0  0  0
    0.1769   -0.1537    0.2987 H   0  0  0  0  0  0  0  0  0  0  0  0
    1.4904    0.4503   -0.6826 H   0  0  0  0  0  0  0  0  0  0  0  0
    1.8294   -0.5319    0.7222 H   0  0  0  0  0  0  0  0  0  0  0  0
   -1.4784   -3.1863    0.0741 H   0  0  0  0  0  0  0  0  0  0  0  0
   -2.0662   -2.8186   -1.5858 H   0  0  0  0  0  0  0  0  0  0  0  0
    2.6403    0.1472   -0.6573 H   0  0  0  0  0  0  0  0  0  0  0  0
    4.0664    1.6166   -2.0496 H   0  0  0  0  0  0  0  0  0  0  0  0
    6.3085   -1.8724   -2.7418 H   0  0  0  0  0  0  0  0  0  0  0  0
    4.1701   -3.0676   -2.8441 H   0  0  0  0  0  0  0  0  0  0  0  0
    3.8330   -3.9275   -2.7893 H   0  0  0  0  0  0  0  0  0  0  0  0
    2.5596   -4.6638   -3.7325 H   0  0  0  0  0  0  0  0  0  0  0  0
    2.8461   -5.1888   -2.0907 H   0  0  0  0  0  0  0  0  0  0  0  0
   -1.2905   -0.7280    0.1807 H   0  0  0  0  0  0  0  0  0  0  0  0
   -3.2623   -0.9283   -1.9769 H   0  0  0  0  0  0  0  0  0  0  0  0
   -1.7479   -0.0580   -2.0174 H   0  0  0  0  0  0  0  0  0  0  0  0
   -3.5918    1.4931   -1.5988 H   0  0  0  0  0  0  0  0  0  0  0  0
   -2.5360    1.3530   -0.1639 H   0  0  0  0  0  0  0  0  0  0  0  0
   -5.1052    0.1711   -0.5746 H   0  0  0  0  0  0  0  0  0  0  0  0
   -2.8896   -2.1398    1.3141 H   0  0  0  0  0  0  0  0  0  0  0  0
   -3.8913   -1.9709   -0.2055 H   0  0  0  0  0  0  0  0  0  0  0  0
   -4.9268   -0.8095    1.5489 H   0  0  0  0  0  0  0  0  0  0  0  0
   -3.4522    0.0970    1.8459 H   0  0  0  0  0  0  0  0  0  0  0  0
   -4.4867    2.1325    1.1920 H   0  0  0  0  0  0  0  0  0  0  0  0
   -6.1699    0.5172    2.1075 H   0  0  0  0  0  0  0  0  0  0  0  0
   -4.9490    2.9764   -1.0806 H   0  0  0  0  0  0  0  0  0  0  0  0
   -6.0669    2.9008    2.9033 H   0  0  0  0  0  0  0  0  0  0  0  0
   -7.7126    2.3124    2.9515 H   0  0  0  0  0  0  0  0  0  0  0  0
   -8.5086    0.6340    1.3264 H   0  0  0  0  0  0  0  0  0  0  0  0
   -7.4425    0.0187    0.0807 H   0  0  0  0  0  0  0  0  0  0  0  0
   -6.4693    4.8330   -0.2570 H   0  0  0  0  0  0  0  0  0  0  0  0
   -5.3255    4.3918    0.9895 H   0  0  0  0  0  0  0  0  0  0  0  0
   -6.7558    1.5513   -1.8468 H   0  0  0  0  0  0  0  0  0  0  0  0
   -7.3064    3.2119   -1.8451 H   0  0  0  0  0  0  0  0  0  0  0  0
   -7.5932    4.5718    1.9295 H   0  0  0  0  0  0  0  0  0  0  0  0
   -8.8605    4.0309   -0.1177 H   0  0  0  0  0  0  0  0  0  0  0  0
   -9.3602    3.0007    1.1951 H   0  0  0  0  0  0  0  0  0  0  0  0
   -8.9915    1.6688   -0.8582 H   0  0  0  0  0  0  0  0  0  0  0  0
  1  5  2  0  0  0  0
  1  2  1  0  0  0  0
  2  3  1  0  0  0  0
  3  4  2  0  0  0  0
  4  5  1  0  0  0  0
  4 32  1  0  0  0  0
  6  1  1  0  0  0  0
  6 33  1  0  0  0  0
  6 34  1  0  0  0  0
  6 35  1  0  0  0  0
  7  5  1  0  0  0  0
  7 36  1  0  0  0  0
  7 37  1  0  0  0  0
  8  9  2  0  0  0  0
  8  2  1  0  0  0  0
  8 14  1  0  0  0  0
  9 10  1  0  0  0  0
  9 38  1  0  0  0  0
 10 11  2  0  0  0  0
 10 39  1  0  0  0  0
 11 13  1  0  0  0  0
 12 11  1  0  0  0  0
 13 14  2  0  0  0  0
 13 40  1  0  0  0  0
 14 41  1  0  0  0  0
 15  3  1  0  0  0  0
 15 42  1  0  0  0  0
 15 43  1  0  0  0  0
 15 44  1  0  0  0  0
 16 17  1  0  0  0  0
 16  7  1  0  0  0  0
 16 20  1  0  0  0  0
 16 45  1  0  0  0  0
 17 18  1  0  0  0  0
 17 46  1  0  0  0  0
 17 47  1  0  0  0  0
 18 19  1  0  0  0  0
 18 48  1  0  0  0  0
 18 49  1  0  0  0  0
 19 21  1  0  0  0  0
 19 50  1  0  0  0  0
 20 51  1  0  0  0  0
 20 52  1  0  0  0  0
 21 20  1  0  0  0  0
 21 53  1  0  0  0  0
 21 54  1  0  0  0  0
 22 19  1  0  0  0  0
 22 23  1  0  0  0  0
 22 55  1  0  0  0  0
 23 56  1  0  0  0  0
 24 22  1  0  0  0  0
 24 57  1  0  0  0  0
 25 23  1  0  0  0  0
 25 58  1  0  0  0  0
 25 59  1  0  0  0  0
 26 23  1  0  0  0  0
 26 60  1  0  0  0  0
 26 61  1  0  0  0  0
 27 24  1  0  0  0  0
 27 62  1  0  0  0  0
 27 63  1  0  0  0  0
 28 24  1  0  0  0  0
 28 64  1  0  0  0  0
 28 65  1  0  0  0  0
 29 27  1  0  0  0  0
 29 25  1  0  0  0  0
 29 66  1  0  0  0  0
 30 29  1  0  0  0  0
 30 67  1  0  0  0  0
 30 68  1  0  0  0  0
 31 26  1  0  0  0  0
 31 28  1  0  0  0  0
 31 30  1  0  0  0  0
 31 69  1  0  0  0  0
M  CHG  2  16   1  19   1
M  END
$$$$
