# Supplementary material for: Combined computational and classical medicinal chemistry procedure to disclose novel pyrrole-based compounds as potential antituberculosis agents
Source: J Comput Aided Mol Des. 2026 Apr 6;40(1):92. doi: 10.1007/s10822-026-00794-6 (PMC13053371; doi:10.1007/s10822-026-00794-6)
Supplement: Supplementary file 2 — Supplementary Material 2 [file 10822_2026_794_MOESM2_ESM.zip › Dataset.M_3-D_QSAR_Splitted_170/mols/TrainingSet/JMC2016_07b.sdf]

string
 OpenBabel10172509163D

 69 74  0  0  0  0  0  0  0  0999 V2000
    1.5889   -2.2071   -1.0654 C   0  0  0  0  0  0  0  0  0  0  0  0
    2.6367   -1.5366   -1.6164 N   0  0  0  0  0  0  0  0  0  0  0  0
    2.6933   -0.2805   -1.1132 C   0  0  0  0  0  0  0  0  0  0  0  0
    1.6258   -0.1357   -0.2325 C   0  0  0  0  0  0  0  0  0  0  0  0
    0.8805   -1.3122   -0.2507 C   0  0  0  0  0  0  0  0  0  0  0  0
    1.2868   -3.7108   -1.2141 C   0  0  0  0  0  0  0  0  0  0  0  0
   -0.3977   -1.5233    0.5811 C   0  0  0  0  0  0  0  0  0  0  0  0
    3.4766   -2.0159   -2.2024 C   0  0  0  0  0  0  0  0  0  0  0  0
    3.5377   -3.4052   -2.3679 C   0  0  0  0  0  0  0  0  0  0  0  0
    4.5220   -3.9913   -3.1638 C   0  0  0  0  0  0  0  0  0  0  0  0
    5.6772   -3.2704   -3.4570 C   0  0  0  0  0  0  0  0  0  0  0  0
    5.7260   -1.9207   -3.1209 C   0  0  0  0  0  0  0  0  0  0  0  0
    4.5674   -1.2712   -2.6784 C   0  0  0  0  0  0  0  0  0  0  0  0
    3.4649    0.9333   -1.6455 C   0  0  0  0  0  0  0  0  0  0  0  0
   -1.5772   -0.7749    0.0783 N   0  3  0  0  0  0  0  0  0  0  0  0
   -2.7568   -1.0461    0.9255 C   0  0  0  0  0  0  0  0  0  0  0  0
   -4.0099   -0.3482    0.3548 C   0  0  0  0  0  0  0  0  0  0  0  0
   -3.8501    1.1188    0.2983 N   0  3  0  0  0  0  0  0  0  0  0  0
   -1.3833    0.6882    0.0126 C   0  0  0  0  0  0  0  0  0  0  0  0
   -2.6401    1.4364   -0.4878 C   0  0  0  0  0  0  0  0  0  0  0  0
   -5.0474    1.9484   -0.0453 C   0  0  0  0  0  0  0  0  0  0  0  0
   -5.6559    2.8037    1.1019 C   0  0  0  0  0  0  0  0  0  0  0  0
   -6.2276    1.2787   -0.8040 C   0  0  0  0  0  0  0  0  0  0  0  0
   -6.5209    3.9238    0.4773 C   0  0  0  0  0  0  0  0  0  0  0  0
   -6.5811    1.9940    2.0481 C   0  0  0  0  0  0  0  0  0  0  0  0
   -7.1004    2.3858   -1.4408 C   0  0  0  0  0  0  0  0  0  0  0  0
   -7.1232    0.4419    0.1378 C   0  0  0  0  0  0  0  0  0  0  0  0
   -7.6748    3.2987   -0.3370 C   0  0  0  0  0  0  0  0  0  0  0  0
   -8.5738    2.4620    0.5958 C   0  0  0  0  0  0  0  0  0  0  0  0
   -7.7207    1.3487    1.2360 C   0  0  0  0  0  0  0  0  0  0  0  0
    4.5695    0.0540   -2.5866 F   0  0  0  0  0  0  0  0  0  0  0  0
    1.4213    0.7004    0.3368 H   0  0  0  0  0  0  0  0  0  0  0  0
    0.3977   -3.9515   -0.6696 H   0  0  0  0  0  0  0  0  0  0  0  0
    2.1068   -4.2793   -0.8275 H   0  0  0  0  0  0  0  0  0  0  0  0
    1.1461   -3.9458   -2.2485 H   0  0  0  0  0  0  0  0  0  0  0  0
   -0.2019   -1.2075    1.5845 H   0  0  0  0  0  0  0  0  0  0  0  0
   -0.6407   -2.5633    0.5158 H   0  0  0  0  0  0  0  0  0  0  0  0
    2.8440   -4.0044   -1.8939 H   0  0  0  0  0  0  0  0  0  0  0  0
    4.3958   -4.9475   -3.5310 H   0  0  0  0  0  0  0  0  0  0  0  0
    6.4811   -3.7281   -3.9145 H   0  0  0  0  0  0  0  0  0  0  0  0
    6.6138   -1.4001   -3.1977 H   0  0  0  0  0  0  0  0  0  0  0  0
    4.2409    0.6021   -2.3036 H   0  0  0  0  0  0  0  0  0  0  0  0
    3.8967    1.4689   -0.8260 H   0  0  0  0  0  0  0  0  0  0  0  0
    2.7955    1.5758   -2.1783 H   0  0  0  0  0  0  0  0  0  0  0  0
   -1.7172   -1.1077   -0.8757 H   0  0  0  0  0  0  0  0  0  0  0  0
   -2.5708   -0.6810    1.9140 H   0  0  0  0  0  0  0  0  0  0  0  0
   -2.9302   -2.1017    0.9464 H   0  0  0  0  0  0  0  0  0  0  0  0
   -4.8483   -0.5804    0.9778 H   0  0  0  0  0  0  0  0  0  0  0  0
   -4.1590   -0.7026   -0.6437 H   0  0  0  0  0  0  0  0  0  0  0  0
   -3.7307    1.4186    1.2659 H   0  0  0  0  0  0  0  0  0  0  0  0
   -0.5731    0.8962   -0.6547 H   0  0  0  0  0  0  0  0  0  0  0  0
   -1.1777    1.0311    1.0051 H   0  0  0  0  0  0  0  0  0  0  0  0
   -2.4585    2.4890   -0.4245 H   0  0  0  0  0  0  0  0  0  0  0  0
   -2.8203    1.1230   -1.4949 H   0  0  0  0  0  0  0  0  0  0  0  0
   -4.5380    2.5808   -0.7421 H   0  0  0  0  0  0  0  0  0  0  0  0
   -4.8331    3.1782    1.6743 H   0  0  0  0  0  0  0  0  0  0  0  0
   -5.8129    0.6260   -1.5436 H   0  0  0  0  0  0  0  0  0  0  0  0
   -5.9140    4.5233   -0.1686 H   0  0  0  0  0  0  0  0  0  0  0  0
   -6.9275    4.5334    1.2570 H   0  0  0  0  0  0  0  0  0  0  0  0
   -6.9967    2.6491    2.7850 H   0  0  0  0  0  0  0  0  0  0  0  0
   -6.0110    1.2267    2.5288 H   0  0  0  0  0  0  0  0  0  0  0  0
   -7.9050    1.9355   -1.9837 H   0  0  0  0  0  0  0  0  0  0  0  0
   -6.4996    2.9706   -2.1056 H   0  0  0  0  0  0  0  0  0  0  0  0
   -6.5369   -0.3284    0.5936 H   0  0  0  0  0  0  0  0  0  0  0  0
   -7.9180    0.0034   -0.4287 H   0  0  0  0  0  0  0  0  0  0  0  0
   -8.2506    4.0817   -0.7845 H   0  0  0  0  0  0  0  0  0  0  0  0
   -9.3709    2.0252    0.0312 H   0  0  0  0  0  0  0  0  0  0  0  0
   -8.9898    3.0868    1.3583 H   0  0  0  0  0  0  0  0  0  0  0  0
   -8.3357    0.7545    1.8791 H   0  0  0  0  0  0  0  0  0  0  0  0
  1  5  2  0  0  0  0
  1  2  1  0  0  0  0
  2  3  1  0  0  0  0
  3  4  2  0  0  0  0
  4  5  1  0  0  0  0
  4 32  1  0  0  0  0
  6  1  1  0  0  0  0
  6 33  1  0  0  0  0
  6 34  1  0  0  0  0
  6 35  1  0  0  0  0
  7  5  1  0  0  0  0
  7 36  1  0  0  0  0
  7 37  1  0  0  0  0
  8  9  2  0  0  0  0
  8  2  1  0  0  0  0
  8 13  1  0  0  0  0
  9 10  1  0  0  0  0
  9 38  1  0  0  0  0
 10 11  2  0  0  0  0
 10 39  1  0  0  0  0
 11 12  1  0  0  0  0
 11 40  1  0  0  0  0
 12 13  2  0  0  0  0
 12 41  1  0  0  0  0
 13 31  1  0  0  0  0
 14  3  1  0  0  0  0
 14 42  1  0  0  0  0
 14 43  1  0  0  0  0
 14 44  1  0  0  0  0
 15 16  1  0  0  0  0
 15  7  1  0  0  0  0
 15 19  1  0  0  0  0
 15 45  1  0  0  0  0
 16 17  1  0  0  0  0
 16 46  1  0  0  0  0
 16 47  1  0  0  0  0
 17 18  1  0  0  0  0
 17 48  1  0  0  0  0
 17 49  1  0  0  0  0
 18 20  1  0  0  0  0
 18 50  1  0  0  0  0
 19 51  1  0  0  0  0
 19 52  1  0  0  0  0
 20 19  1  0  0  0  0
 20 53  1  0  0  0  0
 20 54  1  0  0  0  0
 21 18  1  0  0  0  0
 21 22  1  0  0  0  0
 21 55  1  0  0  0  0
 22 56  1  0  0  0  0
 23 21  1  0  0  0  0
 23 57  1  0  0  0  0
 24 22  1  0  0  0  0
 24 58  1  0  0  0  0
 24 59  1  0  0  0  0
 25 22  1  0  0  0  0
 25 60  1  0  0  0  0
 25 61  1  0  0  0  0
 26 23  1  0  0  0  0
 26 62  1  0  0  0  0
 26 63  1  0  0  0  0
 27 23  1  0  0  0  0
 27 64  1  0  0  0  0
 27 65  1  0  0  0  0
 28 26  1  0  0  0  0
 28 24  1  0  0  0  0
 28 66  1  0  0  0  0
 29 28  1  0  0  0  0
 29 67  1  0  0  0  0
 29 68  1  0  0  0  0
 30 25  1  0  0  0  0
 30 27  1  0  0  0  0
 30 29  1  0  0  0  0
 30 69  1  0  0  0  0
M  CHG  2  15   1  18   1
M  END
$$$$
