# Supplementary material for: Combined computational and classical medicinal chemistry procedure to disclose novel pyrrole-based compounds as potential antituberculosis agents
Source: J Comput Aided Mol Des. 2026 Apr 6;40(1):92. doi: 10.1007/s10822-026-00794-6 (PMC13053371; doi:10.1007/s10822-026-00794-6)
Supplement: Supplementary file 2 — Supplementary Material 2 [file 10822_2026_794_MOESM2_ESM.zip › Dataset.M_3-D_QSAR_Splitted_170/mols/TrainingSet/JMC2016_07d.sdf]

string
 OpenBabel10172509163D

 72 77  0  0  0  0  0  0  0  0999 V2000
    1.0947   -2.3831   -1.8773 C   0  0  0  0  0  0  0  0  0  0  0  0
    2.2174   -1.7885   -1.3980 N   0  0  0  0  0  0  0  0  0  0  0  0
    1.8907   -0.8480   -0.4760 C   0  0  0  0  0  0  0  0  0  0  0  0
    0.5026   -0.8500   -0.3539 C   0  0  0  0  0  0  0  0  0  0  0  0
   -0.0052   -1.8199   -1.2171 C   0  0  0  0  0  0  0  0  0  0  0  0
    1.1054   -3.4349   -2.9998 C   0  0  0  0  0  0  0  0  0  0  0  0
   -1.5066   -2.1692   -1.2375 C   0  0  0  0  0  0  0  0  0  0  0  0
    3.2467   -1.8963   -1.8581 C   0  0  0  0  0  0  0  0  0  0  0  0
    3.8061   -3.1469   -2.1501 C   0  0  0  0  0  0  0  0  0  0  0  0
    4.8844   -3.2537   -3.0301 C   0  0  0  0  0  0  0  0  0  0  0  0
    5.7232   -2.1547   -3.2014 C   0  0  0  0  0  0  0  0  0  0  0  0
    5.3312   -0.9318   -2.6603 C   0  0  0  0  0  0  0  0  0  0  0  0
    4.0226   -0.7787   -2.1904 C   0  0  0  0  0  0  0  0  0  0  0  0
    2.8386   -0.1149    0.4790 C   0  0  0  0  0  0  0  0  0  0  0  0
   -2.4197   -1.0109   -1.1740 N   0  3  0  0  0  0  0  0  0  0  0  0
   -2.5513   -0.5247    0.2152 C   0  0  0  0  0  0  0  0  0  0  0  0
   -3.3116    0.8168    0.2478 C   0  0  0  0  0  0  0  0  0  0  0  0
   -4.6596    0.7156   -0.3506 N   0  3  0  0  0  0  0  0  0  0  0  0
   -3.7747   -1.2363   -1.7104 C   0  0  0  0  0  0  0  0  0  0  0  0
   -4.5679    0.0976   -1.6979 C   0  0  0  0  0  0  0  0  0  0  0  0
   -5.5609    1.9044   -0.1563 C   0  0  0  0  0  0  0  0  0  0  0  0
   -7.0040    1.8739   -0.7504 C   0  0  0  0  0  0  0  0  0  0  0  0
   -5.6850    2.5224    1.2670 C   0  0  0  0  0  0  0  0  0  0  0  0
   -7.5168    3.3257   -0.9007 C   0  0  0  0  0  0  0  0  0  0  0  0
   -8.0170    1.1144    0.1428 C   0  0  0  0  0  0  0  0  0  0  0  0
   -6.1840    3.9812    1.1346 C   0  0  0  0  0  0  0  0  0  0  0  0
   -6.6898    1.7643    2.1688 C   0  0  0  0  0  0  0  0  0  0  0  0
   -7.5830    4.0014    0.4839 C   0  0  0  0  0  0  0  0  0  0  0  0
   -8.5798    3.2364    1.3772 C   0  0  0  0  0  0  0  0  0  0  0  0
   -8.0921    1.7824    1.5286 C   0  0  0  0  0  0  0  0  0  0  0  0
    6.3124    0.2370   -2.5929 C   0  0  0  0  0  0  0  0  0  0  0  0
   -0.0524   -0.2403    0.2668 H   0  0  0  0  0  0  0  0  0  0  0  0
    0.1035   -3.7525   -3.2005 H   0  0  0  0  0  0  0  0  0  0  0  0
    1.6919   -4.2762   -2.6947 H   0  0  0  0  0  0  0  0  0  0  0  0
    1.5282   -3.0076   -3.8850 H   0  0  0  0  0  0  0  0  0  0  0  0
   -1.7118   -2.7995   -0.3976 H   0  0  0  0  0  0  0  0  0  0  0  0
   -1.6899   -2.6420   -2.1797 H   0  0  0  0  0  0  0  0  0  0  0  0
    3.4178   -3.9963   -1.7110 H   0  0  0  0  0  0  0  0  0  0  0  0
    5.0572   -4.1314   -3.5448 H   0  0  0  0  0  0  0  0  0  0  0  0
    6.6131   -2.2440   -3.7164 H   0  0  0  0  0  0  0  0  0  0  0  0
    3.6246    0.1679   -2.0875 H   0  0  0  0  0  0  0  0  0  0  0  0
    3.8501   -0.2707    0.1669 H   0  0  0  0  0  0  0  0  0  0  0  0
    2.7090   -0.4942    1.4711 H   0  0  0  0  0  0  0  0  0  0  0  0
    2.6186    0.9321    0.4659 H   0  0  0  0  0  0  0  0  0  0  0  0
   -1.9773   -0.3198   -1.7799 H   0  0  0  0  0  0  0  0  0  0  0  0
   -1.5763   -0.3872    0.6341 H   0  0  0  0  0  0  0  0  0  0  0  0
   -3.0986   -1.2468    0.7844 H   0  0  0  0  0  0  0  0  0  0  0  0
   -2.7476    1.5447   -0.2971 H   0  0  0  0  0  0  0  0  0  0  0  0
   -3.4303    1.0996    1.2729 H   0  0  0  0  0  0  0  0  0  0  0  0
   -5.2136    0.0610    0.2016 H   0  0  0  0  0  0  0  0  0  0  0  0
   -4.2820   -1.9580   -1.1048 H   0  0  0  0  0  0  0  0  0  0  0  0
   -3.7037   -1.5982   -2.7148 H   0  0  0  0  0  0  0  0  0  0  0  0
   -4.0817    0.7877   -2.3554 H   0  0  0  0  0  0  0  0  0  0  0  0
   -5.5661   -0.1251   -2.0123 H   0  0  0  0  0  0  0  0  0  0  0  0
   -4.9467    2.5301   -0.7696 H   0  0  0  0  0  0  0  0  0  0  0  0
   -6.9378    1.3635   -1.6885 H   0  0  0  0  0  0  0  0  0  0  0  0
   -4.7175    2.4615    1.7200 H   0  0  0  0  0  0  0  0  0  0  0  0
   -8.4935    3.3142   -1.3376 H   0  0  0  0  0  0  0  0  0  0  0  0
   -6.8472    3.8739   -1.5300 H   0  0  0  0  0  0  0  0  0  0  0  0
   -7.7003    0.0985    0.2546 H   0  0  0  0  0  0  0  0  0  0  0  0
   -8.9833    1.1419   -0.3160 H   0  0  0  0  0  0  0  0  0  0  0  0
   -5.5013    4.5356    0.5251 H   0  0  0  0  0  0  0  0  0  0  0  0
   -6.2418    4.4231    2.1074 H   0  0  0  0  0  0  0  0  0  0  0  0
   -6.7321    2.2374    3.1276 H   0  0  0  0  0  0  0  0  0  0  0  0
   -6.3671    0.7500    2.2781 H   0  0  0  0  0  0  0  0  0  0  0  0
   -7.9072    5.0151    0.3734 H   0  0  0  0  0  0  0  0  0  0  0  0
   -9.5494    3.2457    0.9247 H   0  0  0  0  0  0  0  0  0  0  0  0
   -8.6403    3.7027    2.3384 H   0  0  0  0  0  0  0  0  0  0  0  0
   -8.7791    1.2494    2.1522 H   0  0  0  0  0  0  0  0  0  0  0  0
    7.2565   -0.0662   -2.9949 H   0  0  0  0  0  0  0  0  0  0  0  0
    6.4388    0.5382   -1.5740 H   0  0  0  0  0  0  0  0  0  0  0  0
    5.9292    1.0577   -3.1625 H   0  0  0  0  0  0  0  0  0  0  0  0
  1  5  2  0  0  0  0
  1  2  1  0  0  0  0
  2  3  1  0  0  0  0
  3  4  2  0  0  0  0
  4  5  1  0  0  0  0
  4 32  1  0  0  0  0
  6  1  1  0  0  0  0
  6 33  1  0  0  0  0
  6 34  1  0  0  0  0
  6 35  1  0  0  0  0
  7  5  1  0  0  0  0
  7 36  1  0  0  0  0
  7 37  1  0  0  0  0
  8  9  2  0  0  0  0
  8  2  1  0  0  0  0
  8 13  1  0  0  0  0
  9 10  1  0  0  0  0
  9 38  1  0  0  0  0
 10 11  2  0  0  0  0
 10 39  1  0  0  0  0
 11 12  1  0  0  0  0
 11 40  1  0  0  0  0
 12 13  2  0  0  0  0
 12 31  1  0  0  0  0
 13 41  1  0  0  0  0
 14  3  1  0  0  0  0
 14 42  1  0  0  0  0
 14 43  1  0  0  0  0
 14 44  1  0  0  0  0
 15 16  1  0  0  0  0
 15  7  1  0  0  0  0
 15 19  1  0  0  0  0
 15 45  1  0  0  0  0
 16 17  1  0  0  0  0
 16 46  1  0  0  0  0
 16 47  1  0  0  0  0
 17 18  1  0  0  0  0
 17 48  1  0  0  0  0
 17 49  1  0  0  0  0
 18 20  1  0  0  0  0
 18 50  1  0  0  0  0
 19 51  1  0  0  0  0
 19 52  1  0  0  0  0
 20 19  1  0  0  0  0
 20 53  1  0  0  0  0
 20 54  1  0  0  0  0
 21 18  1  0  0  0  0
 21 22  1  0  0  0  0
 21 55  1  0  0  0  0
 22 56  1  0  0  0  0
 23 21  1  0  0  0  0
 23 57  1  0  0  0  0
 24 22  1  0  0  0  0
 24 58  1  0  0  0  0
 24 59  1  0  0  0  0
 25 22  1  0  0  0  0
 25 60  1  0  0  0  0
 25 61  1  0  0  0  0
 26 23  1  0  0  0  0
 26 62  1  0  0  0  0
 26 63  1  0  0  0  0
 27 23  1  0  0  0  0
 27 64  1  0  0  0  0
 27 65  1  0  0  0  0
 28 26  1  0  0  0  0
 28 24  1  0  0  0  0
 28 66  1  0  0  0  0
 29 28  1  0  0  0  0
 29 67  1  0  0  0  0
 29 68  1  0  0  0  0
 30 25  1  0  0  0  0
 30 27  1  0  0  0  0
 30 29  1  0  0  0  0
 30 69  1  0  0  0  0
 31 70  1  0  0  0  0
 31 71  1  0  0  0  0
 31 72  1  0  0  0  0
M  CHG  2  15   1  18   1
M  END
$$$$
