# Supplementary material for: Combined computational and classical medicinal chemistry procedure to disclose novel pyrrole-based compounds as potential antituberculosis agents
Source: J Comput Aided Mol Des. 2026 Apr 6;40(1):92. doi: 10.1007/s10822-026-00794-6 (PMC13053371; doi:10.1007/s10822-026-00794-6)
Supplement: Supplementary file 2 — Supplementary Material 2 [file 10822_2026_794_MOESM2_ESM.zip › Dataset.M_3-D_QSAR_Splitted_170/mols/TrainingSet/JMC2016_07f.sdf]

string
 OpenBabel10172509163D

 82 87  0  0  0  0  0  0  0  0999 V2000
    0.3671   -1.4854   -1.5331 C   0  0  0  0  0  0  0  0  0  0  0  0
    1.6288   -1.0238   -1.3560 N   0  0  0  0  0  0  0  0  0  0  0  0
    1.5867    0.0241   -0.4932 C   0  0  0  0  0  0  0  0  0  0  0  0
    0.2536    0.2358   -0.1226 C   0  0  0  0  0  0  0  0  0  0  0  0
   -0.5432   -0.6563   -0.8634 C   0  0  0  0  0  0  0  0  0  0  0  0
    0.0604   -2.9662   -1.7787 C   0  0  0  0  0  0  0  0  0  0  0  0
   -2.0996   -0.7582   -0.8588 C   0  0  0  0  0  0  0  0  0  0  0  0
    2.5867   -1.5473   -1.7744 C   0  0  0  0  0  0  0  0  0  0  0  0
    2.6778   -2.9327   -1.9890 C   0  0  0  0  0  0  0  0  0  0  0  0
    3.9110   -3.5752   -2.1152 C   0  0  0  0  0  0  0  0  0  0  0  0
    4.9446   -2.8638   -2.7146 C   0  0  0  0  0  0  0  0  0  0  0  0
    6.4057   -3.6651   -3.2515 Cl  0  0  0  0  0  0  0  0  0  0  0  0
    4.7879   -1.4854   -2.8267 C   0  0  0  0  0  0  0  0  0  0  0  0
    3.7744   -0.8722   -2.0860 C   0  0  0  0  0  0  0  0  0  0  0  0
    2.6823    1.0543   -0.2102 C   0  0  0  0  0  0  0  0  0  0  0  0
   -3.0065    0.0780   -0.0102 N   0  3  0  0  0  0  0  0  0  0  0  0
   -3.3269    1.3940   -0.5922 C   0  0  0  0  0  0  0  0  0  0  0  0
   -4.3656    2.1589    0.2585 C   0  0  0  0  0  0  0  0  0  0  0  0
   -5.6096    1.3732    0.4049 N   0  3  0  0  0  0  0  0  0  0  0  0
   -4.2108   -0.6023    0.5098 C   0  0  0  0  0  0  0  0  0  0  0  0
   -5.2999    0.2002    1.2462 C   0  0  0  0  0  0  0  0  0  0  0  0
   -6.8867    1.9999    0.5022 C   0  0  0  0  0  0  0  0  0  0  0  0
   -0.0591    1.1329    1.1072 C   0  0  0  0  0  0  0  0  0  0  0  0
   -7.0095    3.3858    0.6621 C   0  0  0  0  0  0  0  0  0  0  0  0
   -8.0594    1.2419    0.3725 C   0  0  0  0  0  0  0  0  0  0  0  0
   -9.3098    1.8385    0.4793 C   0  0  0  0  0  0  0  0  0  0  0  0
   -8.2637    3.9831    0.7611 C   0  0  0  0  0  0  0  0  0  0  0  0
   -9.4233    3.2115    0.6842 C   0  0  0  0  0  0  0  0  0  0  0  0
   -0.3847    0.5107    2.4115 N   0  3  0  0  0  0  0  0  0  0  0  0
    0.3082    1.1641    3.5492 C   0  0  0  0  0  0  0  0  0  0  0  0
   -0.1166   -0.9410    2.4369 C   0  0  0  0  0  0  0  0  0  0  0  0
    0.0126    0.4561    4.8978 C   0  0  0  0  0  0  0  0  0  0  0  0
   -0.6528   -1.4937    3.7739 C   0  0  0  0  0  0  0  0  0  0  0  0
    0.2768   -1.0018    4.8117 N   0  0  0  0  0  0  0  0  0  0  0  0
    1.6139   -1.5226    4.8477 C   0  0  0  0  0  0  0  0  0  0  0  0
    2.6656   -0.8031    5.4292 C   0  0  0  0  0  0  0  0  0  0  0  0
    1.9023   -2.8070    4.3644 C   0  0  0  0  0  0  0  0  0  0  0  0
    3.9201   -1.3865    5.6156 C   0  0  0  0  0  0  0  0  0  0  0  0
    3.1645   -3.3806    4.5154 C   0  0  0  0  0  0  0  0  0  0  0  0
    4.1727   -2.6854    5.1782 C   0  0  0  0  0  0  0  0  0  0  0  0
   -0.9957   -3.0981   -1.8893 H   0  0  0  0  0  0  0  0  0  0  0  0
    0.4071   -3.5448   -0.9481 H   0  0  0  0  0  0  0  0  0  0  0  0
    0.5556   -3.2899   -2.6703 H   0  0  0  0  0  0  0  0  0  0  0  0
   -2.3196   -1.7728   -0.5998 H   0  0  0  0  0  0  0  0  0  0  0  0
   -2.3242   -0.3675   -1.8293 H   0  0  0  0  0  0  0  0  0  0  0  0
    1.8114   -3.4895   -2.0550 H   0  0  0  0  0  0  0  0  0  0  0  0
    4.0500   -4.5402   -1.7769 H   0  0  0  0  0  0  0  0  0  0  0  0
    5.4043   -0.9307   -3.4410 H   0  0  0  0  0  0  0  0  0  0  0  0
    3.9032    0.0989   -1.7613 H   0  0  0  0  0  0  0  0  0  0  0  0
    3.6189    0.6887   -0.5764 H   0  0  0  0  0  0  0  0  0  0  0  0
    2.7520    1.2202    0.8446 H   0  0  0  0  0  0  0  0  0  0  0  0
    2.4421    1.9743   -0.7009 H   0  0  0  0  0  0  0  0  0  0  0  0
   -2.4299    0.2485    0.8137 H   0  0  0  0  0  0  0  0  0  0  0  0
   -3.7226    1.2508   -1.5760 H   0  0  0  0  0  0  0  0  0  0  0  0
   -2.4278    1.9735   -0.6204 H   0  0  0  0  0  0  0  0  0  0  0  0
   -4.5929    3.0890   -0.2191 H   0  0  0  0  0  0  0  0  0  0  0  0
   -3.9524    2.3290    1.2307 H   0  0  0  0  0  0  0  0  0  0  0  0
   -3.8695   -1.3539    1.1906 H   0  0  0  0  0  0  0  0  0  0  0  0
   -4.7088   -0.9277   -0.3796 H   0  0  0  0  0  0  0  0  0  0  0  0
   -6.1755   -0.4009    1.3764 H   0  0  0  0  0  0  0  0  0  0  0  0
   -4.9638    0.5021    2.2162 H   0  0  0  0  0  0  0  0  0  0  0  0
   -0.8949    1.7449    0.8392 H   0  0  0  0  0  0  0  0  0  0  0  0
    0.8709    1.6276    1.2949 H   0  0  0  0  0  0  0  0  0  0  0  0
   -6.1608    3.9712    0.7071 H   0  0  0  0  0  0  0  0  0  0  0  0
   -7.9928    0.2274    0.1954 H   0  0  0  0  0  0  0  0  0  0  0  0
  -10.1611    1.2597    0.4062 H   0  0  0  0  0  0  0  0  0  0  0  0
   -8.3357    5.0042    0.8923 H   0  0  0  0  0  0  0  0  0  0  0  0
  -10.3520    3.6517    0.7778 H   0  0  0  0  0  0  0  0  0  0  0  0
   -1.3886    0.6527    2.5231 H   0  0  0  0  0  0  0  0  0  0  0  0
   -0.0190    2.1808    3.6144 H   0  0  0  0  0  0  0  0  0  0  0  0
    1.3616    1.1056    3.3706 H   0  0  0  0  0  0  0  0  0  0  0  0
    0.9361   -1.1185    2.3652 H   0  0  0  0  0  0  0  0  0  0  0  0
   -0.5961   -1.4252    1.6120 H   0  0  0  0  0  0  0  0  0  0  0  0
   -1.0149    0.6094    5.1539 H   0  0  0  0  0  0  0  0  0  0  0  0
    0.6556    0.8719    5.6452 H   0  0  0  0  0  0  0  0  0  0  0  0
   -0.6622   -2.5635    3.7583 H   0  0  0  0  0  0  0  0  0  0  0  0
   -1.6568   -1.1735    3.9593 H   0  0  0  0  0  0  0  0  0  0  0  0
    2.5107    0.1735    5.7245 H   0  0  0  0  0  0  0  0  0  0  0  0
    1.1614   -3.3416    3.8846 H   0  0  0  0  0  0  0  0  0  0  0  0
    4.6683   -0.8503    6.0822 H   0  0  0  0  0  0  0  0  0  0  0  0
    3.3516   -4.3217    4.1354 H   0  0  0  0  0  0  0  0  0  0  0  0
    5.0919   -3.1248    5.3428 H   0  0  0  0  0  0  0  0  0  0  0  0
  1  5  2  0  0  0  0
  1  2  1  0  0  0  0
  2  3  1  0  0  0  0
  3  4  2  0  0  0  0
  4  5  1  0  0  0  0
  4 23  1  0  0  0  0
  6  1  1  0  0  0  0
  6 41  1  0  0  0  0
  6 42  1  0  0  0  0
  6 43  1  0  0  0  0
  7  5  1  0  0  0  0
  7 44  1  0  0  0  0
  7 45  1  0  0  0  0
  8  9  2  0  0  0  0
  8  2  1  0  0  0  0
  8 14  1  0  0  0  0
  9 10  1  0  0  0  0
  9 46  1  0  0  0  0
 10 11  2  0  0  0  0
 10 47  1  0  0  0  0
 11 13  1  0  0  0  0
 12 11  1  0  0  0  0
 13 14  2  0  0  0  0
 13 48  1  0  0  0  0
 14 49  1  0  0  0  0
 15  3  1  0  0  0  0
 15 50  1  0  0  0  0
 15 51  1  0  0  0  0
 15 52  1  0  0  0  0
 16 17  1  0  0  0  0
 16  7  1  0  0  0  0
 16 20  1  0  0  0  0
 16 53  1  0  0  0  0
 17 18  1  0  0  0  0
 17 54  1  0  0  0  0
 17 55  1  0  0  0  0
 18 19  1  0  0  0  0
 18 56  1  0  0  0  0
 18 57  1  0  0  0  0
 19 21  1  0  0  0  0
 20 58  1  0  0  0  0
 20 59  1  0  0  0  0
 21 20  1  0  0  0  0
 21 60  1  0  0  0  0
 21 61  1  0  0  0  0
 22 19  1  0  0  0  0
 22 24  1  0  0  0  0
 22 25  2  0  0  0  0
 23 62  1  0  0  0  0
 23 63  1  0  0  0  0
 24 64  1  0  0  0  0
 25 65  1  0  0  0  0
 26 25  1  0  0  0  0
 26 66  1  0  0  0  0
 27 24  2  0  0  0  0
 27 67  1  0  0  0  0
 28 27  1  0  0  0  0
 28 26  2  0  0  0  0
 28 68  1  0  0  0  0
 29 23  1  0  0  0  0
 29 69  1  0  0  0  0
 30 29  1  0  0  0  0
 30 70  1  0  0  0  0
 30 71  1  0  0  0  0
 31 29  1  0  0  0  0
 31 72  1  0  0  0  0
 31 73  1  0  0  0  0
 32 30  1  0  0  0  0
 32 34  1  0  0  0  0
 32 74  1  0  0  0  0
 32 75  1  0  0  0  0
 33 31  1  0  0  0  0
 33 76  1  0  0  0  0
 33 77  1  0  0  0  0
 34 33  1  0  0  0  0
 35 34  1  0  0  0  0
 36 35  2  0  0  0  0
 36 78  1  0  0  0  0
 37 35  1  0  0  0  0
 37 79  1  0  0  0  0
 38 36  1  0  0  0  0
 38 80  1  0  0  0  0
 39 37  2  0  0  0  0
 39 40  1  0  0  0  0
 39 81  1  0  0  0  0
 40 38  2  0  0  0  0
 40 82  1  0  0  0  0
M  CHG  3  16   1  19   1  29   1
M  END
$$$$
