# Supplementary material for: Combined computational and classical medicinal chemistry procedure to disclose novel pyrrole-based compounds as potential antituberculosis agents
Source: J Comput Aided Mol Des. 2026 Apr 6;40(1):92. doi: 10.1007/s10822-026-00794-6 (PMC13053371; doi:10.1007/s10822-026-00794-6)
Supplement: Supplementary file 2 — Supplementary Material 2 [file 10822_2026_794_MOESM2_ESM.zip › Dataset.M_3-D_QSAR_Splitted_170/mols/TrainingSet/JMC2016_07h.sdf]

string
 OpenBabel10172509163D

 61 64  0  0  0  0  0  0  0  0999 V2000
    0.1571   -2.1373   -1.4644 C   0  0  0  0  0  0  0  0  0  0  0  0
    1.2995   -1.4438   -1.1811 N   0  0  0  0  0  0  0  0  0  0  0  0
    1.0063   -0.5682   -0.1717 C   0  0  0  0  0  0  0  0  0  0  0  0
   -0.3335   -0.7165    0.1805 C   0  0  0  0  0  0  0  0  0  0  0  0
   -0.8830   -1.6826   -0.6471 C   0  0  0  0  0  0  0  0  0  0  0  0
   -0.0642   -3.3083   -2.4328 C   0  0  0  0  0  0  0  0  0  0  0  0
   -2.3172   -2.2249   -0.5195 C   0  0  0  0  0  0  0  0  0  0  0  0
    2.3617   -1.6292   -1.6301 C   0  0  0  0  0  0  0  0  0  0  0  0
    2.8166   -2.8510   -2.1588 C   0  0  0  0  0  0  0  0  0  0  0  0
    4.1462   -3.0908   -2.4967 C   0  0  0  0  0  0  0  0  0  0  0  0
    4.9656   -2.0097   -2.8026 C   0  0  0  0  0  0  0  0  0  0  0  0
    6.5721   -2.2529   -3.4535 Cl  0  0  0  0  0  0  0  0  0  0  0  0
    4.4939   -0.7451   -2.4646 C   0  0  0  0  0  0  0  0  0  0  0  0
    3.3588   -0.6382   -1.6665 C   0  0  0  0  0  0  0  0  0  0  0  0
    1.8232    0.5715    0.4572 C   0  0  0  0  0  0  0  0  0  0  0  0
   -3.3296   -1.1479   -0.6004 N   0  3  0  0  0  0  0  0  0  0  0  0
   -4.4854   -1.4788    0.2565 C   0  0  0  0  0  0  0  0  0  0  0  0
   -5.5147   -0.3311    0.3382 C   0  0  0  0  0  0  0  0  0  0  0  0
   -4.9410    0.9711    0.7555 N   0  3  0  0  0  0  0  0  0  0  0  0
   -2.7487    0.1427   -0.1896 C   0  0  0  0  0  0  0  0  0  0  0  0
   -3.8138    1.2580   -0.1603 C   0  0  0  0  0  0  0  0  0  0  0  0
   -5.9319    2.0882    0.9118 C   0  0  0  0  0  0  0  0  0  0  0  0
   -7.4022    1.6699    0.6264 C   0  0  0  0  0  0  0  0  0  0  0  0
   -5.5966    3.3478    0.0642 C   0  0  0  0  0  0  0  0  0  0  0  0
   -6.6269    4.4825    0.2259 C   0  0  0  0  0  0  0  0  0  0  0  0
   -8.4057    2.8304    0.7787 C   0  0  0  0  0  0  0  0  0  0  0  0
   -8.0242    3.9777   -0.1729 C   0  0  0  0  0  0  0  0  0  0  0  0
   -0.8280   -0.1996    0.9243 H   0  0  0  0  0  0  0  0  0  0  0  0
   -1.0910   -3.6076   -2.4018 H   0  0  0  0  0  0  0  0  0  0  0  0
    0.5560   -4.1313   -2.1449 H   0  0  0  0  0  0  0  0  0  0  0  0
    0.1882   -3.0020   -3.4265 H   0  0  0  0  0  0  0  0  0  0  0  0
   -2.4158   -2.7208    0.4235 H   0  0  0  0  0  0  0  0  0  0  0  0
   -2.4879   -2.8990   -1.3327 H   0  0  0  0  0  0  0  0  0  0  0  0
    2.1302   -3.6079   -2.3036 H   0  0  0  0  0  0  0  0  0  0  0  0
    4.5168   -4.0537   -2.5197 H   0  0  0  0  0  0  0  0  0  0  0  0
    4.9788    0.1015   -2.8009 H   0  0  0  0  0  0  0  0  0  0  0  0
    3.2442    0.2018   -1.0780 H   0  0  0  0  0  0  0  0  0  0  0  0
    2.8246    0.5421    0.0813 H   0  0  0  0  0  0  0  0  0  0  0  0
    1.8380    0.4550    1.5207 H   0  0  0  0  0  0  0  0  0  0  0  0
    1.3759    1.5109    0.2075 H   0  0  0  0  0  0  0  0  0  0  0  0
   -3.6422   -1.0675   -1.5680 H   0  0  0  0  0  0  0  0  0  0  0  0
   -4.1303   -1.6910    1.2433 H   0  0  0  0  0  0  0  0  0  0  0  0
   -4.9777   -2.3240   -0.1772 H   0  0  0  0  0  0  0  0  0  0  0  0
   -6.2696   -0.6070    1.0445 H   0  0  0  0  0  0  0  0  0  0  0  0
   -5.9017   -0.1942   -0.6499 H   0  0  0  0  0  0  0  0  0  0  0  0
   -4.5975    0.8993    1.7132 H   0  0  0  0  0  0  0  0  0  0  0  0
   -1.9798    0.4142   -0.8824 H   0  0  0  0  0  0  0  0  0  0  0  0
   -2.3504    0.0327    0.7974 H   0  0  0  0  0  0  0  0  0  0  0  0
   -3.3445    2.1669    0.1538 H   0  0  0  0  0  0  0  0  0  0  0  0
   -4.2201    1.3326   -1.1474 H   0  0  0  0  0  0  0  0  0  0  0  0
   -5.8450    2.3406    1.9480 H   0  0  0  0  0  0  0  0  0  0  0  0
   -7.6737    0.8938    1.3111 H   0  0  0  0  0  0  0  0  0  0  0  0
   -7.4473    1.3428   -0.3914 H   0  0  0  0  0  0  0  0  0  0  0  0
   -5.5626    3.0642   -0.9670 H   0  0  0  0  0  0  0  0  0  0  0  0
   -4.6558    3.7219    0.4104 H   0  0  0  0  0  0  0  0  0  0  0  0
   -6.3528    5.3036   -0.4031 H   0  0  0  0  0  0  0  0  0  0  0  0
   -6.6444    4.8012    1.2472 H   0  0  0  0  0  0  0  0  0  0  0  0
   -8.3879    3.1852    1.7880 H   0  0  0  0  0  0  0  0  0  0  0  0
   -9.3880    2.4822    0.5362 H   0  0  0  0  0  0  0  0  0  0  0  0
   -8.0073    3.6220   -1.1819 H   0  0  0  0  0  0  0  0  0  0  0  0
   -8.7392    4.7707   -0.1039 H   0  0  0  0  0  0  0  0  0  0  0  0
  1  5  2  0  0  0  0
  1  2  1  0  0  0  0
  2  3  1  0  0  0  0
  3  4  2  0  0  0  0
  4  5  1  0  0  0  0
  4 28  1  0  0  0  0
  6  1  1  0  0  0  0
  6 29  1  0  0  0  0
  6 30  1  0  0  0  0
  6 31  1  0  0  0  0
  7  5  1  0  0  0  0
  7 32  1  0  0  0  0
  7 33  1  0  0  0  0
  8  9  2  0  0  0  0
  8  2  1  0  0  0  0
  8 14  1  0  0  0  0
  9 10  1  0  0  0  0
  9 34  1  0  0  0  0
 10 11  2  0  0  0  0
 10 35  1  0  0  0  0
 11 13  1  0  0  0  0
 12 11  1  0  0  0  0
 13 14  2  0  0  0  0
 13 36  1  0  0  0  0
 14 37  1  0  0  0  0
 15  3  1  0  0  0  0
 15 38  1  0  0  0  0
 15 39  1  0  0  0  0
 15 40  1  0  0  0  0
 16 17  1  0  0  0  0
 16  7  1  0  0  0  0
 16 20  1  0  0  0  0
 16 41  1  0  0  0  0
 17 18  1  0  0  0  0
 17 42  1  0  0  0  0
 17 43  1  0  0  0  0
 18 19  1  0  0  0  0
 18 44  1  0  0  0  0
 18 45  1  0  0  0  0
 19 21  1  0  0  0  0
 19 46  1  0  0  0  0
 20 47  1  0  0  0  0
 20 48  1  0  0  0  0
 21 20  1  0  0  0  0
 21 49  1  0  0  0  0
 21 50  1  0  0  0  0
 22 19  1  0  0  0  0
 22 23  1  0  0  0  0
 22 24  1  0  0  0  0
 22 51  1  0  0  0  0
 23 52  1  0  0  0  0
 23 53  1  0  0  0  0
 24 54  1  0  0  0  0
 24 55  1  0  0  0  0
 25 24  1  0  0  0  0
 25 56  1  0  0  0  0
 25 57  1  0  0  0  0
 26 23  1  0  0  0  0
 26 58  1  0  0  0  0
 26 59  1  0  0  0  0
 27 25  1  0  0  0  0
 27 26  1  0  0  0  0
 27 60  1  0  0  0  0
 27 61  1  0  0  0  0
M  CHG  2  16   1  19   1
M  END
$$$$
