# Supplementary material for: Combined computational and classical medicinal chemistry procedure to disclose novel pyrrole-based compounds as potential antituberculosis agents
Source: J Comput Aided Mol Des. 2026 Apr 6;40(1):92. doi: 10.1007/s10822-026-00794-6 (PMC13053371; doi:10.1007/s10822-026-00794-6)
Supplement: Supplementary file 2 — Supplementary Material 2 [file 10822_2026_794_MOESM2_ESM.zip › Dataset.M_3-D_QSAR_Splitted_170/mols/TrainingSet/JMC2016_07i.sdf]

string
 OpenBabel10172509163D

 69 74  0  0  0  0  0  0  0  0999 V2000
    0.5726   -2.3691   -1.6284 C   0  0  0  0  0  0  0  0  0  0  0  0
    1.6417   -1.5994   -1.2927 N   0  0  0  0  0  0  0  0  0  0  0  0
    1.2874   -0.7234   -0.3228 C   0  0  0  0  0  0  0  0  0  0  0  0
   -0.0606   -0.9303   -0.0416 C   0  0  0  0  0  0  0  0  0  0  0  0
   -0.5324   -1.9226   -0.8960 C   0  0  0  0  0  0  0  0  0  0  0  0
    0.5869   -3.5964   -2.5584 C   0  0  0  0  0  0  0  0  0  0  0  0
   -1.9435   -2.5466   -0.8212 C   0  0  0  0  0  0  0  0  0  0  0  0
    2.6817   -1.6846   -1.7416 C   0  0  0  0  0  0  0  0  0  0  0  0
    3.4870   -0.5570   -1.9847 C   0  0  0  0  0  0  0  0  0  0  0  0
    4.8264   -0.7060   -2.3424 C   0  0  0  0  0  0  0  0  0  0  0  0
    5.2842   -1.9306   -2.8237 C   0  0  0  0  0  0  0  0  0  0  0  0
    6.9225   -2.1070   -3.4160 Cl  0  0  0  0  0  0  0  0  0  0  0  0
    4.4350   -3.0328   -2.7658 C   0  0  0  0  0  0  0  0  0  0  0  0
    3.2387   -2.9321   -2.0543 C   0  0  0  0  0  0  0  0  0  0  0  0
    2.0745    0.4581    0.2626 C   0  0  0  0  0  0  0  0  0  0  0  0
   -3.0659   -1.5775   -0.8221 N   0  3  0  0  0  0  0  0  0  0  0  0
   -3.9739   -1.7464    0.3242 C   0  0  0  0  0  0  0  0  0  0  0  0
   -5.1551   -0.7568    0.2875 C   0  0  0  0  0  0  0  0  0  0  0  0
   -4.7162    0.6587    0.2285 N   0  3  0  0  0  0  0  0  0  0  0  0
   -2.6157   -0.1774   -0.9091 C   0  0  0  0  0  0  0  0  0  0  0  0
   -3.8215    0.7886   -0.9481 C   0  0  0  0  0  0  0  0  0  0  0  0
   -5.8078    1.6861    0.3527 C   0  0  0  0  0  0  0  0  0  0  0  0
   -7.2119    1.0517    0.5695 C   0  0  0  0  0  0  0  0  0  0  0  0
   -5.9087    2.6089   -0.8949 C   0  0  0  0  0  0  0  0  0  0  0  0
   -5.5333    2.5987    1.5794 C   0  0  0  0  0  0  0  0  0  0  0  0
   -6.6357    3.6724    1.7418 C   0  0  0  0  0  0  0  0  0  0  0  0
   -8.0070    2.9976    1.9475 C   0  0  0  0  0  0  0  0  0  0  0  0
   -6.6941    4.5615    0.4837 C   0  0  0  0  0  0  0  0  0  0  0  0
   -7.0115    3.6740   -0.7370 C   0  0  0  0  0  0  0  0  0  0  0  0
   -8.3746    2.9821   -0.5538 C   0  0  0  0  0  0  0  0  0  0  0  0
   -8.3140    2.1181    0.7193 C   0  0  0  0  0  0  0  0  0  0  0  0
   -0.6133   -0.4345    0.6751 H   0  0  0  0  0  0  0  0  0  0  0  0
   -0.4020   -3.9978   -2.6344 H   0  0  0  0  0  0  0  0  0  0  0  0
    1.2438   -4.3399   -2.1577 H   0  0  0  0  0  0  0  0  0  0  0  0
    0.9289   -3.3042   -3.5293 H   0  0  0  0  0  0  0  0  0  0  0  0
   -2.0036   -3.1211    0.0795 H   0  0  0  0  0  0  0  0  0  0  0  0
   -2.0562   -3.1307   -1.7106 H   0  0  0  0  0  0  0  0  0  0  0  0
    3.0829    0.3886   -1.8975 H   0  0  0  0  0  0  0  0  0  0  0  0
    5.4775    0.0894   -2.2508 H   0  0  0  0  0  0  0  0  0  0  0  0
    4.6871   -3.9125   -3.2428 H   0  0  0  0  0  0  0  0  0  0  0  0
    2.7551   -3.7924   -1.7527 H   0  0  0  0  0  0  0  0  0  0  0  0
    3.0858    0.4201   -0.0849 H   0  0  0  0  0  0  0  0  0  0  0  0
    2.0621    0.4006    1.3310 H   0  0  0  0  0  0  0  0  0  0  0  0
    1.6241    1.3768   -0.0504 H   0  0  0  0  0  0  0  0  0  0  0  0
   -3.5906   -1.7919   -1.6701 H   0  0  0  0  0  0  0  0  0  0  0  0
   -3.4212   -1.5888    1.2267 H   0  0  0  0  0  0  0  0  0  0  0  0
   -4.3760   -2.7369    0.2793 H   0  0  0  0  0  0  0  0  0  0  0  0
   -5.7450   -0.8955    1.1693 H   0  0  0  0  0  0  0  0  0  0  0  0
   -5.7167   -0.9577   -0.6009 H   0  0  0  0  0  0  0  0  0  0  0  0
   -4.1901    0.8897    1.0712 H   0  0  0  0  0  0  0  0  0  0  0  0
   -2.0363   -0.0505   -1.7996 H   0  0  0  0  0  0  0  0  0  0  0  0
   -2.0264    0.0464   -0.0445 H   0  0  0  0  0  0  0  0  0  0  0  0
   -3.4517    1.7920   -0.9844 H   0  0  0  0  0  0  0  0  0  0  0  0
   -4.3988    0.5400   -1.8140 H   0  0  0  0  0  0  0  0  0  0  0  0
   -7.1871    0.4544    1.4569 H   0  0  0  0  0  0  0  0  0  0  0  0
   -7.4419    0.4594   -0.2914 H   0  0  0  0  0  0  0  0  0  0  0  0
   -6.1290    2.0079   -1.7523 H   0  0  0  0  0  0  0  0  0  0  0  0
   -4.9732    3.1158   -1.0078 H   0  0  0  0  0  0  0  0  0  0  0  0
   -4.5898    3.0857    1.4469 H   0  0  0  0  0  0  0  0  0  0  0  0
   -5.5253    1.9884    2.4583 H   0  0  0  0  0  0  0  0  0  0  0  0
   -6.4029    4.2738    2.5957 H   0  0  0  0  0  0  0  0  0  0  0  0
   -8.7644    3.7460    2.0528 H   0  0  0  0  0  0  0  0  0  0  0  0
   -7.9881    2.3953    2.8317 H   0  0  0  0  0  0  0  0  0  0  0  0
   -5.7505    5.0454    0.3410 H   0  0  0  0  0  0  0  0  0  0  0  0
   -7.4537    5.3062    0.5994 H   0  0  0  0  0  0  0  0  0  0  0  0
   -7.0505    4.2867   -1.6133 H   0  0  0  0  0  0  0  0  0  0  0  0
   -8.5823    2.3628   -1.4013 H   0  0  0  0  0  0  0  0  0  0  0  0
   -9.1495    3.7145   -0.4645 H   0  0  0  0  0  0  0  0  0  0  0  0
   -9.2622    1.6418    0.8572 H   0  0  0  0  0  0  0  0  0  0  0  0
  1  5  2  0  0  0  0
  1  2  1  0  0  0  0
  2  3  1  0  0  0  0
  3  4  2  0  0  0  0
  4  5  1  0  0  0  0
  4 32  1  0  0  0  0
  6  1  1  0  0  0  0
  6 33  1  0  0  0  0
  6 34  1  0  0  0  0
  6 35  1  0  0  0  0
  7  5  1  0  0  0  0
  7 36  1  0  0  0  0
  7 37  1  0  0  0  0
  8  9  2  0  0  0  0
  8  2  1  0  0  0  0
  8 14  1  0  0  0  0
  9 10  1  0  0  0  0
  9 38  1  0  0  0  0
 10 11  2  0  0  0  0
 10 39  1  0  0  0  0
 11 13  1  0  0  0  0
 12 11  1  0  0  0  0
 13 14  2  0  0  0  0
 13 40  1  0  0  0  0
 14 41  1  0  0  0  0
 15  3  1  0  0  0  0
 15 42  1  0  0  0  0
 15 43  1  0  0  0  0
 15 44  1  0  0  0  0
 16 17  1  0  0  0  0
 16  7  1  0  0  0  0
 16 20  1  0  0  0  0
 16 45  1  0  0  0  0
 17 18  1  0  0  0  0
 17 46  1  0  0  0  0
 17 47  1  0  0  0  0
 18 19  1  0  0  0  0
 18 48  1  0  0  0  0
 18 49  1  0  0  0  0
 19 21  1  0  0  0  0
 19 50  1  0  0  0  0
 20 51  1  0  0  0  0
 20 52  1  0  0  0  0
 21 20  1  0  0  0  0
 21 53  1  0  0  0  0
 21 54  1  0  0  0  0
 22 19  1  0  0  0  0
 22 23  1  0  0  0  0
 22 24  1  0  0  0  0
 22 25  1  0  0  0  0
 23 55  1  0  0  0  0
 23 56  1  0  0  0  0
 24 57  1  0  0  0  0
 24 58  1  0  0  0  0
 25 59  1  0  0  0  0
 25 60  1  0  0  0  0
 26 25  1  0  0  0  0
 26 61  1  0  0  0  0
 27 26  1  0  0  0  0
 27 62  1  0  0  0  0
 27 63  1  0  0  0  0
 28 26  1  0  0  0  0
 28 64  1  0  0  0  0
 28 65  1  0  0  0  0
 29 28  1  0  0  0  0
 29 24  1  0  0  0  0
 29 66  1  0  0  0  0
 30 29  1  0  0  0  0
 30 67  1  0  0  0  0
 30 68  1  0  0  0  0
 31 23  1  0  0  0  0
 31 27  1  0  0  0  0
 31 30  1  0  0  0  0
 31 69  1  0  0  0  0
M  CHG  2  16   1  19   1
M  END
$$$$
