# Supplementary material for: Combined computational and classical medicinal chemistry procedure to disclose novel pyrrole-based compounds as potential antituberculosis agents
Source: J Comput Aided Mol Des. 2026 Apr 6;40(1):92. doi: 10.1007/s10822-026-00794-6 (PMC13053371; doi:10.1007/s10822-026-00794-6)
Supplement: Supplementary file 2 — Supplementary Material 2 [file 10822_2026_794_MOESM2_ESM.zip › Dataset.M_3-D_QSAR_Splitted_170/mols/TrainingSet/JMC2016_07j.sdf]

string
 OpenBabel10172509163D

 61 65  0  0  0  0  0  0  0  0999 V2000
   -0.2421   -1.9139   -1.5658 C   0  0  0  0  0  0  0  0  0  0  0  0
    0.8970   -1.3827   -1.0684 N   0  0  0  0  0  0  0  0  0  0  0  0
    0.6922   -0.6570    0.0634 C   0  0  0  0  0  0  0  0  0  0  0  0
   -0.6868   -0.7783    0.2886 C   0  0  0  0  0  0  0  0  0  0  0  0
   -1.2779   -1.5737   -0.6944 C   0  0  0  0  0  0  0  0  0  0  0  0
   -0.3529   -2.5369   -2.9666 C   0  0  0  0  0  0  0  0  0  0  0  0
   -2.7949   -1.7837   -0.8541 C   0  0  0  0  0  0  0  0  0  0  0  0
    1.8861   -1.6279   -1.5123 C   0  0  0  0  0  0  0  0  0  0  0  0
    2.6448   -2.6754   -0.9897 C   0  0  0  0  0  0  0  0  0  0  0  0
    3.7541   -3.1061   -1.7199 C   0  0  0  0  0  0  0  0  0  0  0  0
    4.4179   -2.1962   -2.5414 C   0  0  0  0  0  0  0  0  0  0  0  0
    6.0010   -2.5762   -3.1826 Cl  0  0  0  0  0  0  0  0  0  0  0  0
    3.8360   -0.9510   -2.7758 C   0  0  0  0  0  0  0  0  0  0  0  0
    2.5014   -0.7542   -2.4175 C   0  0  0  0  0  0  0  0  0  0  0  0
    1.6052    0.2292    0.8708 C   0  0  0  0  0  0  0  0  0  0  0  0
   -3.6624   -0.7894   -0.1767 N   0  3  0  0  0  0  0  0  0  0  0  0
   -3.5655    0.5656   -0.7383 C   0  0  0  0  0  0  0  0  0  0  0  0
   -4.4051    1.6102    0.0080 C   0  0  0  0  0  0  0  0  0  0  0  0
   -5.8322    1.2308    0.0306 N   0  3  0  0  0  0  0  0  0  0  0  0
   -5.0794   -1.1822   -0.1827 C   0  0  0  0  0  0  0  0  0  0  0  0
   -5.9266   -0.1426    0.5800 C   0  0  0  0  0  0  0  0  0  0  0  0
   -6.7641    2.2182    0.4617 C   0  0  0  0  0  0  0  0  0  0  0  0
   -6.3413    3.4911    0.8552 C   0  0  0  0  0  0  0  0  0  0  0  0
   -8.1308    1.9307    0.5522 C   0  0  0  0  0  0  0  0  0  0  0  0
   -9.0393    2.8777    1.0209 C   0  0  0  0  0  0  0  0  0  0  0  0
   -7.2315    4.4218    1.3881 C   0  0  0  0  0  0  0  0  0  0  0  0
   -8.5849    4.1196    1.4697 C   0  0  0  0  0  0  0  0  0  0  0  0
    1.2199    1.0020    1.9782 C   0  0  0  0  0  0  0  0  0  0  0  0
    2.9604    0.3336    0.5236 C   0  0  0  0  0  0  0  0  0  0  0  0
    2.1343    1.7172    2.7562 C   0  0  0  0  0  0  0  0  0  0  0  0
    3.8287    1.2336    1.1476 C   0  0  0  0  0  0  0  0  0  0  0  0
    3.4233    1.9332    2.2807 C   0  0  0  0  0  0  0  0  0  0  0  0
    4.4157    3.2102    2.9551 Cl  0  0  0  0  0  0  0  0  0  0  0  0
   -1.1945   -0.3399    1.0729 H   0  0  0  0  0  0  0  0  0  0  0  0
   -1.3523   -2.8851   -3.1240 H   0  0  0  0  0  0  0  0  0  0  0  0
    0.3278   -3.3586   -3.0464 H   0  0  0  0  0  0  0  0  0  0  0  0
   -0.1113   -1.8007   -3.7045 H   0  0  0  0  0  0  0  0  0  0  0  0
   -3.0351   -2.7496   -0.4614 H   0  0  0  0  0  0  0  0  0  0  0  0
   -2.9932   -1.6755   -1.9000 H   0  0  0  0  0  0  0  0  0  0  0  0
    2.3941   -3.1180   -0.0918 H   0  0  0  0  0  0  0  0  0  0  0  0
    4.0779   -4.0837   -1.6525 H   0  0  0  0  0  0  0  0  0  0  0  0
    4.3822   -0.1886   -3.2064 H   0  0  0  0  0  0  0  0  0  0  0  0
    1.9691    0.0336   -2.8188 H   0  0  0  0  0  0  0  0  0  0  0  0
   -3.3075   -0.7716    0.7794 H   0  0  0  0  0  0  0  0  0  0  0  0
   -3.8953    0.5328   -1.7557 H   0  0  0  0  0  0  0  0  0  0  0  0
   -2.5428    0.8668   -0.6470 H   0  0  0  0  0  0  0  0  0  0  0  0
   -4.3029    2.5555   -0.4827 H   0  0  0  0  0  0  0  0  0  0  0  0
   -4.0540    1.6692    1.0170 H   0  0  0  0  0  0  0  0  0  0  0  0
   -5.1830   -2.1368    0.2894 H   0  0  0  0  0  0  0  0  0  0  0  0
   -5.4217   -1.2348   -1.1951 H   0  0  0  0  0  0  0  0  0  0  0  0
   -6.9507   -0.4504    0.5429 H   0  0  0  0  0  0  0  0  0  0  0  0
   -5.5444   -0.1039    1.5787 H   0  0  0  0  0  0  0  0  0  0  0  0
   -5.3474    3.7476    0.7487 H   0  0  0  0  0  0  0  0  0  0  0  0
   -8.4722    0.9997    0.2664 H   0  0  0  0  0  0  0  0  0  0  0  0
  -10.0482    2.6612    1.0364 H   0  0  0  0  0  0  0  0  0  0  0  0
   -6.8854    5.3349    1.7219 H   0  0  0  0  0  0  0  0  0  0  0  0
   -9.2490    4.8071    1.8587 H   0  0  0  0  0  0  0  0  0  0  0  0
    0.2194    1.0435    2.2280 H   0  0  0  0  0  0  0  0  0  0  0  0
    3.3304   -0.2776   -0.2211 H   0  0  0  0  0  0  0  0  0  0  0  0
    1.8543    2.0835    3.6795 H   0  0  0  0  0  0  0  0  0  0  0  0
    4.7762    1.3804    0.7660 H   0  0  0  0  0  0  0  0  0  0  0  0
  1  5  2  0  0  0  0
  1  2  1  0  0  0  0
  2  3  1  0  0  0  0
  3  4  2  0  0  0  0
  4  5  1  0  0  0  0
  4 34  1  0  0  0  0
  6  1  1  0  0  0  0
  6 35  1  0  0  0  0
  6 36  1  0  0  0  0
  6 37  1  0  0  0  0
  7  5  1  0  0  0  0
  7 38  1  0  0  0  0
  7 39  1  0  0  0  0
  8  9  2  0  0  0  0
  8  2  1  0  0  0  0
  8 14  1  0  0  0  0
  9 10  1  0  0  0  0
  9 40  1  0  0  0  0
 10 11  2  0  0  0  0
 10 41  1  0  0  0  0
 11 13  1  0  0  0  0
 12 11  1  0  0  0  0
 13 14  2  0  0  0  0
 13 42  1  0  0  0  0
 14 43  1  0  0  0  0
 15  3  1  0  0  0  0
 15 28  2  0  0  0  0
 15 29  1  0  0  0  0
 16 17  1  0  0  0  0
 16  7  1  0  0  0  0
 16 20  1  0  0  0  0
 16 44  1  0  0  0  0
 17 18  1  0  0  0  0
 17 45  1  0  0  0  0
 17 46  1  0  0  0  0
 18 19  1  0  0  0  0
 18 47  1  0  0  0  0
 18 48  1  0  0  0  0
 19 21  1  0  0  0  0
 20 49  1  0  0  0  0
 20 50  1  0  0  0  0
 21 20  1  0  0  0  0
 21 51  1  0  0  0  0
 21 52  1  0  0  0  0
 22 19  1  0  0  0  0
 22 23  2  0  0  0  0
 22 24  1  0  0  0  0
 23 53  1  0  0  0  0
 24 54  1  0  0  0  0
 25 24  2  0  0  0  0
 25 55  1  0  0  0  0
 26 23  1  0  0  0  0
 26 56  1  0  0  0  0
 27 26  2  0  0  0  0
 27 25  1  0  0  0  0
 27 57  1  0  0  0  0
 28 58  1  0  0  0  0
 29 59  1  0  0  0  0
 30 28  1  0  0  0  0
 30 60  1  0  0  0  0
 31 29  2  0  0  0  0
 31 61  1  0  0  0  0
 32 31  1  0  0  0  0
 32 30  2  0  0  0  0
 33 32  1  0  0  0  0
M  CHG  2  16   1  19   1
M  END
$$$$
