# Supplementary material for: Combined computational and classical medicinal chemistry procedure to disclose novel pyrrole-based compounds as potential antituberculosis agents
Source: J Comput Aided Mol Des. 2026 Apr 6;40(1):92. doi: 10.1007/s10822-026-00794-6 (PMC13053371; doi:10.1007/s10822-026-00794-6)
Supplement: Supplementary file 2 — Supplementary Material 2 [file 10822_2026_794_MOESM2_ESM.zip › Dataset.M_3-D_QSAR_Splitted_170/mols/TrainingSet/JMC2016_07k.sdf]

string
 OpenBabel10172509163D

 76 82  0  0  0  0  0  0  0  0999 V2000
   -0.0102   -0.6147   -0.2833 C   0  0  0  0  0  0  0  0  0  0  0  0
    1.3235   -0.5855   -0.5148 N   0  0  0  0  0  0  0  0  0  0  0  0
    1.7364   -1.6544   -1.2471 C   0  0  0  0  0  0  0  0  0  0  0  0
    0.5893   -2.4444   -1.4068 C   0  0  0  0  0  0  0  0  0  0  0  0
   -0.5144   -1.7866   -0.8621 C   0  0  0  0  0  0  0  0  0  0  0  0
   -0.7406    0.4356    0.5808 C   0  0  0  0  0  0  0  0  0  0  0  0
   -1.9608   -2.2711   -1.1083 C   0  0  0  0  0  0  0  0  0  0  0  0
    2.0101    0.1014    0.0376 C   0  0  0  0  0  0  0  0  0  0  0  0
    1.7710    0.4203    1.3790 C   0  0  0  0  0  0  0  0  0  0  0  0
    2.7878    0.9806    2.1527 C   0  0  0  0  0  0  0  0  0  0  0  0
    3.7858    1.7038    1.5032 C   0  0  0  0  0  0  0  0  0  0  0  0
    4.8661    2.7401    2.4096 Cl  0  0  0  0  0  0  0  0  0  0  0  0
    3.8772    1.6141    0.1146 C   0  0  0  0  0  0  0  0  0  0  0  0
    3.1763    0.6044   -0.5496 C   0  0  0  0  0  0  0  0  0  0  0  0
    3.0416   -1.9160   -1.9230 C   0  0  0  0  0  0  0  0  0  0  0  0
   -3.0466   -1.3292   -0.7560 N   0  3  0  0  0  0  0  0  0  0  0  0
   -2.6280    0.0064   -0.2889 C   0  0  0  0  0  0  0  0  0  0  0  0
   -3.8817    0.9186   -0.2072 C   0  0  0  0  0  0  0  0  0  0  0  0
   -4.9412    0.3737    0.6737 N   0  3  0  0  0  0  0  0  0  0  0  0
   -3.9703   -1.8565    0.2711 C   0  0  0  0  0  0  0  0  0  0  0  0
   -5.2721   -1.0140    0.2844 C   0  0  0  0  0  0  0  0  0  0  0  0
   -6.0372    1.3395    1.0018 C   0  0  0  0  0  0  0  0  0  0  0  0
   -5.7039    2.8553    1.0913 C   0  0  0  0  0  0  0  0  0  0  0  0
   -7.3777    1.1977    0.2274 C   0  0  0  0  0  0  0  0  0  0  0  0
   -6.8056    3.5529    1.9237 C   0  0  0  0  0  0  0  0  0  0  0  0
   -5.6509    3.5218   -0.3013 C   0  0  0  0  0  0  0  0  0  0  0  0
   -8.4918    1.8774    1.0581 C   0  0  0  0  0  0  0  0  0  0  0  0
   -7.3555    1.8845   -1.1617 C   0  0  0  0  0  0  0  0  0  0  0  0
   -8.1725    3.3792    1.2288 C   0  0  0  0  0  0  0  0  0  0  0  0
   -8.1202    4.0588   -0.1543 C   0  0  0  0  0  0  0  0  0  0  0  0
   -7.0208    3.3812   -0.9992 C   0  0  0  0  0  0  0  0  0  0  0  0
    3.1150   -2.8350   -2.9790 C   0  0  0  0  0  0  0  0  0  0  0  0
    4.2181   -1.2187   -1.6169 C   0  0  0  0  0  0  0  0  0  0  0  0
    4.3101   -3.0646   -3.6659 C   0  0  0  0  0  0  0  0  0  0  0  0
    5.4493   -1.5777   -2.1629 C   0  0  0  0  0  0  0  0  0  0  0  0
    5.4924   -2.4657   -3.2383 C   0  0  0  0  0  0  0  0  0  0  0  0
    6.9714   -2.6614   -4.1542 Cl  0  0  0  0  0  0  0  0  0  0  0  0
    0.5648   -3.3719   -1.8587 H   0  0  0  0  0  0  0  0  0  0  0  0
   -1.7845    0.2037    0.6175 H   0  0  0  0  0  0  0  0  0  0  0  0
   -0.6058    1.4065    0.1518 H   0  0  0  0  0  0  0  0  0  0  0  0
   -0.3378    0.4245    1.5720 H   0  0  0  0  0  0  0  0  0  0  0  0
   -2.1061   -3.1625   -0.5346 H   0  0  0  0  0  0  0  0  0  0  0  0
   -2.0364   -2.4037   -2.1674 H   0  0  0  0  0  0  0  0  0  0  0  0
    0.8438    0.2413    1.7954 H   0  0  0  0  0  0  0  0  0  0  0  0
    2.8003    0.8626    3.1779 H   0  0  0  0  0  0  0  0  0  0  0  0
    4.4551    2.2849   -0.4156 H   0  0  0  0  0  0  0  0  0  0  0  0
    3.5115    0.2374   -1.4540 H   0  0  0  0  0  0  0  0  0  0  0  0
   -3.5061   -1.2263   -1.6608 H   0  0  0  0  0  0  0  0  0  0  0  0
   -1.9227    0.4240   -0.9767 H   0  0  0  0  0  0  0  0  0  0  0  0
   -2.1690   -0.0708    0.6745 H   0  0  0  0  0  0  0  0  0  0  0  0
   -4.2837    1.0338   -1.1921 H   0  0  0  0  0  0  0  0  0  0  0  0
   -3.5694    1.8531    0.2101 H   0  0  0  0  0  0  0  0  0  0  0  0
   -4.5835    0.2632    1.6225 H   0  0  0  0  0  0  0  0  0  0  0  0
   -3.5021   -1.8031    1.2317 H   0  0  0  0  0  0  0  0  0  0  0  0
   -4.2091   -2.8745    0.0442 H   0  0  0  0  0  0  0  0  0  0  0  0
   -5.7124   -1.0181   -0.6908 H   0  0  0  0  0  0  0  0  0  0  0  0
   -5.9663   -1.4308    0.9839 H   0  0  0  0  0  0  0  0  0  0  0  0
   -6.1646    0.9779    2.0008 H   0  0  0  0  0  0  0  0  0  0  0  0
   -4.7405    2.9554    1.5459 H   0  0  0  0  0  0  0  0  0  0  0  0
   -7.5458    0.1516    0.0783 H   0  0  0  0  0  0  0  0  0  0  0  0
   -6.5802    4.5954    2.0091 H   0  0  0  0  0  0  0  0  0  0  0  0
   -6.8454    3.1124    2.8980 H   0  0  0  0  0  0  0  0  0  0  0  0
   -4.8989    3.0454   -0.8950 H   0  0  0  0  0  0  0  0  0  0  0  0
   -5.4162    4.5596   -0.1882 H   0  0  0  0  0  0  0  0  0  0  0  0
   -8.5498    1.4146    2.0211 H   0  0  0  0  0  0  0  0  0  0  0  0
   -9.4275    1.7699    0.5504 H   0  0  0  0  0  0  0  0  0  0  0  0
   -8.3154    1.7833   -1.6234 H   0  0  0  0  0  0  0  0  0  0  0  0
   -6.6104    1.4203   -1.7735 H   0  0  0  0  0  0  0  0  0  0  0  0
   -8.9376    3.8287    1.8267 H   0  0  0  0  0  0  0  0  0  0  0  0
   -7.8940    5.0979   -0.0362 H   0  0  0  0  0  0  0  0  0  0  0  0
   -9.0668    3.9616   -0.6435 H   0  0  0  0  0  0  0  0  0  0  0  0
   -6.9757    3.8535   -1.9583 H   0  0  0  0  0  0  0  0  0  0  0  0
    2.2669   -3.3540   -3.2555 H   0  0  0  0  0  0  0  0  0  0  0  0
    4.1716   -0.4168   -0.9690 H   0  0  0  0  0  0  0  0  0  0  0  0
    4.3166   -3.6807   -4.4938 H   0  0  0  0  0  0  0  0  0  0  0  0
    6.3230   -1.1894   -1.7744 H   0  0  0  0  0  0  0  0  0  0  0  0
  1  5  2  0  0  0  0
  1  2  1  0  0  0  0
  2  3  1  0  0  0  0
  3  4  2  0  0  0  0
  4  5  1  0  0  0  0
  4 38  1  0  0  0  0
  6  1  1  0  0  0  0
  6 39  1  0  0  0  0
  6 40  1  0  0  0  0
  6 41  1  0  0  0  0
  7  5  1  0  0  0  0
  7 42  1  0  0  0  0
  7 43  1  0  0  0  0
  8  9  2  0  0  0  0
  8  2  1  0  0  0  0
  8 14  1  0  0  0  0
  9 10  1  0  0  0  0
  9 44  1  0  0  0  0
 10 11  2  0  0  0  0
 10 45  1  0  0  0  0
 11 13  1  0  0  0  0
 12 11  1  0  0  0  0
 13 14  2  0  0  0  0
 13 46  1  0  0  0  0
 14 47  1  0  0  0  0
 15  3  1  0  0  0  0
 15 32  2  0  0  0  0
 15 33  1  0  0  0  0
 16 17  1  0  0  0  0
 16  7  1  0  0  0  0
 16 20  1  0  0  0  0
 16 48  1  0  0  0  0
 17 18  1  0  0  0  0
 17 49  1  0  0  0  0
 17 50  1  0  0  0  0
 18 19  1  0  0  0  0
 18 51  1  0  0  0  0
 18 52  1  0  0  0  0
 19 21  1  0  0  0  0
 19 53  1  0  0  0  0
 20 54  1  0  0  0  0
 20 55  1  0  0  0  0
 21 20  1  0  0  0  0
 21 56  1  0  0  0  0
 21 57  1  0  0  0  0
 22 19  1  0  0  0  0
 22 23  1  0  0  0  0
 22 58  1  0  0  0  0
 23 59  1  0  0  0  0
 24 22  1  0  0  0  0
 24 60  1  0  0  0  0
 25 23  1  0  0  0  0
 25 61  1  0  0  0  0
 25 62  1  0  0  0  0
 26 23  1  0  0  0  0
 26 63  1  0  0  0  0
 26 64  1  0  0  0  0
 27 24  1  0  0  0  0
 27 65  1  0  0  0  0
 27 66  1  0  0  0  0
 28 24  1  0  0  0  0
 28 67  1  0  0  0  0
 28 68  1  0  0  0  0
 29 27  1  0  0  0  0
 29 25  1  0  0  0  0
 29 69  1  0  0  0  0
 30 29  1  0  0  0  0
 30 70  1  0  0  0  0
 30 71  1  0  0  0  0
 31 26  1  0  0  0  0
 31 28  1  0  0  0  0
 31 30  1  0  0  0  0
 31 72  1  0  0  0  0
 32 73  1  0  0  0  0
 33 74  1  0  0  0  0
 34 32  1  0  0  0  0
 34 75  1  0  0  0  0
 35 33  2  0  0  0  0
 35 76  1  0  0  0  0
 36 35  1  0  0  0  0
 36 34  2  0  0  0  0
 37 36  1  0  0  0  0
M  CHG  2  16   1  19   1
M  END
$$$$
