# Supplementary material for: Combined computational and classical medicinal chemistry procedure to disclose novel pyrrole-based compounds as potential antituberculosis agents
Source: J Comput Aided Mol Des. 2026 Apr 6;40(1):92. doi: 10.1007/s10822-026-00794-6 (PMC13053371; doi:10.1007/s10822-026-00794-6)
Supplement: Supplementary file 2 — Supplementary Material 2 [file 10822_2026_794_MOESM2_ESM.zip › Dataset.M_3-D_QSAR_Splitted_170/mols/TrainingSet/JMC2016_09c.sdf]

string
 OpenBabel10172509163D

 48 50  0  0  0  0  0  0  0  0999 V2000
   -0.4648   -1.3170   -0.9671 C   0  0  0  0  0  0  0  0  0  0  0  0
    0.8066   -0.9244   -0.6521 N   0  0  0  0  0  0  0  0  0  0  0  0
    0.7289   -0.1236    0.4515 C   0  0  0  0  0  0  0  0  0  0  0  0
   -0.6025   -0.0036    0.8338 C   0  0  0  0  0  0  0  0  0  0  0  0
   -1.3635   -0.7555   -0.0524 C   0  0  0  0  0  0  0  0  0  0  0  0
   -0.9621   -2.1622   -2.1516 C   0  0  0  0  0  0  0  0  0  0  0  0
   -2.8961   -0.8454   -0.0078 C   0  0  0  0  0  0  0  0  0  0  0  0
    1.7928   -1.2903   -1.1597 C   0  0  0  0  0  0  0  0  0  0  0  0
    2.9522   -0.5161   -1.3224 C   0  0  0  0  0  0  0  0  0  0  0  0
    3.9965   -0.8935   -2.1667 C   0  0  0  0  0  0  0  0  0  0  0  0
    4.2080   -2.2506   -2.3813 C   0  0  0  0  0  0  0  0  0  0  0  0
    5.6708   -2.8302   -3.1484 Cl  0  0  0  0  0  0  0  0  0  0  0  0
    3.1990   -3.1223   -1.9870 C   0  0  0  0  0  0  0  0  0  0  0  0
    1.9421   -2.5800   -1.6966 C   0  0  0  0  0  0  0  0  0  0  0  0
    1.7968    0.6290    1.2607 C   0  0  0  0  0  0  0  0  0  0  0  0
   -3.5217    0.4505    0.3234 N   0  3  0  0  0  0  0  0  0  0  0  0
   -4.3995    1.0015   -0.7382 C   0  0  0  0  0  0  0  0  0  0  0  0
   -4.5476    2.5431   -0.7225 C   0  0  0  0  0  0  0  0  0  0  0  0
   -5.8123    0.3717   -0.6850 C   0  0  0  0  0  0  0  0  0  0  0  0
   -5.3047    3.0183    0.5378 C   0  0  0  0  0  0  0  0  0  0  0  0
   -6.6061    0.8393    0.5564 C   0  0  0  0  0  0  0  0  0  0  0  0
   -6.7041    2.3798    0.5761 C   0  0  0  0  0  0  0  0  0  0  0  0
   -0.9605    0.5447    1.6314 H   0  0  0  0  0  0  0  0  0  0  0  0
   -2.0240   -2.2766   -2.0871 H   0  0  0  0  0  0  0  0  0  0  0  0
   -0.4971   -3.1255   -2.1225 H   0  0  0  0  0  0  0  0  0  0  0  0
   -0.7112   -1.6726   -3.0693 H   0  0  0  0  0  0  0  0  0  0  0  0
   -3.1777   -1.5635    0.7338 H   0  0  0  0  0  0  0  0  0  0  0  0
   -3.2365   -1.1354   -0.9799 H   0  0  0  0  0  0  0  0  0  0  0  0
    3.0354    0.3678   -0.7963 H   0  0  0  0  0  0  0  0  0  0  0  0
    4.5952   -0.1852   -2.6193 H   0  0  0  0  0  0  0  0  0  0  0  0
    3.3716   -4.1369   -1.9109 H   0  0  0  0  0  0  0  0  0  0  0  0
    1.0987   -3.1449   -1.8826 H   0  0  0  0  0  0  0  0  0  0  0  0
    2.7628    0.4354    0.8433 H   0  0  0  0  0  0  0  0  0  0  0  0
    1.7743    0.2961    2.2773 H   0  0  0  0  0  0  0  0  0  0  0  0
    1.5968    1.6795    1.2249 H   0  0  0  0  0  0  0  0  0  0  0  0
   -2.7787    1.1256    0.5041 H   0  0  0  0  0  0  0  0  0  0  0  0
   -4.1177    0.2850    1.1345 H   0  0  0  0  0  0  0  0  0  0  0  0
   -3.9004    0.7416   -1.6483 H   0  0  0  0  0  0  0  0  0  0  0  0
   -5.0898    2.8506   -1.5922 H   0  0  0  0  0  0  0  0  0  0  0  0
   -3.5698    2.9776   -0.7146 H   0  0  0  0  0  0  0  0  0  0  0  0
   -5.7151   -0.6934   -0.6523 H   0  0  0  0  0  0  0  0  0  0  0  0
   -6.3474    0.6839   -1.5574 H   0  0  0  0  0  0  0  0  0  0  0  0
   -5.4008    4.0837    0.5140 H   0  0  0  0  0  0  0  0  0  0  0  0
   -4.7584    2.7253    1.4099 H   0  0  0  0  0  0  0  0  0  0  0  0
   -6.1067    0.5054    1.4419 H   0  0  0  0  0  0  0  0  0  0  0  0
   -7.5926    0.4268    0.5163 H   0  0  0  0  0  0  0  0  0  0  0  0
   -7.2619    2.7065   -0.2766 H   0  0  0  0  0  0  0  0  0  0  0  0
   -7.1929    2.6802    1.4793 H   0  0  0  0  0  0  0  0  0  0  0  0
  1  5  2  0  0  0  0
  1  2  1  0  0  0  0
  2  3  1  0  0  0  0
  3  4  2  0  0  0  0
  4  5  1  0  0  0  0
  4 23  1  0  0  0  0
  6  1  1  0  0  0  0
  6 24  1  0  0  0  0
  6 25  1  0  0  0  0
  6 26  1  0  0  0  0
  7  5  1  0  0  0  0
  7 27  1  0  0  0  0
  7 28  1  0  0  0  0
  8  9  2  0  0  0  0
  8  2  1  0  0  0  0
  8 14  1  0  0  0  0
  9 10  1  0  0  0  0
  9 29  1  0  0  0  0
 10 11  2  0  0  0  0
 10 30  1  0  0  0  0
 11 13  1  0  0  0  0
 12 11  1  0  0  0  0
 13 14  2  0  0  0  0
 13 31  1  0  0  0  0
 14 32  1  0  0  0  0
 15  3  1  0  0  0  0
 15 33  1  0  0  0  0
 15 34  1  0  0  0  0
 15 35  1  0  0  0  0
 16  7  1  0  0  0  0
 16 17  1  0  0  0  0
 16 36  1  0  0  0  0
 16 37  1  0  0  0  0
 17 19  1  0  0  0  0
 17 38  1  0  0  0  0
 18 17  1  0  0  0  0
 18 20  1  0  0  0  0
 18 39  1  0  0  0  0
 18 40  1  0  0  0  0
 19 41  1  0  0  0  0
 19 42  1  0  0  0  0
 20 43  1  0  0  0  0
 20 44  1  0  0  0  0
 21 19  1  0  0  0  0
 21 45  1  0  0  0  0
 21 46  1  0  0  0  0
 22 20  1  0  0  0  0
 22 21  1  0  0  0  0
 22 47  1  0  0  0  0
 22 48  1  0  0  0  0
M  CHG  1  16   1
M  END
$$$$
