# Supplementary material for: Combined computational and classical medicinal chemistry procedure to disclose novel pyrrole-based compounds as potential antituberculosis agents
Source: J Comput Aided Mol Des. 2026 Apr 6;40(1):92. doi: 10.1007/s10822-026-00794-6 (PMC13053371; doi:10.1007/s10822-026-00794-6)
Supplement: Supplementary file 2 — Supplementary Material 2 [file 10822_2026_794_MOESM2_ESM.zip › Dataset.M_3-D_QSAR_Splitted_170/mols/TrainingSet/JMC2016_09d.sdf]

string
 OpenBabel10172509163D

 56 60  0  0  0  0  0  0  0  0999 V2000
    0.7667    0.3044   -1.1546 C   0  0  0  0  0  0  0  0  0  0  0  0
    1.5736   -0.5863   -0.5541 N   0  0  0  0  0  0  0  0  0  0  0  0
    0.9952   -0.9659    0.5951 C   0  0  0  0  0  0  0  0  0  0  0  0
   -0.2409   -0.3053    0.6887 C   0  0  0  0  0  0  0  0  0  0  0  0
   -0.4797    0.3920   -0.4880 C   0  0  0  0  0  0  0  0  0  0  0  0
    0.7694    0.3093   -2.6172 C   0  0  0  0  0  0  0  0  0  0  0  0
   -1.8853    0.9452   -0.9735 C   0  0  0  0  0  0  0  0  0  0  0  0
    2.4004   -1.1824   -1.1374 C   0  0  0  0  0  0  0  0  0  0  0  0
    2.2487   -2.4838   -1.6370 C   0  0  0  0  0  0  0  0  0  0  0  0
    3.3390   -3.1474   -2.2135 C   0  0  0  0  0  0  0  0  0  0  0  0
    4.3694   -2.4162   -2.8020 C   0  0  0  0  0  0  0  0  0  0  0  0
    5.8324   -3.1904   -3.3789 Cl  0  0  0  0  0  0  0  0  0  0  0  0
    4.3317   -1.0366   -2.6381 C   0  0  0  0  0  0  0  0  0  0  0  0
    3.5982   -0.5681   -1.5441 C   0  0  0  0  0  0  0  0  0  0  0  0
    1.8536   -1.3483    1.7781 C   0  0  0  0  0  0  0  0  0  0  0  0
   -3.2742    0.5780   -0.4719 N   0  3  0  0  0  0  0  0  0  0  0  0
   -4.2290    1.5996    0.0704 C   0  0  0  0  0  0  0  0  0  0  0  0
   -5.2118    2.3806   -0.8614 C   0  0  0  0  0  0  0  0  0  0  0  0
   -5.1672    1.0443    1.1582 C   0  0  0  0  0  0  0  0  0  0  0  0
   -6.3376    1.5207   -1.4843 C   0  0  0  0  0  0  0  0  0  0  0  0
   -6.3695    0.2166    0.5455 C   0  0  0  0  0  0  0  0  0  0  0  0
   -7.2739    1.0075   -0.3618 C   0  0  0  0  0  0  0  0  0  0  0  0
   -5.9424    3.4806   -0.0378 C   0  0  0  0  0  0  0  0  0  0  0  0
   -5.7913    2.1294    2.0416 C   0  0  0  0  0  0  0  0  0  0  0  0
   -7.8995    2.0310    0.5918 C   0  0  0  0  0  0  0  0  0  0  0  0
   -6.7632    2.9152    1.1459 C   0  0  0  0  0  0  0  0  0  0  0  0
   -0.8726   -0.3338    1.5043 H   0  0  0  0  0  0  0  0  0  0  0  0
    0.0914    1.0569   -2.9726 H   0  0  0  0  0  0  0  0  0  0  0  0
    0.4630   -0.6504   -2.9777 H   0  0  0  0  0  0  0  0  0  0  0  0
    1.7558    0.5250   -2.9713 H   0  0  0  0  0  0  0  0  0  0  0  0
   -1.9121    0.7268   -2.0206 H   0  0  0  0  0  0  0  0  0  0  0  0
   -1.8212    1.9257   -0.5500 H   0  0  0  0  0  0  0  0  0  0  0  0
    1.3316   -2.9536   -1.5798 H   0  0  0  0  0  0  0  0  0  0  0  0
    3.3795   -4.1785   -2.2026 H   0  0  0  0  0  0  0  0  0  0  0  0
    4.8165   -0.3959   -3.2857 H   0  0  0  0  0  0  0  0  0  0  0  0
    3.9452    0.2509   -1.0207 H   0  0  0  0  0  0  0  0  0  0  0  0
    2.7395   -1.8388    1.4323 H   0  0  0  0  0  0  0  0  0  0  0  0
    1.3062   -2.0094    2.4171 H   0  0  0  0  0  0  0  0  0  0  0  0
    2.1230   -0.4676    2.3228 H   0  0  0  0  0  0  0  0  0  0  0  0
   -3.1354   -0.1044    0.2734 H   0  0  0  0  0  0  0  0  0  0  0  0
   -3.7397    0.2918   -1.3332 H   0  0  0  0  0  0  0  0  0  0  0  0
   -3.4701    2.2840    0.3876 H   0  0  0  0  0  0  0  0  0  0  0  0
   -4.5933    2.7598   -1.6479 H   0  0  0  0  0  0  0  0  0  0  0  0
   -4.5297    0.4202    1.7490 H   0  0  0  0  0  0  0  0  0  0  0  0
   -5.9070    0.6872   -1.9989 H   0  0  0  0  0  0  0  0  0  0  0  0
   -6.8996    2.1137   -2.1753 H   0  0  0  0  0  0  0  0  0  0  0  0
   -6.9579   -0.1657    1.3533 H   0  0  0  0  0  0  0  0  0  0  0  0
   -5.9334   -0.5536   -0.0558 H   0  0  0  0  0  0  0  0  0  0  0  0
   -8.0832    0.5262   -0.8700 H   0  0  0  0  0  0  0  0  0  0  0  0
   -6.6064    4.0085   -0.6900 H   0  0  0  0  0  0  0  0  0  0  0  0
   -5.1900    4.1197    0.3749 H   0  0  0  0  0  0  0  0  0  0  0  0
   -5.0310    2.7794    2.4216 H   0  0  0  0  0  0  0  0  0  0  0  0
   -6.2984    1.7012    2.8808 H   0  0  0  0  0  0  0  0  0  0  0  0
   -8.3925    1.5256    1.3958 H   0  0  0  0  0  0  0  0  0  0  0  0
   -8.6214    2.6295    0.0765 H   0  0  0  0  0  0  0  0  0  0  0  0
   -7.2209    3.6876    1.7279 H   0  0  0  0  0  0  0  0  0  0  0  0
  1  5  2  0  0  0  0
  1  2  1  0  0  0  0
  2  3  1  0  0  0  0
  3  4  2  0  0  0  0
  4  5  1  0  0  0  0
  4 27  1  0  0  0  0
  6  1  1  0  0  0  0
  6 28  1  0  0  0  0
  6 29  1  0  0  0  0
  6 30  1  0  0  0  0
  7  5  1  0  0  0  0
  7 31  1  0  0  0  0
  7 32  1  0  0  0  0
  8  9  2  0  0  0  0
  8  2  1  0  0  0  0
  8 14  1  0  0  0  0
  9 10  1  0  0  0  0
  9 33  1  0  0  0  0
 10 11  2  0  0  0  0
 10 34  1  0  0  0  0
 11 13  1  0  0  0  0
 12 11  1  0  0  0  0
 13 14  2  0  0  0  0
 13 35  1  0  0  0  0
 14 36  1  0  0  0  0
 15  3  1  0  0  0  0
 15 37  1  0  0  0  0
 15 38  1  0  0  0  0
 15 39  1  0  0  0  0
 16  7  1  0  0  0  0
 16 17  1  0  0  0  0
 16 40  1  0  0  0  0
 16 41  1  0  0  0  0
 17 19  1  0  0  0  0
 17 42  1  0  0  0  0
 18 17  1  0  0  0  0
 18 20  1  0  0  0  0
 18 23  1  0  0  0  0
 18 43  1  0  0  0  0
 19 24  1  0  0  0  0
 19 44  1  0  0  0  0
 20 45  1  0  0  0  0
 20 46  1  0  0  0  0
 21 19  1  0  0  0  0
 21 47  1  0  0  0  0
 21 48  1  0  0  0  0
 22 20  1  0  0  0  0
 22 21  1  0  0  0  0
 22 25  1  0  0  0  0
 22 49  1  0  0  0  0
 23 50  1  0  0  0  0
 23 51  1  0  0  0  0
 24 52  1  0  0  0  0
 24 53  1  0  0  0  0
 25 26  1  0  0  0  0
 25 54  1  0  0  0  0
 25 55  1  0  0  0  0
 26 24  1  0  0  0  0
 26 23  1  0  0  0  0
 26 56  1  0  0  0  0
M  CHG  1  16   1
M  END
$$$$
