# Supplementary material for: Combined computational and classical medicinal chemistry procedure to disclose novel pyrrole-based compounds as potential antituberculosis agents
Source: J Comput Aided Mol Des. 2026 Apr 6;40(1):92. doi: 10.1007/s10822-026-00794-6 (PMC13053371; doi:10.1007/s10822-026-00794-6)
Supplement: Supplementary file 2 — Supplementary Material 2 [file 10822_2026_794_MOESM2_ESM.zip › Dataset.M_3-D_QSAR_Splitted_170/mols/TrainingSet/JMC2016_09e.sdf]

string
 OpenBabel10172509163D

 48 50  0  0  0  0  0  0  0  0999 V2000
   -0.6018   -1.2460   -0.9359 C   0  0  0  0  0  0  0  0  0  0  0  0
    0.6522   -0.8411   -0.6176 N   0  0  0  0  0  0  0  0  0  0  0  0
    0.6120    0.0593    0.3911 C   0  0  0  0  0  0  0  0  0  0  0  0
   -0.7250    0.2332    0.7448 C   0  0  0  0  0  0  0  0  0  0  0  0
   -1.4929   -0.5768   -0.0901 C   0  0  0  0  0  0  0  0  0  0  0  0
   -0.9572   -2.4274   -1.8488 C   0  0  0  0  0  0  0  0  0  0  0  0
   -3.0004   -0.7946    0.0740 C   0  0  0  0  0  0  0  0  0  0  0  0
    1.5926   -1.2198   -1.1109 C   0  0  0  0  0  0  0  0  0  0  0  0
    1.5478   -2.3146   -1.9818 C   0  0  0  0  0  0  0  0  0  0  0  0
    2.7233   -2.9291   -2.4172 C   0  0  0  0  0  0  0  0  0  0  0  0
    3.9358   -2.2542   -2.2907 C   0  0  0  0  0  0  0  0  0  0  0  0
    5.3880   -2.8933   -3.0306 Cl  0  0  0  0  0  0  0  0  0  0  0  0
    3.9670   -1.0471   -1.5938 C   0  0  0  0  0  0  0  0  0  0  0  0
    2.8415   -0.6311   -0.8787 C   0  0  0  0  0  0  0  0  0  0  0  0
    1.7730    0.8587    0.9915 C   0  0  0  0  0  0  0  0  0  0  0  0
   -3.7529    0.0934   -0.8386 N   0  3  0  0  0  0  0  0  0  0  0  0
   -5.2077   -0.1435   -0.7641 C   0  0  0  0  0  0  0  0  0  0  0  0
   -5.9312    1.0744   -0.1861 C   0  0  0  0  0  0  0  0  0  0  0  0
   -5.2274    2.2602    0.0457 C   0  0  0  0  0  0  0  0  0  0  0  0
   -7.2829    1.0005    0.1524 C   0  0  0  0  0  0  0  0  0  0  0  0
   -7.9150    2.0878    0.7602 C   0  0  0  0  0  0  0  0  0  0  0  0
   -5.8565    3.3456    0.6563 C   0  0  0  0  0  0  0  0  0  0  0  0
   -7.2010    3.2569    1.0279 C   0  0  0  0  0  0  0  0  0  0  0  0
   -7.8988    4.4150    1.7392 C   0  0  0  0  0  0  0  0  0  0  0  0
   -1.0821    0.8506    1.4907 H   0  0  0  0  0  0  0  0  0  0  0  0
   -2.0212   -2.5147   -1.9212 H   0  0  0  0  0  0  0  0  0  0  0  0
   -0.5524   -3.3291   -1.4390 H   0  0  0  0  0  0  0  0  0  0  0  0
   -0.5458   -2.2620   -2.8226 H   0  0  0  0  0  0  0  0  0  0  0  0
   -3.2796   -0.5798    1.0844 H   0  0  0  0  0  0  0  0  0  0  0  0
   -3.2316   -1.8120   -0.1634 H   0  0  0  0  0  0  0  0  0  0  0  0
    0.6354   -2.6717   -2.3058 H   0  0  0  0  0  0  0  0  0  0  0  0
    2.6945   -3.8749   -2.8291 H   0  0  0  0  0  0  0  0  0  0  0  0
    4.8180   -0.4634   -1.6062 H   0  0  0  0  0  0  0  0  0  0  0  0
    2.9313    0.1166   -0.1731 H   0  0  0  0  0  0  0  0  0  0  0  0
    2.6936    0.5347    0.5529 H   0  0  0  0  0  0  0  0  0  0  0  0
    1.8063    0.6996    2.0491 H   0  0  0  0  0  0  0  0  0  0  0  0
    1.6299    1.9001    0.7918 H   0  0  0  0  0  0  0  0  0  0  0  0
   -3.4401   -0.0754   -1.7947 H   0  0  0  0  0  0  0  0  0  0  0  0
   -3.5756    1.0578   -0.5577 H   0  0  0  0  0  0  0  0  0  0  0  0
   -5.3929   -0.9908   -0.1374 H   0  0  0  0  0  0  0  0  0  0  0  0
   -5.5757   -0.3219   -1.7529 H   0  0  0  0  0  0  0  0  0  0  0  0
   -4.2374    2.3329   -0.2364 H   0  0  0  0  0  0  0  0  0  0  0  0
   -7.8170    0.1402   -0.0468 H   0  0  0  0  0  0  0  0  0  0  0  0
   -8.9138    2.0265    1.0123 H   0  0  0  0  0  0  0  0  0  0  0  0
   -5.3287    4.2145    0.8337 H   0  0  0  0  0  0  0  0  0  0  0  0
   -7.2101    5.2245    1.8629 H   0  0  0  0  0  0  0  0  0  0  0  0
   -8.2423    4.0892    2.6988 H   0  0  0  0  0  0  0  0  0  0  0  0
   -8.7327    4.7424    1.1541 H   0  0  0  0  0  0  0  0  0  0  0  0
  1  5  2  0  0  0  0
  1  2  1  0  0  0  0
  2  3  1  0  0  0  0
  3  4  2  0  0  0  0
  4  5  1  0  0  0  0
  4 25  1  0  0  0  0
  6  1  1  0  0  0  0
  6 26  1  0  0  0  0
  6 27  1  0  0  0  0
  6 28  1  0  0  0  0
  7  5  1  0  0  0  0
  7 29  1  0  0  0  0
  7 30  1  0  0  0  0
  8  9  2  0  0  0  0
  8  2  1  0  0  0  0
  8 14  1  0  0  0  0
  9 10  1  0  0  0  0
  9 31  1  0  0  0  0
 10 11  2  0  0  0  0
 10 32  1  0  0  0  0
 11 13  1  0  0  0  0
 12 11  1  0  0  0  0
 13 14  2  0  0  0  0
 13 33  1  0  0  0  0
 14 34  1  0  0  0  0
 15  3  1  0  0  0  0
 15 35  1  0  0  0  0
 15 36  1  0  0  0  0
 15 37  1  0  0  0  0
 16  7  1  0  0  0  0
 16 17  1  0  0  0  0
 16 38  1  0  0  0  0
 16 39  1  0  0  0  0
 17 40  1  0  0  0  0
 17 41  1  0  0  0  0
 18 19  2  0  0  0  0
 18 20  1  0  0  0  0
 18 17  1  0  0  0  0
 19 42  1  0  0  0  0
 20 43  1  0  0  0  0
 21 20  2  0  0  0  0
 21 44  1  0  0  0  0
 22 19  1  0  0  0  0
 22 45  1  0  0  0  0
 23 22  2  0  0  0  0
 23 21  1  0  0  0  0
 23 24  1  0  0  0  0
 24 46  1  0  0  0  0
 24 47  1  0  0  0  0
 24 48  1  0  0  0  0
M  CHG  1  16   1
M  END
$$$$
