# Supplementary material for: Combined computational and classical medicinal chemistry procedure to disclose novel pyrrole-based compounds as potential antituberculosis agents
Source: J Comput Aided Mol Des. 2026 Apr 6;40(1):92. doi: 10.1007/s10822-026-00794-6 (PMC13053371; doi:10.1007/s10822-026-00794-6)
Supplement: Supplementary file 2 — Supplementary Material 2 [file 10822_2026_794_MOESM2_ESM.zip › Dataset.M_3-D_QSAR_Splitted_170/mols/TrainingSet/JMC2016_09f.sdf]

string
 OpenBabel10172509163D

 45 47  0  0  0  0  0  0  0  0999 V2000
   -0.8812   -1.0315   -1.0354 C   0  0  0  0  0  0  0  0  0  0  0  0
    0.3722   -0.5628   -0.8277 N   0  0  0  0  0  0  0  0  0  0  0  0
    0.3290    0.5783   -0.1022 C   0  0  0  0  0  0  0  0  0  0  0  0
   -1.0084    0.8497    0.1825 C   0  0  0  0  0  0  0  0  0  0  0  0
   -1.7710   -0.1587   -0.4041 C   0  0  0  0  0  0  0  0  0  0  0  0
   -1.2455   -2.4359   -1.5337 C   0  0  0  0  0  0  0  0  0  0  0  0
   -3.2707   -0.3872   -0.2108 C   0  0  0  0  0  0  0  0  0  0  0  0
    1.3110   -1.0649   -1.1964 C   0  0  0  0  0  0  0  0  0  0  0  0
    1.2636   -2.3556   -1.7351 C   0  0  0  0  0  0  0  0  0  0  0  0
    2.4376   -3.0672   -1.9884 C   0  0  0  0  0  0  0  0  0  0  0  0
    3.6535   -2.3878   -2.0396 C   0  0  0  0  0  0  0  0  0  0  0  0
    5.1084   -3.2106   -2.5608 Cl  0  0  0  0  0  0  0  0  0  0  0  0
    3.6889   -1.0389   -1.6893 C   0  0  0  0  0  0  0  0  0  0  0  0
    2.5629   -0.4431   -1.1170 C   0  0  0  0  0  0  0  0  0  0  0  0
    1.4879    1.5134    0.2552 C   0  0  0  0  0  0  0  0  0  0  0  0
   -4.1118    0.6282   -0.8768 N   0  3  0  0  0  0  0  0  0  0  0  0
   -5.5519    0.3163   -0.7583 C   0  0  0  0  0  0  0  0  0  0  0  0
   -6.2732    1.4239    0.0146 C   0  0  0  0  0  0  0  0  0  0  0  0
   -7.6669    1.4281    0.0927 C   0  0  0  0  0  0  0  0  0  0  0  0
   -5.5446    2.4426    0.6308 C   0  0  0  0  0  0  0  0  0  0  0  0
   -6.2079    3.5215    1.2172 C   0  0  0  0  0  0  0  0  0  0  0  0
   -8.3333    2.4773    0.7310 C   0  0  0  0  0  0  0  0  0  0  0  0
   -7.6050    3.5388    1.2715 C   0  0  0  0  0  0  0  0  0  0  0  0
   -8.4339    4.8929    2.0065 Cl  0  0  0  0  0  0  0  0  0  0  0  0
   -1.3674    1.6495    0.7270 H   0  0  0  0  0  0  0  0  0  0  0  0
   -2.3095   -2.5248   -1.6033 H   0  0  0  0  0  0  0  0  0  0  0  0
   -0.8707   -3.1662   -0.8474 H   0  0  0  0  0  0  0  0  0  0  0  0
   -0.8103   -2.5962   -2.4980 H   0  0  0  0  0  0  0  0  0  0  0  0
   -3.4838   -0.3688    0.8376 H   0  0  0  0  0  0  0  0  0  0  0  0
   -3.5053   -1.3315   -0.6559 H   0  0  0  0  0  0  0  0  0  0  0  0
    0.3502   -2.7864   -1.9476 H   0  0  0  0  0  0  0  0  0  0  0  0
    2.4055   -4.0880   -2.1365 H   0  0  0  0  0  0  0  0  0  0  0  0
    4.5432   -0.4832   -1.8521 H   0  0  0  0  0  0  0  0  0  0  0  0
    2.6544    0.4630   -0.6316 H   0  0  0  0  0  0  0  0  0  0  0  0
    2.4102    1.0784   -0.0690 H   0  0  0  0  0  0  0  0  0  0  0  0
    1.5152    1.6587    1.3149 H   0  0  0  0  0  0  0  0  0  0  0  0
    1.3481    2.4565   -0.2306 H   0  0  0  0  0  0  0  0  0  0  0  0
   -3.8629    0.6655   -1.8653 H   0  0  0  0  0  0  0  0  0  0  0  0
   -3.9445    1.5252   -0.4209 H   0  0  0  0  0  0  0  0  0  0  0  0
   -5.6706   -0.6116   -0.2388 H   0  0  0  0  0  0  0  0  0  0  0  0
   -5.9744    0.2439   -1.7387 H   0  0  0  0  0  0  0  0  0  0  0  0
   -8.2073    0.6532   -0.3227 H   0  0  0  0  0  0  0  0  0  0  0  0
   -4.5138    2.3979    0.6528 H   0  0  0  0  0  0  0  0  0  0  0  0
   -5.6668    4.3071    1.6110 H   0  0  0  0  0  0  0  0  0  0  0  0
   -9.3628    2.4676    0.8029 H   0  0  0  0  0  0  0  0  0  0  0  0
  1  5  2  0  0  0  0
  1  2  1  0  0  0  0
  2  3  1  0  0  0  0
  3  4  2  0  0  0  0
  4  5  1  0  0  0  0
  4 25  1  0  0  0  0
  6  1  1  0  0  0  0
  6 26  1  0  0  0  0
  6 27  1  0  0  0  0
  6 28  1  0  0  0  0
  7  5  1  0  0  0  0
  7 29  1  0  0  0  0
  7 30  1  0  0  0  0
  8  9  2  0  0  0  0
  8  2  1  0  0  0  0
  8 14  1  0  0  0  0
  9 10  1  0  0  0  0
  9 31  1  0  0  0  0
 10 11  2  0  0  0  0
 10 32  1  0  0  0  0
 11 13  1  0  0  0  0
 12 11  1  0  0  0  0
 13 14  2  0  0  0  0
 13 33  1  0  0  0  0
 14 34  1  0  0  0  0
 15  3  1  0  0  0  0
 15 35  1  0  0  0  0
 15 36  1  0  0  0  0
 15 37  1  0  0  0  0
 16  7  1  0  0  0  0
 16 17  1  0  0  0  0
 16 38  1  0  0  0  0
 16 39  1  0  0  0  0
 17 40  1  0  0  0  0
 17 41  1  0  0  0  0
 18 19  2  0  0  0  0
 18 20  1  0  0  0  0
 18 17  1  0  0  0  0
 19 42  1  0  0  0  0
 20 43  1  0  0  0  0
 21 20  2  0  0  0  0
 21 44  1  0  0  0  0
 22 19  1  0  0  0  0
 22 45  1  0  0  0  0
 23 22  2  0  0  0  0
 23 21  1  0  0  0  0
 23 24  1  0  0  0  0
M  CHG  1  16   1
M  END
$$$$
