# Supplementary material for: Combined computational and classical medicinal chemistry procedure to disclose novel pyrrole-based compounds as potential antituberculosis agents
Source: J Comput Aided Mol Des. 2026 Apr 6;40(1):92. doi: 10.1007/s10822-026-00794-6 (PMC13053371; doi:10.1007/s10822-026-00794-6)
Supplement: Supplementary file 2 — Supplementary Material 2 [file 10822_2026_794_MOESM2_ESM.zip › Dataset.M_3-D_QSAR_Splitted_170/mols/ValidationSet/MC3172.sdf]

OpenBabel04152504533D
 OpenBabel10172509163D

 67 71  0  0  0  0  0  0  0  0999 V2000
   -4.8680   -2.8729   -0.1824 C   0  0  0  0  0  0  0  0  0  0  0  0
   -4.4595   -1.3757   -0.1144 C   0  0  0  0  0  0  0  0  0  0  0  0
   -3.1773   -0.8477   -0.0759 C   0  0  0  0  0  0  0  0  0  0  0  0
   -1.8742   -1.6720   -0.0937 C   0  0  0  0  0  0  0  0  0  0  0  0
   -0.6793   -0.9326   -0.5801 N   0  3  0  0  0  0  0  0  0  0  0  0
   -0.2868   -1.3612   -1.9390 C   0  0  0  0  0  0  0  0  0  0  0  0
    0.9000   -0.5255   -2.4702 C   0  0  0  0  0  0  0  0  0  0  0  0
    2.0639   -0.6178   -1.5549 N   0  0  0  0  0  0  0  0  0  0  0  0
    1.6314   -0.1125   -0.2316 C   0  0  0  0  0  0  0  0  0  0  0  0
    0.4861   -0.9932    0.3241 C   0  0  0  0  0  0  0  0  0  0  0  0
    3.1234   -1.5765   -1.7165 C   0  0  0  0  0  0  0  0  0  0  0  0
    2.8892   -2.9445   -1.5201 C   0  0  0  0  0  0  0  0  0  0  0  0
    3.7913   -3.9120   -1.9628 C   0  0  0  0  0  0  0  0  0  0  0  0
    4.8945   -3.5432   -2.7264 C   0  0  0  0  0  0  0  0  0  0  0  0
    5.1544   -2.1895   -2.9329 C   0  0  0  0  0  0  0  0  0  0  0  0
    4.3301   -1.2268   -2.3420 C   0  0  0  0  0  0  0  0  0  0  0  0
    6.3112   -1.7773   -3.8470 C   0  0  0  0  0  0  0  0  0  0  0  0
    6.4118   -0.4214   -3.9010 F   0  0  0  0  0  0  0  0  0  0  0  0
    6.1013   -2.2534   -5.1025 F   0  0  0  0  0  0  0  0  0  0  0  0
    7.4793   -2.2812   -3.3655 F   0  0  0  0  0  0  0  0  0  0  0  0
   -3.3455    0.5433   -0.0078 C   0  0  0  0  0  0  0  0  0  0  0  0
   -4.7025    0.9286   -0.0879 C   0  0  0  0  0  0  0  0  0  0  0  0
   -5.2116    2.4038    0.2147 C   0  0  0  0  0  0  0  0  0  0  0  0
   -6.8025    2.5044    0.3916 C   0  0  0  0  0  0  0  0  0  0  0  0
   -7.4757    3.8622    0.8472 C   0  0  0  0  0  0  0  0  0  0  0  0
   -6.6993    5.1923    1.1669 C   0  0  0  0  0  0  0  0  0  0  0  0
   -5.1557    5.3824    1.0544 C   0  0  0  0  0  0  0  0  0  0  0  0
   -4.2524    4.1977    0.5811 C   0  0  0  0  0  0  0  0  0  0  0  0
   -5.3223   -0.3315   -0.1216 N   0  0  0  0  0  0  0  0  0  0  0  0
   -6.4174   -0.7506   -0.0959 N   0  0  0  0  0  0  0  0  0  0  0  0
   -7.4402   -0.0842   -0.5589 C   0  0  0  0  0  0  0  0  0  0  0  0
   -7.2211    1.2687   -0.0512 C   0  0  0  0  0  0  0  0  0  0  0  0
   -8.4378    2.0567    0.6343 C   0  0  0  0  0  0  0  0  0  0  0  0
   -8.2830    3.4729    1.3280 C   0  0  0  0  0  0  0  0  0  0  0  0
   -6.8558    4.0893    1.3602 N   0  0  0  0  0  0  0  0  0  0  0  0
   -5.3013    3.1139    0.6273 C   0  0  0  0  0  0  0  0  0  0  0  0
   -5.6999    1.7232   -0.0558 C   0  0  0  0  0  0  0  0  0  0  0  0
   -8.0971   -0.3092   -1.5629 O   0  0  0  0  0  0  0  0  0  0  0  0
   -3.9897   -3.4836   -0.1604 H   0  0  0  0  0  0  0  0  0  0  0  0
   -5.4063   -3.0549   -1.0890 H   0  0  0  0  0  0  0  0  0  0  0  0
   -5.4894   -3.1115    0.6554 H   0  0  0  0  0  0  0  0  0  0  0  0
   -2.0241   -2.5191   -0.7300 H   0  0  0  0  0  0  0  0  0  0  0  0
   -1.6716   -1.9400    0.9222 H   0  0  0  0  0  0  0  0  0  0  0  0
   -0.9755    0.0432   -0.6038 H   0  0  0  0  0  0  0  0  0  0  0  0
   -1.1213   -1.2395   -2.5976 H   0  0  0  0  0  0  0  0  0  0  0  0
    0.0147   -2.3869   -1.8959 H   0  0  0  0  0  0  0  0  0  0  0  0
    0.5989    0.4980   -2.5520 H   0  0  0  0  0  0  0  0  0  0  0  0
    1.1865   -0.9084   -3.4274 H   0  0  0  0  0  0  0  0  0  0  0  0
    1.2861    0.8952   -0.3329 H   0  0  0  0  0  0  0  0  0  0  0  0
    2.4598   -0.1465    0.4448 H   0  0  0  0  0  0  0  0  0  0  0  0
    0.8229   -2.0059    0.4012 H   0  0  0  0  0  0  0  0  0  0  0  0
    0.2012   -0.6319    1.2901 H   0  0  0  0  0  0  0  0  0  0  0  0
    2.0281   -3.2433   -1.0360 H   0  0  0  0  0  0  0  0  0  0  0  0
    3.6400   -4.9043   -1.7232 H   0  0  0  0  0  0  0  0  0  0  0  0
    5.5120   -4.2624   -3.1344 H   0  0  0  0  0  0  0  0  0  0  0  0
    4.6159   -0.2355   -2.3664 H   0  0  0  0  0  0  0  0  0  0  0  0
   -2.5648    1.2111    0.0900 H   0  0  0  0  0  0  0  0  0  0  0  0
   -7.3916    1.6774    0.2069 H   0  0  0  0  0  0  0  0  0  0  0  0
   -8.5033    3.8760    0.9418 H   0  0  0  0  0  0  0  0  0  0  0  0
   -7.2562    6.0043    1.4759 H   0  0  0  0  0  0  0  0  0  0  0  0
   -4.7298    6.2917    1.2928 H   0  0  0  0  0  0  0  0  0  0  0  0
   -3.2334    4.3053    0.4583 H   0  0  0  0  0  0  0  0  0  0  0  0
   -6.5719   -1.6425    0.2911 H   0  0  0  0  0  0  0  0  0  0  0  0
   -9.3718    1.6179    0.6231 H   0  0  0  0  0  0  0  0  0  0  0  0
   -9.0922    3.9636    1.7395 H   0  0  0  0  0  0  0  0  0  0  0  0
   -4.3324    3.4653    0.6798 H   0  0  0  0  0  0  0  0  0  0  0  0
   -4.9780    1.1296   -0.4935 H   0  0  0  0  0  0  0  0  0  0  0  0
  1  2  1  0  0  0  0
  1 39  1  0  0  0  0
  1 40  1  0  0  0  0
  1 41  1  0  0  0  0
  2  3  2  0  0  0  0
  2 29  1  0  0  0  0
  3  4  1  0  0  0  0
  3 21  1  0  0  0  0
  4  5  1  0  0  0  0
  4 42  1  0  0  0  0
  4 43  1  0  0  0  0
  5  6  1  0  0  0  0
  5 10  1  0  0  0  0
  5 44  1  0  0  0  0
  6  7  1  0  0  0  0
  6 45  1  0  0  0  0
  6 46  1  0  0  0  0
  7  8  1  0  0  0  0
  7 47  1  0  0  0  0
  7 48  1  0  0  0  0
  8  9  1  0  0  0  0
  8 11  1  0  0  0  0
  9 10  1  0  0  0  0
  9 49  1  0  0  0  0
  9 50  1  0  0  0  0
 10 51  1  0  0  0  0
 10 52  1  0  0  0  0
 11 12  2  0  0  0  0
 11 16  1  0  0  0  0
 12 13  1  0  0  0  0
 12 53  1  0  0  0  0
 13 14  2  0  0  0  0
 13 54  1  0  0  0  0
 14 15  1  0  0  0  0
 14 55  1  0  0  0  0
 15 16  2  0  0  0  0
 15 17  1  0  0  0  0
 16 56  1  0  0  0  0
 17 18  1  0  0  0  0
 17 19  1  0  0  0  0
 17 20  1  0  0  0  0
 21 22  2  0  0  0  0
 21 57  1  0  0  0  0
 22 23  1  0  0  0  0
 22 29  1  0  0  0  0
 23 24  2  0  0  0  0
 23 28  1  0  0  0  0
 24 25  1  0  0  0  0
 24 58  1  0  0  0  0
 25 26  2  0  0  0  0
 25 59  1  0  0  0  0
 26 27  1  0  0  0  0
 26 60  1  0  0  0  0
 27 28  2  0  0  0  0
 27 61  1  0  0  0  0
 28 62  1  0  0  0  0
 29 30  1  0  0  0  0
 30 31  1  0  0  0  0
 30 63  1  0  0  0  0
 31 32  1  0  0  0  0
 31 38  2  0  0  0  0
 32 33  2  0  0  0  0
 32 37  1  0  0  0  0
 33 34  1  0  0  0  0
 33 64  1  0  0  0  0
 34 35  2  0  0  0  0
 34 65  1  0  0  0  0
 35 36  1  0  0  0  0
 36 37  2  0  0  0  0
 36 66  1  0  0  0  0
 37 67  1  0  0  0  0
M  CHG  1   5   1
M  END
$$$$
