# Supplementary material for: Combined computational and classical medicinal chemistry procedure to disclose novel pyrrole-based compounds as potential antituberculosis agents
Source: J Comput Aided Mol Des. 2026 Apr 6;40(1):92. doi: 10.1007/s10822-026-00794-6 (PMC13053371; doi:10.1007/s10822-026-00794-6)
Supplement: Supplementary file 2 — Supplementary Material 2 [file 10822_2026_794_MOESM2_ESM.zip › Dataset.M_3-D_QSAR_Splitted_170/mols/ValidationSet/MC3203.sdf]

OpenBabel04152504533D
 OpenBabel10172509163D

 64 68  0  0  0  0  0  0  0  0999 V2000
   -1.1706   -2.1211   -3.4821 C   0  0  0  0  0  0  0  0  0  0  0  0
   -2.2305   -1.8298   -2.3929 C   0  0  0  0  0  0  0  0  0  0  0  0
   -2.7552   -3.0992   -1.8520 N   0  3  0  0  0  0  0  0  0  0  0  0
   -1.6545   -3.9450   -1.3515 C   0  0  0  0  0  0  0  0  0  0  0  0
   -0.6024   -4.1952   -2.4413 C   0  0  0  0  0  0  0  0  0  0  0  0
   -0.0539   -2.9164   -2.9271 N   0  0  0  0  0  0  0  0  0  0  0  0
    1.0741   -2.3081   -2.2994 C   0  0  0  0  0  0  0  0  0  0  0  0
    1.1582   -0.9201   -2.1631 C   0  0  0  0  0  0  0  0  0  0  0  0
    2.3846   -0.2979   -1.9138 C   0  0  0  0  0  0  0  0  0  0  0  0
    3.5419   -1.0584   -1.7767 C   0  0  0  0  0  0  0  0  0  0  0  0
    3.4624   -2.4486   -1.8052 C   0  0  0  0  0  0  0  0  0  0  0  0
    2.2255   -3.0632   -2.0311 C   0  0  0  0  0  0  0  0  0  0  0  0
    4.7256   -3.3062   -1.6937 C   0  0  0  0  0  0  0  0  0  0  0  0
    4.4068   -4.6299   -1.6998 F   0  0  0  0  0  0  0  0  0  0  0  0
    5.5529   -3.0475   -2.7417 F   0  0  0  0  0  0  0  0  0  0  0  0
    5.3708   -3.0161   -0.5323 F   0  0  0  0  0  0  0  0  0  0  0  0
   -3.8347   -2.8849   -0.8621 C   0  0  0  0  0  0  0  0  0  0  0  0
   -4.1197   -1.3966   -0.6539 C   0  0  0  0  0  0  0  0  0  0  0  0
   -3.2059   -0.3486   -0.7623 C   0  0  0  0  0  0  0  0  0  0  0  0
   -3.8178    0.7894   -0.2474 C   0  0  0  0  0  0  0  0  0  0  0  0
   -3.0600    2.0851   -0.0476 C   0  0  0  0  0  0  0  0  0  0  0  0
   -1.7216    2.1502    0.1291 N   0  0  0  0  0  0  0  0  0  0  0  0
   -0.8521    1.0267    0.2037 C   0  0  0  0  0  0  0  0  0  0  0  0
   -1.1785   -0.2264   -0.3245 C   0  0  0  0  0  0  0  0  0  0  0  0
   -0.1675   -1.1743   -0.4985 C   0  0  0  0  0  0  0  0  0  0  0  0
    1.0415   -0.9860    0.0598 N   0  0  0  0  0  0  0  0  0  0  0  0
    1.2735    0.0844    0.8433 C   0  0  0  0  0  0  0  0  0  0  0  0
    0.3602    1.1391    0.8839 C   0  0  0  0  0  0  0  0  0  0  0  0
   -3.7341    3.1018   -0.0051 O   0  0  0  0  0  0  0  0  0  0  0  0
   -5.0786    0.4604    0.1237 N   0  0  0  0  0  0  0  0  0  0  0  0
   -5.2947   -0.8502   -0.1381 C   0  0  0  0  0  0  0  0  0  0  0  0
   -5.8925    1.1754    0.4580 C   0  0  0  0  0  0  0  0  0  0  0  0
   -7.0415    0.7005    1.1079 C   0  0  0  0  0  0  0  0  0  0  0  0
   -8.0811    1.5585    1.4721 C   0  0  0  0  0  0  0  0  0  0  0  0
   -8.0722    2.8831    1.0412 C   0  0  0  0  0  0  0  0  0  0  0  0
   -6.9663    3.3543    0.3358 C   0  0  0  0  0  0  0  0  0  0  0  0
   -5.8405    2.5461    0.1736 C   0  0  0  0  0  0  0  0  0  0  0  0
   -0.7891   -1.1945   -3.8574 H   0  0  0  0  0  0  0  0  0  0  0  0
   -1.6319   -2.6796   -4.2697 H   0  0  0  0  0  0  0  0  0  0  0  0
   -3.0338   -1.2672   -2.8207 H   0  0  0  0  0  0  0  0  0  0  0  0
   -1.7784   -1.2692   -1.6016 H   0  0  0  0  0  0  0  0  0  0  0  0
   -3.1975   -3.6121   -2.6146 H   0  0  0  0  0  0  0  0  0  0  0  0
   -2.0547   -4.8843   -1.0314 H   0  0  0  0  0  0  0  0  0  0  0  0
   -1.1822   -3.4369   -0.5368 H   0  0  0  0  0  0  0  0  0  0  0  0
   -1.0570   -4.7169   -3.2574 H   0  0  0  0  0  0  0  0  0  0  0  0
    0.1929   -4.7804   -2.0290 H   0  0  0  0  0  0  0  0  0  0  0  0
    0.3040   -0.3471   -2.2476 H   0  0  0  0  0  0  0  0  0  0  0  0
    2.4321    0.7297   -1.8311 H   0  0  0  0  0  0  0  0  0  0  0  0
    4.4554   -0.5941   -1.6544 H   0  0  0  0  0  0  0  0  0  0  0  0
    2.1591   -4.0926   -1.9997 H   0  0  0  0  0  0  0  0  0  0  0  0
   -3.5402   -3.3161    0.0718 H   0  0  0  0  0  0  0  0  0  0  0  0
   -4.7254   -3.3478   -1.2325 H   0  0  0  0  0  0  0  0  0  0  0  0
   -2.2522   -0.4067   -1.1524 H   0  0  0  0  0  0  0  0  0  0  0  0
   -1.3173    3.0440    0.2126 H   0  0  0  0  0  0  0  0  0  0  0  0
   -2.1530   -0.4477   -0.5822 H   0  0  0  0  0  0  0  0  0  0  0  0
   -0.3489   -2.0225   -1.0577 H   0  0  0  0  0  0  0  0  0  0  0  0
    2.1307    0.1251    1.4165 H   0  0  0  0  0  0  0  0  0  0  0  0
    0.5806    1.9967    1.4139 H   0  0  0  0  0  0  0  0  0  0  0  0
   -6.1791   -1.3588    0.0176 H   0  0  0  0  0  0  0  0  0  0  0  0
   -7.1202   -0.3060    1.3217 H   0  0  0  0  0  0  0  0  0  0  0  0
   -8.8552    1.2117    2.0599 H   0  0  0  0  0  0  0  0  0  0  0  0
   -8.8711    3.5052    1.2409 H   0  0  0  0  0  0  0  0  0  0  0  0
   -6.9802    4.3040   -0.0678 H   0  0  0  0  0  0  0  0  0  0  0  0
   -4.9578    2.9637   -0.1603 H   0  0  0  0  0  0  0  0  0  0  0  0
  1  2  1  0  0  0  0
  1  6  1  0  0  0  0
  1 38  1  0  0  0  0
  1 39  1  0  0  0  0
  2  3  1  0  0  0  0
  2 40  1  0  0  0  0
  2 41  1  0  0  0  0
  3  4  1  0  0  0  0
  3 17  1  0  0  0  0
  3 42  1  0  0  0  0
  4  5  1  0  0  0  0
  4 43  1  0  0  0  0
  4 44  1  0  0  0  0
  5  6  1  0  0  0  0
  5 45  1  0  0  0  0
  5 46  1  0  0  0  0
  6  7  1  0  0  0  0
  7  8  2  0  0  0  0
  7 12  1  0  0  0  0
  8  9  1  0  0  0  0
  8 47  1  0  0  0  0
  9 10  2  0  0  0  0
  9 48  1  0  0  0  0
 10 11  1  0  0  0  0
 10 49  1  0  0  0  0
 11 12  2  0  0  0  0
 11 13  1  0  0  0  0
 12 50  1  0  0  0  0
 13 14  1  0  0  0  0
 13 15  1  0  0  0  0
 13 16  1  0  0  0  0
 17 18  1  0  0  0  0
 17 51  1  0  0  0  0
 17 52  1  0  0  0  0
 18 19  1  0  0  0  0
 18 31  2  0  0  0  0
 19 20  2  0  0  0  0
 19 53  1  0  0  0  0
 20 21  1  0  0  0  0
 20 30  1  0  0  0  0
 21 22  1  0  0  0  0
 21 29  2  0  0  0  0
 22 23  1  0  0  0  0
 22 54  1  0  0  0  0
 23 24  2  0  0  0  0
 23 28  1  0  0  0  0
 24 25  1  0  0  0  0
 24 55  1  0  0  0  0
 25 26  2  0  0  0  0
 25 56  1  0  0  0  0
 26 27  1  0  0  0  0
 27 28  2  0  0  0  0
 27 57  1  0  0  0  0
 28 58  1  0  0  0  0
 30 31  1  0  0  0  0
 30 32  1  0  0  0  0
 31 59  1  0  0  0  0
 32 33  2  0  0  0  0
 32 37  1  0  0  0  0
 33 34  1  0  0  0  0
 33 60  1  0  0  0  0
 34 35  2  0  0  0  0
 34 61  1  0  0  0  0
 35 36  1  0  0  0  0
 35 62  1  0  0  0  0
 36 37  2  0  0  0  0
 36 63  1  0  0  0  0
 37 64  1  0  0  0  0
M  CHG  1   3   1
M  END
$$$$
