# Supplementary material for: Combined computational and classical medicinal chemistry procedure to disclose novel pyrrole-based compounds as potential antituberculosis agents
Source: J Comput Aided Mol Des. 2026 Apr 6;40(1):92. doi: 10.1007/s10822-026-00794-6 (PMC13053371; doi:10.1007/s10822-026-00794-6)
Supplement: Supplementary file 2 — Supplementary Material 2 [file 10822_2026_794_MOESM2_ESM.zip › Dataset.M_3-D_QSAR_Splitted_170/mols/ValidationSet/MC3227.sdf]

OpenBabel04152504553D
 OpenBabel10172509163D

 68 72  0  0  0  0  0  0  0  0999 V2000
   -6.1404   -1.3132   -0.3486 C   0  0  0  0  0  0  0  0  0  0  0  0
   -5.0491   -1.5266   -1.4226 C   0  0  0  0  0  0  0  0  0  0  0  0
   -3.8317   -2.0348   -0.7584 N   0  3  0  0  0  0  0  0  0  0  0  0
   -3.3932   -1.1443    0.3392 C   0  0  0  0  0  0  0  0  0  0  0  0
   -4.5362   -0.8876    1.3459 C   0  0  0  0  0  0  0  0  0  0  0  0
   -5.6805   -0.3064    0.6349 N   0  0  0  0  0  0  0  0  0  0  0  0
   -5.9394    1.1136    0.5757 C   0  0  0  0  0  0  0  0  0  0  0  0
   -5.0159    2.0294    0.0622 C   0  0  0  0  0  0  0  0  0  0  0  0
   -5.5082    3.2253   -0.4936 C   0  0  0  0  0  0  0  0  0  0  0  0
   -6.7272    3.7500   -0.1362 C   0  0  0  0  0  0  0  0  0  0  0  0
   -7.5483    2.9479    0.6509 C   0  0  0  0  0  0  0  0  0  0  0  0
   -7.1752    1.6394    0.9679 C   0  0  0  0  0  0  0  0  0  0  0  0
   -8.8962    3.5279    1.0108 C   0  0  0  0  0  0  0  0  0  0  0  0
   -9.5648    2.6931    1.8544 F   0  0  0  0  0  0  0  0  0  0  0  0
   -9.6005    3.6658   -0.1394 F   0  0  0  0  0  0  0  0  0  0  0  0
   -8.7156    4.7291    1.6150 F   0  0  0  0  0  0  0  0  0  0  0  0
   -2.7371   -2.4072   -1.6841 C   0  0  0  0  0  0  0  0  0  0  0  0
   -1.4157   -1.7258   -1.3222 C   0  0  0  0  0  0  0  0  0  0  0  0
   -1.1144   -0.9842   -0.1856 C   0  0  0  0  0  0  0  0  0  0  0  0
    0.2715   -0.8461   -0.1301 C   0  0  0  0  0  0  0  0  0  0  0  0
    0.8418    0.1739    0.6747 N   0  0  0  0  0  0  0  0  0  0  0  0
    2.0079    0.7303    0.3085 C   0  0  0  0  0  0  0  0  0  0  0  0
    2.6529    1.5592    0.9298 O   0  0  0  0  0  0  0  0  0  0  0  0
    2.3799    0.2298   -0.8535 O   0  0  0  0  0  0  0  0  0  0  0  0
    1.9410   -1.1097   -1.0134 C   0  0  0  0  0  0  0  0  0  0  0  0
    3.0170   -1.8569   -1.8846 C   0  0  0  0  0  0  0  0  0  0  0  0
    3.9635   -1.0340   -2.4812 C   0  0  0  0  0  0  0  0  0  0  0  0
    5.1518   -1.5634   -2.9945 C   0  0  0  0  0  0  0  0  0  0  0  0
    5.4423   -2.8638   -2.8419 N   0  0  0  0  0  0  0  0  0  0  0  0
    4.4329   -3.7131   -2.6218 C   0  0  0  0  0  0  0  0  0  0  0  0
    3.1941   -3.2176   -2.2139 C   0  0  0  0  0  0  0  0  0  0  0  0
    0.8044   -1.3783   -1.2624 N   0  0  0  0  0  0  0  0  0  0  0  0
   -0.2073   -1.9300   -1.9803 C   0  0  0  0  0  0  0  0  0  0  0  0
    1.9327   -1.5827   -1.4579 C   0  0  0  0  0  0  0  0  0  0  0  0
    2.4557   -1.8994   -2.7240 C   0  0  0  0  0  0  0  0  0  0  0  0
    3.8102   -2.1264   -2.9662 C   0  0  0  0  0  0  0  0  0  0  0  0
    4.7247   -2.1180   -1.9202 C   0  0  0  0  0  0  0  0  0  0  0  0
    4.2518   -1.8096   -0.6497 C   0  0  0  0  0  0  0  0  0  0  0  0
    2.9027   -1.5219   -0.4395 C   0  0  0  0  0  0  0  0  0  0  0  0
   -6.3322   -2.2388    0.1528 H   0  0  0  0  0  0  0  0  0  0  0  0
   -7.0375   -0.9670   -0.8180 H   0  0  0  0  0  0  0  0  0  0  0  0
   -4.8343   -0.5978   -1.9085 H   0  0  0  0  0  0  0  0  0  0  0  0
   -5.3878   -2.2291   -2.1552 H   0  0  0  0  0  0  0  0  0  0  0  0
   -4.1013   -2.9218   -0.3330 H   0  0  0  0  0  0  0  0  0  0  0  0
   -3.0778   -0.2097   -0.0754 H   0  0  0  0  0  0  0  0  0  0  0  0
   -2.5874   -1.6202    0.8580 H   0  0  0  0  0  0  0  0  0  0  0  0
   -4.2018   -0.2086    2.1022 H   0  0  0  0  0  0  0  0  0  0  0  0
   -4.8270   -1.8098    1.8041 H   0  0  0  0  0  0  0  0  0  0  0  0
   -4.0029    1.8342    0.0899 H   0  0  0  0  0  0  0  0  0  0  0  0
   -4.9353    3.7242   -1.1921 H   0  0  0  0  0  0  0  0  0  0  0  0
   -7.0195    4.6930   -0.4369 H   0  0  0  0  0  0  0  0  0  0  0  0
   -7.8272    1.0461    1.5045 H   0  0  0  0  0  0  0  0  0  0  0  0
   -3.0127   -2.1188   -2.6770 H   0  0  0  0  0  0  0  0  0  0  0  0
   -2.5915   -3.4648   -1.6114 H   0  0  0  0  0  0  0  0  0  0  0  0
   -1.7930   -0.6051    0.4932 H   0  0  0  0  0  0  0  0  0  0  0  0
    0.3862    0.4714    1.4952 H   0  0  0  0  0  0  0  0  0  0  0  0
    0.9929   -1.1271   -1.5091 H   0  0  0  0  0  0  0  0  0  0  0  0
    1.8282   -1.5863   -0.0621 H   0  0  0  0  0  0  0  0  0  0  0  0
    3.7877   -0.0192   -2.5465 H   0  0  0  0  0  0  0  0  0  0  0  0
    5.8113   -0.9477   -3.4954 H   0  0  0  0  0  0  0  0  0  0  0  0
    4.5693   -4.7276   -2.7527 H   0  0  0  0  0  0  0  0  0  0  0  0
    2.3893   -3.8606   -2.1516 H   0  0  0  0  0  0  0  0  0  0  0  0
   -0.0966   -2.4259   -2.8785 H   0  0  0  0  0  0  0  0  0  0  0  0
    1.8006   -1.9677   -3.5185 H   0  0  0  0  0  0  0  0  0  0  0  0
    4.1358   -2.3019   -3.9296 H   0  0  0  0  0  0  0  0  0  0  0  0
    5.7211   -2.3334   -2.0809 H   0  0  0  0  0  0  0  0  0  0  0  0
    4.9066   -1.7933    0.1478 H   0  0  0  0  0  0  0  0  0  0  0  0
    2.6011   -1.2511    0.5096 H   0  0  0  0  0  0  0  0  0  0  0  0
  1  2  1  0  0  0  0
  1  6  1  0  0  0  0
  1 40  1  0  0  0  0
  1 41  1  0  0  0  0
  2  3  1  0  0  0  0
  2 42  1  0  0  0  0
  2 43  1  0  0  0  0
  3  4  1  0  0  0  0
  3 17  1  0  0  0  0
  3 44  1  0  0  0  0
  4  5  1  0  0  0  0
  4 45  1  0  0  0  0
  4 46  1  0  0  0  0
  5  6  1  0  0  0  0
  5 47  1  0  0  0  0
  5 48  1  0  0  0  0
  6  7  1  0  0  0  0
  7  8  2  0  0  0  0
  7 12  1  0  0  0  0
  8  9  1  0  0  0  0
  8 49  1  0  0  0  0
  9 10  2  0  0  0  0
  9 50  1  0  0  0  0
 10 11  1  0  0  0  0
 10 51  1  0  0  0  0
 11 12  2  0  0  0  0
 11 13  1  0  0  0  0
 12 52  1  0  0  0  0
 13 14  1  0  0  0  0
 13 15  1  0  0  0  0
 13 16  1  0  0  0  0
 17 18  1  0  0  0  0
 17 53  1  0  0  0  0
 17 54  1  0  0  0  0
 18 19  1  0  0  0  0
 18 33  2  0  0  0  0
 19 20  2  0  0  0  0
 19 55  1  0  0  0  0
 20 21  1  0  0  0  0
 20 32  1  0  0  0  0
 21 22  1  0  0  0  0
 21 56  1  0  0  0  0
 22 23  2  0  0  0  0
 22 24  1  0  0  0  0
 24 25  1  0  0  0  0
 25 26  1  0  0  0  0
 25 57  1  0  0  0  0
 25 58  1  0  0  0  0
 26 27  2  0  0  0  0
 26 31  1  0  0  0  0
 27 28  1  0  0  0  0
 27 59  1  0  0  0  0
 28 29  2  0  0  0  0
 28 60  1  0  0  0  0
 29 30  1  0  0  0  0
 30 31  2  0  0  0  0
 30 61  1  0  0  0  0
 31 62  1  0  0  0  0
 32 33  1  0  0  0  0
 32 34  1  0  0  0  0
 33 63  1  0  0  0  0
 34 35  2  0  0  0  0
 34 39  1  0  0  0  0
 35 36  1  0  0  0  0
 35 64  1  0  0  0  0
 36 37  2  0  0  0  0
 36 65  1  0  0  0  0
 37 38  1  0  0  0  0
 37 66  1  0  0  0  0
 38 39  2  0  0  0  0
 38 67  1  0  0  0  0
 39 68  1  0  0  0  0
M  CHG  1   3   1
M  END
$$$$
