# Supplementary material for: Combined computational and classical medicinal chemistry procedure to disclose novel pyrrole-based compounds as potential antituberculosis agents
Source: J Comput Aided Mol Des. 2026 Apr 6;40(1):92. doi: 10.1007/s10822-026-00794-6 (PMC13053371; doi:10.1007/s10822-026-00794-6)
Supplement: Supplementary file 2 — Supplementary Material 2 [file 10822_2026_794_MOESM2_ESM.zip › Dataset.M_3-D_QSAR_Splitted_170/mols/ValidationSet/MC3233.sdf]

OpenBabel04152504573D
 OpenBabel10172509163D

 69 73  0  0  0  0  0  0  0  0999 V2000
    0.3928   -2.7879   -1.3450 C   0  0  0  0  0  0  0  0  0  0  0  0
   -0.4591   -1.6805   -1.9988 C   0  0  0  0  0  0  0  0  0  0  0  0
   -1.0179   -0.8207   -0.9411 N   0  3  0  0  0  0  0  0  0  0  0  0
    0.0556   -0.2429   -0.1115 C   0  0  0  0  0  0  0  0  0  0  0  0
    0.8727   -1.3965    0.5038 C   0  0  0  0  0  0  0  0  0  0  0  0
    1.5108   -2.1984   -0.5679 N   0  0  0  0  0  0  0  0  0  0  0  0
    2.6769   -1.7130   -1.2459 C   0  0  0  0  0  0  0  0  0  0  0  0
    2.9484   -0.3426   -1.3517 C   0  0  0  0  0  0  0  0  0  0  0  0
    4.0121    0.1205   -2.1263 C   0  0  0  0  0  0  0  0  0  0  0  0
    4.8216   -0.7789   -2.8168 C   0  0  0  0  0  0  0  0  0  0  0  0
    4.6389   -2.1477   -2.6238 C   0  0  0  0  0  0  0  0  0  0  0  0
    3.6241   -2.5984   -1.7760 C   0  0  0  0  0  0  0  0  0  0  0  0
    5.4895   -3.1596   -3.3935 C   0  0  0  0  0  0  0  0  0  0  0  0
    6.3278   -2.5235   -4.2557 F   0  0  0  0  0  0  0  0  0  0  0  0
    6.2266   -3.9031   -2.5258 F   0  0  0  0  0  0  0  0  0  0  0  0
    4.6714   -3.9824   -4.1032 F   0  0  0  0  0  0  0  0  0  0  0  0
   -1.9459    0.1900   -1.4772 C   0  0  0  0  0  0  0  0  0  0  0  0
   -3.1051    0.3759   -0.5040 C   0  0  0  0  0  0  0  0  0  0  0  0
   -3.3820   -0.4179    0.6043 C   0  0  0  0  0  0  0  0  0  0  0  0
   -4.5783    0.0431    1.1631 C   0  0  0  0  0  0  0  0  0  0  0  0
   -5.4151   -0.7529    1.9979 N   0  0  0  0  0  0  0  0  0  0  0  0
   -4.9727   -1.8323    2.6870 C   0  0  0  0  0  0  0  0  0  0  0  0
   -5.7118   -2.7749    2.9224 O   0  0  0  0  0  0  0  0  0  0  0  0
   -3.7068   -1.8291    3.1211 O   0  0  0  0  0  0  0  0  0  0  0  0
   -2.7811   -2.4194    2.1831 C   0  0  0  0  0  0  0  0  0  0  0  0
   -2.5602   -1.4798    0.9864 C   0  0  0  0  0  0  0  0  0  0  0  0
   -3.2984   -0.2999    0.8533 C   0  0  0  0  0  0  0  0  0  0  0  0
   -3.0349    0.6047   -0.1738 C   0  0  0  0  0  0  0  0  0  0  0  0
   -2.1136    0.2719   -1.1648 C   0  0  0  0  0  0  0  0  0  0  0  0
   -1.3803   -0.9092   -1.0545 C   0  0  0  0  0  0  0  0  0  0  0  0
   -1.5746   -1.7624    0.0387 C   0  0  0  0  0  0  0  0  0  0  0  0
   -5.0022    1.0762    0.3946 N   0  0  0  0  0  0  0  0  0  0  0  0
   -4.0962    1.3508   -0.5671 C   0  0  0  0  0  0  0  0  0  0  0  0
   -6.0069    1.5915    0.4557 C   0  0  0  0  0  0  0  0  0  0  0  0
   -6.1589    2.8652    1.0245 C   0  0  0  0  0  0  0  0  0  0  0  0
   -7.4176    3.4589    1.1190 C   0  0  0  0  0  0  0  0  0  0  0  0
   -8.5109    2.9023    0.4568 C   0  0  0  0  0  0  0  0  0  0  0  0
   -8.3525    1.6864   -0.2074 C   0  0  0  0  0  0  0  0  0  0  0  0
   -7.1370    1.0076   -0.1311 C   0  0  0  0  0  0  0  0  0  0  0  0
    0.7918   -3.4216   -2.1092 H   0  0  0  0  0  0  0  0  0  0  0  0
   -0.2276   -3.3530   -0.6812 H   0  0  0  0  0  0  0  0  0  0  0  0
   -1.2555   -2.1238   -2.5593 H   0  0  0  0  0  0  0  0  0  0  0  0
    0.1494   -1.0962   -2.6570 H   0  0  0  0  0  0  0  0  0  0  0  0
   -1.5832   -1.4061   -0.3261 H   0  0  0  0  0  0  0  0  0  0  0  0
   -0.3716    0.3527    0.6680 H   0  0  0  0  0  0  0  0  0  0  0  0
    0.6895    0.3763   -0.7112 H   0  0  0  0  0  0  0  0  0  0  0  0
    0.2224   -2.0246    1.0760 H   0  0  0  0  0  0  0  0  0  0  0  0
    1.6338   -0.9881    1.1354 H   0  0  0  0  0  0  0  0  0  0  0  0
    2.3528    0.3341   -0.8493 H   0  0  0  0  0  0  0  0  0  0  0  0
    4.2001    1.1333   -2.1881 H   0  0  0  0  0  0  0  0  0  0  0  0
    5.5485   -0.4358   -3.4640 H   0  0  0  0  0  0  0  0  0  0  0  0
    3.5714   -3.6008   -1.5362 H   0  0  0  0  0  0  0  0  0  0  0  0
   -2.3227   -0.1370   -2.4237 H   0  0  0  0  0  0  0  0  0  0  0  0
   -1.4305    1.1193   -1.6027 H   0  0  0  0  0  0  0  0  0  0  0  0
   -2.8093   -1.2034    0.9508 H   0  0  0  0  0  0  0  0  0  0  0  0
   -6.3646   -0.5055    2.0781 H   0  0  0  0  0  0  0  0  0  0  0  0
   -3.1785   -3.3491    1.8330 H   0  0  0  0  0  0  0  0  0  0  0  0
   -1.8447   -2.5822    2.6746 H   0  0  0  0  0  0  0  0  0  0  0  0
   -4.0521   -0.0951    1.5278 H   0  0  0  0  0  0  0  0  0  0  0  0
   -3.5193    1.5156   -0.2002 H   0  0  0  0  0  0  0  0  0  0  0  0
   -1.9748    0.8955   -1.9753 H   0  0  0  0  0  0  0  0  0  0  0  0
   -0.6911   -1.1556   -1.7821 H   0  0  0  0  0  0  0  0  0  0  0  0
   -0.9866   -2.6039    0.1444 H   0  0  0  0  0  0  0  0  0  0  0  0
   -4.1319    2.1411   -1.2298 H   0  0  0  0  0  0  0  0  0  0  0  0
   -5.3298    3.3686    1.3770 H   0  0  0  0  0  0  0  0  0  0  0  0
   -7.5402    4.3149    1.6822 H   0  0  0  0  0  0  0  0  0  0  0  0
   -9.4241    3.3831    0.4581 H   0  0  0  0  0  0  0  0  0  0  0  0
   -9.1330    1.2900   -0.7540 H   0  0  0  0  0  0  0  0  0  0  0  0
   -7.0682    0.0525   -0.5160 H   0  0  0  0  0  0  0  0  0  0  0  0
  1  2  1  0  0  0  0
  1  6  1  0  0  0  0
  1 40  1  0  0  0  0
  1 41  1  0  0  0  0
  2  3  1  0  0  0  0
  2 42  1  0  0  0  0
  2 43  1  0  0  0  0
  3  4  1  0  0  0  0
  3 17  1  0  0  0  0
  3 44  1  0  0  0  0
  4  5  1  0  0  0  0
  4 45  1  0  0  0  0
  4 46  1  0  0  0  0
  5  6  1  0  0  0  0
  5 47  1  0  0  0  0
  5 48  1  0  0  0  0
  6  7  1  0  0  0  0
  7  8  2  0  0  0  0
  7 12  1  0  0  0  0
  8  9  1  0  0  0  0
  8 49  1  0  0  0  0
  9 10  2  0  0  0  0
  9 50  1  0  0  0  0
 10 11  1  0  0  0  0
 10 51  1  0  0  0  0
 11 12  2  0  0  0  0
 11 13  1  0  0  0  0
 12 52  1  0  0  0  0
 13 14  1  0  0  0  0
 13 15  1  0  0  0  0
 13 16  1  0  0  0  0
 17 18  1  0  0  0  0
 17 53  1  0  0  0  0
 17 54  1  0  0  0  0
 18 19  1  0  0  0  0
 18 33  2  0  0  0  0
 19 20  2  0  0  0  0
 19 55  1  0  0  0  0
 20 21  1  0  0  0  0
 20 32  1  0  0  0  0
 21 22  1  0  0  0  0
 21 56  1  0  0  0  0
 22 23  2  0  0  0  0
 22 24  1  0  0  0  0
 24 25  1  0  0  0  0
 25 26  1  0  0  0  0
 25 57  1  0  0  0  0
 25 58  1  0  0  0  0
 26 27  2  0  0  0  0
 26 31  1  0  0  0  0
 27 28  1  0  0  0  0
 27 59  1  0  0  0  0
 28 29  2  0  0  0  0
 28 60  1  0  0  0  0
 29 30  1  0  0  0  0
 29 61  1  0  0  0  0
 30 31  2  0  0  0  0
 30 62  1  0  0  0  0
 31 63  1  0  0  0  0
 32 33  1  0  0  0  0
 32 34  1  0  0  0  0
 33 64  1  0  0  0  0
 34 35  2  0  0  0  0
 34 39  1  0  0  0  0
 35 36  1  0  0  0  0
 35 65  1  0  0  0  0
 36 37  2  0  0  0  0
 36 66  1  0  0  0  0
 37 38  1  0  0  0  0
 37 67  1  0  0  0  0
 38 39  2  0  0  0  0
 38 68  1  0  0  0  0
 39 69  1  0  0  0  0
M  CHG  1   3   1
M  END
$$$$
