# Supplementary material for: Combined computational and classical medicinal chemistry procedure to disclose novel pyrrole-based compounds as potential antituberculosis agents
Source: J Comput Aided Mol Des. 2026 Apr 6;40(1):92. doi: 10.1007/s10822-026-00794-6 (PMC13053371; doi:10.1007/s10822-026-00794-6)
Supplement: Supplementary file 2 — Supplementary Material 2 [file 10822_2026_794_MOESM2_ESM.zip › Dataset.M_3-D_QSAR_Splitted_170/mols/ValidationSet/MC3270.sdf]

OpenBabel04152504583D
 OpenBabel10172509163D

 68 71  0  0  0  0  0  0  0  0999 V2000
   -0.6804   -1.0143   -2.3892 C   0  0  0  0  0  0  0  0  0  0  0  0
   -1.0253   -1.4924   -0.9648 C   0  0  0  0  0  0  0  0  0  0  0  0
    0.0014   -0.8818    0.0220 C   0  0  0  0  0  0  0  0  0  0  0  0
   -2.4435   -0.9646   -0.6241 C   0  0  0  0  0  0  0  0  0  0  0  0
   -1.0533   -2.9332   -1.0544 O   0  0  0  0  0  0  0  0  0  0  0  0
    0.1484   -3.5261   -1.0938 C   0  0  0  0  0  0  0  0  0  0  0  0
    1.1471   -2.7065   -0.7020 N   0  0  0  0  0  0  0  0  0  0  0  0
    1.0128   -1.2906   -0.7608 C   0  0  0  0  0  0  0  0  0  0  0  0
    0.0038   -0.5934   -0.0956 C   0  0  0  0  0  0  0  0  0  0  0  0
    0.2604    0.7634   -0.2875 C   0  0  0  0  0  0  0  0  0  0  0  0
   -0.6923    1.9213    0.0119 C   0  0  0  0  0  0  0  0  0  0  0  0
   -1.9233    1.4537    0.6824 N   0  3  0  0  0  0  0  0  0  0  0  0
   -2.6121    2.5343    1.4111 C   0  0  0  0  0  0  0  0  0  0  0  0
   -3.8038    1.9520    2.2008 C   0  0  0  0  0  0  0  0  0  0  0  0
   -4.7223    1.2431    1.2938 N   0  0  0  0  0  0  0  0  0  0  0  0
   -4.0529    0.2056    0.4961 C   0  0  0  0  0  0  0  0  0  0  0  0
   -2.8444    0.8008   -0.2712 C   0  0  0  0  0  0  0  0  0  0  0  0
   -5.9652    1.7949    0.8799 C   0  0  0  0  0  0  0  0  0  0  0  0
   -6.9681    0.9862    0.3369 C   0  0  0  0  0  0  0  0  0  0  0  0
   -8.1555    1.5564   -0.1275 C   0  0  0  0  0  0  0  0  0  0  0  0
   -8.3374    2.9372   -0.0868 C   0  0  0  0  0  0  0  0  0  0  0  0
   -7.3275    3.7570    0.4274 C   0  0  0  0  0  0  0  0  0  0  0  0
   -6.1573    3.1778    0.9205 C   0  0  0  0  0  0  0  0  0  0  0  0
   -7.4741    5.2793    0.4173 C   0  0  0  0  0  0  0  0  0  0  0  0
   -8.6488    5.6528   -0.1585 F   0  0  0  0  0  0  0  0  0  0  0  0
   -7.4413    5.7429    1.6948 F   0  0  0  0  0  0  0  0  0  0  0  0
   -6.4463    5.8290   -0.2833 F   0  0  0  0  0  0  0  0  0  0  0  0
    1.4331    0.8558   -1.0379 C   0  0  0  0  0  0  0  0  0  0  0  0
    1.8672   -0.3923   -1.3209 N   0  0  0  0  0  0  0  0  0  0  0  0
    2.8829   -0.6272   -1.7800 C   0  0  0  0  0  0  0  0  0  0  0  0
    3.2375   -1.9366   -2.1367 C   0  0  0  0  0  0  0  0  0  0  0  0
    4.5309   -2.2650   -2.5539 C   0  0  0  0  0  0  0  0  0  0  0  0
    5.4836   -1.2628   -2.7370 C   0  0  0  0  0  0  0  0  0  0  0  0
    5.0930    0.0656   -2.5759 C   0  0  0  0  0  0  0  0  0  0  0  0
    3.8042    0.3736   -2.1379 C   0  0  0  0  0  0  0  0  0  0  0  0
    0.3339   -4.5298   -1.7633 O   0  0  0  0  0  0  0  0  0  0  0  0
   -0.6403    0.0548   -2.4066 H   0  0  0  0  0  0  0  0  0  0  0  0
   -1.4316   -1.3542   -3.0712 H   0  0  0  0  0  0  0  0  0  0  0  0
    0.2700   -1.4117   -2.6785 H   0  0  0  0  0  0  0  0  0  0  0  0
   -0.0732    0.1854   -0.0007 H   0  0  0  0  0  0  0  0  0  0  0  0
    0.9895   -1.1765   -0.2637 H   0  0  0  0  0  0  0  0  0  0  0  0
   -0.2032   -1.2326    1.0119 H   0  0  0  0  0  0  0  0  0  0  0  0
   -2.4204    0.1031   -0.5582 H   0  0  0  0  0  0  0  0  0  0  0  0
   -2.7605   -1.3730    0.3127 H   0  0  0  0  0  0  0  0  0  0  0  0
   -3.1279   -1.2598   -1.3918 H   0  0  0  0  0  0  0  0  0  0  0  0
    1.9870   -3.0968   -0.3682 H   0  0  0  0  0  0  0  0  0  0  0  0
   -0.7806   -1.0028    0.4356 H   0  0  0  0  0  0  0  0  0  0  0  0
   -0.9580    2.3990   -0.9079 H   0  0  0  0  0  0  0  0  0  0  0  0
   -0.1932    2.6043    0.6671 H   0  0  0  0  0  0  0  0  0  0  0  0
   -1.6299    0.7612    1.3715 H   0  0  0  0  0  0  0  0  0  0  0  0
   -2.9696    3.2623    0.7131 H   0  0  0  0  0  0  0  0  0  0  0  0
   -1.9272    2.9952    2.0919 H   0  0  0  0  0  0  0  0  0  0  0  0
   -4.3300    2.7488    2.6837 H   0  0  0  0  0  0  0  0  0  0  0  0
   -3.4336    1.2616    2.9296 H   0  0  0  0  0  0  0  0  0  0  0  0
   -4.7495   -0.2015   -0.2067 H   0  0  0  0  0  0  0  0  0  0  0  0
   -3.6997   -0.5607    1.1541 H   0  0  0  0  0  0  0  0  0  0  0  0
   -2.3280    0.0170   -0.7850 H   0  0  0  0  0  0  0  0  0  0  0  0
   -3.1941    1.5236   -0.9784 H   0  0  0  0  0  0  0  0  0  0  0  0
   -6.8306   -0.0350    0.2791 H   0  0  0  0  0  0  0  0  0  0  0  0
   -8.9025    0.9514   -0.5030 H   0  0  0  0  0  0  0  0  0  0  0  0
   -9.2149    3.3539   -0.4351 H   0  0  0  0  0  0  0  0  0  0  0  0
   -5.4222    3.7810    1.3215 H   0  0  0  0  0  0  0  0  0  0  0  0
    1.8931    1.7326   -1.3288 H   0  0  0  0  0  0  0  0  0  0  0  0
    2.5227   -2.6794   -2.0898 H   0  0  0  0  0  0  0  0  0  0  0  0
    4.7813   -3.2511   -2.7268 H   0  0  0  0  0  0  0  0  0  0  0  0
    6.4566   -1.4996   -2.9863 H   0  0  0  0  0  0  0  0  0  0  0  0
    5.7604    0.8254   -2.7816 H   0  0  0  0  0  0  0  0  0  0  0  0
    3.5191    1.3634   -2.0748 H   0  0  0  0  0  0  0  0  0  0  0  0
  1  2  1  0  0  0  0
  1 37  1  0  0  0  0
  1 38  1  0  0  0  0
  1 39  1  0  0  0  0
  2  3  1  0  0  0  0
  2  4  1  0  0  0  0
  2  5  1  0  0  0  0
  3 40  1  0  0  0  0
  3 41  1  0  0  0  0
  3 42  1  0  0  0  0
  4 43  1  0  0  0  0
  4 44  1  0  0  0  0
  4 45  1  0  0  0  0
  5  6  1  0  0  0  0
  6  7  1  0  0  0  0
  6 36  2  0  0  0  0
  7  8  1  0  0  0  0
  7 46  1  0  0  0  0
  8  9  2  0  0  0  0
  8 29  1  0  0  0  0
  9 10  1  0  0  0  0
  9 47  1  0  0  0  0
 10 11  1  0  0  0  0
 10 28  2  0  0  0  0
 11 12  1  0  0  0  0
 11 48  1  0  0  0  0
 11 49  1  0  0  0  0
 12 13  1  0  0  0  0
 12 17  1  0  0  0  0
 12 50  1  0  0  0  0
 13 14  1  0  0  0  0
 13 51  1  0  0  0  0
 13 52  1  0  0  0  0
 14 15  1  0  0  0  0
 14 53  1  0  0  0  0
 14 54  1  0  0  0  0
 15 16  1  0  0  0  0
 15 18  1  0  0  0  0
 16 17  1  0  0  0  0
 16 55  1  0  0  0  0
 16 56  1  0  0  0  0
 17 57  1  0  0  0  0
 17 58  1  0  0  0  0
 18 19  2  0  0  0  0
 18 23  1  0  0  0  0
 19 20  1  0  0  0  0
 19 59  1  0  0  0  0
 20 21  2  0  0  0  0
 20 60  1  0  0  0  0
 21 22  1  0  0  0  0
 21 61  1  0  0  0  0
 22 23  2  0  0  0  0
 22 24  1  0  0  0  0
 23 62  1  0  0  0  0
 24 25  1  0  0  0  0
 24 26  1  0  0  0  0
 24 27  1  0  0  0  0
 28 29  1  0  0  0  0
 28 63  1  0  0  0  0
 29 30  1  0  0  0  0
 30 31  2  0  0  0  0
 30 35  1  0  0  0  0
 31 32  1  0  0  0  0
 31 64  1  0  0  0  0
 32 33  2  0  0  0  0
 32 65  1  0  0  0  0
 33 34  1  0  0  0  0
 33 66  1  0  0  0  0
 34 35  2  0  0  0  0
 34 67  1  0  0  0  0
 35 68  1  0  0  0  0
M  CHG  1  12   1
M  END
$$$$
