# Supplementary material for: Combined computational and classical medicinal chemistry procedure to disclose novel pyrrole-based compounds as potential antituberculosis agents
Source: J Comput Aided Mol Des. 2026 Apr 6;40(1):92. doi: 10.1007/s10822-026-00794-6 (PMC13053371; doi:10.1007/s10822-026-00794-6)
Supplement: Supplementary file 2 — Supplementary Material 2 [file 10822_2026_794_MOESM2_ESM.zip › Dataset.M_3-D_QSAR_Splitted_170/mols/ValidationSet/MC3491.sdf]

OpenBabel04152504553D
 OpenBabel10172509163D

 65 69  0  0  0  0  0  0  0  0999 V2000
   -4.3122    0.9793    1.6864 C   0  0  0  0  0  0  0  0  0  0  0  0
   -3.1780    1.4843    0.7635 C   0  0  0  0  0  0  0  0  0  0  0  0
   -2.8831    0.4745   -0.2736 N   0  3  0  0  0  0  0  0  0  0  0  0
   -4.1038    0.1232   -1.0235 C   0  0  0  0  0  0  0  0  0  0  0  0
   -5.2222   -0.3480   -0.0821 C   0  0  0  0  0  0  0  0  0  0  0  0
   -5.5380    0.6988    0.9061 N   0  0  0  0  0  0  0  0  0  0  0  0
   -6.5118    1.7073    0.6322 C   0  0  0  0  0  0  0  0  0  0  0  0
   -6.3327    3.0173    1.0852 C   0  0  0  0  0  0  0  0  0  0  0  0
   -7.4138    3.8984    1.1804 C   0  0  0  0  0  0  0  0  0  0  0  0
   -8.6989    3.4870    0.8202 C   0  0  0  0  0  0  0  0  0  0  0  0
   -8.8696    2.2144    0.2762 C   0  0  0  0  0  0  0  0  0  0  0  0
   -7.7804    1.3567    0.1509 C   0  0  0  0  0  0  0  0  0  0  0  0
  -10.2786    1.7253   -0.0798 C   0  0  0  0  0  0  0  0  0  0  0  0
  -11.2145    2.6574    0.2476 F   0  0  0  0  0  0  0  0  0  0  0  0
  -10.3524    1.4728   -1.4132 F   0  0  0  0  0  0  0  0  0  0  0  0
  -10.5433    0.5807    0.6046 F   0  0  0  0  0  0  0  0  0  0  0  0
   -1.7552    0.8768   -1.1444 C   0  0  0  0  0  0  0  0  0  0  0  0
   -0.7268   -0.2425   -1.3317 C   0  0  0  0  0  0  0  0  0  0  0  0
   -0.8436   -1.5770   -0.9447 C   0  0  0  0  0  0  0  0  0  0  0  0
    0.3692   -2.2134   -1.2105 C   0  0  0  0  0  0  0  0  0  0  0  0
    0.7427   -3.5041   -0.5130 C   0  0  0  0  0  0  0  0  0  0  0  0
    1.9971   -3.9926   -0.5631 N   0  0  0  0  0  0  0  0  0  0  0  0
    3.0057   -3.3348   -1.3076 C   0  0  0  0  0  0  0  0  0  0  0  0
    3.8242   -4.0681   -2.1633 C   0  0  0  0  0  0  0  0  0  0  0  0
    4.9574   -3.4694   -2.7121 C   0  0  0  0  0  0  0  0  0  0  0  0
    5.0404   -2.0788   -2.7269 C   0  0  0  0  0  0  0  0  0  0  0  0
    3.9768   -1.3291   -2.2215 C   0  0  0  0  0  0  0  0  0  0  0  0
    2.9907   -1.9473   -1.4495 C   0  0  0  0  0  0  0  0  0  0  0  0
   -0.1488   -4.1237    0.0463 O   0  0  0  0  0  0  0  0  0  0  0  0
    1.1993   -1.2784   -1.7369 N   0  0  0  0  0  0  0  0  0  0  0  0
    0.5520   -0.1000   -1.8674 C   0  0  0  0  0  0  0  0  0  0  0  0
    2.2884   -1.4055   -2.0100 C   0  0  0  0  0  0  0  0  0  0  0  0
    3.1748   -0.3376   -1.8156 C   0  0  0  0  0  0  0  0  0  0  0  0
    4.5438   -0.4707   -2.0538 C   0  0  0  0  0  0  0  0  0  0  0  0
    5.0494   -1.6678   -2.5570 C   0  0  0  0  0  0  0  0  0  0  0  0
    4.1916   -2.7562   -2.7059 C   0  0  0  0  0  0  0  0  0  0  0  0
    2.8352   -2.6375   -2.3901 C   0  0  0  0  0  0  0  0  0  0  0  0
   -4.5270    1.7278    2.4203 H   0  0  0  0  0  0  0  0  0  0  0  0
   -3.9923    0.0748    2.1601 H   0  0  0  0  0  0  0  0  0  0  0  0
   -2.2985    1.6604    1.3468 H   0  0  0  0  0  0  0  0  0  0  0  0
   -3.4880    2.3929    0.2910 H   0  0  0  0  0  0  0  0  0  0  0  0
   -2.5685   -0.3756    0.1940 H   0  0  0  0  0  0  0  0  0  0  0  0
   -3.8750   -0.6622   -1.7132 H   0  0  0  0  0  0  0  0  0  0  0  0
   -4.4441    0.9954   -1.5415 H   0  0  0  0  0  0  0  0  0  0  0  0
   -4.9028   -1.2314    0.4302 H   0  0  0  0  0  0  0  0  0  0  0  0
   -6.0984   -0.5545   -0.6606 H   0  0  0  0  0  0  0  0  0  0  0  0
   -5.3893    3.3386    1.3531 H   0  0  0  0  0  0  0  0  0  0  0  0
   -7.2610    4.8610    1.5197 H   0  0  0  0  0  0  0  0  0  0  0  0
   -9.5078    4.1137    0.9542 H   0  0  0  0  0  0  0  0  0  0  0  0
   -7.9102    0.4411   -0.3072 H   0  0  0  0  0  0  0  0  0  0  0  0
   -1.2666    1.7208   -0.7042 H   0  0  0  0  0  0  0  0  0  0  0  0
   -2.1575    1.1115   -2.1077 H   0  0  0  0  0  0  0  0  0  0  0  0
   -1.6814   -2.0173   -0.5333 H   0  0  0  0  0  0  0  0  0  0  0  0
    2.2157   -4.8191   -0.0749 H   0  0  0  0  0  0  0  0  0  0  0  0
    3.5934   -5.0482   -2.3896 H   0  0  0  0  0  0  0  0  0  0  0  0
    5.7205   -4.0456   -3.1002 H   0  0  0  0  0  0  0  0  0  0  0  0
    5.8772   -1.6091   -3.1065 H   0  0  0  0  0  0  0  0  0  0  0  0
    3.9191   -0.3177   -2.4184 H   0  0  0  0  0  0  0  0  0  0  0  0
    2.2590   -1.3837   -0.9891 H   0  0  0  0  0  0  0  0  0  0  0  0
    0.9380    0.7583   -2.2910 H   0  0  0  0  0  0  0  0  0  0  0  0
    2.8065    0.5692   -1.4884 H   0  0  0  0  0  0  0  0  0  0  0  0
    5.1810    0.3169   -1.8574 H   0  0  0  0  0  0  0  0  0  0  0  0
    6.0452   -1.7474   -2.8158 H   0  0  0  0  0  0  0  0  0  0  0  0
    4.5605   -3.6559   -3.0517 H   0  0  0  0  0  0  0  0  0  0  0  0
    2.2275   -3.4702   -2.4377 H   0  0  0  0  0  0  0  0  0  0  0  0
  1  2  1  0  0  0  0
  1  6  1  0  0  0  0
  1 38  1  0  0  0  0
  1 39  1  0  0  0  0
  2  3  1  0  0  0  0
  2 40  1  0  0  0  0
  2 41  1  0  0  0  0
  3  4  1  0  0  0  0
  3 17  1  0  0  0  0
  3 42  1  0  0  0  0
  4  5  1  0  0  0  0
  4 43  1  0  0  0  0
  4 44  1  0  0  0  0
  5  6  1  0  0  0  0
  5 45  1  0  0  0  0
  5 46  1  0  0  0  0
  6  7  1  0  0  0  0
  7  8  2  0  0  0  0
  7 12  1  0  0  0  0
  8  9  1  0  0  0  0
  8 47  1  0  0  0  0
  9 10  2  0  0  0  0
  9 48  1  0  0  0  0
 10 11  1  0  0  0  0
 10 49  1  0  0  0  0
 11 12  2  0  0  0  0
 11 13  1  0  0  0  0
 12 50  1  0  0  0  0
 13 14  1  0  0  0  0
 13 15  1  0  0  0  0
 13 16  1  0  0  0  0
 17 18  1  0  0  0  0
 17 51  1  0  0  0  0
 17 52  1  0  0  0  0
 18 19  1  0  0  0  0
 18 31  2  0  0  0  0
 19 20  2  0  0  0  0
 19 53  1  0  0  0  0
 20 21  1  0  0  0  0
 20 30  1  0  0  0  0
 21 22  1  0  0  0  0
 21 29  2  0  0  0  0
 22 23  1  0  0  0  0
 22 54  1  0  0  0  0
 23 24  2  0  0  0  0
 23 28  1  0  0  0  0
 24 25  1  0  0  0  0
 24 55  1  0  0  0  0
 25 26  2  0  0  0  0
 25 56  1  0  0  0  0
 26 27  1  0  0  0  0
 26 57  1  0  0  0  0
 27 28  2  0  0  0  0
 27 58  1  0  0  0  0
 28 59  1  0  0  0  0
 30 31  1  0  0  0  0
 30 32  1  0  0  0  0
 31 60  1  0  0  0  0
 32 33  2  0  0  0  0
 32 37  1  0  0  0  0
 33 34  1  0  0  0  0
 33 61  1  0  0  0  0
 34 35  2  0  0  0  0
 34 62  1  0  0  0  0
 35 36  1  0  0  0  0
 35 63  1  0  0  0  0
 36 37  2  0  0  0  0
 36 64  1  0  0  0  0
 37 65  1  0  0  0  0
M  CHG  1   3   1
M  END
$$$$
