# Supplementary material for: Combined computational and classical medicinal chemistry procedure to disclose novel pyrrole-based compounds as potential antituberculosis agents
Source: J Comput Aided Mol Des. 2026 Apr 6;40(1):92. doi: 10.1007/s10822-026-00794-6 (PMC13053371; doi:10.1007/s10822-026-00794-6)
Supplement: Supplementary file 2 — Supplementary Material 2 [file 10822_2026_794_MOESM2_ESM.zip › Dataset.M_3-D_QSAR_Splitted_170/mols/ValidationSet/MC3492.sdf]

OpenBabel04152504553D
 OpenBabel10172509163D

 68 72  0  0  0  0  0  0  0  0999 V2000
   -6.1603    1.3936    0.2384 C   0  0  0  0  0  0  0  0  0  0  0  0
   -7.5511    1.8657    0.6642 C   0  0  0  0  0  0  0  0  0  0  0  0
   -7.7056    2.8828    1.6091 C   0  0  0  0  0  0  0  0  0  0  0  0
   -8.9845    3.3401    1.9366 C   0  0  0  0  0  0  0  0  0  0  0  0
  -10.1080    2.7756    1.3303 C   0  0  0  0  0  0  0  0  0  0  0  0
   -9.9538    1.7364    0.4123 C   0  0  0  0  0  0  0  0  0  0  0  0
   -8.6768    1.2793    0.0846 C   0  0  0  0  0  0  0  0  0  0  0  0
   -5.9155    0.0714    0.7931 N   0  0  0  0  0  0  0  0  0  0  0  0
   -4.6764   -0.4740    0.6694 C   0  0  0  0  0  0  0  0  0  0  0  0
   -3.5411    0.3285    0.0619 C   0  0  0  0  0  0  0  0  0  0  0  0
   -2.2114   -0.1083    0.0573 C   0  0  0  0  0  0  0  0  0  0  0  0
   -1.4528    0.8314   -0.6324 C   0  0  0  0  0  0  0  0  0  0  0  0
    0.0511    0.7908   -0.9109 C   0  0  0  0  0  0  0  0  0  0  0  0
    0.5924   -0.5690   -0.7009 N   0  3  0  0  0  0  0  0  0  0  0  0
    1.9254   -0.5450   -0.0685 C   0  0  0  0  0  0  0  0  0  0  0  0
    2.4044   -1.9875    0.1948 C   0  0  0  0  0  0  0  0  0  0  0  0
    2.4940   -2.7540   -1.0683 N   0  0  0  0  0  0  0  0  0  0  0  0
    1.1353   -2.7981   -1.6498 C   0  0  0  0  0  0  0  0  0  0  0  0
    0.6272   -1.3714   -1.9388 C   0  0  0  0  0  0  0  0  0  0  0  0
    3.6671   -2.7101   -1.8893 C   0  0  0  0  0  0  0  0  0  0  0  0
    4.5943   -1.6657   -1.7765 C   0  0  0  0  0  0  0  0  0  0  0  0
    5.6249   -1.5142   -2.7052 C   0  0  0  0  0  0  0  0  0  0  0  0
    5.7602   -2.4092   -3.7638 C   0  0  0  0  0  0  0  0  0  0  0  0
    4.8469   -3.4546   -3.8964 C   0  0  0  0  0  0  0  0  0  0  0  0
    3.8089   -3.5905   -2.9703 C   0  0  0  0  0  0  0  0  0  0  0  0
    4.9426   -4.3960   -5.0996 C   0  0  0  0  0  0  0  0  0  0  0  0
    5.9794   -4.0426   -5.9070 F   0  0  0  0  0  0  0  0  0  0  0  0
    3.7882   -4.3335   -5.8149 F   0  0  0  0  0  0  0  0  0  0  0  0
    5.1347   -5.6718   -4.6705 F   0  0  0  0  0  0  0  0  0  0  0  0
   -2.3391    1.8186   -1.0534 C   0  0  0  0  0  0  0  0  0  0  0  0
   -3.5868    1.4944   -0.6420 N   0  0  0  0  0  0  0  0  0  0  0  0
   -4.4843    2.1957   -0.7750 C   0  0  0  0  0  0  0  0  0  0  0  0
   -4.4471    3.3204   -1.6086 C   0  0  0  0  0  0  0  0  0  0  0  0
   -5.6131    4.0146   -1.9452 C   0  0  0  0  0  0  0  0  0  0  0  0
   -6.7716    3.8311   -1.1934 C   0  0  0  0  0  0  0  0  0  0  0  0
   -6.7287    2.9368   -0.1277 C   0  0  0  0  0  0  0  0  0  0  0  0
   -5.6199    2.1082    0.0487 C   0  0  0  0  0  0  0  0  0  0  0  0
   -4.5149   -1.6258    1.0307 O   0  0  0  0  0  0  0  0  0  0  0  0
   -5.4226    2.0774    0.6033 H   0  0  0  0  0  0  0  0  0  0  0  0
   -6.1051    1.3522   -0.8294 H   0  0  0  0  0  0  0  0  0  0  0  0
   -6.8766    3.2957    2.0644 H   0  0  0  0  0  0  0  0  0  0  0  0
   -9.0988    4.0972    2.6285 H   0  0  0  0  0  0  0  0  0  0  0  0
  -11.0509    3.1263    1.5607 H   0  0  0  0  0  0  0  0  0  0  0  0
  -10.7839    1.3059   -0.0242 H   0  0  0  0  0  0  0  0  0  0  0  0
   -8.5646    0.5051   -0.5885 H   0  0  0  0  0  0  0  0  0  0  0  0
   -6.6353   -0.4204    1.2506 H   0  0  0  0  0  0  0  0  0  0  0  0
   -1.8562   -0.9754    0.4898 H   0  0  0  0  0  0  0  0  0  0  0  0
    0.5477    1.4709   -0.2508 H   0  0  0  0  0  0  0  0  0  0  0  0
    0.2166    1.0699   -1.9305 H   0  0  0  0  0  0  0  0  0  0  0  0
   -0.0581   -1.0238   -0.0603 H   0  0  0  0  0  0  0  0  0  0  0  0
    1.8691   -0.0144    0.8590 H   0  0  0  0  0  0  0  0  0  0  0  0
    2.6178   -0.0563   -0.7217 H   0  0  0  0  0  0  0  0  0  0  0  0
    1.7115   -2.4724    0.8503 H   0  0  0  0  0  0  0  0  0  0  0  0
    3.3764   -1.9486    0.6404 H   0  0  0  0  0  0  0  0  0  0  0  0
    0.4717   -3.2755   -0.9594 H   0  0  0  0  0  0  0  0  0  0  0  0
    1.1685   -3.3471   -2.5677 H   0  0  0  0  0  0  0  0  0  0  0  0
    1.2812   -0.9017   -2.6435 H   0  0  0  0  0  0  0  0  0  0  0  0
   -0.3643   -1.4334   -2.3364 H   0  0  0  0  0  0  0  0  0  0  0  0
    4.5138   -0.9977   -0.9940 H   0  0  0  0  0  0  0  0  0  0  0  0
    6.2920   -0.7329   -2.6068 H   0  0  0  0  0  0  0  0  0  0  0  0
    6.5290   -2.2997   -4.4435 H   0  0  0  0  0  0  0  0  0  0  0  0
    3.1296   -4.3588   -3.0855 H   0  0  0  0  0  0  0  0  0  0  0  0
   -2.0857    2.6615   -1.5922 H   0  0  0  0  0  0  0  0  0  0  0  0
   -3.5408    3.6433   -1.9819 H   0  0  0  0  0  0  0  0  0  0  0  0
   -5.6156    4.6618   -2.7491 H   0  0  0  0  0  0  0  0  0  0  0  0
   -7.6378    4.3442   -1.4204 H   0  0  0  0  0  0  0  0  0  0  0  0
   -7.5192    2.8864    0.5339 H   0  0  0  0  0  0  0  0  0  0  0  0
   -5.6341    1.4092    0.8078 H   0  0  0  0  0  0  0  0  0  0  0  0
  1  2  1  0  0  0  0
  1  8  1  0  0  0  0
  1 39  1  0  0  0  0
  1 40  1  0  0  0  0
  2  3  2  0  0  0  0
  2  7  1  0  0  0  0
  3  4  1  0  0  0  0
  3 41  1  0  0  0  0
  4  5  2  0  0  0  0
  4 42  1  0  0  0  0
  5  6  1  0  0  0  0
  5 43  1  0  0  0  0
  6  7  2  0  0  0  0
  6 44  1  0  0  0  0
  7 45  1  0  0  0  0
  8  9  1  0  0  0  0
  8 46  1  0  0  0  0
  9 10  1  0  0  0  0
  9 38  2  0  0  0  0
 10 11  2  0  0  0  0
 10 31  1  0  0  0  0
 11 12  1  0  0  0  0
 11 47  1  0  0  0  0
 12 13  1  0  0  0  0
 12 30  2  0  0  0  0
 13 14  1  0  0  0  0
 13 48  1  0  0  0  0
 13 49  1  0  0  0  0
 14 15  1  0  0  0  0
 14 19  1  0  0  0  0
 14 50  1  0  0  0  0
 15 16  1  0  0  0  0
 15 51  1  0  0  0  0
 15 52  1  0  0  0  0
 16 17  1  0  0  0  0
 16 53  1  0  0  0  0
 16 54  1  0  0  0  0
 17 18  1  0  0  0  0
 17 20  1  0  0  0  0
 18 19  1  0  0  0  0
 18 55  1  0  0  0  0
 18 56  1  0  0  0  0
 19 57  1  0  0  0  0
 19 58  1  0  0  0  0
 20 21  2  0  0  0  0
 20 25  1  0  0  0  0
 21 22  1  0  0  0  0
 21 59  1  0  0  0  0
 22 23  2  0  0  0  0
 22 60  1  0  0  0  0
 23 24  1  0  0  0  0
 23 61  1  0  0  0  0
 24 25  2  0  0  0  0
 24 26  1  0  0  0  0
 25 62  1  0  0  0  0
 26 27  1  0  0  0  0
 26 28  1  0  0  0  0
 26 29  1  0  0  0  0
 30 31  1  0  0  0  0
 30 63  1  0  0  0  0
 31 32  1  0  0  0  0
 32 33  2  0  0  0  0
 32 37  1  0  0  0  0
 33 34  1  0  0  0  0
 33 64  1  0  0  0  0
 34 35  2  0  0  0  0
 34 65  1  0  0  0  0
 35 36  1  0  0  0  0
 35 66  1  0  0  0  0
 36 37  2  0  0  0  0
 36 67  1  0  0  0  0
 37 68  1  0  0  0  0
M  CHG  1  14   1
M  END
$$$$
