# Supplementary material for: Combined computational and classical medicinal chemistry procedure to disclose novel pyrrole-based compounds as potential antituberculosis agents
Source: J Comput Aided Mol Des. 2026 Apr 6;40(1):92. doi: 10.1007/s10822-026-00794-6 (PMC13053371; doi:10.1007/s10822-026-00794-6)
Supplement: Supplementary file 2 — Supplementary Material 2 [file 10822_2026_794_MOESM2_ESM.zip › Dataset.M_3-D_QSAR_Splitted_170/mols/ValidationSet/MC3494.sdf]

OpenBabel04152504523D
 OpenBabel10172509163D

 71 75  0  0  0  0  0  0  0  0999 V2000
    4.0491   -1.4383   -2.6930 C   0  0  0  0  0  0  0  0  0  0  0  0
    3.0971   -2.2182   -1.7551 C   0  0  0  0  0  0  0  0  0  0  0  0
    2.1310   -1.3060   -0.9742 C   0  0  0  0  0  0  0  0  0  0  0  0
    2.8130   -0.0178   -0.4296 C   0  0  0  0  0  0  0  0  0  0  0  0
    3.9531    0.6717   -1.2338 C   0  0  0  0  0  0  0  0  0  0  0  0
    4.8553   -0.3629   -1.9459 C   0  0  0  0  0  0  0  0  0  0  0  0
    1.8686    0.9535    0.1197 N   0  0  0  0  0  0  0  0  0  0  0  0
    0.5882    0.6835    0.4983 C   0  0  0  0  0  0  0  0  0  0  0  0
   -0.1317   -0.6425    0.3116 C   0  0  0  0  0  0  0  0  0  0  0  0
   -1.4059   -0.9929    0.7751 C   0  0  0  0  0  0  0  0  0  0  0  0
   -1.9794   -1.9552   -0.0542 C   0  0  0  0  0  0  0  0  0  0  0  0
   -3.4522   -2.4135    0.0687 C   0  0  0  0  0  0  0  0  0  0  0  0
   -4.5131   -1.5682   -0.5023 N   0  3  0  0  0  0  0  0  0  0  0  0
   -3.9830   -0.3525   -1.1610 C   0  0  0  0  0  0  0  0  0  0  0  0
   -5.1529    0.4470   -1.7869 C   0  0  0  0  0  0  0  0  0  0  0  0
   -6.2262    0.7695   -0.8083 N   0  0  0  0  0  0  0  0  0  0  0  0
   -6.6608   -0.5133   -0.2352 C   0  0  0  0  0  0  0  0  0  0  0  0
   -5.4732   -1.1215    0.5093 C   0  0  0  0  0  0  0  0  0  0  0  0
   -6.2035    1.9292    0.0294 C   0  0  0  0  0  0  0  0  0  0  0  0
   -5.0461    2.7013    0.1716 C   0  0  0  0  0  0  0  0  0  0  0  0
   -5.0795    3.9233    0.8452 C   0  0  0  0  0  0  0  0  0  0  0  0
   -6.2680    4.4067    1.3905 C   0  0  0  0  0  0  0  0  0  0  0  0
   -7.4301    3.6495    1.2629 C   0  0  0  0  0  0  0  0  0  0  0  0
   -7.3878    2.4277    0.5916 C   0  0  0  0  0  0  0  0  0  0  0  0
   -8.7823    4.1555    1.7712 C   0  0  0  0  0  0  0  0  0  0  0  0
   -8.6653    5.3954    2.3164 F   0  0  0  0  0  0  0  0  0  0  0  0
   -9.2616    3.2990    2.7129 F   0  0  0  0  0  0  0  0  0  0  0  0
   -9.6644    4.2094    0.7366 F   0  0  0  0  0  0  0  0  0  0  0  0
   -0.9979   -2.2000   -1.0159 C   0  0  0  0  0  0  0  0  0  0  0  0
    0.0965   -1.4785   -0.7285 N   0  0  0  0  0  0  0  0  0  0  0  0
    1.0961   -1.7494   -1.1625 C   0  0  0  0  0  0  0  0  0  0  0  0
    1.3516   -3.0464   -1.6111 C   0  0  0  0  0  0  0  0  0  0  0  0
    2.5677   -3.3752   -2.2126 C   0  0  0  0  0  0  0  0  0  0  0  0
    3.5954   -2.4241   -2.2722 C   0  0  0  0  0  0  0  0  0  0  0  0
    3.4160   -1.1976   -1.6181 C   0  0  0  0  0  0  0  0  0  0  0  0
    2.1854   -0.8731   -1.0642 C   0  0  0  0  0  0  0  0  0  0  0  0
   -0.0383    1.5596    1.0729 O   0  0  0  0  0  0  0  0  0  0  0  0
    3.4678   -0.9641   -3.4559 H   0  0  0  0  0  0  0  0  0  0  0  0
    4.7441   -2.1379   -3.1082 H   0  0  0  0  0  0  0  0  0  0  0  0
    3.6875   -2.7685   -1.0527 H   0  0  0  0  0  0  0  0  0  0  0  0
    2.5010   -2.8599   -2.3698 H   0  0  0  0  0  0  0  0  0  0  0  0
    1.7357   -1.8576   -0.1470 H   0  0  0  0  0  0  0  0  0  0  0  0
    1.3641   -0.9978   -1.6537 H   0  0  0  0  0  0  0  0  0  0  0  0
    3.3785   -0.4673    0.3598 H   0  0  0  0  0  0  0  0  0  0  0  0
    4.5519    1.2495   -0.5611 H   0  0  0  0  0  0  0  0  0  0  0  0
    3.5060    1.2949   -1.9799 H   0  0  0  0  0  0  0  0  0  0  0  0
    5.4755    0.1510   -2.6503 H   0  0  0  0  0  0  0  0  0  0  0  0
    5.4354   -0.8572   -1.1949 H   0  0  0  0  0  0  0  0  0  0  0  0
    2.1843    1.8801    0.2248 H   0  0  0  0  0  0  0  0  0  0  0  0
   -1.8571   -0.5944    1.6133 H   0  0  0  0  0  0  0  0  0  0  0  0
   -3.6621   -2.5173    1.1128 H   0  0  0  0  0  0  0  0  0  0  0  0
   -3.4925   -3.3070   -0.5186 H   0  0  0  0  0  0  0  0  0  0  0  0
   -4.9719   -2.1662   -1.1895 H   0  0  0  0  0  0  0  0  0  0  0  0
   -3.2929   -0.6347   -1.9285 H   0  0  0  0  0  0  0  0  0  0  0  0
   -3.4820    0.2558   -0.4372 H   0  0  0  0  0  0  0  0  0  0  0  0
   -5.5772   -0.1336   -2.5792 H   0  0  0  0  0  0  0  0  0  0  0  0
   -4.7534    1.3744   -2.1408 H   0  0  0  0  0  0  0  0  0  0  0  0
   -6.9761   -1.1725   -1.0169 H   0  0  0  0  0  0  0  0  0  0  0  0
   -7.4827   -0.3635    0.4333 H   0  0  0  0  0  0  0  0  0  0  0  0
   -5.0227   -0.3870    1.1437 H   0  0  0  0  0  0  0  0  0  0  0  0
   -5.7874   -1.9395    1.1233 H   0  0  0  0  0  0  0  0  0  0  0  0
   -4.1561    2.3632   -0.2266 H   0  0  0  0  0  0  0  0  0  0  0  0
   -4.2133    4.4761    0.9408 H   0  0  0  0  0  0  0  0  0  0  0  0
   -6.2865    5.3138    1.8823 H   0  0  0  0  0  0  0  0  0  0  0  0
   -8.2542    1.8736    0.5059 H   0  0  0  0  0  0  0  0  0  0  0  0
   -1.0982   -2.8364   -1.8221 H   0  0  0  0  0  0  0  0  0  0  0  0
    0.6293   -3.7745   -1.4961 H   0  0  0  0  0  0  0  0  0  0  0  0
    2.7096   -4.3160   -2.6123 H   0  0  0  0  0  0  0  0  0  0  0  0
    4.4671   -2.6230   -2.7876 H   0  0  0  0  0  0  0  0  0  0  0  0
    4.2023   -0.5329   -1.5480 H   0  0  0  0  0  0  0  0  0  0  0  0
    2.0708    0.0270   -0.5726 H   0  0  0  0  0  0  0  0  0  0  0  0
  1  2  1  0  0  0  0
  1  6  1  0  0  0  0
  1 38  1  0  0  0  0
  1 39  1  0  0  0  0
  2  3  1  0  0  0  0
  2 40  1  0  0  0  0
  2 41  1  0  0  0  0
  3  4  1  0  0  0  0
  3 42  1  0  0  0  0
  3 43  1  0  0  0  0
  4  5  1  0  0  0  0
  4  7  1  0  0  0  0
  4 44  1  0  0  0  0
  5  6  1  0  0  0  0
  5 45  1  0  0  0  0
  5 46  1  0  0  0  0
  6 47  1  0  0  0  0
  6 48  1  0  0  0  0
  7  8  1  0  0  0  0
  7 49  1  0  0  0  0
  8  9  1  0  0  0  0
  8 37  2  0  0  0  0
  9 10  2  0  0  0  0
  9 30  1  0  0  0  0
 10 11  1  0  0  0  0
 10 50  1  0  0  0  0
 11 12  1  0  0  0  0
 11 29  2  0  0  0  0
 12 13  1  0  0  0  0
 12 51  1  0  0  0  0
 12 52  1  0  0  0  0
 13 14  1  0  0  0  0
 13 18  1  0  0  0  0
 13 53  1  0  0  0  0
 14 15  1  0  0  0  0
 14 54  1  0  0  0  0
 14 55  1  0  0  0  0
 15 16  1  0  0  0  0
 15 56  1  0  0  0  0
 15 57  1  0  0  0  0
 16 17  1  0  0  0  0
 16 19  1  0  0  0  0
 17 18  1  0  0  0  0
 17 58  1  0  0  0  0
 17 59  1  0  0  0  0
 18 60  1  0  0  0  0
 18 61  1  0  0  0  0
 19 20  2  0  0  0  0
 19 24  1  0  0  0  0
 20 21  1  0  0  0  0
 20 62  1  0  0  0  0
 21 22  2  0  0  0  0
 21 63  1  0  0  0  0
 22 23  1  0  0  0  0
 22 64  1  0  0  0  0
 23 24  2  0  0  0  0
 23 25  1  0  0  0  0
 24 65  1  0  0  0  0
 25 26  1  0  0  0  0
 25 27  1  0  0  0  0
 25 28  1  0  0  0  0
 29 30  1  0  0  0  0
 29 66  1  0  0  0  0
 30 31  1  0  0  0  0
 31 32  2  0  0  0  0
 31 36  1  0  0  0  0
 32 33  1  0  0  0  0
 32 67  1  0  0  0  0
 33 34  2  0  0  0  0
 33 68  1  0  0  0  0
 34 35  1  0  0  0  0
 34 69  1  0  0  0  0
 35 36  2  0  0  0  0
 35 70  1  0  0  0  0
 36 71  1  0  0  0  0
M  CHG  1  13   1
M  END
$$$$
