# Supplementary material for: Combined computational and classical medicinal chemistry procedure to disclose novel pyrrole-based compounds as potential antituberculosis agents
Source: J Comput Aided Mol Des. 2026 Apr 6;40(1):92. doi: 10.1007/s10822-026-00794-6 (PMC13053371; doi:10.1007/s10822-026-00794-6)
Supplement: Supplementary file 2 — Supplementary Material 2 [file 10822_2026_794_MOESM2_ESM.zip › Dataset.M_3-D_QSAR_Splitted_170/mols/ValidationSet/MC3504.sdf]

OpenBabel04152504543D
 OpenBabel10172509163D

 74 78  0  0  0  0  0  0  0  0999 V2000
   -4.3186   -0.1578    0.8927 C   0  0  0  0  0  0  0  0  0  0  0  0
   -4.3339    0.4618   -0.5002 C   0  0  0  0  0  0  0  0  0  0  0  0
   -3.5263    1.7819   -0.7308 C   0  0  0  0  0  0  0  0  0  0  0  0
   -1.9371    1.7562   -0.5113 C   0  0  0  0  0  0  0  0  0  0  0  0
   -1.0319    1.8381    0.7809 C   0  0  0  0  0  0  0  0  0  0  0  0
   -1.7427    1.1383    1.8218 C   0  0  0  0  0  0  0  0  0  0  0  0
   -2.7878   -0.1406    1.3631 C   0  0  0  0  0  0  0  0  0  0  0  0
    0.0629    0.9810    1.3560 N   0  0  0  0  0  0  0  0  0  0  0  0
    0.7676   -0.1122    0.7916 C   0  0  0  0  0  0  0  0  0  0  0  0
    0.5162   -0.9225   -0.5396 C   0  0  0  0  0  0  0  0  0  0  0  0
   -0.8035   -1.3724   -0.4548 C   0  0  0  0  0  0  0  0  0  0  0  0
   -0.9066   -2.4069   -1.3767 C   0  0  0  0  0  0  0  0  0  0  0  0
   -2.0750   -3.4552   -1.4375 C   0  0  0  0  0  0  0  0  0  0  0  0
   -3.5163   -3.0295   -1.4416 N   0  3  0  0  0  0  0  0  0  0  0  0
   -3.8146   -1.8378   -2.2618 C   0  0  0  0  0  0  0  0  0  0  0  0
   -5.3319   -1.5411   -2.3399 C   0  0  0  0  0  0  0  0  0  0  0  0
   -5.8791   -1.2207   -1.0032 N   0  0  0  0  0  0  0  0  0  0  0  0
   -5.6437   -2.4553   -0.2138 C   0  0  0  0  0  0  0  0  0  0  0  0
   -4.1274   -2.7829   -0.1039 C   0  0  0  0  0  0  0  0  0  0  0  0
   -5.6911    0.0881   -0.4392 C   0  0  0  0  0  0  0  0  0  0  0  0
   -4.4367    0.7123   -0.4283 C   0  0  0  0  0  0  0  0  0  0  0  0
   -4.2903    2.0274    0.0161 C   0  0  0  0  0  0  0  0  0  0  0  0
   -5.4046    2.7646    0.4108 C   0  0  0  0  0  0  0  0  0  0  0  0
   -6.6455    2.1334    0.4861 C   0  0  0  0  0  0  0  0  0  0  0  0
   -6.7528    0.7782    0.1632 C   0  0  0  0  0  0  0  0  0  0  0  0
   -7.8981    2.9391    0.8361 C   0  0  0  0  0  0  0  0  0  0  0  0
   -8.9880    2.1268    0.8976 F   0  0  0  0  0  0  0  0  0  0  0  0
   -8.1127    3.8980   -0.1034 F   0  0  0  0  0  0  0  0  0  0  0  0
   -7.7247    3.5315    2.0477 F   0  0  0  0  0  0  0  0  0  0  0  0
    0.2668   -2.3127   -2.1740 C   0  0  0  0  0  0  0  0  0  0  0  0
    1.2655   -1.5752   -1.5804 N   0  0  0  0  0  0  0  0  0  0  0  0
    2.6619   -1.9114   -1.8260 C   0  0  0  0  0  0  0  0  0  0  0  0
    3.4848   -3.0731   -1.8690 C   0  0  0  0  0  0  0  0  0  0  0  0
    4.8212   -3.1445   -2.4019 C   0  0  0  0  0  0  0  0  0  0  0  0
    5.4542   -2.1741   -3.1599 C   0  0  0  0  0  0  0  0  0  0  0  0
    4.7269   -1.0167   -3.0154 C   0  0  0  0  0  0  0  0  0  0  0  0
    3.9342   -1.2271   -1.8834 C   0  0  0  0  0  0  0  0  0  0  0  0
    1.6359   -0.5860    1.5071 O   0  0  0  0  0  0  0  0  0  0  0  0
   -4.6860   -1.1621    0.8575 H   0  0  0  0  0  0  0  0  0  0  0  0
   -4.9444    0.3839    1.5708 H   0  0  0  0  0  0  0  0  0  0  0  0
   -5.3550    0.6677   -0.7447 H   0  0  0  0  0  0  0  0  0  0  0  0
   -3.8425   -0.2610   -1.1174 H   0  0  0  0  0  0  0  0  0  0  0  0
   -3.9254    2.5169   -0.0634 H   0  0  0  0  0  0  0  0  0  0  0  0
   -3.6429    1.9808   -1.7757 H   0  0  0  0  0  0  0  0  0  0  0  0
   -1.5914    2.5743   -1.1081 H   0  0  0  0  0  0  0  0  0  0  0  0
   -1.8178    0.7044   -0.6672 H   0  0  0  0  0  0  0  0  0  0  0  0
   -0.7282    2.8314    0.5240 H   0  0  0  0  0  0  0  0  0  0  0  0
   -2.3343    1.8608    2.3442 H   0  0  0  0  0  0  0  0  0  0  0  0
   -0.9753    0.6632    2.3965 H   0  0  0  0  0  0  0  0  0  0  0  0
   -2.2705   -0.6091    0.5520 H   0  0  0  0  0  0  0  0  0  0  0  0
   -2.9607   -0.5152    2.3504 H   0  0  0  0  0  0  0  0  0  0  0  0
    0.3337    1.2176    2.2725 H   0  0  0  0  0  0  0  0  0  0  0  0
   -1.5468   -1.0117    0.1636 H   0  0  0  0  0  0  0  0  0  0  0  0
   -1.9518   -4.0933   -0.5875 H   0  0  0  0  0  0  0  0  0  0  0  0
   -1.9571   -3.8725   -2.4157 H   0  0  0  0  0  0  0  0  0  0  0  0
   -3.9356   -3.8611   -1.8575 H   0  0  0  0  0  0  0  0  0  0  0  0
   -3.4448   -2.0010   -3.2525 H   0  0  0  0  0  0  0  0  0  0  0  0
   -3.3406   -0.9967   -1.8004 H   0  0  0  0  0  0  0  0  0  0  0  0
   -5.8370   -2.4009   -2.7278 H   0  0  0  0  0  0  0  0  0  0  0  0
   -5.4817   -0.6974   -2.9807 H   0  0  0  0  0  0  0  0  0  0  0  0
   -6.1421   -3.2731   -0.6910 H   0  0  0  0  0  0  0  0  0  0  0  0
   -6.0253   -2.2995    0.7736 H   0  0  0  0  0  0  0  0  0  0  0  0
   -3.6273   -1.9577    0.3586 H   0  0  0  0  0  0  0  0  0  0  0  0
   -4.0207   -3.6732    0.4800 H   0  0  0  0  0  0  0  0  0  0  0  0
   -3.6076    0.1913   -0.7541 H   0  0  0  0  0  0  0  0  0  0  0  0
   -3.3521    2.4557    0.0525 H   0  0  0  0  0  0  0  0  0  0  0  0
   -5.3127    3.7656    0.6446 H   0  0  0  0  0  0  0  0  0  0  0  0
   -7.6297    0.2758    0.3719 H   0  0  0  0  0  0  0  0  0  0  0  0
    0.3600   -2.7525   -3.1029 H   0  0  0  0  0  0  0  0  0  0  0  0
    3.0871   -3.9436   -1.4829 H   0  0  0  0  0  0  0  0  0  0  0  0
    5.3587   -4.0018   -2.1991 H   0  0  0  0  0  0  0  0  0  0  0  0
    6.3088   -2.2964   -3.7254 H   0  0  0  0  0  0  0  0  0  0  0  0
    4.7591   -0.1756   -3.6125 H   0  0  0  0  0  0  0  0  0  0  0  0
    4.2964   -0.8535   -0.9922 H   0  0  0  0  0  0  0  0  0  0  0  0
  1  2  1  0  0  0  0
  1  7  1  0  0  0  0
  1 39  1  0  0  0  0
  1 40  1  0  0  0  0
  2  3  1  0  0  0  0
  2 41  1  0  0  0  0
  2 42  1  0  0  0  0
  3  4  1  0  0  0  0
  3 43  1  0  0  0  0
  3 44  1  0  0  0  0
  4  5  1  0  0  0  0
  4 45  1  0  0  0  0
  4 46  1  0  0  0  0
  5  6  1  0  0  0  0
  5  8  1  0  0  0  0
  5 47  1  0  0  0  0
  6  7  1  0  0  0  0
  6 48  1  0  0  0  0
  6 49  1  0  0  0  0
  7 50  1  0  0  0  0
  7 51  1  0  0  0  0
  8  9  1  0  0  0  0
  8 52  1  0  0  0  0
  9 10  1  0  0  0  0
  9 38  2  0  0  0  0
 10 11  2  0  0  0  0
 10 31  1  0  0  0  0
 11 12  1  0  0  0  0
 11 53  1  0  0  0  0
 12 13  1  0  0  0  0
 12 30  2  0  0  0  0
 13 14  1  0  0  0  0
 13 54  1  0  0  0  0
 13 55  1  0  0  0  0
 14 15  1  0  0  0  0
 14 19  1  0  0  0  0
 14 56  1  0  0  0  0
 15 16  1  0  0  0  0
 15 57  1  0  0  0  0
 15 58  1  0  0  0  0
 16 17  1  0  0  0  0
 16 59  1  0  0  0  0
 16 60  1  0  0  0  0
 17 18  1  0  0  0  0
 17 20  1  0  0  0  0
 18 19  1  0  0  0  0
 18 61  1  0  0  0  0
 18 62  1  0  0  0  0
 19 63  1  0  0  0  0
 19 64  1  0  0  0  0
 20 21  2  0  0  0  0
 20 25  1  0  0  0  0
 21 22  1  0  0  0  0
 21 65  1  0  0  0  0
 22 23  2  0  0  0  0
 22 66  1  0  0  0  0
 23 24  1  0  0  0  0
 23 67  1  0  0  0  0
 24 25  2  0  0  0  0
 24 26  1  0  0  0  0
 25 68  1  0  0  0  0
 26 27  1  0  0  0  0
 26 28  1  0  0  0  0
 26 29  1  0  0  0  0
 30 31  1  0  0  0  0
 30 69  1  0  0  0  0
 31 32  1  0  0  0  0
 32 33  2  0  0  0  0
 32 37  1  0  0  0  0
 33 34  1  0  0  0  0
 33 70  1  0  0  0  0
 34 35  2  0  0  0  0
 34 71  1  0  0  0  0
 35 36  1  0  0  0  0
 35 72  1  0  0  0  0
 36 37  2  0  0  0  0
 36 73  1  0  0  0  0
 37 74  1  0  0  0  0
M  CHG  1  14   1
M  END
$$$$
