# Supplementary material for: Combined computational and classical medicinal chemistry procedure to disclose novel pyrrole-based compounds as potential antituberculosis agents
Source: J Comput Aided Mol Des. 2026 Apr 6;40(1):92. doi: 10.1007/s10822-026-00794-6 (PMC13053371; doi:10.1007/s10822-026-00794-6)
Supplement: Supplementary file 2 — Supplementary Material 2 [file 10822_2026_794_MOESM2_ESM.zip › Dataset.M_3-D_QSAR_Splitted_170/mols/ValidationSet/MC3505.sdf]

OpenBabel04152504573D
 OpenBabel10172509163D

 78 82  0  0  0  0  0  0  0  0999 V2000
   -1.6686   -1.5132   -1.4030 C   0  0  0  0  0  0  0  0  0  0  0  0
   -2.0275   -0.2024   -0.6675 C   0  0  0  0  0  0  0  0  0  0  0  0
   -1.2901    0.0510    0.6737 C   0  0  0  0  0  0  0  0  0  0  0  0
    0.1965    0.4592    0.4953 C   0  0  0  0  0  0  0  0  0  0  0  0
    1.1835   -0.7302    0.3964 C   0  0  0  0  0  0  0  0  0  0  0  0
    0.5581   -1.9843   -0.2509 C   0  0  0  0  0  0  0  0  0  0  0  0
   -0.1525   -1.6579   -1.5862 C   0  0  0  0  0  0  0  0  0  0  0  0
    2.5181   -0.2923   -0.2726 C   0  0  0  0  0  0  0  0  0  0  0  0
    3.6288   -1.2138   -0.1857 O   0  0  0  0  0  0  0  0  0  0  0  0
    3.3003   -2.3769    0.3972 C   0  0  0  0  0  0  0  0  0  0  0  0
    2.0989   -2.9007    0.0812 N   0  0  0  0  0  0  0  0  0  0  0  0
    1.1685   -2.2464   -0.7627 C   0  0  0  0  0  0  0  0  0  0  0  0
   -0.1367   -2.7225   -0.8761 C   0  0  0  0  0  0  0  0  0  0  0  0
   -0.9125   -1.6750   -1.3594 C   0  0  0  0  0  0  0  0  0  0  0  0
   -2.4396   -1.6968   -1.4867 C   0  0  0  0  0  0  0  0  0  0  0  0
   -3.1116   -1.0591   -0.3328 N   0  3  0  0  0  0  0  0  0  0  0  0
   -4.5832   -1.1160   -0.4564 C   0  0  0  0  0  0  0  0  0  0  0  0
   -5.2583   -0.5286    0.8046 C   0  0  0  0  0  0  0  0  0  0  0  0
   -4.7976    0.8540    1.0381 N   0  0  0  0  0  0  0  0  0  0  0  0
   -3.3275    0.9396    1.1241 C   0  0  0  0  0  0  0  0  0  0  0  0
   -2.6680    0.3324   -0.1276 C   0  0  0  0  0  0  0  0  0  0  0  0
   -5.5858    1.9885    0.7281 C   0  0  0  0  0  0  0  0  0  0  0  0
   -4.9900    3.1058    0.1272 C   0  0  0  0  0  0  0  0  0  0  0  0
   -5.7349    4.2548   -0.1228 C   0  0  0  0  0  0  0  0  0  0  0  0
   -7.0944    4.2959    0.1899 C   0  0  0  0  0  0  0  0  0  0  0  0
   -7.7021    3.1845    0.7793 C   0  0  0  0  0  0  0  0  0  0  0  0
   -6.9410    2.0501    1.0710 C   0  0  0  0  0  0  0  0  0  0  0  0
   -9.2050    3.1726    1.0630 C   0  0  0  0  0  0  0  0  0  0  0  0
   -9.7901    4.3235    0.6339 F   0  0  0  0  0  0  0  0  0  0  0  0
   -9.4215    3.0355    2.3991 F   0  0  0  0  0  0  0  0  0  0  0  0
   -9.7685    2.1204    0.4104 F   0  0  0  0  0  0  0  0  0  0  0  0
   -0.0422   -0.6059   -1.5861 C   0  0  0  0  0  0  0  0  0  0  0  0
    1.2025   -0.9568   -1.1819 N   0  0  0  0  0  0  0  0  0  0  0  0
    2.1361   -0.2917   -1.3266 C   0  0  0  0  0  0  0  0  0  0  0  0
    2.2265    1.0661   -0.9811 C   0  0  0  0  0  0  0  0  0  0  0  0
    3.2817    1.8846   -1.3770 C   0  0  0  0  0  0  0  0  0  0  0  0
    4.3095    1.3696   -2.1587 C   0  0  0  0  0  0  0  0  0  0  0  0
    4.3155   -0.0012   -2.4059 C   0  0  0  0  0  0  0  0  0  0  0  0
    3.3114   -0.8210   -1.8815 C   0  0  0  0  0  0  0  0  0  0  0  0
    4.1133   -3.0554    1.0004 O   0  0  0  0  0  0  0  0  0  0  0  0
   -2.1365   -1.5113   -2.3653 H   0  0  0  0  0  0  0  0  0  0  0  0
   -2.0154   -2.3353   -0.8125 H   0  0  0  0  0  0  0  0  0  0  0  0
   -3.0781   -0.2181   -0.4652 H   0  0  0  0  0  0  0  0  0  0  0  0
   -1.7179    0.5874   -1.3196 H   0  0  0  0  0  0  0  0  0  0  0  0
   -1.3275   -0.8462    1.2555 H   0  0  0  0  0  0  0  0  0  0  0  0
   -1.7852    0.8681    1.1556 H   0  0  0  0  0  0  0  0  0  0  0  0
    0.4807    1.0601    1.3338 H   0  0  0  0  0  0  0  0  0  0  0  0
    0.2579    0.9828   -0.4358 H   0  0  0  0  0  0  0  0  0  0  0  0
    1.4184   -1.0318    1.3958 H   0  0  0  0  0  0  0  0  0  0  0  0
   -0.1565   -2.4023    0.4269 H   0  0  0  0  0  0  0  0  0  0  0  0
    1.3475   -2.6761   -0.4585 H   0  0  0  0  0  0  0  0  0  0  0  0
    0.2391   -0.7398   -1.9718 H   0  0  0  0  0  0  0  0  0  0  0  0
    0.0253   -2.4662   -2.2643 H   0  0  0  0  0  0  0  0  0  0  0  0
    2.8232    0.6252    0.1857 H   0  0  0  0  0  0  0  0  0  0  0  0
    2.2958   -0.2225   -1.3169 H   0  0  0  0  0  0  0  0  0  0  0  0
    1.8570   -3.7790    0.4545 H   0  0  0  0  0  0  0  0  0  0  0  0
   -0.4651   -3.6731   -0.6449 H   0  0  0  0  0  0  0  0  0  0  0  0
   -2.7642   -2.7141   -1.5540 H   0  0  0  0  0  0  0  0  0  0  0  0
   -2.7016   -1.1425   -2.3636 H   0  0  0  0  0  0  0  0  0  0  0  0
   -2.8382   -1.5972    0.4894 H   0  0  0  0  0  0  0  0  0  0  0  0
   -4.8870   -2.1350   -0.5755 H   0  0  0  0  0  0  0  0  0  0  0  0
   -4.8805   -0.5393   -1.3072 H   0  0  0  0  0  0  0  0  0  0  0  0
   -5.0075   -1.1317    1.6521 H   0  0  0  0  0  0  0  0  0  0  0  0
   -6.3184   -0.5213    0.6593 H   0  0  0  0  0  0  0  0  0  0  0  0
   -2.9954    0.4049    1.9894 H   0  0  0  0  0  0  0  0  0  0  0  0
   -3.0483    1.9703    1.1919 H   0  0  0  0  0  0  0  0  0  0  0  0
   -2.9369    0.9158   -0.9833 H   0  0  0  0  0  0  0  0  0  0  0  0
   -1.6067    0.3366    0.0087 H   0  0  0  0  0  0  0  0  0  0  0  0
   -3.9915    3.0764   -0.1319 H   0  0  0  0  0  0  0  0  0  0  0  0
   -5.2794    5.0807   -0.5416 H   0  0  0  0  0  0  0  0  0  0  0  0
   -7.6480    5.1429   -0.0132 H   0  0  0  0  0  0  0  0  0  0  0  0
   -7.3837    1.2475    1.5453 H   0  0  0  0  0  0  0  0  0  0  0  0
   -0.3050    0.3043   -1.9954 H   0  0  0  0  0  0  0  0  0  0  0  0
    1.4748    1.4776   -0.4060 H   0  0  0  0  0  0  0  0  0  0  0  0
    3.3006    2.8755   -1.0894 H   0  0  0  0  0  0  0  0  0  0  0  0
    5.0445    1.9833   -2.5435 H   0  0  0  0  0  0  0  0  0  0  0  0
    5.0665   -0.4148   -2.9803 H   0  0  0  0  0  0  0  0  0  0  0  0
    3.4383   -1.8449   -1.9032 H   0  0  0  0  0  0  0  0  0  0  0  0
  1  2  1  0  0  0  0
  1  7  1  0  0  0  0
  1 41  1  0  0  0  0
  1 42  1  0  0  0  0
  2  3  1  0  0  0  0
  2 43  1  0  0  0  0
  2 44  1  0  0  0  0
  3  4  1  0  0  0  0
  3 45  1  0  0  0  0
  3 46  1  0  0  0  0
  4  5  1  0  0  0  0
  4 47  1  0  0  0  0
  4 48  1  0  0  0  0
  5  6  1  0  0  0  0
  5  8  1  0  0  0  0
  5 49  1  0  0  0  0
  6  7  1  0  0  0  0
  6 50  1  0  0  0  0
  6 51  1  0  0  0  0
  7 52  1  0  0  0  0
  7 53  1  0  0  0  0
  8  9  1  0  0  0  0
  8 54  1  0  0  0  0
  8 55  1  0  0  0  0
  9 10  1  0  0  0  0
 10 11  1  0  0  0  0
 10 40  2  0  0  0  0
 11 12  1  0  0  0  0
 11 56  1  0  0  0  0
 12 13  2  0  0  0  0
 12 33  1  0  0  0  0
 13 14  1  0  0  0  0
 13 57  1  0  0  0  0
 14 15  1  0  0  0  0
 14 32  2  0  0  0  0
 15 16  1  0  0  0  0
 15 58  1  0  0  0  0
 15 59  1  0  0  0  0
 16 17  1  0  0  0  0
 16 21  1  0  0  0  0
 16 60  1  0  0  0  0
 17 18  1  0  0  0  0
 17 61  1  0  0  0  0
 17 62  1  0  0  0  0
 18 19  1  0  0  0  0
 18 63  1  0  0  0  0
 18 64  1  0  0  0  0
 19 20  1  0  0  0  0
 19 22  1  0  0  0  0
 20 21  1  0  0  0  0
 20 65  1  0  0  0  0
 20 66  1  0  0  0  0
 21 67  1  0  0  0  0
 21 68  1  0  0  0  0
 22 23  2  0  0  0  0
 22 27  1  0  0  0  0
 23 24  1  0  0  0  0
 23 69  1  0  0  0  0
 24 25  2  0  0  0  0
 24 70  1  0  0  0  0
 25 26  1  0  0  0  0
 25 71  1  0  0  0  0
 26 27  2  0  0  0  0
 26 28  1  0  0  0  0
 27 72  1  0  0  0  0
 28 29  1  0  0  0  0
 28 30  1  0  0  0  0
 28 31  1  0  0  0  0
 32 33  1  0  0  0  0
 32 73  1  0  0  0  0
 33 34  1  0  0  0  0
 34 35  2  0  0  0  0
 34 39  1  0  0  0  0
 35 36  1  0  0  0  0
 35 74  1  0  0  0  0
 36 37  2  0  0  0  0
 36 75  1  0  0  0  0
 37 38  1  0  0  0  0
 37 76  1  0  0  0  0
 38 39  2  0  0  0  0
 38 77  1  0  0  0  0
 39 78  1  0  0  0  0
M  CHG  1  16   1
M  END
$$$$
