# Supplementary material for: Combined computational and classical medicinal chemistry procedure to disclose novel pyrrole-based compounds as potential antituberculosis agents
Source: J Comput Aided Mol Des. 2026 Apr 6;40(1):92. doi: 10.1007/s10822-026-00794-6 (PMC13053371; doi:10.1007/s10822-026-00794-6)
Supplement: Supplementary file 2 — Supplementary Material 2 [file 10822_2026_794_MOESM2_ESM.zip › Dataset.M_3-D_QSAR_Splitted_170/mols/ValidationSet/MC3511.sdf]

OpenBabel04152504543D
 OpenBabel10172509163D

 78 83  0  0  0  0  0  0  0  0999 V2000
   -5.9665    2.9560   -0.5155 C   0  0  0  0  0  0  0  0  0  0  0  0
   -5.8271    1.4471   -0.8016 C   0  0  0  0  0  0  0  0  0  0  0  0
   -4.9764    0.8188    0.2293 N   0  3  0  0  0  0  0  0  0  0  0  0
   -5.5441    1.0596    1.5683 C   0  0  0  0  0  0  0  0  0  0  0  0
   -5.6595    2.5826    1.7949 C   0  0  0  0  0  0  0  0  0  0  0  0
   -6.5876    3.1908    0.8094 N   0  0  0  0  0  0  0  0  0  0  0  0
   -8.0092    3.0837    0.9672 C   0  0  0  0  0  0  0  0  0  0  0  0
   -8.7176    3.9408    1.8187 C   0  0  0  0  0  0  0  0  0  0  0  0
  -10.0712    3.7316    2.0818 C   0  0  0  0  0  0  0  0  0  0  0  0
  -10.7409    2.6541    1.5068 C   0  0  0  0  0  0  0  0  0  0  0  0
  -10.0835    1.8707    0.5588 C   0  0  0  0  0  0  0  0  0  0  0  0
   -8.7525    2.1472    0.2358 C   0  0  0  0  0  0  0  0  0  0  0  0
  -10.7875    0.6603   -0.0578 C   0  0  0  0  0  0  0  0  0  0  0  0
  -12.0249    0.5023    0.4848 F   0  0  0  0  0  0  0  0  0  0  0  0
  -10.9133    0.8241   -1.4023 F   0  0  0  0  0  0  0  0  0  0  0  0
  -10.0543   -0.4589    0.1893 F   0  0  0  0  0  0  0  0  0  0  0  0
   -4.6882   -0.6114   -0.0100 C   0  0  0  0  0  0  0  0  0  0  0  0
   -3.2168   -0.8147   -0.4082 C   0  0  0  0  0  0  0  0  0  0  0  0
   -2.6336   -1.5867   -1.4046 C   0  0  0  0  0  0  0  0  0  0  0  0
   -1.2329   -1.5332   -1.2917 C   0  0  0  0  0  0  0  0  0  0  0  0
   -0.3869   -2.4586   -2.1939 C   0  0  0  0  0  0  0  0  0  0  0  0
    0.9594   -2.7790   -2.2509 N   0  0  0  0  0  0  0  0  0  0  0  0
    2.0409   -2.2055   -1.4414 C   0  0  0  0  0  0  0  0  0  0  0  0
    3.4731   -2.2246   -2.2376 C   0  0  0  0  0  0  0  0  0  0  0  0
    4.1953   -1.0436   -2.4460 C   0  0  0  0  0  0  0  0  0  0  0  0
    5.4644   -1.0655   -3.0520 C   0  0  0  0  0  0  0  0  0  0  0  0
    6.1883   -2.2436   -3.2605 C   0  0  0  0  0  0  0  0  0  0  0  0
    5.5221   -3.4284   -2.9998 C   0  0  0  0  0  0  0  0  0  0  0  0
    4.1532   -3.2127   -3.0088 C   0  0  0  0  0  0  0  0  0  0  0  0
    1.6490   -1.2247   -0.2488 C   0  0  0  0  0  0  0  0  0  0  0  0
    0.9061   -0.0668   -0.5479 C   0  0  0  0  0  0  0  0  0  0  0  0
    0.3266    0.7467    0.4357 C   0  0  0  0  0  0  0  0  0  0  0  0
    0.2119    0.3001    1.7498 C   0  0  0  0  0  0  0  0  0  0  0  0
    0.7061   -0.9691    2.0294 C   0  0  0  0  0  0  0  0  0  0  0  0
    1.5794   -1.5741    1.1166 C   0  0  0  0  0  0  0  0  0  0  0  0
   -1.0854   -3.0336   -3.0174 O   0  0  0  0  0  0  0  0  0  0  0  0
   -1.0084   -0.6343   -0.2653 N   0  0  0  0  0  0  0  0  0  0  0  0
   -2.1655   -0.2462    0.3106 C   0  0  0  0  0  0  0  0  0  0  0  0
   -0.0589   -0.2892    0.2390 C   0  0  0  0  0  0  0  0  0  0  0  0
    0.0567    0.3824    1.4738 C   0  0  0  0  0  0  0  0  0  0  0  0
    1.2952    0.5960    2.1085 C   0  0  0  0  0  0  0  0  0  0  0  0
    2.4610    0.3457    1.4081 C   0  0  0  0  0  0  0  0  0  0  0  0
    2.1553   -0.1065    0.1571 C   0  0  0  0  0  0  0  0  0  0  0  0
    1.0932   -0.9988   -0.0098 C   0  0  0  0  0  0  0  0  0  0  0  0
   -6.5784    3.4005   -1.2724 H   0  0  0  0  0  0  0  0  0  0  0  0
   -4.9905    3.3945   -0.5167 H   0  0  0  0  0  0  0  0  0  0  0  0
   -5.3805    1.3078   -1.7639 H   0  0  0  0  0  0  0  0  0  0  0  0
   -6.7960    0.9934   -0.7846 H   0  0  0  0  0  0  0  0  0  0  0  0
   -4.0634    1.2699    0.1716 H   0  0  0  0  0  0  0  0  0  0  0  0
   -4.9039    0.6331    2.3121 H   0  0  0  0  0  0  0  0  0  0  0  0
   -6.5114    0.6078    1.6390 H   0  0  0  0  0  0  0  0  0  0  0  0
   -4.6925    3.0279    1.6879 H   0  0  0  0  0  0  0  0  0  0  0  0
   -6.0412    2.7559    2.7794 H   0  0  0  0  0  0  0  0  0  0  0  0
   -8.2313    4.7382    2.2576 H   0  0  0  0  0  0  0  0  0  0  0  0
  -10.5790    4.3782    2.7055 H   0  0  0  0  0  0  0  0  0  0  0  0
  -11.7125    2.4380    1.7793 H   0  0  0  0  0  0  0  0  0  0  0  0
   -8.3092    1.6535   -0.5547 H   0  0  0  0  0  0  0  0  0  0  0  0
   -5.3172   -0.9685   -0.7985 H   0  0  0  0  0  0  0  0  0  0  0  0
   -4.8765   -1.1541    0.8927 H   0  0  0  0  0  0  0  0  0  0  0  0
   -3.1509   -2.1200   -2.1209 H   0  0  0  0  0  0  0  0  0  0  0  0
    1.2192   -3.4665   -2.9059 H   0  0  0  0  0  0  0  0  0  0  0  0
    2.3517   -2.8136   -0.6177 H   0  0  0  0  0  0  0  0  0  0  0  0
    3.7898   -0.1419   -2.1501 H   0  0  0  0  0  0  0  0  0  0  0  0
    5.8802   -0.1715   -3.3566 H   0  0  0  0  0  0  0  0  0  0  0  0
    7.1659   -2.2303   -3.5907 H   0  0  0  0  0  0  0  0  0  0  0  0
    5.9774   -4.3378   -2.8246 H   0  0  0  0  0  0  0  0  0  0  0  0
    3.5811   -3.8144   -3.6217 H   0  0  0  0  0  0  0  0  0  0  0  0
    0.7823    0.1955   -1.5383 H   0  0  0  0  0  0  0  0  0  0  0  0
   -0.0185    1.6860    0.1835 H   0  0  0  0  0  0  0  0  0  0  0  0
   -0.2201    0.8844    2.4825 H   0  0  0  0  0  0  0  0  0  0  0  0
    0.4336   -1.4580    2.8964 H   0  0  0  0  0  0  0  0  0  0  0  0
    2.2070   -2.3169    1.4619 H   0  0  0  0  0  0  0  0  0  0  0  0
   -2.2565    0.3642    1.1378 H   0  0  0  0  0  0  0  0  0  0  0  0
   -0.8006    0.7311    1.9303 H   0  0  0  0  0  0  0  0  0  0  0  0
    1.3325    0.9346    3.0827 H   0  0  0  0  0  0  0  0  0  0  0  0
    3.4161    0.4802    1.7752 H   0  0  0  0  0  0  0  0  0  0  0  0
    2.7039    0.2080   -0.6585 H   0  0  0  0  0  0  0  0  0  0  0  0
    1.1599   -1.9955   -0.2691 H   0  0  0  0  0  0  0  0  0  0  0  0
  1  2  1  0  0  0  0
  1  6  1  0  0  0  0
  1 45  1  0  0  0  0
  1 46  1  0  0  0  0
  2  3  1  0  0  0  0
  2 47  1  0  0  0  0
  2 48  1  0  0  0  0
  3  4  1  0  0  0  0
  3 17  1  0  0  0  0
  3 49  1  0  0  0  0
  4  5  1  0  0  0  0
  4 50  1  0  0  0  0
  4 51  1  0  0  0  0
  5  6  1  0  0  0  0
  5 52  1  0  0  0  0
  5 53  1  0  0  0  0
  6  7  1  0  0  0  0
  7  8  2  0  0  0  0
  7 12  1  0  0  0  0
  8  9  1  0  0  0  0
  8 54  1  0  0  0  0
  9 10  2  0  0  0  0
  9 55  1  0  0  0  0
 10 11  1  0  0  0  0
 10 56  1  0  0  0  0
 11 12  2  0  0  0  0
 11 13  1  0  0  0  0
 12 57  1  0  0  0  0
 13 14  1  0  0  0  0
 13 15  1  0  0  0  0
 13 16  1  0  0  0  0
 17 18  1  0  0  0  0
 17 58  1  0  0  0  0
 17 59  1  0  0  0  0
 18 19  1  0  0  0  0
 18 38  2  0  0  0  0
 19 20  2  0  0  0  0
 19 60  1  0  0  0  0
 20 21  1  0  0  0  0
 20 37  1  0  0  0  0
 21 22  1  0  0  0  0
 21 36  2  0  0  0  0
 22 23  1  0  0  0  0
 22 61  1  0  0  0  0
 23 24  1  0  0  0  0
 23 30  1  0  0  0  0
 23 62  1  0  0  0  0
 24 25  2  0  0  0  0
 24 29  1  0  0  0  0
 25 26  1  0  0  0  0
 25 63  1  0  0  0  0
 26 27  2  0  0  0  0
 26 64  1  0  0  0  0
 27 28  1  0  0  0  0
 27 65  1  0  0  0  0
 28 29  2  0  0  0  0
 28 66  1  0  0  0  0
 29 67  1  0  0  0  0
 30 31  2  0  0  0  0
 30 35  1  0  0  0  0
 31 32  1  0  0  0  0
 31 68  1  0  0  0  0
 32 33  2  0  0  0  0
 32 69  1  0  0  0  0
 33 34  1  0  0  0  0
 33 70  1  0  0  0  0
 34 35  2  0  0  0  0
 34 71  1  0  0  0  0
 35 72  1  0  0  0  0
 37 38  1  0  0  0  0
 37 39  1  0  0  0  0
 38 73  1  0  0  0  0
 39 40  2  0  0  0  0
 39 44  1  0  0  0  0
 40 41  1  0  0  0  0
 40 74  1  0  0  0  0
 41 42  2  0  0  0  0
 41 75  1  0  0  0  0
 42 43  1  0  0  0  0
 42 76  1  0  0  0  0
 43 44  2  0  0  0  0
 43 77  1  0  0  0  0
 44 78  1  0  0  0  0
M  CHG  1   3   1
M  END
$$$$
