# Supplementary material for: Combined computational and classical medicinal chemistry procedure to disclose novel pyrrole-based compounds as potential antituberculosis agents
Source: J Comput Aided Mol Des. 2026 Apr 6;40(1):92. doi: 10.1007/s10822-026-00794-6 (PMC13053371; doi:10.1007/s10822-026-00794-6)
Supplement: Supplementary file 2 — Supplementary Material 2 [file 10822_2026_794_MOESM2_ESM.zip › Dataset.M_3-D_QSAR_Splitted_170/mols/ValidationSet/MC3512.sdf]

OpenBabel04152504553D
 OpenBabel10172509163D

 79 84  0  0  0  0  0  0  0  0999 V2000
   -5.3363   -1.3278    0.9892 C   0  0  0  0  0  0  0  0  0  0  0  0
   -4.5707   -1.7826   -0.2689 C   0  0  0  0  0  0  0  0  0  0  0  0
   -3.1540   -1.3699   -0.1901 N   0  3  0  0  0  0  0  0  0  0  0  0
   -3.0568    0.0942   -0.0684 C   0  0  0  0  0  0  0  0  0  0  0  0
   -3.8377    0.5368    1.1838 C   0  0  0  0  0  0  0  0  0  0  0  0
   -5.2610    0.1466    1.0886 N   0  0  0  0  0  0  0  0  0  0  0  0
   -6.2428    1.0051    0.4979 C   0  0  0  0  0  0  0  0  0  0  0  0
   -7.2886    0.4863   -0.2763 C   0  0  0  0  0  0  0  0  0  0  0  0
   -8.4342    1.2456   -0.5318 C   0  0  0  0  0  0  0  0  0  0  0  0
   -8.5536    2.5360   -0.0260 C   0  0  0  0  0  0  0  0  0  0  0  0
   -7.4827    3.1018    0.6697 C   0  0  0  0  0  0  0  0  0  0  0  0
   -6.3242    2.3484    0.8816 C   0  0  0  0  0  0  0  0  0  0  0  0
   -7.6073    4.5018    1.2743 C   0  0  0  0  0  0  0  0  0  0  0  0
   -8.8518    5.0090    1.0599 F   0  0  0  0  0  0  0  0  0  0  0  0
   -6.6908    5.3309    0.7074 F   0  0  0  0  0  0  0  0  0  0  0  0
   -7.3851    4.4410    2.6148 F   0  0  0  0  0  0  0  0  0  0  0  0
   -2.2796   -1.8994   -1.2582 C   0  0  0  0  0  0  0  0  0  0  0  0
   -0.8692   -1.3295   -1.1485 C   0  0  0  0  0  0  0  0  0  0  0  0
   -0.3415   -0.6018   -0.0882 C   0  0  0  0  0  0  0  0  0  0  0  0
    1.0405   -0.6107   -0.2597 C   0  0  0  0  0  0  0  0  0  0  0  0
    1.8948    0.0675    0.6418 N   0  0  0  0  0  0  0  0  0  0  0  0
    1.4081    0.9497    1.5345 C   0  0  0  0  0  0  0  0  0  0  0  0
    2.1787    1.6285    2.1948 O   0  0  0  0  0  0  0  0  0  0  0  0
    0.0662    1.1025    1.5750 O   0  0  0  0  0  0  0  0  0  0  0  0
   -0.6425   -0.0454    1.0550 C   0  0  0  0  0  0  0  0  0  0  0  0
    0.3179   -0.8281    0.1511 C   0  0  0  0  0  0  0  0  0  0  0  0
   -0.1529   -1.6638   -0.8660 C   0  0  0  0  0  0  0  0  0  0  0  0
    0.7008   -2.0806   -1.8911 C   0  0  0  0  0  0  0  0  0  0  0  0
    2.0467   -1.7154   -1.8687 C   0  0  0  0  0  0  0  0  0  0  0  0
    2.5483   -0.9975   -0.7823 C   0  0  0  0  0  0  0  0  0  0  0  0
    1.6820   -0.5396    0.2102 C   0  0  0  0  0  0  0  0  0  0  0  0
   -2.0312    0.1772    0.4271 C   0  0  0  0  0  0  0  0  0  0  0  0
   -3.1179    0.3346    1.2956 C   0  0  0  0  0  0  0  0  0  0  0  0
   -4.3687    0.7352    0.8269 C   0  0  0  0  0  0  0  0  0  0  0  0
   -4.5587    0.9609   -0.5360 C   0  0  0  0  0  0  0  0  0  0  0  0
   -3.4957    0.7646   -1.4190 C   0  0  0  0  0  0  0  0  0  0  0  0
   -2.2387    0.3852   -0.9410 C   0  0  0  0  0  0  0  0  0  0  0  0
    1.3720   -1.3293   -1.3680 N   0  0  0  0  0  0  0  0  0  0  0  0
    0.2103   -1.7689   -1.9090 C   0  0  0  0  0  0  0  0  0  0  0  0
    2.4312   -1.6907   -1.7095 C   0  0  0  0  0  0  0  0  0  0  0  0
    3.4782   -0.8258   -2.0687 C   0  0  0  0  0  0  0  0  0  0  0  0
    4.7356   -1.2614   -2.4931 C   0  0  0  0  0  0  0  0  0  0  0  0
    4.9943   -2.6148   -2.6715 C   0  0  0  0  0  0  0  0  0  0  0  0
    3.9801   -3.5098   -2.3550 C   0  0  0  0  0  0  0  0  0  0  0  0
    2.7574   -3.0542   -1.8598 C   0  0  0  0  0  0  0  0  0  0  0  0
   -4.8945   -1.7695    1.8579 H   0  0  0  0  0  0  0  0  0  0  0  0
   -6.3590   -1.6351    0.9223 H   0  0  0  0  0  0  0  0  0  0  0  0
   -5.0190   -1.3392   -1.1334 H   0  0  0  0  0  0  0  0  0  0  0  0
   -4.6171   -2.8495   -0.3354 H   0  0  0  0  0  0  0  0  0  0  0  0
   -2.7863   -1.8055    0.6558 H   0  0  0  0  0  0  0  0  0  0  0  0
   -3.4767    0.5567   -0.9371 H   0  0  0  0  0  0  0  0  0  0  0  0
   -2.0311    0.3863    0.0185 H   0  0  0  0  0  0  0  0  0  0  0  0
   -3.7725    1.6006    1.2785 H   0  0  0  0  0  0  0  0  0  0  0  0
   -3.4099    0.0564    2.0388 H   0  0  0  0  0  0  0  0  0  0  0  0
   -7.2125   -0.4676   -0.6626 H   0  0  0  0  0  0  0  0  0  0  0  0
   -9.1973    0.8458   -1.1000 H   0  0  0  0  0  0  0  0  0  0  0  0
   -9.4256    3.0705   -0.1636 H   0  0  0  0  0  0  0  0  0  0  0  0
   -5.5093    2.7937    1.3319 H   0  0  0  0  0  0  0  0  0  0  0  0
   -2.6906   -1.6336   -2.2097 H   0  0  0  0  0  0  0  0  0  0  0  0
   -2.2245   -2.9630   -1.1553 H   0  0  0  0  0  0  0  0  0  0  0  0
   -0.8683   -0.1463    0.6734 H   0  0  0  0  0  0  0  0  0  0  0  0
    2.8630   -0.1091    0.6156 H   0  0  0  0  0  0  0  0  0  0  0  0
   -0.9307   -0.6200    1.9104 H   0  0  0  0  0  0  0  0  0  0  0  0
   -1.1369   -1.9749   -0.8598 H   0  0  0  0  0  0  0  0  0  0  0  0
    0.3355   -2.6583   -2.6643 H   0  0  0  0  0  0  0  0  0  0  0  0
    2.6679   -1.9746   -2.6510 H   0  0  0  0  0  0  0  0  0  0  0  0
    3.5599   -0.8055   -0.7133 H   0  0  0  0  0  0  0  0  0  0  0  0
    2.0532    0.0177    0.9955 H   0  0  0  0  0  0  0  0  0  0  0  0
   -2.9907    0.1504    2.3030 H   0  0  0  0  0  0  0  0  0  0  0  0
   -5.1515    0.8643    1.4868 H   0  0  0  0  0  0  0  0  0  0  0  0
   -5.4777    1.2705   -0.8889 H   0  0  0  0  0  0  0  0  0  0  0  0
   -3.6391    0.9006   -2.4319 H   0  0  0  0  0  0  0  0  0  0  0  0
   -1.4569    0.2573   -1.6024 H   0  0  0  0  0  0  0  0  0  0  0  0
    0.1366   -2.3459   -2.7614 H   0  0  0  0  0  0  0  0  0  0  0  0
    3.3084    0.1908   -2.0159 H   0  0  0  0  0  0  0  0  0  0  0  0
    5.4803   -0.5708   -2.6761 H   0  0  0  0  0  0  0  0  0  0  0  0
    5.9062   -2.9430   -3.0260 H   0  0  0  0  0  0  0  0  0  0  0  0
    4.1323   -4.5219   -2.4874 H   0  0  0  0  0  0  0  0  0  0  0  0
    2.0512   -3.7559   -1.5879 H   0  0  0  0  0  0  0  0  0  0  0  0
  1  2  1  0  0  0  0
  1  6  1  0  0  0  0
  1 46  1  0  0  0  0
  1 47  1  0  0  0  0
  2  3  1  0  0  0  0
  2 48  1  0  0  0  0
  2 49  1  0  0  0  0
  3  4  1  0  0  0  0
  3 17  1  0  0  0  0
  3 50  1  0  0  0  0
  4  5  1  0  0  0  0
  4 51  1  0  0  0  0
  4 52  1  0  0  0  0
  5  6  1  0  0  0  0
  5 53  1  0  0  0  0
  5 54  1  0  0  0  0
  6  7  1  0  0  0  0
  7  8  2  0  0  0  0
  7 12  1  0  0  0  0
  8  9  1  0  0  0  0
  8 55  1  0  0  0  0
  9 10  2  0  0  0  0
  9 56  1  0  0  0  0
 10 11  1  0  0  0  0
 10 57  1  0  0  0  0
 11 12  2  0  0  0  0
 11 13  1  0  0  0  0
 12 58  1  0  0  0  0
 13 14  1  0  0  0  0
 13 15  1  0  0  0  0
 13 16  1  0  0  0  0
 17 18  1  0  0  0  0
 17 59  1  0  0  0  0
 17 60  1  0  0  0  0
 18 19  1  0  0  0  0
 18 39  2  0  0  0  0
 19 20  2  0  0  0  0
 19 61  1  0  0  0  0
 20 21  1  0  0  0  0
 20 38  1  0  0  0  0
 21 22  1  0  0  0  0
 21 62  1  0  0  0  0
 22 23  2  0  0  0  0
 22 24  1  0  0  0  0
 24 25  1  0  0  0  0
 25 26  1  0  0  0  0
 25 32  1  0  0  0  0
 25 63  1  0  0  0  0
 26 27  2  0  0  0  0
 26 31  1  0  0  0  0
 27 28  1  0  0  0  0
 27 64  1  0  0  0  0
 28 29  2  0  0  0  0
 28 65  1  0  0  0  0
 29 30  1  0  0  0  0
 29 66  1  0  0  0  0
 30 31  2  0  0  0  0
 30 67  1  0  0  0  0
 31 68  1  0  0  0  0
 32 33  2  0  0  0  0
 32 37  1  0  0  0  0
 33 34  1  0  0  0  0
 33 69  1  0  0  0  0
 34 35  2  0  0  0  0
 34 70  1  0  0  0  0
 35 36  1  0  0  0  0
 35 71  1  0  0  0  0
 36 37  2  0  0  0  0
 36 72  1  0  0  0  0
 37 73  1  0  0  0  0
 38 39  1  0  0  0  0
 38 40  1  0  0  0  0
 39 74  1  0  0  0  0
 40 41  2  0  0  0  0
 40 45  1  0  0  0  0
 41 42  1  0  0  0  0
 41 75  1  0  0  0  0
 42 43  2  0  0  0  0
 42 76  1  0  0  0  0
 43 44  1  0  0  0  0
 43 77  1  0  0  0  0
 44 45  2  0  0  0  0
 44 78  1  0  0  0  0
 45 79  1  0  0  0  0
M  CHG  1   3   1
M  END
$$$$
