# Supplementary material for: Combined computational and classical medicinal chemistry procedure to disclose novel pyrrole-based compounds as potential antituberculosis agents
Source: J Comput Aided Mol Des. 2026 Apr 6;40(1):92. doi: 10.1007/s10822-026-00794-6 (PMC13053371; doi:10.1007/s10822-026-00794-6)
Supplement: Supplementary file 2 — Supplementary Material 2 [file 10822_2026_794_MOESM2_ESM.zip › Dataset.M_3-D_QSAR_Splitted_170/mols/ValidationSet/MC3515.sdf]

OpenBabel04152504523D
 OpenBabel10172509163D

 71 76  0  0  0  0  0  0  0  0999 V2000
    2.7367    2.9293   -1.6463 C   0  0  0  0  0  0  0  0  0  0  0  0
    1.4326    3.5279   -1.0660 C   0  0  0  0  0  0  0  0  0  0  0  0
    0.3784    3.6030   -2.0995 N   0  3  0  0  0  0  0  0  0  0  0  0
    0.1951    2.4210   -2.9677 C   0  0  0  0  0  0  0  0  0  0  0  0
    1.5500    1.9667   -3.5403 C   0  0  0  0  0  0  0  0  0  0  0  0
    2.5442    1.7218   -2.4824 N   0  0  0  0  0  0  0  0  0  0  0  0
    2.6079    0.4260   -1.9275 C   0  0  0  0  0  0  0  0  0  0  0  0
    3.7015   -0.4191   -2.1613 C   0  0  0  0  0  0  0  0  0  0  0  0
    3.6377   -1.7997   -1.9413 C   0  0  0  0  0  0  0  0  0  0  0  0
    2.4325   -2.3696   -1.5574 C   0  0  0  0  0  0  0  0  0  0  0  0
    1.4331   -1.4835   -1.1805 C   0  0  0  0  0  0  0  0  0  0  0  0
    1.4961   -0.1042   -1.2961 C   0  0  0  0  0  0  0  0  0  0  0  0
    0.2482   -1.9332   -0.4379 C   0  0  0  0  0  0  0  0  0  0  0  0
    0.5520   -3.2005   -0.0704 F   0  0  0  0  0  0  0  0  0  0  0  0
    0.0534   -1.0957    0.6069 F   0  0  0  0  0  0  0  0  0  0  0  0
   -0.7676   -1.7981   -1.3113 F   0  0  0  0  0  0  0  0  0  0  0  0
   -0.8858    4.1807   -1.6093 C   0  0  0  0  0  0  0  0  0  0  0  0
   -1.8516    3.1159   -1.0738 C   0  0  0  0  0  0  0  0  0  0  0  0
   -1.7256    1.7401   -1.0932 C   0  0  0  0  0  0  0  0  0  0  0  0
   -2.9263    1.1988   -0.6669 C   0  0  0  0  0  0  0  0  0  0  0  0
   -3.0579   -0.3065   -0.4939 C   0  0  0  0  0  0  0  0  0  0  0  0
   -2.4485   -1.1151   -1.3779 N   0  0  0  0  0  0  0  0  0  0  0  0
   -1.1015   -1.5313   -1.1900 C   0  0  0  0  0  0  0  0  0  0  0  0
   -0.6174   -2.4558   -2.1168 C   0  0  0  0  0  0  0  0  0  0  0  0
    0.6649   -2.9781   -1.9871 C   0  0  0  0  0  0  0  0  0  0  0  0
    1.5700   -2.3013   -1.1765 C   0  0  0  0  0  0  0  0  0  0  0  0
    1.1285   -1.2459   -0.3808 C   0  0  0  0  0  0  0  0  0  0  0  0
    2.1033   -0.4246    0.1917 C   0  0  0  0  0  0  0  0  0  0  0  0
    1.7305    0.7432    0.8487 C   0  0  0  0  0  0  0  0  0  0  0  0
    0.4013    0.8504    1.2470 C   0  0  0  0  0  0  0  0  0  0  0  0
   -0.5370   -0.1138    0.8491 C   0  0  0  0  0  0  0  0  0  0  0  0
   -0.2406   -1.0175   -0.1913 C   0  0  0  0  0  0  0  0  0  0  0  0
   -3.7348   -0.7503    0.4178 O   0  0  0  0  0  0  0  0  0  0  0  0
   -3.8041    2.2034   -0.4448 N   0  0  0  0  0  0  0  0  0  0  0  0
   -3.1640    3.3745   -0.6782 C   0  0  0  0  0  0  0  0  0  0  0  0
   -4.9115    2.0964   -0.1620 C   0  0  0  0  0  0  0  0  0  0  0  0
   -5.5139    0.8373    0.0274 C   0  0  0  0  0  0  0  0  0  0  0  0
   -6.7281    0.6803    0.6932 C   0  0  0  0  0  0  0  0  0  0  0  0
   -7.5887    1.7704    0.7720 C   0  0  0  0  0  0  0  0  0  0  0  0
   -7.1214    3.0092    0.3453 C   0  0  0  0  0  0  0  0  0  0  0  0
   -5.7946    3.1822   -0.0264 C   0  0  0  0  0  0  0  0  0  0  0  0
    3.3772    2.6704   -0.8292 H   0  0  0  0  0  0  0  0  0  0  0  0
    3.1541    3.6776   -2.2872 H   0  0  0  0  0  0  0  0  0  0  0  0
    1.6329    4.5126   -0.6983 H   0  0  0  0  0  0  0  0  0  0  0  0
    1.0896    2.8948   -0.2746 H   0  0  0  0  0  0  0  0  0  0  0  0
    0.7739    4.2782   -2.7538 H   0  0  0  0  0  0  0  0  0  0  0  0
   -0.4625    2.6728   -3.7733 H   0  0  0  0  0  0  0  0  0  0  0  0
   -0.2242    1.6245   -2.3892 H   0  0  0  0  0  0  0  0  0  0  0  0
    1.9215    2.7286   -4.1933 H   0  0  0  0  0  0  0  0  0  0  0  0
    1.3943    1.0475   -4.0653 H   0  0  0  0  0  0  0  0  0  0  0  0
    4.5833   -0.0095   -2.5073 H   0  0  0  0  0  0  0  0  0  0  0  0
    4.4775   -2.3870   -2.0632 H   0  0  0  0  0  0  0  0  0  0  0  0
    2.2878   -3.3914   -1.5524 H   0  0  0  0  0  0  0  0  0  0  0  0
    0.7464    0.5017   -0.9274 H   0  0  0  0  0  0  0  0  0  0  0  0
   -1.3607    4.7000   -2.4153 H   0  0  0  0  0  0  0  0  0  0  0  0
   -0.6491    4.8401   -0.8005 H   0  0  0  0  0  0  0  0  0  0  0  0
   -0.8860    1.2104   -1.3752 H   0  0  0  0  0  0  0  0  0  0  0  0
   -2.9438   -1.4251   -2.1703 H   0  0  0  0  0  0  0  0  0  0  0  0
   -1.2150   -2.7538   -2.9036 H   0  0  0  0  0  0  0  0  0  0  0  0
    0.9373   -3.8437   -2.4786 H   0  0  0  0  0  0  0  0  0  0  0  0
    2.5638   -2.5794   -1.1643 H   0  0  0  0  0  0  0  0  0  0  0  0
    3.0999   -0.6846    0.1270 H   0  0  0  0  0  0  0  0  0  0  0  0
    2.4102    1.4976    1.0329 H   0  0  0  0  0  0  0  0  0  0  0  0
    0.1045    1.6428    1.8378 H   0  0  0  0  0  0  0  0  0  0  0  0
   -1.4527   -0.1619    1.3225 H   0  0  0  0  0  0  0  0  0  0  0  0
   -3.5826    4.3125   -0.5787 H   0  0  0  0  0  0  0  0  0  0  0  0
   -5.0379   -0.0010   -0.3410 H   0  0  0  0  0  0  0  0  0  0  0  0
   -6.9832   -0.2248    1.1184 H   0  0  0  0  0  0  0  0  0  0  0  0
   -8.5479    1.6630    1.1372 H   0  0  0  0  0  0  0  0  0  0  0  0
   -7.7699    3.8110    0.3044 H   0  0  0  0  0  0  0  0  0  0  0  0
   -5.4462    4.1364   -0.2086 H   0  0  0  0  0  0  0  0  0  0  0  0
  1  2  1  0  0  0  0
  1  6  1  0  0  0  0
  1 42  1  0  0  0  0
  1 43  1  0  0  0  0
  2  3  1  0  0  0  0
  2 44  1  0  0  0  0
  2 45  1  0  0  0  0
  3  4  1  0  0  0  0
  3 17  1  0  0  0  0
  3 46  1  0  0  0  0
  4  5  1  0  0  0  0
  4 47  1  0  0  0  0
  4 48  1  0  0  0  0
  5  6  1  0  0  0  0
  5 49  1  0  0  0  0
  5 50  1  0  0  0  0
  6  7  1  0  0  0  0
  7  8  2  0  0  0  0
  7 12  1  0  0  0  0
  8  9  1  0  0  0  0
  8 51  1  0  0  0  0
  9 10  2  0  0  0  0
  9 52  1  0  0  0  0
 10 11  1  0  0  0  0
 10 53  1  0  0  0  0
 11 12  2  0  0  0  0
 11 13  1  0  0  0  0
 12 54  1  0  0  0  0
 13 14  1  0  0  0  0
 13 15  1  0  0  0  0
 13 16  1  0  0  0  0
 17 18  1  0  0  0  0
 17 55  1  0  0  0  0
 17 56  1  0  0  0  0
 18 19  1  0  0  0  0
 18 35  2  0  0  0  0
 19 20  2  0  0  0  0
 19 57  1  0  0  0  0
 20 21  1  0  0  0  0
 20 34  1  0  0  0  0
 21 22  1  0  0  0  0
 21 33  2  0  0  0  0
 22 23  1  0  0  0  0
 22 58  1  0  0  0  0
 23 24  2  0  0  0  0
 23 32  1  0  0  0  0
 24 25  1  0  0  0  0
 24 59  1  0  0  0  0
 25 26  2  0  0  0  0
 25 60  1  0  0  0  0
 26 27  1  0  0  0  0
 26 61  1  0  0  0  0
 27 28  2  0  0  0  0
 27 32  1  0  0  0  0
 28 29  1  0  0  0  0
 28 62  1  0  0  0  0
 29 30  2  0  0  0  0
 29 63  1  0  0  0  0
 30 31  1  0  0  0  0
 30 64  1  0  0  0  0
 31 32  2  0  0  0  0
 31 65  1  0  0  0  0
 34 35  1  0  0  0  0
 34 36  1  0  0  0  0
 35 66  1  0  0  0  0
 36 37  2  0  0  0  0
 36 41  1  0  0  0  0
 37 38  1  0  0  0  0
 37 67  1  0  0  0  0
 38 39  2  0  0  0  0
 38 68  1  0  0  0  0
 39 40  1  0  0  0  0
 39 69  1  0  0  0  0
 40 41  2  0  0  0  0
 40 70  1  0  0  0  0
 41 71  1  0  0  0  0
M  CHG  1   3   1
M  END
$$$$
