# Supplementary material for: Combined computational and classical medicinal chemistry procedure to disclose novel pyrrole-based compounds as potential antituberculosis agents
Source: J Comput Aided Mol Des. 2026 Apr 6;40(1):92. doi: 10.1007/s10822-026-00794-6 (PMC13053371; doi:10.1007/s10822-026-00794-6)
Supplement: Supplementary file 2 — Supplementary Material 2 [file 10822_2026_794_MOESM2_ESM.zip › Dataset.M_3-D_QSAR_Splitted_170/mols/ValidationSet/MC3525.sdf]

OpenBabel04152504523D
 OpenBabel10172509163D

 74 78  0  0  0  0  0  0  0  0999 V2000
   -2.0725   -0.5184   -1.2450 C   0  0  0  0  0  0  0  0  0  0  0  0
   -0.8689   -1.3865   -0.8268 C   0  0  0  0  0  0  0  0  0  0  0  0
    0.0227   -0.6077    0.1604 C   0  0  0  0  0  0  0  0  0  0  0  0
   -0.7902   -0.2069    1.4140 C   0  0  0  0  0  0  0  0  0  0  0  0
   -1.9974    0.6591    0.9944 C   0  0  0  0  0  0  0  0  0  0  0  0
   -2.8878   -0.1181    0.0026 C   0  0  0  0  0  0  0  0  0  0  0  0
    0.0830    0.5805    2.4153 C   0  0  0  0  0  0  0  0  0  0  0  0
    1.3677   -0.0914    2.5328 N   0  0  0  0  0  0  0  0  0  0  0  0
    1.9192   -0.6633    1.4413 C   0  0  0  0  0  0  0  0  0  0  0  0
    1.0738   -0.7162    0.1820 C   0  0  0  0  0  0  0  0  0  0  0  0
   -0.1767   -0.1184    0.2685 C   0  0  0  0  0  0  0  0  0  0  0  0
   -0.7101   -0.0159   -1.0102 C   0  0  0  0  0  0  0  0  0  0  0  0
   -2.1503    0.3497   -1.3815 C   0  0  0  0  0  0  0  0  0  0  0  0
   -3.0512    0.3753   -0.2102 N   0  3  0  0  0  0  0  0  0  0  0  0
   -3.2144    1.7182    0.3902 C   0  0  0  0  0  0  0  0  0  0  0  0
   -4.1091    1.6612    1.6445 C   0  0  0  0  0  0  0  0  0  0  0  0
   -5.4002    0.9995    1.3374 N   0  0  0  0  0  0  0  0  0  0  0  0
   -5.1288   -0.3993    0.9239 C   0  0  0  0  0  0  0  0  0  0  0  0
   -4.2588   -0.4693   -0.3451 C   0  0  0  0  0  0  0  0  0  0  0  0
   -6.5997    1.7078    0.9797 C   0  0  0  0  0  0  0  0  0  0  0  0
   -7.7774    1.0316    0.6238 C   0  0  0  0  0  0  0  0  0  0  0  0
   -8.8958    1.7169    0.1421 C   0  0  0  0  0  0  0  0  0  0  0  0
   -8.8537    3.0958   -0.0435 C   0  0  0  0  0  0  0  0  0  0  0  0
   -7.6782    3.7836    0.2547 C   0  0  0  0  0  0  0  0  0  0  0  0
   -6.5790    3.0941    0.7699 C   0  0  0  0  0  0  0  0  0  0  0  0
   -7.5672    5.2853   -0.0098 C   0  0  0  0  0  0  0  0  0  0  0  0
   -6.3542    5.7566    0.3855 F   0  0  0  0  0  0  0  0  0  0  0  0
   -7.7240    5.5268   -1.3394 F   0  0  0  0  0  0  0  0  0  0  0  0
   -8.5391    5.9412    0.6791 F   0  0  0  0  0  0  0  0  0  0  0  0
    0.2542   -0.5570   -1.8628 C   0  0  0  0  0  0  0  0  0  0  0  0
    1.3415   -0.9300   -1.1370 N   0  0  0  0  0  0  0  0  0  0  0  0
    2.2948   -1.4018   -1.5928 C   0  0  0  0  0  0  0  0  0  0  0  0
    3.4301   -0.6399   -1.8852 C   0  0  0  0  0  0  0  0  0  0  0  0
    4.5483   -1.1590   -2.5351 C   0  0  0  0  0  0  0  0  0  0  0  0
    4.7275   -2.5377   -2.5746 C   0  0  0  0  0  0  0  0  0  0  0  0
    3.6883   -3.3462   -2.1226 C   0  0  0  0  0  0  0  0  0  0  0  0
    2.4563   -2.7873   -1.7727 C   0  0  0  0  0  0  0  0  0  0  0  0
    2.8547   -1.4184    1.6143 O   0  0  0  0  0  0  0  0  0  0  0  0
   -2.6962   -1.0744   -1.9134 H   0  0  0  0  0  0  0  0  0  0  0  0
   -1.7178    0.3651   -1.7333 H   0  0  0  0  0  0  0  0  0  0  0  0
   -0.2977   -1.6425   -1.6946 H   0  0  0  0  0  0  0  0  0  0  0  0
   -1.2251   -2.2769   -0.3523 H   0  0  0  0  0  0  0  0  0  0  0  0
    0.3922    0.2751   -0.3182 H   0  0  0  0  0  0  0  0  0  0  0  0
    0.8395   -1.2310    0.4590 H   0  0  0  0  0  0  0  0  0  0  0  0
   -1.1307   -1.1015    1.8921 H   0  0  0  0  0  0  0  0  0  0  0  0
   -1.6451    1.5547    0.5269 H   0  0  0  0  0  0  0  0  0  0  0  0
   -2.5718    0.9039    1.8633 H   0  0  0  0  0  0  0  0  0  0  0  0
   -3.2608   -1.0005    0.4792 H   0  0  0  0  0  0  0  0  0  0  0  0
   -3.7026    0.5067   -0.2985 H   0  0  0  0  0  0  0  0  0  0  0  0
   -0.3986    0.6086    3.3704 H   0  0  0  0  0  0  0  0  0  0  0  0
    0.2234    1.5836    2.0705 H   0  0  0  0  0  0  0  0  0  0  0  0
    1.8310   -0.1288    3.4007 H   0  0  0  0  0  0  0  0  0  0  0  0
   -0.6338    0.1973    1.1382 H   0  0  0  0  0  0  0  0  0  0  0  0
   -2.5177   -0.3724   -2.0804 H   0  0  0  0  0  0  0  0  0  0  0  0
   -2.1365    1.3340   -1.8008 H   0  0  0  0  0  0  0  0  0  0  0  0
   -2.5590   -0.1209    0.5327 H   0  0  0  0  0  0  0  0  0  0  0  0
   -3.6631    2.3705   -0.3296 H   0  0  0  0  0  0  0  0  0  0  0  0
   -2.2497    2.0812    0.6774 H   0  0  0  0  0  0  0  0  0  0  0  0
   -4.2976    2.6572    1.9871 H   0  0  0  0  0  0  0  0  0  0  0  0
   -3.6050    1.0975    2.4015 H   0  0  0  0  0  0  0  0  0  0  0  0
   -6.0604   -0.8891    0.7311 H   0  0  0  0  0  0  0  0  0  0  0  0
   -4.5946   -0.8798    1.7168 H   0  0  0  0  0  0  0  0  0  0  0  0
   -3.9595   -1.4836   -0.5081 H   0  0  0  0  0  0  0  0  0  0  0  0
   -4.8345   -0.1096   -1.1722 H   0  0  0  0  0  0  0  0  0  0  0  0
   -7.8181    0.0049    0.7201 H   0  0  0  0  0  0  0  0  0  0  0  0
   -9.7596    1.1968   -0.0777 H   0  0  0  0  0  0  0  0  0  0  0  0
   -9.6808    3.6018   -0.3968 H   0  0  0  0  0  0  0  0  0  0  0  0
   -5.7235    3.6218    1.0039 H   0  0  0  0  0  0  0  0  0  0  0  0
    0.1567   -0.6581   -2.8852 H   0  0  0  0  0  0  0  0  0  0  0  0
    3.4405    0.3537   -1.6066 H   0  0  0  0  0  0  0  0  0  0  0  0
    5.2337   -0.5293   -2.9808 H   0  0  0  0  0  0  0  0  0  0  0  0
    5.6052   -2.9493   -2.9286 H   0  0  0  0  0  0  0  0  0  0  0  0
    3.8288   -4.3657   -2.0454 H   0  0  0  0  0  0  0  0  0  0  0  0
    1.6424   -3.4084   -1.6427 H   0  0  0  0  0  0  0  0  0  0  0  0
  1  2  1  0  0  0  0
  1  6  1  0  0  0  0
  1 39  1  0  0  0  0
  1 40  1  0  0  0  0
  2  3  1  0  0  0  0
  2 41  1  0  0  0  0
  2 42  1  0  0  0  0
  3  4  1  0  0  0  0
  3 43  1  0  0  0  0
  3 44  1  0  0  0  0
  4  5  1  0  0  0  0
  4  7  1  0  0  0  0
  4 45  1  0  0  0  0
  5  6  1  0  0  0  0
  5 46  1  0  0  0  0
  5 47  1  0  0  0  0
  6 48  1  0  0  0  0
  6 49  1  0  0  0  0
  7  8  1  0  0  0  0
  7 50  1  0  0  0  0
  7 51  1  0  0  0  0
  8  9  1  0  0  0  0
  8 52  1  0  0  0  0
  9 10  1  0  0  0  0
  9 38  2  0  0  0  0
 10 11  2  0  0  0  0
 10 31  1  0  0  0  0
 11 12  1  0  0  0  0
 11 53  1  0  0  0  0
 12 13  1  0  0  0  0
 12 30  2  0  0  0  0
 13 14  1  0  0  0  0
 13 54  1  0  0  0  0
 13 55  1  0  0  0  0
 14 15  1  0  0  0  0
 14 19  1  0  0  0  0
 14 56  1  0  0  0  0
 15 16  1  0  0  0  0
 15 57  1  0  0  0  0
 15 58  1  0  0  0  0
 16 17  1  0  0  0  0
 16 59  1  0  0  0  0
 16 60  1  0  0  0  0
 17 18  1  0  0  0  0
 17 20  1  0  0  0  0
 18 19  1  0  0  0  0
 18 61  1  0  0  0  0
 18 62  1  0  0  0  0
 19 63  1  0  0  0  0
 19 64  1  0  0  0  0
 20 21  2  0  0  0  0
 20 25  1  0  0  0  0
 21 22  1  0  0  0  0
 21 65  1  0  0  0  0
 22 23  2  0  0  0  0
 22 66  1  0  0  0  0
 23 24  1  0  0  0  0
 23 67  1  0  0  0  0
 24 25  2  0  0  0  0
 24 26  1  0  0  0  0
 25 68  1  0  0  0  0
 26 27  1  0  0  0  0
 26 28  1  0  0  0  0
 26 29  1  0  0  0  0
 30 31  1  0  0  0  0
 30 69  1  0  0  0  0
 31 32  1  0  0  0  0
 32 33  2  0  0  0  0
 32 37  1  0  0  0  0
 33 34  1  0  0  0  0
 33 70  1  0  0  0  0
 34 35  2  0  0  0  0
 34 71  1  0  0  0  0
 35 36  1  0  0  0  0
 35 72  1  0  0  0  0
 36 37  2  0  0  0  0
 36 73  1  0  0  0  0
 37 74  1  0  0  0  0
M  CHG  1  14   1
M  END
$$$$
