# Supplementary material for: Combined computational and classical medicinal chemistry procedure to disclose novel pyrrole-based compounds as potential antituberculosis agents
Source: J Comput Aided Mol Des. 2026 Apr 6;40(1):92. doi: 10.1007/s10822-026-00794-6 (PMC13053371; doi:10.1007/s10822-026-00794-6)
Supplement: Supplementary file 2 — Supplementary Material 2 [file 10822_2026_794_MOESM2_ESM.zip › Dataset.M_3-D_QSAR_Splitted_170/mols/ValidationSet/MC3526.sdf]

OpenBabel04152504523D
 OpenBabel10172509163D

 75 79  0  0  0  0  0  0  0  0999 V2000
   -3.0685    0.3894    0.5060 C   0  0  0  0  0  0  0  0  0  0  0  0
   -4.2735   -0.3781   -0.0765 C   0  0  0  0  0  0  0  0  0  0  0  0
   -5.5942    0.3092    0.3376 C   0  0  0  0  0  0  0  0  0  0  0  0
   -5.6140    1.7697   -0.1742 C   0  0  0  0  0  0  0  0  0  0  0  0
   -4.3755    2.5301    0.3536 C   0  0  0  0  0  0  0  0  0  0  0  0
   -3.0691    1.8246   -0.0522 C   0  0  0  0  0  0  0  0  0  0  0  0
   -6.9319    2.4823    0.2195 C   0  0  0  0  0  0  0  0  0  0  0  0
   -6.6367    3.6853    0.9687 O   0  0  0  0  0  0  0  0  0  0  0  0
   -5.5468    4.3383    0.5302 C   0  0  0  0  0  0  0  0  0  0  0  0
   -4.8360    3.7587   -0.4649 N   0  0  0  0  0  0  0  0  0  0  0  0
   -4.3540    2.4303   -0.3682 C   0  0  0  0  0  0  0  0  0  0  0  0
   -3.2715    2.0330   -1.1594 C   0  0  0  0  0  0  0  0  0  0  0  0
   -3.3890    0.6649   -1.3883 C   0  0  0  0  0  0  0  0  0  0  0  0
   -2.3259   -0.2639   -1.9743 C   0  0  0  0  0  0  0  0  0  0  0  0
   -1.0771   -0.2035   -1.1841 N   0  3  0  0  0  0  0  0  0  0  0  0
   -0.7284   -1.4664   -0.5041 C   0  0  0  0  0  0  0  0  0  0  0  0
    0.4977   -1.2716    0.4061 C   0  0  0  0  0  0  0  0  0  0  0  0
    1.6541   -0.7829   -0.3815 N   0  0  0  0  0  0  0  0  0  0  0  0
    1.2602    0.5176   -0.9709 C   0  0  0  0  0  0  0  0  0  0  0  0
    0.0736    0.3230   -1.9414 C   0  0  0  0  0  0  0  0  0  0  0  0
    2.5302   -1.6856   -1.0717 C   0  0  0  0  0  0  0  0  0  0  0  0
    2.1236   -2.9894   -1.3871 C   0  0  0  0  0  0  0  0  0  0  0  0
    2.8822   -3.8011   -2.2312 C   0  0  0  0  0  0  0  0  0  0  0  0
    4.0757   -3.3342   -2.7755 C   0  0  0  0  0  0  0  0  0  0  0  0
    4.4947   -2.0364   -2.4863 C   0  0  0  0  0  0  0  0  0  0  0  0
    3.7234   -1.2257   -1.6473 C   0  0  0  0  0  0  0  0  0  0  0  0
    5.7476   -1.4783   -3.1649 C   0  0  0  0  0  0  0  0  0  0  0  0
    6.3009   -2.4025   -3.9966 F   0  0  0  0  0  0  0  0  0  0  0  0
    5.4173   -0.3773   -3.8914 F   0  0  0  0  0  0  0  0  0  0  0  0
    6.6628   -1.1329   -2.2207 F   0  0  0  0  0  0  0  0  0  0  0  0
   -4.5760    0.2610   -0.7846 C   0  0  0  0  0  0  0  0  0  0  0  0
   -5.1577    1.3476   -0.2205 N   0  0  0  0  0  0  0  0  0  0  0  0
   -6.0763    1.3189    0.4618 C   0  0  0  0  0  0  0  0  0  0  0  0
   -7.1514    2.1964    0.2604 C   0  0  0  0  0  0  0  0  0  0  0  0
   -8.3131    2.1308    1.0296 C   0  0  0  0  0  0  0  0  0  0  0  0
   -8.4201    1.2180    2.0757 C   0  0  0  0  0  0  0  0  0  0  0  0
   -7.3392    0.3791    2.3375 C   0  0  0  0  0  0  0  0  0  0  0  0
   -6.1878    0.4376    1.5500 C   0  0  0  0  0  0  0  0  0  0  0  0
   -5.2604    5.4496    0.9450 O   0  0  0  0  0  0  0  0  0  0  0  0
   -2.1607   -0.1034    0.2269 H   0  0  0  0  0  0  0  0  0  0  0  0
   -3.1400    0.4172    1.5732 H   0  0  0  0  0  0  0  0  0  0  0  0
   -4.2660   -1.3818    0.2941 H   0  0  0  0  0  0  0  0  0  0  0  0
   -4.2018   -0.3826   -1.1441 H   0  0  0  0  0  0  0  0  0  0  0  0
   -5.6757    0.3065    1.4045 H   0  0  0  0  0  0  0  0  0  0  0  0
   -6.4170   -0.2242   -0.0906 H   0  0  0  0  0  0  0  0  0  0  0  0
   -5.5713    1.7603   -1.2433 H   0  0  0  0  0  0  0  0  0  0  0  0
   -4.4268    2.5808    1.4212 H   0  0  0  0  0  0  0  0  0  0  0  0
   -4.3753    3.5113   -0.0732 H   0  0  0  0  0  0  0  0  0  0  0  0
   -2.9971    1.7927   -1.1193 H   0  0  0  0  0  0  0  0  0  0  0  0
   -2.2339    2.3629    0.3447 H   0  0  0  0  0  0  0  0  0  0  0  0
   -7.5241    1.8255    0.8219 H   0  0  0  0  0  0  0  0  0  0  0  0
   -7.4701    2.7430   -0.6678 H   0  0  0  0  0  0  0  0  0  0  0  0
   -4.6482    4.2762   -1.2811 H   0  0  0  0  0  0  0  0  0  0  0  0
   -2.5190    2.6454   -1.5112 H   0  0  0  0  0  0  0  0  0  0  0  0
   -2.1179    0.0331   -2.9810 H   0  0  0  0  0  0  0  0  0  0  0  0
   -2.6976   -1.2670   -1.9492 H   0  0  0  0  0  0  0  0  0  0  0  0
   -1.2924    0.4710   -0.4499 H   0  0  0  0  0  0  0  0  0  0  0  0
   -0.5058   -2.2116   -1.2390 H   0  0  0  0  0  0  0  0  0  0  0  0
   -1.5583   -1.7750    0.0967 H   0  0  0  0  0  0  0  0  0  0  0  0
    0.7509   -2.2063    0.8611 H   0  0  0  0  0  0  0  0  0  0  0  0
    0.2599   -0.5487    1.1582 H   0  0  0  0  0  0  0  0  0  0  0  0
    2.0905    0.9300   -1.5052 H   0  0  0  0  0  0  0  0  0  0  0  0
    0.9655    1.1828   -0.1863 H   0  0  0  0  0  0  0  0  0  0  0  0
   -0.1864    1.2616   -2.3846 H   0  0  0  0  0  0  0  0  0  0  0  0
    0.3452   -0.3643   -2.7152 H   0  0  0  0  0  0  0  0  0  0  0  0
    1.2458   -3.3562   -0.9871 H   0  0  0  0  0  0  0  0  0  0  0  0
    2.5562   -4.7546   -2.4538 H   0  0  0  0  0  0  0  0  0  0  0  0
    4.6437   -3.9420   -3.3861 H   0  0  0  0  0  0  0  0  0  0  0  0
    4.0405   -0.2643   -1.4467 H   0  0  0  0  0  0  0  0  0  0  0  0
   -4.9494   -0.7010   -0.7691 H   0  0  0  0  0  0  0  0  0  0  0  0
   -7.0810    2.9125   -0.4794 H   0  0  0  0  0  0  0  0  0  0  0  0
   -9.1005    2.7646    0.8215 H   0  0  0  0  0  0  0  0  0  0  0  0
   -9.2800    1.1642    2.6438 H   0  0  0  0  0  0  0  0  0  0  0  0
   -7.3900   -0.2914    3.1203 H   0  0  0  0  0  0  0  0  0  0  0  0
   -5.3956   -0.1847    1.7739 H   0  0  0  0  0  0  0  0  0  0  0  0
  1  2  1  0  0  0  0
  1  6  1  0  0  0  0
  1 40  1  0  0  0  0
  1 41  1  0  0  0  0
  2  3  1  0  0  0  0
  2 42  1  0  0  0  0
  2 43  1  0  0  0  0
  3  4  1  0  0  0  0
  3 44  1  0  0  0  0
  3 45  1  0  0  0  0
  4  5  1  0  0  0  0
  4  7  1  0  0  0  0
  4 46  1  0  0  0  0
  5  6  1  0  0  0  0
  5 47  1  0  0  0  0
  5 48  1  0  0  0  0
  6 49  1  0  0  0  0
  6 50  1  0  0  0  0
  7  8  1  0  0  0  0
  7 51  1  0  0  0  0
  7 52  1  0  0  0  0
  8  9  1  0  0  0  0
  9 10  1  0  0  0  0
  9 39  2  0  0  0  0
 10 11  1  0  0  0  0
 10 53  1  0  0  0  0
 11 12  2  0  0  0  0
 11 32  1  0  0  0  0
 12 13  1  0  0  0  0
 12 54  1  0  0  0  0
 13 14  1  0  0  0  0
 13 31  2  0  0  0  0
 14 15  1  0  0  0  0
 14 55  1  0  0  0  0
 14 56  1  0  0  0  0
 15 16  1  0  0  0  0
 15 20  1  0  0  0  0
 15 57  1  0  0  0  0
 16 17  1  0  0  0  0
 16 58  1  0  0  0  0
 16 59  1  0  0  0  0
 17 18  1  0  0  0  0
 17 60  1  0  0  0  0
 17 61  1  0  0  0  0
 18 19  1  0  0  0  0
 18 21  1  0  0  0  0
 19 20  1  0  0  0  0
 19 62  1  0  0  0  0
 19 63  1  0  0  0  0
 20 64  1  0  0  0  0
 20 65  1  0  0  0  0
 21 22  2  0  0  0  0
 21 26  1  0  0  0  0
 22 23  1  0  0  0  0
 22 66  1  0  0  0  0
 23 24  2  0  0  0  0
 23 67  1  0  0  0  0
 24 25  1  0  0  0  0
 24 68  1  0  0  0  0
 25 26  2  0  0  0  0
 25 27  1  0  0  0  0
 26 69  1  0  0  0  0
 27 28  1  0  0  0  0
 27 29  1  0  0  0  0
 27 30  1  0  0  0  0
 31 32  1  0  0  0  0
 31 70  1  0  0  0  0
 32 33  1  0  0  0  0
 33 34  2  0  0  0  0
 33 38  1  0  0  0  0
 34 35  1  0  0  0  0
 34 71  1  0  0  0  0
 35 36  2  0  0  0  0
 35 72  1  0  0  0  0
 36 37  1  0  0  0  0
 36 73  1  0  0  0  0
 37 38  2  0  0  0  0
 37 74  1  0  0  0  0
 38 75  1  0  0  0  0
M  CHG  1  15   1
M  END
$$$$
