# Supplementary material for: Combined computational and classical medicinal chemistry procedure to disclose novel pyrrole-based compounds as potential antituberculosis agents
Source: J Comput Aided Mol Des. 2026 Apr 6;40(1):92. doi: 10.1007/s10822-026-00794-6 (PMC13053371; doi:10.1007/s10822-026-00794-6)
Supplement: Supplementary file 2 — Supplementary Material 2 [file 10822_2026_794_MOESM2_ESM.zip › Dataset.M_3-D_QSAR_Splitted_170/mols/ValidationSet/MC3528.sdf]

OpenBabel04152504513D
 OpenBabel10172509163D

 72 77  0  0  0  0  0  0  0  0999 V2000
   -1.6916    0.8822   -0.6119 C   0  0  0  0  0  0  0  0  0  0  0  0
   -1.1376   -0.3826    0.0797 C   0  0  0  0  0  0  0  0  0  0  0  0
   -2.3641   -1.2991    0.1244 C   0  0  0  0  0  0  0  0  0  0  0  0
   -3.4217   -0.2339    0.4777 C   0  0  0  0  0  0  0  0  0  0  0  0
   -3.1860    0.5823   -0.7883 C   0  0  0  0  0  0  0  0  0  0  0  0
   -3.4121   -0.4630   -1.9098 C   0  0  0  0  0  0  0  0  0  0  0  0
   -2.8564   -1.7507   -1.2682 C   0  0  0  0  0  0  0  0  0  0  0  0
   -1.9918   -2.7050   -1.9203 N   0  0  0  0  0  0  0  0  0  0  0  0
   -0.6324   -2.6458   -1.8281 C   0  0  0  0  0  0  0  0  0  0  0  0
    0.2473   -1.6912   -1.0186 C   0  0  0  0  0  0  0  0  0  0  0  0
   -0.2930   -0.9998    0.0715 C   0  0  0  0  0  0  0  0  0  0  0  0
    0.6102   -0.0124    0.4625 C   0  0  0  0  0  0  0  0  0  0  0  0
    0.6733    0.7720    1.7693 C   0  0  0  0  0  0  0  0  0  0  0  0
   -0.3059    1.8823    1.8050 N   0  3  0  0  0  0  0  0  0  0  0  0
   -0.7664    2.3517    0.4808 C   0  0  0  0  0  0  0  0  0  0  0  0
   -1.7438    3.5353    0.6461 C   0  0  0  0  0  0  0  0  0  0  0  0
   -2.9294    3.1338    1.4437 N   0  0  0  0  0  0  0  0  0  0  0  0
   -2.3888    2.7723    2.7706 C   0  0  0  0  0  0  0  0  0  0  0  0
   -1.4716    1.5389    2.6414 C   0  0  0  0  0  0  0  0  0  0  0  0
   -3.9632    2.3495    0.8427 C   0  0  0  0  0  0  0  0  0  0  0  0
   -3.6607    1.2027    0.0898 C   0  0  0  0  0  0  0  0  0  0  0  0
   -4.6555    0.4989   -0.5959 C   0  0  0  0  0  0  0  0  0  0  0  0
   -5.9870    0.9026   -0.4995 C   0  0  0  0  0  0  0  0  0  0  0  0
   -6.3213    1.9551    0.3553 C   0  0  0  0  0  0  0  0  0  0  0  0
   -5.3139    2.6446    1.0473 C   0  0  0  0  0  0  0  0  0  0  0  0
   -7.7781    2.3911    0.5144 C   0  0  0  0  0  0  0  0  0  0  0  0
   -7.8965    3.3943    1.4273 F   0  0  0  0  0  0  0  0  0  0  0  0
   -8.2563    2.8264   -0.6816 F   0  0  0  0  0  0  0  0  0  0  0  0
   -8.5231    1.3306    0.9289 F   0  0  0  0  0  0  0  0  0  0  0  0
    1.6454   -0.0357   -0.4604 C   0  0  0  0  0  0  0  0  0  0  0  0
    1.4594   -1.1092   -1.2488 N   0  0  0  0  0  0  0  0  0  0  0  0
    2.3906   -1.5845   -1.6308 C   0  0  0  0  0  0  0  0  0  0  0  0
    3.5710   -0.8496   -1.4829 C   0  0  0  0  0  0  0  0  0  0  0  0
    4.7856   -1.3291   -1.9703 C   0  0  0  0  0  0  0  0  0  0  0  0
    4.8210   -2.5578   -2.6333 C   0  0  0  0  0  0  0  0  0  0  0  0
    3.6281   -3.2468   -2.8624 C   0  0  0  0  0  0  0  0  0  0  0  0
    2.4195   -2.7981   -2.3179 C   0  0  0  0  0  0  0  0  0  0  0  0
   -0.0047   -3.5012   -2.4319 O   0  0  0  0  0  0  0  0  0  0  0  0
   -1.2196    1.0353   -1.5599 H   0  0  0  0  0  0  0  0  0  0  0  0
   -1.5136    1.7730   -0.0465 H   0  0  0  0  0  0  0  0  0  0  0  0
   -0.7840   -0.1612    1.0650 H   0  0  0  0  0  0  0  0  0  0  0  0
   -0.3003   -0.8144   -0.4276 H   0  0  0  0  0  0  0  0  0  0  0  0
   -2.1876   -2.1620    0.7319 H   0  0  0  0  0  0  0  0  0  0  0  0
   -3.1932    0.3045    1.3737 H   0  0  0  0  0  0  0  0  0  0  0  0
   -4.4181   -0.5626    0.6876 H   0  0  0  0  0  0  0  0  0  0  0  0
   -3.7682    1.4593   -0.9799 H   0  0  0  0  0  0  0  0  0  0  0  0
   -2.8702   -0.2054   -2.7958 H   0  0  0  0  0  0  0  0  0  0  0  0
   -4.4318   -0.5439   -2.2237 H   0  0  0  0  0  0  0  0  0  0  0  0
   -3.6763   -2.4364   -1.3180 H   0  0  0  0  0  0  0  0  0  0  0  0
   -2.3991   -3.4264   -2.4521 H   0  0  0  0  0  0  0  0  0  0  0  0
   -1.2068   -1.1891    0.5121 H   0  0  0  0  0  0  0  0  0  0  0  0
    1.6574    1.1771    1.8805 H   0  0  0  0  0  0  0  0  0  0  0  0
    0.4356    0.0996    2.5670 H   0  0  0  0  0  0  0  0  0  0  0  0
    0.2091    2.6601    2.2176 H   0  0  0  0  0  0  0  0  0  0  0  0
   -1.2635    1.5506   -0.0251 H   0  0  0  0  0  0  0  0  0  0  0  0
    0.0797    2.6741   -0.0894 H   0  0  0  0  0  0  0  0  0  0  0  0
   -2.0658    3.8617   -0.3207 H   0  0  0  0  0  0  0  0  0  0  0  0
   -1.2388    4.3275    1.1582 H   0  0  0  0  0  0  0  0  0  0  0  0
   -3.1972    2.5462    3.4342 H   0  0  0  0  0  0  0  0  0  0  0  0
   -1.8239    3.5942    3.1584 H   0  0  0  0  0  0  0  0  0  0  0  0
   -1.1382    1.2383    3.6127 H   0  0  0  0  0  0  0  0  0  0  0  0
   -2.0136    0.7357    2.1876 H   0  0  0  0  0  0  0  0  0  0  0  0
   -2.6840    0.8729    0.0418 H   0  0  0  0  0  0  0  0  0  0  0  0
   -4.4046   -0.3190   -1.1731 H   0  0  0  0  0  0  0  0  0  0  0  0
   -6.7172    0.4287   -1.0538 H   0  0  0  0  0  0  0  0  0  0  0  0
   -5.5751    3.3829    1.7194 H   0  0  0  0  0  0  0  0  0  0  0  0
    2.4171    0.6460   -0.5294 H   0  0  0  0  0  0  0  0  0  0  0  0
    3.5424    0.0642   -1.0043 H   0  0  0  0  0  0  0  0  0  0  0  0
    5.6508   -0.7812   -1.8424 H   0  0  0  0  0  0  0  0  0  0  0  0
    5.7200   -2.9527   -2.9508 H   0  0  0  0  0  0  0  0  0  0  0  0
    3.6380   -4.1003   -3.4424 H   0  0  0  0  0  0  0  0  0  0  0  0
    1.5595   -3.3587   -2.4235 H   0  0  0  0  0  0  0  0  0  0  0  0
  1  2  1  0  0  0  0
  1  5  1  0  0  0  0
  1 39  1  0  0  0  0
  1 40  1  0  0  0  0
  2  3  1  0  0  0  0
  2 41  1  0  0  0  0
  2 42  1  0  0  0  0
  3  4  1  0  0  0  0
  3  7  1  0  0  0  0
  3 43  1  0  0  0  0
  4  5  1  0  0  0  0
  4 44  1  0  0  0  0
  4 45  1  0  0  0  0
  5  6  1  0  0  0  0
  5 46  1  0  0  0  0
  6  7  1  0  0  0  0
  6 47  1  0  0  0  0
  6 48  1  0  0  0  0
  7  8  1  0  0  0  0
  7 49  1  0  0  0  0
  8  9  1  0  0  0  0
  8 50  1  0  0  0  0
  9 10  1  0  0  0  0
  9 38  2  0  0  0  0
 10 11  2  0  0  0  0
 10 31  1  0  0  0  0
 11 12  1  0  0  0  0
 11 51  1  0  0  0  0
 12 13  1  0  0  0  0
 12 30  2  0  0  0  0
 13 14  1  0  0  0  0
 13 52  1  0  0  0  0
 13 53  1  0  0  0  0
 14 15  1  0  0  0  0
 14 19  1  0  0  0  0
 14 54  1  0  0  0  0
 15 16  1  0  0  0  0
 15 55  1  0  0  0  0
 15 56  1  0  0  0  0
 16 17  1  0  0  0  0
 16 57  1  0  0  0  0
 16 58  1  0  0  0  0
 17 18  1  0  0  0  0
 17 20  1  0  0  0  0
 18 19  1  0  0  0  0
 18 59  1  0  0  0  0
 18 60  1  0  0  0  0
 19 61  1  0  0  0  0
 19 62  1  0  0  0  0
 20 21  2  0  0  0  0
 20 25  1  0  0  0  0
 21 22  1  0  0  0  0
 21 63  1  0  0  0  0
 22 23  2  0  0  0  0
 22 64  1  0  0  0  0
 23 24  1  0  0  0  0
 23 65  1  0  0  0  0
 24 25  2  0  0  0  0
 24 26  1  0  0  0  0
 25 66  1  0  0  0  0
 26 27  1  0  0  0  0
 26 28  1  0  0  0  0
 26 29  1  0  0  0  0
 30 31  1  0  0  0  0
 30 67  1  0  0  0  0
 31 32  1  0  0  0  0
 32 33  2  0  0  0  0
 32 37  1  0  0  0  0
 33 34  1  0  0  0  0
 33 68  1  0  0  0  0
 34 35  2  0  0  0  0
 34 69  1  0  0  0  0
 35 36  1  0  0  0  0
 35 70  1  0  0  0  0
 36 37  2  0  0  0  0
 36 71  1  0  0  0  0
 37 72  1  0  0  0  0
M  CHG  1  14   1
M  END
$$$$
