# Supplementary material for: Combined computational and classical medicinal chemistry procedure to disclose novel pyrrole-based compounds as potential antituberculosis agents
Source: J Comput Aided Mol Des. 2026 Apr 6;40(1):92. doi: 10.1007/s10822-026-00794-6 (PMC13053371; doi:10.1007/s10822-026-00794-6)
Supplement: Supplementary file 2 — Supplementary Material 2 [file 10822_2026_794_MOESM2_ESM.zip › Dataset.M_3-D_QSAR_Splitted_170/mols/ValidationSet/MC3529.sdf]

OpenBabel04152504563D
 OpenBabel10172509163D

 79 85  0  0  0  0  0  0  0  0999 V2000
   -4.8748    0.2643   -1.2845 C   0  0  0  0  0  0  0  0  0  0  0  0
   -3.9532    1.6598   -1.1151 C   0  0  0  0  0  0  0  0  0  0  0  0
   -5.0715    3.5920   -0.3845 C   0  0  0  0  0  0  0  0  0  0  0  0
   -6.5093    3.0969    0.9276 C   0  0  0  0  0  0  0  0  0  0  0  0
   -7.2969    1.3033    0.3191 C   0  0  0  0  0  0  0  0  0  0  0  0
   -6.0085   -0.0824   -0.0854 C   0  0  0  0  0  0  0  0  0  0  0  0
   -4.8168   -0.3644    1.2035 C   0  0  0  0  0  0  0  0  0  0  0  0
   -4.0011    1.0152    1.8874 C   0  0  0  0  0  0  0  0  0  0  0  0
   -3.4422    0.7007    0.2360 C   0  0  0  0  0  0  0  0  0  0  0  0
   -5.2739    2.5715    2.3524 C   0  0  0  0  0  0  0  0  0  0  0  0
   -2.5925    0.9655    2.5323 N   0  0  0  0  0  0  0  0  0  0  0  0
   -1.3199    0.5515    1.9817 C   0  0  0  0  0  0  0  0  0  0  0  0
   -0.9738    0.0732    0.5138 C   0  0  0  0  0  0  0  0  0  0  0  0
    0.2069   -0.7335    0.5724 C   0  0  0  0  0  0  0  0  0  0  0  0
    0.1282   -1.7173   -0.4051 C   0  0  0  0  0  0  0  0  0  0  0  0
    1.2650   -2.6986   -0.8169 C   0  0  0  0  0  0  0  0  0  0  0  0
    2.2667   -2.1282   -1.7543 N   0  3  0  0  0  0  0  0  0  0  0  0
    3.2280   -1.1537   -1.1905 C   0  0  0  0  0  0  0  0  0  0  0  0
    4.0014   -0.4596   -2.3296 C   0  0  0  0  0  0  0  0  0  0  0  0
    4.6808   -1.4636   -3.1856 N   0  0  0  0  0  0  0  0  0  0  0  0
    3.6237   -2.2845   -3.8234 C   0  0  0  0  0  0  0  0  0  0  0  0
    2.8315   -3.0621   -2.7566 C   0  0  0  0  0  0  0  0  0  0  0  0
    6.0061   -1.9604   -2.9188 C   0  0  0  0  0  0  0  0  0  0  0  0
    6.8738   -1.2668   -2.0635 C   0  0  0  0  0  0  0  0  0  0  0  0
    8.2534   -1.4749   -2.0964 C   0  0  0  0  0  0  0  0  0  0  0  0
    8.8067   -2.3876   -2.9901 C   0  0  0  0  0  0  0  0  0  0  0  0
    7.9590   -3.1594   -3.7833 C   0  0  0  0  0  0  0  0  0  0  0  0
    6.5745   -2.9745   -3.7054 C   0  0  0  0  0  0  0  0  0  0  0  0
    8.5608   -4.1527   -4.7826 C   0  0  0  0  0  0  0  0  0  0  0  0
    9.9199   -4.1003   -4.7445 F   0  0  0  0  0  0  0  0  0  0  0  0
    8.1635   -5.4177   -4.4809 F   0  0  0  0  0  0  0  0  0  0  0  0
    8.1484   -3.8442   -6.0411 F   0  0  0  0  0  0  0  0  0  0  0  0
   -1.0234   -1.3560   -1.1186 C   0  0  0  0  0  0  0  0  0  0  0  0
   -1.8164   -0.3665   -0.5851 N   0  0  0  0  0  0  0  0  0  0  0  0
   -3.2114   -0.2435   -0.9965 C   0  0  0  0  0  0  0  0  0  0  0  0
   -3.2358    1.2549   -1.6240 C   0  0  0  0  0  0  0  0  0  0  0  0
   -3.9847    2.5791   -0.7261 C   0  0  0  0  0  0  0  0  0  0  0  0
   -5.2795    2.1192    0.4445 C   0  0  0  0  0  0  0  0  0  0  0  0
   -5.4754    0.5109    0.7802 C   0  0  0  0  0  0  0  0  0  0  0  0
   -4.4912   -0.6332    0.0397 C   0  0  0  0  0  0  0  0  0  0  0  0
   -0.3912    0.5317    2.7823 O   0  0  0  0  0  0  0  0  0  0  0  0
   -4.1965   -0.5620   -1.3303 H   0  0  0  0  0  0  0  0  0  0  0  0
   -5.4586    0.4333   -2.1651 H   0  0  0  0  0  0  0  0  0  0  0  0
   -3.3754    2.1039   -1.8986 H   0  0  0  0  0  0  0  0  0  0  0  0
   -5.5132    4.0852   -1.2251 H   0  0  0  0  0  0  0  0  0  0  0  0
   -4.3705    4.2452    0.0917 H   0  0  0  0  0  0  0  0  0  0  0  0
   -7.2816    3.8157    1.1057 H   0  0  0  0  0  0  0  0  0  0  0  0
   -7.8770    1.4807   -0.5623 H   0  0  0  0  0  0  0  0  0  0  0  0
   -7.8680    0.9388    1.1472 H   0  0  0  0  0  0  0  0  0  0  0  0
   -6.7020   -0.8645   -0.3138 H   0  0  0  0  0  0  0  0  0  0  0  0
   -4.0644   -1.0117    0.8038 H   0  0  0  0  0  0  0  0  0  0  0  0
   -5.3919   -0.7609    2.0140 H   0  0  0  0  0  0  0  0  0  0  0  0
   -2.3749    0.7709    0.2644 H   0  0  0  0  0  0  0  0  0  0  0  0
   -3.9009   -0.2423    0.0235 H   0  0  0  0  0  0  0  0  0  0  0  0
   -5.8546    2.2807    3.2027 H   0  0  0  0  0  0  0  0  0  0  0  0
   -4.6489    3.4216    2.5302 H   0  0  0  0  0  0  0  0  0  0  0  0
   -2.5580    1.2644    3.4697 H   0  0  0  0  0  0  0  0  0  0  0  0
    0.9892   -0.6052    1.2331 H   0  0  0  0  0  0  0  0  0  0  0  0
    0.8172   -3.5502   -1.2850 H   0  0  0  0  0  0  0  0  0  0  0  0
    1.7945   -2.9422    0.0805 H   0  0  0  0  0  0  0  0  0  0  0  0
    1.6660   -1.5282   -2.3197 H   0  0  0  0  0  0  0  0  0  0  0  0
    3.9187   -1.6650   -0.5530 H   0  0  0  0  0  0  0  0  0  0  0  0
    2.6935   -0.4170   -0.6280 H   0  0  0  0  0  0  0  0  0  0  0  0
    4.7338    0.1970   -1.9085 H   0  0  0  0  0  0  0  0  0  0  0  0
    3.3097    0.0943   -2.9293 H   0  0  0  0  0  0  0  0  0  0  0  0
    4.0764   -2.9776   -4.5013 H   0  0  0  0  0  0  0  0  0  0  0  0
    2.9536   -1.6385   -4.3512 H   0  0  0  0  0  0  0  0  0  0  0  0
    2.0345   -3.5974   -3.2290 H   0  0  0  0  0  0  0  0  0  0  0  0
    3.4901   -3.7461   -2.2633 H   0  0  0  0  0  0  0  0  0  0  0  0
    6.4830   -0.5860   -1.3935 H   0  0  0  0  0  0  0  0  0  0  0  0
    8.8670   -0.9491   -1.4545 H   0  0  0  0  0  0  0  0  0  0  0  0
    9.8308   -2.4915   -3.0645 H   0  0  0  0  0  0  0  0  0  0  0  0
    5.9538   -3.6011   -4.2412 H   0  0  0  0  0  0  0  0  0  0  0  0
   -1.2670   -1.8150   -2.0103 H   0  0  0  0  0  0  0  0  0  0  0  0
   -2.8132    1.4333   -2.5484 H   0  0  0  0  0  0  0  0  0  0  0  0
   -3.6979    3.5609   -0.8632 H   0  0  0  0  0  0  0  0  0  0  0  0
   -5.8765    2.8342    0.8887 H   0  0  0  0  0  0  0  0  0  0  0  0
   -6.2039    0.2093    1.4461 H   0  0  0  0  0  0  0  0  0  0  0  0
   -4.6783   -1.6305    0.2279 H   0  0  0  0  0  0  0  0  0  0  0  0
  1  2  1  0  0  0  0
  1  6  1  0  0  0  0
  1 42  1  0  0  0  0
  1 43  1  0  0  0  0
  2  3  1  0  0  0  0
  2  9  1  0  0  0  0
  2 44  1  0  0  0  0
  3  4  1  0  0  0  0
  3 45  1  0  0  0  0
  3 46  1  0  0  0  0
  4  5  1  0  0  0  0
  4 10  1  0  0  0  0
  4 47  1  0  0  0  0
  5  6  1  0  0  0  0
  5 48  1  0  0  0  0
  5 49  1  0  0  0  0
  6  7  1  0  0  0  0
  6 50  1  0  0  0  0
  7  8  1  0  0  0  0
  7 51  1  0  0  0  0
  7 52  1  0  0  0  0
  8  9  1  0  0  0  0
  8 10  1  0  0  0  0
  8 11  1  0  0  0  0
  9 53  1  0  0  0  0
  9 54  1  0  0  0  0
 10 55  1  0  0  0  0
 10 56  1  0  0  0  0
 11 12  1  0  0  0  0
 11 57  1  0  0  0  0
 12 13  1  0  0  0  0
 12 41  2  0  0  0  0
 13 14  2  0  0  0  0
 13 34  1  0  0  0  0
 14 15  1  0  0  0  0
 14 58  1  0  0  0  0
 15 16  1  0  0  0  0
 15 33  2  0  0  0  0
 16 17  1  0  0  0  0
 16 59  1  0  0  0  0
 16 60  1  0  0  0  0
 17 18  1  0  0  0  0
 17 22  1  0  0  0  0
 17 61  1  0  0  0  0
 18 19  1  0  0  0  0
 18 62  1  0  0  0  0
 18 63  1  0  0  0  0
 19 20  1  0  0  0  0
 19 64  1  0  0  0  0
 19 65  1  0  0  0  0
 20 21  1  0  0  0  0
 20 23  1  0  0  0  0
 21 22  1  0  0  0  0
 21 66  1  0  0  0  0
 21 67  1  0  0  0  0
 22 68  1  0  0  0  0
 22 69  1  0  0  0  0
 23 24  2  0  0  0  0
 23 28  1  0  0  0  0
 24 25  1  0  0  0  0
 24 70  1  0  0  0  0
 25 26  2  0  0  0  0
 25 71  1  0  0  0  0
 26 27  1  0  0  0  0
 26 72  1  0  0  0  0
 27 28  2  0  0  0  0
 27 29  1  0  0  0  0
 28 73  1  0  0  0  0
 29 30  1  0  0  0  0
 29 31  1  0  0  0  0
 29 32  1  0  0  0  0
 33 34  1  0  0  0  0
 33 74  1  0  0  0  0
 34 35  1  0  0  0  0
 35 36  2  0  0  0  0
 35 40  1  0  0  0  0
 36 37  1  0  0  0  0
 36 75  1  0  0  0  0
 37 38  2  0  0  0  0
 37 76  1  0  0  0  0
 38 39  1  0  0  0  0
 38 77  1  0  0  0  0
 39 40  2  0  0  0  0
 39 78  1  0  0  0  0
 40 79  1  0  0  0  0
M  CHG  1  17   1
M  END
$$$$
