# Supplementary material for: Combined computational and classical medicinal chemistry procedure to disclose novel pyrrole-based compounds as potential antituberculosis agents
Source: J Comput Aided Mol Des. 2026 Apr 6;40(1):92. doi: 10.1007/s10822-026-00794-6 (PMC13053371; doi:10.1007/s10822-026-00794-6)
Supplement: Supplementary file 2 — Supplementary Material 2 [file 10822_2026_794_MOESM2_ESM.zip › Dataset.M_3-D_QSAR_Splitted_170/mols/ValidationSet/MC3533.sdf]

OpenBabel04152504543D
 OpenBabel10172509163D

 76 81  0  0  0  0  0  0  0  0999 V2000
    4.2055   -0.3687   -4.0776 C   0  0  0  0  0  0  0  0  0  0  0  0
    4.8867   -1.7085   -4.3933 C   0  0  0  0  0  0  0  0  0  0  0  0
    5.5617   -2.1649   -3.0772 C   0  0  0  0  0  0  0  0  0  0  0  0
    5.9856   -0.7811   -2.5615 C   0  0  0  0  0  0  0  0  0  0  0  0
    4.5497   -0.2204   -2.5851 C   0  0  0  0  0  0  0  0  0  0  0  0
    3.7462   -1.2741   -1.7745 C   0  0  0  0  0  0  0  0  0  0  0  0
    4.5426   -2.5848   -1.9861 C   0  0  0  0  0  0  0  0  0  0  0  0
    3.7230   -3.8718   -2.2857 C   0  0  0  0  0  0  0  0  0  0  0  0
    2.3264   -3.5560   -2.2252 O   0  0  0  0  0  0  0  0  0  0  0  0
    1.6298   -4.3366   -1.3899 C   0  0  0  0  0  0  0  0  0  0  0  0
    0.5904   -3.7295   -0.7667 N   0  0  0  0  0  0  0  0  0  0  0  0
    0.7435   -2.4650   -0.1640 C   0  0  0  0  0  0  0  0  0  0  0  0
   -0.3119   -1.8187    0.4844 C   0  0  0  0  0  0  0  0  0  0  0  0
   -0.1538   -0.4485    0.2757 C   0  0  0  0  0  0  0  0  0  0  0  0
   -1.0172    0.6706    0.8631 C   0  0  0  0  0  0  0  0  0  0  0  0
   -2.0178    1.1743   -0.1071 N   0  3  0  0  0  0  0  0  0  0  0  0
   -3.0353    0.1724   -0.4848 C   0  0  0  0  0  0  0  0  0  0  0  0
   -4.0396    0.7475   -1.5043 C   0  0  0  0  0  0  0  0  0  0  0  0
   -4.7352    1.9285   -0.9385 N   0  0  0  0  0  0  0  0  0  0  0  0
   -3.6803    2.9315   -0.6578 C   0  0  0  0  0  0  0  0  0  0  0  0
   -2.6708    2.4038    0.3824 C   0  0  0  0  0  0  0  0  0  0  0  0
   -5.9041    1.8058   -0.1048 C   0  0  0  0  0  0  0  0  0  0  0  0
   -6.5574    0.5798    0.0669 C   0  0  0  0  0  0  0  0  0  0  0  0
   -7.7692    0.5021    0.7684 C   0  0  0  0  0  0  0  0  0  0  0  0
   -8.4067    1.6550    1.2257 C   0  0  0  0  0  0  0  0  0  0  0  0
   -7.7966    2.8888    0.9959 C   0  0  0  0  0  0  0  0  0  0  0  0
   -6.5515    2.9523    0.3692 C   0  0  0  0  0  0  0  0  0  0  0  0
   -8.5200    4.1881    1.3584 C   0  0  0  0  0  0  0  0  0  0  0  0
   -9.7404    3.9254    1.8972 F   0  0  0  0  0  0  0  0  0  0  0  0
   -7.7733    4.8801    2.2587 F   0  0  0  0  0  0  0  0  0  0  0  0
   -8.6830    4.9423    0.2379 F   0  0  0  0  0  0  0  0  0  0  0  0
    0.8981   -0.2974   -0.6297 C   0  0  0  0  0  0  0  0  0  0  0  0
    1.3886   -1.5249   -0.8821 N   0  0  0  0  0  0  0  0  0  0  0  0
    2.3110   -1.7269   -1.4887 C   0  0  0  0  0  0  0  0  0  0  0  0
    3.3033   -0.7581   -1.6797 C   0  0  0  0  0  0  0  0  0  0  0  0
    4.5062   -1.0849   -2.3107 C   0  0  0  0  0  0  0  0  0  0  0  0
    4.7448   -2.3870   -2.7523 C   0  0  0  0  0  0  0  0  0  0  0  0
    3.7374   -3.3422   -2.6228 C   0  0  0  0  0  0  0  0  0  0  0  0
    2.5270   -3.0042   -2.0184 C   0  0  0  0  0  0  0  0  0  0  0  0
    1.9609   -5.4928   -1.1810 O   0  0  0  0  0  0  0  0  0  0  0  0
    3.1484   -0.4166   -4.2358 H   0  0  0  0  0  0  0  0  0  0  0  0
    4.5246    0.4479   -4.6909 H   0  0  0  0  0  0  0  0  0  0  0  0
    5.6198   -1.5807   -5.1622 H   0  0  0  0  0  0  0  0  0  0  0  0
    4.1820   -2.4333   -4.7440 H   0  0  0  0  0  0  0  0  0  0  0  0
    6.2621   -2.9574   -3.2391 H   0  0  0  0  0  0  0  0  0  0  0  0
    6.6501   -0.2684   -3.2252 H   0  0  0  0  0  0  0  0  0  0  0  0
    6.5378   -0.7266   -1.6466 H   0  0  0  0  0  0  0  0  0  0  0  0
    4.3844    0.7678   -2.2095 H   0  0  0  0  0  0  0  0  0  0  0  0
    2.7497   -1.3678   -2.1528 H   0  0  0  0  0  0  0  0  0  0  0  0
    3.6438   -1.0131   -0.7419 H   0  0  0  0  0  0  0  0  0  0  0  0
    5.0000   -2.9295   -1.0823 H   0  0  0  0  0  0  0  0  0  0  0  0
    3.9536   -4.6221   -1.5586 H   0  0  0  0  0  0  0  0  0  0  0  0
    3.9699   -4.2410   -3.2592 H   0  0  0  0  0  0  0  0  0  0  0  0
   -0.2850   -4.1789   -0.7346 H   0  0  0  0  0  0  0  0  0  0  0  0
   -1.0692   -2.2717    1.0194 H   0  0  0  0  0  0  0  0  0  0  0  0
   -0.3808    1.4803    1.1534 H   0  0  0  0  0  0  0  0  0  0  0  0
   -1.5464    0.2706    1.7026 H   0  0  0  0  0  0  0  0  0  0  0  0
   -1.4897    1.3885   -0.9530 H   0  0  0  0  0  0  0  0  0  0  0  0
   -3.5661   -0.1327    0.3927 H   0  0  0  0  0  0  0  0  0  0  0  0
   -2.5371   -0.6603   -0.9357 H   0  0  0  0  0  0  0  0  0  0  0  0
   -4.7620   -0.0030   -1.7487 H   0  0  0  0  0  0  0  0  0  0  0  0
   -3.5075    1.0473   -2.3829 H   0  0  0  0  0  0  0  0  0  0  0  0
   -4.1373    3.8221   -0.2799 H   0  0  0  0  0  0  0  0  0  0  0  0
   -3.1546    3.1337   -1.5676 H   0  0  0  0  0  0  0  0  0  0  0  0
   -1.9259    3.1510    0.5604 H   0  0  0  0  0  0  0  0  0  0  0  0
   -3.1936    2.1801    1.2888 H   0  0  0  0  0  0  0  0  0  0  0  0
   -6.1418   -0.2783   -0.3280 H   0  0  0  0  0  0  0  0  0  0  0  0
   -8.1949   -0.4206    0.9486 H   0  0  0  0  0  0  0  0  0  0  0  0
   -9.3092    1.5970    1.7228 H   0  0  0  0  0  0  0  0  0  0  0  0
   -6.0953    3.8705    0.2520 H   0  0  0  0  0  0  0  0  0  0  0  0
    1.2368    0.5910   -1.0311 H   0  0  0  0  0  0  0  0  0  0  0  0
    3.1447    0.2072   -1.3511 H   0  0  0  0  0  0  0  0  0  0  0  0
    5.2243   -0.3572   -2.4514 H   0  0  0  0  0  0  0  0  0  0  0  0
    5.6545   -2.6395   -3.1691 H   0  0  0  0  0  0  0  0  0  0  0  0
    3.8877   -4.3006   -2.9747 H   0  0  0  0  0  0  0  0  0  0  0  0
    1.7759   -3.7096   -1.9606 H   0  0  0  0  0  0  0  0  0  0  0  0
  1  2  1  0  0  0  0
  1  5  1  0  0  0  0
  1 41  1  0  0  0  0
  1 42  1  0  0  0  0
  2  3  1  0  0  0  0
  2 43  1  0  0  0  0
  2 44  1  0  0  0  0
  3  4  1  0  0  0  0
  3  7  1  0  0  0  0
  3 45  1  0  0  0  0
  4  5  1  0  0  0  0
  4 46  1  0  0  0  0
  4 47  1  0  0  0  0
  5  6  1  0  0  0  0
  5 48  1  0  0  0  0
  6  7  1  0  0  0  0
  6 49  1  0  0  0  0
  6 50  1  0  0  0  0
  7  8  1  0  0  0  0
  7 51  1  0  0  0  0
  8  9  1  0  0  0  0
  8 52  1  0  0  0  0
  8 53  1  0  0  0  0
  9 10  1  0  0  0  0
 10 11  1  0  0  0  0
 10 40  2  0  0  0  0
 11 12  1  0  0  0  0
 11 54  1  0  0  0  0
 12 13  2  0  0  0  0
 12 33  1  0  0  0  0
 13 14  1  0  0  0  0
 13 55  1  0  0  0  0
 14 15  1  0  0  0  0
 14 32  2  0  0  0  0
 15 16  1  0  0  0  0
 15 56  1  0  0  0  0
 15 57  1  0  0  0  0
 16 17  1  0  0  0  0
 16 21  1  0  0  0  0
 16 58  1  0  0  0  0
 17 18  1  0  0  0  0
 17 59  1  0  0  0  0
 17 60  1  0  0  0  0
 18 19  1  0  0  0  0
 18 61  1  0  0  0  0
 18 62  1  0  0  0  0
 19 20  1  0  0  0  0
 19 22  1  0  0  0  0
 20 21  1  0  0  0  0
 20 63  1  0  0  0  0
 20 64  1  0  0  0  0
 21 65  1  0  0  0  0
 21 66  1  0  0  0  0
 22 23  2  0  0  0  0
 22 27  1  0  0  0  0
 23 24  1  0  0  0  0
 23 67  1  0  0  0  0
 24 25  2  0  0  0  0
 24 68  1  0  0  0  0
 25 26  1  0  0  0  0
 25 69  1  0  0  0  0
 26 27  2  0  0  0  0
 26 28  1  0  0  0  0
 27 70  1  0  0  0  0
 28 29  1  0  0  0  0
 28 30  1  0  0  0  0
 28 31  1  0  0  0  0
 32 33  1  0  0  0  0
 32 71  1  0  0  0  0
 33 34  1  0  0  0  0
 34 35  2  0  0  0  0
 34 39  1  0  0  0  0
 35 36  1  0  0  0  0
 35 72  1  0  0  0  0
 36 37  2  0  0  0  0
 36 73  1  0  0  0  0
 37 38  1  0  0  0  0
 37 74  1  0  0  0  0
 38 39  2  0  0  0  0
 38 75  1  0  0  0  0
 39 76  1  0  0  0  0
M  CHG  1  16   1
M  END
$$$$
