# Supplementary material for: Combined computational and classical medicinal chemistry procedure to disclose novel pyrrole-based compounds as potential antituberculosis agents
Source: J Comput Aided Mol Des. 2026 Apr 6;40(1):92. doi: 10.1007/s10822-026-00794-6 (PMC13053371; doi:10.1007/s10822-026-00794-6)
Supplement: Supplementary file 2 — Supplementary Material 2 [file 10822_2026_794_MOESM2_ESM.zip › Dataset.M_3-D_QSAR_Splitted_170/mols/ValidationSet/MC3535.sdf]

OpenBabel04152504533D
 OpenBabel10172509163D

 83 89  0  0  0  0  0  0  0  0999 V2000
    2.0716    0.2588    0.1027 C   0  0  0  0  0  0  0  0  0  0  0  0
    1.3481    0.3788   -1.2732 C   0  0  0  0  0  0  0  0  0  0  0  0
   -0.1300    0.5779   -0.9405 C   0  0  0  0  0  0  0  0  0  0  0  0
   -0.5779   -0.8328   -0.3939 C   0  0  0  0  0  0  0  0  0  0  0  0
   -0.0510   -0.8085    1.0513 C   0  0  0  0  0  0  0  0  0  0  0  0
    1.4900   -0.8876    0.9534 C   0  0  0  0  0  0  0  0  0  0  0  0
    1.9672   -2.1651    0.2468 C   0  0  0  0  0  0  0  0  0  0  0  0
    1.5567   -2.1516   -1.2584 C   0  0  0  0  0  0  0  0  0  0  0  0
    1.1621   -0.8769   -2.1278 C   0  0  0  0  0  0  0  0  0  0  0  0
   -0.0280   -2.1864   -1.0727 C   0  0  0  0  0  0  0  0  0  0  0  0
    2.9147   -2.0515   -2.1254 C   0  0  0  0  0  0  0  0  0  0  0  0
    2.9820   -1.8617   -3.5591 O   0  0  0  0  0  0  0  0  0  0  0  0
    1.7747   -1.9636   -4.2000 C   0  0  0  0  0  0  0  0  0  0  0  0
    0.6034   -1.8000   -3.5437 N   0  0  0  0  0  0  0  0  0  0  0  0
    0.5106   -1.4155   -2.1814 C   0  0  0  0  0  0  0  0  0  0  0  0
   -0.6882   -1.1514   -1.5203 C   0  0  0  0  0  0  0  0  0  0  0  0
   -0.3600   -0.6722   -0.2595 C   0  0  0  0  0  0  0  0  0  0  0  0
   -1.4134   -0.0548    0.6651 C   0  0  0  0  0  0  0  0  0  0  0  0
   -2.8075   -0.3081    0.2414 N   0  3  0  0  0  0  0  0  0  0  0  0
   -3.7802   -0.3757    1.3490 C   0  0  0  0  0  0  0  0  0  0  0  0
   -5.2027   -0.6970    0.8438 C   0  0  0  0  0  0  0  0  0  0  0  0
   -5.6316    0.3334   -0.1292 N   0  0  0  0  0  0  0  0  0  0  0  0
   -4.6816    0.2675   -1.2666 C   0  0  0  0  0  0  0  0  0  0  0  0
   -3.2425    0.6125   -0.8249 C   0  0  0  0  0  0  0  0  0  0  0  0
   -6.2925    1.5560    0.2493 C   0  0  0  0  0  0  0  0  0  0  0  0
   -7.6948    1.5840    0.3138 C   0  0  0  0  0  0  0  0  0  0  0  0
   -8.3527    2.7386    0.7119 C   0  0  0  0  0  0  0  0  0  0  0  0
   -7.6374    3.8640    1.1142 C   0  0  0  0  0  0  0  0  0  0  0  0
   -6.2431    3.8271    1.1115 C   0  0  0  0  0  0  0  0  0  0  0  0
   -5.5768    2.6994    0.6047 C   0  0  0  0  0  0  0  0  0  0  0  0
   -5.4653    4.9846    1.7464 C   0  0  0  0  0  0  0  0  0  0  0  0
   -4.1225    4.7676    1.6611 F   0  0  0  0  0  0  0  0  0  0  0  0
   -5.7538    6.1492    1.1062 F   0  0  0  0  0  0  0  0  0  0  0  0
   -5.8047    5.0987    3.0573 F   0  0  0  0  0  0  0  0  0  0  0  0
    1.0346   -0.7109   -0.1611 C   0  0  0  0  0  0  0  0  0  0  0  0
    1.5351   -1.1401   -1.3395 N   0  0  0  0  0  0  0  0  0  0  0  0
    2.6387   -1.3867   -1.4792 C   0  0  0  0  0  0  0  0  0  0  0  0
    3.6171   -0.4269   -1.7701 C   0  0  0  0  0  0  0  0  0  0  0  0
    4.8838   -0.8030   -2.2260 C   0  0  0  0  0  0  0  0  0  0  0  0
    5.1244   -2.1177   -2.6208 C   0  0  0  0  0  0  0  0  0  0  0  0
    4.2083   -3.0970   -2.2419 C   0  0  0  0  0  0  0  0  0  0  0  0
    3.0290   -2.7286   -1.5881 C   0  0  0  0  0  0  0  0  0  0  0  0
    1.6717   -2.1709   -5.4008 O   0  0  0  0  0  0  0  0  0  0  0  0
    1.9573    1.1792    0.6362 H   0  0  0  0  0  0  0  0  0  0  0  0
    3.1045    0.0480   -0.0804 H   0  0  0  0  0  0  0  0  0  0  0  0
    1.9407    1.1066   -1.7870 H   0  0  0  0  0  0  0  0  0  0  0  0
   -0.6864    0.8435   -1.8150 H   0  0  0  0  0  0  0  0  0  0  0  0
   -0.2964    1.3686   -0.2391 H   0  0  0  0  0  0  0  0  0  0  0  0
   -1.6288   -0.9085   -0.5803 H   0  0  0  0  0  0  0  0  0  0  0  0
   -0.4309   -1.6461    1.5982 H   0  0  0  0  0  0  0  0  0  0  0  0
   -0.3629    0.0774    1.5639 H   0  0  0  0  0  0  0  0  0  0  0  0
    1.8209   -0.8480    1.9702 H   0  0  0  0  0  0  0  0  0  0  0  0
    1.5257   -3.0154    0.7233 H   0  0  0  0  0  0  0  0  0  0  0  0
    3.0341   -2.2146    0.3110 H   0  0  0  0  0  0  0  0  0  0  0  0
    1.7920   -0.8212   -2.9910 H   0  0  0  0  0  0  0  0  0  0  0  0
    0.1429   -0.9538   -2.4445 H   0  0  0  0  0  0  0  0  0  0  0  0
   -0.4871   -2.3046   -2.0320 H   0  0  0  0  0  0  0  0  0  0  0  0
   -0.2705   -3.0053   -0.4281 H   0  0  0  0  0  0  0  0  0  0  0  0
    3.4402   -2.9640   -1.9354 H   0  0  0  0  0  0  0  0  0  0  0  0
    3.2820   -1.1034   -1.7920 H   0  0  0  0  0  0  0  0  0  0  0  0
   -0.2324   -1.9567   -4.0397 H   0  0  0  0  0  0  0  0  0  0  0  0
   -1.6394   -1.2866   -1.8970 H   0  0  0  0  0  0  0  0  0  0  0  0
   -1.2573    1.0034    0.6938 H   0  0  0  0  0  0  0  0  0  0  0  0
   -1.2924   -0.5150    1.6235 H   0  0  0  0  0  0  0  0  0  0  0  0
   -2.7930   -1.2489   -0.1524 H   0  0  0  0  0  0  0  0  0  0  0  0
   -3.7967    0.5678    1.8535 H   0  0  0  0  0  0  0  0  0  0  0  0
   -3.4771   -1.1603    2.0104 H   0  0  0  0  0  0  0  0  0  0  0  0
   -5.8802   -0.7080    1.6719 H   0  0  0  0  0  0  0  0  0  0  0  0
   -5.2015   -1.6552    0.3676 H   0  0  0  0  0  0  0  0  0  0  0  0
   -4.9906    0.9636   -2.0181 H   0  0  0  0  0  0  0  0  0  0  0  0
   -4.6844   -0.7322   -1.6480 H   0  0  0  0  0  0  0  0  0  0  0  0
   -2.5832    0.5210   -1.6627 H   0  0  0  0  0  0  0  0  0  0  0  0
   -3.2203    1.6156   -0.4533 H   0  0  0  0  0  0  0  0  0  0  0  0
   -8.2379    0.7427    0.0642 H   0  0  0  0  0  0  0  0  0  0  0  0
   -9.3844    2.7640    0.7100 H   0  0  0  0  0  0  0  0  0  0  0  0
   -8.1348    4.7179    1.4117 H   0  0  0  0  0  0  0  0  0  0  0  0
   -4.5508    2.7168    0.4945 H   0  0  0  0  0  0  0  0  0  0  0  0
    1.5878   -0.4547    0.6716 H   0  0  0  0  0  0  0  0  0  0  0  0
    3.3990    0.5741   -1.6457 H   0  0  0  0  0  0  0  0  0  0  0  0
    5.6429   -0.1053   -2.2704 H   0  0  0  0  0  0  0  0  0  0  0  0
    5.9583   -2.3594   -3.1786 H   0  0  0  0  0  0  0  0  0  0  0  0
    4.3999   -4.0909   -2.4433 H   0  0  0  0  0  0  0  0  0  0  0  0
    2.4314   -3.4620   -1.1758 H   0  0  0  0  0  0  0  0  0  0  0  0
  1  2  1  0  0  0  0
  1  6  1  0  0  0  0
  1 44  1  0  0  0  0
  1 45  1  0  0  0  0
  2  3  1  0  0  0  0
  2  9  1  0  0  0  0
  2 46  1  0  0  0  0
  3  4  1  0  0  0  0
  3 47  1  0  0  0  0
  3 48  1  0  0  0  0
  4  5  1  0  0  0  0
  4 10  1  0  0  0  0
  4 49  1  0  0  0  0
  5  6  1  0  0  0  0
  5 50  1  0  0  0  0
  5 51  1  0  0  0  0
  6  7  1  0  0  0  0
  6 52  1  0  0  0  0
  7  8  1  0  0  0  0
  7 53  1  0  0  0  0
  7 54  1  0  0  0  0
  8  9  1  0  0  0  0
  8 10  1  0  0  0  0
  8 11  1  0  0  0  0
  9 55  1  0  0  0  0
  9 56  1  0  0  0  0
 10 57  1  0  0  0  0
 10 58  1  0  0  0  0
 11 12  1  0  0  0  0
 11 59  1  0  0  0  0
 11 60  1  0  0  0  0
 12 13  1  0  0  0  0
 13 14  1  0  0  0  0
 13 43  2  0  0  0  0
 14 15  1  0  0  0  0
 14 61  1  0  0  0  0
 15 16  2  0  0  0  0
 15 36  1  0  0  0  0
 16 17  1  0  0  0  0
 16 62  1  0  0  0  0
 17 18  1  0  0  0  0
 17 35  2  0  0  0  0
 18 19  1  0  0  0  0
 18 63  1  0  0  0  0
 18 64  1  0  0  0  0
 19 20  1  0  0  0  0
 19 24  1  0  0  0  0
 19 65  1  0  0  0  0
 20 21  1  0  0  0  0
 20 66  1  0  0  0  0
 20 67  1  0  0  0  0
 21 22  1  0  0  0  0
 21 68  1  0  0  0  0
 21 69  1  0  0  0  0
 22 23  1  0  0  0  0
 22 25  1  0  0  0  0
 23 24  1  0  0  0  0
 23 70  1  0  0  0  0
 23 71  1  0  0  0  0
 24 72  1  0  0  0  0
 24 73  1  0  0  0  0
 25 26  2  0  0  0  0
 25 30  1  0  0  0  0
 26 27  1  0  0  0  0
 26 74  1  0  0  0  0
 27 28  2  0  0  0  0
 27 75  1  0  0  0  0
 28 29  1  0  0  0  0
 28 76  1  0  0  0  0
 29 30  2  0  0  0  0
 29 31  1  0  0  0  0
 30 77  1  0  0  0  0
 31 32  1  0  0  0  0
 31 33  1  0  0  0  0
 31 34  1  0  0  0  0
 35 36  1  0  0  0  0
 35 78  1  0  0  0  0
 36 37  1  0  0  0  0
 37 38  2  0  0  0  0
 37 42  1  0  0  0  0
 38 39  1  0  0  0  0
 38 79  1  0  0  0  0
 39 40  2  0  0  0  0
 39 80  1  0  0  0  0
 40 41  1  0  0  0  0
 40 81  1  0  0  0  0
 41 42  2  0  0  0  0
 41 82  1  0  0  0  0
 42 83  1  0  0  0  0
M  CHG  1  19   1
M  END
$$$$
