# Supplementary material for: Combined computational and classical medicinal chemistry procedure to disclose novel pyrrole-based compounds as potential antituberculosis agents
Source: J Comput Aided Mol Des. 2026 Apr 6;40(1):92. doi: 10.1007/s10822-026-00794-6 (PMC13053371; doi:10.1007/s10822-026-00794-6)
Supplement: Supplementary file 2 — Supplementary Material 2 [file 10822_2026_794_MOESM2_ESM.zip › Dataset.M_3-D_QSAR_Splitted_170/mols/ValidationSet/MC3536.sdf]

OpenBabel04152504573D
 OpenBabel10172509163D

 75 80  0  0  0  0  0  0  0  0999 V2000
   -4.2471   -2.0014   -0.5016 C   0  0  0  0  0  0  0  0  0  0  0  0
   -3.0558   -2.5645    0.2994 C   0  0  0  0  0  0  0  0  0  0  0  0
   -1.9348   -2.7536   -0.6376 N   0  3  0  0  0  0  0  0  0  0  0  0
   -1.5300   -1.4060   -1.1057 C   0  0  0  0  0  0  0  0  0  0  0  0
   -2.7066   -0.7398   -1.8551 C   0  0  0  0  0  0  0  0  0  0  0  0
   -3.9032   -0.6589   -0.9926 N   0  0  0  0  0  0  0  0  0  0  0  0
   -4.1880    0.4791   -0.1926 C   0  0  0  0  0  0  0  0  0  0  0  0
   -3.5037    0.7207    1.0079 C   0  0  0  0  0  0  0  0  0  0  0  0
   -3.9788    1.6104    1.9603 C   0  0  0  0  0  0  0  0  0  0  0  0
   -5.2168    2.2223    1.7807 C   0  0  0  0  0  0  0  0  0  0  0  0
   -5.9191    2.0042    0.5938 C   0  0  0  0  0  0  0  0  0  0  0  0
   -5.3760    1.1941   -0.4019 C   0  0  0  0  0  0  0  0  0  0  0  0
   -7.3221    2.5888    0.4267 C   0  0  0  0  0  0  0  0  0  0  0  0
   -7.7065    3.2525    1.5516 F   0  0  0  0  0  0  0  0  0  0  0  0
   -7.3285    3.4537   -0.6217 F   0  0  0  0  0  0  0  0  0  0  0  0
   -8.2091    1.5850    0.1872 F   0  0  0  0  0  0  0  0  0  0  0  0
   -0.8194   -3.4952   -0.0154 C   0  0  0  0  0  0  0  0  0  0  0  0
    0.4927   -3.3729   -0.7994 C   0  0  0  0  0  0  0  0  0  0  0  0
    1.2871   -4.3906   -1.3373 C   0  0  0  0  0  0  0  0  0  0  0  0
    2.4978   -3.8127   -1.7033 C   0  0  0  0  0  0  0  0  0  0  0  0
    3.5249   -4.4893   -2.4163 N   0  0  0  0  0  0  0  0  0  0  0  0
    4.7727   -3.9907   -2.5346 C   0  0  0  0  0  0  0  0  0  0  0  0
    5.7068   -4.5122   -3.1220 O   0  0  0  0  0  0  0  0  0  0  0  0
    4.8588   -2.8991   -1.7617 O   0  0  0  0  0  0  0  0  0  0  0  0
    4.0100   -1.8108   -2.1601 C   0  0  0  0  0  0  0  0  0  0  0  0
    2.4828   -1.9690   -2.0385 C   0  0  0  0  0  0  0  0  0  0  0  0
    1.8643   -2.8739   -2.9052 C   0  0  0  0  0  0  0  0  0  0  0  0
    0.4831   -3.0662   -2.8775 C   0  0  0  0  0  0  0  0  0  0  0  0
   -0.2884   -2.4015   -1.9264 C   0  0  0  0  0  0  0  0  0  0  0  0
    0.3152   -1.4694   -1.0811 C   0  0  0  0  0  0  0  0  0  0  0  0
   -0.4473   -0.8669   -0.0771 C   0  0  0  0  0  0  0  0  0  0  0  0
    0.1548    0.0263    0.8082 C   0  0  0  0  0  0  0  0  0  0  0  0
    1.4360    0.4974    0.5263 C   0  0  0  0  0  0  0  0  0  0  0  0
    2.1453   -0.0244   -0.5559 C   0  0  0  0  0  0  0  0  0  0  0  0
    1.6708   -1.1543   -1.2326 C   0  0  0  0  0  0  0  0  0  0  0  0
    2.3912   -2.4828   -1.5140 N   0  0  0  0  0  0  0  0  0  0  0  0
    1.2017   -2.1805   -0.9554 C   0  0  0  0  0  0  0  0  0  0  0  0
    3.1779   -1.7403   -1.7649 C   0  0  0  0  0  0  0  0  0  0  0  0
    3.1961   -0.4671   -1.1854 C   0  0  0  0  0  0  0  0  0  0  0  0
    4.2428    0.4139   -1.4625 C   0  0  0  0  0  0  0  0  0  0  0  0
    5.2097    0.0781   -2.4105 C   0  0  0  0  0  0  0  0  0  0  0  0
    5.1585   -1.1652   -3.0384 C   0  0  0  0  0  0  0  0  0  0  0  0
    4.2096   -2.1019   -2.6340 C   0  0  0  0  0  0  0  0  0  0  0  0
   -5.1083   -1.9423    0.1306 H   0  0  0  0  0  0  0  0  0  0  0  0
   -4.4620   -2.6445   -1.3293 H   0  0  0  0  0  0  0  0  0  0  0  0
   -3.3239   -3.5017    0.7407 H   0  0  0  0  0  0  0  0  0  0  0  0
   -2.7793   -1.8905    1.0831 H   0  0  0  0  0  0  0  0  0  0  0  0
   -2.2210   -3.3264   -1.4316 H   0  0  0  0  0  0  0  0  0  0  0  0
   -0.6927   -1.4954   -1.7659 H   0  0  0  0  0  0  0  0  0  0  0  0
   -1.2603   -0.8043   -0.2630 H   0  0  0  0  0  0  0  0  0  0  0  0
   -2.9401   -1.3178   -2.7248 H   0  0  0  0  0  0  0  0  0  0  0  0
   -2.4173    0.2524   -2.1321 H   0  0  0  0  0  0  0  0  0  0  0  0
   -2.6190    0.2208    1.1882 H   0  0  0  0  0  0  0  0  0  0  0  0
   -3.4161    1.8184    2.8000 H   0  0  0  0  0  0  0  0  0  0  0  0
   -5.6105    2.8298    2.5162 H   0  0  0  0  0  0  0  0  0  0  0  0
   -5.8578    1.1190   -1.3114 H   0  0  0  0  0  0  0  0  0  0  0  0
   -1.0874   -4.5295    0.0415 H   0  0  0  0  0  0  0  0  0  0  0  0
   -0.6542   -3.0714    0.9531 H   0  0  0  0  0  0  0  0  0  0  0  0
    1.0244   -5.3830   -1.4427 H   0  0  0  0  0  0  0  0  0  0  0  0
    3.3178   -5.3538   -2.8394 H   0  0  0  0  0  0  0  0  0  0  0  0
    4.2229   -1.6081   -3.1889 H   0  0  0  0  0  0  0  0  0  0  0  0
    4.2432   -1.0354   -1.4606 H   0  0  0  0  0  0  0  0  0  0  0  0
    2.4383   -3.4082   -3.5761 H   0  0  0  0  0  0  0  0  0  0  0  0
    0.0343   -3.6983   -3.5587 H   0  0  0  0  0  0  0  0  0  0  0  0
   -1.2986   -2.5970   -1.8477 H   0  0  0  0  0  0  0  0  0  0  0  0
   -1.4529   -1.0823    0.0089 H   0  0  0  0  0  0  0  0  0  0  0  0
   -0.3408    0.3340    1.6595 H   0  0  0  0  0  0  0  0  0  0  0  0
    1.8590    1.2305    1.1168 H   0  0  0  0  0  0  0  0  0  0  0  0
    3.0237    0.4246   -0.8589 H   0  0  0  0  0  0  0  0  0  0  0  0
    0.8746   -1.2381   -0.6910 H   0  0  0  0  0  0  0  0  0  0  0  0
    2.4342   -0.1787   -0.5518 H   0  0  0  0  0  0  0  0  0  0  0  0
    4.3016    1.3160   -0.9648 H   0  0  0  0  0  0  0  0  0  0  0  0
    5.9594    0.7472   -2.6458 H   0  0  0  0  0  0  0  0  0  0  0  0
    5.8194   -1.3906   -3.7983 H   0  0  0  0  0  0  0  0  0  0  0  0
    4.2697   -3.0723   -2.9800 H   0  0  0  0  0  0  0  0  0  0  0  0
  1  2  1  0  0  0  0
  1  6  1  0  0  0  0
  1 44  1  0  0  0  0
  1 45  1  0  0  0  0
  2  3  1  0  0  0  0
  2 46  1  0  0  0  0
  2 47  1  0  0  0  0
  3  4  1  0  0  0  0
  3 17  1  0  0  0  0
  3 48  1  0  0  0  0
  4  5  1  0  0  0  0
  4 49  1  0  0  0  0
  4 50  1  0  0  0  0
  5  6  1  0  0  0  0
  5 51  1  0  0  0  0
  5 52  1  0  0  0  0
  6  7  1  0  0  0  0
  7  8  2  0  0  0  0
  7 12  1  0  0  0  0
  8  9  1  0  0  0  0
  8 53  1  0  0  0  0
  9 10  2  0  0  0  0
  9 54  1  0  0  0  0
 10 11  1  0  0  0  0
 10 55  1  0  0  0  0
 11 12  2  0  0  0  0
 11 13  1  0  0  0  0
 12 56  1  0  0  0  0
 13 14  1  0  0  0  0
 13 15  1  0  0  0  0
 13 16  1  0  0  0  0
 17 18  1  0  0  0  0
 17 57  1  0  0  0  0
 17 58  1  0  0  0  0
 18 19  1  0  0  0  0
 18 37  2  0  0  0  0
 19 20  2  0  0  0  0
 19 59  1  0  0  0  0
 20 21  1  0  0  0  0
 20 36  1  0  0  0  0
 21 22  1  0  0  0  0
 21 60  1  0  0  0  0
 22 23  2  0  0  0  0
 22 24  1  0  0  0  0
 24 25  1  0  0  0  0
 25 26  1  0  0  0  0
 25 61  1  0  0  0  0
 25 62  1  0  0  0  0
 26 27  2  0  0  0  0
 26 35  1  0  0  0  0
 27 28  1  0  0  0  0
 27 63  1  0  0  0  0
 28 29  2  0  0  0  0
 28 64  1  0  0  0  0
 29 30  1  0  0  0  0
 29 65  1  0  0  0  0
 30 31  2  0  0  0  0
 30 35  1  0  0  0  0
 31 32  1  0  0  0  0
 31 66  1  0  0  0  0
 32 33  2  0  0  0  0
 32 67  1  0  0  0  0
 33 34  1  0  0  0  0
 33 68  1  0  0  0  0
 34 35  2  0  0  0  0
 34 69  1  0  0  0  0
 36 37  1  0  0  0  0
 36 38  1  0  0  0  0
 37 70  1  0  0  0  0
 38 39  2  0  0  0  0
 38 43  1  0  0  0  0
 39 40  1  0  0  0  0
 39 71  1  0  0  0  0
 40 41  2  0  0  0  0
 40 72  1  0  0  0  0
 41 42  1  0  0  0  0
 41 73  1  0  0  0  0
 42 43  2  0  0  0  0
 42 74  1  0  0  0  0
 43 75  1  0  0  0  0
M  CHG  1   3   1
M  END
$$$$
