# Supplementary material for: Combined computational and classical medicinal chemistry procedure to disclose novel pyrrole-based compounds as potential antituberculosis agents
Source: J Comput Aided Mol Des. 2026 Apr 6;40(1):92. doi: 10.1007/s10822-026-00794-6 (PMC13053371; doi:10.1007/s10822-026-00794-6)
Supplement: Supplementary file 2 — Supplementary Material 2 [file 10822_2026_794_MOESM2_ESM.zip › Dataset.M_3-D_QSAR_Splitted_170/TestSet_p_act.txt]

JMC2008_03 3.61
JMC2008_07 3.61
EJMC2009_2f 3.6
BMC2010_05 3.64
BMC2010_08 3.6
BMC2010_04 3.64
JMC2016_02 5.81
BMC2010_26 5.94
BMC2010_18 5.93
JMC2008_06 3.61
JMC2016_07e 5.33
JMC2008_14 6.23
JMC2008_11 6.53
EJMC2009_2a 5.03
JMC2008_05 3.6
CMC2006_11g 3.75
BMC2009_5j 3.82
JMC2016_10b 4.11
CMC2006_03e 3.57
JMC2008_02 3.6
BMC2010_21 6.23
CMC2006_11c 3.77
CMC2006_05a 3.53
JMC2008_09 6.22
JMC2016_07l 5.33
CMC2006_11m 3.75
BMC2010_11 4.71
ACS_MCL2022_7k 4.11
EJMC2009_2e 4.98
CMC2006_11d 4.07
BMC2008_9e 4.44
BMC2008_8g 4.99
ACS_MCL2022_7j 5.63
BMC2009_5f 5.03
JMC2008_16 5.32
BMC2010_06 3.6
BMC2010_07 3.6
BMC2010_09 3.6
BMC2010_02 3.64
ACS_MCL2022_5l 4.14
JMC2016_09h 5.33
CMC2006_11n 4.12
BMC2008_8b 3.73
JMC2016_09b 5.33
BMC2010_01 6.48
BMC2008_9f 4.18
JMC2016_09a 5.33
BMC2010_10 4.41
JMC2016_07c 5.33
JMC2008_08 5.9
BMC2008_9d 4.15
CMC2006_12h 4.18
BMC2010_03 3.64
BMC2009_9e 3.69
BMC2009_9a 3.77
BMC2008_9a 4.12
