# Supplementary material for: Combined computational and classical medicinal chemistry procedure to disclose novel pyrrole-based compounds as potential antituberculosis agents
Source: J Comput Aided Mol Des. 2026 Apr 6;40(1):92. doi: 10.1007/s10822-026-00794-6 (PMC13053371; doi:10.1007/s10822-026-00794-6)
Supplement: Supplementary file 2 — Supplementary Material 2 [file 10822_2026_794_MOESM2_ESM.zip › Dataset.M_3-D_QSAR_Splitted_170/TrainingSet_p_act.txt]

JMC2008_12 5.9
ACS_MCL2022_7f 4.06
ACS_MCL2022_7h 4.27
ACS_MCL2022_7c 4.04
JMC2008_01 6.48
EJMC2009_1a 5.62
BMC2010_13 5.62
BMC2010_14 5.59
BMC2010_15 5.9
BMC2010_16 5.91
BMC2010_17 5.91
BMC2010_19 6.23
BMC2010_20 5.93
BMC2010_22 5.61
BMC2010_23 6.21
BMC2010_24 5.63
BMC2010_25 6.23
BMC2010_27 5.94
JMC2016_01 5.33
BMC2010_28 5.94
JMC2016_09d 5.33
BMC2010_29 5.94
JMC2016_07j 5.33
JMC2016_07k 5.33
JMC2016_07f 5.33
JMC2016_07d 5.33
JMC2016_07b 5.33
ACS_MCL2022_7l 5.4
ACS_MCL2022_7m 5.13
JMC2008_15 6.23
JMC2008_10 6.53
JMC2008_13 5.92
JMC2008_04 6.21
EJMC2009_2c 4.96
EJMC2009_2b 6.2
BMC2009_5e 4.73
BMC2009_9f 3.74
JMC2016_07a 5.33
JMC2016_09c 5.33
ACS_MCL2022_5k 4.81
ACS_MCL2022_7i 4.36
BMC2008_8f 4.41
ACS_MCL2022_5f 4.25
ACS_MCL2022_5b 4.3
JMC2016_07i 5.33
BMC2008_8e 4.07
JMC2016_09e 5.33
CMC2006_05b 3.85
CMC2006_11a 4.7
CMC2006_12d 4.13
JMC2016_07h 5.33
ACS_MCL2022_7d 4.47
ACS_MCL2022_5d 4.06
CMC2006_05g 4.11
BMC2009_5a 4.7
BMC2008_8j 4.35
CMC2006_05c 3.55
BMC2009_5g 5.02
EJMC2009_2g 5.3
CMC2006_11i 4.2
ACS_MCL2022_5g 4.03
BMC2009_5k 3.8
CMC2006_11k 3.85
JMC2016_09f 5.33
ACS_MCL2022_7b 4.18
ACS_MCL2022_7g 4.74
CMC2006_11o 3.78
CMC2006_11h 3.77
EJMC2009_2h 4.7
CMC2006_III 4.1
CMC2006_11e 4.74
BMC2009_9d 3.73
BMC2009_9c 3.68
EJMC2009_2d 5.58
BMC2009_5b 4.69
BMC2010_12 6.82
BMC2008_8k 4.11
BMC2008_8i 4.08
BMC2009_5d 4.03
BMC2009_9b 3.7
BMC2008_8c 4.07
BMC2009_5h 4.37
BMC2009_9g 4.06
CMC2006_03c 3.53
BMC2009_5c 4.38
BMC2008_8h 4.31
CMC2006_03b 4.11
CMC2006_11f 4.42
