# Supplementary material for: Combined computational and classical medicinal chemistry procedure to disclose novel pyrrole-based compounds as potential antituberculosis agents
Source: J Comput Aided Mol Des. 2026 Apr 6;40(1):92. doi: 10.1007/s10822-026-00794-6 (PMC13053371; doi:10.1007/s10822-026-00794-6)
Supplement: Supplementary file 3 — Supplementary Material 3 [file 10822_2026_794_MOESM3_ESM.zip]

Archive with 33 entries (29 files):
- Dataset.M_SB_3-D_QSAR/
- Dataset.M_SB_3-D_QSAR/mols/
- Dataset.M_SB_3-D_QSAR/mols/TrainingSet/
- Dataset.M_SB_3-D_QSAR/mols/TrainingSet/6AJG_A_A3RX.1001.A_min_key.sdf
- Dataset.M_SB_3-D_QSAR/mols/TrainingSet/6AJH_A_A9ZF.1001.A_min_key.sdf
- Dataset.M_SB_3-D_QSAR/mols/TrainingSet/6AJI_A_AAY6.1001.A_min_key.sdf
- Dataset.M_SB_3-D_QSAR/mols/TrainingSet/6AJJ_A_AJ9E.1008.A_min_key.sdf
- Dataset.M_SB_3-D_QSAR/mols/TrainingSet/7C2M_A_AFFU.1001.A_min_key.sdf
- Dataset.M_SB_3-D_QSAR/mols/TrainingSet/7C2N_A_AFG0.1008.A_min_key.sdf
- Dataset.M_SB_3-D_QSAR/mols/TrainingSet/7WNX_A_A1I2.1101.A_min_key.sdf
- Dataset.M_SB_3-D_QSAR/mols/ValidationSet/
- Dataset.M_SB_3-D_QSAR/mols/ValidationSet/MC3172.0.sdf
- Dataset.M_SB_3-D_QSAR/mols/ValidationSet/MC3203.0.sdf
- Dataset.M_SB_3-D_QSAR/mols/ValidationSet/MC3227.0.sdf
- Dataset.M_SB_3-D_QSAR/mols/ValidationSet/MC3233.0.sdf
- Dataset.M_SB_3-D_QSAR/mols/ValidationSet/MC3270.0.sdf
- Dataset.M_SB_3-D_QSAR/mols/ValidationSet/MC3491.0.sdf
- Dataset.M_SB_3-D_QSAR/mols/ValidationSet/MC3492.0.sdf
- Dataset.M_SB_3-D_QSAR/mols/ValidationSet/MC3494.0.sdf
- Dataset.M_SB_3-D_QSAR/mols/ValidationSet/MC3504.0.sdf
- Dataset.M_SB_3-D_QSAR/mols/ValidationSet/MC3505.0.sdf
- Dataset.M_SB_3-D_QSAR/mols/ValidationSet/MC3511.0.sdf
- Dataset.M_SB_3-D_QSAR/mols/ValidationSet/MC3512.0.sdf
- Dataset.M_SB_3-D_QSAR/mols/ValidationSet/MC3515.0.sdf
- Dataset.M_SB_3-D_QSAR/mols/ValidationSet/MC3525.0.sdf
- Dataset.M_SB_3-D_QSAR/mols/ValidationSet/MC3526.0.sdf
- Dataset.M_SB_3-D_QSAR/mols/ValidationSet/MC3528.0.sdf
- Dataset.M_SB_3-D_QSAR/mols/ValidationSet/MC3529.0.sdf
- Dataset.M_SB_3-D_QSAR/mols/ValidationSet/MC3533.0.sdf
- Dataset.M_SB_3-D_QSAR/mols/ValidationSet/MC3535.0.sdf
- Dataset.M_SB_3-D_QSAR/mols/ValidationSet/MC3536.0.sdf
- Dataset.M_SB_3-D_QSAR/TrainingSet_p_act.txt
- Dataset.M_SB_3-D_QSAR/ValidationSet_p_act.txt
