# Supplementary material for: Combined computational and classical medicinal chemistry procedure to disclose novel pyrrole-based compounds as potential antituberculosis agents
Source: J Comput Aided Mol Des. 2026 Apr 6;40(1):92. doi: 10.1007/s10822-026-00794-6 (PMC13053371; doi:10.1007/s10822-026-00794-6)
Supplement: Supplementary file 3 — Supplementary Material 3 [file 10822_2026_794_MOESM3_ESM.zip › Dataset.M_SB_3-D_QSAR/mols/TrainingSet/6AJG_A_A3RX.1001.A_min_key.sdf]

mobile_key.mol2
 OpenBabel10172509453D

 64 66  0  0  0  0  0  0  0  0999 V2000
  106.2340   24.9300   34.6280 C   0  0  0  0  0  0  0  0  0  0  0  0
  104.8870   23.8040   36.5340 C   0  0  0  0  0  0  0  0  0  0  0  0
  100.9330   20.4680   35.0520 C   0  0  0  0  0  0  0  0  0  0  0  0
  104.1530   23.7120   34.1700 C   0  0  0  0  0  0  0  0  0  0  0  0
  102.1110   19.9670   32.9380 C   0  0  0  0  0  0  0  0  0  0  0  0
  102.9370   22.8970   34.5450 C   0  0  0  0  0  0  0  0  0  0  0  0
  100.9470   19.1230   32.4860 C   0  0  0  0  0  0  0  0  0  0  0  0
  101.6140   17.0910   33.5790 C   0  0  0  0  0  0  0  0  0  0  0  0
  100.8990   15.7500   33.5320 C   0  0  0  0  0  0  0  0  0  0  0  0
  103.3040   21.4180   34.5140 C   0  0  0  0  0  0  0  0  0  0  0  0
  101.1020   11.5410   29.7600 C   0  0  0  0  0  0  0  0  0  0  0  0
  100.6720   13.9840   29.5820 C   0  0  0  0  0  0  0  0  0  0  0  0
   98.9170   12.4790   30.4830 C   0  0  0  0  0  0  0  0  0  0  0  0
  102.2800   13.1210   31.2750 C   0  0  0  0  0  0  0  0  0  0  0  0
  100.5270   11.6180   32.1770 C   0  0  0  0  0  0  0  0  0  0  0  0
  101.4060   17.7430   32.2770 N   0  3  0  0  0  0  0  0  0  0  0  0
  100.6860   15.4080   32.1170 N   0  3  0  0  0  0  0  0  0  0  0  0
  105.0510   24.1260   35.0770 C   0  0  0  0  0  0  0  0  0  0  0  0
  102.1060   20.5890   34.1240 C   0  0  0  0  0  0  0  0  0  0  0  0
  101.7360   12.9260   29.8620 C   0  0  0  0  0  0  0  0  0  0  0  0
   99.9670   11.4100   30.7720 C   0  0  0  0  0  0  0  0  0  0  0  0
   99.5440   13.8630   30.6010 C   0  0  0  0  0  0  0  0  0  0  0  0
  101.1440   13.0070   32.2870 C   0  0  0  0  0  0  0  0  0  0  0  0
  100.0880   14.0670   32.0080 C   0  0  0  0  0  0  0  0  0  0  0  0
  106.1922   25.0641   33.5673 H   0  0  0  0  0  0  0  0  0  0  0  0
  107.1349   24.4141   34.8871 H   0  0  0  0  0  0  0  0  0  0  0  0
  106.2192   25.8856   35.1092 H   0  0  0  0  0  0  0  0  0  0  0  0
  105.7032   24.2217   37.0856 H   0  0  0  0  0  0  0  0  0  0  0  0
  104.8740   22.7422   36.6653 H   0  0  0  0  0  0  0  0  0  0  0  0
  103.9669   24.2186   36.8895 H   0  0  0  0  0  0  0  0  0  0  0  0
  100.1874   19.8443   34.6049 H   0  0  0  0  0  0  0  0  0  0  0  0
  100.5223   21.4387   35.2362 H   0  0  0  0  0  0  0  0  0  0  0  0
  101.2529   20.0347   35.9766 H   0  0  0  0  0  0  0  0  0  0  0  0
  104.2983   23.9596   33.1787 H   0  0  0  0  0  0  0  0  0  0  0  0
  102.9308   20.0679   32.3193 H   0  0  0  0  0  0  0  0  0  0  0  0
  102.1488   23.0860   33.8465 H   0  0  0  0  0  0  0  0  0  0  0  0
  102.6080   23.1680   35.5264 H   0  0  0  0  0  0  0  0  0  0  0  0
  100.5561   19.5132   31.5696 H   0  0  0  0  0  0  0  0  0  0  0  0
  100.1796   19.1386   33.2315 H   0  0  0  0  0  0  0  0  0  0  0  0
  102.6595   16.9427   33.7515 H   0  0  0  0  0  0  0  0  0  0  0  0
  101.2299   17.6977   34.3723 H   0  0  0  0  0  0  0  0  0  0  0  0
   99.9577   15.8207   34.0358 H   0  0  0  0  0  0  0  0  0  0  0  0
  101.4831   14.9959   34.0168 H   0  0  0  0  0  0  0  0  0  0  0  0
  103.6404   21.1175   35.4843 H   0  0  0  0  0  0  0  0  0  0  0  0
  104.0807   21.2673   33.7936 H   0  0  0  0  0  0  0  0  0  0  0  0
  101.8435   10.7963   29.9610 H   0  0  0  0  0  0  0  0  0  0  0  0
  100.7100   11.4062   28.7736 H   0  0  0  0  0  0  0  0  0  0  0  0
  100.2784   13.8404   28.5974 H   0  0  0  0  0  0  0  0  0  0  0  0
  101.1122   14.9565   29.6555 H   0  0  0  0  0  0  0  0  0  0  0  0
   98.5366   12.3446   29.4920 H   0  0  0  0  0  0  0  0  0  0  0  0
   98.1190   12.3910   31.1903 H   0  0  0  0  0  0  0  0  0  0  0  0
  103.0145   12.3703   31.4795 H   0  0  0  0  0  0  0  0  0  0  0  0
  102.7248   14.0912   31.3513 H   0  0  0  0  0  0  0  0  0  0  0  0
   99.7366   11.5229   32.8920 H   0  0  0  0  0  0  0  0  0  0  0  0
  101.2788   10.8815   32.3700 H   0  0  0  0  0  0  0  0  0  0  0  0
  102.2838   17.7520   31.7575 H   0  0  0  0  0  0  0  0  0  0  0  0
  100.7022   17.2278   31.7482 H   0  0  0  0  0  0  0  0  0  0  0  0
  101.5812   15.4195   31.6282 H   0  0  0  0  0  0  0  0  0  0  0  0
  100.0548   16.0913   31.6986 H   0  0  0  0  0  0  0  0  0  0  0  0
  102.5311   13.0168   29.1518 H   0  0  0  0  0  0  0  0  0  0  0  0
   99.5226   10.4393   30.7006 H   0  0  0  0  0  0  0  0  0  0  0  0
   98.8047   14.6122   30.4084 H   0  0  0  0  0  0  0  0  0  0  0  0
  101.5249   13.1580   33.2754 H   0  0  0  0  0  0  0  0  0  0  0  0
   99.2945   13.9811   32.7207 H   0  0  0  0  0  0  0  0  0  0  0  0
  1 18  1  0  0  0  0
  1 25  1  0  0  0  0
  1 26  1  0  0  0  0
  1 27  1  0  0  0  0
  2 28  1  0  0  0  0
  2 29  1  0  0  0  0
  2 30  1  0  0  0  0
  3 31  1  0  0  0  0
  3 32  1  0  0  0  0
  3 33  1  0  0  0  0
  4  6  1  0  0  0  0
  4 18  2  0  0  0  0
  4 34  1  0  0  0  0
  5 19  2  0  0  0  0
  5 35  1  0  0  0  0
  6 36  1  0  0  0  0
  6 37  1  0  0  0  0
  7  5  1  0  0  0  0
  7 38  1  0  0  0  0
  7 39  1  0  0  0  0
  8 40  1  0  0  0  0
  8 41  1  0  0  0  0
  9  8  1  0  0  0  0
  9 42  1  0  0  0  0
  9 43  1  0  0  0  0
 10  6  1  0  0  0  0
 10 44  1  0  0  0  0
 10 45  1  0  0  0  0
 11 20  1  0  0  0  0
 11 21  1  0  0  0  0
 11 46  1  0  0  0  0
 11 47  1  0  0  0  0
 12 20  1  0  0  0  0
 12 22  1  0  0  0  0
 12 48  1  0  0  0  0
 12 49  1  0  0  0  0
 13 22  1  0  0  0  0
 13 21  1  0  0  0  0
 13 50  1  0  0  0  0
 13 51  1  0  0  0  0
 14 23  1  0  0  0  0
 14 52  1  0  0  0  0
 14 53  1  0  0  0  0
 15 23  1  0  0  0  0
 15 54  1  0  0  0  0
 15 55  1  0  0  0  0
 16  7  1  0  0  0  0
 16  8  1  0  0  0  0
 16 56  1  0  0  0  0
 16 57  1  0  0  0  0
 17  9  1  0  0  0  0
 17 58  1  0  0  0  0
 17 59  1  0  0  0  0
 18  2  1  0  0  0  0
 19 10  1  0  0  0  0
 19  3  1  0  0  0  0
 20 14  1  0  0  0  0
 20 60  1  0  0  0  0
 21 15  1  0  0  0  0
 21 61  1  0  0  0  0
 22 24  1  0  0  0  0
 22 62  1  0  0  0  0
 23 24  1  0  0  0  0
 23 63  1  0  0  0  0
 24 17  1  0  0  0  0
 24 64  1  0  0  0  0
M  CHG  2  16   1  17   1
M  END
$$$$
