# Supplementary material for: Combined computational and classical medicinal chemistry procedure to disclose novel pyrrole-based compounds as potential antituberculosis agents
Source: J Comput Aided Mol Des. 2026 Apr 6;40(1):92. doi: 10.1007/s10822-026-00794-6 (PMC13053371; doi:10.1007/s10822-026-00794-6)
Supplement: Supplementary file 3 — Supplementary Material 3 [file 10822_2026_794_MOESM3_ESM.zip › Dataset.M_SB_3-D_QSAR/mols/TrainingSet/6AJI_A_AAY6.1001.A_min_key.sdf]

mobile_key.mol2
 OpenBabel10172509453D

 51 54  0  0  0  0  0  0  0  0999 V2000
  100.4402   21.0604   37.2714 N   0  0  0  0  0  0  0  0  0  0  0  0
  103.1446   22.2053   34.9837 C   0  0  0  0  0  0  0  0  0  0  0  0
  101.8576   20.0427   32.9803 O   0  0  0  0  0  0  0  0  0  0  0  0
  101.9779   21.5533   35.7150 C   0  0  0  0  0  0  0  0  0  0  0  0
   99.6150   21.0236   38.4295 C   0  0  0  0  0  0  0  0  0  0  0  0
   98.3501   21.5392   38.3859 C   0  0  0  0  0  0  0  0  0  0  0  0
   97.5299   21.5154   39.5064 C   0  0  0  0  0  0  0  0  0  0  0  0
   98.0015   20.9583   40.6785 C   0  0  0  0  0  0  0  0  0  0  0  0
   99.2661   20.4377   40.7301 C   0  0  0  0  0  0  0  0  0  0  0  0
  100.0935   20.4565   39.6121 C   0  0  0  0  0  0  0  0  0  0  0  0
  101.9229   22.9573   37.9890 C   0  0  0  0  0  0  0  0  0  0  0  0
  101.0705   23.8244   38.6923 C   0  0  0  0  0  0  0  0  0  0  0  0
  101.5959   24.7662   39.5474 C   0  0  0  0  0  0  0  0  0  0  0  0
  103.0034   24.8523   39.7350 C   0  0  0  0  0  0  0  0  0  0  0  0
  101.4148   21.8874   37.0426 C   0  0  0  0  0  0  0  0  0  0  0  0
  103.8359   24.0000   39.0612 C   0  0  0  0  0  0  0  0  0  0  0  0
  103.2985   23.0461   38.1920 C   0  0  0  0  0  0  0  0  0  0  0  0
  101.1618   20.4815   35.2795 C   0  0  0  0  0  0  0  0  0  0  0  0
  101.2440   19.6497   33.9627 C   0  0  0  0  0  0  0  0  0  0  0  0
  100.9718   16.3272   33.6434 C   0  0  0  0  0  0  0  0  0  0  0  0
  100.8012   15.1437   32.6897 C   0  0  0  0  0  0  0  0  0  0  0  0
   99.5075   15.0880   32.1173 C   0  0  0  0  0  0  0  0  0  0  0  0
   99.1298   16.3412   31.5419 C   0  0  0  0  0  0  0  0  0  0  0  0
   99.2432   17.4703   32.5422 C   0  0  0  0  0  0  0  0  0  0  0  0
  100.2850   20.2298   36.2344 N   0  0  0  0  0  0  0  0  0  0  0  0
  100.5768   18.3482   34.0059 N   0  0  0  0  0  0  0  0  0  0  0  0
  100.5602   17.5602   33.0957 N   0  0  0  0  0  0  0  0  0  0  0  0
   96.9702   20.9380   42.0698 Cl  0  0  0  0  0  0  0  0  0  0  0  0
   97.7256   22.2544   36.9251 Cl  0  0  0  0  0  0  0  0  0  0  0  0
  103.6866   26.0091   40.8062 Cl  0  0  0  0  0  0  0  0  0  0  0  0
  103.5503   22.9900   35.5875 H   0  0  0  0  0  0  0  0  0  0  0  0
  102.8015   22.6110   34.0550 H   0  0  0  0  0  0  0  0  0  0  0  0
  103.9014   21.4728   34.7950 H   0  0  0  0  0  0  0  0  0  0  0  0
   96.5774   21.9102   39.4634 H   0  0  0  0  0  0  0  0  0  0  0  0
   99.6108   20.0253   41.6111 H   0  0  0  0  0  0  0  0  0  0  0  0
  101.0445   20.0582   39.6561 H   0  0  0  0  0  0  0  0  0  0  0  0
  100.0484   23.7551   38.5676 H   0  0  0  0  0  0  0  0  0  0  0  0
  100.9681   25.4106   40.0530 H   0  0  0  0  0  0  0  0  0  0  0  0
  104.8574   24.0614   39.1945 H   0  0  0  0  0  0  0  0  0  0  0  0
  103.9293   22.3988   37.6939 H   0  0  0  0  0  0  0  0  0  0  0  0
  100.3930   16.1383   34.5233 H   0  0  0  0  0  0  0  0  0  0  0  0
  102.0176   16.4116   33.8533 H   0  0  0  0  0  0  0  0  0  0  0  0
  100.9750   14.2382   33.2326 H   0  0  0  0  0  0  0  0  0  0  0  0
  101.5036   15.2664   31.8919 H   0  0  0  0  0  0  0  0  0  0  0  0
   98.8020   14.8295   32.8791 H   0  0  0  0  0  0  0  0  0  0  0  0
   99.5181   14.3533   31.3395 H   0  0  0  0  0  0  0  0  0  0  0  0
   98.1165   16.2769   31.2043 H   0  0  0  0  0  0  0  0  0  0  0  0
   99.7918   16.5483   30.7272 H   0  0  0  0  0  0  0  0  0  0  0  0
   98.5450   17.3017   33.3353 H   0  0  0  0  0  0  0  0  0  0  0  0
   99.0331   18.3877   32.0332 H   0  0  0  0  0  0  0  0  0  0  0  0
  100.1095   18.0998   34.8360 H   0  0  0  0  0  0  0  0  0  0  0  0
  1 15  1  0  0  0  0
  2 31  1  0  0  0  0
  2 32  1  0  0  0  0
  2 33  1  0  0  0  0
  4 15  2  0  0  0  0
  4  2  1  0  0  0  0
  5  1  1  0  0  0  0
  5  6  2  0  0  0  0
  6 29  1  0  0  0  0
  7  6  1  0  0  0  0
  7 34  1  0  0  0  0
  8  7  2  0  0  0  0
  9 10  2  0  0  0  0
  9  8  1  0  0  0  0
  9 35  1  0  0  0  0
 10  5  1  0  0  0  0
 10 36  1  0  0  0  0
 11 17  2  0  0  0  0
 11 12  1  0  0  0  0
 12 13  2  0  0  0  0
 12 37  1  0  0  0  0
 13 14  1  0  0  0  0
 13 38  1  0  0  0  0
 14 30  1  0  0  0  0
 15 11  1  0  0  0  0
 16 14  2  0  0  0  0
 16 39  1  0  0  0  0
 17 16  1  0  0  0  0
 17 40  1  0  0  0  0
 18  4  1  0  0  0  0
 19  3  2  0  0  0  0
 19 18  1  0  0  0  0
 20 27  1  0  0  0  0
 20 41  1  0  0  0  0
 20 42  1  0  0  0  0
 21 20  1  0  0  0  0
 21 43  1  0  0  0  0
 21 44  1  0  0  0  0
 22 21  1  0  0  0  0
 22 23  1  0  0  0  0
 22 45  1  0  0  0  0
 22 46  1  0  0  0  0
 23 24  1  0  0  0  0
 23 47  1  0  0  0  0
 23 48  1  0  0  0  0
 24 27  1  0  0  0  0
 24 49  1  0  0  0  0
 24 50  1  0  0  0  0
 25 18  2  0  0  0  0
 25  1  1  0  0  0  0
 26 19  1  0  0  0  0
 26 51  1  0  0  0  0
 27 26  1  0  0  0  0
 28  8  1  0  0  0  0
M  END
$$$$
