# Supplementary material for: Combined computational and classical medicinal chemistry procedure to disclose novel pyrrole-based compounds as potential antituberculosis agents
Source: J Comput Aided Mol Des. 2026 Apr 6;40(1):92. doi: 10.1007/s10822-026-00794-6 (PMC13053371; doi:10.1007/s10822-026-00794-6)
Supplement: Supplementary file 3 — Supplementary Material 3 [file 10822_2026_794_MOESM3_ESM.zip › Dataset.M_SB_3-D_QSAR/mols/TrainingSet/6AJJ_A_AJ9E.1008.A_min_key.sdf]

mobile_key.mol2
 OpenBabel10172509453D

 49 52  0  0  0  0  0  0  0  0999 V2000
  100.3987   18.1887   33.3685 C   0  0  0  0  0  0  0  0  0  0  0  0
  100.2153   16.1614   32.0615 C   0  0  0  0  0  0  0  0  0  0  0  0
  100.4961   15.7813   30.6318 C   0  0  0  0  0  0  0  0  0  0  0  0
   99.8417   14.4476   30.4149 C   0  0  0  0  0  0  0  0  0  0  0  0
  100.7261   13.4496   31.0911 C   0  0  0  0  0  0  0  0  0  0  0  0
  101.9146   13.1960   30.2084 C   0  0  0  0  0  0  0  0  0  0  0  0
  102.4877   11.8419   30.5740 C   0  0  0  0  0  0  0  0  0  0  0  0
  101.4222   10.7683   30.4547 C   0  0  0  0  0  0  0  0  0  0  0  0
  100.1798   11.1030   31.2540 C   0  0  0  0  0  0  0  0  0  0  0  0
   99.6378   12.4454   30.8305 C   0  0  0  0  0  0  0  0  0  0  0  0
  101.0553   13.7929   32.5266 C   0  0  0  0  0  0  0  0  0  0  0  0
  100.4177   15.0568   33.0681 C   0  0  0  0  0  0  0  0  0  0  0  0
  101.0998   19.4619   33.7909 C   0  0  0  0  0  0  0  0  0  0  0  0
  102.1113   20.1039   33.1255 C   0  0  0  0  0  0  0  0  0  0  0  0
  102.4422   21.2417   33.8616 C   0  0  0  0  0  0  0  0  0  0  0  0
  103.3841   22.2717   33.7176 C   0  0  0  0  0  0  0  0  0  0  0  0
  103.4650   23.2719   34.6381 C   0  0  0  0  0  0  0  0  0  0  0  0
  102.6065   23.2491   35.7074 C   0  0  0  0  0  0  0  0  0  0  0  0
  101.6765   22.2530   35.8735 C   0  0  0  0  0  0  0  0  0  0  0  0
  101.6154   21.2360   34.9150 C   0  0  0  0  0  0  0  0  0  0  0  0
  104.2317   22.3323   32.6856 F   0  0  0  0  0  0  0  0  0  0  0  0
  102.6943   24.2373   36.6142 F   0  0  0  0  0  0  0  0  0  0  0  0
  101.0081   17.3122   32.4040 N   0  0  0  0  0  0  0  0  0  0  0  0
  100.8063   20.1582   34.8562 N   0  0  0  0  0  0  0  0  0  0  0  0
   99.3570   17.9253   33.8239 O   0  0  0  0  0  0  0  0  0  0  0  0
   99.1699   16.3833   32.1142 H   0  0  0  0  0  0  0  0  0  0  0  0
  101.5509   15.7075   30.4682 H   0  0  0  0  0  0  0  0  0  0  0  0
  100.1173   16.5158   29.9522 H   0  0  0  0  0  0  0  0  0  0  0  0
   99.7685   14.2334   29.3691 H   0  0  0  0  0  0  0  0  0  0  0  0
   98.8474   14.4262   30.8095 H   0  0  0  0  0  0  0  0  0  0  0  0
  102.6513   13.9563   30.3638 H   0  0  0  0  0  0  0  0  0  0  0  0
  101.6235   13.2112   29.1789 H   0  0  0  0  0  0  0  0  0  0  0  0
  102.8476   11.8714   31.5812 H   0  0  0  0  0  0  0  0  0  0  0  0
  103.2898   11.6116   29.9042 H   0  0  0  0  0  0  0  0  0  0  0  0
  101.8235    9.8434   30.8130 H   0  0  0  0  0  0  0  0  0  0  0  0
  101.1408   10.6981   29.4247 H   0  0  0  0  0  0  0  0  0  0  0  0
  100.4259   11.1330   32.2949 H   0  0  0  0  0  0  0  0  0  0  0  0
   99.4369   10.3535   31.0773 H   0  0  0  0  0  0  0  0  0  0  0  0
   99.3896   12.4317   29.7898 H   0  0  0  0  0  0  0  0  0  0  0  0
   98.7484   12.6909   31.3724 H   0  0  0  0  0  0  0  0  0  0  0  0
  102.1169   13.9030   32.6021 H   0  0  0  0  0  0  0  0  0  0  0  0
  100.6564   12.9927   33.1144 H   0  0  0  0  0  0  0  0  0  0  0  0
   99.4608   14.7975   33.4706 H   0  0  0  0  0  0  0  0  0  0  0  0
  101.1001   15.4428   33.7963 H   0  0  0  0  0  0  0  0  0  0  0  0
  102.5485   19.8009   32.2411 H   0  0  0  0  0  0  0  0  0  0  0  0
  104.1570   24.0303   34.5334 H   0  0  0  0  0  0  0  0  0  0  0  0
  101.0387   22.2545   36.6848 H   0  0  0  0  0  0  0  0  0  0  0  0
  101.8940   17.4855   32.0110 H   0  0  0  0  0  0  0  0  0  0  0  0
  100.1068   19.9327   35.5112 H   0  0  0  0  0  0  0  0  0  0  0  0
  1 25  2  0  0  0  0
  1 23  1  0  0  0  0
  2  3  1  0  0  0  0
  2 12  1  0  0  0  0
  2 26  1  0  0  0  0
  3  4  1  0  0  0  0
  3 27  1  0  0  0  0
  3 28  1  0  0  0  0
  4  5  1  0  0  0  0
  4 29  1  0  0  0  0
  4 30  1  0  0  0  0
  5  6  1  0  0  0  0
  5 10  1  0  0  0  0
  6  7  1  0  0  0  0
  6 31  1  0  0  0  0
  6 32  1  0  0  0  0
  7  8  1  0  0  0  0
  7 33  1  0  0  0  0
  7 34  1  0  0  0  0
  8 35  1  0  0  0  0
  8 36  1  0  0  0  0
  9  8  1  0  0  0  0
  9 37  1  0  0  0  0
  9 38  1  0  0  0  0
 10  9  1  0  0  0  0
 10 39  1  0  0  0  0
 10 40  1  0  0  0  0
 11  5  1  0  0  0  0
 11 41  1  0  0  0  0
 11 42  1  0  0  0  0
 12 11  1  0  0  0  0
 12 43  1  0  0  0  0
 12 44  1  0  0  0  0
 13  1  1  0  0  0  0
 14 13  2  0  0  0  0
 14 45  1  0  0  0  0
 15 14  1  0  0  0  0
 16 15  2  0  0  0  0
 17 18  2  0  0  0  0
 17 16  1  0  0  0  0
 17 46  1  0  0  0  0
 18 19  1  0  0  0  0
 19 20  2  0  0  0  0
 19 47  1  0  0  0  0
 20 15  1  0  0  0  0
 20 24  1  0  0  0  0
 21 16  1  0  0  0  0
 22 18  1  0  0  0  0
 23  2  1  0  0  0  0
 23 48  1  0  0  0  0
 24 13  1  0  0  0  0
 24 49  1  0  0  0  0
M  END
$$$$
