# Supplementary material for: Combined computational and classical medicinal chemistry procedure to disclose novel pyrrole-based compounds as potential antituberculosis agents
Source: J Comput Aided Mol Des. 2026 Apr 6;40(1):92. doi: 10.1007/s10822-026-00794-6 (PMC13053371; doi:10.1007/s10822-026-00794-6)
Supplement: Supplementary file 3 — Supplementary Material 3 [file 10822_2026_794_MOESM3_ESM.zip › Dataset.M_SB_3-D_QSAR/mols/TrainingSet/7C2N_A_AFG0.1008.A_min_key.sdf]

mobile_key.mol2
 OpenBabel10172509453D

 49 53  0  0  0  0  0  0  0  0999 V2000
  101.8707   21.4837   34.9482 C   0  0  0  0  0  0  0  0  0  0  0  0
  103.9535   23.0175   33.8912 C   0  0  0  0  0  0  0  0  0  0  0  0
  100.7445   20.7587   35.4480 C   0  0  0  0  0  0  0  0  0  0  0  0
   99.9518   17.0038   30.9654 C   0  0  0  0  0  0  0  0  0  0  0  0
   98.5912   13.2924   31.6930 C   0  0  0  0  0  0  0  0  0  0  0  0
   99.4121   11.9774   31.9087 C   0  0  0  0  0  0  0  0  0  0  0  0
  100.8458   12.1382   31.4521 C   0  0  0  0  0  0  0  0  0  0  0  0
  103.2120   11.8966   30.7153 C   0  0  0  0  0  0  0  0  0  0  0  0
  101.3642   13.3813   31.2442 C   0  0  0  0  0  0  0  0  0  0  0  0
  100.5720   14.6354   31.4467 C   0  0  0  0  0  0  0  0  0  0  0  0
  101.1569   15.1159   32.6888 C   0  0  0  0  0  0  0  0  0  0  0  0
  100.5983   16.4530   33.1811 C   0  0  0  0  0  0  0  0  0  0  0  0
   99.9339   18.3902   32.5821 C   0  0  0  0  0  0  0  0  0  0  0  0
  100.6473   19.4711   33.4024 C   0  0  0  0  0  0  0  0  0  0  0  0
  101.7407   20.1822   32.9125 C   0  0  0  0  0  0  0  0  0  0  0  0
  102.3550   21.2046   33.7109 C   0  0  0  0  0  0  0  0  0  0  0  0
  103.6283   23.0371   35.3885 C   0  0  0  0  0  0  0  0  0  0  0  0
  100.1502   19.7718   34.6711 C   0  0  0  0  0  0  0  0  0  0  0  0
  100.5176   15.6814   30.4437 C   0  0  0  0  0  0  0  0  0  0  0  0
  102.8375   13.2602   30.7842 C   0  0  0  0  0  0  0  0  0  0  0  0
  100.6036   17.4857   32.1710 N   0  3  0  0  0  0  0  0  0  0  0  0
  102.4255   22.4653   35.7861 O   0  0  0  0  0  0  0  0  0  0  0  0
  103.4781   21.8995   33.1561 O   0  0  0  0  0  0  0  0  0  0  0  0
   99.3315   14.4614   32.1164 O   0  0  0  0  0  0  0  0  0  0  0  0
  101.9774   11.0020   31.1386 S   0  0  0  0  0  0  0  0  0  0  0  0
  105.0182   23.0453   33.7890 H   0  0  0  0  0  0  0  0  0  0  0  0
  103.4463   23.8648   33.4792 H   0  0  0  0  0  0  0  0  0  0  0  0
  100.3723   20.9687   36.3874 H   0  0  0  0  0  0  0  0  0  0  0  0
  100.0657   17.7442   30.2014 H   0  0  0  0  0  0  0  0  0  0  0  0
   98.9264   16.8271   31.2150 H   0  0  0  0  0  0  0  0  0  0  0  0
   98.3568   13.3882   30.6534 H   0  0  0  0  0  0  0  0  0  0  0  0
   97.7006   13.2300   32.2829 H   0  0  0  0  0  0  0  0  0  0  0  0
   99.4043   11.7293   32.9495 H   0  0  0  0  0  0  0  0  0  0  0  0
   98.9600   11.2001   31.3288 H   0  0  0  0  0  0  0  0  0  0  0  0
  104.1401   11.5433   30.4344 H   0  0  0  0  0  0  0  0  0  0  0  0
  102.2104   15.2290   32.5397 H   0  0  0  0  0  0  0  0  0  0  0  0
  100.9142   14.3917   33.4382 H   0  0  0  0  0  0  0  0  0  0  0  0
  101.1916   16.7844   34.0076 H   0  0  0  0  0  0  0  0  0  0  0  0
   99.5777   16.2862   33.4558 H   0  0  0  0  0  0  0  0  0  0  0  0
   99.4864   18.8700   31.7368 H   0  0  0  0  0  0  0  0  0  0  0  0
   99.2441   17.9366   33.2627 H   0  0  0  0  0  0  0  0  0  0  0  0
  102.1103   19.9730   31.9719 H   0  0  0  0  0  0  0  0  0  0  0  0
  103.6172   24.0601   35.7018 H   0  0  0  0  0  0  0  0  0  0  0  0
  104.3844   22.4310   35.8423 H   0  0  0  0  0  0  0  0  0  0  0  0
   99.3338   19.2565   35.0357 H   0  0  0  0  0  0  0  0  0  0  0  0
   99.9004   15.3445   29.6372 H   0  0  0  0  0  0  0  0  0  0  0  0
  101.5243   15.8717   30.1349 H   0  0  0  0  0  0  0  0  0  0  0  0
  103.4554   14.0560   30.5608 H   0  0  0  0  0  0  0  0  0  0  0  0
  101.5643   17.7628   31.9692 H   0  0  0  0  0  0  0  0  0  0  0  0
  1 22  1  0  0  0  0
  2 17  1  0  0  0  0
  2 26  1  0  0  0  0
  2 27  1  0  0  0  0
  3  1  2  0  0  0  0
  3 28  1  0  0  0  0
  4 21  1  0  0  0  0
  4 29  1  0  0  0  0
  4 30  1  0  0  0  0
  5 24  1  0  0  0  0
  5 31  1  0  0  0  0
  5 32  1  0  0  0  0
  6  7  1  0  0  0  0
  6  5  1  0  0  0  0
  6 33  1  0  0  0  0
  6 34  1  0  0  0  0
  7  9  2  0  0  0  0
  8 20  2  0  0  0  0
  8 35  1  0  0  0  0
 10  9  1  0  0  0  0
 10 11  1  0  0  0  0
 10 19  1  0  0  0  0
 11 12  1  0  0  0  0
 11 36  1  0  0  0  0
 11 37  1  0  0  0  0
 12 21  1  0  0  0  0
 12 38  1  0  0  0  0
 12 39  1  0  0  0  0
 13 14  1  0  0  0  0
 13 40  1  0  0  0  0
 13 41  1  0  0  0  0
 14 18  2  0  0  0  0
 14 15  1  0  0  0  0
 15 16  2  0  0  0  0
 15 42  1  0  0  0  0
 16  1  1  0  0  0  0
 16 23  1  0  0  0  0
 17 43  1  0  0  0  0
 17 44  1  0  0  0  0
 18  3  1  0  0  0  0
 18 45  1  0  0  0  0
 19  4  1  0  0  0  0
 19 46  1  0  0  0  0
 19 47  1  0  0  0  0
 20  9  1  0  0  0  0
 20 48  1  0  0  0  0
 21 13  1  0  0  0  0
 21 49  1  0  0  0  0
 22 17  1  0  0  0  0
 23  2  1  0  0  0  0
 24 10  1  0  0  0  0
 25  8  1  0  0  0  0
 25  7  1  0  0  0  0
M  CHG  1  21   1
M  END
$$$$
