# Supplementary material for: Combined computational and classical medicinal chemistry procedure to disclose novel pyrrole-based compounds as potential antituberculosis agents
Source: J Comput Aided Mol Des. 2026 Apr 6;40(1):92. doi: 10.1007/s10822-026-00794-6 (PMC13053371; doi:10.1007/s10822-026-00794-6)
Supplement: Supplementary file 3 — Supplementary Material 3 [file 10822_2026_794_MOESM3_ESM.zip › Dataset.M_SB_3-D_QSAR/mols/ValidationSet/MC3172.0.sdf]

original_14641698_entry_00001_conf_01
 OpenBabel10172509453D

 67 71  0  0  0  0  0  0  0  0999 V2000
  102.5857   15.2236   34.0698 C   0  0  0  0  0  0  0  0  0  0  0  0
  101.2987   14.7876   33.4193 C   0  0  0  0  0  0  0  0  0  0  0  0
  100.1773   15.6147   33.4096 C   0  0  0  0  0  0  0  0  0  0  0  0
  100.0971   17.0382   33.9463 C   0  0  0  0  0  0  0  0  0  0  0  0
  100.5428   18.0817   32.9880 N   0  3  0  0  0  0  0  0  0  0  0  0
  100.4370   17.7148   32.0120 H   0  0  0  0  0  0  0  0  0  0  0  0
   99.6841   19.2852   33.1232 C   0  0  0  0  0  0  0  0  0  0  0  0
   99.8321   19.9040   34.5193 C   0  0  0  0  0  0  0  0  0  0  0  0
  101.2409   20.2103   34.7781 N   0  0  0  0  0  0  0  0  0  0  0  0
  102.1074   19.0416   34.6558 C   0  0  0  0  0  0  0  0  0  0  0  0
  101.9558   18.4677   33.2442 C   0  0  0  0  0  0  0  0  0  0  0  0
  101.7319   21.5229   35.1770 C   0  0  0  0  0  0  0  0  0  0  0  0
  100.9281   22.4271   35.9173 C   0  0  0  0  0  0  0  0  0  0  0  0
  101.4133   23.6755   36.3126 C   0  0  0  0  0  0  0  0  0  0  0  0
  102.7079   24.0662   35.9902 C   0  0  0  0  0  0  0  0  0  0  0  0
  103.5389   23.2131   35.2606 C   0  0  0  0  0  0  0  0  0  0  0  0
  103.0491   21.9577   34.8571 C   0  0  0  0  0  0  0  0  0  0  0  0
  104.9440   23.6625   34.9298 C   0  0  0  0  0  0  0  0  0  0  0  0
  105.8504   22.7335   35.4064 F   0  0  0  0  0  0  0  0  0  0  0  0
  105.0815   23.7638   33.5573 F   0  0  0  0  0  0  0  0  0  0  0  0
  105.2441   24.8934   35.4889 F   0  0  0  0  0  0  0  0  0  0  0  0
   99.1712   14.9074   32.7993 C   0  0  0  0  0  0  0  0  0  0  0  0
   99.6947   13.6985   32.3952 C   0  0  0  0  0  0  0  0  0  0  0  0
   98.8717   12.7243   31.6006 C   0  0  0  0  0  0  0  0  0  0  0  0
   99.0845   11.3370   31.7679 C   0  0  0  0  0  0  0  0  0  0  0  0
   98.3149   10.4002   31.0738 C   0  0  0  0  0  0  0  0  0  0  0  0
   97.3078   10.8250   30.2096 C   0  0  0  0  0  0  0  0  0  0  0  0
   97.0650   12.1880   30.0432 C   0  0  0  0  0  0  0  0  0  0  0  0
   97.8338   13.1314   30.7329 C   0  0  0  0  0  0  0  0  0  0  0  0
  101.0060   13.6012   32.7820 N   0  0  0  0  0  0  0  0  0  0  0  0
  101.7747   12.4302   32.5701 N   0  0  0  0  0  0  0  0  0  0  0  0
  102.4604   12.0446   31.4457 C   0  0  0  0  0  0  0  0  0  0  0  0
  102.9652   10.9462   31.3623 O   0  0  0  0  0  0  0  0  0  0  0  0
  102.6578   12.9713   30.2764 C   0  0  0  0  0  0  0  0  0  0  0  0
  103.4987   12.6676   29.1824 C   0  0  0  0  0  0  0  0  0  0  0  0
  103.6110   13.5654   28.1172 C   0  0  0  0  0  0  0  0  0  0  0  0
  102.9213   14.7341   28.1296 N   0  0  0  0  0  0  0  0  0  0  0  0
  102.1045   15.0638   29.1615 C   0  0  0  0  0  0  0  0  0  0  0  0
  101.9536   14.1935   30.2426 C   0  0  0  0  0  0  0  0  0  0  0  0
  102.4887   16.2009   34.5812 H   0  0  0  0  0  0  0  0  0  0  0  0
  103.3715   15.3821   33.3053 H   0  0  0  0  0  0  0  0  0  0  0  0
  102.8825   14.4939   34.8517 H   0  0  0  0  0  0  0  0  0  0  0  0
  100.7399   17.1009   34.8536 H   0  0  0  0  0  0  0  0  0  0  0  0
   99.0450   17.2172   34.2617 H   0  0  0  0  0  0  0  0  0  0  0  0
   98.6136   19.0170   32.9670 H   0  0  0  0  0  0  0  0  0  0  0  0
   99.9630   20.0462   32.3600 H   0  0  0  0  0  0  0  0  0  0  0  0
   99.3637   19.2345   35.2554 H   0  0  0  0  0  0  0  0  0  0  0  0
   99.2470   20.8492   34.5545 H   0  0  0  0  0  0  0  0  0  0  0  0
  101.8818   18.2169   35.3417 H   0  0  0  0  0  0  0  0  0  0  0  0
  103.1651   19.3358   34.8368 H   0  0  0  0  0  0  0  0  0  0  0  0
  102.6281   17.5853   33.1375 H   0  0  0  0  0  0  0  0  0  0  0  0
  102.3208   19.2316   32.5352 H   0  0  0  0  0  0  0  0  0  0  0  0
   99.9232   22.2058   36.2269 H   0  0  0  0  0  0  0  0  0  0  0  0
  100.7800   24.3446   36.8811 H   0  0  0  0  0  0  0  0  0  0  0  0
  103.0655   25.0368   36.3115 H   0  0  0  0  0  0  0  0  0  0  0  0
  103.7260   21.3538   34.2888 H   0  0  0  0  0  0  0  0  0  0  0  0
   98.1623   15.2506   32.6220 H   0  0  0  0  0  0  0  0  0  0  0  0
   99.8567   10.9649   32.4278 H   0  0  0  0  0  0  0  0  0  0  0  0
   98.4986    9.3422   31.2107 H   0  0  0  0  0  0  0  0  0  0  0  0
   96.7086   10.0974   29.6776 H   0  0  0  0  0  0  0  0  0  0  0  0
   96.2695   12.5156   29.3864 H   0  0  0  0  0  0  0  0  0  0  0  0
   97.5733   14.1706   30.6022 H   0  0  0  0  0  0  0  0  0  0  0  0
  101.8519   11.7991   33.3662 H   0  0  0  0  0  0  0  0  0  0  0  0
  104.0578   11.7486   29.1091 H   0  0  0  0  0  0  0  0  0  0  0  0
  104.2450   13.3273   27.2734 H   0  0  0  0  0  0  0  0  0  0  0  0
  101.5675   16.0029   29.1424 H   0  0  0  0  0  0  0  0  0  0  0  0
  101.2923   14.4830   31.0499 H   0  0  0  0  0  0  0  0  0  0  0  0
  1  2  1  0  0  0  0
  1 40  1  0  0  0  0
  1 41  1  0  0  0  0
  1 42  1  0  0  0  0
  2  3  2  0  0  0  0
  2 30  1  0  0  0  0
  3  4  1  0  0  0  0
  3 22  1  0  0  0  0
  4  5  1  0  0  0  0
  4 43  1  0  0  0  0
  4 44  1  0  0  0  0
  5  6  1  0  0  0  0
  5  7  1  0  0  0  0
  5 11  1  0  0  0  0
  7  8  1  0  0  0  0
  7 45  1  0  0  0  0
  7 46  1  0  0  0  0
  8  9  1  0  0  0  0
  8 47  1  0  0  0  0
  8 48  1  0  0  0  0
  9 10  1  0  0  0  0
  9 12  1  0  0  0  0
 10 11  1  0  0  0  0
 10 49  1  0  0  0  0
 10 50  1  0  0  0  0
 11 51  1  0  0  0  0
 11 52  1  0  0  0  0
 12 13  2  0  0  0  0
 12 17  1  0  0  0  0
 13 14  1  0  0  0  0
 13 53  1  0  0  0  0
 14 15  2  0  0  0  0
 14 54  1  0  0  0  0
 15 16  1  0  0  0  0
 15 55  1  0  0  0  0
 16 17  2  0  0  0  0
 16 18  1  0  0  0  0
 17 56  1  0  0  0  0
 18 19  1  0  0  0  0
 18 20  1  0  0  0  0
 18 21  1  0  0  0  0
 22 23  2  0  0  0  0
 22 57  1  0  0  0  0
 23 24  1  0  0  0  0
 23 30  1  0  0  0  0
 24 25  2  0  0  0  0
 24 29  1  0  0  0  0
 25 26  1  0  0  0  0
 25 58  1  0  0  0  0
 26 27  2  0  0  0  0
 26 59  1  0  0  0  0
 27 28  1  0  0  0  0
 27 60  1  0  0  0  0
 28 29  2  0  0  0  0
 28 61  1  0  0  0  0
 29 62  1  0  0  0  0
 30 31  1  0  0  0  0
 31 32  1  0  0  0  0
 31 63  1  0  0  0  0
 32 33  2  0  0  0  0
 32 34  1  0  0  0  0
 34 35  2  0  0  0  0
 34 39  1  0  0  0  0
 35 36  1  0  0  0  0
 35 64  1  0  0  0  0
 36 37  2  0  0  0  0
 36 65  1  0  0  0  0
 37 38  1  0  0  0  0
 38 39  2  0  0  0  0
 38 66  1  0  0  0  0
 39 67  1  0  0  0  0
M  CHG  1   5   1
M  END
$$$$
