# Supplementary material for: Combined computational and classical medicinal chemistry procedure to disclose novel pyrrole-based compounds as potential antituberculosis agents
Source: J Comput Aided Mol Des. 2026 Apr 6;40(1):92. doi: 10.1007/s10822-026-00794-6 (PMC13053371; doi:10.1007/s10822-026-00794-6)
Supplement: Supplementary file 3 — Supplementary Material 3 [file 10822_2026_794_MOESM3_ESM.zip › Dataset.M_SB_3-D_QSAR/mols/ValidationSet/MC3203.0.sdf]

original_14641699_entry_00001_conf_01
 OpenBabel10172509453D

 64 68  0  0  0  0  0  0  0  0999 V2000
   99.7253   20.3705   34.4729 C   0  0  0  0  0  0  0  0  0  0  0  0
   99.8433   18.8767   34.8065 C   0  0  0  0  0  0  0  0  0  0  0  0
  100.4420   18.1064   33.6859 N   0  3  0  0  0  0  0  0  0  0  0  0
   99.8041   18.1810   32.8568 H   0  0  0  0  0  0  0  0  0  0  0  0
  101.7650   18.6757   33.3272 C   0  0  0  0  0  0  0  0  0  0  0  0
  101.6499   20.1661   32.9884 C   0  0  0  0  0  0  0  0  0  0  0  0
  101.0476   20.8683   34.1141 N   0  0  0  0  0  0  0  0  0  0  0  0
  101.7143   21.9343   34.8337 C   0  0  0  0  0  0  0  0  0  0  0  0
  101.0770   22.6114   35.9006 C   0  0  0  0  0  0  0  0  0  0  0  0
  101.7222   23.6364   36.5936 C   0  0  0  0  0  0  0  0  0  0  0  0
  103.0163   24.0136   36.2499 C   0  0  0  0  0  0  0  0  0  0  0  0
  103.6856   23.3694   35.2034 C   0  0  0  0  0  0  0  0  0  0  0  0
  103.0328   22.3376   34.5016 C   0  0  0  0  0  0  0  0  0  0  0  0
  105.0926   23.7984   34.8619 C   0  0  0  0  0  0  0  0  0  0  0  0
  105.9890   22.8632   35.3465 F   0  0  0  0  0  0  0  0  0  0  0  0
  105.2273   23.8817   33.4879 F   0  0  0  0  0  0  0  0  0  0  0  0
  105.4066   25.0309   35.4087 F   0  0  0  0  0  0  0  0  0  0  0  0
  100.5169   16.6772   34.0906 C   0  0  0  0  0  0  0  0  0  0  0  0
  100.4715   15.6917   32.9454 C   0  0  0  0  0  0  0  0  0  0  0  0
   99.6364   15.7072   31.8503 C   0  0  0  0  0  0  0  0  0  0  0  0
   99.9748   14.6147   31.0599 C   0  0  0  0  0  0  0  0  0  0  0  0
   99.2214   14.2210   29.8221 C   0  0  0  0  0  0  0  0  0  0  0  0
   99.2639   14.9578   28.8556 O   0  0  0  0  0  0  0  0  0  0  0  0
   98.5576   13.0224   29.7538 N   0  0  0  0  0  0  0  0  0  0  0  0
   98.4420   12.0184   30.7801 C   0  0  0  0  0  0  0  0  0  0  0  0
   99.0083   12.1186   32.0738 C   0  0  0  0  0  0  0  0  0  0  0  0
   98.8331   11.0801   32.9936 C   0  0  0  0  0  0  0  0  0  0  0  0
   98.1226    9.9748   32.6551 N   0  0  0  0  0  0  0  0  0  0  0  0
   97.5654    9.8407   31.4258 C   0  0  0  0  0  0  0  0  0  0  0  0
   97.7152   10.8514   30.4749 C   0  0  0  0  0  0  0  0  0  0  0  0
  101.0264   13.9541   31.6369 N   0  0  0  0  0  0  0  0  0  0  0  0
  101.3093   14.6119   32.7860 C   0  0  0  0  0  0  0  0  0  0  0  0
  101.7909   12.8053   31.1847 C   0  0  0  0  0  0  0  0  0  0  0  0
  101.9781   11.6694   32.0000 C   0  0  0  0  0  0  0  0  0  0  0  0
  102.6958   10.5634   31.5347 C   0  0  0  0  0  0  0  0  0  0  0  0
  103.2317   10.5659   30.2471 C   0  0  0  0  0  0  0  0  0  0  0  0
  103.0406   11.6704   29.4173 C   0  0  0  0  0  0  0  0  0  0  0  0
  102.3205   12.7771   29.8762 C   0  0  0  0  0  0  0  0  0  0  0  0
   99.2857   20.8654   35.3561 H   0  0  0  0  0  0  0  0  0  0  0  0
   99.0307   20.5113   33.6159 H   0  0  0  0  0  0  0  0  0  0  0  0
   98.8257   18.4921   35.0440 H   0  0  0  0  0  0  0  0  0  0  0  0
  100.4738   18.7728   35.7200 H   0  0  0  0  0  0  0  0  0  0  0  0
  102.1665   18.1912   32.4174 H   0  0  0  0  0  0  0  0  0  0  0  0
  102.4852   18.5462   34.1667 H   0  0  0  0  0  0  0  0  0  0  0  0
  100.9924   20.2872   32.0990 H   0  0  0  0  0  0  0  0  0  0  0  0
  102.6342   20.5605   32.6837 H   0  0  0  0  0  0  0  0  0  0  0  0
  100.0699   22.3849   36.2099 H   0  0  0  0  0  0  0  0  0  0  0  0
  101.2125   24.1441   37.4027 H   0  0  0  0  0  0  0  0  0  0  0  0
  103.4996   24.8106   36.8020 H   0  0  0  0  0  0  0  0  0  0  0  0
  103.5808   21.8472   33.7163 H   0  0  0  0  0  0  0  0  0  0  0  0
   99.6357   16.4548   34.7352 H   0  0  0  0  0  0  0  0  0  0  0  0
  101.4261   16.4772   34.7007 H   0  0  0  0  0  0  0  0  0  0  0  0
   98.8592   16.4338   31.6706 H   0  0  0  0  0  0  0  0  0  0  0  0
   98.0858   12.7943   28.8696 H   0  0  0  0  0  0  0  0  0  0  0  0
   99.5853   12.9590   32.4129 H   0  0  0  0  0  0  0  0  0  0  0  0
   99.2662   11.1543   33.9825 H   0  0  0  0  0  0  0  0  0  0  0  0
   97.0043    8.9477   31.1848 H   0  0  0  0  0  0  0  0  0  0  0  0
   97.2615   10.7233   29.5000 H   0  0  0  0  0  0  0  0  0  0  0  0
  102.1030   14.3454   33.4722 H   0  0  0  0  0  0  0  0  0  0  0  0
  101.5459   11.6084   32.9870 H   0  0  0  0  0  0  0  0  0  0  0  0
  102.8280    9.6985   32.1719 H   0  0  0  0  0  0  0  0  0  0  0  0
  103.7859    9.7080   29.8890 H   0  0  0  0  0  0  0  0  0  0  0  0
  103.4496   11.6691   28.4151 H   0  0  0  0  0  0  0  0  0  0  0  0
  102.1938   13.6184   29.2083 H   0  0  0  0  0  0  0  0  0  0  0  0
  1  2  1  0  0  0  0
  1  7  1  0  0  0  0
  1 39  1  0  0  0  0
  1 40  1  0  0  0  0
  2  3  1  0  0  0  0
  2 41  1  0  0  0  0
  2 42  1  0  0  0  0
  3  4  1  0  0  0  0
  3  5  1  0  0  0  0
  3 18  1  0  0  0  0
  5  6  1  0  0  0  0
  5 43  1  0  0  0  0
  5 44  1  0  0  0  0
  6  7  1  0  0  0  0
  6 45  1  0  0  0  0
  6 46  1  0  0  0  0
  7  8  1  0  0  0  0
  8  9  2  0  0  0  0
  8 13  1  0  0  0  0
  9 10  1  0  0  0  0
  9 47  1  0  0  0  0
 10 11  2  0  0  0  0
 10 48  1  0  0  0  0
 11 12  1  0  0  0  0
 11 49  1  0  0  0  0
 12 13  2  0  0  0  0
 12 14  1  0  0  0  0
 13 50  1  0  0  0  0
 14 15  1  0  0  0  0
 14 16  1  0  0  0  0
 14 17  1  0  0  0  0
 18 19  1  0  0  0  0
 18 51  1  0  0  0  0
 18 52  1  0  0  0  0
 19 20  1  0  0  0  0
 19 32  2  0  0  0  0
 20 21  2  0  0  0  0
 20 53  1  0  0  0  0
 21 22  1  0  0  0  0
 21 31  1  0  0  0  0
 22 23  2  0  0  0  0
 22 24  1  0  0  0  0
 24 25  1  0  0  0  0
 24 54  1  0  0  0  0
 25 26  2  0  0  0  0
 25 30  1  0  0  0  0
 26 27  1  0  0  0  0
 26 55  1  0  0  0  0
 27 28  2  0  0  0  0
 27 56  1  0  0  0  0
 28 29  1  0  0  0  0
 29 30  2  0  0  0  0
 29 57  1  0  0  0  0
 30 58  1  0  0  0  0
 31 32  1  0  0  0  0
 31 33  1  0  0  0  0
 32 59  1  0  0  0  0
 33 34  2  0  0  0  0
 33 38  1  0  0  0  0
 34 35  1  0  0  0  0
 34 60  1  0  0  0  0
 35 36  2  0  0  0  0
 35 61  1  0  0  0  0
 36 37  1  0  0  0  0
 36 62  1  0  0  0  0
 37 38  2  0  0  0  0
 37 63  1  0  0  0  0
 38 64  1  0  0  0  0
M  CHG  1   3   1
M  END
$$$$
