# Supplementary material for: Combined computational and classical medicinal chemistry procedure to disclose novel pyrrole-based compounds as potential antituberculosis agents
Source: J Comput Aided Mol Des. 2026 Apr 6;40(1):92. doi: 10.1007/s10822-026-00794-6 (PMC13053371; doi:10.1007/s10822-026-00794-6)
Supplement: Supplementary file 3 — Supplementary Material 3 [file 10822_2026_794_MOESM3_ESM.zip › Dataset.M_SB_3-D_QSAR/mols/ValidationSet/MC3227.0.sdf]

original_14641700_entry_00001_conf_01
 OpenBabel10172509453D

 68 72  0  0  0  0  0  0  0  0999 V2000
  100.2537   19.6639   35.3655 C   0  0  0  0  0  0  0  0  0  0  0  0
   99.4662   19.1369   34.1281 C   0  0  0  0  0  0  0  0  0  0  0  0
  100.3056   18.2223   33.3108 N   0  3  0  0  0  0  0  0  0  0  0  0
   99.7807   17.9756   32.4373 H   0  0  0  0  0  0  0  0  0  0  0  0
  101.5681   18.8982   32.9186 C   0  0  0  0  0  0  0  0  0  0  0  0
  102.3256   19.3306   34.1435 C   0  0  0  0  0  0  0  0  0  0  0  0
  101.5201   20.2496   34.9358 N   0  0  0  0  0  0  0  0  0  0  0  0
  101.9573   21.5870   35.2999 C   0  0  0  0  0  0  0  0  0  0  0  0
  101.1174   22.4707   36.0217 C   0  0  0  0  0  0  0  0  0  0  0  0
  101.5469   23.7496   36.3795 C   0  0  0  0  0  0  0  0  0  0  0  0
  102.8194   24.1900   36.0336 C   0  0  0  0  0  0  0  0  0  0  0  0
  103.6851   23.3549   35.3215 C   0  0  0  0  0  0  0  0  0  0  0  0
  103.2529   22.0641   34.9607 C   0  0  0  0  0  0  0  0  0  0  0  0
  105.0623   23.8641   34.9644 C   0  0  0  0  0  0  0  0  0  0  0  0
  105.3400   24.9973   35.7074 F   0  0  0  0  0  0  0  0  0  0  0  0
  106.0027   22.8929   35.2566 F   0  0  0  0  0  0  0  0  0  0  0  0
  105.1669   24.1853   33.6218 F   0  0  0  0  0  0  0  0  0  0  0  0
  100.5229   16.9732   34.0965 C   0  0  0  0  0  0  0  0  0  0  0  0
  100.6348   15.7062   33.2790 C   0  0  0  0  0  0  0  0  0  0  0  0
  101.7956   15.0668   32.9220 C   0  0  0  0  0  0  0  0  0  0  0  0
  101.4388   13.9431   32.1872 C   0  0  0  0  0  0  0  0  0  0  0  0
  102.3644   13.0582   31.5273 N   0  0  0  0  0  0  0  0  0  0  0  0
  102.7738   13.1656   30.2275 C   0  0  0  0  0  0  0  0  0  0  0  0
  103.3544   12.2475   29.6674 O   0  0  0  0  0  0  0  0  0  0  0  0
  102.5465   14.3185   29.5440 O   0  0  0  0  0  0  0  0  0  0  0  0
  102.3232   14.3373   28.1783 C   0  0  0  0  0  0  0  0  0  0  0  0
  103.5850   14.0289   27.4260 C   0  0  0  0  0  0  0  0  0  0  0  0
  104.7551   14.7637   27.6713 C   0  0  0  0  0  0  0  0  0  0  0  0
  105.9137   14.4744   26.9480 C   0  0  0  0  0  0  0  0  0  0  0  0
  105.9059   13.4852   26.0157 N   0  0  0  0  0  0  0  0  0  0  0  0
  104.7871   12.7566   25.7584 C   0  0  0  0  0  0  0  0  0  0  0  0
  103.6046   13.0163   26.4564 C   0  0  0  0  0  0  0  0  0  0  0  0
  100.0737   13.8574   32.1290 N   0  0  0  0  0  0  0  0  0  0  0  0
   99.5982   14.9448   32.7886 C   0  0  0  0  0  0  0  0  0  0  0  0
   99.2096   12.8510   31.5312 C   0  0  0  0  0  0  0  0  0  0  0  0
   98.0323   13.1918   30.8294 C   0  0  0  0  0  0  0  0  0  0  0  0
   97.2338   12.2029   30.2450 C   0  0  0  0  0  0  0  0  0  0  0  0
   97.5943   10.8595   30.3410 C   0  0  0  0  0  0  0  0  0  0  0  0
   98.7609   10.5010   31.0135 C   0  0  0  0  0  0  0  0  0  0  0  0
   99.5647   11.4839   31.5974 C   0  0  0  0  0  0  0  0  0  0  0  0
  100.3578   18.8024   36.0432 H   0  0  0  0  0  0  0  0  0  0  0  0
   99.6500   20.4355   35.8922 H   0  0  0  0  0  0  0  0  0  0  0  0
   99.1255   20.0015   33.5148 H   0  0  0  0  0  0  0  0  0  0  0  0
   98.5631   18.5966   34.4954 H   0  0  0  0  0  0  0  0  0  0  0  0
  101.3520   19.8187   32.3405 H   0  0  0  0  0  0  0  0  0  0  0  0
  102.2064   18.2107   32.3182 H   0  0  0  0  0  0  0  0  0  0  0  0
  103.2587   19.8469   33.8258 H   0  0  0  0  0  0  0  0  0  0  0  0
  102.6622   18.4314   34.6819 H   0  0  0  0  0  0  0  0  0  0  0  0
  100.1150   22.2151   36.3164 H   0  0  0  0  0  0  0  0  0  0  0  0
  100.8848   24.4062   36.9295 H   0  0  0  0  0  0  0  0  0  0  0  0
  103.1322   25.1862   36.3223 H   0  0  0  0  0  0  0  0  0  0  0  0
  103.9580   21.4488   34.4345 H   0  0  0  0  0  0  0  0  0  0  0  0
   99.6650   16.8499   34.7962 H   0  0  0  0  0  0  0  0  0  0  0  0
  101.4458   17.0483   34.7147 H   0  0  0  0  0  0  0  0  0  0  0  0
  102.7761   15.4259   33.1762 H   0  0  0  0  0  0  0  0  0  0  0  0
  102.6996   12.2277   32.0263 H   0  0  0  0  0  0  0  0  0  0  0  0
  101.9297   15.3339   27.8766 H   0  0  0  0  0  0  0  0  0  0  0  0
  101.5593   13.5700   27.9225 H   0  0  0  0  0  0  0  0  0  0  0  0
  104.7707   15.5573   28.4084 H   0  0  0  0  0  0  0  0  0  0  0  0
  106.8186   15.0399   27.1263 H   0  0  0  0  0  0  0  0  0  0  0  0
  104.8146   11.9770   25.0092 H   0  0  0  0  0  0  0  0  0  0  0  0
  102.7152   12.4358   26.2443 H   0  0  0  0  0  0  0  0  0  0  0  0
   98.5517   15.1771   32.9354 H   0  0  0  0  0  0  0  0  0  0  0  0
   97.7296   14.2148   30.6849 H   0  0  0  0  0  0  0  0  0  0  0  0
   96.3371   12.4809   29.7063 H   0  0  0  0  0  0  0  0  0  0  0  0
   96.9753   10.0971   29.8857 H   0  0  0  0  0  0  0  0  0  0  0  0
   99.0456    9.4587   31.0819 H   0  0  0  0  0  0  0  0  0  0  0  0
  100.4582   11.1627   32.1137 H   0  0  0  0  0  0  0  0  0  0  0  0
  1  2  1  0  0  0  0
  1  7  1  0  0  0  0
  1 41  1  0  0  0  0
  1 42  1  0  0  0  0
  2  3  1  0  0  0  0
  2 43  1  0  0  0  0
  2 44  1  0  0  0  0
  3  4  1  0  0  0  0
  3  5  1  0  0  0  0
  3 18  1  0  0  0  0
  5  6  1  0  0  0  0
  5 45  1  0  0  0  0
  5 46  1  0  0  0  0
  6  7  1  0  0  0  0
  6 47  1  0  0  0  0
  6 48  1  0  0  0  0
  7  8  1  0  0  0  0
  8  9  2  0  0  0  0
  8 13  1  0  0  0  0
  9 10  1  0  0  0  0
  9 49  1  0  0  0  0
 10 11  2  0  0  0  0
 10 50  1  0  0  0  0
 11 12  1  0  0  0  0
 11 51  1  0  0  0  0
 12 13  2  0  0  0  0
 12 14  1  0  0  0  0
 13 52  1  0  0  0  0
 14 15  1  0  0  0  0
 14 16  1  0  0  0  0
 14 17  1  0  0  0  0
 18 19  1  0  0  0  0
 18 53  1  0  0  0  0
 18 54  1  0  0  0  0
 19 20  1  0  0  0  0
 19 34  2  0  0  0  0
 20 21  2  0  0  0  0
 20 55  1  0  0  0  0
 21 22  1  0  0  0  0
 21 33  1  0  0  0  0
 22 23  1  0  0  0  0
 22 56  1  0  0  0  0
 23 24  2  0  0  0  0
 23 25  1  0  0  0  0
 25 26  1  0  0  0  0
 26 27  1  0  0  0  0
 26 57  1  0  0  0  0
 26 58  1  0  0  0  0
 27 28  2  0  0  0  0
 27 32  1  0  0  0  0
 28 29  1  0  0  0  0
 28 59  1  0  0  0  0
 29 30  2  0  0  0  0
 29 60  1  0  0  0  0
 30 31  1  0  0  0  0
 31 32  2  0  0  0  0
 31 61  1  0  0  0  0
 32 62  1  0  0  0  0
 33 34  1  0  0  0  0
 33 35  1  0  0  0  0
 34 63  1  0  0  0  0
 35 36  2  0  0  0  0
 35 40  1  0  0  0  0
 36 37  1  0  0  0  0
 36 64  1  0  0  0  0
 37 38  2  0  0  0  0
 37 65  1  0  0  0  0
 38 39  1  0  0  0  0
 38 66  1  0  0  0  0
 39 40  2  0  0  0  0
 39 67  1  0  0  0  0
 40 68  1  0  0  0  0
M  CHG  1   3   1
M  END
$$$$
