# Supplementary material for: Combined computational and classical medicinal chemistry procedure to disclose novel pyrrole-based compounds as potential antituberculosis agents
Source: J Comput Aided Mol Des. 2026 Apr 6;40(1):92. doi: 10.1007/s10822-026-00794-6 (PMC13053371; doi:10.1007/s10822-026-00794-6)
Supplement: Supplementary file 3 — Supplementary Material 3 [file 10822_2026_794_MOESM3_ESM.zip › Dataset.M_SB_3-D_QSAR/mols/ValidationSet/MC3233.0.sdf]

original_14641701_entry_00001_conf_01
 OpenBabel10172509453D

 69 73  0  0  0  0  0  0  0  0999 V2000
  101.3286   19.4395   33.4816 C   0  0  0  0  0  0  0  0  0  0  0  0
  101.6701   18.0251   33.8416 C   0  0  0  0  0  0  0  0  0  0  0  0
  100.4481   17.2985   34.2748 N   0  3  0  0  0  0  0  0  0  0  0  0
  100.7215   16.3324   34.5769 H   0  0  0  0  0  0  0  0  0  0  0  0
   99.8893   17.9971   35.4130 C   0  0  0  0  0  0  0  0  0  0  0  0
   99.5444   19.4604   35.1283 C   0  0  0  0  0  0  0  0  0  0  0  0
  100.7329   20.1321   34.6205 N   0  0  0  0  0  0  0  0  0  0  0  0
  101.2376   21.3838   35.1608 C   0  0  0  0  0  0  0  0  0  0  0  0
  100.4253   22.2290   35.9568 C   0  0  0  0  0  0  0  0  0  0  0  0
  100.9186   23.4236   36.4835 C   0  0  0  0  0  0  0  0  0  0  0  0
  102.2294   23.8160   36.2377 C   0  0  0  0  0  0  0  0  0  0  0  0
  103.0702   23.0165   35.4582 C   0  0  0  0  0  0  0  0  0  0  0  0
  102.5736   21.8103   34.9271 C   0  0  0  0  0  0  0  0  0  0  0  0
  104.4903   23.4716   35.2134 C   0  0  0  0  0  0  0  0  0  0  0  0
  105.3679   22.5141   35.6894 F   0  0  0  0  0  0  0  0  0  0  0  0
  104.6946   23.6336   33.8552 F   0  0  0  0  0  0  0  0  0  0  0  0
  104.7686   24.6717   35.8447 F   0  0  0  0  0  0  0  0  0  0  0  0
   99.5401   17.1830   33.0968 C   0  0  0  0  0  0  0  0  0  0  0  0
   99.8114   16.0081   32.1846 C   0  0  0  0  0  0  0  0  0  0  0  0
  100.8270   15.9077   31.2677 C   0  0  0  0  0  0  0  0  0  0  0  0
  100.7108   14.6659   30.6558 C   0  0  0  0  0  0  0  0  0  0  0  0
  101.5139   14.2120   29.5490 N   0  0  0  0  0  0  0  0  0  0  0  0
  102.5266   13.2972   29.6292 C   0  0  0  0  0  0  0  0  0  0  0  0
  102.6721   12.5982   30.6215 O   0  0  0  0  0  0  0  0  0  0  0  0
  103.4024   13.1676   28.5974 O   0  0  0  0  0  0  0  0  0  0  0  0
  103.4634   14.0867   27.5642 C   0  0  0  0  0  0  0  0  0  0  0  0
  104.3766   13.6112   26.4720 C   0  0  0  0  0  0  0  0  0  0  0  0
  105.7574   13.8655   26.5430 C   0  0  0  0  0  0  0  0  0  0  0  0
  106.6055   13.4437   25.5155 C   0  0  0  0  0  0  0  0  0  0  0  0
  106.0837   12.7628   24.4128 C   0  0  0  0  0  0  0  0  0  0  0  0
  104.7120   12.5040   24.3354 C   0  0  0  0  0  0  0  0  0  0  0  0
  103.8588   12.9283   25.3596 C   0  0  0  0  0  0  0  0  0  0  0  0
   99.6670   13.9821   31.2194 N   0  0  0  0  0  0  0  0  0  0  0  0
   99.1221   14.8174   32.1412 C   0  0  0  0  0  0  0  0  0  0  0  0
   99.1688   12.6369   30.9746 C   0  0  0  0  0  0  0  0  0  0  0  0
   97.7920   12.3606   30.8240 C   0  0  0  0  0  0  0  0  0  0  0  0
   97.3452   11.0602   30.5655 C   0  0  0  0  0  0  0  0  0  0  0  0
   98.2581   10.0134   30.4447 C   0  0  0  0  0  0  0  0  0  0  0  0
   99.6226   10.2651   30.5721 C   0  0  0  0  0  0  0  0  0  0  0  0
  100.0760   11.5621   30.8279 C   0  0  0  0  0  0  0  0  0  0  0  0
  100.6768   19.3740   32.5969 H   0  0  0  0  0  0  0  0  0  0  0  0
  102.2592   19.9662   33.1751 H   0  0  0  0  0  0  0  0  0  0  0  0
  102.4386   18.0048   34.6471 H   0  0  0  0  0  0  0  0  0  0  0  0
  102.1031   17.5351   32.9386 H   0  0  0  0  0  0  0  0  0  0  0  0
  100.6354   18.0273   36.2320 H   0  0  0  0  0  0  0  0  0  0  0  0
   98.9689   17.4699   35.7530 H   0  0  0  0  0  0  0  0  0  0  0  0
   99.2208   19.9573   36.0698 H   0  0  0  0  0  0  0  0  0  0  0  0
   98.6693   19.5057   34.4624 H   0  0  0  0  0  0  0  0  0  0  0  0
   99.3976   22.0081   36.1842 H   0  0  0  0  0  0  0  0  0  0  0  0
  100.2765   24.0521   37.0872 H   0  0  0  0  0  0  0  0  0  0  0  0
  102.5914   24.7469   36.6572 H   0  0  0  0  0  0  0  0  0  0  0  0
  103.2608   21.2177   34.3535 H   0  0  0  0  0  0  0  0  0  0  0  0
   99.6382   18.1124   32.4907 H   0  0  0  0  0  0  0  0  0  0  0  0
   98.4774   17.1095   33.4204 H   0  0  0  0  0  0  0  0  0  0  0  0
  101.5416   16.6888   31.0843 H   0  0  0  0  0  0  0  0  0  0  0  0
  101.3902   14.6521   28.6313 H   0  0  0  0  0  0  0  0  0  0  0  0
  103.8121   15.0684   27.9563 H   0  0  0  0  0  0  0  0  0  0  0  0
  102.4445   14.2251   27.1392 H   0  0  0  0  0  0  0  0  0  0  0  0
  106.1779   14.3972   27.3878 H   0  0  0  0  0  0  0  0  0  0  0  0
  107.6668   13.6481   25.5740 H   0  0  0  0  0  0  0  0  0  0  0  0
  106.7424   12.4382   23.6180 H   0  0  0  0  0  0  0  0  0  0  0  0
  104.3098   11.9775   23.4798 H   0  0  0  0  0  0  0  0  0  0  0  0
  102.7972   12.7268   25.2861 H   0  0  0  0  0  0  0  0  0  0  0  0
   98.2781   14.5816   32.7757 H   0  0  0  0  0  0  0  0  0  0  0  0
   97.0463   13.1360   30.8619 H   0  0  0  0  0  0  0  0  0  0  0  0
   96.2869   10.8658   30.4479 H   0  0  0  0  0  0  0  0  0  0  0  0
   97.9090    9.0089   30.2423 H   0  0  0  0  0  0  0  0  0  0  0  0
  100.3327    9.4542   30.4707 H   0  0  0  0  0  0  0  0  0  0  0  0
  101.1419   11.7124   30.9243 H   0  0  0  0  0  0  0  0  0  0  0  0
  1  2  1  0  0  0  0
  1  7  1  0  0  0  0
  1 41  1  0  0  0  0
  1 42  1  0  0  0  0
  2  3  1  0  0  0  0
  2 43  1  0  0  0  0
  2 44  1  0  0  0  0
  3  4  1  0  0  0  0
  3  5  1  0  0  0  0
  3 18  1  0  0  0  0
  5  6  1  0  0  0  0
  5 45  1  0  0  0  0
  5 46  1  0  0  0  0
  6  7  1  0  0  0  0
  6 47  1  0  0  0  0
  6 48  1  0  0  0  0
  7  8  1  0  0  0  0
  8  9  2  0  0  0  0
  8 13  1  0  0  0  0
  9 10  1  0  0  0  0
  9 49  1  0  0  0  0
 10 11  2  0  0  0  0
 10 50  1  0  0  0  0
 11 12  1  0  0  0  0
 11 51  1  0  0  0  0
 12 13  2  0  0  0  0
 12 14  1  0  0  0  0
 13 52  1  0  0  0  0
 14 15  1  0  0  0  0
 14 16  1  0  0  0  0
 14 17  1  0  0  0  0
 18 19  1  0  0  0  0
 18 53  1  0  0  0  0
 18 54  1  0  0  0  0
 19 20  1  0  0  0  0
 19 34  2  0  0  0  0
 20 21  2  0  0  0  0
 20 55  1  0  0  0  0
 21 22  1  0  0  0  0
 21 33  1  0  0  0  0
 22 23  1  0  0  0  0
 22 56  1  0  0  0  0
 23 24  2  0  0  0  0
 23 25  1  0  0  0  0
 25 26  1  0  0  0  0
 26 27  1  0  0  0  0
 26 57  1  0  0  0  0
 26 58  1  0  0  0  0
 27 28  2  0  0  0  0
 27 32  1  0  0  0  0
 28 29  1  0  0  0  0
 28 59  1  0  0  0  0
 29 30  2  0  0  0  0
 29 60  1  0  0  0  0
 30 31  1  0  0  0  0
 30 61  1  0  0  0  0
 31 32  2  0  0  0  0
 31 62  1  0  0  0  0
 32 63  1  0  0  0  0
 33 34  1  0  0  0  0
 33 35  1  0  0  0  0
 34 64  1  0  0  0  0
 35 36  2  0  0  0  0
 35 40  1  0  0  0  0
 36 37  1  0  0  0  0
 36 65  1  0  0  0  0
 37 38  2  0  0  0  0
 37 66  1  0  0  0  0
 38 39  1  0  0  0  0
 38 67  1  0  0  0  0
 39 40  2  0  0  0  0
 39 68  1  0  0  0  0
 40 69  1  0  0  0  0
M  CHG  1   3   1
M  END
$$$$
