# Supplementary material for: Combined computational and classical medicinal chemistry procedure to disclose novel pyrrole-based compounds as potential antituberculosis agents
Source: J Comput Aided Mol Des. 2026 Apr 6;40(1):92. doi: 10.1007/s10822-026-00794-6 (PMC13053371; doi:10.1007/s10822-026-00794-6)
Supplement: Supplementary file 3 — Supplementary Material 3 [file 10822_2026_794_MOESM3_ESM.zip › Dataset.M_SB_3-D_QSAR/mols/ValidationSet/MC3270.0.sdf]

original_14641702_entry_00001_conf_01
 OpenBabel10172509453D

 68 71  0  0  0  0  0  0  0  0999 V2000
  103.9873   11.7600   31.1123 C   0  0  0  0  0  0  0  0  0  0  0  0
  102.5145   11.3881   30.8835 C   0  0  0  0  0  0  0  0  0  0  0  0
  102.4216   10.4672   29.6491 C   0  0  0  0  0  0  0  0  0  0  0  0
  101.9889   10.6590   32.1381 C   0  0  0  0  0  0  0  0  0  0  0  0
  101.8122   12.5736   30.6822 O   0  0  0  0  0  0  0  0  0  0  0  0
  102.0062   13.5063   29.7080 C   0  0  0  0  0  0  0  0  0  0  0  0
  102.7561   13.2766   28.7707 O   0  0  0  0  0  0  0  0  0  0  0  0
  101.2775   14.6572   29.7450 N   0  0  0  0  0  0  0  0  0  0  0  0
  100.5560   15.0860   30.8987 C   0  0  0  0  0  0  0  0  0  0  0  0
  100.8269   16.2903   31.5074 C   0  0  0  0  0  0  0  0  0  0  0  0
  100.0943   16.3076   32.6785 C   0  0  0  0  0  0  0  0  0  0  0  0
  100.0960   17.3508   33.7755 C   0  0  0  0  0  0  0  0  0  0  0  0
   99.7933   18.7200   33.2861 N   0  3  0  0  0  0  0  0  0  0  0  0
   99.1108   18.6676   32.4948 H   0  0  0  0  0  0  0  0  0  0  0  0
   99.2007   19.5135   34.4472 C   0  0  0  0  0  0  0  0  0  0  0  0
  100.2923   19.7447   35.4946 C   0  0  0  0  0  0  0  0  0  0  0  0
  101.4288   20.4055   34.8680 N   0  0  0  0  0  0  0  0  0  0  0  0
  102.0244   19.6402   33.8492 C   0  0  0  0  0  0  0  0  0  0  0  0
  101.0076   19.3600   32.7288 C   0  0  0  0  0  0  0  0  0  0  0  0
  101.9365   21.6722   35.3143 C   0  0  0  0  0  0  0  0  0  0  0  0
  101.1423   22.5194   36.1129 C   0  0  0  0  0  0  0  0  0  0  0  0
  101.6264   23.7538   36.5444 C   0  0  0  0  0  0  0  0  0  0  0  0
  102.8996   24.1777   36.1692 C   0  0  0  0  0  0  0  0  0  0  0  0
  103.7097   23.3651   35.3625 C   0  0  0  0  0  0  0  0  0  0  0  0
  103.2286   22.1067   34.9516 C   0  0  0  0  0  0  0  0  0  0  0  0
  105.0670   23.8721   34.9433 C   0  0  0  0  0  0  0  0  0  0  0  0
  106.0150   22.8965   35.1974 F   0  0  0  0  0  0  0  0  0  0  0  0
  105.0604   24.1522   33.5895 F   0  0  0  0  0  0  0  0  0  0  0  0
  105.4249   25.0184   35.6315 F   0  0  0  0  0  0  0  0  0  0  0  0
   99.3660   15.1335   32.7073 C   0  0  0  0  0  0  0  0  0  0  0  0
   99.6221   14.3856   31.6052 N   0  0  0  0  0  0  0  0  0  0  0  0
   98.9509   13.1343   31.2877 C   0  0  0  0  0  0  0  0  0  0  0  0
   99.2791   11.9429   31.9715 C   0  0  0  0  0  0  0  0  0  0  0  0
   98.6136   10.7461   31.6866 C   0  0  0  0  0  0  0  0  0  0  0  0
   97.6033   10.7156   30.7257 C   0  0  0  0  0  0  0  0  0  0  0  0
   97.2506   11.8836   30.0518 C   0  0  0  0  0  0  0  0  0  0  0  0
   97.9117   13.0824   30.3317 C   0  0  0  0  0  0  0  0  0  0  0  0
  104.6033   10.8517   31.2905 H   0  0  0  0  0  0  0  0  0  0  0  0
  104.0855   12.4293   31.9944 H   0  0  0  0  0  0  0  0  0  0  0  0
  104.3941   12.2939   30.2266 H   0  0  0  0  0  0  0  0  0  0  0  0
  103.0299    9.5497   29.8038 H   0  0  0  0  0  0  0  0  0  0  0  0
  102.7986   10.9925   28.7460 H   0  0  0  0  0  0  0  0  0  0  0  0
  101.3806   10.1416   29.4525 H   0  0  0  0  0  0  0  0  0  0  0  0
  102.5815    9.7397   32.3354 H   0  0  0  0  0  0  0  0  0  0  0  0
  100.9283   10.3568   32.0196 H   0  0  0  0  0  0  0  0  0  0  0  0
  102.0612   11.3215   33.0278 H   0  0  0  0  0  0  0  0  0  0  0  0
  101.4309   15.3353   28.9840 H   0  0  0  0  0  0  0  0  0  0  0  0
  101.5399   17.0227   31.1554 H   0  0  0  0  0  0  0  0  0  0  0  0
  101.1169   17.3099   34.2168 H   0  0  0  0  0  0  0  0  0  0  0  0
   99.3831   17.0591   34.5796 H   0  0  0  0  0  0  0  0  0  0  0  0
   98.3678   18.9548   34.9331 H   0  0  0  0  0  0  0  0  0  0  0  0
   98.8066   20.4999   34.1178 H   0  0  0  0  0  0  0  0  0  0  0  0
  100.5668   18.7904   35.9886 H   0  0  0  0  0  0  0  0  0  0  0  0
   99.8878   20.4118   36.2870 H   0  0  0  0  0  0  0  0  0  0  0  0
  102.3897   18.6662   34.2333 H   0  0  0  0  0  0  0  0  0  0  0  0
  102.8914   20.2081   33.4461 H   0  0  0  0  0  0  0  0  0  0  0  0
  101.4752   18.7007   31.9617 H   0  0  0  0  0  0  0  0  0  0  0  0
  100.7486   20.3281   32.2445 H   0  0  0  0  0  0  0  0  0  0  0  0
  100.1517   22.2223   36.4297 H   0  0  0  0  0  0  0  0  0  0  0  0
  101.0087   24.3865   37.1689 H   0  0  0  0  0  0  0  0  0  0  0  0
  103.2528   25.1459   36.5025 H   0  0  0  0  0  0  0  0  0  0  0  0
  103.8456   21.4856   34.3185 H   0  0  0  0  0  0  0  0  0  0  0  0
   98.6742   14.8694   33.4953 H   0  0  0  0  0  0  0  0  0  0  0  0
  100.0564   11.9224   32.7211 H   0  0  0  0  0  0  0  0  0  0  0  0
   98.8811    9.8400   32.2147 H   0  0  0  0  0  0  0  0  0  0  0  0
   97.0876    9.7889   30.5091 H   0  0  0  0  0  0  0  0  0  0  0  0
   96.4570   11.8635   29.3158 H   0  0  0  0  0  0  0  0  0  0  0  0
   97.5849   13.9671   29.8084 H   0  0  0  0  0  0  0  0  0  0  0  0
  1  2  1  0  0  0  0
  1 38  1  0  0  0  0
  1 39  1  0  0  0  0
  1 40  1  0  0  0  0
  2  3  1  0  0  0  0
  2  4  1  0  0  0  0
  2  5  1  0  0  0  0
  3 41  1  0  0  0  0
  3 42  1  0  0  0  0
  3 43  1  0  0  0  0
  4 44  1  0  0  0  0
  4 45  1  0  0  0  0
  4 46  1  0  0  0  0
  5  6  1  0  0  0  0
  6  7  2  0  0  0  0
  6  8  1  0  0  0  0
  8  9  1  0  0  0  0
  8 47  1  0  0  0  0
  9 10  2  0  0  0  0
  9 31  1  0  0  0  0
 10 11  1  0  0  0  0
 10 48  1  0  0  0  0
 11 12  1  0  0  0  0
 11 30  2  0  0  0  0
 12 13  1  0  0  0  0
 12 49  1  0  0  0  0
 12 50  1  0  0  0  0
 13 14  1  0  0  0  0
 13 15  1  0  0  0  0
 13 19  1  0  0  0  0
 15 16  1  0  0  0  0
 15 51  1  0  0  0  0
 15 52  1  0  0  0  0
 16 17  1  0  0  0  0
 16 53  1  0  0  0  0
 16 54  1  0  0  0  0
 17 18  1  0  0  0  0
 17 20  1  0  0  0  0
 18 19  1  0  0  0  0
 18 55  1  0  0  0  0
 18 56  1  0  0  0  0
 19 57  1  0  0  0  0
 19 58  1  0  0  0  0
 20 21  2  0  0  0  0
 20 25  1  0  0  0  0
 21 22  1  0  0  0  0
 21 59  1  0  0  0  0
 22 23  2  0  0  0  0
 22 60  1  0  0  0  0
 23 24  1  0  0  0  0
 23 61  1  0  0  0  0
 24 25  2  0  0  0  0
 24 26  1  0  0  0  0
 25 62  1  0  0  0  0
 26 27  1  0  0  0  0
 26 28  1  0  0  0  0
 26 29  1  0  0  0  0
 30 31  1  0  0  0  0
 30 63  1  0  0  0  0
 31 32  1  0  0  0  0
 32 33  2  0  0  0  0
 32 37  1  0  0  0  0
 33 34  1  0  0  0  0
 33 64  1  0  0  0  0
 34 35  2  0  0  0  0
 34 65  1  0  0  0  0
 35 36  1  0  0  0  0
 35 66  1  0  0  0  0
 36 37  2  0  0  0  0
 36 67  1  0  0  0  0
 37 68  1  0  0  0  0
M  CHG  1  13   1
M  END
$$$$
