# Supplementary material for: Combined computational and classical medicinal chemistry procedure to disclose novel pyrrole-based compounds as potential antituberculosis agents
Source: J Comput Aided Mol Des. 2026 Apr 6;40(1):92. doi: 10.1007/s10822-026-00794-6 (PMC13053371; doi:10.1007/s10822-026-00794-6)
Supplement: Supplementary file 3 — Supplementary Material 3 [file 10822_2026_794_MOESM3_ESM.zip › Dataset.M_SB_3-D_QSAR/mols/ValidationSet/MC3491.0.sdf]

original_14641703_entry_00001_conf_01
 OpenBabel10172509453D

 65 69  0  0  0  0  0  0  0  0999 V2000
   99.7522   20.3643   34.4778 C   0  0  0  0  0  0  0  0  0  0  0  0
   99.9040   18.8689   34.7905 C   0  0  0  0  0  0  0  0  0  0  0  0
  100.4985   18.1240   33.6507 N   0  3  0  0  0  0  0  0  0  0  0  0
   99.8457   18.1963   32.8332 H   0  0  0  0  0  0  0  0  0  0  0  0
  101.8043   18.7231   33.2774 C   0  0  0  0  0  0  0  0  0  0  0  0
  101.6553   20.2150   32.9594 C   0  0  0  0  0  0  0  0  0  0  0  0
  101.0587   20.8915   34.1036 N   0  0  0  0  0  0  0  0  0  0  0  0
  101.7171   21.9611   34.8255 C   0  0  0  0  0  0  0  0  0  0  0  0
  101.0674   22.6435   35.8816 C   0  0  0  0  0  0  0  0  0  0  0  0
  101.7047   23.6719   36.5769 C   0  0  0  0  0  0  0  0  0  0  0  0
  103.0029   24.0472   36.2464 C   0  0  0  0  0  0  0  0  0  0  0  0
  103.6842   23.3977   35.2111 C   0  0  0  0  0  0  0  0  0  0  0  0
  103.0395   22.3625   34.5069 C   0  0  0  0  0  0  0  0  0  0  0  0
  105.0951   23.8247   34.8839 C   0  0  0  0  0  0  0  0  0  0  0  0
  105.9834   22.8709   35.3470 F   0  0  0  0  0  0  0  0  0  0  0  0
  105.2340   23.9415   33.5128 F   0  0  0  0  0  0  0  0  0  0  0  0
  105.4168   25.0406   35.4623 F   0  0  0  0  0  0  0  0  0  0  0  0
  100.6074   16.6918   34.0363 C   0  0  0  0  0  0  0  0  0  0  0  0
  100.5410   15.7184   32.8817 C   0  0  0  0  0  0  0  0  0  0  0  0
   99.7080   15.7635   31.7859 C   0  0  0  0  0  0  0  0  0  0  0  0
  100.0220   14.6710   30.9855 C   0  0  0  0  0  0  0  0  0  0  0  0
   99.2609   14.3066   29.7435 C   0  0  0  0  0  0  0  0  0  0  0  0
   99.3481   15.0343   28.7731 O   0  0  0  0  0  0  0  0  0  0  0  0
   98.5403   13.1413   29.6762 N   0  0  0  0  0  0  0  0  0  0  0  0
   98.3783   12.1422   30.7012 C   0  0  0  0  0  0  0  0  0  0  0  0
   98.9981   12.1866   31.9759 C   0  0  0  0  0  0  0  0  0  0  0  0
   98.7807   11.1668   32.9093 C   0  0  0  0  0  0  0  0  0  0  0  0
   97.9504   10.0908   32.5995 C   0  0  0  0  0  0  0  0  0  0  0  0
   97.3331   10.0277   31.3523 C   0  0  0  0  0  0  0  0  0  0  0  0
   97.5453   11.0405   30.4139 C   0  0  0  0  0  0  0  0  0  0  0  0
  101.0575   13.9811   31.5574 N   0  0  0  0  0  0  0  0  0  0  0  0
  101.3540   14.6214   32.7129 C   0  0  0  0  0  0  0  0  0  0  0  0
  101.7959   12.8192   31.0950 C   0  0  0  0  0  0  0  0  0  0  0  0
  102.4172   12.7888   29.8289 C   0  0  0  0  0  0  0  0  0  0  0  0
  103.1453   11.6695   29.4143 C   0  0  0  0  0  0  0  0  0  0  0  0
  103.2747   10.5655   30.2566 C   0  0  0  0  0  0  0  0  0  0  0  0
  102.6860   10.5832   31.5206 C   0  0  0  0  0  0  0  0  0  0  0  0
  101.9600   11.7013   31.9415 C   0  0  0  0  0  0  0  0  0  0  0  0
   99.3181   20.8396   35.3744 H   0  0  0  0  0  0  0  0  0  0  0  0
   99.0408   20.5023   33.6342 H   0  0  0  0  0  0  0  0  0  0  0  0
   98.8980   18.4619   35.0399 H   0  0  0  0  0  0  0  0  0  0  0  0
  100.5516   18.7660   35.6923 H   0  0  0  0  0  0  0  0  0  0  0  0
  102.1995   18.2578   32.3550 H   0  0  0  0  0  0  0  0  0  0  0  0
  102.5408   18.5972   34.1033 H   0  0  0  0  0  0  0  0  0  0  0  0
  100.9808   20.3344   32.0826 H   0  0  0  0  0  0  0  0  0  0  0  0
  102.6267   20.6320   32.6435 H   0  0  0  0  0  0  0  0  0  0  0  0
  100.0567   22.4187   36.1801 H   0  0  0  0  0  0  0  0  0  0  0  0
  101.1857   24.1837   37.3774 H   0  0  0  0  0  0  0  0  0  0  0  0
  103.4798   24.8468   36.8003 H   0  0  0  0  0  0  0  0  0  0  0  0
  103.5965   21.8679   33.7307 H   0  0  0  0  0  0  0  0  0  0  0  0
   99.7504   16.4488   34.7057 H   0  0  0  0  0  0  0  0  0  0  0  0
  101.5382   16.4989   34.6153 H   0  0  0  0  0  0  0  0  0  0  0  0
   98.9480   16.5095   31.6125 H   0  0  0  0  0  0  0  0  0  0  0  0
   98.0553   12.9378   28.7930 H   0  0  0  0  0  0  0  0  0  0  0  0
   99.6534   12.9767   32.2921 H   0  0  0  0  0  0  0  0  0  0  0  0
   99.2603   11.2118   33.8788 H   0  0  0  0  0  0  0  0  0  0  0  0
   97.7861    9.3055   33.3261 H   0  0  0  0  0  0  0  0  0  0  0  0
   96.6883    9.1926   31.1103 H   0  0  0  0  0  0  0  0  0  0  0  0
   97.0515   10.9646   29.4531 H   0  0  0  0  0  0  0  0  0  0  0  0
  102.1404   14.3303   33.3975 H   0  0  0  0  0  0  0  0  0  0  0  0
  102.3771   13.6367   29.1625 H   0  0  0  0  0  0  0  0  0  0  0  0
  103.6183   11.6631   28.4407 H   0  0  0  0  0  0  0  0  0  0  0  0
  103.8400    9.7007   29.9337 H   0  0  0  0  0  0  0  0  0  0  0  0
  102.7933    9.7297   32.1777 H   0  0  0  0  0  0  0  0  0  0  0  0
  101.5135   11.6810   32.9263 H   0  0  0  0  0  0  0  0  0  0  0  0
  1  2  1  0  0  0  0
  1  7  1  0  0  0  0
  1 39  1  0  0  0  0
  1 40  1  0  0  0  0
  2  3  1  0  0  0  0
  2 41  1  0  0  0  0
  2 42  1  0  0  0  0
  3  4  1  0  0  0  0
  3  5  1  0  0  0  0
  3 18  1  0  0  0  0
  5  6  1  0  0  0  0
  5 43  1  0  0  0  0
  5 44  1  0  0  0  0
  6  7  1  0  0  0  0
  6 45  1  0  0  0  0
  6 46  1  0  0  0  0
  7  8  1  0  0  0  0
  8  9  2  0  0  0  0
  8 13  1  0  0  0  0
  9 10  1  0  0  0  0
  9 47  1  0  0  0  0
 10 11  2  0  0  0  0
 10 48  1  0  0  0  0
 11 12  1  0  0  0  0
 11 49  1  0  0  0  0
 12 13  2  0  0  0  0
 12 14  1  0  0  0  0
 13 50  1  0  0  0  0
 14 15  1  0  0  0  0
 14 16  1  0  0  0  0
 14 17  1  0  0  0  0
 18 19  1  0  0  0  0
 18 51  1  0  0  0  0
 18 52  1  0  0  0  0
 19 20  1  0  0  0  0
 19 32  2  0  0  0  0
 20 21  2  0  0  0  0
 20 53  1  0  0  0  0
 21 22  1  0  0  0  0
 21 31  1  0  0  0  0
 22 23  2  0  0  0  0
 22 24  1  0  0  0  0
 24 25  1  0  0  0  0
 24 54  1  0  0  0  0
 25 26  2  0  0  0  0
 25 30  1  0  0  0  0
 26 27  1  0  0  0  0
 26 55  1  0  0  0  0
 27 28  2  0  0  0  0
 27 56  1  0  0  0  0
 28 29  1  0  0  0  0
 28 57  1  0  0  0  0
 29 30  2  0  0  0  0
 29 58  1  0  0  0  0
 30 59  1  0  0  0  0
 31 32  1  0  0  0  0
 31 33  1  0  0  0  0
 32 60  1  0  0  0  0
 33 34  2  0  0  0  0
 33 38  1  0  0  0  0
 34 35  1  0  0  0  0
 34 61  1  0  0  0  0
 35 36  2  0  0  0  0
 35 62  1  0  0  0  0
 36 37  1  0  0  0  0
 36 63  1  0  0  0  0
 37 38  2  0  0  0  0
 37 64  1  0  0  0  0
 38 65  1  0  0  0  0
M  CHG  1   3   1
M  END
$$$$
