# Supplementary material for: Combined computational and classical medicinal chemistry procedure to disclose novel pyrrole-based compounds as potential antituberculosis agents
Source: J Comput Aided Mol Des. 2026 Apr 6;40(1):92. doi: 10.1007/s10822-026-00794-6 (PMC13053371; doi:10.1007/s10822-026-00794-6)
Supplement: Supplementary file 3 — Supplementary Material 3 [file 10822_2026_794_MOESM3_ESM.zip › Dataset.M_SB_3-D_QSAR/mols/ValidationSet/MC3492.0.sdf]

original_14641704_entry_00001_conf_01
 OpenBabel10172509453D

 68 72  0  0  0  0  0  0  0  0999 V2000
  103.3026   13.8850   28.3867 C   0  0  0  0  0  0  0  0  0  0  0  0
  104.1736   13.7457   27.1616 C   0  0  0  0  0  0  0  0  0  0  0  0
  103.7030   13.0798   26.0168 C   0  0  0  0  0  0  0  0  0  0  0  0
  104.5172   12.9615   24.8848 C   0  0  0  0  0  0  0  0  0  0  0  0
  105.8054   13.5033   24.8865 C   0  0  0  0  0  0  0  0  0  0  0  0
  106.2837   14.1631   26.0207 C   0  0  0  0  0  0  0  0  0  0  0  0
  105.4743   14.2841   27.1537 C   0  0  0  0  0  0  0  0  0  0  0  0
  103.2358   12.6130   29.0877 N   0  0  0  0  0  0  0  0  0  0  0  0
  102.4442   12.3815   30.1789 C   0  0  0  0  0  0  0  0  0  0  0  0
  102.4692   11.2841   30.7123 O   0  0  0  0  0  0  0  0  0  0  0  0
  101.5801   13.4698   30.7539 C   0  0  0  0  0  0  0  0  0  0  0  0
  102.0686   14.7192   31.1122 C   0  0  0  0  0  0  0  0  0  0  0  0
  101.0197   15.4538   31.6448 C   0  0  0  0  0  0  0  0  0  0  0  0
  100.8750   16.8911   32.1568 C   0  0  0  0  0  0  0  0  0  0  0  0
  100.8400   17.2426   33.6182 N   0  3  0  0  0  0  0  0  0  0  0  0
  100.5620   16.3807   34.1474 H   0  0  0  0  0  0  0  0  0  0  0  0
  102.1150   17.7054   34.2079 C   0  0  0  0  0  0  0  0  0  0  0  0
  102.5274   18.9926   33.5744 C   0  0  0  0  0  0  0  0  0  0  0  0
  101.5287   20.0244   33.7783 N   0  0  0  0  0  0  0  0  0  0  0  0
  100.2198   19.6670   33.2505 C   0  0  0  0  0  0  0  0  0  0  0  0
   99.7729   18.2680   33.8094 C   0  0  0  0  0  0  0  0  0  0  0  0
  101.8284   21.2921   34.4081 C   0  0  0  0  0  0  0  0  0  0  0  0
  100.8094   22.0562   35.0268 C   0  0  0  0  0  0  0  0  0  0  0  0
  101.0920   23.2748   35.6416 C   0  0  0  0  0  0  0  0  0  0  0  0
  102.3911   23.7697   35.6552 C   0  0  0  0  0  0  0  0  0  0  0  0
  103.4295   23.0478   35.0543 C   0  0  0  0  0  0  0  0  0  0  0  0
  103.1449   21.8124   34.4380 C   0  0  0  0  0  0  0  0  0  0  0  0
  104.8245   23.6220   35.0832 C   0  0  0  0  0  0  0  0  0  0  0  0
  105.7160   22.6413   35.4793 F   0  0  0  0  0  0  0  0  0  0  0  0
  105.1685   24.0581   33.8164 F   0  0  0  0  0  0  0  0  0  0  0  0
  104.9273   24.6888   35.9588 F   0  0  0  0  0  0  0  0  0  0  0  0
   99.9271   14.6094   31.5934 C   0  0  0  0  0  0  0  0  0  0  0  0
  100.2481   13.4138   31.0471 N   0  0  0  0  0  0  0  0  0  0  0  0
   99.2641   12.3712   30.8184 C   0  0  0  0  0  0  0  0  0  0  0  0
   99.6036   11.0198   31.0432 C   0  0  0  0  0  0  0  0  0  0  0  0
   98.6657   10.0022   30.8451 C   0  0  0  0  0  0  0  0  0  0  0  0
   97.3692   10.3147   30.4368 C   0  0  0  0  0  0  0  0  0  0  0  0
   97.0064   11.6463   30.2346 C   0  0  0  0  0  0  0  0  0  0  0  0
   97.9422   12.6673   30.4271 C   0  0  0  0  0  0  0  0  0  0  0  0
  102.2806   14.1829   28.0688 H   0  0  0  0  0  0  0  0  0  0  0  0
  103.6925   14.6899   29.0463 H   0  0  0  0  0  0  0  0  0  0  0  0
  102.7071   12.6557   25.9964 H   0  0  0  0  0  0  0  0  0  0  0  0
  104.1492   12.4502   24.0049 H   0  0  0  0  0  0  0  0  0  0  0  0
  106.4336   13.4114   24.0099 H   0  0  0  0  0  0  0  0  0  0  0  0
  107.2822   14.5816   26.0226 H   0  0  0  0  0  0  0  0  0  0  0  0
  105.8641   14.7971   28.0239 H   0  0  0  0  0  0  0  0  0  0  0  0
  103.8442   11.8700   28.7253 H   0  0  0  0  0  0  0  0  0  0  0  0
  103.0776   15.0119   30.9632 H   0  0  0  0  0  0  0  0  0  0  0  0
   99.9499   17.3111   31.6996 H   0  0  0  0  0  0  0  0  0  0  0  0
  101.7169   17.4162   31.6499 H   0  0  0  0  0  0  0  0  0  0  0  0
  102.9098   16.9373   34.0757 H   0  0  0  0  0  0  0  0  0  0  0  0
  101.9512   17.9751   35.2630 H   0  0  0  0  0  0  0  0  0  0  0  0
  102.7711   18.8021   32.5141 H   0  0  0  0  0  0  0  0  0  0  0  0
  103.4815   19.3267   34.0410 H   0  0  0  0  0  0  0  0  0  0  0  0
  100.1971   19.5662   32.1506 H   0  0  0  0  0  0  0  0  0  0  0  0
   99.4766   20.4410   33.5424 H   0  0  0  0  0  0  0  0  0  0  0  0
   98.8553   17.9594   33.2559 H   0  0  0  0  0  0  0  0  0  0  0  0
   99.5112   18.3593   34.8881 H   0  0  0  0  0  0  0  0  0  0  0  0
   99.7845   21.7248   35.0726 H   0  0  0  0  0  0  0  0  0  0  0  0
  100.2965   23.8373   36.1142 H   0  0  0  0  0  0  0  0  0  0  0  0
  102.5886   24.7198   36.1367 H   0  0  0  0  0  0  0  0  0  0  0  0
  103.9559   21.2825   33.9681 H   0  0  0  0  0  0  0  0  0  0  0  0
   98.9302   14.8874   31.9129 H   0  0  0  0  0  0  0  0  0  0  0  0
  100.6020   10.7448   31.3561 H   0  0  0  0  0  0  0  0  0  0  0  0
   98.9453    8.9696   31.0100 H   0  0  0  0  0  0  0  0  0  0  0  0
   96.6428    9.5263   30.2876 H   0  0  0  0  0  0  0  0  0  0  0  0
   95.9947   11.8899   29.9367 H   0  0  0  0  0  0  0  0  0  0  0  0
   97.6078   13.6851   30.3008 H   0  0  0  0  0  0  0  0  0  0  0  0
  1  2  1  0  0  0  0
  1  8  1  0  0  0  0
  1 40  1  0  0  0  0
  1 41  1  0  0  0  0
  2  3  2  0  0  0  0
  2  7  1  0  0  0  0
  3  4  1  0  0  0  0
  3 42  1  0  0  0  0
  4  5  2  0  0  0  0
  4 43  1  0  0  0  0
  5  6  1  0  0  0  0
  5 44  1  0  0  0  0
  6  7  2  0  0  0  0
  6 45  1  0  0  0  0
  7 46  1  0  0  0  0
  8  9  1  0  0  0  0
  8 47  1  0  0  0  0
  9 10  2  0  0  0  0
  9 11  1  0  0  0  0
 11 12  2  0  0  0  0
 11 33  1  0  0  0  0
 12 13  1  0  0  0  0
 12 48  1  0  0  0  0
 13 14  1  0  0  0  0
 13 32  2  0  0  0  0
 14 15  1  0  0  0  0
 14 49  1  0  0  0  0
 14 50  1  0  0  0  0
 15 16  1  0  0  0  0
 15 17  1  0  0  0  0
 15 21  1  0  0  0  0
 17 18  1  0  0  0  0
 17 51  1  0  0  0  0
 17 52  1  0  0  0  0
 18 19  1  0  0  0  0
 18 53  1  0  0  0  0
 18 54  1  0  0  0  0
 19 20  1  0  0  0  0
 19 22  1  0  0  0  0
 20 21  1  0  0  0  0
 20 55  1  0  0  0  0
 20 56  1  0  0  0  0
 21 57  1  0  0  0  0
 21 58  1  0  0  0  0
 22 23  2  0  0  0  0
 22 27  1  0  0  0  0
 23 24  1  0  0  0  0
 23 59  1  0  0  0  0
 24 25  2  0  0  0  0
 24 60  1  0  0  0  0
 25 26  1  0  0  0  0
 25 61  1  0  0  0  0
 26 27  2  0  0  0  0
 26 28  1  0  0  0  0
 27 62  1  0  0  0  0
 28 29  1  0  0  0  0
 28 30  1  0  0  0  0
 28 31  1  0  0  0  0
 32 33  1  0  0  0  0
 32 63  1  0  0  0  0
 33 34  1  0  0  0  0
 34 35  2  0  0  0  0
 34 39  1  0  0  0  0
 35 36  1  0  0  0  0
 35 64  1  0  0  0  0
 36 37  2  0  0  0  0
 36 65  1  0  0  0  0
 37 38  1  0  0  0  0
 37 66  1  0  0  0  0
 38 39  2  0  0  0  0
 38 67  1  0  0  0  0
 39 68  1  0  0  0  0
M  CHG  1  15   1
M  END
$$$$
