# Supplementary material for: Combined computational and classical medicinal chemistry procedure to disclose novel pyrrole-based compounds as potential antituberculosis agents
Source: J Comput Aided Mol Des. 2026 Apr 6;40(1):92. doi: 10.1007/s10822-026-00794-6 (PMC13053371; doi:10.1007/s10822-026-00794-6)
Supplement: Supplementary file 3 — Supplementary Material 3 [file 10822_2026_794_MOESM3_ESM.zip › Dataset.M_SB_3-D_QSAR/mols/ValidationSet/MC3494.0.sdf]

original_14641705_entry_00001_conf_01
 OpenBabel10172509453D

 71 75  0  0  0  0  0  0  0  0999 V2000
  105.2976   13.8151   25.5246 C   0  0  0  0  0  0  0  0  0  0  0  0
  104.0861   12.9630   25.7576 C   0  0  0  0  0  0  0  0  0  0  0  0
  103.1388   13.6158   26.7777 C   0  0  0  0  0  0  0  0  0  0  0  0
  103.8496   13.9271   28.1191 C   0  0  0  0  0  0  0  0  0  0  0  0
  105.0934   14.8067   27.8359 C   0  0  0  0  0  0  0  0  0  0  0  0
  106.0424   14.1449   26.8250 C   0  0  0  0  0  0  0  0  0  0  0  0
  102.9288   14.5393   29.0797 N   0  0  0  0  0  0  0  0  0  0  0  0
  102.0678   13.8049   29.8457 C   0  0  0  0  0  0  0  0  0  0  0  0
  101.8955   12.6212   29.5886 O   0  0  0  0  0  0  0  0  0  0  0  0
  101.1991   14.4242   30.8974 C   0  0  0  0  0  0  0  0  0  0  0  0
  101.5892   15.5821   31.5533 C   0  0  0  0  0  0  0  0  0  0  0  0
  100.6469   15.8313   32.5305 C   0  0  0  0  0  0  0  0  0  0  0  0
  100.5991   16.9439   33.5542 C   0  0  0  0  0  0  0  0  0  0  0  0
  100.1647   18.2535   33.0094 N   0  3  0  0  0  0  0  0  0  0  0  0
   99.5690   18.0885   32.1629 H   0  0  0  0  0  0  0  0  0  0  0  0
   99.4102   19.0332   34.0252 C   0  0  0  0  0  0  0  0  0  0  0  0
  100.3119   19.4319   35.2210 C   0  0  0  0  0  0  0  0  0  0  0  0
  101.4736   20.1450   34.6975 N   0  0  0  0  0  0  0  0  0  0  0  0
  102.2615   19.3765   33.7388 C   0  0  0  0  0  0  0  0  0  0  0  0
  101.3520   19.0269   32.5731 C   0  0  0  0  0  0  0  0  0  0  0  0
  101.8354   21.4834   35.1182 C   0  0  0  0  0  0  0  0  0  0  0  0
  100.8953   22.3393   35.7409 C   0  0  0  0  0  0  0  0  0  0  0  0
  101.2489   23.6266   36.1470 C   0  0  0  0  0  0  0  0  0  0  0  0
  102.5408   24.1002   35.9429 C   0  0  0  0  0  0  0  0  0  0  0  0
  103.5015   23.2896   35.3281 C   0  0  0  0  0  0  0  0  0  0  0  0
  103.1456   21.9892   34.9215 C   0  0  0  0  0  0  0  0  0  0  0  0
  104.8924   23.8379   35.1156 C   0  0  0  0  0  0  0  0  0  0  0  0
  105.8228   22.8549   35.4009 F   0  0  0  0  0  0  0  0  0  0  0  0
  105.0372   24.2256   33.7959 F   0  0  0  0  0  0  0  0  0  0  0  0
  105.1482   24.9318   35.9244 F   0  0  0  0  0  0  0  0  0  0  0  0
   99.7091   14.8283   32.4346 C   0  0  0  0  0  0  0  0  0  0  0  0
  100.0206   13.9774   31.4292 N   0  0  0  0  0  0  0  0  0  0  0  0
   99.1616   12.8787   31.0386 C   0  0  0  0  0  0  0  0  0  0  0  0
   97.8529   13.1137   30.5840 C   0  0  0  0  0  0  0  0  0  0  0  0
   97.0119   12.0535   30.2349 C   0  0  0  0  0  0  0  0  0  0  0  0
   97.4641   10.7381   30.3451 C   0  0  0  0  0  0  0  0  0  0  0  0
   98.7529   10.4828   30.8163 C   0  0  0  0  0  0  0  0  0  0  0  0
   99.5943   11.5426   31.1695 C   0  0  0  0  0  0  0  0  0  0  0  0
  104.9822   14.7553   25.0234 H   0  0  0  0  0  0  0  0  0  0  0  0
  105.9817   13.2689   24.8380 H   0  0  0  0  0  0  0  0  0  0  0  0
  104.3978   11.9627   26.1271 H   0  0  0  0  0  0  0  0  0  0  0  0
  103.5675   12.8190   24.7875 H   0  0  0  0  0  0  0  0  0  0  0  0
  102.2985   12.9132   26.9745 H   0  0  0  0  0  0  0  0  0  0  0  0
  102.7053   14.5486   26.3566 H   0  0  0  0  0  0  0  0  0  0  0  0
  104.1844   12.9571   28.5500 H   0  0  0  0  0  0  0  0  0  0  0  0
  105.6501   14.9476   28.7890 H   0  0  0  0  0  0  0  0  0  0  0  0
  104.8016   15.8144   27.4762 H   0  0  0  0  0  0  0  0  0  0  0  0
  106.4576   13.2106   27.2601 H   0  0  0  0  0  0  0  0  0  0  0  0
  106.8895   14.8191   26.6050 H   0  0  0  0  0  0  0  0  0  0  0  0
  102.8460   15.5632   29.0892 H   0  0  0  0  0  0  0  0  0  0  0  0
  102.4892   16.1495   31.3574 H   0  0  0  0  0  0  0  0  0  0  0  0
  101.6345   17.0237   33.9554 H   0  0  0  0  0  0  0  0  0  0  0  0
   99.9366   16.6423   34.3969 H   0  0  0  0  0  0  0  0  0  0  0  0
   98.5512   18.4395   34.4135 H   0  0  0  0  0  0  0  0  0  0  0  0
   99.0016   19.9692   33.5930 H   0  0  0  0  0  0  0  0  0  0  0  0
  100.5648   18.5462   35.8282 H   0  0  0  0  0  0  0  0  0  0  0  0
   99.7473   20.1107   35.8974 H   0  0  0  0  0  0  0  0  0  0  0  0
  102.6674   18.4339   34.1450 H   0  0  0  0  0  0  0  0  0  0  0  0
  103.1126   19.9959   33.3803 H   0  0  0  0  0  0  0  0  0  0  0  0
  101.9421   18.4412   31.8306 H   0  0  0  0  0  0  0  0  0  0  0  0
  101.0392   19.9806   32.0910 H   0  0  0  0  0  0  0  0  0  0  0  0
   99.8830   22.0344   35.9488 H   0  0  0  0  0  0  0  0  0  0  0  0
  100.5148   24.2609   36.6273 H   0  0  0  0  0  0  0  0  0  0  0  0
  102.7938   25.1031   36.2648 H   0  0  0  0  0  0  0  0  0  0  0  0
  103.8992   21.3964   34.4328 H   0  0  0  0  0  0  0  0  0  0  0  0
   98.8268   14.7552   33.0576 H   0  0  0  0  0  0  0  0  0  0  0  0
   97.4768   14.1206   30.5236 H   0  0  0  0  0  0  0  0  0  0  0  0
   96.0071   12.2532   29.8851 H   0  0  0  0  0  0  0  0  0  0  0  0
   96.8128    9.9168   30.0751 H   0  0  0  0  0  0  0  0  0  0  0  0
   99.1008    9.4622   30.9102 H   0  0  0  0  0  0  0  0  0  0  0  0
  100.5882   11.3139   31.5294 H   0  0  0  0  0  0  0  0  0  0  0  0
  1  2  1  0  0  0  0
  1  6  1  0  0  0  0
  1 39  1  0  0  0  0
  1 40  1  0  0  0  0
  2  3  1  0  0  0  0
  2 41  1  0  0  0  0
  2 42  1  0  0  0  0
  3  4  1  0  0  0  0
  3 43  1  0  0  0  0
  3 44  1  0  0  0  0
  4  5  1  0  0  0  0
  4  7  1  0  0  0  0
  4 45  1  0  0  0  0
  5  6  1  0  0  0  0
  5 46  1  0  0  0  0
  5 47  1  0  0  0  0
  6 48  1  0  0  0  0
  6 49  1  0  0  0  0
  7  8  1  0  0  0  0
  7 50  1  0  0  0  0
  8  9  2  0  0  0  0
  8 10  1  0  0  0  0
 10 11  2  0  0  0  0
 10 32  1  0  0  0  0
 11 12  1  0  0  0  0
 11 51  1  0  0  0  0
 12 13  1  0  0  0  0
 12 31  2  0  0  0  0
 13 14  1  0  0  0  0
 13 52  1  0  0  0  0
 13 53  1  0  0  0  0
 14 15  1  0  0  0  0
 14 16  1  0  0  0  0
 14 20  1  0  0  0  0
 16 17  1  0  0  0  0
 16 54  1  0  0  0  0
 16 55  1  0  0  0  0
 17 18  1  0  0  0  0
 17 56  1  0  0  0  0
 17 57  1  0  0  0  0
 18 19  1  0  0  0  0
 18 21  1  0  0  0  0
 19 20  1  0  0  0  0
 19 58  1  0  0  0  0
 19 59  1  0  0  0  0
 20 60  1  0  0  0  0
 20 61  1  0  0  0  0
 21 22  2  0  0  0  0
 21 26  1  0  0  0  0
 22 23  1  0  0  0  0
 22 62  1  0  0  0  0
 23 24  2  0  0  0  0
 23 63  1  0  0  0  0
 24 25  1  0  0  0  0
 24 64  1  0  0  0  0
 25 26  2  0  0  0  0
 25 27  1  0  0  0  0
 26 65  1  0  0  0  0
 27 28  1  0  0  0  0
 27 29  1  0  0  0  0
 27 30  1  0  0  0  0
 31 32  1  0  0  0  0
 31 66  1  0  0  0  0
 32 33  1  0  0  0  0
 33 34  2  0  0  0  0
 33 38  1  0  0  0  0
 34 35  1  0  0  0  0
 34 67  1  0  0  0  0
 35 36  2  0  0  0  0
 35 68  1  0  0  0  0
 36 37  1  0  0  0  0
 36 69  1  0  0  0  0
 37 38  2  0  0  0  0
 37 70  1  0  0  0  0
 38 71  1  0  0  0  0
M  CHG  1  14   1
M  END
$$$$
