# Supplementary material for: Combined computational and classical medicinal chemistry procedure to disclose novel pyrrole-based compounds as potential antituberculosis agents
Source: J Comput Aided Mol Des. 2026 Apr 6;40(1):92. doi: 10.1007/s10822-026-00794-6 (PMC13053371; doi:10.1007/s10822-026-00794-6)
Supplement: Supplementary file 3 — Supplementary Material 3 [file 10822_2026_794_MOESM3_ESM.zip › Dataset.M_SB_3-D_QSAR/mols/ValidationSet/MC3504.0.sdf]

original_14641706_entry_00001_conf_01
 OpenBabel10172509453D

 74 78  0  0  0  0  0  0  0  0999 V2000
   97.7216   10.4530   32.2482 C   0  0  0  0  0  0  0  0  0  0  0  0
   97.5592    9.6720   31.1725 C   0  0  0  0  0  0  0  0  0  0  0  0
   97.3086   10.6543   30.0163 C   0  0  0  0  0  0  0  0  0  0  0  0
   96.9342   12.0463   30.5306 C   0  0  0  0  0  0  0  0  0  0  0  0
   98.1015   13.0002   30.8710 C   0  0  0  0  0  0  0  0  0  0  0  0
   99.2738   12.3863   31.6742 C   0  0  0  0  0  0  0  0  0  0  0  0
   98.9383   11.2883   32.6880 C   0  0  0  0  0  0  0  0  0  0  0  0
   98.6152   13.6186   29.6492 N   0  0  0  0  0  0  0  0  0  0  0  0
   99.4804   14.6749   29.6395 C   0  0  0  0  0  0  0  0  0  0  0  0
   99.6379   15.3240   28.6154 O   0  0  0  0  0  0  0  0  0  0  0  0
  100.1909   15.1266   30.8717 C   0  0  0  0  0  0  0  0  0  0  0  0
   99.7905   16.2619   31.5562 C   0  0  0  0  0  0  0  0  0  0  0  0
  100.5779   16.3520   32.6828 C   0  0  0  0  0  0  0  0  0  0  0  0
  100.5179   17.3906   33.7789 C   0  0  0  0  0  0  0  0  0  0  0  0
  100.0536   18.7301   33.3322 N   0  3  0  0  0  0  0  0  0  0  0  0
   99.3261   18.5942   32.5893 H   0  0  0  0  0  0  0  0  0  0  0  0
   99.4729   19.5373   34.4338 C   0  0  0  0  0  0  0  0  0  0  0  0
  100.5259   19.8565   35.5005 C   0  0  0  0  0  0  0  0  0  0  0  0
  101.6562   20.5303   34.8723 N   0  0  0  0  0  0  0  0  0  0  0  0
  102.2683   19.7645   33.7931 C   0  0  0  0  0  0  0  0  0  0  0  0
  101.2054   19.4502   32.7313 C   0  0  0  0  0  0  0  0  0  0  0  0
  102.1452   21.8251   35.3022 C   0  0  0  0  0  0  0  0  0  0  0  0
  101.3692   22.6640   36.1379 C   0  0  0  0  0  0  0  0  0  0  0  0
  101.8401   23.9120   36.5470 C   0  0  0  0  0  0  0  0  0  0  0  0
  103.0932   24.3595   36.1420 C   0  0  0  0  0  0  0  0  0  0  0  0
  103.8957   23.5626   35.3181 C   0  0  0  0  0  0  0  0  0  0  0  0
  103.4189   22.3041   34.9024 C   0  0  0  0  0  0  0  0  0  0  0  0
  105.2529   24.0775   34.9023 C   0  0  0  0  0  0  0  0  0  0  0  0
  106.2077   23.1078   35.1491 F   0  0  0  0  0  0  0  0  0  0  0  0
  105.2413   24.3640   33.5493 F   0  0  0  0  0  0  0  0  0  0  0  0
  105.6057   25.2254   35.5907 F   0  0  0  0  0  0  0  0  0  0  0  0
  101.4334   15.2714   32.6521 C   0  0  0  0  0  0  0  0  0  0  0  0
  101.2273   14.5314   31.5365 N   0  0  0  0  0  0  0  0  0  0  0  0
  102.0527   13.3910   31.1817 C   0  0  0  0  0  0  0  0  0  0  0  0
  102.6348   13.3000   29.8990 C   0  0  0  0  0  0  0  0  0  0  0  0
  103.4113   12.1936   29.5421 C   0  0  0  0  0  0  0  0  0  0  0  0
  103.6081   11.1528   30.4499 C   0  0  0  0  0  0  0  0  0  0  0  0
  103.0221   11.2128   31.7141 C   0  0  0  0  0  0  0  0  0  0  0  0
  102.2464   12.3175   32.0766 C   0  0  0  0  0  0  0  0  0  0  0  0
   97.4407    9.7575   33.0696 H   0  0  0  0  0  0  0  0  0  0  0  0
   96.8643   11.1466   32.1031 H   0  0  0  0  0  0  0  0  0  0  0  0
   96.7041    8.9623   31.2300 H   0  0  0  0  0  0  0  0  0  0  0  0
   98.4629    9.0721   30.9273 H   0  0  0  0  0  0  0  0  0  0  0  0
   96.4047   10.2560   29.5047 H   0  0  0  0  0  0  0  0  0  0  0  0
   98.1299   10.6867   29.2689 H   0  0  0  0  0  0  0  0  0  0  0  0
   96.2731   11.9181   31.4166 H   0  0  0  0  0  0  0  0  0  0  0  0
   96.3070   12.5670   29.7726 H   0  0  0  0  0  0  0  0  0  0  0  0
   97.6126   13.7943   31.4800 H   0  0  0  0  0  0  0  0  0  0  0  0
   99.7695   13.2206   32.2131 H   0  0  0  0  0  0  0  0  0  0  0  0
  100.0340   11.9675   30.9777 H   0  0  0  0  0  0  0  0  0  0  0  0
   98.8620   11.6760   33.7263 H   0  0  0  0  0  0  0  0  0  0  0  0
   99.7920   10.5754   32.6588 H   0  0  0  0  0  0  0  0  0  0  0  0
   98.3205   13.2155   28.7506 H   0  0  0  0  0  0  0  0  0  0  0  0
   98.9791   16.9212   31.2777 H   0  0  0  0  0  0  0  0  0  0  0  0
  101.5571   17.4962   34.1669 H   0  0  0  0  0  0  0  0  0  0  0  0
   99.8957   17.0039   34.6168 H   0  0  0  0  0  0  0  0  0  0  0  0
   98.6292   18.9861   34.9085 H   0  0  0  0  0  0  0  0  0  0  0  0
   99.1063   20.5112   34.0594 H   0  0  0  0  0  0  0  0  0  0  0  0
  100.7853   18.9008   35.9873 H   0  0  0  0  0  0  0  0  0  0  0  0
  100.0818   20.5263   36.2694 H   0  0  0  0  0  0  0  0  0  0  0  0
  102.7528   18.8299   34.1228 H   0  0  0  0  0  0  0  0  0  0  0  0
  103.0747   20.3746   33.3296 H   0  0  0  0  0  0  0  0  0  0  0  0
  101.6731   18.8346   31.9285 H   0  0  0  0  0  0  0  0  0  0  0  0
  100.8697   20.4116   32.2811 H   0  0  0  0  0  0  0  0  0  0  0  0
  100.3823   22.3940   36.4753 H   0  0  0  0  0  0  0  0  0  0  0  0
  101.2258   24.5386   37.1810 H   0  0  0  0  0  0  0  0  0  0  0  0
  103.4399   25.3314   36.4719 H   0  0  0  0  0  0  0  0  0  0  0  0
  104.0668   21.7061   34.2860 H   0  0  0  0  0  0  0  0  0  0  0  0
  102.1920   15.0716   33.3975 H   0  0  0  0  0  0  0  0  0  0  0  0
  102.5061   14.0904   29.1724 H   0  0  0  0  0  0  0  0  0  0  0  0
  103.8602   12.1433   28.5584 H   0  0  0  0  0  0  0  0  0  0  0  0
  104.2076   10.2960   30.1705 H   0  0  0  0  0  0  0  0  0  0  0  0
  103.1626   10.3987   32.4134 H   0  0  0  0  0  0  0  0  0  0  0  0
  101.7846   12.3168   33.0531 H   0  0  0  0  0  0  0  0  0  0  0  0
  1  2  1  0  0  0  0
  1  7  1  0  0  0  0
  1 40  1  0  0  0  0
  1 41  1  0  0  0  0
  2  3  1  0  0  0  0
  2 42  1  0  0  0  0
  2 43  1  0  0  0  0
  3  4  1  0  0  0  0
  3 44  1  0  0  0  0
  3 45  1  0  0  0  0
  4  5  1  0  0  0  0
  4 46  1  0  0  0  0
  4 47  1  0  0  0  0
  5  6  1  0  0  0  0
  5  8  1  0  0  0  0
  5 48  1  0  0  0  0
  6  7  1  0  0  0  0
  6 49  1  0  0  0  0
  6 50  1  0  0  0  0
  7 51  1  0  0  0  0
  7 52  1  0  0  0  0
  8  9  1  0  0  0  0
  8 53  1  0  0  0  0
  9 10  2  0  0  0  0
  9 11  1  0  0  0  0
 11 12  2  0  0  0  0
 11 33  1  0  0  0  0
 12 13  1  0  0  0  0
 12 54  1  0  0  0  0
 13 14  1  0  0  0  0
 13 32  2  0  0  0  0
 14 15  1  0  0  0  0
 14 55  1  0  0  0  0
 14 56  1  0  0  0  0
 15 16  1  0  0  0  0
 15 17  1  0  0  0  0
 15 21  1  0  0  0  0
 17 18  1  0  0  0  0
 17 57  1  0  0  0  0
 17 58  1  0  0  0  0
 18 19  1  0  0  0  0
 18 59  1  0  0  0  0
 18 60  1  0  0  0  0
 19 20  1  0  0  0  0
 19 22  1  0  0  0  0
 20 21  1  0  0  0  0
 20 61  1  0  0  0  0
 20 62  1  0  0  0  0
 21 63  1  0  0  0  0
 21 64  1  0  0  0  0
 22 23  2  0  0  0  0
 22 27  1  0  0  0  0
 23 24  1  0  0  0  0
 23 65  1  0  0  0  0
 24 25  2  0  0  0  0
 24 66  1  0  0  0  0
 25 26  1  0  0  0  0
 25 67  1  0  0  0  0
 26 27  2  0  0  0  0
 26 28  1  0  0  0  0
 27 68  1  0  0  0  0
 28 29  1  0  0  0  0
 28 30  1  0  0  0  0
 28 31  1  0  0  0  0
 32 33  1  0  0  0  0
 32 69  1  0  0  0  0
 33 34  1  0  0  0  0
 34 35  2  0  0  0  0
 34 39  1  0  0  0  0
 35 36  1  0  0  0  0
 35 70  1  0  0  0  0
 36 37  2  0  0  0  0
 36 71  1  0  0  0  0
 37 38  1  0  0  0  0
 37 72  1  0  0  0  0
 38 39  2  0  0  0  0
 38 73  1  0  0  0  0
 39 74  1  0  0  0  0
M  CHG  1  15   1
M  END
$$$$
