# Supplementary material for: Combined computational and classical medicinal chemistry procedure to disclose novel pyrrole-based compounds as potential antituberculosis agents
Source: J Comput Aided Mol Des. 2026 Apr 6;40(1):92. doi: 10.1007/s10822-026-00794-6 (PMC13053371; doi:10.1007/s10822-026-00794-6)
Supplement: Supplementary file 3 — Supplementary Material 3 [file 10822_2026_794_MOESM3_ESM.zip › Dataset.M_SB_3-D_QSAR/mols/ValidationSet/MC3505.0.sdf]

original_14641707_entry_00001_conf_01
 OpenBabel10172509453D

 78 82  0  0  0  0  0  0  0  0999 V2000
  106.0177   10.8914   23.9840 C   0  0  0  0  0  0  0  0  0  0  0  0
  107.2658   11.7687   24.0825 C   0  0  0  0  0  0  0  0  0  0  0  0
  106.7779   13.1120   23.8561 C   0  0  0  0  0  0  0  0  0  0  0  0
  106.3101   13.8917   25.0866 C   0  0  0  0  0  0  0  0  0  0  0  0
  104.8698   13.6237   25.5825 C   0  0  0  0  0  0  0  0  0  0  0  0
  104.2672   12.2406   25.2489 C   0  0  0  0  0  0  0  0  0  0  0  0
  104.6607   11.6188   23.9048 C   0  0  0  0  0  0  0  0  0  0  0  0
  104.7655   13.8686   27.1023 C   0  0  0  0  0  0  0  0  0  0  0  0
  103.5368   13.4644   27.5966 O   0  0  0  0  0  0  0  0  0  0  0  0
  102.9859   14.0202   28.7083 C   0  0  0  0  0  0  0  0  0  0  0  0
  103.6460   14.7962   29.3864 O   0  0  0  0  0  0  0  0  0  0  0  0
  101.7110   13.6954   29.0661 N   0  0  0  0  0  0  0  0  0  0  0  0
  100.9336   14.3952   30.0452 C   0  0  0  0  0  0  0  0  0  0  0  0
  101.2854   15.6474   30.5280 C   0  0  0  0  0  0  0  0  0  0  0  0
  100.2805   16.0201   31.4042 C   0  0  0  0  0  0  0  0  0  0  0  0
  100.1192   17.2595   32.2506 C   0  0  0  0  0  0  0  0  0  0  0  0
  100.8900   17.2773   33.5172 N   0  3  0  0  0  0  0  0  0  0  0  0
  101.1036   16.2935   33.8089 H   0  0  0  0  0  0  0  0  0  0  0  0
  102.1515   18.0500   33.3682 C   0  0  0  0  0  0  0  0  0  0  0  0
  101.8585   19.5155   33.0210 C   0  0  0  0  0  0  0  0  0  0  0  0
  100.9922   20.0739   34.0526 N   0  0  0  0  0  0  0  0  0  0  0  0
   99.7358   19.3603   34.2277 C   0  0  0  0  0  0  0  0  0  0  0  0
  100.0375   17.8948   34.5654 C   0  0  0  0  0  0  0  0  0  0  0  0
  101.3189   21.2747   34.7873 C   0  0  0  0  0  0  0  0  0  0  0  0
  100.3523   21.9347   35.5783 C   0  0  0  0  0  0  0  0  0  0  0  0
  100.6755   23.0902   36.2920 C   0  0  0  0  0  0  0  0  0  0  0  0
  101.9668   23.6099   36.2455 C   0  0  0  0  0  0  0  0  0  0  0  0
  102.9554   22.9809   35.4793 C   0  0  0  0  0  0  0  0  0  0  0  0
  102.6252   21.8222   34.7514 C   0  0  0  0  0  0  0  0  0  0  0  0
  104.3507   23.5587   35.4643 C   0  0  0  0  0  0  0  0  0  0  0  0
  105.2464   22.6149   35.9324 F   0  0  0  0  0  0  0  0  0  0  0  0
  104.6921   23.8998   34.1679 F   0  0  0  0  0  0  0  0  0  0  0  0
  104.4519   24.6904   36.2553 F   0  0  0  0  0  0  0  0  0  0  0  0
   99.3746   14.9834   31.4351 C   0  0  0  0  0  0  0  0  0  0  0  0
   99.7740   13.9723   30.6343 N   0  0  0  0  0  0  0  0  0  0  0  0
   99.0826   12.6974   30.5861 C   0  0  0  0  0  0  0  0  0  0  0  0
   97.7038   12.6407   30.2925 C   0  0  0  0  0  0  0  0  0  0  0  0
   97.0290   11.4166   30.2656 C   0  0  0  0  0  0  0  0  0  0  0  0
   97.7121   10.2329   30.5466 C   0  0  0  0  0  0  0  0  0  0  0  0
   99.0702   10.2712   30.8628 C   0  0  0  0  0  0  0  0  0  0  0  0
   99.7503   11.4917   30.8888 C   0  0  0  0  0  0  0  0  0  0  0  0
  106.0019   10.1847   24.8428 H   0  0  0  0  0  0  0  0  0  0  0  0
  106.1333   10.2793   23.0628 H   0  0  0  0  0  0  0  0  0  0  0  0
  108.0107   11.4158   23.3351 H   0  0  0  0  0  0  0  0  0  0  0  0
  107.7097   11.5964   25.0875 H   0  0  0  0  0  0  0  0  0  0  0  0
  105.8713   12.9322   23.2366 H   0  0  0  0  0  0  0  0  0  0  0  0
  107.4968   13.6882   23.2360 H   0  0  0  0  0  0  0  0  0  0  0  0
  106.4373   14.9755   24.8686 H   0  0  0  0  0  0  0  0  0  0  0  0
  107.0002   13.6914   25.9359 H   0  0  0  0  0  0  0  0  0  0  0  0
  104.2617   14.4107   25.0811 H   0  0  0  0  0  0  0  0  0  0  0  0
  103.1623   12.3632   25.2931 H   0  0  0  0  0  0  0  0  0  0  0  0
  104.5274   11.4970   26.0351 H   0  0  0  0  0  0  0  0  0  0  0  0
  104.5915   12.3421   23.0644 H   0  0  0  0  0  0  0  0  0  0  0  0
  103.9207   10.8107   23.7137 H   0  0  0  0  0  0  0  0  0  0  0  0
  104.8683   14.9595   27.2995 H   0  0  0  0  0  0  0  0  0  0  0  0
  105.5883   13.3397   27.6330 H   0  0  0  0  0  0  0  0  0  0  0  0
  101.3054   12.8414   28.6542 H   0  0  0  0  0  0  0  0  0  0  0  0
  102.1653   16.2143   30.2554 H   0  0  0  0  0  0  0  0  0  0  0  0
   99.0293   17.3110   32.4756 H   0  0  0  0  0  0  0  0  0  0  0  0
  100.3719   18.1540   31.6368 H   0  0  0  0  0  0  0  0  0  0  0  0
  102.7675   17.6177   32.5463 H   0  0  0  0  0  0  0  0  0  0  0  0
  102.7568   18.0121   34.2971 H   0  0  0  0  0  0  0  0  0  0  0  0
  101.4046   19.5291   32.0128 H   0  0  0  0  0  0  0  0  0  0  0  0
  102.8093   20.0910   32.9836 H   0  0  0  0  0  0  0  0  0  0  0  0
   99.0693   19.4108   33.3474 H   0  0  0  0  0  0  0  0  0  0  0  0
   99.1683   19.8236   35.0647 H   0  0  0  0  0  0  0  0  0  0  0  0
   99.0722   17.3447   34.6569 H   0  0  0  0  0  0  0  0  0  0  0  0
  100.5511   17.8626   35.5529 H   0  0  0  0  0  0  0  0  0  0  0  0
   99.3330   21.5864   35.6419 H   0  0  0  0  0  0  0  0  0  0  0  0
   99.9188   23.5864   36.8861 H   0  0  0  0  0  0  0  0  0  0  0  0
  102.1986   24.5040   36.8115 H   0  0  0  0  0  0  0  0  0  0  0  0
  103.4066   21.3419   34.1861 H   0  0  0  0  0  0  0  0  0  0  0  0
   98.4945   14.9633   32.0653 H   0  0  0  0  0  0  0  0  0  0  0  0
   97.1472   13.5398   30.0657 H   0  0  0  0  0  0  0  0  0  0  0  0
   95.9738   11.3870   30.0268 H   0  0  0  0  0  0  0  0  0  0  0  0
   97.1872    9.2866   30.5272 H   0  0  0  0  0  0  0  0  0  0  0  0
   99.5973    9.3545   31.0943 H   0  0  0  0  0  0  0  0  0  0  0  0
  100.7957   11.4899   31.1620 H   0  0  0  0  0  0  0  0  0  0  0  0
  1  2  1  0  0  0  0
  1  7  1  0  0  0  0
  1 42  1  0  0  0  0
  1 43  1  0  0  0  0
  2  3  1  0  0  0  0
  2 44  1  0  0  0  0
  2 45  1  0  0  0  0
  3  4  1  0  0  0  0
  3 46  1  0  0  0  0
  3 47  1  0  0  0  0
  4  5  1  0  0  0  0
  4 48  1  0  0  0  0
  4 49  1  0  0  0  0
  5  6  1  0  0  0  0
  5  8  1  0  0  0  0
  5 50  1  0  0  0  0
  6  7  1  0  0  0  0
  6 51  1  0  0  0  0
  6 52  1  0  0  0  0
  7 53  1  0  0  0  0
  7 54  1  0  0  0  0
  8  9  1  0  0  0  0
  8 55  1  0  0  0  0
  8 56  1  0  0  0  0
  9 10  1  0  0  0  0
 10 11  2  0  0  0  0
 10 12  1  0  0  0  0
 12 13  1  0  0  0  0
 12 57  1  0  0  0  0
 13 14  2  0  0  0  0
 13 35  1  0  0  0  0
 14 15  1  0  0  0  0
 14 58  1  0  0  0  0
 15 16  1  0  0  0  0
 15 34  2  0  0  0  0
 16 17  1  0  0  0  0
 16 59  1  0  0  0  0
 16 60  1  0  0  0  0
 17 18  1  0  0  0  0
 17 19  1  0  0  0  0
 17 23  1  0  0  0  0
 19 20  1  0  0  0  0
 19 61  1  0  0  0  0
 19 62  1  0  0  0  0
 20 21  1  0  0  0  0
 20 63  1  0  0  0  0
 20 64  1  0  0  0  0
 21 22  1  0  0  0  0
 21 24  1  0  0  0  0
 22 23  1  0  0  0  0
 22 65  1  0  0  0  0
 22 66  1  0  0  0  0
 23 67  1  0  0  0  0
 23 68  1  0  0  0  0
 24 25  2  0  0  0  0
 24 29  1  0  0  0  0
 25 26  1  0  0  0  0
 25 69  1  0  0  0  0
 26 27  2  0  0  0  0
 26 70  1  0  0  0  0
 27 28  1  0  0  0  0
 27 71  1  0  0  0  0
 28 29  2  0  0  0  0
 28 30  1  0  0  0  0
 29 72  1  0  0  0  0
 30 31  1  0  0  0  0
 30 32  1  0  0  0  0
 30 33  1  0  0  0  0
 34 35  1  0  0  0  0
 34 73  1  0  0  0  0
 35 36  1  0  0  0  0
 36 37  2  0  0  0  0
 36 41  1  0  0  0  0
 37 38  1  0  0  0  0
 37 74  1  0  0  0  0
 38 39  2  0  0  0  0
 38 75  1  0  0  0  0
 39 40  1  0  0  0  0
 39 76  1  0  0  0  0
 40 41  2  0  0  0  0
 40 77  1  0  0  0  0
 41 78  1  0  0  0  0
M  CHG  1  17   1
M  END
$$$$
