# Supplementary material for: Combined computational and classical medicinal chemistry procedure to disclose novel pyrrole-based compounds as potential antituberculosis agents
Source: J Comput Aided Mol Des. 2026 Apr 6;40(1):92. doi: 10.1007/s10822-026-00794-6 (PMC13053371; doi:10.1007/s10822-026-00794-6)
Supplement: Supplementary file 3 — Supplementary Material 3 [file 10822_2026_794_MOESM3_ESM.zip › Dataset.M_SB_3-D_QSAR/mols/ValidationSet/MC3511.0.sdf]

original_14641708_entry_00001_conf_01
 OpenBabel10172509453D

 78 83  0  0  0  0  0  0  0  0999 V2000
  100.3271   20.1769   33.7638 C   0  0  0  0  0  0  0  0  0  0  0  0
  100.9496   19.4953   32.5708 C   0  0  0  0  0  0  0  0  0  0  0  0
  101.5513   18.1950   32.9676 N   0  3  0  0  0  0  0  0  0  0  0  0
  102.0263   17.7769   32.1317 H   0  0  0  0  0  0  0  0  0  0  0  0
  102.5490   18.4405   33.9983 C   0  0  0  0  0  0  0  0  0  0  0  0
  101.9817   19.1568   35.2264 C   0  0  0  0  0  0  0  0  0  0  0  0
  101.3336   20.3883   34.7981 N   0  0  0  0  0  0  0  0  0  0  0  0
  101.6275   21.6857   35.3768 C   0  0  0  0  0  0  0  0  0  0  0  0
  100.6247   22.4526   36.0177 C   0  0  0  0  0  0  0  0  0  0  0  0
  100.9143   23.6967   36.5799 C   0  0  0  0  0  0  0  0  0  0  0  0
  102.2045   24.2132   36.5247 C   0  0  0  0  0  0  0  0  0  0  0  0
  103.2282   23.4903   35.9035 C   0  0  0  0  0  0  0  0  0  0  0  0
  102.9359   22.2357   35.3347 C   0  0  0  0  0  0  0  0  0  0  0  0
  104.6195   24.0775   35.8668 C   0  0  0  0  0  0  0  0  0  0  0  0
  105.5058   23.1975   36.4612 F   0  0  0  0  0  0  0  0  0  0  0  0
  104.9995   24.2795   34.5523 F   0  0  0  0  0  0  0  0  0  0  0  0
  104.6907   25.2881   36.5345 F   0  0  0  0  0  0  0  0  0  0  0  0
  100.4450   17.2877   33.3841 C   0  0  0  0  0  0  0  0  0  0  0  0
  100.0824   16.2065   32.3912 C   0  0  0  0  0  0  0  0  0  0  0  0
  100.3042   16.2241   31.0360 C   0  0  0  0  0  0  0  0  0  0  0  0
   99.8394   15.0220   30.5185 C   0  0  0  0  0  0  0  0  0  0  0  0
   99.8065   14.7220   29.0437 C   0  0  0  0  0  0  0  0  0  0  0  0
   98.7506   14.7706   28.4364 O   0  0  0  0  0  0  0  0  0  0  0  0
  100.9632   14.4750   28.3523 N   0  0  0  0  0  0  0  0  0  0  0  0
  102.2696   14.3244   28.9971 C   0  0  0  0  0  0  0  0  0  0  0  0
  102.2692   13.1042   29.8999 C   0  0  0  0  0  0  0  0  0  0  0  0
  102.4078   11.8157   29.3533 C   0  0  0  0  0  0  0  0  0  0  0  0
  102.4087   10.6926   30.1853 C   0  0  0  0  0  0  0  0  0  0  0  0
  102.2730   10.8444   31.5676 C   0  0  0  0  0  0  0  0  0  0  0  0
  102.1355   12.1202   32.1207 C   0  0  0  0  0  0  0  0  0  0  0  0
  102.1327   13.2467   31.2927 C   0  0  0  0  0  0  0  0  0  0  0  0
  103.4626   14.2065   28.0323 C   0  0  0  0  0  0  0  0  0  0  0  0
  104.6900   14.9082   28.1554 C   0  0  0  0  0  0  0  0  0  0  0  0
  105.7072   14.7392   27.2109 C   0  0  0  0  0  0  0  0  0  0  0  0
  105.5310   13.8757   26.1318 C   0  0  0  0  0  0  0  0  0  0  0  0
  104.3336   13.1774   25.9900 C   0  0  0  0  0  0  0  0  0  0  0  0
  103.3103   13.3415   26.9275 C   0  0  0  0  0  0  0  0  0  0  0  0
   99.3757   14.2477   31.5501 N   0  0  0  0  0  0  0  0  0  0  0  0
   99.5137   14.9871   32.6786 C   0  0  0  0  0  0  0  0  0  0  0  0
   98.8448   12.8970   31.5660 C   0  0  0  0  0  0  0  0  0  0  0  0
   99.1127   12.0034   32.6233 C   0  0  0  0  0  0  0  0  0  0  0  0
   98.5688   10.7151   32.6277 C   0  0  0  0  0  0  0  0  0  0  0  0
   97.7422   10.2986   31.5843 C   0  0  0  0  0  0  0  0  0  0  0  0
   97.4468   11.1746   30.5402 C   0  0  0  0  0  0  0  0  0  0  0  0
   97.9849   12.4648   30.5333 C   0  0  0  0  0  0  0  0  0  0  0  0
   99.4863   19.5365   34.0782 H   0  0  0  0  0  0  0  0  0  0  0  0
   99.9102   21.1578   33.4465 H   0  0  0  0  0  0  0  0  0  0  0  0
  101.7208   20.1575   32.1165 H   0  0  0  0  0  0  0  0  0  0  0  0
  100.1491   19.3277   31.8130 H   0  0  0  0  0  0  0  0  0  0  0  0
  103.3366   19.1130   33.6055 H   0  0  0  0  0  0  0  0  0  0  0  0
  102.9995   17.4737   34.3189 H   0  0  0  0  0  0  0  0  0  0  0  0
  102.8116   19.4099   35.9229 H   0  0  0  0  0  0  0  0  0  0  0  0
  101.3281   18.4697   35.7887 H   0  0  0  0  0  0  0  0  0  0  0  0
   99.6004   22.1277   36.0866 H   0  0  0  0  0  0  0  0  0  0  0  0
  100.1295   24.2665   37.0612 H   0  0  0  0  0  0  0  0  0  0  0  0
  102.4075   25.1801   36.9690 H   0  0  0  0  0  0  0  0  0  0  0  0
  103.7520   21.6987   34.8859 H   0  0  0  0  0  0  0  0  0  0  0  0
   99.5330   17.9054   33.5510 H   0  0  0  0  0  0  0  0  0  0  0  0
  100.6858   16.7871   34.3489 H   0  0  0  0  0  0  0  0  0  0  0  0
  100.7513   17.0471   30.5034 H   0  0  0  0  0  0  0  0  0  0  0  0
  100.9026   14.4083   27.3401 H   0  0  0  0  0  0  0  0  0  0  0  0
  102.4346   15.2463   29.5994 H   0  0  0  0  0  0  0  0  0  0  0  0
  102.5142   11.6799   28.2844 H   0  0  0  0  0  0  0  0  0  0  0  0
  102.5148    9.7039   29.7578 H   0  0  0  0  0  0  0  0  0  0  0  0
  102.2746    9.9732   32.2097 H   0  0  0  0  0  0  0  0  0  0  0  0
  102.0312   12.2363   33.1916 H   0  0  0  0  0  0  0  0  0  0  0  0
  102.0264   14.2301   31.7339 H   0  0  0  0  0  0  0  0  0  0  0  0
  104.9037   15.6037   28.9475 H   0  0  0  0  0  0  0  0  0  0  0  0
  106.6364   15.2853   27.3158 H   0  0  0  0  0  0  0  0  0  0  0  0
  106.3225   13.7508   25.4039 H   0  0  0  0  0  0  0  0  0  0  0  0
  104.1962   12.5084   25.1507 H   0  0  0  0  0  0  0  0  0  0  0  0
  102.3897   12.7874   26.7913 H   0  0  0  0  0  0  0  0  0  0  0  0
   99.2449   14.6542   33.6731 H   0  0  0  0  0  0  0  0  0  0  0  0
   99.7100   12.2992   33.4712 H   0  0  0  0  0  0  0  0  0  0  0  0
   98.7814   10.0417   33.4481 H   0  0  0  0  0  0  0  0  0  0  0  0
   97.3215    9.3012   31.5907 H   0  0  0  0  0  0  0  0  0  0  0  0
   96.7982   10.8549   29.7347 H   0  0  0  0  0  0  0  0  0  0  0  0
   97.7392   13.1190   29.7075 H   0  0  0  0  0  0  0  0  0  0  0  0
  1  2  1  0  0  0  0
  1  7  1  0  0  0  0
  1 46  1  0  0  0  0
  1 47  1  0  0  0  0
  2  3  1  0  0  0  0
  2 48  1  0  0  0  0
  2 49  1  0  0  0  0
  3  4  1  0  0  0  0
  3  5  1  0  0  0  0
  3 18  1  0  0  0  0
  5  6  1  0  0  0  0
  5 50  1  0  0  0  0
  5 51  1  0  0  0  0
  6  7  1  0  0  0  0
  6 52  1  0  0  0  0
  6 53  1  0  0  0  0
  7  8  1  0  0  0  0
  8  9  2  0  0  0  0
  8 13  1  0  0  0  0
  9 10  1  0  0  0  0
  9 54  1  0  0  0  0
 10 11  2  0  0  0  0
 10 55  1  0  0  0  0
 11 12  1  0  0  0  0
 11 56  1  0  0  0  0
 12 13  2  0  0  0  0
 12 14  1  0  0  0  0
 13 57  1  0  0  0  0
 14 15  1  0  0  0  0
 14 16  1  0  0  0  0
 14 17  1  0  0  0  0
 18 19  1  0  0  0  0
 18 58  1  0  0  0  0
 18 59  1  0  0  0  0
 19 20  1  0  0  0  0
 19 39  2  0  0  0  0
 20 21  2  0  0  0  0
 20 60  1  0  0  0  0
 21 22  1  0  0  0  0
 21 38  1  0  0  0  0
 22 23  2  0  0  0  0
 22 24  1  0  0  0  0
 24 25  1  0  0  0  0
 24 61  1  0  0  0  0
 25 26  1  0  0  0  0
 25 32  1  0  0  0  0
 25 62  1  0  0  0  0
 26 27  2  0  0  0  0
 26 31  1  0  0  0  0
 27 28  1  0  0  0  0
 27 63  1  0  0  0  0
 28 29  2  0  0  0  0
 28 64  1  0  0  0  0
 29 30  1  0  0  0  0
 29 65  1  0  0  0  0
 30 31  2  0  0  0  0
 30 66  1  0  0  0  0
 31 67  1  0  0  0  0
 32 33  2  0  0  0  0
 32 37  1  0  0  0  0
 33 34  1  0  0  0  0
 33 68  1  0  0  0  0
 34 35  2  0  0  0  0
 34 69  1  0  0  0  0
 35 36  1  0  0  0  0
 35 70  1  0  0  0  0
 36 37  2  0  0  0  0
 36 71  1  0  0  0  0
 37 72  1  0  0  0  0
 38 39  1  0  0  0  0
 38 40  1  0  0  0  0
 39 73  1  0  0  0  0
 40 41  2  0  0  0  0
 40 45  1  0  0  0  0
 41 42  1  0  0  0  0
 41 74  1  0  0  0  0
 42 43  2  0  0  0  0
 42 75  1  0  0  0  0
 43 44  1  0  0  0  0
 43 76  1  0  0  0  0
 44 45  2  0  0  0  0
 44 77  1  0  0  0  0
 45 78  1  0  0  0  0
M  CHG  1   3   1
M  END
$$$$
