# Supplementary material for: Combined computational and classical medicinal chemistry procedure to disclose novel pyrrole-based compounds as potential antituberculosis agents
Source: J Comput Aided Mol Des. 2026 Apr 6;40(1):92. doi: 10.1007/s10822-026-00794-6 (PMC13053371; doi:10.1007/s10822-026-00794-6)
Supplement: Supplementary file 3 — Supplementary Material 3 [file 10822_2026_794_MOESM3_ESM.zip › Dataset.M_SB_3-D_QSAR/mols/ValidationSet/MC3512.0.sdf]

original_14641709_entry_00001_conf_01
 OpenBabel10172509453D

 79 84  0  0  0  0  0  0  0  0999 V2000
   99.5542   20.2649   33.8895 C   0  0  0  0  0  0  0  0  0  0  0  0
   99.4346   18.7873   34.2947 C   0  0  0  0  0  0  0  0  0  0  0  0
  100.2506   17.8979   33.4269 N   0  3  0  0  0  0  0  0  0  0  0  0
   99.8759   17.9469   32.4488 H   0  0  0  0  0  0  0  0  0  0  0  0
  101.6626   18.3574   33.4086 C   0  0  0  0  0  0  0  0  0  0  0  0
  101.7678   19.8235   32.9839 C   0  0  0  0  0  0  0  0  0  0  0  0
  100.9659   20.6338   33.8894 N   0  0  0  0  0  0  0  0  0  0  0  0
  101.5262   21.6695   34.7377 C   0  0  0  0  0  0  0  0  0  0  0  0
  100.7862   22.2298   35.8067 C   0  0  0  0  0  0  0  0  0  0  0  0
  101.3329   23.2205   36.6241 C   0  0  0  0  0  0  0  0  0  0  0  0
  102.6271   23.6812   36.4061 C   0  0  0  0  0  0  0  0  0  0  0  0
  103.3968   23.1560   35.3633 C   0  0  0  0  0  0  0  0  0  0  0  0
  102.8453   22.1573   34.5380 C   0  0  0  0  0  0  0  0  0  0  0  0
  104.8008   23.6747   35.1571 C   0  0  0  0  0  0  0  0  0  0  0  0
  105.7092   22.6814   35.4751 F   0  0  0  0  0  0  0  0  0  0  0  0
  104.9698   24.0319   33.8317 F   0  0  0  0  0  0  0  0  0  0  0  0
  105.0679   24.7804   35.9463 F   0  0  0  0  0  0  0  0  0  0  0  0
  100.0907   16.4998   33.9198 C   0  0  0  0  0  0  0  0  0  0  0  0
  100.8335   15.4479   33.1277 C   0  0  0  0  0  0  0  0  0  0  0  0
  101.1646   14.1884   33.5602 C   0  0  0  0  0  0  0  0  0  0  0  0
  101.8094   13.5509   32.5115 C   0  0  0  0  0  0  0  0  0  0  0  0
  102.2588   12.1869   32.5411 N   0  0  0  0  0  0  0  0  0  0  0  0
  101.4331   11.1036   32.6353 C   0  0  0  0  0  0  0  0  0  0  0  0
  101.8817    9.9662   32.6211 O   0  0  0  0  0  0  0  0  0  0  0  0
  100.0862   11.2877   32.7255 O   0  0  0  0  0  0  0  0  0  0  0  0
   99.1867   10.8489   31.7603 C   0  0  0  0  0  0  0  0  0  0  0  0
   98.0039   10.0996   32.3749 C   0  0  0  0  0  0  0  0  0  0  0  0
   97.3033   10.5808   33.5021 C   0  0  0  0  0  0  0  0  0  0  0  0
   96.2363    9.8541   34.0383 C   0  0  0  0  0  0  0  0  0  0  0  0
   95.8536    8.6413   33.4630 C   0  0  0  0  0  0  0  0  0  0  0  0
   96.5360    8.1526   32.3476 C   0  0  0  0  0  0  0  0  0  0  0  0
   97.6029    8.8752   31.8059 C   0  0  0  0  0  0  0  0  0  0  0  0
   98.7894   12.0269   30.8848 C   0  0  0  0  0  0  0  0  0  0  0  0
   99.7006   13.0105   30.4391 C   0  0  0  0  0  0  0  0  0  0  0  0
   99.2627   14.0758   29.6465 C   0  0  0  0  0  0  0  0  0  0  0  0
   97.9182   14.1767   29.2856 C   0  0  0  0  0  0  0  0  0  0  0  0
   97.0073   13.2101   29.7138 C   0  0  0  0  0  0  0  0  0  0  0  0
   97.4386   12.1426   30.5061 C   0  0  0  0  0  0  0  0  0  0  0  0
  101.8643   14.3875   31.4318 N   0  0  0  0  0  0  0  0  0  0  0  0
  101.2534   15.5379   31.8177 C   0  0  0  0  0  0  0  0  0  0  0  0
  102.4432   14.1846   30.1131 C   0  0  0  0  0  0  0  0  0  0  0  0
  103.0511   12.9658   29.7390 C   0  0  0  0  0  0  0  0  0  0  0  0
  103.6079   12.8029   28.4663 C   0  0  0  0  0  0  0  0  0  0  0  0
  103.5761   13.8491   27.5453 C   0  0  0  0  0  0  0  0  0  0  0  0
  102.9960   15.0660   27.8980 C   0  0  0  0  0  0  0  0  0  0  0  0
  102.4405   15.2369   29.1690 C   0  0  0  0  0  0  0  0  0  0  0  0
   98.9371   20.8438   34.5963 H   0  0  0  0  0  0  0  0  0  0  0  0
   99.1339   20.4111   32.8702 H   0  0  0  0  0  0  0  0  0  0  0  0
   98.3615   18.4938   34.2514 H   0  0  0  0  0  0  0  0  0  0  0  0
   99.7739   18.6995   35.3529 H   0  0  0  0  0  0  0  0  0  0  0  0
  102.2468   17.7919   32.6558 H   0  0  0  0  0  0  0  0  0  0  0  0
  102.1238   18.2379   34.4154 H   0  0  0  0  0  0  0  0  0  0  0  0
  101.3741   19.9395   31.9498 H   0  0  0  0  0  0  0  0  0  0  0  0
  102.8283   20.1173   32.9256 H   0  0  0  0  0  0  0  0  0  0  0  0
   99.7742   21.9375   36.0291 H   0  0  0  0  0  0  0  0  0  0  0  0
  100.7459   23.6364   37.4330 H   0  0  0  0  0  0  0  0  0  0  0  0
  103.0320   24.4500   37.0531 H   0  0  0  0  0  0  0  0  0  0  0  0
  103.4752   21.7625   33.7621 H   0  0  0  0  0  0  0  0  0  0  0  0
   99.0073   16.2425   33.8917 H   0  0  0  0  0  0  0  0  0  0  0  0
  100.4246   16.4120   34.9783 H   0  0  0  0  0  0  0  0  0  0  0  0
  100.9136   13.7926   34.5304 H   0  0  0  0  0  0  0  0  0  0  0  0
  103.2625   11.9912   32.4505 H   0  0  0  0  0  0  0  0  0  0  0  0
   99.7198   10.1264   31.1001 H   0  0  0  0  0  0  0  0  0  0  0  0
   97.5672   11.5183   33.9711 H   0  0  0  0  0  0  0  0  0  0  0  0
   95.7053   10.2329   34.9022 H   0  0  0  0  0  0  0  0  0  0  0  0
   95.0281    8.0806   33.8819 H   0  0  0  0  0  0  0  0  0  0  0  0
   96.2392    7.2116   31.9029 H   0  0  0  0  0  0  0  0  0  0  0  0
   98.1235    8.4788   30.9428 H   0  0  0  0  0  0  0  0  0  0  0  0
  100.7502   12.9687   30.6928 H   0  0  0  0  0  0  0  0  0  0  0  0
   99.9684   14.8254   29.3122 H   0  0  0  0  0  0  0  0  0  0  0  0
   97.5826   15.0037   28.6735 H   0  0  0  0  0  0  0  0  0  0  0  0
   95.9647   13.2885   29.4337 H   0  0  0  0  0  0  0  0  0  0  0  0
   96.7152   11.4049   30.8318 H   0  0  0  0  0  0  0  0  0  0  0  0
  101.1271   16.4155   31.1982 H   0  0  0  0  0  0  0  0  0  0  0  0
  103.1384   12.1383   30.4225 H   0  0  0  0  0  0  0  0  0  0  0  0
  104.0731   11.8635   28.1963 H   0  0  0  0  0  0  0  0  0  0  0  0
  104.0081   13.7196   26.5613 H   0  0  0  0  0  0  0  0  0  0  0  0
  102.9757   15.8806   27.1852 H   0  0  0  0  0  0  0  0  0  0  0  0
  101.9938   16.1937   29.3983 H   0  0  0  0  0  0  0  0  0  0  0  0
  1  2  1  0  0  0  0
  1  7  1  0  0  0  0
  1 47  1  0  0  0  0
  1 48  1  0  0  0  0
  2  3  1  0  0  0  0
  2 49  1  0  0  0  0
  2 50  1  0  0  0  0
  3  4  1  0  0  0  0
  3  5  1  0  0  0  0
  3 18  1  0  0  0  0
  5  6  1  0  0  0  0
  5 51  1  0  0  0  0
  5 52  1  0  0  0  0
  6  7  1  0  0  0  0
  6 53  1  0  0  0  0
  6 54  1  0  0  0  0
  7  8  1  0  0  0  0
  8  9  2  0  0  0  0
  8 13  1  0  0  0  0
  9 10  1  0  0  0  0
  9 55  1  0  0  0  0
 10 11  2  0  0  0  0
 10 56  1  0  0  0  0
 11 12  1  0  0  0  0
 11 57  1  0  0  0  0
 12 13  2  0  0  0  0
 12 14  1  0  0  0  0
 13 58  1  0  0  0  0
 14 15  1  0  0  0  0
 14 16  1  0  0  0  0
 14 17  1  0  0  0  0
 18 19  1  0  0  0  0
 18 59  1  0  0  0  0
 18 60  1  0  0  0  0
 19 20  1  0  0  0  0
 19 40  2  0  0  0  0
 20 21  2  0  0  0  0
 20 61  1  0  0  0  0
 21 22  1  0  0  0  0
 21 39  1  0  0  0  0
 22 23  1  0  0  0  0
 22 62  1  0  0  0  0
 23 24  2  0  0  0  0
 23 25  1  0  0  0  0
 25 26  1  0  0  0  0
 26 27  1  0  0  0  0
 26 33  1  0  0  0  0
 26 63  1  0  0  0  0
 27 28  2  0  0  0  0
 27 32  1  0  0  0  0
 28 29  1  0  0  0  0
 28 64  1  0  0  0  0
 29 30  2  0  0  0  0
 29 65  1  0  0  0  0
 30 31  1  0  0  0  0
 30 66  1  0  0  0  0
 31 32  2  0  0  0  0
 31 67  1  0  0  0  0
 32 68  1  0  0  0  0
 33 34  2  0  0  0  0
 33 38  1  0  0  0  0
 34 35  1  0  0  0  0
 34 69  1  0  0  0  0
 35 36  2  0  0  0  0
 35 70  1  0  0  0  0
 36 37  1  0  0  0  0
 36 71  1  0  0  0  0
 37 38  2  0  0  0  0
 37 72  1  0  0  0  0
 38 73  1  0  0  0  0
 39 40  1  0  0  0  0
 39 41  1  0  0  0  0
 40 74  1  0  0  0  0
 41 42  2  0  0  0  0
 41 46  1  0  0  0  0
 42 43  1  0  0  0  0
 42 75  1  0  0  0  0
 43 44  2  0  0  0  0
 43 76  1  0  0  0  0
 44 45  1  0  0  0  0
 44 77  1  0  0  0  0
 45 46  2  0  0  0  0
 45 78  1  0  0  0  0
 46 79  1  0  0  0  0
M  CHG  1   3   1
M  END
$$$$
