# Supplementary material for: Combined computational and classical medicinal chemistry procedure to disclose novel pyrrole-based compounds as potential antituberculosis agents
Source: J Comput Aided Mol Des. 2026 Apr 6;40(1):92. doi: 10.1007/s10822-026-00794-6 (PMC13053371; doi:10.1007/s10822-026-00794-6)
Supplement: Supplementary file 3 — Supplementary Material 3 [file 10822_2026_794_MOESM3_ESM.zip › Dataset.M_SB_3-D_QSAR/mols/ValidationSet/MC3515.0.sdf]

original_14641710_entry_00001_conf_01
 OpenBabel10172509453D

 71 76  0  0  0  0  0  0  0  0999 V2000
  100.2278   20.0712   34.5359 C   0  0  0  0  0  0  0  0  0  0  0  0
   99.9967   19.7195   33.0571 C   0  0  0  0  0  0  0  0  0  0  0  0
  100.9155   18.6458   32.6015 N   0  3  0  0  0  0  0  0  0  0  0  0
  100.7644   18.4987   31.5741 H   0  0  0  0  0  0  0  0  0  0  0  0
  102.3232   19.0553   32.8240 C   0  0  0  0  0  0  0  0  0  0  0  0
  102.5636   19.4004   34.2991 C   0  0  0  0  0  0  0  0  0  0  0  0
  101.6279   20.4409   34.7102 N   0  0  0  0  0  0  0  0  0  0  0  0
  102.0472   21.7144   35.2614 C   0  0  0  0  0  0  0  0  0  0  0  0
  101.1932   22.4672   36.1036 C   0  0  0  0  0  0  0  0  0  0  0  0
  101.5954   23.6950   36.6301 C   0  0  0  0  0  0  0  0  0  0  0  0
  102.8547   24.2080   36.3388 C   0  0  0  0  0  0  0  0  0  0  0  0
  103.7329   23.4979   35.5129 C   0  0  0  0  0  0  0  0  0  0  0  0
  103.3262   22.2595   34.9794 C   0  0  0  0  0  0  0  0  0  0  0  0
  105.0942   24.0827   35.2214 C   0  0  0  0  0  0  0  0  0  0  0  0
  106.0702   23.1562   35.5410 F   0  0  0  0  0  0  0  0  0  0  0  0
  105.1856   24.3871   33.8754 F   0  0  0  0  0  0  0  0  0  0  0  0
  105.3303   25.2364   35.9491 F   0  0  0  0  0  0  0  0  0  0  0  0
  100.5569   17.3859   33.3032 C   0  0  0  0  0  0  0  0  0  0  0  0
  100.0990   16.2746   32.3879 C   0  0  0  0  0  0  0  0  0  0  0  0
  100.1355   16.2462   31.0115 C   0  0  0  0  0  0  0  0  0  0  0  0
   99.6180   15.0188   30.6146 C   0  0  0  0  0  0  0  0  0  0  0  0
   99.3932   14.6450   29.1797 C   0  0  0  0  0  0  0  0  0  0  0  0
   98.2521   14.4622   28.7975 O   0  0  0  0  0  0  0  0  0  0  0  0
  100.4499   14.5283   28.3112 N   0  0  0  0  0  0  0  0  0  0  0  0
  101.7927   14.0880   28.6208 C   0  0  0  0  0  0  0  0  0  0  0  0
  102.9294   14.7960   28.1540 C   0  0  0  0  0  0  0  0  0  0  0  0
  104.2229   14.3894   28.4681 C   0  0  0  0  0  0  0  0  0  0  0  0
  104.4379   13.2699   29.2558 C   0  0  0  0  0  0  0  0  0  0  0  0
  103.3555   12.5362   29.7466 C   0  0  0  0  0  0  0  0  0  0  0  0
  103.6032   11.4054   30.5417 C   0  0  0  0  0  0  0  0  0  0  0  0
  102.5470   10.6490   31.0402 C   0  0  0  0  0  0  0  0  0  0  0  0
  101.2357   11.0101   30.7496 C   0  0  0  0  0  0  0  0  0  0  0  0
  100.9671   12.1319   29.9615 C   0  0  0  0  0  0  0  0  0  0  0  0
  102.0187   12.9305   29.4413 C   0  0  0  0  0  0  0  0  0  0  0  0
   99.2947   14.2866   31.7251 N   0  0  0  0  0  0  0  0  0  0  0  0
   99.5856   15.0645   32.7944 C   0  0  0  0  0  0  0  0  0  0  0  0
   98.7824   12.9338   31.8546 C   0  0  0  0  0  0  0  0  0  0  0  0
   99.0292   12.1510   33.0021 C   0  0  0  0  0  0  0  0  0  0  0  0
   98.5066   10.8590   33.1146 C   0  0  0  0  0  0  0  0  0  0  0  0
   97.7226   10.3276   32.0910 C   0  0  0  0  0  0  0  0  0  0  0  0
   97.4493   11.0920   30.9571 C   0  0  0  0  0  0  0  0  0  0  0  0
   97.9663   12.3855   30.8411 C   0  0  0  0  0  0  0  0  0  0  0  0
   99.9177   19.1947   35.1299 H   0  0  0  0  0  0  0  0  0  0  0  0
   99.5805   20.9293   34.8215 H   0  0  0  0  0  0  0  0  0  0  0  0
  100.1481   20.6440   32.4553 H   0  0  0  0  0  0  0  0  0  0  0  0
   98.9376   19.3950   32.9317 H   0  0  0  0  0  0  0  0  0  0  0  0
  102.5598   19.9734   32.2538 H   0  0  0  0  0  0  0  0  0  0  0  0
  103.0190   18.2417   32.5172 H   0  0  0  0  0  0  0  0  0  0  0  0
  103.6001   19.7882   34.4137 H   0  0  0  0  0  0  0  0  0  0  0  0
  102.5223   18.4846   34.9118 H   0  0  0  0  0  0  0  0  0  0  0  0
  100.1971   22.1445   36.3572 H   0  0  0  0  0  0  0  0  0  0  0  0
  100.9221   24.2550   37.2667 H   0  0  0  0  0  0  0  0  0  0  0  0
  103.1469   25.1630   36.7584 H   0  0  0  0  0  0  0  0  0  0  0  0
  104.0320   21.7297   34.3647 H   0  0  0  0  0  0  0  0  0  0  0  0
   99.7022   17.6043   33.9840 H   0  0  0  0  0  0  0  0  0  0  0  0
  101.3927   17.0179   33.9395 H   0  0  0  0  0  0  0  0  0  0  0  0
  100.4845   17.0483   30.3778 H   0  0  0  0  0  0  0  0  0  0  0  0
  100.2619   14.8131   27.3485 H   0  0  0  0  0  0  0  0  0  0  0  0
  102.8623   15.6901   27.5616 H   0  0  0  0  0  0  0  0  0  0  0  0
  105.0696   14.9554   28.1004 H   0  0  0  0  0  0  0  0  0  0  0  0
  105.4564   12.9779   29.4846 H   0  0  0  0  0  0  0  0  0  0  0  0
  104.6176   11.1044   30.7764 H   0  0  0  0  0  0  0  0  0  0  0  0
  102.7458    9.7777   31.6510 H   0  0  0  0  0  0  0  0  0  0  0  0
  100.4183   10.4144   31.1358 H   0  0  0  0  0  0  0  0  0  0  0  0
   99.9254   12.3310   29.7792 H   0  0  0  0  0  0  0  0  0  0  0  0
   99.4551   14.7706   33.8280 H   0  0  0  0  0  0  0  0  0  0  0  0
   99.5965   12.5368   33.8350 H   0  0  0  0  0  0  0  0  0  0  0  0
   98.7034   10.2723   34.0026 H   0  0  0  0  0  0  0  0  0  0  0  0
   97.3185    9.3276   32.1810 H   0  0  0  0  0  0  0  0  0  0  0  0
   96.8344   10.6827   30.1658 H   0  0  0  0  0  0  0  0  0  0  0  0
   97.7383   12.9487   29.9465 H   0  0  0  0  0  0  0  0  0  0  0  0
  1  2  1  0  0  0  0
  1  7  1  0  0  0  0
  1 43  1  0  0  0  0
  1 44  1  0  0  0  0
  2  3  1  0  0  0  0
  2 45  1  0  0  0  0
  2 46  1  0  0  0  0
  3  4  1  0  0  0  0
  3  5  1  0  0  0  0
  3 18  1  0  0  0  0
  5  6  1  0  0  0  0
  5 47  1  0  0  0  0
  5 48  1  0  0  0  0
  6  7  1  0  0  0  0
  6 49  1  0  0  0  0
  6 50  1  0  0  0  0
  7  8  1  0  0  0  0
  8  9  2  0  0  0  0
  8 13  1  0  0  0  0
  9 10  1  0  0  0  0
  9 51  1  0  0  0  0
 10 11  2  0  0  0  0
 10 52  1  0  0  0  0
 11 12  1  0  0  0  0
 11 53  1  0  0  0  0
 12 13  2  0  0  0  0
 12 14  1  0  0  0  0
 13 54  1  0  0  0  0
 14 15  1  0  0  0  0
 14 16  1  0  0  0  0
 14 17  1  0  0  0  0
 18 19  1  0  0  0  0
 18 55  1  0  0  0  0
 18 56  1  0  0  0  0
 19 20  1  0  0  0  0
 19 36  2  0  0  0  0
 20 21  2  0  0  0  0
 20 57  1  0  0  0  0
 21 22  1  0  0  0  0
 21 35  1  0  0  0  0
 22 23  2  0  0  0  0
 22 24  1  0  0  0  0
 24 25  1  0  0  0  0
 24 58  1  0  0  0  0
 25 26  2  0  0  0  0
 25 34  1  0  0  0  0
 26 27  1  0  0  0  0
 26 59  1  0  0  0  0
 27 28  2  0  0  0  0
 27 60  1  0  0  0  0
 28 29  1  0  0  0  0
 28 61  1  0  0  0  0
 29 30  2  0  0  0  0
 29 34  1  0  0  0  0
 30 31  1  0  0  0  0
 30 62  1  0  0  0  0
 31 32  2  0  0  0  0
 31 63  1  0  0  0  0
 32 33  1  0  0  0  0
 32 64  1  0  0  0  0
 33 34  2  0  0  0  0
 33 65  1  0  0  0  0
 35 36  1  0  0  0  0
 35 37  1  0  0  0  0
 36 66  1  0  0  0  0
 37 38  2  0  0  0  0
 37 42  1  0  0  0  0
 38 39  1  0  0  0  0
 38 67  1  0  0  0  0
 39 40  2  0  0  0  0
 39 68  1  0  0  0  0
 40 41  1  0  0  0  0
 40 69  1  0  0  0  0
 41 42  2  0  0  0  0
 41 70  1  0  0  0  0
 42 71  1  0  0  0  0
M  CHG  1   3   1
M  END
$$$$
