# Supplementary material for: Combined computational and classical medicinal chemistry procedure to disclose novel pyrrole-based compounds as potential antituberculosis agents
Source: J Comput Aided Mol Des. 2026 Apr 6;40(1):92. doi: 10.1007/s10822-026-00794-6 (PMC13053371; doi:10.1007/s10822-026-00794-6)
Supplement: Supplementary file 3 — Supplementary Material 3 [file 10822_2026_794_MOESM3_ESM.zip › Dataset.M_SB_3-D_QSAR/mols/ValidationSet/MC3525.0.sdf]

original_14641711_entry_00001_conf_01
 OpenBabel10172509453D

 74 78  0  0  0  0  0  0  0  0999 V2000
  106.0557   13.6270   25.9521 C   0  0  0  0  0  0  0  0  0  0  0  0
  105.8452   14.8014   26.9184 C   0  0  0  0  0  0  0  0  0  0  0  0
  104.8073   14.4315   28.0038 C   0  0  0  0  0  0  0  0  0  0  0  0
  103.4585   14.0050   27.3769 C   0  0  0  0  0  0  0  0  0  0  0  0
  103.7093   12.8225   26.4050 C   0  0  0  0  0  0  0  0  0  0  0  0
  104.7243   13.1943   25.3212 C   0  0  0  0  0  0  0  0  0  0  0  0
  102.3962   13.6966   28.4654 C   0  0  0  0  0  0  0  0  0  0  0  0
  102.7381   12.5124   29.2362 N   0  0  0  0  0  0  0  0  0  0  0  0
  102.0578   12.1699   30.3658 C   0  0  0  0  0  0  0  0  0  0  0  0
  102.1305   11.0233   30.7878 O   0  0  0  0  0  0  0  0  0  0  0  0
  101.1395   13.1223   31.0578 C   0  0  0  0  0  0  0  0  0  0  0  0
  101.4679   14.4599   31.2115 C   0  0  0  0  0  0  0  0  0  0  0  0
  100.4643   15.0419   31.9673 C   0  0  0  0  0  0  0  0  0  0  0  0
  100.2641   16.4625   32.4719 C   0  0  0  0  0  0  0  0  0  0  0  0
  100.8062   16.8246   33.8051 N   0  3  0  0  0  0  0  0  0  0  0  0
  100.9918   15.9054   34.2762 H   0  0  0  0  0  0  0  0  0  0  0  0
  102.0895   17.5322   33.7526 C   0  0  0  0  0  0  0  0  0  0  0  0
  101.9065   18.9679   33.2471 C   0  0  0  0  0  0  0  0  0  0  0  0
  100.9073   19.6444   34.0713 N   0  0  0  0  0  0  0  0  0  0  0  0
   99.5956   18.9675   34.1381 C   0  0  0  0  0  0  0  0  0  0  0  0
   99.8257   17.5392   34.6561 C   0  0  0  0  0  0  0  0  0  0  0  0
  101.1674   20.8877   34.7687 C   0  0  0  0  0  0  0  0  0  0  0  0
  100.1427   21.5616   35.4760 C   0  0  0  0  0  0  0  0  0  0  0  0
  100.3951   22.7572   36.1493 C   0  0  0  0  0  0  0  0  0  0  0  0
  101.6679   23.3177   36.1365 C   0  0  0  0  0  0  0  0  0  0  0  0
  102.7104   22.6876   35.4480 C   0  0  0  0  0  0  0  0  0  0  0  0
  102.4564   21.4789   34.7709 C   0  0  0  0  0  0  0  0  0  0  0  0
  104.0780   23.3275   35.4503 C   0  0  0  0  0  0  0  0  0  0  0  0
  104.9781   22.4868   36.0796 F   0  0  0  0  0  0  0  0  0  0  0  0
  104.4908   23.5343   34.1465 F   0  0  0  0  0  0  0  0  0  0  0  0
  104.0802   24.5449   36.1091 F   0  0  0  0  0  0  0  0  0  0  0  0
   99.5562   14.0375   32.2305 C   0  0  0  0  0  0  0  0  0  0  0  0
   99.9420   12.8710   31.6641 N   0  0  0  0  0  0  0  0  0  0  0  0
   99.1235   11.6722   31.6940 C   0  0  0  0  0  0  0  0  0  0  0  0
   98.9769   10.8774   30.5370 C   0  0  0  0  0  0  0  0  0  0  0  0
   98.2106    9.7083   30.5640 C   0  0  0  0  0  0  0  0  0  0  0  0
   97.5911    9.3032   31.7465 C   0  0  0  0  0  0  0  0  0  0  0  0
   97.7434   10.0623   32.9065 C   0  0  0  0  0  0  0  0  0  0  0  0
   98.5069   11.2328   32.8846 C   0  0  0  0  0  0  0  0  0  0  0  0
  106.5122   12.7709   26.4934 H   0  0  0  0  0  0  0  0  0  0  0  0
  106.7564   13.9393   25.1463 H   0  0  0  0  0  0  0  0  0  0  0  0
  105.4815   15.6851   26.3516 H   0  0  0  0  0  0  0  0  0  0  0  0
  106.8117   15.0795   27.3879 H   0  0  0  0  0  0  0  0  0  0  0  0
  104.6358   15.3253   28.6440 H   0  0  0  0  0  0  0  0  0  0  0  0
  105.2013   13.6240   28.6582 H   0  0  0  0  0  0  0  0  0  0  0  0
  103.0687   14.8692   26.7937 H   0  0  0  0  0  0  0  0  0  0  0  0
  102.7484   12.5664   25.9056 H   0  0  0  0  0  0  0  0  0  0  0  0
  104.0435   11.9151   26.9480 H   0  0  0  0  0  0  0  0  0  0  0  0
  104.3189   14.0288   24.7096 H   0  0  0  0  0  0  0  0  0  0  0  0
  104.8911   12.3321   24.6424 H   0  0  0  0  0  0  0  0  0  0  0  0
  101.4229   13.5093   27.9605 H   0  0  0  0  0  0  0  0  0  0  0  0
  102.2644   14.5555   29.1531 H   0  0  0  0  0  0  0  0  0  0  0  0
  103.5318   11.9359   28.9330 H   0  0  0  0  0  0  0  0  0  0  0  0
  102.3658   14.9118   30.8226 H   0  0  0  0  0  0  0  0  0  0  0  0
   99.1687   16.6613   32.4685 H   0  0  0  0  0  0  0  0  0  0  0  0
  100.7098   17.1446   31.7131 H   0  0  0  0  0  0  0  0  0  0  0  0
  102.8026   17.0230   33.0805 H   0  0  0  0  0  0  0  0  0  0  0  0
  102.5440   17.5667   34.7678 H   0  0  0  0  0  0  0  0  0  0  0  0
  101.6777   18.9618   32.1680 H   0  0  0  0  0  0  0  0  0  0  0  0
  102.8725   19.5113   33.3428 H   0  0  0  0  0  0  0  0  0  0  0  0
   99.0744   18.8794   33.1694 H   0  0  0  0  0  0  0  0  0  0  0  0
   98.9283   19.5158   34.8387 H   0  0  0  0  0  0  0  0  0  0  0  0
   98.8492   17.0225   34.6661 H   0  0  0  0  0  0  0  0  0  0  0  0
  100.1903   17.5942   35.7062 H   0  0  0  0  0  0  0  0  0  0  0  0
   99.1384   21.1781   35.5465 H   0  0  0  0  0  0  0  0  0  0  0  0
   99.5967   23.2509   36.6886 H   0  0  0  0  0  0  0  0  0  0  0  0
  101.8418   24.2471   36.6652 H   0  0  0  0  0  0  0  0  0  0  0  0
  103.2728   21.0290   34.2338 H   0  0  0  0  0  0  0  0  0  0  0  0
   98.6365   14.1812   32.7829 H   0  0  0  0  0  0  0  0  0  0  0  0
   99.4402   11.1644   29.6030 H   0  0  0  0  0  0  0  0  0  0  0  0
   98.0983    9.1150   29.6656 H   0  0  0  0  0  0  0  0  0  0  0  0
   97.0005    8.3965   31.7658 H   0  0  0  0  0  0  0  0  0  0  0  0
   97.2751    9.7402   33.8277 H   0  0  0  0  0  0  0  0  0  0  0  0
   98.6271   11.7799   33.8081 H   0  0  0  0  0  0  0  0  0  0  0  0
  1  2  1  0  0  0  0
  1  6  1  0  0  0  0
  1 40  1  0  0  0  0
  1 41  1  0  0  0  0
  2  3  1  0  0  0  0
  2 42  1  0  0  0  0
  2 43  1  0  0  0  0
  3  4  1  0  0  0  0
  3 44  1  0  0  0  0
  3 45  1  0  0  0  0
  4  5  1  0  0  0  0
  4  7  1  0  0  0  0
  4 46  1  0  0  0  0
  5  6  1  0  0  0  0
  5 47  1  0  0  0  0
  5 48  1  0  0  0  0
  6 49  1  0  0  0  0
  6 50  1  0  0  0  0
  7  8  1  0  0  0  0
  7 51  1  0  0  0  0
  7 52  1  0  0  0  0
  8  9  1  0  0  0  0
  8 53  1  0  0  0  0
  9 10  2  0  0  0  0
  9 11  1  0  0  0  0
 11 12  2  0  0  0  0
 11 33  1  0  0  0  0
 12 13  1  0  0  0  0
 12 54  1  0  0  0  0
 13 14  1  0  0  0  0
 13 32  2  0  0  0  0
 14 15  1  0  0  0  0
 14 55  1  0  0  0  0
 14 56  1  0  0  0  0
 15 16  1  0  0  0  0
 15 17  1  0  0  0  0
 15 21  1  0  0  0  0
 17 18  1  0  0  0  0
 17 57  1  0  0  0  0
 17 58  1  0  0  0  0
 18 19  1  0  0  0  0
 18 59  1  0  0  0  0
 18 60  1  0  0  0  0
 19 20  1  0  0  0  0
 19 22  1  0  0  0  0
 20 21  1  0  0  0  0
 20 61  1  0  0  0  0
 20 62  1  0  0  0  0
 21 63  1  0  0  0  0
 21 64  1  0  0  0  0
 22 23  2  0  0  0  0
 22 27  1  0  0  0  0
 23 24  1  0  0  0  0
 23 65  1  0  0  0  0
 24 25  2  0  0  0  0
 24 66  1  0  0  0  0
 25 26  1  0  0  0  0
 25 67  1  0  0  0  0
 26 27  2  0  0  0  0
 26 28  1  0  0  0  0
 27 68  1  0  0  0  0
 28 29  1  0  0  0  0
 28 30  1  0  0  0  0
 28 31  1  0  0  0  0
 32 33  1  0  0  0  0
 32 69  1  0  0  0  0
 33 34  1  0  0  0  0
 34 35  2  0  0  0  0
 34 39  1  0  0  0  0
 35 36  1  0  0  0  0
 35 70  1  0  0  0  0
 36 37  2  0  0  0  0
 36 71  1  0  0  0  0
 37 38  1  0  0  0  0
 37 72  1  0  0  0  0
 38 39  2  0  0  0  0
 38 73  1  0  0  0  0
 39 74  1  0  0  0  0
M  CHG  1  15   1
M  END
$$$$
