# Supplementary material for: Combined computational and classical medicinal chemistry procedure to disclose novel pyrrole-based compounds as potential antituberculosis agents
Source: J Comput Aided Mol Des. 2026 Apr 6;40(1):92. doi: 10.1007/s10822-026-00794-6 (PMC13053371; doi:10.1007/s10822-026-00794-6)
Supplement: Supplementary file 3 — Supplementary Material 3 [file 10822_2026_794_MOESM3_ESM.zip › Dataset.M_SB_3-D_QSAR/mols/ValidationSet/MC3526.0.sdf]

original_14641712_entry_00001_conf_01
 OpenBabel10172509453D

 75 79  0  0  0  0  0  0  0  0999 V2000
   97.0696    8.8741   32.0348 C   0  0  0  0  0  0  0  0  0  0  0  0
   97.4236    9.6173   30.7386 C   0  0  0  0  0  0  0  0  0  0  0  0
   98.8179   10.2828   30.8523 C   0  0  0  0  0  0  0  0  0  0  0  0
   98.8870   11.2437   32.0619 C   0  0  0  0  0  0  0  0  0  0  0  0
   98.5284   10.4626   33.3513 C   0  0  0  0  0  0  0  0  0  0  0  0
   97.1483    9.8171   33.2452 C   0  0  0  0  0  0  0  0  0  0  0  0
  100.2581   11.9461   32.1634 C   0  0  0  0  0  0  0  0  0  0  0  0
  100.7435   12.2271   30.8990 O   0  0  0  0  0  0  0  0  0  0  0  0
  101.9302   12.8504   30.6677 C   0  0  0  0  0  0  0  0  0  0  0  0
  102.5895   12.5432   29.6894 O   0  0  0  0  0  0  0  0  0  0  0  0
  102.3584   13.8041   31.5486 N   0  0  0  0  0  0  0  0  0  0  0  0
  101.5169   14.7248   32.2692 C   0  0  0  0  0  0  0  0  0  0  0  0
  101.8403   15.3545   33.4645 C   0  0  0  0  0  0  0  0  0  0  0  0
  100.7774   16.1737   33.7934 C   0  0  0  0  0  0  0  0  0  0  0  0
  100.5988   17.0348   35.0314 C   0  0  0  0  0  0  0  0  0  0  0  0
  100.5089   18.4832   34.7205 N   0  3  0  0  0  0  0  0  0  0  0  0
   99.7617   18.6255   34.0010 H   0  0  0  0  0  0  0  0  0  0  0  0
  100.2066   19.2555   35.9540 C   0  0  0  0  0  0  0  0  0  0  0  0
  100.0363   20.7360   35.6250 C   0  0  0  0  0  0  0  0  0  0  0  0
  101.2060   21.2053   34.9054 N   0  0  0  0  0  0  0  0  0  0  0  0
  101.5858   20.4741   33.7117 C   0  0  0  0  0  0  0  0  0  0  0  0
  101.7612   18.9914   34.1069 C   0  0  0  0  0  0  0  0  0  0  0  0
  101.9649   22.3171   35.3707 C   0  0  0  0  0  0  0  0  0  0  0  0
  101.4420   23.1771   36.3478 C   0  0  0  0  0  0  0  0  0  0  0  0
  102.1879   24.2685   36.7956 C   0  0  0  0  0  0  0  0  0  0  0  0
  103.4427   24.5352   36.2431 C   0  0  0  0  0  0  0  0  0  0  0  0
  103.9721   23.7030   35.2435 C   0  0  0  0  0  0  0  0  0  0  0  0
  103.2353   22.5773   34.8300 C   0  0  0  0  0  0  0  0  0  0  0  0
  105.3013   24.0521   34.6214 C   0  0  0  0  0  0  0  0  0  0  0  0
  106.2591   23.1598   35.0715 F   0  0  0  0  0  0  0  0  0  0  0  0
  105.2131   23.9623   33.2453 F   0  0  0  0  0  0  0  0  0  0  0  0
  105.7075   25.3317   34.9595 F   0  0  0  0  0  0  0  0  0  0  0  0
   99.8522   16.0373   32.7829 C   0  0  0  0  0  0  0  0  0  0  0  0
  100.2811   15.1425   31.8587 N   0  0  0  0  0  0  0  0  0  0  0  0
   99.4911   14.7588   30.7046 C   0  0  0  0  0  0  0  0  0  0  0  0
   99.8202   15.2651   29.4285 C   0  0  0  0  0  0  0  0  0  0  0  0
   99.0686   14.9181   28.3024 C   0  0  0  0  0  0  0  0  0  0  0  0
   97.9654   14.0748   28.4300 C   0  0  0  0  0  0  0  0  0  0  0  0
   97.6089   13.5823   29.6853 C   0  0  0  0  0  0  0  0  0  0  0  0
   98.3614   13.9201   30.8146 C   0  0  0  0  0  0  0  0  0  0  0  0
   97.7633    8.0176   32.1777 H   0  0  0  0  0  0  0  0  0  0  0  0
   96.0361    8.4712   31.9528 H   0  0  0  0  0  0  0  0  0  0  0  0
   96.6627   10.4031   30.5429 H   0  0  0  0  0  0  0  0  0  0  0  0
   97.4034    8.9120   29.8816 H   0  0  0  0  0  0  0  0  0  0  0  0
   99.0070   10.8661   29.9235 H   0  0  0  0  0  0  0  0  0  0  0  0
   99.6133    9.5105   30.9291 H   0  0  0  0  0  0  0  0  0  0  0  0
   98.1308   12.0445   31.9037 H   0  0  0  0  0  0  0  0  0  0  0  0
   98.5082   11.1765   34.2045 H   0  0  0  0  0  0  0  0  0  0  0  0
   99.3034    9.6983   33.5742 H   0  0  0  0  0  0  0  0  0  0  0  0
   96.3793   10.6124   33.1432 H   0  0  0  0  0  0  0  0  0  0  0  0
   96.9178    9.2535   34.1727 H   0  0  0  0  0  0  0  0  0  0  0  0
  100.9848   11.2768   32.6734 H   0  0  0  0  0  0  0  0  0  0  0  0
  100.1826   12.8772   32.7591 H   0  0  0  0  0  0  0  0  0  0  0  0
  103.3670   13.8171   31.7160 H   0  0  0  0  0  0  0  0  0  0  0  0
  102.7334   15.2386   34.0521 H   0  0  0  0  0  0  0  0  0  0  0  0
  101.4903   16.8345   35.6658 H   0  0  0  0  0  0  0  0  0  0  0  0
   99.7027   16.7022   35.6029 H   0  0  0  0  0  0  0  0  0  0  0  0
  101.0356   19.1461   36.6899 H   0  0  0  0  0  0  0  0  0  0  0  0
   99.2736   18.8973   36.4388 H   0  0  0  0  0  0  0  0  0  0  0  0
   99.8478   21.3276   36.5466 H   0  0  0  0  0  0  0  0  0  0  0  0
   99.1485   20.8498   34.9644 H   0  0  0  0  0  0  0  0  0  0  0  0
  102.5310   20.8636   33.2736 H   0  0  0  0  0  0  0  0  0  0  0  0
  100.7813   20.5624   32.9498 H   0  0  0  0  0  0  0  0  0  0  0  0
  102.6098   18.8918   34.8228 H   0  0  0  0  0  0  0  0  0  0  0  0
  102.0123   18.4112   33.1911 H   0  0  0  0  0  0  0  0  0  0  0  0
  100.4682   22.9858   36.7804 H   0  0  0  0  0  0  0  0  0  0  0  0
  101.7879   24.9156   37.5652 H   0  0  0  0  0  0  0  0  0  0  0  0
  103.9978   25.3997   36.5861 H   0  0  0  0  0  0  0  0  0  0  0  0
  103.6205   21.9237   34.0575 H   0  0  0  0  0  0  0  0  0  0  0  0
   98.8956   16.5435   32.7549 H   0  0  0  0  0  0  0  0  0  0  0  0
  100.6734   15.9168   29.2951 H   0  0  0  0  0  0  0  0  0  0  0  0
   99.3424   15.3050   27.3291 H   0  0  0  0  0  0  0  0  0  0  0  0
   97.3810   13.8110   27.5579 H   0  0  0  0  0  0  0  0  0  0  0  0
   96.7410   12.9433   29.7860 H   0  0  0  0  0  0  0  0  0  0  0  0
   98.0211   13.5485   31.7677 H   0  0  0  0  0  0  0  0  0  0  0  0
  1  2  1  0  0  0  0
  1  6  1  0  0  0  0
  1 41  1  0  0  0  0
  1 42  1  0  0  0  0
  2  3  1  0  0  0  0
  2 43  1  0  0  0  0
  2 44  1  0  0  0  0
  3  4  1  0  0  0  0
  3 45  1  0  0  0  0
  3 46  1  0  0  0  0
  4  5  1  0  0  0  0
  4  7  1  0  0  0  0
  4 47  1  0  0  0  0
  5  6  1  0  0  0  0
  5 48  1  0  0  0  0
  5 49  1  0  0  0  0
  6 50  1  0  0  0  0
  6 51  1  0  0  0  0
  7  8  1  0  0  0  0
  7 52  1  0  0  0  0
  7 53  1  0  0  0  0
  8  9  1  0  0  0  0
  9 10  2  0  0  0  0
  9 11  1  0  0  0  0
 11 12  1  0  0  0  0
 11 54  1  0  0  0  0
 12 13  2  0  0  0  0
 12 34  1  0  0  0  0
 13 14  1  0  0  0  0
 13 55  1  0  0  0  0
 14 15  1  0  0  0  0
 14 33  2  0  0  0  0
 15 16  1  0  0  0  0
 15 56  1  0  0  0  0
 15 57  1  0  0  0  0
 16 17  1  0  0  0  0
 16 18  1  0  0  0  0
 16 22  1  0  0  0  0
 18 19  1  0  0  0  0
 18 58  1  0  0  0  0
 18 59  1  0  0  0  0
 19 20  1  0  0  0  0
 19 60  1  0  0  0  0
 19 61  1  0  0  0  0
 20 21  1  0  0  0  0
 20 23  1  0  0  0  0
 21 22  1  0  0  0  0
 21 62  1  0  0  0  0
 21 63  1  0  0  0  0
 22 64  1  0  0  0  0
 22 65  1  0  0  0  0
 23 24  2  0  0  0  0
 23 28  1  0  0  0  0
 24 25  1  0  0  0  0
 24 66  1  0  0  0  0
 25 26  2  0  0  0  0
 25 67  1  0  0  0  0
 26 27  1  0  0  0  0
 26 68  1  0  0  0  0
 27 28  2  0  0  0  0
 27 29  1  0  0  0  0
 28 69  1  0  0  0  0
 29 30  1  0  0  0  0
 29 31  1  0  0  0  0
 29 32  1  0  0  0  0
 33 34  1  0  0  0  0
 33 70  1  0  0  0  0
 34 35  1  0  0  0  0
 35 36  2  0  0  0  0
 35 40  1  0  0  0  0
 36 37  1  0  0  0  0
 36 71  1  0  0  0  0
 37 38  2  0  0  0  0
 37 72  1  0  0  0  0
 38 39  1  0  0  0  0
 38 73  1  0  0  0  0
 39 40  2  0  0  0  0
 39 74  1  0  0  0  0
 40 75  1  0  0  0  0
M  CHG  1  16   1
M  END
$$$$
