# Supplementary material for: Combined computational and classical medicinal chemistry procedure to disclose novel pyrrole-based compounds as potential antituberculosis agents
Source: J Comput Aided Mol Des. 2026 Apr 6;40(1):92. doi: 10.1007/s10822-026-00794-6 (PMC13053371; doi:10.1007/s10822-026-00794-6)
Supplement: Supplementary file 3 — Supplementary Material 3 [file 10822_2026_794_MOESM3_ESM.zip › Dataset.M_SB_3-D_QSAR/mols/ValidationSet/MC3528.0.sdf]

original_14641713_entry_00001_conf_01
 OpenBabel10172509453D

 72 77  0  0  0  0  0  0  0  0999 V2000
  102.4568   10.4455   29.7425 C   0  0  0  0  0  0  0  0  0  0  0  0
  101.1767   11.1173   30.2441 C   0  0  0  0  0  0  0  0  0  0  0  0
  101.7095   12.1966   31.2020 C   0  0  0  0  0  0  0  0  0  0  0  0
  100.9086   12.5982   31.8583 H   0  0  0  0  0  0  0  0  0  0  0  0
  102.8585   11.4537   31.8701 C   0  0  0  0  0  0  0  0  0  0  0  0
  103.5522   11.1657   30.5466 C   0  0  0  0  0  0  0  0  0  0  0  0
  104.5063   10.5968   30.5613 H   0  0  0  0  0  0  0  0  0  0  0  0
  103.7428   12.5824   29.9808 C   0  0  0  0  0  0  0  0  0  0  0  0
  102.4490   13.3012   30.4080 C   0  0  0  0  0  0  0  0  0  0  0  0
  102.7259   14.1407   31.0864 H   0  0  0  0  0  0  0  0  0  0  0  0
  101.6700   13.8062   29.2839 N   0  0  0  0  0  0  0  0  0  0  0  0
  100.5710   14.5991   29.4514 C   0  0  0  0  0  0  0  0  0  0  0  0
   99.9129   14.9240   28.4764 O   0  0  0  0  0  0  0  0  0  0  0  0
  100.1397   15.0387   30.8148 C   0  0  0  0  0  0  0  0  0  0  0  0
  100.4846   16.2660   31.3582 C   0  0  0  0  0  0  0  0  0  0  0  0
  100.0095   16.2916   32.6599 C   0  0  0  0  0  0  0  0  0  0  0  0
  100.1295   17.3423   33.7612 C   0  0  0  0  0  0  0  0  0  0  0  0
   99.6309   18.7128   33.4729 N   0  3  0  0  0  0  0  0  0  0  0  0
   98.7723   18.5860   32.8835 H   0  0  0  0  0  0  0  0  0  0  0  0
   99.1957   19.3941   34.7204 C   0  0  0  0  0  0  0  0  0  0  0  0
  100.3843   19.6946   35.5412 C   0  0  0  0  0  0  0  0  0  0  0  0
  101.3474   20.4921   34.8056 N   0  0  0  0  0  0  0  0  0  0  0  0
  101.8095   19.9323   33.5489 C   0  0  0  0  0  0  0  0  0  0  0  0
  100.5686   19.5246   32.6539 C   0  0  0  0  0  0  0  0  0  0  0  0
  101.9035   21.6939   35.3424 C   0  0  0  0  0  0  0  0  0  0  0  0
  101.1790   22.4817   36.2521 C   0  0  0  0  0  0  0  0  0  0  0  0
  101.7314   23.6598   36.7602 C   0  0  0  0  0  0  0  0  0  0  0  0
  102.9935   24.0844   36.3382 C   0  0  0  0  0  0  0  0  0  0  0  0
  103.7232   23.3288   35.4078 C   0  0  0  0  0  0  0  0  0  0  0  0
  103.1796   22.1233   34.9318 C   0  0  0  0  0  0  0  0  0  0  0  0
  105.0582   23.8378   34.9227 C   0  0  0  0  0  0  0  0  0  0  0  0
  106.0304   22.8912   35.1945 F   0  0  0  0  0  0  0  0  0  0  0  0
  105.0080   24.0546   33.5588 F   0  0  0  0  0  0  0  0  0  0  0  0
  105.4176   25.0201   35.5478 F   0  0  0  0  0  0  0  0  0  0  0  0
   99.3756   15.0819   32.8524 C   0  0  0  0  0  0  0  0  0  0  0  0
   99.4452   14.3130   31.7400 N   0  0  0  0  0  0  0  0  0  0  0  0
   98.8511   12.9918   31.6459 C   0  0  0  0  0  0  0  0  0  0  0  0
   98.0024   12.6299   30.5784 C   0  0  0  0  0  0  0  0  0  0  0  0
   97.4408   11.3516   30.5111 C   0  0  0  0  0  0  0  0  0  0  0  0
   97.7067   10.4150   31.5096 C   0  0  0  0  0  0  0  0  0  0  0  0
   98.5252   10.7594   32.5850 C   0  0  0  0  0  0  0  0  0  0  0  0
   99.0869   12.0372   32.6588 C   0  0  0  0  0  0  0  0  0  0  0  0
  102.6241   10.5416   28.6476 H   0  0  0  0  0  0  0  0  0  0  0  0
  102.4182    9.3673   30.0149 H   0  0  0  0  0  0  0  0  0  0  0  0
  100.6053   10.3807   30.8538 H   0  0  0  0  0  0  0  0  0  0  0  0
  100.5051   11.4868   29.4402 H   0  0  0  0  0  0  0  0  0  0  0  0
  102.5385   10.5337   32.4116 H   0  0  0  0  0  0  0  0  0  0  0  0
  103.4594   12.0907   32.5588 H   0  0  0  0  0  0  0  0  0  0  0  0
  103.9732   12.5941   28.8934 H   0  0  0  0  0  0  0  0  0  0  0  0
  104.5974   13.0525   30.5184 H   0  0  0  0  0  0  0  0  0  0  0  0
  101.9517   13.5227   28.3363 H   0  0  0  0  0  0  0  0  0  0  0  0
  101.0560   17.0236   30.8526 H   0  0  0  0  0  0  0  0  0  0  0  0
  101.2184   17.4320   33.9783 H   0  0  0  0  0  0  0  0  0  0  0  0
   99.6634   16.9453   34.6901 H   0  0  0  0  0  0  0  0  0  0  0  0
   98.5412   18.7525   35.3299 H   0  0  0  0  0  0  0  0  0  0  0  0
   98.6260   20.3204   34.4840 H   0  0  0  0  0  0  0  0  0  0  0  0
  100.8159   18.7355   35.8998 H   0  0  0  0  0  0  0  0  0  0  0  0
  100.0589   20.2669   36.4377 H   0  0  0  0  0  0  0  0  0  0  0  0
  102.4088   19.0077   33.6945 H   0  0  0  0  0  0  0  0  0  0  0  0
  102.4399   20.6796   33.0198 H   0  0  0  0  0  0  0  0  0  0  0  0
  100.9333   18.9558   31.7819 H   0  0  0  0  0  0  0  0  0  0  0  0
  100.0592   20.4337   32.2636 H   0  0  0  0  0  0  0  0  0  0  0  0
  100.1977   22.1727   36.5885 H   0  0  0  0  0  0  0  0  0  0  0  0
  101.1758   24.2510   37.4765 H   0  0  0  0  0  0  0  0  0  0  0  0
  103.3980   25.0107   36.7274 H   0  0  0  0  0  0  0  0  0  0  0  0
  103.7280   21.5368   34.2073 H   0  0  0  0  0  0  0  0  0  0  0  0
   98.8877   14.7904   33.7736 H   0  0  0  0  0  0  0  0  0  0  0  0
   97.7411   13.3339   29.8035 H   0  0  0  0  0  0  0  0  0  0  0  0
   96.7925   11.0896   29.6847 H   0  0  0  0  0  0  0  0  0  0  0  0
   97.2718    9.4255   31.4542 H   0  0  0  0  0  0  0  0  0  0  0  0
   98.7270   10.0346   33.3632 H   0  0  0  0  0  0  0  0  0  0  0  0
   99.7244   12.2677   33.5014 H   0  0  0  0  0  0  0  0  0  0  0  0
  1  2  1  0  0  0  0
  1  6  1  0  0  0  0
  1 43  1  0  0  0  0
  1 44  1  0  0  0  0
  2  3  1  0  0  0  0
  2 45  1  0  0  0  0
  2 46  1  0  0  0  0
  3  4  1  0  0  0  0
  3  5  1  0  0  0  0
  3  9  1  0  0  0  0
  5  6  1  0  0  0  0
  5 47  1  0  0  0  0
  5 48  1  0  0  0  0
  6  7  1  0  0  0  0
  6  8  1  0  0  0  0
  8  9  1  0  0  0  0
  8 49  1  0  0  0  0
  8 50  1  0  0  0  0
  9 10  1  0  0  0  0
  9 11  1  0  0  0  0
 11 12  1  0  0  0  0
 11 51  1  0  0  0  0
 12 13  2  0  0  0  0
 12 14  1  0  0  0  0
 14 15  2  0  0  0  0
 14 36  1  0  0  0  0
 15 16  1  0  0  0  0
 15 52  1  0  0  0  0
 16 17  1  0  0  0  0
 16 35  2  0  0  0  0
 17 18  1  0  0  0  0
 17 53  1  0  0  0  0
 17 54  1  0  0  0  0
 18 19  1  0  0  0  0
 18 20  1  0  0  0  0
 18 24  1  0  0  0  0
 20 21  1  0  0  0  0
 20 55  1  0  0  0  0
 20 56  1  0  0  0  0
 21 22  1  0  0  0  0
 21 57  1  0  0  0  0
 21 58  1  0  0  0  0
 22 23  1  0  0  0  0
 22 25  1  0  0  0  0
 23 24  1  0  0  0  0
 23 59  1  0  0  0  0
 23 60  1  0  0  0  0
 24 61  1  0  0  0  0
 24 62  1  0  0  0  0
 25 26  2  0  0  0  0
 25 30  1  0  0  0  0
 26 27  1  0  0  0  0
 26 63  1  0  0  0  0
 27 28  2  0  0  0  0
 27 64  1  0  0  0  0
 28 29  1  0  0  0  0
 28 65  1  0  0  0  0
 29 30  2  0  0  0  0
 29 31  1  0  0  0  0
 30 66  1  0  0  0  0
 31 32  1  0  0  0  0
 31 33  1  0  0  0  0
 31 34  1  0  0  0  0
 35 36  1  0  0  0  0
 35 67  1  0  0  0  0
 36 37  1  0  0  0  0
 37 38  2  0  0  0  0
 37 42  1  0  0  0  0
 38 39  1  0  0  0  0
 38 68  1  0  0  0  0
 39 40  2  0  0  0  0
 39 69  1  0  0  0  0
 40 41  1  0  0  0  0
 40 70  1  0  0  0  0
 41 42  2  0  0  0  0
 41 71  1  0  0  0  0
 42 72  1  0  0  0  0
M  CHG  1  18   1
M  END
$$$$
