# Supplementary material for: Combined computational and classical medicinal chemistry procedure to disclose novel pyrrole-based compounds as potential antituberculosis agents
Source: J Comput Aided Mol Des. 2026 Apr 6;40(1):92. doi: 10.1007/s10822-026-00794-6 (PMC13053371; doi:10.1007/s10822-026-00794-6)
Supplement: Supplementary file 3 — Supplementary Material 3 [file 10822_2026_794_MOESM3_ESM.zip › Dataset.M_SB_3-D_QSAR/mols/ValidationSet/MC3529.0.sdf]

original_14641714_entry_00001_conf_01
 OpenBabel10172509453D

 79 85  0  0  0  0  0  0  0  0999 V2000
  104.0697   11.6857   31.2938 C   0  0  0  0  0  0  0  0  0  0  0  0
  103.6709   11.3439   29.8430 C   0  0  0  0  0  0  0  0  0  0  0  0
  104.5626   10.9739   29.2917 H   0  0  0  0  0  0  0  0  0  0  0  0
  102.5818   10.2486   29.8538 C   0  0  0  0  0  0  0  0  0  0  0  0
  101.3435   10.7606   30.6217 C   0  0  0  0  0  0  0  0  0  0  0  0
  100.5603    9.9718   30.6301 H   0  0  0  0  0  0  0  0  0  0  0  0
  101.7418   11.1035   32.0720 C   0  0  0  0  0  0  0  0  0  0  0  0
  102.8310   12.1965   32.0600 C   0  0  0  0  0  0  0  0  0  0  0  0
  103.1189   12.4421   33.1054 H   0  0  0  0  0  0  0  0  0  0  0  0
  102.2841   13.4631   31.3663 C   0  0  0  0  0  0  0  0  0  0  0  0
  101.8717   13.1427   29.8946 C   0  0  0  0  0  0  0  0  0  0  0  0
  103.1222   12.6082   29.1439 C   0  0  0  0  0  0  0  0  0  0  0  0
  100.7932   12.0241   29.9248 C   0  0  0  0  0  0  0  0  0  0  0  0
  101.3260   14.2808   29.1393 N   0  0  0  0  0  0  0  0  0  0  0  0
  100.3908   15.2019   29.5336 C   0  0  0  0  0  0  0  0  0  0  0  0
   99.7110   15.7978   28.7137 O   0  0  0  0  0  0  0  0  0  0  0  0
  100.0911   15.4374   30.9777 C   0  0  0  0  0  0  0  0  0  0  0  0
  100.5396   16.5727   31.6332 C   0  0  0  0  0  0  0  0  0  0  0  0
  100.0203   16.5311   32.9114 C   0  0  0  0  0  0  0  0  0  0  0  0
  100.1898   17.5159   34.0470 C   0  0  0  0  0  0  0  0  0  0  0  0
   99.6550   18.8702   33.7638 N   0  3  0  0  0  0  0  0  0  0  0  0
   98.7873   18.7785   33.1828 H   0  0  0  0  0  0  0  0  0  0  0  0
   99.3535   19.6009   35.0226 C   0  0  0  0  0  0  0  0  0  0  0  0
  100.6338   19.8775   35.8467 C   0  0  0  0  0  0  0  0  0  0  0  0
  101.5781   20.5863   34.9880 N   0  0  0  0  0  0  0  0  0  0  0  0
  101.9243   19.8674   33.7659 C   0  0  0  0  0  0  0  0  0  0  0  0
  100.6473   19.6369   32.9715 C   0  0  0  0  0  0  0  0  0  0  0  0
  102.1473   21.8716   35.3396 C   0  0  0  0  0  0  0  0  0  0  0  0
  101.4712   22.7592   36.2105 C   0  0  0  0  0  0  0  0  0  0  0  0
  102.0182   23.9976   36.5478 C   0  0  0  0  0  0  0  0  0  0  0  0
  103.2508   24.3867   36.0338 C   0  0  0  0  0  0  0  0  0  0  0  0
  103.9556   23.5400   35.1711 C   0  0  0  0  0  0  0  0  0  0  0  0
  103.4016   22.2914   34.8277 C   0  0  0  0  0  0  0  0  0  0  0  0
  105.2939   23.9917   34.6371 C   0  0  0  0  0  0  0  0  0  0  0  0
  106.2751   23.1079   35.0484 F   0  0  0  0  0  0  0  0  0  0  0  0
  105.2551   24.0100   33.2547 F   0  0  0  0  0  0  0  0  0  0  0  0
  105.6300   25.2583   35.0832 F   0  0  0  0  0  0  0  0  0  0  0  0
   99.2946   15.3641   33.0018 C   0  0  0  0  0  0  0  0  0  0  0  0
   99.3451   14.6775   31.8359 N   0  0  0  0  0  0  0  0  0  0  0  0
   98.7546   13.3617   31.6700 C   0  0  0  0  0  0  0  0  0  0  0  0
   97.8883   13.0971   30.5877 C   0  0  0  0  0  0  0  0  0  0  0  0
   97.2980   11.8390   30.4346 C   0  0  0  0  0  0  0  0  0  0  0  0
   97.5479   10.8292   31.3644 C   0  0  0  0  0  0  0  0  0  0  0  0
   98.3824   11.0783   32.4538 C   0  0  0  0  0  0  0  0  0  0  0  0
   98.9762   12.3336   32.6103 C   0  0  0  0  0  0  0  0  0  0  0  0
  104.8652   12.4631   31.2952 H   0  0  0  0  0  0  0  0  0  0  0  0
  104.4805   10.7828   31.7967 H   0  0  0  0  0  0  0  0  0  0  0  0
  102.9748    9.3284   30.3397 H   0  0  0  0  0  0  0  0  0  0  0  0
  102.2992    9.9841   28.8112 H   0  0  0  0  0  0  0  0  0  0  0  0
  102.1238   10.1937   32.5853 H   0  0  0  0  0  0  0  0  0  0  0  0
  100.8518   11.4600   32.6360 H   0  0  0  0  0  0  0  0  0  0  0  0
  103.0816   14.2380   31.3875 H   0  0  0  0  0  0  0  0  0  0  0  0
  101.4062   13.8330   31.9412 H   0  0  0  0  0  0  0  0  0  0  0  0
  103.9090   13.3941   29.1120 H   0  0  0  0  0  0  0  0  0  0  0  0
  102.8582   12.3555   28.0927 H   0  0  0  0  0  0  0  0  0  0  0  0
  100.4860   11.7612   28.8878 H   0  0  0  0  0  0  0  0  0  0  0  0
   99.8874   12.3850   30.4604 H   0  0  0  0  0  0  0  0  0  0  0  0
  101.7380   14.4044   28.2048 H   0  0  0  0  0  0  0  0  0  0  0  0
  101.1579   17.3499   31.2041 H   0  0  0  0  0  0  0  0  0  0  0  0
  101.2854   17.5698   34.2376 H   0  0  0  0  0  0  0  0  0  0  0  0
   99.7113   17.1034   34.9639 H   0  0  0  0  0  0  0  0  0  0  0  0
   98.6535   19.0057   35.6531 H   0  0  0  0  0  0  0  0  0  0  0  0
   98.8674   20.5764   34.8198 H   0  0  0  0  0  0  0  0  0  0  0  0
  101.0069   18.9052   36.2123 H   0  0  0  0  0  0  0  0  0  0  0  0
  100.3874   20.5092   36.7282 H   0  0  0  0  0  0  0  0  0  0  0  0
  102.4552   18.9157   33.9362 H   0  0  0  0  0  0  0  0  0  0  0  0
  102.6193   20.4946   33.1654 H   0  0  0  0  0  0  0  0  0  0  0  0
  100.9048   19.0928   32.0336 H   0  0  0  0  0  0  0  0  0  0  0  0
  100.2340   20.6326   32.6937 H   0  0  0  0  0  0  0  0  0  0  0  0
  100.5047   22.5333   36.6306 H   0  0  0  0  0  0  0  0  0  0  0  0
  101.4795   24.6623   37.2111 H   0  0  0  0  0  0  0  0  0  0  0  0
  103.6580   25.3519   36.3096 H   0  0  0  0  0  0  0  0  0  0  0  0
  103.9766   21.6543   34.1790 H   0  0  0  0  0  0  0  0  0  0  0  0
   98.7891   15.0290   33.8983 H   0  0  0  0  0  0  0  0  0  0  0  0
   97.6766   13.8557   29.8469 H   0  0  0  0  0  0  0  0  0  0  0  0
   96.6444   11.6476   29.5932 H   0  0  0  0  0  0  0  0  0  0  0  0
   97.0879    9.8568   31.2453 H   0  0  0  0  0  0  0  0  0  0  0  0
   98.5649   10.2999   33.1835 H   0  0  0  0  0  0  0  0  0  0  0  0
   99.5927   12.5002   33.4811 H   0  0  0  0  0  0  0  0  0  0  0  0
  1  2  1  0  0  0  0
  1  8  1  0  0  0  0
  1 46  1  0  0  0  0
  1 47  1  0  0  0  0
  2  3  1  0  0  0  0
  2  4  1  0  0  0  0
  2 12  1  0  0  0  0
  4  5  1  0  0  0  0
  4 48  1  0  0  0  0
  4 49  1  0  0  0  0
  5  6  1  0  0  0  0
  5  7  1  0  0  0  0
  5 13  1  0  0  0  0
  7  8  1  0  0  0  0
  7 50  1  0  0  0  0
  7 51  1  0  0  0  0
  8  9  1  0  0  0  0
  8 10  1  0  0  0  0
 10 11  1  0  0  0  0
 10 52  1  0  0  0  0
 10 53  1  0  0  0  0
 11 12  1  0  0  0  0
 11 13  1  0  0  0  0
 11 14  1  0  0  0  0
 12 54  1  0  0  0  0
 12 55  1  0  0  0  0
 13 56  1  0  0  0  0
 13 57  1  0  0  0  0
 14 15  1  0  0  0  0
 14 58  1  0  0  0  0
 15 16  2  0  0  0  0
 15 17  1  0  0  0  0
 17 18  2  0  0  0  0
 17 39  1  0  0  0  0
 18 19  1  0  0  0  0
 18 59  1  0  0  0  0
 19 20  1  0  0  0  0
 19 38  2  0  0  0  0
 20 21  1  0  0  0  0
 20 60  1  0  0  0  0
 20 61  1  0  0  0  0
 21 22  1  0  0  0  0
 21 23  1  0  0  0  0
 21 27  1  0  0  0  0
 23 24  1  0  0  0  0
 23 62  1  0  0  0  0
 23 63  1  0  0  0  0
 24 25  1  0  0  0  0
 24 64  1  0  0  0  0
 24 65  1  0  0  0  0
 25 26  1  0  0  0  0
 25 28  1  0  0  0  0
 26 27  1  0  0  0  0
 26 66  1  0  0  0  0
 26 67  1  0  0  0  0
 27 68  1  0  0  0  0
 27 69  1  0  0  0  0
 28 29  2  0  0  0  0
 28 33  1  0  0  0  0
 29 30  1  0  0  0  0
 29 70  1  0  0  0  0
 30 31  2  0  0  0  0
 30 71  1  0  0  0  0
 31 32  1  0  0  0  0
 31 72  1  0  0  0  0
 32 33  2  0  0  0  0
 32 34  1  0  0  0  0
 33 73  1  0  0  0  0
 34 35  1  0  0  0  0
 34 36  1  0  0  0  0
 34 37  1  0  0  0  0
 38 39  1  0  0  0  0
 38 74  1  0  0  0  0
 39 40  1  0  0  0  0
 40 41  2  0  0  0  0
 40 45  1  0  0  0  0
 41 42  1  0  0  0  0
 41 75  1  0  0  0  0
 42 43  2  0  0  0  0
 42 76  1  0  0  0  0
 43 44  1  0  0  0  0
 43 77  1  0  0  0  0
 44 45  2  0  0  0  0
 44 78  1  0  0  0  0
 45 79  1  0  0  0  0
M  CHG  1  21   1
M  END
$$$$
