# Supplementary material for: Combined computational and classical medicinal chemistry procedure to disclose novel pyrrole-based compounds as potential antituberculosis agents
Source: J Comput Aided Mol Des. 2026 Apr 6;40(1):92. doi: 10.1007/s10822-026-00794-6 (PMC13053371; doi:10.1007/s10822-026-00794-6)
Supplement: Supplementary file 3 — Supplementary Material 3 [file 10822_2026_794_MOESM3_ESM.zip › Dataset.M_SB_3-D_QSAR/mols/ValidationSet/MC3533.0.sdf]

original_14641715_entry_00001_conf_01
 OpenBabel10172509453D

 76 81  0  0  0  0  0  0  0  0999 V2000
  106.0845   11.7347   25.0115 C   0  0  0  0  0  0  0  0  0  0  0  0
  106.7751   12.8072   25.8578 C   0  0  0  0  0  0  0  0  0  0  0  0
  106.0086   14.0850   25.4816 C   0  0  0  0  0  0  0  0  0  0  0  0
  106.5490   15.0052   25.7922 H   0  0  0  0  0  0  0  0  0  0  0  0
  105.7914   13.8652   23.9864 C   0  0  0  0  0  0  0  0  0  0  0  0
  105.0598   12.5482   24.2011 C   0  0  0  0  0  0  0  0  0  0  0  0
  104.6898   11.9885   23.3157 H   0  0  0  0  0  0  0  0  0  0  0  0
  103.9107   12.9590   25.1387 C   0  0  0  0  0  0  0  0  0  0  0  0
  104.5552   14.0539   26.0015 C   0  0  0  0  0  0  0  0  0  0  0  0
  104.0965   15.0294   25.7124 H   0  0  0  0  0  0  0  0  0  0  0  0
  104.3744   13.8743   27.5154 C   0  0  0  0  0  0  0  0  0  0  0  0
  103.0650   14.1485   27.8541 O   0  0  0  0  0  0  0  0  0  0  0  0
  102.6274   14.3696   29.1200 C   0  0  0  0  0  0  0  0  0  0  0  0
  103.3889   14.2333   30.0672 O   0  0  0  0  0  0  0  0  0  0  0  0
  101.3205   14.6960   29.3096 N   0  0  0  0  0  0  0  0  0  0  0  0
  100.6998   15.0251   30.5552 C   0  0  0  0  0  0  0  0  0  0  0  0
  101.0064   16.1911   31.2371 C   0  0  0  0  0  0  0  0  0  0  0  0
  100.2327   16.1950   32.3851 C   0  0  0  0  0  0  0  0  0  0  0  0
  100.1212   17.1722   33.5422 C   0  0  0  0  0  0  0  0  0  0  0  0
   99.7989   18.5933   33.2655 N   0  3  0  0  0  0  0  0  0  0  0  0
   99.0768   18.5413   32.5054 H   0  0  0  0  0  0  0  0  0  0  0  0
   99.1678   19.3425   34.3788 C   0  0  0  0  0  0  0  0  0  0  0  0
  100.2087   19.6510   35.4901 C   0  0  0  0  0  0  0  0  0  0  0  0
  101.3665   20.3067   34.8816 N   0  0  0  0  0  0  0  0  0  0  0  0
  101.9938   19.5594   33.7977 C   0  0  0  0  0  0  0  0  0  0  0  0
  100.9589   19.3233   32.7086 C   0  0  0  0  0  0  0  0  0  0  0  0
  101.8523   21.6029   35.2958 C   0  0  0  0  0  0  0  0  0  0  0  0
  101.0731   22.4443   36.1242 C   0  0  0  0  0  0  0  0  0  0  0  0
  101.5523   23.6825   36.5487 C   0  0  0  0  0  0  0  0  0  0  0  0
  102.8195   24.1127   36.1695 C   0  0  0  0  0  0  0  0  0  0  0  0
  103.6243   23.3100   35.3512 C   0  0  0  0  0  0  0  0  0  0  0  0
  103.1345   22.0632   34.9119 C   0  0  0  0  0  0  0  0  0  0  0  0
  105.0007   23.8034   34.9784 C   0  0  0  0  0  0  0  0  0  0  0  0
  105.9387   22.8382   35.2964 F   0  0  0  0  0  0  0  0  0  0  0  0
  105.0471   24.0443   33.6167 F   0  0  0  0  0  0  0  0  0  0  0  0
  105.3286   24.9727   35.6419 F   0  0  0  0  0  0  0  0  0  0  0  0
   99.4854   15.0343   32.3469 C   0  0  0  0  0  0  0  0  0  0  0  0
   99.7633   14.3072   31.2415 N   0  0  0  0  0  0  0  0  0  0  0  0
   99.1784   13.0019   31.0009 C   0  0  0  0  0  0  0  0  0  0  0  0
   97.8650   12.8979   30.4940 C   0  0  0  0  0  0  0  0  0  0  0  0
   97.2836   11.6489   30.2621 C   0  0  0  0  0  0  0  0  0  0  0  0
   97.9940   10.4830   30.5469 C   0  0  0  0  0  0  0  0  0  0  0  0
   99.2854   10.5649   31.0702 C   0  0  0  0  0  0  0  0  0  0  0  0
   99.8741   11.8131   31.2997 C   0  0  0  0  0  0  0  0  0  0  0  0
  105.5950   10.9316   25.6046 H   0  0  0  0  0  0  0  0  0  0  0  0
  106.8389   11.2766   24.3339 H   0  0  0  0  0  0  0  0  0  0  0  0
  107.8186   12.9255   25.4859 H   0  0  0  0  0  0  0  0  0  0  0  0
  106.8358   12.5801   26.9413 H   0  0  0  0  0  0  0  0  0  0  0  0
  106.7377   13.7564   23.4076 H   0  0  0  0  0  0  0  0  0  0  0  0
  105.1619   14.6487   23.5050 H   0  0  0  0  0  0  0  0  0  0  0  0
  103.5081   12.0870   25.6996 H   0  0  0  0  0  0  0  0  0  0  0  0
  103.0836   13.4166   24.5503 H   0  0  0  0  0  0  0  0  0  0  0  0
  105.0549   14.5796   28.0417 H   0  0  0  0  0  0  0  0  0  0  0  0
  104.6134   12.8359   27.8252 H   0  0  0  0  0  0  0  0  0  0  0  0
  100.7010   14.6148   28.4890 H   0  0  0  0  0  0  0  0  0  0  0  0
  101.7149   16.9245   30.8933 H   0  0  0  0  0  0  0  0  0  0  0  0
  101.0534   17.1006   34.1454 H   0  0  0  0  0  0  0  0  0  0  0  0
   99.3110   16.7773   34.1977 H   0  0  0  0  0  0  0  0  0  0  0  0
   98.3523   18.7651   34.8428 H   0  0  0  0  0  0  0  0  0  0  0  0
   98.7417   20.3025   34.0120 H   0  0  0  0  0  0  0  0  0  0  0  0
  100.4608   18.7036   36.0041 H   0  0  0  0  0  0  0  0  0  0  0  0
   99.7531   20.3408   36.2333 H   0  0  0  0  0  0  0  0  0  0  0  0
  102.4555   18.6075   34.1132 H   0  0  0  0  0  0  0  0  0  0  0  0
  102.8253   20.1697   33.3801 H   0  0  0  0  0  0  0  0  0  0  0  0
  101.4271   18.7531   31.8779 H   0  0  0  0  0  0  0  0  0  0  0  0
  100.6433   20.3169   32.3188 H   0  0  0  0  0  0  0  0  0  0  0  0
  100.0789   22.1752   36.4445 H   0  0  0  0  0  0  0  0  0  0  0  0
  100.9365   24.3109   37.1796 H   0  0  0  0  0  0  0  0  0  0  0  0
  103.1762   25.0742   36.5184 H   0  0  0  0  0  0  0  0  0  0  0  0
  103.7752   21.4469   34.3016 H   0  0  0  0  0  0  0  0  0  0  0  0
   98.7920   14.7339   33.1224 H   0  0  0  0  0  0  0  0  0  0  0  0
   97.2906   13.7829   30.2549 H   0  0  0  0  0  0  0  0  0  0  0  0
   96.2806   11.5865   29.8594 H   0  0  0  0  0  0  0  0  0  0  0  0
   97.5407    9.5165   30.3677 H   0  0  0  0  0  0  0  0  0  0  0  0
   99.8305    9.6592   31.3020 H   0  0  0  0  0  0  0  0  0  0  0  0
  100.8666   11.8440   31.7251 H   0  0  0  0  0  0  0  0  0  0  0  0
  1  2  1  0  0  0  0
  1  6  1  0  0  0  0
  1 45  1  0  0  0  0
  1 46  1  0  0  0  0
  2  3  1  0  0  0  0
  2 47  1  0  0  0  0
  2 48  1  0  0  0  0
  3  4  1  0  0  0  0
  3  5  1  0  0  0  0
  3  9  1  0  0  0  0
  5  6  1  0  0  0  0
  5 49  1  0  0  0  0
  5 50  1  0  0  0  0
  6  7  1  0  0  0  0
  6  8  1  0  0  0  0
  8  9  1  0  0  0  0
  8 51  1  0  0  0  0
  8 52  1  0  0  0  0
  9 10  1  0  0  0  0
  9 11  1  0  0  0  0
 11 12  1  0  0  0  0
 11 53  1  0  0  0  0
 11 54  1  0  0  0  0
 12 13  1  0  0  0  0
 13 14  2  0  0  0  0
 13 15  1  0  0  0  0
 15 16  1  0  0  0  0
 15 55  1  0  0  0  0
 16 17  2  0  0  0  0
 16 38  1  0  0  0  0
 17 18  1  0  0  0  0
 17 56  1  0  0  0  0
 18 19  1  0  0  0  0
 18 37  2  0  0  0  0
 19 20  1  0  0  0  0
 19 57  1  0  0  0  0
 19 58  1  0  0  0  0
 20 21  1  0  0  0  0
 20 22  1  0  0  0  0
 20 26  1  0  0  0  0
 22 23  1  0  0  0  0
 22 59  1  0  0  0  0
 22 60  1  0  0  0  0
 23 24  1  0  0  0  0
 23 61  1  0  0  0  0
 23 62  1  0  0  0  0
 24 25  1  0  0  0  0
 24 27  1  0  0  0  0
 25 26  1  0  0  0  0
 25 63  1  0  0  0  0
 25 64  1  0  0  0  0
 26 65  1  0  0  0  0
 26 66  1  0  0  0  0
 27 28  2  0  0  0  0
 27 32  1  0  0  0  0
 28 29  1  0  0  0  0
 28 67  1  0  0  0  0
 29 30  2  0  0  0  0
 29 68  1  0  0  0  0
 30 31  1  0  0  0  0
 30 69  1  0  0  0  0
 31 32  2  0  0  0  0
 31 33  1  0  0  0  0
 32 70  1  0  0  0  0
 33 34  1  0  0  0  0
 33 35  1  0  0  0  0
 33 36  1  0  0  0  0
 37 38  1  0  0  0  0
 37 71  1  0  0  0  0
 38 39  1  0  0  0  0
 39 40  2  0  0  0  0
 39 44  1  0  0  0  0
 40 41  1  0  0  0  0
 40 72  1  0  0  0  0
 41 42  2  0  0  0  0
 41 73  1  0  0  0  0
 42 43  1  0  0  0  0
 42 74  1  0  0  0  0
 43 44  2  0  0  0  0
 43 75  1  0  0  0  0
 44 76  1  0  0  0  0
M  CHG  1  20   1
M  END
$$$$
