# Supplementary material for: Combined computational and classical medicinal chemistry procedure to disclose novel pyrrole-based compounds as potential antituberculosis agents
Source: J Comput Aided Mol Des. 2026 Apr 6;40(1):92. doi: 10.1007/s10822-026-00794-6 (PMC13053371; doi:10.1007/s10822-026-00794-6)
Supplement: Supplementary file 3 — Supplementary Material 3 [file 10822_2026_794_MOESM3_ESM.zip › Dataset.M_SB_3-D_QSAR/mols/ValidationSet/MC3535.0.sdf]

original_14641716_entry_00001_conf_01
 OpenBabel10172509453D

 83 89  0  0  0  0  0  0  0  0999 V2000
  107.4249   12.7431   23.5516 C   0  0  0  0  0  0  0  0  0  0  0  0
  106.9394   11.6433   24.5214 C   0  0  0  0  0  0  0  0  0  0  0  0
  107.7405   10.8831   24.6489 H   0  0  0  0  0  0  0  0  0  0  0  0
  105.6747   10.9692   23.9454 C   0  0  0  0  0  0  0  0  0  0  0  0
  104.5617   12.0255   23.7656 C   0  0  0  0  0  0  0  0  0  0  0  0
  103.6535   11.5391   23.3482 H   0  0  0  0  0  0  0  0  0  0  0  0
  105.0483   13.1234   22.7942 C   0  0  0  0  0  0  0  0  0  0  0  0
  106.3124   13.7981   23.3695 C   0  0  0  0  0  0  0  0  0  0  0  0
  106.6617   14.5887   22.6702 H   0  0  0  0  0  0  0  0  0  0  0  0
  105.9795   14.4321   24.7361 C   0  0  0  0  0  0  0  0  0  0  0  0
  105.4889   13.3389   25.7276 C   0  0  0  0  0  0  0  0  0  0  0  0
  106.6075   12.2729   25.8915 C   0  0  0  0  0  0  0  0  0  0  0  0
  104.2232   12.6592   25.1348 C   0  0  0  0  0  0  0  0  0  0  0  0
  105.1772   14.0007   27.0856 C   0  0  0  0  0  0  0  0  0  0  0  0
  103.9119   13.6756   27.5482 O   0  0  0  0  0  0  0  0  0  0  0  0
  103.1756   14.4538   28.3827 C   0  0  0  0  0  0  0  0  0  0  0  0
  103.5744   15.5705   28.6827 O   0  0  0  0  0  0  0  0  0  0  0  0
  102.0235   13.9547   28.9057 N   0  0  0  0  0  0  0  0  0  0  0  0
  101.1499   14.5908   29.8468 C   0  0  0  0  0  0  0  0  0  0  0  0
  101.3552   15.8942   30.2606 C   0  0  0  0  0  0  0  0  0  0  0  0
  100.3482   16.1898   31.1602 C   0  0  0  0  0  0  0  0  0  0  0  0
  100.1289   17.4496   31.9695 C   0  0  0  0  0  0  0  0  0  0  0  0
  100.5375   17.3272   33.3914 N   0  3  0  0  0  0  0  0  0  0  0  0
  100.4508   16.3306   33.7002 H   0  0  0  0  0  0  0  0  0  0  0  0
  101.9369   17.8054   33.5481 C   0  0  0  0  0  0  0  0  0  0  0  0
  102.0551   19.3087   33.2592 C   0  0  0  0  0  0  0  0  0  0  0  0
  101.0707   20.0180   34.0544 N   0  0  0  0  0  0  0  0  0  0  0  0
   99.6900   19.6080   33.9043 C   0  0  0  0  0  0  0  0  0  0  0  0
   99.6272   18.1161   34.2593 C   0  0  0  0  0  0  0  0  0  0  0  0
  101.4084   21.1470   34.8540 C   0  0  0  0  0  0  0  0  0  0  0  0
  100.4342   21.7651   35.6526 C   0  0  0  0  0  0  0  0  0  0  0  0
  100.7622   22.8801   36.4257 C   0  0  0  0  0  0  0  0  0  0  0  0
  102.0521   23.4132   36.3755 C   0  0  0  0  0  0  0  0  0  0  0  0
  103.0331   22.8276   35.5584 C   0  0  0  0  0  0  0  0  0  0  0  0
  102.7088   21.6756   34.8179 C   0  0  0  0  0  0  0  0  0  0  0  0
  104.3977   23.4636   35.4738 C   0  0  0  0  0  0  0  0  0  0  0  0
  105.3427   22.5701   35.9480 F   0  0  0  0  0  0  0  0  0  0  0  0
  104.6896   23.7734   34.1592 F   0  0  0  0  0  0  0  0  0  0  0  0
  104.4744   24.6193   36.2321 F   0  0  0  0  0  0  0  0  0  0  0  0
   99.5612   15.0626   31.2538 C   0  0  0  0  0  0  0  0  0  0  0  0
  100.0501   14.0695   30.4747 N   0  0  0  0  0  0  0  0  0  0  0  0
   99.4892   12.7352   30.4921 C   0  0  0  0  0  0  0  0  0  0  0  0
   98.0917   12.5533   30.5381 C   0  0  0  0  0  0  0  0  0  0  0  0
   97.5402   11.2694   30.5661 C   0  0  0  0  0  0  0  0  0  0  0  0
   98.3728   10.1493   30.5685 C   0  0  0  0  0  0  0  0  0  0  0  0
   99.7592   10.3115   30.5514 C   0  0  0  0  0  0  0  0  0  0  0  0
  100.3154   11.5935   30.5193 C   0  0  0  0  0  0  0  0  0  0  0  0
  107.6844   12.2940   22.5681 H   0  0  0  0  0  0  0  0  0  0  0  0
  108.3427   13.2261   23.9541 H   0  0  0  0  0  0  0  0  0  0  0  0
  105.3279   10.1655   24.6315 H   0  0  0  0  0  0  0  0  0  0  0  0
  105.9113   10.4980   22.9661 H   0  0  0  0  0  0  0  0  0  0  0  0
  104.2476   13.8812   22.6464 H   0  0  0  0  0  0  0  0  0  0  0  0
  105.2771   12.6773   21.8014 H   0  0  0  0  0  0  0  0  0  0  0  0
  105.1939   15.2091   24.6010 H   0  0  0  0  0  0  0  0  0  0  0  0
  106.8857   14.9381   25.1380 H   0  0  0  0  0  0  0  0  0  0  0  0
  106.2814   11.4741   26.5935 H   0  0  0  0  0  0  0  0  0  0  0  0
  107.5239   12.7409   26.3151 H   0  0  0  0  0  0  0  0  0  0  0  0
  103.4093   13.4071   25.0067 H   0  0  0  0  0  0  0  0  0  0  0  0
  103.8498   11.8691   25.8231 H   0  0  0  0  0  0  0  0  0  0  0  0
  105.2273   15.1066   26.9854 H   0  0  0  0  0  0  0  0  0  0  0  0
  105.9613   13.7114   27.8222 H   0  0  0  0  0  0  0  0  0  0  0  0
  101.7769   12.9903   28.6308 H   0  0  0  0  0  0  0  0  0  0  0  0
  102.1639   16.5370   29.9394 H   0  0  0  0  0  0  0  0  0  0  0  0
   99.0402   17.6661   31.8911 H   0  0  0  0  0  0  0  0  0  0  0  0
  100.6617   18.3011   31.4875 H   0  0  0  0  0  0  0  0  0  0  0  0
  102.6048   17.2698   32.8358 H   0  0  0  0  0  0  0  0  0  0  0  0
  102.3105   17.6155   34.5781 H   0  0  0  0  0  0  0  0  0  0  0  0
  101.9329   19.5102   32.1729 H   0  0  0  0  0  0  0  0  0  0  0  0
  103.0675   19.6592   33.5585 H   0  0  0  0  0  0  0  0  0  0  0  0
   99.3281   19.7556   32.8628 H   0  0  0  0  0  0  0  0  0  0  0  0
   99.0444   20.1976   34.5900 H   0  0  0  0  0  0  0  0  0  0  0  0
   98.5774   17.7600   34.1371 H   0  0  0  0  0  0  0  0  0  0  0  0
   99.9084   17.9994   35.3296 H   0  0  0  0  0  0  0  0  0  0  0  0
   99.4279   21.3671   35.6927 H   0  0  0  0  0  0  0  0  0  0  0  0
  100.0119   23.3395   37.0562 H   0  0  0  0  0  0  0  0  0  0  0  0
  102.2834   24.2927   36.9637 H   0  0  0  0  0  0  0  0  0  0  0  0
  103.4463   21.2116   34.1762 H   0  0  0  0  0  0  0  0  0  0  0  0
   98.7045   14.9666   31.9095 H   0  0  0  0  0  0  0  0  0  0  0  0
   97.4240   13.4050   30.5306 H   0  0  0  0  0  0  0  0  0  0  0  0
   96.4653   11.1436   30.5849 H   0  0  0  0  0  0  0  0  0  0  0  0
   97.9437    9.1560   30.5909 H   0  0  0  0  0  0  0  0  0  0  0  0
  100.4047    9.4429   30.5659 H   0  0  0  0  0  0  0  0  0  0  0  0
  101.3922   11.6930   30.5252 H   0  0  0  0  0  0  0  0  0  0  0  0
  1  2  1  0  0  0  0
  1  8  1  0  0  0  0
  1 48  1  0  0  0  0
  1 49  1  0  0  0  0
  2  3  1  0  0  0  0
  2  4  1  0  0  0  0
  2 12  1  0  0  0  0
  4  5  1  0  0  0  0
  4 50  1  0  0  0  0
  4 51  1  0  0  0  0
  5  6  1  0  0  0  0
  5  7  1  0  0  0  0
  5 13  1  0  0  0  0
  7  8  1  0  0  0  0
  7 52  1  0  0  0  0
  7 53  1  0  0  0  0
  8  9  1  0  0  0  0
  8 10  1  0  0  0  0
 10 11  1  0  0  0  0
 10 54  1  0  0  0  0
 10 55  1  0  0  0  0
 11 12  1  0  0  0  0
 11 13  1  0  0  0  0
 11 14  1  0  0  0  0
 12 56  1  0  0  0  0
 12 57  1  0  0  0  0
 13 58  1  0  0  0  0
 13 59  1  0  0  0  0
 14 15  1  0  0  0  0
 14 60  1  0  0  0  0
 14 61  1  0  0  0  0
 15 16  1  0  0  0  0
 16 17  2  0  0  0  0
 16 18  1  0  0  0  0
 18 19  1  0  0  0  0
 18 62  1  0  0  0  0
 19 20  2  0  0  0  0
 19 41  1  0  0  0  0
 20 21  1  0  0  0  0
 20 63  1  0  0  0  0
 21 22  1  0  0  0  0
 21 40  2  0  0  0  0
 22 23  1  0  0  0  0
 22 64  1  0  0  0  0
 22 65  1  0  0  0  0
 23 24  1  0  0  0  0
 23 25  1  0  0  0  0
 23 29  1  0  0  0  0
 25 26  1  0  0  0  0
 25 66  1  0  0  0  0
 25 67  1  0  0  0  0
 26 27  1  0  0  0  0
 26 68  1  0  0  0  0
 26 69  1  0  0  0  0
 27 28  1  0  0  0  0
 27 30  1  0  0  0  0
 28 29  1  0  0  0  0
 28 70  1  0  0  0  0
 28 71  1  0  0  0  0
 29 72  1  0  0  0  0
 29 73  1  0  0  0  0
 30 31  2  0  0  0  0
 30 35  1  0  0  0  0
 31 32  1  0  0  0  0
 31 74  1  0  0  0  0
 32 33  2  0  0  0  0
 32 75  1  0  0  0  0
 33 34  1  0  0  0  0
 33 76  1  0  0  0  0
 34 35  2  0  0  0  0
 34 36  1  0  0  0  0
 35 77  1  0  0  0  0
 36 37  1  0  0  0  0
 36 38  1  0  0  0  0
 36 39  1  0  0  0  0
 40 41  1  0  0  0  0
 40 78  1  0  0  0  0
 41 42  1  0  0  0  0
 42 43  2  0  0  0  0
 42 47  1  0  0  0  0
 43 44  1  0  0  0  0
 43 79  1  0  0  0  0
 44 45  2  0  0  0  0
 44 80  1  0  0  0  0
 45 46  1  0  0  0  0
 45 81  1  0  0  0  0
 46 47  2  0  0  0  0
 46 82  1  0  0  0  0
 47 83  1  0  0  0  0
M  CHG  1  23   1
M  END
$$$$
