# Supplementary material for: Combined computational and classical medicinal chemistry procedure to disclose novel pyrrole-based compounds as potential antituberculosis agents
Source: J Comput Aided Mol Des. 2026 Apr 6;40(1):92. doi: 10.1007/s10822-026-00794-6 (PMC13053371; doi:10.1007/s10822-026-00794-6)
Supplement: Supplementary file 3 — Supplementary Material 3 [file 10822_2026_794_MOESM3_ESM.zip › Dataset.M_SB_3-D_QSAR/mols/ValidationSet/MC3536.0.sdf]

original_14641717_entry_00001_conf_01
 OpenBabel10172509453D

 75 80  0  0  0  0  0  0  0  0999 V2000
  101.7819   18.7342   33.6912 C   0  0  0  0  0  0  0  0  0  0  0  0
  101.4504   17.3244   34.2448 C   0  0  0  0  0  0  0  0  0  0  0  0
  100.0460   16.9395   33.9460 N   0  3  0  0  0  0  0  0  0  0  0  0
   99.8368   16.0321   34.4279 H   0  0  0  0  0  0  0  0  0  0  0  0
   99.1117   17.9686   34.4675 C   0  0  0  0  0  0  0  0  0  0  0  0
   99.4275   19.3206   33.8614 C   0  0  0  0  0  0  0  0  0  0  0  0
  100.7982   19.6938   34.1817 N   0  0  0  0  0  0  0  0  0  0  0  0
  101.1479   20.9197   34.8756 C   0  0  0  0  0  0  0  0  0  0  0  0
  100.2092   21.6054   35.6840 C   0  0  0  0  0  0  0  0  0  0  0  0
  100.5536   22.7799   36.3554 C   0  0  0  0  0  0  0  0  0  0  0  0
  101.8367   23.3054   36.2459 C   0  0  0  0  0  0  0  0  0  0  0  0
  102.7980   22.6620   35.4601 C   0  0  0  0  0  0  0  0  0  0  0  0
  102.4507   21.4778   34.7822 C   0  0  0  0  0  0  0  0  0  0  0  0
  104.1839   23.2565   35.3666 C   0  0  0  0  0  0  0  0  0  0  0  0
  105.0982   22.3807   35.9233 F   0  0  0  0  0  0  0  0  0  0  0  0
  104.5084   23.4615   34.0378 F   0  0  0  0  0  0  0  0  0  0  0  0
  104.2767   24.4669   36.0320 F   0  0  0  0  0  0  0  0  0  0  0  0
   99.9300   16.7244   32.4756 C   0  0  0  0  0  0  0  0  0  0  0  0
  100.8083   15.6313   31.9099 C   0  0  0  0  0  0  0  0  0  0  0  0
  101.1656   14.4631   32.5389 C   0  0  0  0  0  0  0  0  0  0  0  0
  101.9593   13.7477   31.6518 C   0  0  0  0  0  0  0  0  0  0  0  0
  102.6314   12.5137   31.9571 N   0  0  0  0  0  0  0  0  0  0  0  0
  102.2517   11.2792   31.5159 C   0  0  0  0  0  0  0  0  0  0  0  0
  102.7006   10.2605   32.0225 O   0  0  0  0  0  0  0  0  0  0  0  0
  101.3605   11.1770   30.4946 O   0  0  0  0  0  0  0  0  0  0  0  0
  100.4190   10.1644   30.4305 C   0  0  0  0  0  0  0  0  0  0  0  0
   99.1240   10.5088   31.1369 C   0  0  0  0  0  0  0  0  0  0  0  0
   98.5593    9.6195   32.0725 C   0  0  0  0  0  0  0  0  0  0  0  0
   97.3685    9.9325   32.7277 C   0  0  0  0  0  0  0  0  0  0  0  0
   96.7156   11.1351   32.4684 C   0  0  0  0  0  0  0  0  0  0  0  0
   97.2490   12.0436   31.5456 C   0  0  0  0  0  0  0  0  0  0  0  0
   96.5860   13.2555   31.2921 C   0  0  0  0  0  0  0  0  0  0  0  0
   97.1107   14.1678   30.3762 C   0  0  0  0  0  0  0  0  0  0  0  0
   98.2981   13.8809   29.7053 C   0  0  0  0  0  0  0  0  0  0  0  0
   98.9703   12.6804   29.9444 C   0  0  0  0  0  0  0  0  0  0  0  0
   98.4606   11.7390   30.8682 C   0  0  0  0  0  0  0  0  0  0  0  0
  102.0647   14.4389   30.4772 N   0  0  0  0  0  0  0  0  0  0  0  0
  101.3654   15.5891   30.6506 C   0  0  0  0  0  0  0  0  0  0  0  0
  102.7336   14.0870   29.2346 C   0  0  0  0  0  0  0  0  0  0  0  0
  103.1759   15.0677   28.3196 C   0  0  0  0  0  0  0  0  0  0  0  0
  103.8391   14.7041   27.1431 C   0  0  0  0  0  0  0  0  0  0  0  0
  104.0797   13.3608   26.8583 C   0  0  0  0  0  0  0  0  0  0  0  0
  103.6665   12.3766   27.7546 C   0  0  0  0  0  0  0  0  0  0  0  0
  103.0063   12.7332   28.9339 C   0  0  0  0  0  0  0  0  0  0  0  0
  101.8073   18.6354   32.5936 H   0  0  0  0  0  0  0  0  0  0  0  0
  102.7964   19.0392   34.0296 H   0  0  0  0  0  0  0  0  0  0  0  0
  101.6301   17.3155   35.3436 H   0  0  0  0  0  0  0  0  0  0  0  0
  102.1511   16.5957   33.7747 H   0  0  0  0  0  0  0  0  0  0  0  0
   99.2319   18.0831   35.5633 H   0  0  0  0  0  0  0  0  0  0  0  0
   98.0590   17.6957   34.2275 H   0  0  0  0  0  0  0  0  0  0  0  0
   98.7366   20.0810   34.2885 H   0  0  0  0  0  0  0  0  0  0  0  0
   99.2006   19.2955   32.7835 H   0  0  0  0  0  0  0  0  0  0  0  0
   99.1932   21.2712   35.8065 H   0  0  0  0  0  0  0  0  0  0  0  0
   99.8172   23.2881   36.9648 H   0  0  0  0  0  0  0  0  0  0  0  0
  102.0829   24.2173   36.7764 H   0  0  0  0  0  0  0  0  0  0  0  0
  103.2229   21.0008   34.2071 H   0  0  0  0  0  0  0  0  0  0  0  0
  100.2042   17.6757   31.9650 H   0  0  0  0  0  0  0  0  0  0  0  0
   98.8810   16.4864   32.1886 H   0  0  0  0  0  0  0  0  0  0  0  0
  100.8774   14.2056   33.5433 H   0  0  0  0  0  0  0  0  0  0  0  0
  103.4247   12.5326   32.6087 H   0  0  0  0  0  0  0  0  0  0  0  0
  100.8428    9.2453   30.8921 H   0  0  0  0  0  0  0  0  0  0  0  0
  100.1878    9.9680   29.3600 H   0  0  0  0  0  0  0  0  0  0  0  0
   99.0341    8.6751   32.3040 H   0  0  0  0  0  0  0  0  0  0  0  0
   96.9487    9.2370   33.4430 H   0  0  0  0  0  0  0  0  0  0  0  0
   95.7924   11.3561   32.9909 H   0  0  0  0  0  0  0  0  0  0  0  0
   95.6619   13.4981   31.8033 H   0  0  0  0  0  0  0  0  0  0  0  0
   96.5958   15.1006   30.1857 H   0  0  0  0  0  0  0  0  0  0  0  0
   98.7014   14.5923   28.9957 H   0  0  0  0  0  0  0  0  0  0  0  0
   99.8874   12.5052   29.3992 H   0  0  0  0  0  0  0  0  0  0  0  0
  101.2369   16.3595   29.9020 H   0  0  0  0  0  0  0  0  0  0  0  0
  103.0548   16.1210   28.5097 H   0  0  0  0  0  0  0  0  0  0  0  0
  104.1764   15.4686   26.4549 H   0  0  0  0  0  0  0  0  0  0  0  0
  104.5951   13.0832   25.9478 H   0  0  0  0  0  0  0  0  0  0  0  0
  103.8596   11.3339   27.5370 H   0  0  0  0  0  0  0  0  0  0  0  0
  102.6985   11.9398   29.6003 H   0  0  0  0  0  0  0  0  0  0  0  0
  1  2  1  0  0  0  0
  1  7  1  0  0  0  0
  1 45  1  0  0  0  0
  1 46  1  0  0  0  0
  2  3  1  0  0  0  0
  2 47  1  0  0  0  0
  2 48  1  0  0  0  0
  3  4  1  0  0  0  0
  3  5  1  0  0  0  0
  3 18  1  0  0  0  0
  5  6  1  0  0  0  0
  5 49  1  0  0  0  0
  5 50  1  0  0  0  0
  6  7  1  0  0  0  0
  6 51  1  0  0  0  0
  6 52  1  0  0  0  0
  7  8  1  0  0  0  0
  8  9  2  0  0  0  0
  8 13  1  0  0  0  0
  9 10  1  0  0  0  0
  9 53  1  0  0  0  0
 10 11  2  0  0  0  0
 10 54  1  0  0  0  0
 11 12  1  0  0  0  0
 11 55  1  0  0  0  0
 12 13  2  0  0  0  0
 12 14  1  0  0  0  0
 13 56  1  0  0  0  0
 14 15  1  0  0  0  0
 14 16  1  0  0  0  0
 14 17  1  0  0  0  0
 18 19  1  0  0  0  0
 18 57  1  0  0  0  0
 18 58  1  0  0  0  0
 19 20  1  0  0  0  0
 19 38  2  0  0  0  0
 20 21  2  0  0  0  0
 20 59  1  0  0  0  0
 21 22  1  0  0  0  0
 21 37  1  0  0  0  0
 22 23  1  0  0  0  0
 22 60  1  0  0  0  0
 23 24  2  0  0  0  0
 23 25  1  0  0  0  0
 25 26  1  0  0  0  0
 26 27  1  0  0  0  0
 26 61  1  0  0  0  0
 26 62  1  0  0  0  0
 27 28  2  0  0  0  0
 27 36  1  0  0  0  0
 28 29  1  0  0  0  0
 28 63  1  0  0  0  0
 29 30  2  0  0  0  0
 29 64  1  0  0  0  0
 30 31  1  0  0  0  0
 30 65  1  0  0  0  0
 31 32  2  0  0  0  0
 31 36  1  0  0  0  0
 32 33  1  0  0  0  0
 32 66  1  0  0  0  0
 33 34  2  0  0  0  0
 33 67  1  0  0  0  0
 34 35  1  0  0  0  0
 34 68  1  0  0  0  0
 35 36  2  0  0  0  0
 35 69  1  0  0  0  0
 37 38  1  0  0  0  0
 37 39  1  0  0  0  0
 38 70  1  0  0  0  0
 39 40  2  0  0  0  0
 39 44  1  0  0  0  0
 40 41  1  0  0  0  0
 40 71  1  0  0  0  0
 41 42  2  0  0  0  0
 41 72  1  0  0  0  0
 42 43  1  0  0  0  0
 42 73  1  0  0  0  0
 43 44  2  0  0  0  0
 43 74  1  0  0  0  0
 44 75  1  0  0  0  0
M  CHG  1   3   1
M  END
$$$$
