# Supplementary material for: Combined computational and classical medicinal chemistry procedure to disclose novel pyrrole-based compounds as potential antituberculosis agents
Source: J Comput Aided Mol Des. 2026 Apr 6;40(1):92. doi: 10.1007/s10822-026-00794-6 (PMC13053371; doi:10.1007/s10822-026-00794-6)
Supplement: Supplementary file 3 — Supplementary Material 3 [file 10822_2026_794_MOESM3_ESM.zip › Dataset.M_SB_3-D_QSAR/TrainingSet_p_act.txt]

6AJG_A_A3RX.1001.A_min_key 5.7447274948966935
6AJH_A_A9ZF.1001.A_min_key 6.698970004336019
6AJJ_A_AJ9E.1008.A_min_key 6.958607314841775
7C2N_A_AFG0.1008.A_min_key 6.096910013008056
6AJI_A_AAY6.1001.A_min_key 4.382999658879101
7C2M_A_AFFU.1001.A_min_key 7.301029995663981
7WNX_A_A1I2.1101.A_min_key 5.018634490921456
