# Supplementary material for: Combined computational and classical medicinal chemistry procedure to disclose novel pyrrole-based compounds as potential antituberculosis agents
Source: J Comput Aided Mol Des. 2026 Apr 6;40(1):92. doi: 10.1007/s10822-026-00794-6 (PMC13053371; doi:10.1007/s10822-026-00794-6)
Supplement: Supplementary file 3 — Supplementary Material 3 [file 10822_2026_794_MOESM3_ESM.zip › Dataset.M_SB_3-D_QSAR/ValidationSet_p_act.txt]

MC3172.0 4.68
MC3203.0 5.53
MC3227.0 4.96
MC3233.0 4.57
MC3270.0 4.75
MC3491.0 5.15
MC3492.0 4.97
MC3494.0 4.95
MC3504.0 5.3
MC3505.0 4.93
MC3511.0 4.08
MC3512.0 5.31
MC3515.0 5.56
MC3525.0 5.25
MC3526.0 5.03
MC3528.0 4.3
MC3529.0 5.37
MC3533.0 4.98
MC3535.0 5.37
MC3536.0 5.62
