# Supplementary material for: Combined computational and classical medicinal chemistry procedure to disclose novel pyrrole-based compounds as potential antituberculosis agents
Source: J Comput Aided Mol Des. 2026 Apr 6;40(1):92. doi: 10.1007/s10822-026-00794-6 (PMC13053371; doi:10.1007/s10822-026-00794-6)
Supplement: Supplementary file 4 — Supplementary Material 4 [file 10822_2026_794_MOESM4_ESM.zip]

Archive with 42 entries (37 files):
- Dataset.M_COMBINE_4/
- Dataset.M_COMBINE_4/mols/
- Dataset.M_COMBINE_4/mols/TestSet/
- Dataset.M_COMBINE_4/mols/TestSet/MC3172.0.sdf
- Dataset.M_COMBINE_4/mols/TestSet/MC3203.0.sdf
- Dataset.M_COMBINE_4/mols/TestSet/MC3227.0.sdf
- Dataset.M_COMBINE_4/mols/TestSet/MC3233.0.sdf
- Dataset.M_COMBINE_4/mols/TestSet/MC3270.0.sdf
- Dataset.M_COMBINE_4/mols/TestSet/MC3491.0.sdf
- Dataset.M_COMBINE_4/mols/TestSet/MC3492.0.sdf
- Dataset.M_COMBINE_4/mols/TestSet/MC3494.0.sdf
- Dataset.M_COMBINE_4/mols/TestSet/MC3504.0.sdf
- Dataset.M_COMBINE_4/mols/TestSet/MC3505.0.sdf
- Dataset.M_COMBINE_4/mols/TestSet/MC3511.0.sdf
- Dataset.M_COMBINE_4/mols/TestSet/MC3512.0.sdf
- Dataset.M_COMBINE_4/mols/TestSet/MC3515.0.sdf
- Dataset.M_COMBINE_4/mols/TestSet/MC3525.0.sdf
- Dataset.M_COMBINE_4/mols/TestSet/MC3526.0.sdf
- Dataset.M_COMBINE_4/mols/TestSet/MC3528.0.sdf
- Dataset.M_COMBINE_4/mols/TestSet/MC3529.0.sdf
- Dataset.M_COMBINE_4/mols/TestSet/MC3533.0.sdf
- Dataset.M_COMBINE_4/mols/TestSet/MC3535.0.sdf
- Dataset.M_COMBINE_4/mols/TestSet/MC3536.0.sdf
- Dataset.M_COMBINE_4/mols/TrainingSet/
- Dataset.M_COMBINE_4/mols/TrainingSet/6AJG_A_A3RX.1001.A_min_key_minimized_in_6AJI_A_AAY6.1001.A_min_lock_with_Smina.sdf
- Dataset.M_COMBINE_4/mols/TrainingSet/6AJH_A_A9ZF.1001.A_min_key_minimized_in_6AJI_A_AAY6.1001.A_min_lock_with_Smina.sdf
- Dataset.M_COMBINE_4/mols/TrainingSet/6AJI_A_AAY6.1001.A_min_key_minimized_in_6AJI_A_AAY6.1001.A_min_lock_with_Smina.sdf
- Dataset.M_COMBINE_4/mols/TrainingSet/6AJJ_A_AJ9E.1008.A_min_key_minimized_in_6AJI_A_AAY6.1001.A_min_lock_with_Smina.sdf
- Dataset.M_COMBINE_4/mols/TrainingSet/7C2M_A_AFFU.1001.A_min_key_minimized_in_6AJI_A_AAY6.1001.A_min_lock_with_Smina.sdf
- Dataset.M_COMBINE_4/mols/TrainingSet/7C2N_A_AFG0.1008.A_min_key_minimized_in_6AJI_A_AAY6.1001.A_min_lock_with_Smina.sdf
- Dataset.M_COMBINE_4/mols/TrainingSet/7WNX_A_A1I2.1101.A_min_key_minimized_in_6AJI_A_AAY6.1001.A_min_lock_with_Smina.sdf
- Dataset.M_COMBINE_4/mol_target_association.txt
- Dataset.M_COMBINE_4/targets/
- Dataset.M_COMBINE_4/targets/6AJI_A_AAY6.1001.A_min_lock_minimized_with_6AJG_A_A3RX.1001.A_min_key_with_Smina.pdb
- Dataset.M_COMBINE_4/targets/6AJI_A_AAY6.1001.A_min_lock_minimized_with_6AJH_A_A9ZF.1001.A_min_key_with_Smina.pdb
- Dataset.M_COMBINE_4/targets/6AJI_A_AAY6.1001.A_min_lock_minimized_with_6AJI_A_AAY6.1001.A_min_key_with_Smina.pdb
- Dataset.M_COMBINE_4/targets/6AJI_A_AAY6.1001.A_min_lock_minimized_with_6AJJ_A_AJ9E.1008.A_min_key_with_Smina.pdb
- Dataset.M_COMBINE_4/targets/6AJI_A_AAY6.1001.A_min_lock_minimized_with_7C2M_A_AFFU.1001.A_min_key_with_Smina.pdb
- Dataset.M_COMBINE_4/targets/6AJI_A_AAY6.1001.A_min_lock_minimized_with_7C2N_A_AFG0.1008.A_min_key_with_Smina.pdb
- Dataset.M_COMBINE_4/targets/6AJI_A_AAY6.1001.A_min_lock_minimized_with_7WNX_A_A1I2.1101.A_min_key_with_Smina.pdb
- Dataset.M_COMBINE_4/tr_p_act.txt
- Dataset.M_COMBINE_4/ts_p_act.txt
