# Supplementary material for: Combined computational and classical medicinal chemistry procedure to disclose novel pyrrole-based compounds as potential antituberculosis agents
Source: J Comput Aided Mol Des. 2026 Apr 6;40(1):92. doi: 10.1007/s10822-026-00794-6 (PMC13053371; doi:10.1007/s10822-026-00794-6)
Supplement: Supplementary file 4 — Supplementary Material 4 [file 10822_2026_794_MOESM4_ESM.zip › Dataset.M_COMBINE_4/mols/TestSet/MC3172.0.sdf]

docked.14641698.in.80022.pdbqt
 OpenBabel10172509493D

 67 71  0  0  0  0  0  0  0  0999 V2000
  103.7190   22.8500   37.6320 C   0  0  0  0  0  0  0  0  0  0  0  0
  102.3960   22.1420   37.7490 C   0  0  0  0  0  0  0  0  0  0  0  0
  101.8060   21.3680   36.7640 C   0  0  0  0  0  0  0  0  0  0  0  0
  100.6330   20.8820   37.2950 C   0  0  0  0  0  0  0  0  0  0  0  0
  100.5140   21.4010   38.5830 C   0  0  0  0  0  0  0  0  0  0  0  0
  101.6340   22.1420   38.8720 N   0  0  0  0  0  0  0  0  0  0  0  0
  102.3430   21.0960   35.3770 C   0  0  0  0  0  0  0  0  0  0  0  0
  101.2840   20.6070   34.4460 N   0  3  0  0  0  0  0  0  0  0  0  0
  101.8870   19.8710   33.3110 C   0  0  0  0  0  0  0  0  0  0  0  0
  100.8080   19.3600   32.3480 C   0  0  0  0  0  0  0  0  0  0  0  0
   99.9010   18.4970   33.0950 N   0  0  0  0  0  0  0  0  0  0  0  0
   99.2490   19.1730   34.2180 C   0  0  0  0  0  0  0  0  0  0  0  0
  100.3230   19.7300   35.1660 C   0  0  0  0  0  0  0  0  0  0  0  0
  100.7590   21.4200   34.0400 H   0  0  0  0  0  0  0  0  0  0  0  0
   99.7240   17.0910   32.7820 C   0  0  0  0  0  0  0  0  0  0  0  0
  100.4850   16.0890   33.4370 C   0  0  0  0  0  0  0  0  0  0  0  0
  100.3010   14.7370   33.1580 C   0  0  0  0  0  0  0  0  0  0  0  0
   99.3580   14.3330   32.2200 C   0  0  0  0  0  0  0  0  0  0  0  0
   98.5860   15.2840   31.5430 C   0  0  0  0  0  0  0  0  0  0  0  0
   98.7730   16.6540   31.8230 C   0  0  0  0  0  0  0  0  0  0  0  0
   97.5680   14.8040   30.5360 C   0  0  0  0  0  0  0  0  0  0  0  0
   96.2980   14.9360   31.0670 F   0  0  0  0  0  0  0  0  0  0  0  0
   97.6590   15.5740   29.3900 F   0  0  0  0  0  0  0  0  0  0  0  0
   97.7650   13.4790   30.1910 F   0  0  0  0  0  0  0  0  0  0  0  0
  102.0320   22.8380   40.0260 N   0  0  0  0  0  0  0  0  0  0  0  0
  102.6210   22.3100   40.6920 H   0  0  0  0  0  0  0  0  0  0  0  0
  101.7260   24.1150   40.4390 C   0  0  0  0  0  0  0  0  0  0  0  0
  100.5540   24.3340   40.7120 O   0  0  0  0  0  0  0  0  0  0  0  0
  102.6570   25.2870   40.5660 C   0  0  0  0  0  0  0  0  0  0  0  0
  103.8890   25.3970   39.8960 C   0  0  0  0  0  0  0  0  0  0  0  0
  104.7020   26.5180   40.1120 C   0  0  0  0  0  0  0  0  0  0  0  0
  104.2960   27.5090   40.9480 N   0  0  0  0  0  0  0  0  0  0  0  0
  103.1000   27.4540   41.5840 C   0  0  0  0  0  0  0  0  0  0  0  0
  102.2620   26.3550   41.4010 C   0  0  0  0  0  0  0  0  0  0  0  0
   99.3000   21.1800   39.4230 C   0  0  0  0  0  0  0  0  0  0  0  0
   98.1460   21.9600   39.2010 C   0  0  0  0  0  0  0  0  0  0  0  0
   96.9820   21.7400   39.9430 C   0  0  0  0  0  0  0  0  0  0  0  0
   96.9570   20.7530   40.9280 C   0  0  0  0  0  0  0  0  0  0  0  0
   98.1010   19.9950   41.1830 C   0  0  0  0  0  0  0  0  0  0  0  0
   99.2670   20.2100   40.4420 C   0  0  0  0  0  0  0  0  0  0  0  0
  104.1189   22.6988   36.6511 H   0  0  0  0  0  0  0  0  0  0  0  0
  104.3991   22.4575   38.3589 H   0  0  0  0  0  0  0  0  0  0  0  0
  103.5795   23.8970   37.8028 H   0  0  0  0  0  0  0  0  0  0  0  0
   99.9651   20.2502   36.8262 H   0  0  0  0  0  0  0  0  0  0  0  0
  102.7555   22.0017   34.9839 H   0  0  0  0  0  0  0  0  0  0  0  0
  103.0867   20.3310   35.4579 H   0  0  0  0  0  0  0  0  0  0  0  0
  102.5466   20.5258   32.7809 H   0  0  0  0  0  0  0  0  0  0  0  0
  102.4229   19.0296   33.6981 H   0  0  0  0  0  0  0  0  0  0  0  0
  100.2662   20.1873   31.9394 H   0  0  0  0  0  0  0  0  0  0  0  0
  101.2582   18.8151   31.5447 H   0  0  0  0  0  0  0  0  0  0  0  0
   98.6325   18.4759   34.7460 H   0  0  0  0  0  0  0  0  0  0  0  0
   98.6426   19.9748   33.8515 H   0  0  0  0  0  0  0  0  0  0  0  0
  100.8582   18.9131   35.6033 H   0  0  0  0  0  0  0  0  0  0  0  0
   99.8359   20.3132   35.9193 H   0  0  0  0  0  0  0  0  0  0  0  0
  101.1910   16.3682   34.1361 H   0  0  0  0  0  0  0  0  0  0  0  0
  100.8687   14.0302   33.6511 H   0  0  0  0  0  0  0  0  0  0  0  0
   99.2268   13.3287   32.0222 H   0  0  0  0  0  0  0  0  0  0  0  0
   98.2059   17.3539   31.3195 H   0  0  0  0  0  0  0  0  0  0  0  0
  104.1933   24.6544   39.2472 H   0  0  0  0  0  0  0  0  0  0  0  0
  105.6135   26.5910   39.6337 H   0  0  0  0  0  0  0  0  0  0  0  0
  102.8097   28.2262   42.2040 H   0  0  0  0  0  0  0  0  0  0  0  0
  101.3477   26.3218   41.8785 H   0  0  0  0  0  0  0  0  0  0  0  0
   98.1612   22.7011   38.4830 H   0  0  0  0  0  0  0  0  0  0  0  0
   96.1401   22.3086   39.7617 H   0  0  0  0  0  0  0  0  0  0  0  0
   96.0938   20.5833   41.4676 H   0  0  0  0  0  0  0  0  0  0  0  0
   98.0861   19.2736   41.9208 H   0  0  0  0  0  0  0  0  0  0  0  0
  100.1113   19.6521   40.6442 H   0  0  0  0  0  0  0  0  0  0  0  0
  1  2  1  0  0  0  0
  1 41  1  0  0  0  0
  1 42  1  0  0  0  0
  1 43  1  0  0  0  0
  2  6  1  0  0  0  0
  3  4  1  0  0  0  0
  3  2  2  0  0  0  0
  4  5  2  0  0  0  0
  4 44  1  0  0  0  0
  5  6  1  0  0  0  0
  5 35  1  0  0  0  0
  6 25  1  0  0  0  0
  7  3  1  0  0  0  0
  7 45  1  0  0  0  0
  7 46  1  0  0  0  0
  8 13  1  0  0  0  0
  8  7  1  0  0  0  0
  9  8  1  0  0  0  0
  9 47  1  0  0  0  0
  9 48  1  0  0  0  0
 10 11  1  0  0  0  0
 10  9  1  0  0  0  0
 10 49  1  0  0  0  0
 10 50  1  0  0  0  0
 11 12  1  0  0  0  0
 12 13  1  0  0  0  0
 12 51  1  0  0  0  0
 12 52  1  0  0  0  0
 13 53  1  0  0  0  0
 13 54  1  0  0  0  0
 14  8  1  0  0  0  0
 15 11  1  0  0  0  0
 15 16  2  0  0  0  0
 16 55  1  0  0  0  0
 17 16  1  0  0  0  0
 17 56  1  0  0  0  0
 18 17  2  0  0  0  0
 18 57  1  0  0  0  0
 19 20  2  0  0  0  0
 19 18  1  0  0  0  0
 20 15  1  0  0  0  0
 20 58  1  0  0  0  0
 21 22  1  0  0  0  0
 21 19  1  0  0  0  0
 23 21  1  0  0  0  0
 24 21  1  0  0  0  0
 25 27  1  0  0  0  0
 25 26  1  0  0  0  0
 27 29  1  0  0  0  0
 27 28  2  0  0  0  0
 29 34  2  0  0  0  0
 30 31  2  0  0  0  0
 30 29  1  0  0  0  0
 30 59  1  0  0  0  0
 31 32  1  0  0  0  0
 31 60  1  0  0  0  0
 32 33  2  0  0  0  0
 33 61  1  0  0  0  0
 34 33  1  0  0  0  0
 34 62  1  0  0  0  0
 35 40  1  0  0  0  0
 36 35  2  0  0  0  0
 36 37  1  0  0  0  0
 36 63  1  0  0  0  0
 37 38  2  0  0  0  0
 37 64  1  0  0  0  0
 38 39  1  0  0  0  0
 38 65  1  0  0  0  0
 39 66  1  0  0  0  0
 40 39  2  0  0  0  0
 40 67  1  0  0  0  0
M  CHG  1   8   1
M  END
$$$$
