# Supplementary material for: Combined computational and classical medicinal chemistry procedure to disclose novel pyrrole-based compounds as potential antituberculosis agents
Source: J Comput Aided Mol Des. 2026 Apr 6;40(1):92. doi: 10.1007/s10822-026-00794-6 (PMC13053371; doi:10.1007/s10822-026-00794-6)
Supplement: Supplementary file 4 — Supplementary Material 4 [file 10822_2026_794_MOESM4_ESM.zip › Dataset.M_COMBINE_4/mols/TestSet/MC3203.0.sdf]

docked.14641699.in.80022.pdbqt
 OpenBabel10172509493D

 64 68  0  0  0  0  0  0  0  0999 V2000
  101.0430   21.5370   36.3080 C   0  0  0  0  0  0  0  0  0  0  0  0
  101.9500   21.9820   37.2530 C   0  0  0  0  0  0  0  0  0  0  0  0
  101.3260   21.9010   38.4960 C   0  0  0  0  0  0  0  0  0  0  0  0
  100.0660   21.3940   38.3140 N   0  0  0  0  0  0  0  0  0  0  0  0
   99.9140   21.1620   36.9920 C   0  0  0  0  0  0  0  0  0  0  0  0
  101.2590   21.4030   34.8170 C   0  0  0  0  0  0  0  0  0  0  0  0
  102.0520   20.2020   34.4280 N   0  3  0  0  0  0  0  0  0  0  0  0
  101.8550   19.8520   32.9960 C   0  0  0  0  0  0  0  0  0  0  0  0
  100.4620   19.2320   32.7380 C   0  0  0  0  0  0  0  0  0  0  0  0
  100.2510   18.0960   33.6380 N   0  0  0  0  0  0  0  0  0  0  0  0
  100.4160   18.4320   35.0520 C   0  0  0  0  0  0  0  0  0  0  0  0
  101.8210   19.0030   35.2620 C   0  0  0  0  0  0  0  0  0  0  0  0
  103.0610   20.4660   34.5460 H   0  0  0  0  0  0  0  0  0  0  0  0
   99.9180   16.7540   33.1830 C   0  0  0  0  0  0  0  0  0  0  0  0
  100.5160   15.6000   33.7510 C   0  0  0  0  0  0  0  0  0  0  0  0
  100.1970   14.3180   33.2960 C   0  0  0  0  0  0  0  0  0  0  0  0
   99.2780   14.1410   32.2670 C   0  0  0  0  0  0  0  0  0  0  0  0
   98.6620   15.2460   31.6750 C   0  0  0  0  0  0  0  0  0  0  0  0
   98.9850   16.5370   32.1310 C   0  0  0  0  0  0  0  0  0  0  0  0
   97.6680   15.0240   30.5580 C   0  0  0  0  0  0  0  0  0  0  0  0
   97.7430   13.7120   30.1280 F   0  0  0  0  0  0  0  0  0  0  0  0
   96.3910   15.2740   31.0230 F   0  0  0  0  0  0  0  0  0  0  0  0
   97.9070   15.8530   29.4750 F   0  0  0  0  0  0  0  0  0  0  0  0
  101.9840   22.1440   39.8320 C   0  0  0  0  0  0  0  0  0  0  0  0
  101.6480   21.3780   40.7270 O   0  0  0  0  0  0  0  0  0  0  0  0
  102.9910   23.0210   40.1480 N   0  0  0  0  0  0  0  0  0  0  0  0
  103.8970   22.5680   40.3530 H   0  0  0  0  0  0  0  0  0  0  0  0
  103.0400   24.4540   40.2580 C   0  0  0  0  0  0  0  0  0  0  0  0
  104.2020   25.1960   40.5320 C   0  0  0  0  0  0  0  0  0  0  0  0
  104.1330   26.5940   40.5960 C   0  0  0  0  0  0  0  0  0  0  0  0
  102.9580   27.2370   40.3720 N   0  0  0  0  0  0  0  0  0  0  0  0
  101.8250   26.5530   40.0710 C   0  0  0  0  0  0  0  0  0  0  0  0
  101.8500   25.1610   40.0040 C   0  0  0  0  0  0  0  0  0  0  0  0
   99.0190   21.1040   39.2840 C   0  0  0  0  0  0  0  0  0  0  0  0
   99.1180   20.0280   40.1910 C   0  0  0  0  0  0  0  0  0  0  0  0
   98.0930   19.7670   41.1070 C   0  0  0  0  0  0  0  0  0  0  0  0
   96.9580   20.5770   41.1390 C   0  0  0  0  0  0  0  0  0  0  0  0
   96.8500   21.6580   40.2650 C   0  0  0  0  0  0  0  0  0  0  0  0
   97.8740   21.9270   39.3520 C   0  0  0  0  0  0  0  0  0  0  0  0
  102.9105   22.3126   37.0710 H   0  0  0  0  0  0  0  0  0  0  0  0
   99.0686   20.7597   36.5579 H   0  0  0  0  0  0  0  0  0  0  0  0
  100.3022   21.3436   34.3418 H   0  0  0  0  0  0  0  0  0  0  0  0
  101.8192   22.2598   34.5057 H   0  0  0  0  0  0  0  0  0  0  0  0
  101.9526   20.7398   32.4067 H   0  0  0  0  0  0  0  0  0  0  0  0
  102.5946   19.1266   32.7281 H   0  0  0  0  0  0  0  0  0  0  0  0
  100.4045   18.8970   31.7234 H   0  0  0  0  0  0  0  0  0  0  0  0
   99.7079   19.9697   32.9170 H   0  0  0  0  0  0  0  0  0  0  0  0
  100.2927   17.5518   35.6477 H   0  0  0  0  0  0  0  0  0  0  0  0
   99.6824   19.1548   35.3422 H   0  0  0  0  0  0  0  0  0  0  0  0
  101.9373   19.2688   36.2919 H   0  0  0  0  0  0  0  0  0  0  0  0
  102.5318   18.2556   34.9774 H   0  0  0  0  0  0  0  0  0  0  0  0
  101.2004   15.7095   34.5156 H   0  0  0  0  0  0  0  0  0  0  0  0
  100.6471   13.4954   33.7271 H   0  0  0  0  0  0  0  0  0  0  0  0
   99.0503   13.1892   31.9395 H   0  0  0  0  0  0  0  0  0  0  0  0
   98.5313   17.3517   31.6889 H   0  0  0  0  0  0  0  0  0  0  0  0
  105.1013   24.7136   40.6852 H   0  0  0  0  0  0  0  0  0  0  0  0
  104.9815   27.1391   40.8150 H   0  0  0  0  0  0  0  0  0  0  0  0
  100.9459   27.0630   39.8919 H   0  0  0  0  0  0  0  0  0  0  0  0
  100.9888   24.6446   39.7662 H   0  0  0  0  0  0  0  0  0  0  0  0
   99.9563   19.4263   40.1787 H   0  0  0  0  0  0  0  0  0  0  0  0
   98.1770   18.9729   41.7608 H   0  0  0  0  0  0  0  0  0  0  0  0
   96.1990   20.3764   41.8088 H   0  0  0  0  0  0  0  0  0  0  0  0
   96.0127   22.2606   40.2921 H   0  0  0  0  0  0  0  0  0  0  0  0
   97.7918   22.7381   38.7192 H   0  0  0  0  0  0  0  0  0  0  0  0
  1  5  2  0  0  0  0
  1  2  1  0  0  0  0
  2  3  2  0  0  0  0
  2 40  1  0  0  0  0
  3 24  1  0  0  0  0
  4  3  1  0  0  0  0
  4 34  1  0  0  0  0
  5  4  1  0  0  0  0
  5 41  1  0  0  0  0
  6  1  1  0  0  0  0
  6 42  1  0  0  0  0
  6 43  1  0  0  0  0
  7 13  1  0  0  0  0
  7  6  1  0  0  0  0
  7 12  1  0  0  0  0
  8  7  1  0  0  0  0
  8 44  1  0  0  0  0
  8 45  1  0  0  0  0
  9  8  1  0  0  0  0
  9 10  1  0  0  0  0
  9 46  1  0  0  0  0
  9 47  1  0  0  0  0
 10 11  1  0  0  0  0
 11 12  1  0  0  0  0
 11 48  1  0  0  0  0
 11 49  1  0  0  0  0
 12 50  1  0  0  0  0
 12 51  1  0  0  0  0
 14 10  1  0  0  0  0
 14 15  2  0  0  0  0
 15 52  1  0  0  0  0
 16 15  1  0  0  0  0
 16 53  1  0  0  0  0
 17 16  2  0  0  0  0
 17 54  1  0  0  0  0
 18 19  2  0  0  0  0
 18 17  1  0  0  0  0
 19 14  1  0  0  0  0
 19 55  1  0  0  0  0
 20 22  1  0  0  0  0
 20 18  1  0  0  0  0
 21 20  1  0  0  0  0
 23 20  1  0  0  0  0
 24 26  1  0  0  0  0
 24 25  2  0  0  0  0
 26 28  1  0  0  0  0
 26 27  1  0  0  0  0
 28 29  2  0  0  0  0
 29 30  1  0  0  0  0
 29 56  1  0  0  0  0
 30 57  1  0  0  0  0
 31 30  2  0  0  0  0
 32 31  1  0  0  0  0
 32 58  1  0  0  0  0
 33 32  2  0  0  0  0
 33 28  1  0  0  0  0
 33 59  1  0  0  0  0
 34 39  2  0  0  0  0
 34 35  1  0  0  0  0
 35 36  2  0  0  0  0
 35 60  1  0  0  0  0
 36 37  1  0  0  0  0
 36 61  1  0  0  0  0
 37 62  1  0  0  0  0
 38 37  2  0  0  0  0
 38 63  1  0  0  0  0
 39 38  1  0  0  0  0
 39 64  1  0  0  0  0
M  CHG  1   7   1
M  END
$$$$
