# Supplementary material for: Combined computational and classical medicinal chemistry procedure to disclose novel pyrrole-based compounds as potential antituberculosis agents
Source: J Comput Aided Mol Des. 2026 Apr 6;40(1):92. doi: 10.1007/s10822-026-00794-6 (PMC13053371; doi:10.1007/s10822-026-00794-6)
Supplement: Supplementary file 4 — Supplementary Material 4 [file 10822_2026_794_MOESM4_ESM.zip › Dataset.M_COMBINE_4/mols/TestSet/MC3227.0.sdf]

docked.14641700.in.80022.pdbqt
 OpenBabel10172509493D

 68 72  0  0  0  0  0  0  0  0999 V2000
  100.8660   21.5990   36.4500 C   0  0  0  0  0  0  0  0  0  0  0  0
  101.6910   22.3050   37.2810 C   0  0  0  0  0  0  0  0  0  0  0  0
  101.1300   22.3100   38.5460 C   0  0  0  0  0  0  0  0  0  0  0  0
   99.9680   21.5700   38.5290 N   0  0  0  0  0  0  0  0  0  0  0  0
   99.8380   21.1420   37.2400 C   0  0  0  0  0  0  0  0  0  0  0  0
  101.0530   21.3450   34.9660 C   0  0  0  0  0  0  0  0  0  0  0  0
  101.8510   20.1220   34.6430 N   0  3  0  0  0  0  0  0  0  0  0  0
  101.7820   19.7940   33.1950 C   0  0  0  0  0  0  0  0  0  0  0  0
  100.4020   19.2270   32.7880 C   0  0  0  0  0  0  0  0  0  0  0  0
  100.0730   18.0780   33.6400 N   0  0  0  0  0  0  0  0  0  0  0  0
  100.0960   18.3950   35.0680 C   0  0  0  0  0  0  0  0  0  0  0  0
  101.5010   18.9060   35.4170 C   0  0  0  0  0  0  0  0  0  0  0  0
  102.8510   20.3500   34.8600 H   0  0  0  0  0  0  0  0  0  0  0  0
   99.8160   16.7360   33.1290 C   0  0  0  0  0  0  0  0  0  0  0  0
  100.4900   15.5960   33.6420 C   0  0  0  0  0  0  0  0  0  0  0  0
  100.2250   14.3130   33.1580 C   0  0  0  0  0  0  0  0  0  0  0  0
   99.2860   14.1150   32.1540 C   0  0  0  0  0  0  0  0  0  0  0  0
   98.5970   15.2020   31.6110 C   0  0  0  0  0  0  0  0  0  0  0  0
   98.8660   16.4960   32.0940 C   0  0  0  0  0  0  0  0  0  0  0  0
   97.5780   14.9540   30.5230 C   0  0  0  0  0  0  0  0  0  0  0  0
   97.6230   13.6250   30.1420 F   0  0  0  0  0  0  0  0  0  0  0  0
   96.3140   15.2420   31.0040 F   0  0  0  0  0  0  0  0  0  0  0  0
   97.8060   15.7360   29.4050 F   0  0  0  0  0  0  0  0  0  0  0  0
  101.8350   23.0350   39.5820 N   0  0  0  0  0  0  0  0  0  0  0  0
  101.2630   23.1370   40.4360 H   0  0  0  0  0  0  0  0  0  0  0  0
  103.0580   23.6260   39.7020 C   0  0  0  0  0  0  0  0  0  0  0  0
  103.4730   23.8390   40.8390 O   0  0  0  0  0  0  0  0  0  0  0  0
  103.8180   24.0180   38.6580 O   0  0  0  0  0  0  0  0  0  0  0  0
  104.8260   23.2240   38.1150 C   0  0  0  0  0  0  0  0  0  0  0  0
  105.0100   23.4880   36.6520 C   0  0  0  0  0  0  0  0  0  0  0  0
  105.9070   24.4720   36.2220 C   0  0  0  0  0  0  0  0  0  0  0  0
  106.0490   24.7190   34.8550 C   0  0  0  0  0  0  0  0  0  0  0  0
  105.3110   24.0180   33.9540 N   0  0  0  0  0  0  0  0  0  0  0  0
  104.4280   23.0620   34.3450 C   0  0  0  0  0  0  0  0  0  0  0  0
  104.2640   22.7740   35.7020 C   0  0  0  0  0  0  0  0  0  0  0  0
   98.9460   21.2300   39.5030 C   0  0  0  0  0  0  0  0  0  0  0  0
   97.7530   21.9560   39.6300 C   0  0  0  0  0  0  0  0  0  0  0  0
   96.7910   21.5900   40.5840 C   0  0  0  0  0  0  0  0  0  0  0  0
   96.9960   20.4820   41.4080 C   0  0  0  0  0  0  0  0  0  0  0  0
   98.1530   19.7230   41.2670 C   0  0  0  0  0  0  0  0  0  0  0  0
   99.1150   20.0860   40.3230 C   0  0  0  0  0  0  0  0  0  0  0  0
  102.5790   22.7563   37.0113 H   0  0  0  0  0  0  0  0  0  0  0  0
   99.0645   20.5492   36.9005 H   0  0  0  0  0  0  0  0  0  0  0  0
  100.0859   21.2407   34.5201 H   0  0  0  0  0  0  0  0  0  0  0  0
  101.6029   22.1783   34.5810 H   0  0  0  0  0  0  0  0  0  0  0  0
  101.9685   20.6840   32.6311 H   0  0  0  0  0  0  0  0  0  0  0  0
  102.5173   19.0432   32.9935 H   0  0  0  0  0  0  0  0  0  0  0  0
  100.4325   18.9150   31.7650 H   0  0  0  0  0  0  0  0  0  0  0  0
   99.6561   19.9847   32.9084 H   0  0  0  0  0  0  0  0  0  0  0  0
   99.8767   17.5168   35.6386 H   0  0  0  0  0  0  0  0  0  0  0  0
   99.3621   19.1396   35.2957 H   0  0  0  0  0  0  0  0  0  0  0  0
  101.5363   19.1375   36.4611 H   0  0  0  0  0  0  0  0  0  0  0  0
  102.2054   18.1394   35.1700 H   0  0  0  0  0  0  0  0  0  0  0  0
  101.1913   15.7184   34.3892 H   0  0  0  0  0  0  0  0  0  0  0  0
  100.7319   13.5041   33.5502 H   0  0  0  0  0  0  0  0  0  0  0  0
   99.0966   13.1614   31.8079 H   0  0  0  0  0  0  0  0  0  0  0  0
   98.3592   17.2969   31.6857 H   0  0  0  0  0  0  0  0  0  0  0  0
  105.7440   23.4329   38.6234 H   0  0  0  0  0  0  0  0  0  0  0  0
  104.5456   22.1986   38.2368 H   0  0  0  0  0  0  0  0  0  0  0  0
  106.4584   25.0101   36.9086 H   0  0  0  0  0  0  0  0  0  0  0  0
  106.7159   25.4355   34.5279 H   0  0  0  0  0  0  0  0  0  0  0  0
  103.8781   22.5483   33.6388 H   0  0  0  0  0  0  0  0  0  0  0  0
  103.6005   22.0431   36.0029 H   0  0  0  0  0  0  0  0  0  0  0  0
   97.5808   22.7673   39.0159 H   0  0  0  0  0  0  0  0  0  0  0  0
   95.9254   22.1442   40.6771 H   0  0  0  0  0  0  0  0  0  0  0  0
   96.2923   20.2272   42.1186 H   0  0  0  0  0  0  0  0  0  0  0  0
   98.3002   18.8915   41.8603 H   0  0  0  0  0  0  0  0  0  0  0  0
   99.9655   19.5106   40.2200 H   0  0  0  0  0  0  0  0  0  0  0  0
  1  5  2  0  0  0  0
  1  2  1  0  0  0  0
  2  3  2  0  0  0  0
  2 42  1  0  0  0  0
  3 24  1  0  0  0  0
  4  3  1  0  0  0  0
  4 36  1  0  0  0  0
  5  4  1  0  0  0  0
  5 43  1  0  0  0  0
  6  1  1  0  0  0  0
  6 44  1  0  0  0  0
  6 45  1  0  0  0  0
  7 13  1  0  0  0  0
  7  6  1  0  0  0  0
  7 12  1  0  0  0  0
  8  7  1  0  0  0  0
  8 46  1  0  0  0  0
  8 47  1  0  0  0  0
  9  8  1  0  0  0  0
  9 10  1  0  0  0  0
  9 48  1  0  0  0  0
  9 49  1  0  0  0  0
 10 11  1  0  0  0  0
 11 12  1  0  0  0  0
 11 50  1  0  0  0  0
 11 51  1  0  0  0  0
 12 52  1  0  0  0  0
 12 53  1  0  0  0  0
 14 10  1  0  0  0  0
 14 15  2  0  0  0  0
 15 54  1  0  0  0  0
 16 15  1  0  0  0  0
 16 55  1  0  0  0  0
 17 16  2  0  0  0  0
 17 56  1  0  0  0  0
 18 19  2  0  0  0  0
 18 17  1  0  0  0  0
 19 14  1  0  0  0  0
 19 57  1  0  0  0  0
 20 22  1  0  0  0  0
 20 18  1  0  0  0  0
 21 20  1  0  0  0  0
 23 20  1  0  0  0  0
 24 26  1  0  0  0  0
 24 25  1  0  0  0  0
 26 27  2  0  0  0  0
 28 26  1  0  0  0  0
 29 28  1  0  0  0  0
 29 58  1  0  0  0  0
 29 59  1  0  0  0  0
 30 29  1  0  0  0  0
 31 30  1  0  0  0  0
 31 60  1  0  0  0  0
 32 31  2  0  0  0  0
 32 61  1  0  0  0  0
 33 34  2  0  0  0  0
 33 32  1  0  0  0  0
 34 35  1  0  0  0  0
 34 62  1  0  0  0  0
 35 30  2  0  0  0  0
 35 63  1  0  0  0  0
 36 37  2  0  0  0  0
 36 41  1  0  0  0  0
 37 38  1  0  0  0  0
 37 64  1  0  0  0  0
 38 39  2  0  0  0  0
 38 65  1  0  0  0  0
 39 66  1  0  0  0  0
 40 39  1  0  0  0  0
 40 67  1  0  0  0  0
 41 40  2  0  0  0  0
 41 68  1  0  0  0  0
M  CHG  1   7   1
M  END
$$$$
