# Supplementary material for: Combined computational and classical medicinal chemistry procedure to disclose novel pyrrole-based compounds as potential antituberculosis agents
Source: J Comput Aided Mol Des. 2026 Apr 6;40(1):92. doi: 10.1007/s10822-026-00794-6 (PMC13053371; doi:10.1007/s10822-026-00794-6)
Supplement: Supplementary file 4 — Supplementary Material 4 [file 10822_2026_794_MOESM4_ESM.zip › Dataset.M_COMBINE_4/mols/TestSet/MC3233.0.sdf]

docked.14641701.in.80022.pdbqt
 OpenBabel10172509493D

 69 73  0  0  0  0  0  0  0  0999 V2000
  100.8540   21.6330   36.4390 C   0  0  0  0  0  0  0  0  0  0  0  0
  101.6550   22.3760   37.2610 C   0  0  0  0  0  0  0  0  0  0  0  0
  101.0910   22.3820   38.5250 C   0  0  0  0  0  0  0  0  0  0  0  0
   99.9530   21.6040   38.5170 N   0  0  0  0  0  0  0  0  0  0  0  0
   99.8400   21.1530   37.2350 C   0  0  0  0  0  0  0  0  0  0  0  0
  101.0520   21.3630   34.9600 C   0  0  0  0  0  0  0  0  0  0  0  0
  101.8490   20.1320   34.6590 N   0  3  0  0  0  0  0  0  0  0  0  0
  101.8020   19.7950   33.2130 C   0  0  0  0  0  0  0  0  0  0  0  0
  100.4260   19.2330   32.7870 C   0  0  0  0  0  0  0  0  0  0  0  0
  100.0770   18.0910   33.6400 N   0  0  0  0  0  0  0  0  0  0  0  0
  100.0790   18.4170   35.0660 C   0  0  0  0  0  0  0  0  0  0  0  0
  101.4810   18.9240   35.4350 C   0  0  0  0  0  0  0  0  0  0  0  0
  102.8460   20.3560   34.8910 H   0  0  0  0  0  0  0  0  0  0  0  0
   99.8200   16.7480   33.1340 C   0  0  0  0  0  0  0  0  0  0  0  0
  100.4950   15.6100   33.6510 C   0  0  0  0  0  0  0  0  0  0  0  0
  100.2300   14.3250   33.1720 C   0  0  0  0  0  0  0  0  0  0  0  0
   99.2890   14.1240   32.1690 C   0  0  0  0  0  0  0  0  0  0  0  0
   98.6010   15.2080   31.6230 C   0  0  0  0  0  0  0  0  0  0  0  0
   98.8710   16.5040   32.1010 C   0  0  0  0  0  0  0  0  0  0  0  0
   97.5820   14.9560   30.5360 C   0  0  0  0  0  0  0  0  0  0  0  0
   97.6400   13.6310   30.1450 F   0  0  0  0  0  0  0  0  0  0  0  0
   96.3150   15.2260   31.0240 F   0  0  0  0  0  0  0  0  0  0  0  0
   97.7970   15.7510   29.4220 F   0  0  0  0  0  0  0  0  0  0  0  0
  101.7690   23.1460   39.5510 N   0  0  0  0  0  0  0  0  0  0  0  0
  101.1470   23.3610   40.3460 H   0  0  0  0  0  0  0  0  0  0  0  0
  103.0200   23.6630   39.7170 C   0  0  0  0  0  0  0  0  0  0  0  0
  103.4210   23.8160   40.8670 O   0  0  0  0  0  0  0  0  0  0  0  0
  103.8250   24.0440   38.7010 O   0  0  0  0  0  0  0  0  0  0  0  0
  104.8020   23.2150   38.1580 C   0  0  0  0  0  0  0  0  0  0  0  0
  105.0040   23.4810   36.6990 C   0  0  0  0  0  0  0  0  0  0  0  0
  105.8970   24.4790   36.2840 C   0  0  0  0  0  0  0  0  0  0  0  0
  106.0670   24.7440   34.9220 C   0  0  0  0  0  0  0  0  0  0  0  0
  105.3380   24.0240   33.9690 C   0  0  0  0  0  0  0  0  0  0  0  0
  104.4430   23.0320   34.3780 C   0  0  0  0  0  0  0  0  0  0  0  0
  104.2790   22.7550   35.7370 C   0  0  0  0  0  0  0  0  0  0  0  0
   98.9400   21.2460   39.4940 C   0  0  0  0  0  0  0  0  0  0  0  0
   97.7400   21.9560   39.6330 C   0  0  0  0  0  0  0  0  0  0  0  0
   96.7860   21.5710   40.5880 C   0  0  0  0  0  0  0  0  0  0  0  0
   97.0090   20.4590   41.4020 C   0  0  0  0  0  0  0  0  0  0  0  0
   98.1750   19.7160   41.2500 C   0  0  0  0  0  0  0  0  0  0  0  0
   99.1280   20.0990   40.3050 C   0  0  0  0  0  0  0  0  0  0  0  0
  102.5293   22.8505   36.9864 H   0  0  0  0  0  0  0  0  0  0  0  0
   99.0876   20.5294   36.9034 H   0  0  0  0  0  0  0  0  0  0  0  0
  100.0885   21.2573   34.5069 H   0  0  0  0  0  0  0  0  0  0  0  0
  101.6072   22.1902   34.5695 H   0  0  0  0  0  0  0  0  0  0  0  0
  102.0027   20.6802   32.6465 H   0  0  0  0  0  0  0  0  0  0  0  0
  102.5363   19.0388   33.0286 H   0  0  0  0  0  0  0  0  0  0  0  0
  100.4715   18.9148   31.7664 H   0  0  0  0  0  0  0  0  0  0  0  0
   99.6824   19.9953   32.8909 H   0  0  0  0  0  0  0  0  0  0  0  0
   99.8464   17.5435   35.6385 H   0  0  0  0  0  0  0  0  0  0  0  0
   99.3452   19.1666   35.2769 H   0  0  0  0  0  0  0  0  0  0  0  0
  101.5001   19.1627   36.4779 H   0  0  0  0  0  0  0  0  0  0  0  0
  102.1859   18.1525   35.2052 H   0  0  0  0  0  0  0  0  0  0  0  0
  101.1968   15.7355   34.3971 H   0  0  0  0  0  0  0  0  0  0  0  0
  100.7375   13.5175   33.5663 H   0  0  0  0  0  0  0  0  0  0  0  0
   99.0985   13.1692   31.8268 H   0  0  0  0  0  0  0  0  0  0  0  0
   98.3646   17.3035   31.6893 H   0  0  0  0  0  0  0  0  0  0  0  0
  105.7250   23.3834   38.6724 H   0  0  0  0  0  0  0  0  0  0  0  0
  104.4801   22.2009   38.2711 H   0  0  0  0  0  0  0  0  0  0  0  0
  106.4292   25.0184   36.9846 H   0  0  0  0  0  0  0  0  0  0  0  0
  106.7319   25.4726   34.6186 H   0  0  0  0  0  0  0  0  0  0  0  0
  105.4613   24.2256   32.9644 H   0  0  0  0  0  0  0  0  0  0  0  0
  103.9027   22.5036   33.6753 H   0  0  0  0  0  0  0  0  0  0  0  0
  103.6241   22.0156   36.0361 H   0  0  0  0  0  0  0  0  0  0  0  0
   97.5556   22.7706   39.0268 H   0  0  0  0  0  0  0  0  0  0  0  0
   95.9140   22.1136   40.6890 H   0  0  0  0  0  0  0  0  0  0  0  0
   96.3117   20.1894   42.1135 H   0  0  0  0  0  0  0  0  0  0  0  0
   98.3354   18.8817   41.8359 H   0  0  0  0  0  0  0  0  0  0  0  0
   99.9860   19.5362   40.1947 H   0  0  0  0  0  0  0  0  0  0  0  0
  1  5  2  0  0  0  0
  1  2  1  0  0  0  0
  2  3  2  0  0  0  0
  2 42  1  0  0  0  0
  3 24  1  0  0  0  0
  4  3  1  0  0  0  0
  4 36  1  0  0  0  0
  5  4  1  0  0  0  0
  5 43  1  0  0  0  0
  6  1  1  0  0  0  0
  6 44  1  0  0  0  0
  6 45  1  0  0  0  0
  7 13  1  0  0  0  0
  7  6  1  0  0  0  0
  7 12  1  0  0  0  0
  8  7  1  0  0  0  0
  8 46  1  0  0  0  0
  8 47  1  0  0  0  0
  9  8  1  0  0  0  0
  9 10  1  0  0  0  0
  9 48  1  0  0  0  0
  9 49  1  0  0  0  0
 10 11  1  0  0  0  0
 11 12  1  0  0  0  0
 11 50  1  0  0  0  0
 11 51  1  0  0  0  0
 12 52  1  0  0  0  0
 12 53  1  0  0  0  0
 14 10  1  0  0  0  0
 14 15  2  0  0  0  0
 15 54  1  0  0  0  0
 16 15  1  0  0  0  0
 16 55  1  0  0  0  0
 17 16  2  0  0  0  0
 17 56  1  0  0  0  0
 18 19  2  0  0  0  0
 18 17  1  0  0  0  0
 19 14  1  0  0  0  0
 19 57  1  0  0  0  0
 20 22  1  0  0  0  0
 20 18  1  0  0  0  0
 21 20  1  0  0  0  0
 23 20  1  0  0  0  0
 24 26  1  0  0  0  0
 24 25  1  0  0  0  0
 26 27  2  0  0  0  0
 28 26  1  0  0  0  0
 29 28  1  0  0  0  0
 29 58  1  0  0  0  0
 29 59  1  0  0  0  0
 30 29  1  0  0  0  0
 31 30  1  0  0  0  0
 31 60  1  0  0  0  0
 32 31  2  0  0  0  0
 32 61  1  0  0  0  0
 33 34  2  0  0  0  0
 33 32  1  0  0  0  0
 33 62  1  0  0  0  0
 34 35  1  0  0  0  0
 34 63  1  0  0  0  0
 35 30  2  0  0  0  0
 35 64  1  0  0  0  0
 36 37  2  0  0  0  0
 36 41  1  0  0  0  0
 37 38  1  0  0  0  0
 37 65  1  0  0  0  0
 38 39  2  0  0  0  0
 38 66  1  0  0  0  0
 39 67  1  0  0  0  0
 40 39  1  0  0  0  0
 40 68  1  0  0  0  0
 41 40  2  0  0  0  0
 41 69  1  0  0  0  0
M  CHG  1   7   1
M  END
$$$$
