# Supplementary material for: Combined computational and classical medicinal chemistry procedure to disclose novel pyrrole-based compounds as potential antituberculosis agents
Source: J Comput Aided Mol Des. 2026 Apr 6;40(1):92. doi: 10.1007/s10822-026-00794-6 (PMC13053371; doi:10.1007/s10822-026-00794-6)
Supplement: Supplementary file 4 — Supplementary Material 4 [file 10822_2026_794_MOESM4_ESM.zip › Dataset.M_COMBINE_4/mols/TestSet/MC3270.0.sdf]

docked.14641702.in.80022.pdbqt
 OpenBabel10172509493D

 68 71  0  0  0  0  0  0  0  0999 V2000
  100.7260   20.2800   35.3320 C   0  0  0  0  0  0  0  0  0  0  0  0
  101.6280   21.3290   35.3370 C   0  0  0  0  0  0  0  0  0  0  0  0
  102.4810   21.1260   34.2870 C   0  0  0  0  0  0  0  0  0  0  0  0
  102.0720   19.9750   33.6530 C   0  0  0  0  0  0  0  0  0  0  0  0
  101.0050   19.4260   34.2930 N   0  0  0  0  0  0  0  0  0  0  0  0
  103.6730   21.9980   33.9730 C   0  0  0  0  0  0  0  0  0  0  0  0
  104.5300   22.3120   35.1570 N   0  3  0  0  0  0  0  0  0  0  0  0
  104.4710   23.7770   35.4190 C   0  0  0  0  0  0  0  0  0  0  0  0
  105.2570   24.1820   36.6780 C   0  0  0  0  0  0  0  0  0  0  0  0
  104.7920   23.3760   37.8060 N   0  0  0  0  0  0  0  0  0  0  0  0
  104.9780   21.9510   37.5820 C   0  0  0  0  0  0  0  0  0  0  0  0
  104.1340   21.5590   36.3750 C   0  0  0  0  0  0  0  0  0  0  0  0
  105.5170   22.0430   34.9300 H   0  0  0  0  0  0  0  0  0  0  0  0
  104.1140   23.9110   38.9790 C   0  0  0  0  0  0  0  0  0  0  0  0
  103.3900   23.0740   39.8640 C   0  0  0  0  0  0  0  0  0  0  0  0
  102.7820   23.5860   41.0120 C   0  0  0  0  0  0  0  0  0  0  0  0
  102.8760   24.9380   41.3200 C   0  0  0  0  0  0  0  0  0  0  0  0
  103.5770   25.8050   40.4780 C   0  0  0  0  0  0  0  0  0  0  0  0
  104.1840   25.2920   39.3190 C   0  0  0  0  0  0  0  0  0  0  0  0
  103.6730   27.2690   40.8410 C   0  0  0  0  0  0  0  0  0  0  0  0
  105.0020   27.6270   40.9690 F   0  0  0  0  0  0  0  0  0  0  0  0
  103.0950   28.0290   39.8400 F   0  0  0  0  0  0  0  0  0  0  0  0
  103.0260   27.5560   42.0320 F   0  0  0  0  0  0  0  0  0  0  0  0
   99.6530   20.1560   36.2670 N   0  0  0  0  0  0  0  0  0  0  0  0
   99.0760   19.3040   36.2460 H   0  0  0  0  0  0  0  0  0  0  0  0
   99.3140   21.1130   37.1810 C   0  0  0  0  0  0  0  0  0  0  0  0
   99.4670   22.2890   36.8930 O   0  0  0  0  0  0  0  0  0  0  0  0
   98.7610   20.7630   38.3800 O   0  0  0  0  0  0  0  0  0  0  0  0
   99.3200   20.8110   39.6550 C   0  0  0  0  0  0  0  0  0  0  0  0
   99.4270   22.2930   40.0550 C   0  0  0  0  0  0  0  0  0  0  0  0
  100.7350   20.2010   39.6500 C   0  0  0  0  0  0  0  0  0  0  0  0
   98.4230   20.0880   40.6780 C   0  0  0  0  0  0  0  0  0  0  0  0
  100.4140   18.1390   33.9190 C   0  0  0  0  0  0  0  0  0  0  0  0
   99.6200   18.0310   32.7490 C   0  0  0  0  0  0  0  0  0  0  0  0
   99.0790   16.8070   32.3460 C   0  0  0  0  0  0  0  0  0  0  0  0
   99.3120   15.6570   33.0950 C   0  0  0  0  0  0  0  0  0  0  0  0
  100.0960   15.7280   34.2420 C   0  0  0  0  0  0  0  0  0  0  0  0
  100.6500   16.9460   34.6470 C   0  0  0  0  0  0  0  0  0  0  0  0
  101.6526   22.1149   36.0055 H   0  0  0  0  0  0  0  0  0  0  0  0
  102.5145   19.5822   32.8075 H   0  0  0  0  0  0  0  0  0  0  0  0
  103.3161   22.9196   33.5630 H   0  0  0  0  0  0  0  0  0  0  0  0
  104.2841   21.4490   33.2874 H   0  0  0  0  0  0  0  0  0  0  0  0
  103.4476   24.0619   35.5469 H   0  0  0  0  0  0  0  0  0  0  0  0
  104.9163   24.2751   34.5832 H   0  0  0  0  0  0  0  0  0  0  0  0
  105.0933   25.2188   36.8857 H   0  0  0  0  0  0  0  0  0  0  0  0
  106.3026   24.0174   36.5213 H   0  0  0  0  0  0  0  0  0  0  0  0
  106.0097   21.7439   37.3882 H   0  0  0  0  0  0  0  0  0  0  0  0
  104.6801   21.3934   38.4453 H   0  0  0  0  0  0  0  0  0  0  0  0
  104.2581   20.5123   36.1908 H   0  0  0  0  0  0  0  0  0  0  0  0
  103.1129   21.7926   36.5932 H   0  0  0  0  0  0  0  0  0  0  0  0
  103.3105   22.0663   39.6560 H   0  0  0  0  0  0  0  0  0  0  0  0
  102.2579   22.9545   41.6377 H   0  0  0  0  0  0  0  0  0  0  0  0
  102.4262   25.3030   42.1741 H   0  0  0  0  0  0  0  0  0  0  0  0
  104.6959   25.9356   38.6955 H   0  0  0  0  0  0  0  0  0  0  0  0
  100.0480   22.8082   39.3522 H   0  0  0  0  0  0  0  0  0  0  0  0
   99.8558   22.3686   41.0324 H   0  0  0  0  0  0  0  0  0  0  0  0
   98.4516   22.7328   40.0585 H   0  0  0  0  0  0  0  0  0  0  0  0
  101.3425   20.7151   38.9347 H   0  0  0  0  0  0  0  0  0  0  0  0
  100.6759   19.1651   39.3888 H   0  0  0  0  0  0  0  0  0  0  0  0
  101.1692   20.2993   40.6230 H   0  0  0  0  0  0  0  0  0  0  0  0
   98.3396   19.0550   40.4119 H   0  0  0  0  0  0  0  0  0  0  0  0
   97.4511   20.5356   40.6793 H   0  0  0  0  0  0  0  0  0  0  0  0
   98.8554   20.1713   41.6532 H   0  0  0  0  0  0  0  0  0  0  0  0
   99.4377   18.8744   32.1829 H   0  0  0  0  0  0  0  0  0  0  0  0
   98.5047   16.7556   31.4901 H   0  0  0  0  0  0  0  0  0  0  0  0
   98.9049   14.7556   32.8006 H   0  0  0  0  0  0  0  0  0  0  0  0
  100.2698   14.8759   34.7976 H   0  0  0  0  0  0  0  0  0  0  0  0
  101.2419   16.9771   35.4918 H   0  0  0  0  0  0  0  0  0  0  0  0
  1  2  2  0  0  0  0
  1 24  1  0  0  0  0
  2 39  1  0  0  0  0
  3  2  1  0  0  0  0
  4  3  2  0  0  0  0
  4  5  1  0  0  0  0
  4 40  1  0  0  0  0
  5  1  1  0  0  0  0
  6  3  1  0  0  0  0
  6  7  1  0  0  0  0
  6 41  1  0  0  0  0
  6 42  1  0  0  0  0
  7  8  1  0  0  0  0
  7 12  1  0  0  0  0
  8  9  1  0  0  0  0
  8 43  1  0  0  0  0
  8 44  1  0  0  0  0
  9 10  1  0  0  0  0
  9 45  1  0  0  0  0
  9 46  1  0  0  0  0
 10 14  1  0  0  0  0
 11 10  1  0  0  0  0
 11 47  1  0  0  0  0
 11 48  1  0  0  0  0
 12 11  1  0  0  0  0
 12 49  1  0  0  0  0
 12 50  1  0  0  0  0
 13  7  1  0  0  0  0
 14 19  2  0  0  0  0
 14 15  1  0  0  0  0
 15 16  2  0  0  0  0
 15 51  1  0  0  0  0
 16 17  1  0  0  0  0
 16 52  1  0  0  0  0
 17 53  1  0  0  0  0
 18 20  1  0  0  0  0
 18 17  2  0  0  0  0
 19 18  1  0  0  0  0
 19 54  1  0  0  0  0
 20 21  1  0  0  0  0
 20 23  1  0  0  0  0
 22 20  1  0  0  0  0
 24 26  1  0  0  0  0
 25 24  1  0  0  0  0
 26 28  1  0  0  0  0
 27 26  2  0  0  0  0
 28 29  1  0  0  0  0
 29 30  1  0  0  0  0
 29 32  1  0  0  0  0
 30 55  1  0  0  0  0
 30 56  1  0  0  0  0
 30 57  1  0  0  0  0
 31 29  1  0  0  0  0
 31 58  1  0  0  0  0
 31 59  1  0  0  0  0
 31 60  1  0  0  0  0
 32 61  1  0  0  0  0
 32 62  1  0  0  0  0
 32 63  1  0  0  0  0
 33  5  1  0  0  0  0
 33 38  2  0  0  0  0
 34 33  1  0  0  0  0
 34 64  1  0  0  0  0
 35 34  2  0  0  0  0
 35 36  1  0  0  0  0
 35 65  1  0  0  0  0
 36 37  2  0  0  0  0
 36 66  1  0  0  0  0
 37 38  1  0  0  0  0
 37 67  1  0  0  0  0
 38 68  1  0  0  0  0
M  CHG  1   7   1
M  END
$$$$
