# Supplementary material for: Combined computational and classical medicinal chemistry procedure to disclose novel pyrrole-based compounds as potential antituberculosis agents
Source: J Comput Aided Mol Des. 2026 Apr 6;40(1):92. doi: 10.1007/s10822-026-00794-6 (PMC13053371; doi:10.1007/s10822-026-00794-6)
Supplement: Supplementary file 4 — Supplementary Material 4 [file 10822_2026_794_MOESM4_ESM.zip › Dataset.M_COMBINE_4/mols/TestSet/MC3491.0.sdf]

docked.14641703.in.80022.pdbqt
 OpenBabel10172509493D

 65 69  0  0  0  0  0  0  0  0999 V2000
  100.9900   21.5470   36.3110 C   0  0  0  0  0  0  0  0  0  0  0  0
  101.9050   21.9850   37.2480 C   0  0  0  0  0  0  0  0  0  0  0  0
  101.2920   21.9180   38.4980 C   0  0  0  0  0  0  0  0  0  0  0  0
  100.0250   21.4140   38.3290 N   0  0  0  0  0  0  0  0  0  0  0  0
   99.8630   21.1820   37.0040 C   0  0  0  0  0  0  0  0  0  0  0  0
  101.2060   21.4100   34.8180 C   0  0  0  0  0  0  0  0  0  0  0  0
  102.0400   20.2340   34.4340 N   0  3  0  0  0  0  0  0  0  0  0  0
  101.8680   19.8660   33.0030 C   0  0  0  0  0  0  0  0  0  0  0  0
  100.4970   19.2050   32.7300 C   0  0  0  0  0  0  0  0  0  0  0  0
  100.2920   18.0750   33.6410 N   0  0  0  0  0  0  0  0  0  0  0  0
  100.4500   18.4210   35.0520 C   0  0  0  0  0  0  0  0  0  0  0  0
  101.8370   19.0320   35.2720 C   0  0  0  0  0  0  0  0  0  0  0  0
  103.0380   20.5300   34.5600 H   0  0  0  0  0  0  0  0  0  0  0  0
   99.9380   16.7330   33.2020 C   0  0  0  0  0  0  0  0  0  0  0  0
  100.5150   15.5740   33.7790 C   0  0  0  0  0  0  0  0  0  0  0  0
  100.1810   14.2930   33.3250 C   0  0  0  0  0  0  0  0  0  0  0  0
   99.2680   14.1250   32.2880 C   0  0  0  0  0  0  0  0  0  0  0  0
   98.6740   15.2380   31.6860 C   0  0  0  0  0  0  0  0  0  0  0  0
   99.0110   16.5240   32.1420 C   0  0  0  0  0  0  0  0  0  0  0  0
   97.6900   15.0290   30.5570 C   0  0  0  0  0  0  0  0  0  0  0  0
   97.7680   13.7210   30.1140 F   0  0  0  0  0  0  0  0  0  0  0  0
   96.4070   15.2750   31.0130 F   0  0  0  0  0  0  0  0  0  0  0  0
   97.9390   15.8690   29.4850 F   0  0  0  0  0  0  0  0  0  0  0  0
  101.9600   22.1710   39.8310 C   0  0  0  0  0  0  0  0  0  0  0  0
  101.6610   21.3950   40.7270 O   0  0  0  0  0  0  0  0  0  0  0  0
  102.9510   23.0730   40.1370 N   0  0  0  0  0  0  0  0  0  0  0  0
  103.8650   22.6380   40.3450 H   0  0  0  0  0  0  0  0  0  0  0  0
  102.9800   24.5050   40.2050 C   0  0  0  0  0  0  0  0  0  0  0  0
  101.8690   25.3430   39.9860 C   0  0  0  0  0  0  0  0  0  0  0  0
  102.0060   26.7370   40.0780 C   0  0  0  0  0  0  0  0  0  0  0  0
  103.2370   27.3090   40.4040 C   0  0  0  0  0  0  0  0  0  0  0  0
  104.3320   26.4910   40.6670 C   0  0  0  0  0  0  0  0  0  0  0  0
  104.2000   25.1050   40.5780 C   0  0  0  0  0  0  0  0  0  0  0  0
   98.9890   21.1140   39.3100 C   0  0  0  0  0  0  0  0  0  0  0  0
   99.0920   20.0320   40.2090 C   0  0  0  0  0  0  0  0  0  0  0  0
   98.0650   19.7540   41.1190 C   0  0  0  0  0  0  0  0  0  0  0  0
   96.9260   20.5570   41.1580 C   0  0  0  0  0  0  0  0  0  0  0  0
   96.8170   21.6490   40.2980 C   0  0  0  0  0  0  0  0  0  0  0  0
   97.8390   21.9320   39.3880 C   0  0  0  0  0  0  0  0  0  0  0  0
  102.8678   22.3040   37.0574 H   0  0  0  0  0  0  0  0  0  0  0  0
   99.0115   20.7863   36.5758 H   0  0  0  0  0  0  0  0  0  0  0  0
  100.2503   21.3137   34.3466 H   0  0  0  0  0  0  0  0  0  0  0  0
  101.7349   22.2837   34.4989 H   0  0  0  0  0  0  0  0  0  0  0  0
  101.9482   20.7514   32.4076 H   0  0  0  0  0  0  0  0  0  0  0  0
  102.6297   19.1575   32.7524 H   0  0  0  0  0  0  0  0  0  0  0  0
  100.4681   18.8546   31.7194 H   0  0  0  0  0  0  0  0  0  0  0  0
   99.7228   19.9266   32.8875 H   0  0  0  0  0  0  0  0  0  0  0  0
  100.3492   17.5391   35.6496 H   0  0  0  0  0  0  0  0  0  0  0  0
   99.6983   19.1285   35.3335 H   0  0  0  0  0  0  0  0  0  0  0  0
  101.9370   19.3053   36.3017 H   0  0  0  0  0  0  0  0  0  0  0  0
  102.5715   18.3039   34.9976 H   0  0  0  0  0  0  0  0  0  0  0  0
  101.1946   15.6768   34.5488 H   0  0  0  0  0  0  0  0  0  0  0  0
  100.6155   13.4657   33.7630 H   0  0  0  0  0  0  0  0  0  0  0  0
   99.0287   13.1754   31.9624 H   0  0  0  0  0  0  0  0  0  0  0  0
   98.5721   17.3435   31.6938 H   0  0  0  0  0  0  0  0  0  0  0  0
  100.9511   24.9306   39.7571 H   0  0  0  0  0  0  0  0  0  0  0  0
  101.1899   27.3440   39.9032 H   0  0  0  0  0  0  0  0  0  0  0  0
  103.3349   28.3353   40.4499 H   0  0  0  0  0  0  0  0  0  0  0  0
  105.2391   26.9087   40.9272 H   0  0  0  0  0  0  0  0  0  0  0  0
  105.0132   24.5059   40.7898 H   0  0  0  0  0  0  0  0  0  0  0  0
   99.9354   19.4375   40.1958 H   0  0  0  0  0  0  0  0  0  0  0  0
   98.1514   18.9522   41.7629 H   0  0  0  0  0  0  0  0  0  0  0  0
   96.1653   20.3436   41.8219 H   0  0  0  0  0  0  0  0  0  0  0  0
   95.9789   22.2502   40.3336 H   0  0  0  0  0  0  0  0  0  0  0  0
   97.7529   22.7496   38.7642 H   0  0  0  0  0  0  0  0  0  0  0  0
  1  5  2  0  0  0  0
  1  2  1  0  0  0  0
  2  3  2  0  0  0  0
  2 40  1  0  0  0  0
  3 24  1  0  0  0  0
  4  3  1  0  0  0  0
  4 34  1  0  0  0  0
  5  4  1  0  0  0  0
  5 41  1  0  0  0  0
  6  1  1  0  0  0  0
  6 42  1  0  0  0  0
  6 43  1  0  0  0  0
  7 13  1  0  0  0  0
  7  6  1  0  0  0  0
  7 12  1  0  0  0  0
  8  7  1  0  0  0  0
  8 44  1  0  0  0  0
  8 45  1  0  0  0  0
  9  8  1  0  0  0  0
  9 10  1  0  0  0  0
  9 46  1  0  0  0  0
  9 47  1  0  0  0  0
 10 11  1  0  0  0  0
 11 12  1  0  0  0  0
 11 48  1  0  0  0  0
 11 49  1  0  0  0  0
 12 50  1  0  0  0  0
 12 51  1  0  0  0  0
 14 10  1  0  0  0  0
 14 15  2  0  0  0  0
 15 52  1  0  0  0  0
 16 15  1  0  0  0  0
 16 53  1  0  0  0  0
 17 16  2  0  0  0  0
 17 54  1  0  0  0  0
 18 19  2  0  0  0  0
 18 17  1  0  0  0  0
 19 14  1  0  0  0  0
 19 55  1  0  0  0  0
 20 22  1  0  0  0  0
 20 18  1  0  0  0  0
 21 20  1  0  0  0  0
 23 20  1  0  0  0  0
 24 26  1  0  0  0  0
 24 25  2  0  0  0  0
 26 28  1  0  0  0  0
 26 27  1  0  0  0  0
 28 33  2  0  0  0  0
 29 30  2  0  0  0  0
 29 28  1  0  0  0  0
 29 56  1  0  0  0  0
 30 31  1  0  0  0  0
 30 57  1  0  0  0  0
 31 32  2  0  0  0  0
 31 58  1  0  0  0  0
 32 59  1  0  0  0  0
 33 32  1  0  0  0  0
 33 60  1  0  0  0  0
 34 39  2  0  0  0  0
 34 35  1  0  0  0  0
 35 36  2  0  0  0  0
 35 61  1  0  0  0  0
 36 37  1  0  0  0  0
 36 62  1  0  0  0  0
 37 63  1  0  0  0  0
 38 37  2  0  0  0  0
 38 64  1  0  0  0  0
 39 38  1  0  0  0  0
 39 65  1  0  0  0  0
M  CHG  1   7   1
M  END
$$$$
