# Supplementary material for: Combined computational and classical medicinal chemistry procedure to disclose novel pyrrole-based compounds as potential antituberculosis agents
Source: J Comput Aided Mol Des. 2026 Apr 6;40(1):92. doi: 10.1007/s10822-026-00794-6 (PMC13053371; doi:10.1007/s10822-026-00794-6)
Supplement: Supplementary file 4 — Supplementary Material 4 [file 10822_2026_794_MOESM4_ESM.zip › Dataset.M_COMBINE_4/mols/TestSet/MC3492.0.sdf]

docked.14641704.in.80022.pdbqt
 OpenBabel10172509493D

 68 72  0  0  0  0  0  0  0  0999 V2000
  100.9000   20.3880   35.1900 C   0  0  0  0  0  0  0  0  0  0  0  0
  101.8200   21.4300   35.2470 C   0  0  0  0  0  0  0  0  0  0  0  0
  102.7110   21.2420   34.2130 C   0  0  0  0  0  0  0  0  0  0  0  0
  102.2920   20.1140   33.5450 C   0  0  0  0  0  0  0  0  0  0  0  0
  101.2210   19.5580   34.1520 N   0  0  0  0  0  0  0  0  0  0  0  0
  103.9240   22.1090   33.9080 C   0  0  0  0  0  0  0  0  0  0  0  0
  104.7240   22.4970   35.1070 N   0  3  0  0  0  0  0  0  0  0  0  0
  104.5930   23.9490   35.3940 C   0  0  0  0  0  0  0  0  0  0  0  0
  105.3620   24.3480   36.6590 C   0  0  0  0  0  0  0  0  0  0  0  0
  104.8950   23.5100   37.7590 N   0  0  0  0  0  0  0  0  0  0  0  0
  105.1850   22.0950   37.5340 C   0  0  0  0  0  0  0  0  0  0  0  0
  104.4030   21.6650   36.2940 C   0  0  0  0  0  0  0  0  0  0  0  0
  105.7300   22.3100   34.8750 H   0  0  0  0  0  0  0  0  0  0  0  0
  104.0680   24.0010   38.8560 C   0  0  0  0  0  0  0  0  0  0  0  0
  103.1440   23.1530   39.5200 C   0  0  0  0  0  0  0  0  0  0  0  0
  102.3930   23.5990   40.6070 C   0  0  0  0  0  0  0  0  0  0  0  0
  102.5350   24.8980   41.0770 C   0  0  0  0  0  0  0  0  0  0  0  0
  103.4310   25.7750   40.4610 C   0  0  0  0  0  0  0  0  0  0  0  0
  104.1870   25.3280   39.3580 C   0  0  0  0  0  0  0  0  0  0  0  0
  103.5680   27.1750   41.0110 C   0  0  0  0  0  0  0  0  0  0  0  0
  104.9080   27.4750   41.1790 F   0  0  0  0  0  0  0  0  0  0  0  0
  103.0140   28.0750   40.1180 F   0  0  0  0  0  0  0  0  0  0  0  0
  102.9280   27.3220   42.2300 F   0  0  0  0  0  0  0  0  0  0  0  0
   99.8120   20.1740   36.1890 C   0  0  0  0  0  0  0  0  0  0  0  0
   99.7330   19.0730   36.7160 O   0  0  0  0  0  0  0  0  0  0  0  0
   98.8840   21.1200   36.5370 N   0  0  0  0  0  0  0  0  0  0  0  0
   98.0780   21.2470   35.9070 H   0  0  0  0  0  0  0  0  0  0  0  0
   98.9910   22.0510   37.6530 C   0  0  0  0  0  0  0  0  0  0  0  0
   98.5160   21.4140   38.9320 C   0  0  0  0  0  0  0  0  0  0  0  0
   99.4100   20.6510   39.7040 C   0  0  0  0  0  0  0  0  0  0  0  0
   98.9760   20.0260   40.8760 C   0  0  0  0  0  0  0  0  0  0  0  0
   97.6510   20.1680   41.2940 C   0  0  0  0  0  0  0  0  0  0  0  0
   96.7560   20.9290   40.5380 C   0  0  0  0  0  0  0  0  0  0  0  0
   97.1830   21.5450   39.3560 C   0  0  0  0  0  0  0  0  0  0  0  0
  100.6090   18.3220   33.6880 C   0  0  0  0  0  0  0  0  0  0  0  0
  101.0090   17.0860   34.2530 C   0  0  0  0  0  0  0  0  0  0  0  0
  100.4310   15.8830   33.8430 C   0  0  0  0  0  0  0  0  0  0  0  0
   99.4500   15.8810   32.8580 C   0  0  0  0  0  0  0  0  0  0  0  0
   99.0470   17.0830   32.2760 C   0  0  0  0  0  0  0  0  0  0  0  0
   99.6200   18.2940   32.6810 C   0  0  0  0  0  0  0  0  0  0  0  0
  101.8327   22.1994   35.9347 H   0  0  0  0  0  0  0  0  0  0  0  0
  102.7377   19.7417   32.6919 H   0  0  0  0  0  0  0  0  0  0  0  0
  103.5838   23.0035   33.4294 H   0  0  0  0  0  0  0  0  0  0  0  0
  104.5694   21.5226   33.2880 H   0  0  0  0  0  0  0  0  0  0  0  0
  103.5578   24.1839   35.5288 H   0  0  0  0  0  0  0  0  0  0  0  0
  105.0045   24.4909   34.5683 H   0  0  0  0  0  0  0  0  0  0  0  0
  105.1787   25.3777   36.8848 H   0  0  0  0  0  0  0  0  0  0  0  0
  106.4130   24.2125   36.5112 H   0  0  0  0  0  0  0  0  0  0  0  0
  106.2336   21.9570   37.3722 H   0  0  0  0  0  0  0  0  0  0  0  0
  104.9017   21.5095   38.3836 H   0  0  0  0  0  0  0  0  0  0  0  0
  104.6412   20.6454   36.0738 H   0  0  0  0  0  0  0  0  0  0  0  0
  103.3613   21.7867   36.5062 H   0  0  0  0  0  0  0  0  0  0  0  0
  103.0249   22.1824   39.1903 H   0  0  0  0  0  0  0  0  0  0  0  0
  101.7264   22.9586   41.0658 H   0  0  0  0  0  0  0  0  0  0  0  0
  101.9766   25.2166   41.8843 H   0  0  0  0  0  0  0  0  0  0  0  0
  104.8443   25.9802   38.9023 H   0  0  0  0  0  0  0  0  0  0  0  0
   98.3923   22.9138   37.4480 H   0  0  0  0  0  0  0  0  0  0  0  0
  100.0180   22.3277   37.7699 H   0  0  0  0  0  0  0  0  0  0  0  0
  100.3922   20.5521   39.4033 H   0  0  0  0  0  0  0  0  0  0  0  0
   99.6347   19.4594   41.4328 H   0  0  0  0  0  0  0  0  0  0  0  0
   97.3327   19.7102   42.1624 H   0  0  0  0  0  0  0  0  0  0  0  0
   95.7787   21.0371   40.8515 H   0  0  0  0  0  0  0  0  0  0  0  0
   96.5165   22.0973   38.7940 H   0  0  0  0  0  0  0  0  0  0  0  0
  101.7407   17.0746   34.9807 H   0  0  0  0  0  0  0  0  0  0  0  0
  100.7325   14.9940   34.2718 H   0  0  0  0  0  0  0  0  0  0  0  0
   99.0206   14.9918   32.5579 H   0  0  0  0  0  0  0  0  0  0  0  0
   98.3216   17.0793   31.5420 H   0  0  0  0  0  0  0  0  0  0  0  0
   99.3164   19.1757   32.2389 H   0  0  0  0  0  0  0  0  0  0  0  0
  1  2  2  0  0  0  0
  1 24  1  0  0  0  0
  2 41  1  0  0  0  0
  3  2  1  0  0  0  0
  4  5  1  0  0  0  0
  4  3  2  0  0  0  0
  4 42  1  0  0  0  0
  5  1  1  0  0  0  0
  6  3  1  0  0  0  0
  6  7  1  0  0  0  0
  6 43  1  0  0  0  0
  6 44  1  0  0  0  0
  7  8  1  0  0  0  0
  7 12  1  0  0  0  0
  8  9  1  0  0  0  0
  8 45  1  0  0  0  0
  8 46  1  0  0  0  0
  9 10  1  0  0  0  0
  9 47  1  0  0  0  0
  9 48  1  0  0  0  0
 10 14  1  0  0  0  0
 11 10  1  0  0  0  0
 11 49  1  0  0  0  0
 11 50  1  0  0  0  0
 12 11  1  0  0  0  0
 12 51  1  0  0  0  0
 12 52  1  0  0  0  0
 13  7  1  0  0  0  0
 14 19  2  0  0  0  0
 14 15  1  0  0  0  0
 15 16  2  0  0  0  0
 15 53  1  0  0  0  0
 16 17  1  0  0  0  0
 16 54  1  0  0  0  0
 17 55  1  0  0  0  0
 18 20  1  0  0  0  0
 18 17  2  0  0  0  0
 19 18  1  0  0  0  0
 19 56  1  0  0  0  0
 20 21  1  0  0  0  0
 20 23  1  0  0  0  0
 22 20  1  0  0  0  0
 24 26  1  0  0  0  0
 24 25  2  0  0  0  0
 26 28  1  0  0  0  0
 27 26  1  0  0  0  0
 28 29  1  0  0  0  0
 28 57  1  0  0  0  0
 28 58  1  0  0  0  0
 29 34  2  0  0  0  0
 29 30  1  0  0  0  0
 30 31  2  0  0  0  0
 30 59  1  0  0  0  0
 31 32  1  0  0  0  0
 31 60  1  0  0  0  0
 32 61  1  0  0  0  0
 33 32  2  0  0  0  0
 33 62  1  0  0  0  0
 34 33  1  0  0  0  0
 34 63  1  0  0  0  0
 35  5  1  0  0  0  0
 35 36  2  0  0  0  0
 36 64  1  0  0  0  0
 37 36  1  0  0  0  0
 37 65  1  0  0  0  0
 38 37  2  0  0  0  0
 38 66  1  0  0  0  0
 39 40  2  0  0  0  0
 39 38  1  0  0  0  0
 39 67  1  0  0  0  0
 40 35  1  0  0  0  0
 40 68  1  0  0  0  0
M  CHG  1   7   1
M  END
$$$$
