# Supplementary material for: Combined computational and classical medicinal chemistry procedure to disclose novel pyrrole-based compounds as potential antituberculosis agents
Source: J Comput Aided Mol Des. 2026 Apr 6;40(1):92. doi: 10.1007/s10822-026-00794-6 (PMC13053371; doi:10.1007/s10822-026-00794-6)
Supplement: Supplementary file 4 — Supplementary Material 4 [file 10822_2026_794_MOESM4_ESM.zip › Dataset.M_COMBINE_4/mols/TestSet/MC3494.0.sdf]

docked.14641705.in.80022.pdbqt
 OpenBabel10172509493D

 71 75  0  0  0  0  0  0  0  0999 V2000
  100.8280   19.6780   34.7600 C   0  0  0  0  0  0  0  0  0  0  0  0
  101.9250   20.0500   33.9880 C   0  0  0  0  0  0  0  0  0  0  0  0
  102.4500   21.1950   34.5360 C   0  0  0  0  0  0  0  0  0  0  0  0
  101.6690   21.4980   35.6270 C   0  0  0  0  0  0  0  0  0  0  0  0
  100.6520   20.6140   35.7460 N   0  0  0  0  0  0  0  0  0  0  0  0
  103.6890   21.9150   34.0480 C   0  0  0  0  0  0  0  0  0  0  0  0
  104.6030   22.4170   35.1120 N   0  3  0  0  0  0  0  0  0  0  0  0
  104.3880   23.8560   35.4060 C   0  0  0  0  0  0  0  0  0  0  0  0
  105.2080   24.3300   36.6120 C   0  0  0  0  0  0  0  0  0  0  0  0
  104.8820   23.4930   37.7610 N   0  0  0  0  0  0  0  0  0  0  0  0
  105.1990   22.0870   37.5210 C   0  0  0  0  0  0  0  0  0  0  0  0
  104.3700   21.5980   36.3290 C   0  0  0  0  0  0  0  0  0  0  0  0
  105.5950   22.2800   34.8040 H   0  0  0  0  0  0  0  0  0  0  0  0
  104.2500   23.9890   38.9790 C   0  0  0  0  0  0  0  0  0  0  0  0
  103.5510   23.1230   39.8610 C   0  0  0  0  0  0  0  0  0  0  0  0
  102.9220   23.6030   41.0100 C   0  0  0  0  0  0  0  0  0  0  0  0
  102.9610   24.9550   41.3230 C   0  0  0  0  0  0  0  0  0  0  0  0
  103.6350   25.8510   40.4890 C   0  0  0  0  0  0  0  0  0  0  0  0
  104.2730   25.3680   39.3300 C   0  0  0  0  0  0  0  0  0  0  0  0
  103.6490   27.3170   40.8570 C   0  0  0  0  0  0  0  0  0  0  0  0
  104.9560   27.7330   41.0320 F   0  0  0  0  0  0  0  0  0  0  0  0
  103.0740   28.0550   39.8380 F   0  0  0  0  0  0  0  0  0  0  0  0
  102.9510   27.5680   42.0260 F   0  0  0  0  0  0  0  0  0  0  0  0
  100.0270   18.4180   34.5460 C   0  0  0  0  0  0  0  0  0  0  0  0
  100.0100   17.5790   35.4260 O   0  0  0  0  0  0  0  0  0  0  0  0
   99.3280   18.1200   33.4050 N   0  0  0  0  0  0  0  0  0  0  0  0
   98.7700   18.8830   32.9860 H   0  0  0  0  0  0  0  0  0  0  0  0
   99.1790   16.8180   32.7700 C   0  0  0  0  0  0  0  0  0  0  0  0
   99.3560   16.9510   31.2460 C   0  0  0  0  0  0  0  0  0  0  0  0
   99.1520   15.5910   30.5610 C   0  0  0  0  0  0  0  0  0  0  0  0
   97.7600   15.0290   30.8860 C   0  0  0  0  0  0  0  0  0  0  0  0
   97.5830   14.8900   32.4030 C   0  0  0  0  0  0  0  0  0  0  0  0
   97.7800   16.2510   33.0890 C   0  0  0  0  0  0  0  0  0  0  0  0
   99.6700   20.7330   36.8080 C   0  0  0  0  0  0  0  0  0  0  0  0
   98.3930   21.2910   36.5990 C   0  0  0  0  0  0  0  0  0  0  0  0
   97.4830   21.4140   37.6550 C   0  0  0  0  0  0  0  0  0  0  0  0
   97.8360   20.9920   38.9370 C   0  0  0  0  0  0  0  0  0  0  0  0
   99.1020   20.4590   39.1700 C   0  0  0  0  0  0  0  0  0  0  0  0
  100.0150   20.3390   38.1190 C   0  0  0  0  0  0  0  0  0  0  0  0
  102.2797   19.5551   33.1547 H   0  0  0  0  0  0  0  0  0  0  0  0
  101.8359   22.2905   36.2666 H   0  0  0  0  0  0  0  0  0  0  0  0
  103.3735   22.7533   33.4626 H   0  0  0  0  0  0  0  0  0  0  0  0
  104.2511   21.1898   33.4975 H   0  0  0  0  0  0  0  0  0  0  0  0
  103.3499   24.0143   35.6115 H   0  0  0  0  0  0  0  0  0  0  0  0
  104.7060   24.4167   34.5519 H   0  0  0  0  0  0  0  0  0  0  0  0
  104.9691   25.3498   36.8308 H   0  0  0  0  0  0  0  0  0  0  0  0
  106.2527   24.2554   36.3929 H   0  0  0  0  0  0  0  0  0  0  0  0
  106.2413   21.9844   37.3020 H   0  0  0  0  0  0  0  0  0  0  0  0
  104.9696   21.5061   38.3898 H   0  0  0  0  0  0  0  0  0  0  0  0
  104.6351   20.5831   36.1177 H   0  0  0  0  0  0  0  0  0  0  0  0
  103.3359   21.6832   36.5901 H   0  0  0  0  0  0  0  0  0  0  0  0
  103.5073   22.1144   39.6469 H   0  0  0  0  0  0  0  0  0  0  0  0
  102.4237   22.9477   41.6324 H   0  0  0  0  0  0  0  0  0  0  0  0
  102.4906   25.2995   42.1745 H   0  0  0  0  0  0  0  0  0  0  0  0
  104.7713   26.0329   38.7179 H   0  0  0  0  0  0  0  0  0  0  0  0
   99.9275   16.1526   33.1465 H   0  0  0  0  0  0  0  0  0  0  0  0
   98.6374   17.6475   30.8673 H   0  0  0  0  0  0  0  0  0  0  0  0
  100.3476   17.2968   31.0412 H   0  0  0  0  0  0  0  0  0  0  0  0
   99.2442   15.7127   29.5020 H   0  0  0  0  0  0  0  0  0  0  0  0
   99.8935   14.9080   30.9195 H   0  0  0  0  0  0  0  0  0  0  0  0
   97.6518   14.0678   30.4285 H   0  0  0  0  0  0  0  0  0  0  0  0
   97.0169   15.7002   30.5089 H   0  0  0  0  0  0  0  0  0  0  0  0
   98.3049   14.1964   32.7807 H   0  0  0  0  0  0  0  0  0  0  0  0
   96.5939   14.5367   32.6075 H   0  0  0  0  0  0  0  0  0  0  0  0
   97.6820   16.1295   34.1476 H   0  0  0  0  0  0  0  0  0  0  0  0
   97.0389   16.9324   32.7264 H   0  0  0  0  0  0  0  0  0  0  0  0
   98.1256   21.6129   35.6556 H   0  0  0  0  0  0  0  0  0  0  0  0
   96.5486   21.8178   37.4850 H   0  0  0  0  0  0  0  0  0  0  0  0
   97.1598   21.0746   39.7122 H   0  0  0  0  0  0  0  0  0  0  0  0
   99.3657   20.1526   40.1195 H   0  0  0  0  0  0  0  0  0  0  0  0
  100.9555   19.9566   38.3039 H   0  0  0  0  0  0  0  0  0  0  0  0
  1  5  1  0  0  0  0
  2  3  1  0  0  0  0
  2  1  2  0  0  0  0
  2 40  1  0  0  0  0
  3  4  2  0  0  0  0
  4  5  1  0  0  0  0
  4 41  1  0  0  0  0
  5 34  1  0  0  0  0
  6  3  1  0  0  0  0
  6  7  1  0  0  0  0
  6 42  1  0  0  0  0
  6 43  1  0  0  0  0
  7  8  1  0  0  0  0
  7 12  1  0  0  0  0
  8  9  1  0  0  0  0
  8 44  1  0  0  0  0
  8 45  1  0  0  0  0
  9 10  1  0  0  0  0
  9 46  1  0  0  0  0
  9 47  1  0  0  0  0
 10 14  1  0  0  0  0
 11 10  1  0  0  0  0
 11 48  1  0  0  0  0
 11 49  1  0  0  0  0
 12 11  1  0  0  0  0
 12 50  1  0  0  0  0
 12 51  1  0  0  0  0
 13  7  1  0  0  0  0
 14 19  2  0  0  0  0
 14 15  1  0  0  0  0
 15 16  2  0  0  0  0
 15 52  1  0  0  0  0
 16 17  1  0  0  0  0
 16 53  1  0  0  0  0
 17 54  1  0  0  0  0
 18 20  1  0  0  0  0
 18 17  2  0  0  0  0
 19 18  1  0  0  0  0
 19 55  1  0  0  0  0
 20 21  1  0  0  0  0
 20 23  1  0  0  0  0
 22 20  1  0  0  0  0
 24  1  1  0  0  0  0
 24 25  2  0  0  0  0
 26 24  1  0  0  0  0
 27 26  1  0  0  0  0
 28 33  1  0  0  0  0
 28 26  1  0  0  0  0
 28 56  1  0  0  0  0
 29 28  1  0  0  0  0
 29 57  1  0  0  0  0
 29 58  1  0  0  0  0
 30 31  1  0  0  0  0
 30 29  1  0  0  0  0
 30 59  1  0  0  0  0
 30 60  1  0  0  0  0
 31 32  1  0  0  0  0
 31 61  1  0  0  0  0
 31 62  1  0  0  0  0
 32 33  1  0  0  0  0
 32 63  1  0  0  0  0
 32 64  1  0  0  0  0
 33 65  1  0  0  0  0
 33 66  1  0  0  0  0
 34 39  1  0  0  0  0
 35 34  2  0  0  0  0
 35 36  1  0  0  0  0
 35 67  1  0  0  0  0
 36 37  2  0  0  0  0
 36 68  1  0  0  0  0
 37 38  1  0  0  0  0
 37 69  1  0  0  0  0
 38 70  1  0  0  0  0
 39 38  2  0  0  0  0
 39 71  1  0  0  0  0
M  CHG  1   7   1
M  END
$$$$
