# Supplementary material for: Combined computational and classical medicinal chemistry procedure to disclose novel pyrrole-based compounds as potential antituberculosis agents
Source: J Comput Aided Mol Des. 2026 Apr 6;40(1):92. doi: 10.1007/s10822-026-00794-6 (PMC13053371; doi:10.1007/s10822-026-00794-6)
Supplement: Supplementary file 4 — Supplementary Material 4 [file 10822_2026_794_MOESM4_ESM.zip › Dataset.M_COMBINE_4/mols/TestSet/MC3504.0.sdf]

docked.14641706.in.80022.pdbqt
 OpenBabel10172509493D

 74 78  0  0  0  0  0  0  0  0999 V2000
  100.9860   20.3320   35.1280 C   0  0  0  0  0  0  0  0  0  0  0  0
  101.8640   21.3900   35.1880 C   0  0  0  0  0  0  0  0  0  0  0  0
  102.7720   21.2080   34.1690 C   0  0  0  0  0  0  0  0  0  0  0  0
  102.3930   20.0570   33.5060 C   0  0  0  0  0  0  0  0  0  0  0  0
  101.3030   19.5000   34.0940 N   0  0  0  0  0  0  0  0  0  0  0  0
  103.9260   22.1400   33.8740 C   0  0  0  0  0  0  0  0  0  0  0  0
  104.7320   22.5060   35.0740 N   0  3  0  0  0  0  0  0  0  0  0  0
  104.5940   23.9490   35.4030 C   0  0  0  0  0  0  0  0  0  0  0  0
  105.3060   24.3190   36.7120 C   0  0  0  0  0  0  0  0  0  0  0  0
  104.8010   23.4590   37.7760 N   0  0  0  0  0  0  0  0  0  0  0  0
  105.0220   22.0430   37.5080 C   0  0  0  0  0  0  0  0  0  0  0  0
  104.2790   21.6760   36.2200 C   0  0  0  0  0  0  0  0  0  0  0  0
  105.7410   22.2800   34.8980 H   0  0  0  0  0  0  0  0  0  0  0  0
  104.0740   23.9530   38.9340 C   0  0  0  0  0  0  0  0  0  0  0  0
  103.1830   23.1170   39.6520 C   0  0  0  0  0  0  0  0  0  0  0  0
  102.4580   23.5940   40.7440 C   0  0  0  0  0  0  0  0  0  0  0  0
  102.5930   24.9130   41.1560 C   0  0  0  0  0  0  0  0  0  0  0  0
  103.4610   25.7780   40.4810 C   0  0  0  0  0  0  0  0  0  0  0  0
  104.1970   25.2950   39.3800 C   0  0  0  0  0  0  0  0  0  0  0  0
  103.5750   27.2070   40.9540 C   0  0  0  0  0  0  0  0  0  0  0  0
  104.9090   27.5290   41.1220 F   0  0  0  0  0  0  0  0  0  0  0  0
  103.0250   28.0520   40.0070 F   0  0  0  0  0  0  0  0  0  0  0  0
  102.9200   27.4100   42.1560 F   0  0  0  0  0  0  0  0  0  0  0  0
   99.9010   20.1610   36.1100 C   0  0  0  0  0  0  0  0  0  0  0  0
   99.6430   19.0330   36.5010 O   0  0  0  0  0  0  0  0  0  0  0  0
   99.1660   21.2120   36.5740 N   0  0  0  0  0  0  0  0  0  0  0  0
   98.5540   21.7090   35.9080 H   0  0  0  0  0  0  0  0  0  0  0  0
   99.2630   21.7470   37.9280 C   0  0  0  0  0  0  0  0  0  0  0  0
   99.9530   20.7080   38.8290 C   0  0  0  0  0  0  0  0  0  0  0  0
   99.7670   20.8900   40.3380 C   0  0  0  0  0  0  0  0  0  0  0  0
   98.4550   20.2530   40.8290 C   0  0  0  0  0  0  0  0  0  0  0  0
   97.1550   20.9540   40.4330 C   0  0  0  0  0  0  0  0  0  0  0  0
   96.9160   21.1810   38.9300 C   0  0  0  0  0  0  0  0  0  0  0  0
   97.8690   22.2400   38.3660 C   0  0  0  0  0  0  0  0  0  0  0  0
  100.6510   18.2730   33.6360 C   0  0  0  0  0  0  0  0  0  0  0  0
  101.0040   17.0190   34.1960 C   0  0  0  0  0  0  0  0  0  0  0  0
  100.3900   15.8360   33.7740 C   0  0  0  0  0  0  0  0  0  0  0  0
   99.4120   15.8670   32.7850 C   0  0  0  0  0  0  0  0  0  0  0  0
   99.0490   17.0810   32.2100 C   0  0  0  0  0  0  0  0  0  0  0  0
   99.6590   18.2700   32.6240 C   0  0  0  0  0  0  0  0  0  0  0  0
  101.8455   22.1685   35.8652 H   0  0  0  0  0  0  0  0  0  0  0  0
  102.8727   19.6728   32.6770 H   0  0  0  0  0  0  0  0  0  0  0  0
  103.5322   23.0383   33.4464 H   0  0  0  0  0  0  0  0  0  0  0  0
  104.5817   21.6195   33.2076 H   0  0  0  0  0  0  0  0  0  0  0  0
  103.5541   24.1821   35.4992 H   0  0  0  0  0  0  0  0  0  0  0  0
  105.0488   24.5097   34.6133 H   0  0  0  0  0  0  0  0  0  0  0  0
  105.1093   25.3429   36.9523 H   0  0  0  0  0  0  0  0  0  0  0  0
  106.3621   24.1849   36.6040 H   0  0  0  0  0  0  0  0  0  0  0  0
  106.0687   21.8566   37.3876 H   0  0  0  0  0  0  0  0  0  0  0  0
  104.6601   21.4524   38.3236 H   0  0  0  0  0  0  0  0  0  0  0  0
  104.4601   20.6455   35.9959 H   0  0  0  0  0  0  0  0  0  0  0  0
  103.2352   21.8553   36.3722 H   0  0  0  0  0  0  0  0  0  0  0  0
  103.0680   22.1337   39.3605 H   0  0  0  0  0  0  0  0  0  0  0  0
  101.8170   22.9623   41.2491 H   0  0  0  0  0  0  0  0  0  0  0  0
  102.0506   25.2569   41.9638 H   0  0  0  0  0  0  0  0  0  0  0  0
  104.8409   25.9326   38.8862 H   0  0  0  0  0  0  0  0  0  0  0  0
   99.8884   22.6124   37.9979 H   0  0  0  0  0  0  0  0  0  0  0  0
  101.0024   20.7433   38.6231 H   0  0  0  0  0  0  0  0  0  0  0  0
   99.4886   19.7730   38.5945 H   0  0  0  0  0  0  0  0  0  0  0  0
   99.7499   21.9362   40.5619 H   0  0  0  0  0  0  0  0  0  0  0  0
  100.5807   20.4054   40.8359 H   0  0  0  0  0  0  0  0  0  0  0  0
   98.4919   20.2201   41.8979 H   0  0  0  0  0  0  0  0  0  0  0  0
   98.4131   19.2967   40.3507 H   0  0  0  0  0  0  0  0  0  0  0  0
   96.3434   20.3634   40.8037 H   0  0  0  0  0  0  0  0  0  0  0  0
   97.2273   21.9346   40.8550 H   0  0  0  0  0  0  0  0  0  0  0  0
   97.0725   20.2593   38.4095 H   0  0  0  0  0  0  0  0  0  0  0  0
   95.9121   21.5265   38.7971 H   0  0  0  0  0  0  0  0  0  0  0  0
   97.3971   22.6808   37.5128 H   0  0  0  0  0  0  0  0  0  0  0  0
   98.0491   22.9182   39.1738 H   0  0  0  0  0  0  0  0  0  0  0  0
  101.7286   16.9788   34.9297 H   0  0  0  0  0  0  0  0  0  0  0  0
  100.6634   14.9357   34.1980 H   0  0  0  0  0  0  0  0  0  0  0  0
   98.9573   14.9926   32.4789 H   0  0  0  0  0  0  0  0  0  0  0  0
   98.3258   17.1044   31.4741 H   0  0  0  0  0  0  0  0  0  0  0  0
   99.3814   19.1614   32.1843 H   0  0  0  0  0  0  0  0  0  0  0  0
  1  2  2  0  0  0  0
  1 24  1  0  0  0  0
  2 41  1  0  0  0  0
  3  2  1  0  0  0  0
  4  5  1  0  0  0  0
  4  3  2  0  0  0  0
  4 42  1  0  0  0  0
  5  1  1  0  0  0  0
  6  3  1  0  0  0  0
  6  7  1  0  0  0  0
  6 43  1  0  0  0  0
  6 44  1  0  0  0  0
  7  8  1  0  0  0  0
  7 12  1  0  0  0  0
  8  9  1  0  0  0  0
  8 45  1  0  0  0  0
  8 46  1  0  0  0  0
  9 10  1  0  0  0  0
  9 47  1  0  0  0  0
  9 48  1  0  0  0  0
 10 14  1  0  0  0  0
 11 10  1  0  0  0  0
 11 49  1  0  0  0  0
 11 50  1  0  0  0  0
 12 11  1  0  0  0  0
 12 51  1  0  0  0  0
 12 52  1  0  0  0  0
 13  7  1  0  0  0  0
 14 19  2  0  0  0  0
 14 15  1  0  0  0  0
 15 16  2  0  0  0  0
 15 53  1  0  0  0  0
 16 17  1  0  0  0  0
 16 54  1  0  0  0  0
 17 55  1  0  0  0  0
 18 20  1  0  0  0  0
 18 17  2  0  0  0  0
 19 18  1  0  0  0  0
 19 56  1  0  0  0  0
 20 21  1  0  0  0  0
 20 23  1  0  0  0  0
 22 20  1  0  0  0  0
 24 25  2  0  0  0  0
 24 26  1  0  0  0  0
 26 28  1  0  0  0  0
 27 26  1  0  0  0  0
 28 34  1  0  0  0  0
 28 29  1  0  0  0  0
 28 57  1  0  0  0  0
 29 30  1  0  0  0  0
 29 58  1  0  0  0  0
 29 59  1  0  0  0  0
 30 31  1  0  0  0  0
 30 60  1  0  0  0  0
 30 61  1  0  0  0  0
 31 62  1  0  0  0  0
 31 63  1  0  0  0  0
 32 31  1  0  0  0  0
 32 64  1  0  0  0  0
 32 65  1  0  0  0  0
 33 32  1  0  0  0  0
 33 66  1  0  0  0  0
 33 67  1  0  0  0  0
 34 33  1  0  0  0  0
 34 68  1  0  0  0  0
 34 69  1  0  0  0  0
 35  5  1  0  0  0  0
 35 36  2  0  0  0  0
 36 70  1  0  0  0  0
 37 36  1  0  0  0  0
 37 71  1  0  0  0  0
 38 37  2  0  0  0  0
 38 72  1  0  0  0  0
 39 40  2  0  0  0  0
 39 38  1  0  0  0  0
 39 73  1  0  0  0  0
 40 35  1  0  0  0  0
 40 74  1  0  0  0  0
M  CHG  1   7   1
M  END
$$$$
