# Supplementary material for: Combined computational and classical medicinal chemistry procedure to disclose novel pyrrole-based compounds as potential antituberculosis agents
Source: J Comput Aided Mol Des. 2026 Apr 6;40(1):92. doi: 10.1007/s10822-026-00794-6 (PMC13053371; doi:10.1007/s10822-026-00794-6)
Supplement: Supplementary file 4 — Supplementary Material 4 [file 10822_2026_794_MOESM4_ESM.zip › Dataset.M_COMBINE_4/mols/TestSet/MC3505.0.sdf]

docked.14641707.in.80022.pdbqt
 OpenBabel10172509493D

 78 82  0  0  0  0  0  0  0  0999 V2000
  100.6450   19.3600   35.0680 C   0  0  0  0  0  0  0  0  0  0  0  0
  101.7070   19.7240   34.2390 C   0  0  0  0  0  0  0  0  0  0  0  0
  102.1980   20.9130   34.7140 C   0  0  0  0  0  0  0  0  0  0  0  0
  101.4580   21.2140   35.8260 C   0  0  0  0  0  0  0  0  0  0  0  0
  100.4690   20.3160   36.0400 N   0  0  0  0  0  0  0  0  0  0  0  0
  103.3270   21.7670   34.1640 C   0  0  0  0  0  0  0  0  0  0  0  0
  104.2970   22.2700   35.1920 N   0  3  0  0  0  0  0  0  0  0  0  0
  104.0510   23.7030   35.4760 C   0  0  0  0  0  0  0  0  0  0  0  0
  105.0260   24.2310   36.5350 C   0  0  0  0  0  0  0  0  0  0  0  0
  104.8580   23.4230   37.7360 N   0  0  0  0  0  0  0  0  0  0  0  0
  105.2360   22.0310   37.5220 C   0  0  0  0  0  0  0  0  0  0  0  0
  104.3090   21.4650   36.4470 C   0  0  0  0  0  0  0  0  0  0  0  0
  105.2520   22.2090   34.7660 H   0  0  0  0  0  0  0  0  0  0  0  0
  104.1990   23.9070   38.9390 C   0  0  0  0  0  0  0  0  0  0  0  0
  103.4130   23.0600   39.7620 C   0  0  0  0  0  0  0  0  0  0  0  0
  102.7410   23.5580   40.8820 C   0  0  0  0  0  0  0  0  0  0  0  0
  102.8290   24.9050   41.2190 C   0  0  0  0  0  0  0  0  0  0  0  0
  103.5920   25.7770   40.4370 C   0  0  0  0  0  0  0  0  0  0  0  0
  104.2660   25.2760   39.3100 C   0  0  0  0  0  0  0  0  0  0  0  0
  103.6640   27.2380   40.8150 C   0  0  0  0  0  0  0  0  0  0  0  0
  104.9870   27.6160   40.9450 F   0  0  0  0  0  0  0  0  0  0  0  0
  103.0710   27.9980   39.8240 F   0  0  0  0  0  0  0  0  0  0  0  0
  103.0160   27.5000   42.0120 F   0  0  0  0  0  0  0  0  0  0  0  0
   99.9720   18.1070   34.8250 N   0  0  0  0  0  0  0  0  0  0  0  0
   99.1090   18.1970   34.2680 H   0  0  0  0  0  0  0  0  0  0  0  0
  100.3510   16.8240   35.0830 C   0  0  0  0  0  0  0  0  0  0  0  0
   99.9740   16.3180   36.1380 O   0  0  0  0  0  0  0  0  0  0  0  0
  101.0490   16.0750   34.2080 O   0  0  0  0  0  0  0  0  0  0  0  0
  100.6050   15.6160   32.9710 C   0  0  0  0  0  0  0  0  0  0  0  0
   99.2260   16.2030   32.5110 C   0  0  0  0  0  0  0  0  0  0  0  0
   98.1140   15.2810   33.0600 C   0  0  0  0  0  0  0  0  0  0  0  0
   96.7250   15.4100   32.4260 C   0  0  0  0  0  0  0  0  0  0  0  0
   96.6160   14.5710   31.1380 C   0  0  0  0  0  0  0  0  0  0  0  0
   97.3580   15.0960   29.9060 C   0  0  0  0  0  0  0  0  0  0  0  0
   98.8630   15.3830   30.0610 C   0  0  0  0  0  0  0  0  0  0  0  0
   99.1020   16.5580   31.0120 C   0  0  0  0  0  0  0  0  0  0  0  0
   99.4860   20.6210   37.0710 C   0  0  0  0  0  0  0  0  0  0  0  0
   99.8090   20.4380   38.4400 C   0  0  0  0  0  0  0  0  0  0  0  0
   98.9360   20.8330   39.4530 C   0  0  0  0  0  0  0  0  0  0  0  0
   97.7230   21.4290   39.1310 C   0  0  0  0  0  0  0  0  0  0  0  0
   97.3890   21.6380   37.7940 C   0  0  0  0  0  0  0  0  0  0  0  0
   98.2650   21.2460   36.7670 C   0  0  0  0  0  0  0  0  0  0  0  0
  102.0567   19.1979   33.4229 H   0  0  0  0  0  0  0  0  0  0  0  0
  101.6343   22.0313   36.4309 H   0  0  0  0  0  0  0  0  0  0  0  0
  102.8945   22.6135   33.6728 H   0  0  0  0  0  0  0  0  0  0  0  0
  103.8873   21.1361   33.5060 H   0  0  0  0  0  0  0  0  0  0  0  0
  103.0493   23.8216   35.8331 H   0  0  0  0  0  0  0  0  0  0  0  0
  104.1965   24.2583   34.5730 H   0  0  0  0  0  0  0  0  0  0  0  0
  104.8079   25.2558   36.7521 H   0  0  0  0  0  0  0  0  0  0  0  0
  106.0335   24.1688   36.1801 H   0  0  0  0  0  0  0  0  0  0  0  0
  106.2530   21.9746   37.1944 H   0  0  0  0  0  0  0  0  0  0  0  0
  105.1469   21.4718   38.4299 H   0  0  0  0  0  0  0  0  0  0  0  0
  104.6305   20.4723   36.2102 H   0  0  0  0  0  0  0  0  0  0  0  0
  103.3157   21.4843   36.8443 H   0  0  0  0  0  0  0  0  0  0  0  0
  103.3359   22.0575   39.5295 H   0  0  0  0  0  0  0  0  0  0  0  0
  102.1747   22.9210   41.4639 H   0  0  0  0  0  0  0  0  0  0  0  0
  102.3295   25.2614   42.0487 H   0  0  0  0  0  0  0  0  0  0  0  0
  104.8270   25.9232   38.7343 H   0  0  0  0  0  0  0  0  0  0  0  0
  101.3389   15.8745   32.2366 H   0  0  0  0  0  0  0  0  0  0  0  0
  100.4651   14.5601   33.0729 H   0  0  0  0  0  0  0  0  0  0  0  0
   99.1209   17.1800   32.9344 H   0  0  0  0  0  0  0  0  0  0  0  0
   98.4375   14.2700   32.9250 H   0  0  0  0  0  0  0  0  0  0  0  0
   97.9827   15.5814   34.0785 H   0  0  0  0  0  0  0  0  0  0  0  0
   95.9899   15.0711   33.1257 H   0  0  0  0  0  0  0  0  0  0  0  0
   96.5634   16.4373   32.1740 H   0  0  0  0  0  0  0  0  0  0  0  0
   96.9980   13.5952   31.3543 H   0  0  0  0  0  0  0  0  0  0  0  0
   95.5797   14.5989   30.8731 H   0  0  0  0  0  0  0  0  0  0  0  0
   97.2472   14.3686   29.1291 H   0  0  0  0  0  0  0  0  0  0  0  0
   96.9149   16.0483   29.7018 H   0  0  0  0  0  0  0  0  0  0  0  0
   99.2747   15.6196   29.1021 H   0  0  0  0  0  0  0  0  0  0  0  0
   99.3358   14.5136   30.4677 H   0  0  0  0  0  0  0  0  0  0  0  0
   98.2834   17.2385   30.9035 H   0  0  0  0  0  0  0  0  0  0  0  0
  100.0510   16.9660   30.7331 H   0  0  0  0  0  0  0  0  0  0  0  0
  100.7102   20.0028   38.6919 H   0  0  0  0  0  0  0  0  0  0  0  0
   99.1908   20.6827   40.4417 H   0  0  0  0  0  0  0  0  0  0  0  0
   97.0720   21.7158   39.8786 H   0  0  0  0  0  0  0  0  0  0  0  0
   96.4898   22.0849   37.5558 H   0  0  0  0  0  0  0  0  0  0  0  0
   98.0093   21.4186   35.7822 H   0  0  0  0  0  0  0  0  0  0  0  0
  1  5  1  0  0  0  0
  2  3  1  0  0  0  0
  2  1  2  0  0  0  0
  2 43  1  0  0  0  0
  3  4  2  0  0  0  0
  4  5  1  0  0  0  0
  4 44  1  0  0  0  0
  5 37  1  0  0  0  0
  6  3  1  0  0  0  0
  6  7  1  0  0  0  0
  6 45  1  0  0  0  0
  6 46  1  0  0  0  0
  7  8  1  0  0  0  0
  7 12  1  0  0  0  0
  8  9  1  0  0  0  0
  8 47  1  0  0  0  0
  8 48  1  0  0  0  0
  9 10  1  0  0  0  0
  9 49  1  0  0  0  0
  9 50  1  0  0  0  0
 10 14  1  0  0  0  0
 11 10  1  0  0  0  0
 11 51  1  0  0  0  0
 11 52  1  0  0  0  0
 12 11  1  0  0  0  0
 12 53  1  0  0  0  0
 12 54  1  0  0  0  0
 13  7  1  0  0  0  0
 14 19  2  0  0  0  0
 14 15  1  0  0  0  0
 15 16  2  0  0  0  0
 15 55  1  0  0  0  0
 16 17  1  0  0  0  0
 16 56  1  0  0  0  0
 17 57  1  0  0  0  0
 18 20  1  0  0  0  0
 18 17  2  0  0  0  0
 19 18  1  0  0  0  0
 19 58  1  0  0  0  0
 20 21  1  0  0  0  0
 20 23  1  0  0  0  0
 22 20  1  0  0  0  0
 24  1  1  0  0  0  0
 24 26  1  0  0  0  0
 25 24  1  0  0  0  0
 26 27  2  0  0  0  0
 28 26  1  0  0  0  0
 29 28  1  0  0  0  0
 29 59  1  0  0  0  0
 29 60  1  0  0  0  0
 30 29  1  0  0  0  0
 30 31  1  0  0  0  0
 30 61  1  0  0  0  0
 31 62  1  0  0  0  0
 31 63  1  0  0  0  0
 32 31  1  0  0  0  0
 32 64  1  0  0  0  0
 32 65  1  0  0  0  0
 33 32  1  0  0  0  0
 33 66  1  0  0  0  0
 33 67  1  0  0  0  0
 34 35  1  0  0  0  0
 34 33  1  0  0  0  0
 34 68  1  0  0  0  0
 34 69  1  0  0  0  0
 35 36  1  0  0  0  0
 35 70  1  0  0  0  0
 35 71  1  0  0  0  0
 36 30  1  0  0  0  0
 36 72  1  0  0  0  0
 36 73  1  0  0  0  0
 37 38  1  0  0  0  0
 38 39  2  0  0  0  0
 38 74  1  0  0  0  0
 39 75  1  0  0  0  0
 40 39  1  0  0  0  0
 40 76  1  0  0  0  0
 41 40  2  0  0  0  0
 41 77  1  0  0  0  0
 42 37  2  0  0  0  0
 42 41  1  0  0  0  0
 42 78  1  0  0  0  0
M  CHG  1   7   1
M  END
$$$$
