# Supplementary material for: Combined computational and classical medicinal chemistry procedure to disclose novel pyrrole-based compounds as potential antituberculosis agents
Source: J Comput Aided Mol Des. 2026 Apr 6;40(1):92. doi: 10.1007/s10822-026-00794-6 (PMC13053371; doi:10.1007/s10822-026-00794-6)
Supplement: Supplementary file 4 — Supplementary Material 4 [file 10822_2026_794_MOESM4_ESM.zip › Dataset.M_COMBINE_4/mols/TestSet/MC3511.0.sdf]

docked.14641708.in.80022.pdbqt
 OpenBabel10172509493D

 78 83  0  0  0  0  0  0  0  0999 V2000
  100.8630   21.5980   36.3770 C   0  0  0  0  0  0  0  0  0  0  0  0
  101.6370   22.2580   37.2830 C   0  0  0  0  0  0  0  0  0  0  0  0
  100.9850   22.2740   38.5080 C   0  0  0  0  0  0  0  0  0  0  0  0
   99.8500   21.5050   38.3750 N   0  0  0  0  0  0  0  0  0  0  0  0
   99.7930   21.1030   37.0770 C   0  0  0  0  0  0  0  0  0  0  0  0
  101.1790   21.4560   34.9000 C   0  0  0  0  0  0  0  0  0  0  0  0
  101.9170   20.1920   34.5730 N   0  3  0  0  0  0  0  0  0  0  0  0
  101.8430   19.8630   33.1260 C   0  0  0  0  0  0  0  0  0  0  0  0
  100.4640   19.2890   32.7200 C   0  0  0  0  0  0  0  0  0  0  0  0
  100.1280   18.1480   33.5780 N   0  0  0  0  0  0  0  0  0  0  0  0
  100.1360   18.4920   34.9960 C   0  0  0  0  0  0  0  0  0  0  0  0
  101.5420   18.9880   35.3560 C   0  0  0  0  0  0  0  0  0  0  0  0
  102.9240   20.3850   34.7940 H   0  0  0  0  0  0  0  0  0  0  0  0
   99.8600   16.7990   33.0880 C   0  0  0  0  0  0  0  0  0  0  0  0
  100.5460   15.6680   33.6030 C   0  0  0  0  0  0  0  0  0  0  0  0
  100.2790   14.3790   33.1390 C   0  0  0  0  0  0  0  0  0  0  0  0
   99.3250   14.1640   32.1520 C   0  0  0  0  0  0  0  0  0  0  0  0
   98.6210   15.2400   31.6090 C   0  0  0  0  0  0  0  0  0  0  0  0
   98.8920   16.5410   32.0740 C   0  0  0  0  0  0  0  0  0  0  0  0
   97.5870   14.9720   30.5380 C   0  0  0  0  0  0  0  0  0  0  0  0
   97.6340   13.6380   30.1750 F   0  0  0  0  0  0  0  0  0  0  0  0
   96.3280   15.2590   31.0330 F   0  0  0  0  0  0  0  0  0  0  0  0
   97.7960   15.7410   29.4060 F   0  0  0  0  0  0  0  0  0  0  0  0
  101.4840   22.9540   39.7750 C   0  0  0  0  0  0  0  0  0  0  0  0
  100.6570   23.5840   40.4160 O   0  0  0  0  0  0  0  0  0  0  0  0
  102.7610   22.9320   40.2990 N   0  0  0  0  0  0  0  0  0  0  0  0
  102.9210   22.2460   41.0530 H   0  0  0  0  0  0  0  0  0  0  0  0
  103.9550   23.6850   39.9110 C   0  0  0  0  0  0  0  0  0  0  0  0
  104.4530   23.4010   38.4930 C   0  0  0  0  0  0  0  0  0  0  0  0
  104.9410   24.4800   37.7180 C   0  0  0  0  0  0  0  0  0  0  0  0
  105.3710   24.2930   36.4060 C   0  0  0  0  0  0  0  0  0  0  0  0
  105.3350   23.0230   35.8370 C   0  0  0  0  0  0  0  0  0  0  0  0
  104.8680   21.9390   36.5850 C   0  0  0  0  0  0  0  0  0  0  0  0
  104.4270   22.1220   37.9040 C   0  0  0  0  0  0  0  0  0  0  0  0
  103.6800   25.1600   40.1660 C   0  0  0  0  0  0  0  0  0  0  0  0
  104.5680   25.9050   40.9670 C   0  0  0  0  0  0  0  0  0  0  0  0
  104.3080   27.2450   41.2620 C   0  0  0  0  0  0  0  0  0  0  0  0
  103.1640   27.8640   40.7560 C   0  0  0  0  0  0  0  0  0  0  0  0
  102.2770   27.1430   39.9560 C   0  0  0  0  0  0  0  0  0  0  0  0
  102.5290   25.7990   39.6640 C   0  0  0  0  0  0  0  0  0  0  0  0
   98.8240   21.1210   39.3400 C   0  0  0  0  0  0  0  0  0  0  0  0
   97.5540   21.7360   39.4020 C   0  0  0  0  0  0  0  0  0  0  0  0
   96.6200   21.3560   40.3730 C   0  0  0  0  0  0  0  0  0  0  0  0
   96.9240   20.3480   41.2870 C   0  0  0  0  0  0  0  0  0  0  0  0
   98.1570   19.7050   41.2240 C   0  0  0  0  0  0  0  0  0  0  0  0
   99.0950   20.0810   40.2590 C   0  0  0  0  0  0  0  0  0  0  0  0
  102.5595   22.6783   37.0896 H   0  0  0  0  0  0  0  0  0  0  0  0
   99.0499   20.5097   36.6759 H   0  0  0  0  0  0  0  0  0  0  0  0
  100.2594   21.4641   34.3531 H   0  0  0  0  0  0  0  0  0  0  0  0
  101.8140   22.2740   34.6304 H   0  0  0  0  0  0  0  0  0  0  0  0
  102.0238   20.7539   32.5616 H   0  0  0  0  0  0  0  0  0  0  0  0
  102.5799   19.1139   32.9241 H   0  0  0  0  0  0  0  0  0  0  0  0
  100.4994   18.9680   31.6999 H   0  0  0  0  0  0  0  0  0  0  0  0
   99.7183   20.0479   32.8338 H   0  0  0  0  0  0  0  0  0  0  0  0
   99.8949   17.6287   35.5804 H   0  0  0  0  0  0  0  0  0  0  0  0
   99.4108   19.2524   35.1979 H   0  0  0  0  0  0  0  0  0  0  0  0
  101.5680   19.2301   36.3979 H   0  0  0  0  0  0  0  0  0  0  0  0
  102.2393   18.2098   35.1254 H   0  0  0  0  0  0  0  0  0  0  0  0
  101.2586   15.8019   34.3374 H   0  0  0  0  0  0  0  0  0  0  0  0
  100.7956   13.5772   33.5331 H   0  0  0  0  0  0  0  0  0  0  0  0
   99.1363   13.2055   31.8193 H   0  0  0  0  0  0  0  0  0  0  0  0
   98.3724   17.3344   31.6671 H   0  0  0  0  0  0  0  0  0  0  0  0
  104.7745   23.3561   40.5153 H   0  0  0  0  0  0  0  0  0  0  0  0
  104.9791   25.4241   38.1330 H   0  0  0  0  0  0  0  0  0  0  0  0
  105.7160   25.0955   35.8564 H   0  0  0  0  0  0  0  0  0  0  0  0
  105.6524   22.8824   34.8651 H   0  0  0  0  0  0  0  0  0  0  0  0
  104.8474   20.9970   36.1640 H   0  0  0  0  0  0  0  0  0  0  0  0
  104.0815   21.3146   38.4460 H   0  0  0  0  0  0  0  0  0  0  0  0
  105.4192   25.4559   41.3395 H   0  0  0  0  0  0  0  0  0  0  0  0
  104.9628   27.7784   41.8551 H   0  0  0  0  0  0  0  0  0  0  0  0
  102.9742   28.8548   40.9735 H   0  0  0  0  0  0  0  0  0  0  0  0
  101.4333   27.6025   39.5791 H   0  0  0  0  0  0  0  0  0  0  0  0
  101.8661   25.2704   39.0756 H   0  0  0  0  0  0  0  0  0  0  0  0
   97.3117   22.4745   38.7231 H   0  0  0  0  0  0  0  0  0  0  0  0
   95.7014   21.8246   40.4125 H   0  0  0  0  0  0  0  0  0  0  0  0
   96.2367   20.0793   42.0084 H   0  0  0  0  0  0  0  0  0  0  0  0
   98.3787   18.9494   41.8911 H   0  0  0  0  0  0  0  0  0  0  0  0
  100.0021   19.5908   40.2162 H   0  0  0  0  0  0  0  0  0  0  0  0
  1  5  2  0  0  0  0
  1  2  1  0  0  0  0
  2  3  2  0  0  0  0
  2 47  1  0  0  0  0
  3 24  1  0  0  0  0
  4  3  1  0  0  0  0
  4 41  1  0  0  0  0
  5  4  1  0  0  0  0
  5 48  1  0  0  0  0
  6  1  1  0  0  0  0
  6 49  1  0  0  0  0
  6 50  1  0  0  0  0
  7 13  1  0  0  0  0
  7  6  1  0  0  0  0
  7 12  1  0  0  0  0
  8  7  1  0  0  0  0
  8 51  1  0  0  0  0
  8 52  1  0  0  0  0
  9  8  1  0  0  0  0
  9 10  1  0  0  0  0
  9 53  1  0  0  0  0
  9 54  1  0  0  0  0
 10 11  1  0  0  0  0
 11 12  1  0  0  0  0
 11 55  1  0  0  0  0
 11 56  1  0  0  0  0
 12 57  1  0  0  0  0
 12 58  1  0  0  0  0
 14 10  1  0  0  0  0
 14 15  2  0  0  0  0
 15 59  1  0  0  0  0
 16 15  1  0  0  0  0
 16 60  1  0  0  0  0
 17 16  2  0  0  0  0
 17 61  1  0  0  0  0
 18 19  2  0  0  0  0
 18 17  1  0  0  0  0
 19 14  1  0  0  0  0
 19 62  1  0  0  0  0
 20 22  1  0  0  0  0
 20 18  1  0  0  0  0
 21 20  1  0  0  0  0
 23 20  1  0  0  0  0
 24 26  1  0  0  0  0
 24 25  2  0  0  0  0
 26 27  1  0  0  0  0
 28 35  1  0  0  0  0
 28 26  1  0  0  0  0
 28 63  1  0  0  0  0
 29 28  1  0  0  0  0
 30 29  2  0  0  0  0
 30 64  1  0  0  0  0
 31 30  1  0  0  0  0
 31 65  1  0  0  0  0
 32 31  2  0  0  0  0
 32 33  1  0  0  0  0
 32 66  1  0  0  0  0
 33 34  2  0  0  0  0
 33 67  1  0  0  0  0
 34 29  1  0  0  0  0
 34 68  1  0  0  0  0
 35 36  2  0  0  0  0
 36 37  1  0  0  0  0
 36 69  1  0  0  0  0
 37 70  1  0  0  0  0
 38 37  2  0  0  0  0
 38 71  1  0  0  0  0
 39 38  1  0  0  0  0
 39 72  1  0  0  0  0
 40 39  2  0  0  0  0
 40 35  1  0  0  0  0
 40 73  1  0  0  0  0
 41 42  2  0  0  0  0
 41 46  1  0  0  0  0
 42 43  1  0  0  0  0
 42 74  1  0  0  0  0
 43 44  2  0  0  0  0
 43 75  1  0  0  0  0
 44 76  1  0  0  0  0
 45 44  1  0  0  0  0
 45 77  1  0  0  0  0
 46 45  2  0  0  0  0
 46 78  1  0  0  0  0
M  CHG  1   7   1
M  END
$$$$
