# Supplementary material for: Combined computational and classical medicinal chemistry procedure to disclose novel pyrrole-based compounds as potential antituberculosis agents
Source: J Comput Aided Mol Des. 2026 Apr 6;40(1):92. doi: 10.1007/s10822-026-00794-6 (PMC13053371; doi:10.1007/s10822-026-00794-6)
Supplement: Supplementary file 4 — Supplementary Material 4 [file 10822_2026_794_MOESM4_ESM.zip › Dataset.M_COMBINE_4/mols/TestSet/MC3512.0.sdf]

docked.14641709.in.80022.pdbqt
 OpenBabel10172509493D

 79 84  0  0  0  0  0  0  0  0999 V2000
  100.7270   21.5540   36.5620 C   0  0  0  0  0  0  0  0  0  0  0  0
  101.5350   22.2140   37.4490 C   0  0  0  0  0  0  0  0  0  0  0  0
  100.9310   22.1800   38.7000 C   0  0  0  0  0  0  0  0  0  0  0  0
   99.7520   21.4630   38.6050 N   0  0  0  0  0  0  0  0  0  0  0  0
   99.6630   21.0950   37.2950 C   0  0  0  0  0  0  0  0  0  0  0  0
  100.9500   21.3160   35.0790 C   0  0  0  0  0  0  0  0  0  0  0  0
  101.7630   20.1040   34.7600 N   0  3  0  0  0  0  0  0  0  0  0  0
  101.7350   19.7960   33.3050 C   0  0  0  0  0  0  0  0  0  0  0  0
  100.3700   19.2310   32.8530 C   0  0  0  0  0  0  0  0  0  0  0  0
  100.0250   18.0690   33.6790 N   0  0  0  0  0  0  0  0  0  0  0  0
  100.0050   18.3660   35.1120 C   0  0  0  0  0  0  0  0  0  0  0  0
  101.3940   18.8820   35.5120 C   0  0  0  0  0  0  0  0  0  0  0  0
  102.7550   20.3360   35.0050 H   0  0  0  0  0  0  0  0  0  0  0  0
   99.7920   16.7320   33.1420 C   0  0  0  0  0  0  0  0  0  0  0  0
  100.5110   15.5990   33.6110 C   0  0  0  0  0  0  0  0  0  0  0  0
  100.2680   14.3210   33.1030 C   0  0  0  0  0  0  0  0  0  0  0  0
   99.3080   14.1220   32.1190 C   0  0  0  0  0  0  0  0  0  0  0  0
   98.5770   15.2020   31.6200 C   0  0  0  0  0  0  0  0  0  0  0  0
   98.8240   16.4910   32.1270 C   0  0  0  0  0  0  0  0  0  0  0  0
   97.5360   14.9530   30.5520 C   0  0  0  0  0  0  0  0  0  0  0  0
   97.5480   13.6160   30.1990 F   0  0  0  0  0  0  0  0  0  0  0  0
   96.2860   15.2780   31.0470 F   0  0  0  0  0  0  0  0  0  0  0  0
   97.7650   15.7080   29.4150 F   0  0  0  0  0  0  0  0  0  0  0  0
  101.6380   22.8190   39.7990 N   0  0  0  0  0  0  0  0  0  0  0  0
  101.0070   23.4020   40.3720 H   0  0  0  0  0  0  0  0  0  0  0  0
  102.9290   22.8580   40.2530 C   0  0  0  0  0  0  0  0  0  0  0  0
  103.1110   22.8120   41.4660 O   0  0  0  0  0  0  0  0  0  0  0  0
  104.0000   22.9380   39.4430 O   0  0  0  0  0  0  0  0  0  0  0  0
  104.5820   24.0940   38.9200 C   0  0  0  0  0  0  0  0  0  0  0  0
  104.8270   24.0350   37.4150 C   0  0  0  0  0  0  0  0  0  0  0  0
  104.1270   23.0480   36.6910 C   0  0  0  0  0  0  0  0  0  0  0  0
  104.3490   22.8620   35.3250 C   0  0  0  0  0  0  0  0  0  0  0  0
  105.2700   23.6630   34.6520 C   0  0  0  0  0  0  0  0  0  0  0  0
  105.9690   24.6510   35.3450 C   0  0  0  0  0  0  0  0  0  0  0  0
  105.7580   24.8370   36.7170 C   0  0  0  0  0  0  0  0  0  0  0  0
  104.0850   25.3840   39.6020 C   0  0  0  0  0  0  0  0  0  0  0  0
  104.8720   26.1870   40.4590 C   0  0  0  0  0  0  0  0  0  0  0  0
  104.3270   27.3340   41.0610 C   0  0  0  0  0  0  0  0  0  0  0  0
  103.0090   27.7130   40.7970 C   0  0  0  0  0  0  0  0  0  0  0  0
  102.2330   26.9530   39.9300 C   0  0  0  0  0  0  0  0  0  0  0  0
  102.7630   25.8050   39.3450 C   0  0  0  0  0  0  0  0  0  0  0  0
   98.6840   21.0630   39.5100 C   0  0  0  0  0  0  0  0  0  0  0  0
   97.3770   21.5550   39.4130 C   0  0  0  0  0  0  0  0  0  0  0  0
   96.3880   21.1430   40.3260 C   0  0  0  0  0  0  0  0  0  0  0  0
   96.6800   20.2130   41.3180 C   0  0  0  0  0  0  0  0  0  0  0  0
   97.9550   19.6690   41.3970 C   0  0  0  0  0  0  0  0  0  0  0  0
   98.9440   20.0850   40.5050 C   0  0  0  0  0  0  0  0  0  0  0  0
  102.4384   22.6605   37.2264 H   0  0  0  0  0  0  0  0  0  0  0  0
   98.8880   20.5380   36.9025 H   0  0  0  0  0  0  0  0  0  0  0  0
   99.9940   21.2096   34.6104 H   0  0  0  0  0  0  0  0  0  0  0  0
  101.5033   22.1569   34.7163 H   0  0  0  0  0  0  0  0  0  0  0  0
  101.9337   20.6945   32.7589 H   0  0  0  0  0  0  0  0  0  0  0  0
  102.4783   19.0506   33.1132 H   0  0  0  0  0  0  0  0  0  0  0  0
  100.4288   18.9344   31.8266 H   0  0  0  0  0  0  0  0  0  0  0  0
   99.6177   19.9838   32.9637 H   0  0  0  0  0  0  0  0  0  0  0  0
   99.7755   17.4780   35.6632 H   0  0  0  0  0  0  0  0  0  0  0  0
   99.2598   19.1031   35.3272 H   0  0  0  0  0  0  0  0  0  0  0  0
  101.3924   19.1061   36.5583 H   0  0  0  0  0  0  0  0  0  0  0  0
  102.1107   18.1210   35.2835 H   0  0  0  0  0  0  0  0  0  0  0  0
  101.2280   15.7235   34.3427 H   0  0  0  0  0  0  0  0  0  0  0  0
  100.8066   13.5172   33.4619 H   0  0  0  0  0  0  0  0  0  0  0  0
   99.1343   13.1720   31.7552 H   0  0  0  0  0  0  0  0  0  0  0  0
   98.2860   17.2872   31.7508 H   0  0  0  0  0  0  0  0  0  0  0  0
  105.6078   24.1471   39.2198 H   0  0  0  0  0  0  0  0  0  0  0  0
  103.4391   22.4532   37.1788 H   0  0  0  0  0  0  0  0  0  0  0  0
  103.8307   22.1309   34.8133 H   0  0  0  0  0  0  0  0  0  0  0  0
  105.4344   23.5252   33.6425 H   0  0  0  0  0  0  0  0  0  0  0  0
  106.6454   25.2483   34.8441 H   0  0  0  0  0  0  0  0  0  0  0  0
  106.2865   25.5654   37.2222 H   0  0  0  0  0  0  0  0  0  0  0  0
  105.8540   25.9290   40.6439 H   0  0  0  0  0  0  0  0  0  0  0  0
  104.9045   27.8999   41.7023 H   0  0  0  0  0  0  0  0  0  0  0  0
  102.6127   28.5544   41.2441 H   0  0  0  0  0  0  0  0  0  0  0  0
  101.2640   27.2391   39.7195 H   0  0  0  0  0  0  0  0  0  0  0  0
  102.1733   25.2480   38.7070 H   0  0  0  0  0  0  0  0  0  0  0  0
   97.1366   22.2252   38.6660 H   0  0  0  0  0  0  0  0  0  0  0  0
   95.4359   21.5353   40.2585 H   0  0  0  0  0  0  0  0  0  0  0  0
   95.9524   19.9286   41.9923 H   0  0  0  0  0  0  0  0  0  0  0  0
   98.1707   18.9586   42.1138 H   0  0  0  0  0  0  0  0  0  0  0  0
   99.8873   19.6715   40.5704 H   0  0  0  0  0  0  0  0  0  0  0  0
  1  5  2  0  0  0  0
  1  2  1  0  0  0  0
  2  3  2  0  0  0  0
  2 48  1  0  0  0  0
  3 24  1  0  0  0  0
  4  3  1  0  0  0  0
  4 42  1  0  0  0  0
  5  4  1  0  0  0  0
  5 49  1  0  0  0  0
  6  1  1  0  0  0  0
  6 50  1  0  0  0  0
  6 51  1  0  0  0  0
  7 13  1  0  0  0  0
  7  6  1  0  0  0  0
  7 12  1  0  0  0  0
  8  7  1  0  0  0  0
  8 52  1  0  0  0  0
  8 53  1  0  0  0  0
  9  8  1  0  0  0  0
  9 10  1  0  0  0  0
  9 54  1  0  0  0  0
  9 55  1  0  0  0  0
 10 11  1  0  0  0  0
 11 12  1  0  0  0  0
 11 56  1  0  0  0  0
 11 57  1  0  0  0  0
 12 58  1  0  0  0  0
 12 59  1  0  0  0  0
 14 15  1  0  0  0  0
 14 10  1  0  0  0  0
 15 60  1  0  0  0  0
 16 15  2  0  0  0  0
 16 61  1  0  0  0  0
 17 16  1  0  0  0  0
 17 62  1  0  0  0  0
 18 17  2  0  0  0  0
 18 19  1  0  0  0  0
 19 14  2  0  0  0  0
 19 63  1  0  0  0  0
 20 22  1  0  0  0  0
 20 18  1  0  0  0  0
 21 20  1  0  0  0  0
 23 20  1  0  0  0  0
 24 26  1  0  0  0  0
 24 25  1  0  0  0  0
 26 27  2  0  0  0  0
 28 26  1  0  0  0  0
 29 28  1  0  0  0  0
 29 36  1  0  0  0  0
 29 64  1  0  0  0  0
 30 29  1  0  0  0  0
 31 30  2  0  0  0  0
 31 65  1  0  0  0  0
 32 31  1  0  0  0  0
 32 66  1  0  0  0  0
 33 32  2  0  0  0  0
 33 34  1  0  0  0  0
 33 67  1  0  0  0  0
 34 35  2  0  0  0  0
 34 68  1  0  0  0  0
 35 30  1  0  0  0  0
 35 69  1  0  0  0  0
 36 37  1  0  0  0  0
 37 38  2  0  0  0  0
 37 70  1  0  0  0  0
 38 71  1  0  0  0  0
 39 38  1  0  0  0  0
 39 72  1  0  0  0  0
 40 39  2  0  0  0  0
 40 73  1  0  0  0  0
 41 36  2  0  0  0  0
 41 40  1  0  0  0  0
 41 74  1  0  0  0  0
 42 47  1  0  0  0  0
 43 42  2  0  0  0  0
 43 44  1  0  0  0  0
 43 75  1  0  0  0  0
 44 45  2  0  0  0  0
 44 76  1  0  0  0  0
 45 46  1  0  0  0  0
 45 77  1  0  0  0  0
 46 78  1  0  0  0  0
 47 46  2  0  0  0  0
 47 79  1  0  0  0  0
M  CHG  1   7   1
M  END
$$$$
