# Supplementary material for: Combined computational and classical medicinal chemistry procedure to disclose novel pyrrole-based compounds as potential antituberculosis agents
Source: J Comput Aided Mol Des. 2026 Apr 6;40(1):92. doi: 10.1007/s10822-026-00794-6 (PMC13053371; doi:10.1007/s10822-026-00794-6)
Supplement: Supplementary file 4 — Supplementary Material 4 [file 10822_2026_794_MOESM4_ESM.zip › Dataset.M_COMBINE_4/mols/TestSet/MC3515.0.sdf]

docked.14641710.in.80022.pdbqt
 OpenBabel10172509493D

 75 80  0  0  0  0  0  0  0  0999 V2000
  102.9560   21.9430   34.6800 C   0  0  0  0  0  0  0  0  0  0  0  0
  102.3640   20.8870   33.9560 C   0  0  0  0  0  0  0  0  0  0  0  0
  101.3500   20.2880   34.7190 C   0  0  0  0  0  0  0  0  0  0  0  0
  101.1020   21.1390   35.7780 N   0  0  0  0  0  0  0  0  0  0  0  0
  102.0790   22.1120   35.7610 C   0  0  0  0  0  0  0  0  0  0  0  0
  104.2780   22.7320   34.2300 C   0  0  0  0  0  0  0  0  0  0  0  0
  105.4280   23.2460   35.1470 N   0  3  0  0  0  0  0  0  0  0  0  0
  105.5820   22.3450   36.3280 C   0  0  0  0  0  0  0  0  0  0  0  0
  104.6700   22.6740   37.5580 C   0  0  0  0  0  0  0  0  0  0  0  0
  104.6630   24.0840   37.9790 N   0  0  0  0  0  0  0  0  0  0  0  0
  105.1150   25.1290   37.0550 C   0  0  0  0  0  0  0  0  0  0  0  0
  105.7940   24.6080   35.7260 C   0  0  0  0  0  0  0  0  0  0  0  0
  106.2590   23.0530   34.5390 H   0  0  0  0  0  0  0  0  0  0  0  0
  104.0930   24.4710   39.2670 C   0  0  0  0  0  0  0  0  0  0  0  0
  103.5760   23.4920   40.1490 C   0  0  0  0  0  0  0  0  0  0  0  0
  103.1010   23.8350   41.4240 C   0  0  0  0  0  0  0  0  0  0  0  0
  103.0950   25.1620   41.8450 C   0  0  0  0  0  0  0  0  0  0  0  0
  103.5610   26.1730   40.9970 C   0  0  0  0  0  0  0  0  0  0  0  0
  104.0730   25.8220   39.7200 C   0  0  0  0  0  0  0  0  0  0  0  0
  103.4990   27.6050   41.4900 C   0  0  0  0  0  0  0  0  0  0  0  0
  104.7830   28.0870   41.6830 F   0  0  0  0  0  0  0  0  0  0  0  0
  102.8680   28.3980   40.5470 F   0  0  0  0  0  0  0  0  0  0  0  0
  102.8110   27.7080   42.6860 F   0  0  0  0  0  0  0  0  0  0  0  0
  100.5920   18.9390   34.4680 C   0  0  0  0  0  0  0  0  0  0  0  0
   99.8800   18.5920   35.3910 O   0  0  0  0  0  0  0  0  0  0  0  0
  100.5910   18.0520   33.3620 N   0  0  0  0  0  0  0  0  0  0  0  0
  100.7270   18.5320   32.4570 H   0  0  0  0  0  0  0  0  0  0  0  0
  100.6670   16.6100   33.2240 C   0  0  0  0  0  0  0  0  0  0  0  0
  101.3670   15.8660   34.2020 C   0  0  0  0  0  0  0  0  0  0  0  0
  101.1290   14.4920   34.3710 C   0  0  0  0  0  0  0  0  0  0  0  0
  100.1030   13.8800   33.6580 C   0  0  0  0  0  0  0  0  0  0  0  0
   99.4760   14.5870   32.6460 C   0  0  0  0  0  0  0  0  0  0  0  0
   98.3720   14.0640   31.9840 C   0  0  0  0  0  0  0  0  0  0  0  0
   99.9040   15.8960   32.3240 C   0  0  0  0  0  0  0  0  0  0  0  0
   97.8210   14.7900   30.9570 C   0  0  0  0  0  0  0  0  0  0  0  0
   98.4940   15.9070   30.4480 C   0  0  0  0  0  0  0  0  0  0  0  0
   99.5240   16.4700   31.1400 C   0  0  0  0  0  0  0  0  0  0  0  0
  100.0070   21.0720   36.7490 C   0  0  0  0  0  0  0  0  0  0  0  0
   98.6990   21.5580   36.4900 C   0  0  0  0  0  0  0  0  0  0  0  0
   97.7250   21.6120   37.4960 C   0  0  0  0  0  0  0  0  0  0  0  0
   98.0170   21.1600   38.7800 C   0  0  0  0  0  0  0  0  0  0  0  0
   99.2790   20.6310   39.0540 C   0  0  0  0  0  0  0  0  0  0  0  0
  100.2610   20.5810   38.0520 C   0  0  0  0  0  0  0  0  0  0  0  0
  103.8633   22.5024   34.7740 H   0  0  0  0  0  0  0  0  0  0  0  0
  103.1099   20.1562   33.7226 H   0  0  0  0  0  0  0  0  0  0  0  0
  101.9401   21.2756   33.0537 H   0  0  0  0  0  0  0  0  0  0  0  0
  101.0350   19.3213   34.3854 H   0  0  0  0  0  0  0  0  0  0  0  0
  101.6122   23.0716   35.6829 H   0  0  0  0  0  0  0  0  0  0  0  0
  102.6443   22.0350   36.6662 H   0  0  0  0  0  0  0  0  0  0  0  0
  103.9185   23.6045   33.7256 H   0  0  0  0  0  0  0  0  0  0  0  0
  104.7950   21.9318   33.7429 H   0  0  0  0  0  0  0  0  0  0  0  0
  106.6008   22.3978   36.6509 H   0  0  0  0  0  0  0  0  0  0  0  0
  105.2818   21.3737   35.9944 H   0  0  0  0  0  0  0  0  0  0  0  0
  105.0058   22.0841   38.3852 H   0  0  0  0  0  0  0  0  0  0  0  0
  103.6692   22.4530   37.2506 H   0  0  0  0  0  0  0  0  0  0  0  0
  104.2653   25.7195   36.7826 H   0  0  0  0  0  0  0  0  0  0  0  0
  105.8699   25.6792   37.5769 H   0  0  0  0  0  0  0  0  0  0  0  0
  105.5761   25.3309   34.9678 H   0  0  0  0  0  0  0  0  0  0  0  0
  106.8157   24.4772   36.0157 H   0  0  0  0  0  0  0  0  0  0  0  0
  103.5478   22.5053   39.8480 H   0  0  0  0  0  0  0  0  0  0  0  0
  102.7529   23.0967   42.0555 H   0  0  0  0  0  0  0  0  0  0  0  0
  102.7455   25.4011   42.7861 H   0  0  0  0  0  0  0  0  0  0  0  0
  104.4401   26.5643   39.1041 H   0  0  0  0  0  0  0  0  0  0  0  0
  102.0624   16.3392   34.7999 H   0  0  0  0  0  0  0  0  0  0  0  0
  101.7115   13.9400   35.0199 H   0  0  0  0  0  0  0  0  0  0  0  0
   99.8139   12.9145   33.8799 H   0  0  0  0  0  0  0  0  0  0  0  0
   97.9755   13.1514   32.2577 H   0  0  0  0  0  0  0  0  0  0  0  0
   96.9099   14.5119   30.5600 H   0  0  0  0  0  0  0  0  0  0  0  0
   98.2076   16.3074   29.5410 H   0  0  0  0  0  0  0  0  0  0  0  0
  100.0061   17.3087   30.7806 H   0  0  0  0  0  0  0  0  0  0  0  0
   98.4597   21.8790   35.5389 H   0  0  0  0  0  0  0  0  0  0  0  0
   96.7877   21.9883   37.2843 H   0  0  0  0  0  0  0  0  0  0  0  0
   97.3046   21.2158   39.5246 H   0  0  0  0  0  0  0  0  0  0  0  0
   99.4916   20.2744   39.9988 H   0  0  0  0  0  0  0  0  0  0  0  0
  101.1860   20.1785   38.2697 H   0  0  0  0  0  0  0  0  0  0  0  0
  1  5  1  0  0  0  0
  1 44  1  0  0  0  0
  2  1  1  0  0  0  0
  2  3  1  0  0  0  0
  2 45  1  0  0  0  0
  2 46  1  0  0  0  0
  3  4  1  0  0  0  0
  3 47  1  0  0  0  0
  4 38  1  0  0  0  0
  5  4  1  0  0  0  0
  5 48  1  0  0  0  0
  5 49  1  0  0  0  0
  6  1  1  0  0  0  0
  6  7  1  0  0  0  0
  6 50  1  0  0  0  0
  6 51  1  0  0  0  0
  7 12  1  0  0  0  0
  7  8  1  0  0  0  0
  8  9  1  0  0  0  0
  8 52  1  0  0  0  0
  8 53  1  0  0  0  0
  9 10  1  0  0  0  0
  9 54  1  0  0  0  0
  9 55  1  0  0  0  0
 10 14  1  0  0  0  0
 11 10  1  0  0  0  0
 11 56  1  0  0  0  0
 11 57  1  0  0  0  0
 12 11  1  0  0  0  0
 12 58  1  0  0  0  0
 12 59  1  0  0  0  0
 13  7  1  0  0  0  0
 14 19  2  0  0  0  0
 14 15  1  0  0  0  0
 15 16  2  0  0  0  0
 15 60  1  0  0  0  0
 16 17  1  0  0  0  0
 16 61  1  0  0  0  0
 17 62  1  0  0  0  0
 18 20  1  0  0  0  0
 18 17  2  0  0  0  0
 19 18  1  0  0  0  0
 19 63  1  0  0  0  0
 20 21  1  0  0  0  0
 20 23  1  0  0  0  0
 22 20  1  0  0  0  0
 24  3  1  0  0  0  0
 24 25  2  0  0  0  0
 26 24  1  0  0  0  0
 27 26  1  0  0  0  0
 28 26  1  0  0  0  0
 28 29  2  0  0  0  0
 29 30  1  0  0  0  0
 29 64  1  0  0  0  0
 30 65  1  0  0  0  0
 31 30  2  0  0  0  0
 31 66  1  0  0  0  0
 32 31  1  0  0  0  0
 33 32  2  0  0  0  0
 33 67  1  0  0  0  0
 34 32  1  0  0  0  0
 34 28  1  0  0  0  0
 35 33  1  0  0  0  0
 35 68  1  0  0  0  0
 36 35  2  0  0  0  0
 36 37  1  0  0  0  0
 36 69  1  0  0  0  0
 37 34  2  0  0  0  0
 37 70  1  0  0  0  0
 38 43  1  0  0  0  0
 39 38  2  0  0  0  0
 39 40  1  0  0  0  0
 39 71  1  0  0  0  0
 40 41  2  0  0  0  0
 40 72  1  0  0  0  0
 41 42  1  0  0  0  0
 41 73  1  0  0  0  0
 42 74  1  0  0  0  0
 43 42  2  0  0  0  0
 43 75  1  0  0  0  0
M  CHG  1   7   1
M  END
$$$$
