# Supplementary material for: Combined computational and classical medicinal chemistry procedure to disclose novel pyrrole-based compounds as potential antituberculosis agents
Source: J Comput Aided Mol Des. 2026 Apr 6;40(1):92. doi: 10.1007/s10822-026-00794-6 (PMC13053371; doi:10.1007/s10822-026-00794-6)
Supplement: Supplementary file 4 — Supplementary Material 4 [file 10822_2026_794_MOESM4_ESM.zip › Dataset.M_COMBINE_4/mols/TestSet/MC3525.0.sdf]

docked.14641711.in.80022.pdbqt
 OpenBabel10172509493D

 74 78  0  0  0  0  0  0  0  0999 V2000
  100.9530   20.4780   35.1280 C   0  0  0  0  0  0  0  0  0  0  0  0
  101.8980   21.4930   35.1960 C   0  0  0  0  0  0  0  0  0  0  0  0
  102.7380   21.3380   34.1160 C   0  0  0  0  0  0  0  0  0  0  0  0
  102.2630   20.2630   33.3990 C   0  0  0  0  0  0  0  0  0  0  0  0
  101.2090   19.7020   34.0320 N   0  0  0  0  0  0  0  0  0  0  0  0
  103.9930   22.1440   33.8450 C   0  0  0  0  0  0  0  0  0  0  0  0
  104.7620   22.4650   35.0840 N   0  3  0  0  0  0  0  0  0  0  0  0
  104.6430   23.9140   35.4040 C   0  0  0  0  0  0  0  0  0  0  0  0
  105.3780   24.2700   36.6980 C   0  0  0  0  0  0  0  0  0  0  0  0
  104.8580   23.4190   37.7600 N   0  0  0  0  0  0  0  0  0  0  0  0
  105.1040   22.0010   37.5260 C   0  0  0  0  0  0  0  0  0  0  0  0
  104.3670   21.6160   36.2370 C   0  0  0  0  0  0  0  0  0  0  0  0
  105.7710   22.2650   34.8830 H   0  0  0  0  0  0  0  0  0  0  0  0
  104.0210   23.9110   38.8410 C   0  0  0  0  0  0  0  0  0  0  0  0
  102.9690   23.1320   39.3820 C   0  0  0  0  0  0  0  0  0  0  0  0
  102.1390   23.6360   40.3840 C   0  0  0  0  0  0  0  0  0  0  0  0
  102.3220   24.9260   40.8720 C   0  0  0  0  0  0  0  0  0  0  0  0
  103.3460   25.7320   40.3670 C   0  0  0  0  0  0  0  0  0  0  0  0
  104.1880   25.2220   39.3590 C   0  0  0  0  0  0  0  0  0  0  0  0
  103.5100   27.1330   40.9070 C   0  0  0  0  0  0  0  0  0  0  0  0
  104.8560   27.4070   41.0820 F   0  0  0  0  0  0  0  0  0  0  0  0
  102.9800   28.0410   40.0090 F   0  0  0  0  0  0  0  0  0  0  0  0
  102.8710   27.2980   42.1240 F   0  0  0  0  0  0  0  0  0  0  0  0
   99.8960   20.3470   36.1830 C   0  0  0  0  0  0  0  0  0  0  0  0
   99.7130   19.2230   36.6280 O   0  0  0  0  0  0  0  0  0  0  0  0
   99.2100   21.3770   36.7730 N   0  0  0  0  0  0  0  0  0  0  0  0
   98.2380   21.5160   36.4600 H   0  0  0  0  0  0  0  0  0  0  0  0
   99.6480   22.1870   37.8980 C   0  0  0  0  0  0  0  0  0  0  0  0
   98.9360   21.7800   39.2130 C   0  0  0  0  0  0  0  0  0  0  0  0
   99.5390   20.4660   39.7530 C   0  0  0  0  0  0  0  0  0  0  0  0
   98.8880   20.0820   41.0890 C   0  0  0  0  0  0  0  0  0  0  0  0
   97.3720   19.9250   40.9170 C   0  0  0  0  0  0  0  0  0  0  0  0
   96.7610   21.2260   40.3820 C   0  0  0  0  0  0  0  0  0  0  0  0
   97.4070   21.6190   39.0450 C   0  0  0  0  0  0  0  0  0  0  0  0
  100.6740   18.4230   33.6240 C   0  0  0  0  0  0  0  0  0  0  0  0
   99.7280   18.3340   32.5810 C   0  0  0  0  0  0  0  0  0  0  0  0
   99.2610   17.0910   32.1450 C   0  0  0  0  0  0  0  0  0  0  0  0
   99.7470   15.9190   32.7260 C   0  0  0  0  0  0  0  0  0  0  0  0
  100.7000   15.9910   33.7430 C   0  0  0  0  0  0  0  0  0  0  0  0
  101.1590   17.2340   34.1920 C   0  0  0  0  0  0  0  0  0  0  0  0
  101.9593   22.2259   35.9200 H   0  0  0  0  0  0  0  0  0  0  0  0
  102.6564   19.9322   32.5041 H   0  0  0  0  0  0  0  0  0  0  0  0
  103.7128   23.0614   33.3709 H   0  0  0  0  0  0  0  0  0  0  0  0
  104.6265   21.5481   33.2217 H   0  0  0  0  0  0  0  0  0  0  0  0
  103.6077   24.1609   35.5141 H   0  0  0  0  0  0  0  0  0  0  0  0
  105.0868   24.4697   34.6046 H   0  0  0  0  0  0  0  0  0  0  0  0
  105.2084   25.2982   36.9408 H   0  0  0  0  0  0  0  0  0  0  0  0
  106.4307   24.1176   36.5815 H   0  0  0  0  0  0  0  0  0  0  0  0
  106.1535   21.8252   37.4140 H   0  0  0  0  0  0  0  0  0  0  0  0
  104.7553   21.4152   38.3507 H   0  0  0  0  0  0  0  0  0  0  0  0
  104.5905   20.5957   36.0050 H   0  0  0  0  0  0  0  0  0  0  0  0
  103.3200   21.7596   36.4044 H   0  0  0  0  0  0  0  0  0  0  0  0
  102.8137   22.1748   39.0289 H   0  0  0  0  0  0  0  0  0  0  0  0
  101.3829   23.0469   40.7664 H   0  0  0  0  0  0  0  0  0  0  0  0
  101.6989   25.2893   41.6101 H   0  0  0  0  0  0  0  0  0  0  0  0
  104.9454   25.8167   38.9878 H   0  0  0  0  0  0  0  0  0  0  0  0
   99.4311   23.2140   37.6904 H   0  0  0  0  0  0  0  0  0  0  0  0
  100.6990   22.0342   38.0282 H   0  0  0  0  0  0  0  0  0  0  0  0
   99.0950   22.5758   39.9104 H   0  0  0  0  0  0  0  0  0  0  0  0
  100.5911   20.5957   39.8988 H   0  0  0  0  0  0  0  0  0  0  0  0
   99.3571   19.6858   39.0437 H   0  0  0  0  0  0  0  0  0  0  0  0
   99.0840   20.8478   41.8101 H   0  0  0  0  0  0  0  0  0  0  0  0
   99.2987   19.1516   41.4215 H   0  0  0  0  0  0  0  0  0  0  0  0
   97.1751   19.1320   40.2261 H   0  0  0  0  0  0  0  0  0  0  0  0
   96.9348   19.6994   41.8672 H   0  0  0  0  0  0  0  0  0  0  0  0
   95.7100   21.0869   40.2370 H   0  0  0  0  0  0  0  0  0  0  0  0
   96.9374   22.0067   41.0922 H   0  0  0  0  0  0  0  0  0  0  0  0
   97.2101   20.8566   38.3205 H   0  0  0  0  0  0  0  0  0  0  0  0
   96.9931   22.5505   38.7196 H   0  0  0  0  0  0  0  0  0  0  0  0
   99.3771   19.1961   32.1352 H   0  0  0  0  0  0  0  0  0  0  0  0
   98.5562   17.0398   31.3928 H   0  0  0  0  0  0  0  0  0  0  0  0
   99.4024   15.0010   32.4043 H   0  0  0  0  0  0  0  0  0  0  0  0
  101.0675   15.1241   34.1654 H   0  0  0  0  0  0  0  0  0  0  0  0
  101.8605   17.2774   34.9476 H   0  0  0  0  0  0  0  0  0  0  0  0
  1  2  2  0  0  0  0
  1 24  1  0  0  0  0
  2 41  1  0  0  0  0
  3  2  1  0  0  0  0
  4  5  1  0  0  0  0
  4  3  2  0  0  0  0
  4 42  1  0  0  0  0
  5  1  1  0  0  0  0
  6  3  1  0  0  0  0
  6  7  1  0  0  0  0
  6 43  1  0  0  0  0
  6 44  1  0  0  0  0
  7  8  1  0  0  0  0
  7 12  1  0  0  0  0
  8  9  1  0  0  0  0
  8 45  1  0  0  0  0
  8 46  1  0  0  0  0
  9 10  1  0  0  0  0
  9 47  1  0  0  0  0
  9 48  1  0  0  0  0
 10 14  1  0  0  0  0
 11 10  1  0  0  0  0
 11 49  1  0  0  0  0
 11 50  1  0  0  0  0
 12 11  1  0  0  0  0
 12 51  1  0  0  0  0
 12 52  1  0  0  0  0
 13  7  1  0  0  0  0
 14 19  2  0  0  0  0
 14 15  1  0  0  0  0
 15 16  2  0  0  0  0
 15 53  1  0  0  0  0
 16 17  1  0  0  0  0
 16 54  1  0  0  0  0
 17 55  1  0  0  0  0
 18 17  2  0  0  0  0
 18 20  1  0  0  0  0
 19 18  1  0  0  0  0
 19 56  1  0  0  0  0
 20 21  1  0  0  0  0
 20 23  1  0  0  0  0
 22 20  1  0  0  0  0
 24 25  2  0  0  0  0
 24 26  1  0  0  0  0
 26 28  1  0  0  0  0
 27 26  1  0  0  0  0
 28 29  1  0  0  0  0
 28 57  1  0  0  0  0
 28 58  1  0  0  0  0
 29 30  1  0  0  0  0
 29 59  1  0  0  0  0
 30 31  1  0  0  0  0
 30 60  1  0  0  0  0
 30 61  1  0  0  0  0
 31 62  1  0  0  0  0
 31 63  1  0  0  0  0
 32 31  1  0  0  0  0
 32 64  1  0  0  0  0
 32 65  1  0  0  0  0
 33 32  1  0  0  0  0
 33 66  1  0  0  0  0
 33 67  1  0  0  0  0
 34 29  1  0  0  0  0
 34 33  1  0  0  0  0
 34 68  1  0  0  0  0
 34 69  1  0  0  0  0
 35  5  1  0  0  0  0
 35 40  2  0  0  0  0
 36 35  1  0  0  0  0
 36 70  1  0  0  0  0
 37 36  2  0  0  0  0
 37 38  1  0  0  0  0
 37 71  1  0  0  0  0
 38 39  2  0  0  0  0
 38 72  1  0  0  0  0
 39 40  1  0  0  0  0
 39 73  1  0  0  0  0
 40 74  1  0  0  0  0
M  CHG  1   7   1
M  END
$$$$
