# Supplementary material for: Combined computational and classical medicinal chemistry procedure to disclose novel pyrrole-based compounds as potential antituberculosis agents
Source: J Comput Aided Mol Des. 2026 Apr 6;40(1):92. doi: 10.1007/s10822-026-00794-6 (PMC13053371; doi:10.1007/s10822-026-00794-6)
Supplement: Supplementary file 4 — Supplementary Material 4 [file 10822_2026_794_MOESM4_ESM.zip › Dataset.M_COMBINE_4/mols/TestSet/MC3526.0.sdf]

docked.14641712.in.80022.pdbqt
 OpenBabel10172509493D

 75 79  0  0  0  0  0  0  0  0999 V2000
  100.6650   19.5840   34.8710 C   0  0  0  0  0  0  0  0  0  0  0  0
  101.7030   19.9620   34.0290 C   0  0  0  0  0  0  0  0  0  0  0  0
  102.2790   21.0790   34.5900 C   0  0  0  0  0  0  0  0  0  0  0  0
  101.5960   21.3250   35.7620 C   0  0  0  0  0  0  0  0  0  0  0  0
  100.5790   20.4540   35.9170 N   0  0  0  0  0  0  0  0  0  0  0  0
  103.4470   21.8740   34.0520 C   0  0  0  0  0  0  0  0  0  0  0  0
  104.4270   22.3510   35.0790 N   0  3  0  0  0  0  0  0  0  0  0  0
  104.2540   23.7850   35.4250 C   0  0  0  0  0  0  0  0  0  0  0  0
  105.1470   24.2140   36.5820 C   0  0  0  0  0  0  0  0  0  0  0  0
  104.8280   23.3690   37.7180 N   0  0  0  0  0  0  0  0  0  0  0  0
  105.1290   21.9650   37.4760 C   0  0  0  0  0  0  0  0  0  0  0  0
  104.2740   21.4930   36.2870 C   0  0  0  0  0  0  0  0  0  0  0  0
  105.3980   22.2300   34.7020 H   0  0  0  0  0  0  0  0  0  0  0  0
  104.1420   23.8580   38.8980 C   0  0  0  0  0  0  0  0  0  0  0  0
  103.3050   23.0220   39.6720 C   0  0  0  0  0  0  0  0  0  0  0  0
  102.6130   23.5190   40.7780 C   0  0  0  0  0  0  0  0  0  0  0  0
  102.7290   24.8580   41.1430 C   0  0  0  0  0  0  0  0  0  0  0  0
  103.5460   25.7210   40.4060 C   0  0  0  0  0  0  0  0  0  0  0  0
  104.2450   25.2190   39.2950 C   0  0  0  0  0  0  0  0  0  0  0  0
  103.6420   27.1730   40.8160 C   0  0  0  0  0  0  0  0  0  0  0  0
  104.9710   27.5150   40.9930 F   0  0  0  0  0  0  0  0  0  0  0  0
  103.1000   27.9690   39.8250 F   0  0  0  0  0  0  0  0  0  0  0  0
  102.9660   27.4250   41.9990 F   0  0  0  0  0  0  0  0  0  0  0  0
   99.8870   18.4110   34.6140 N   0  0  0  0  0  0  0  0  0  0  0  0
   98.9560   18.5700   34.1980 H   0  0  0  0  0  0  0  0  0  0  0  0
  100.3000   17.1120   34.6820 C   0  0  0  0  0  0  0  0  0  0  0  0
   99.9410   16.4400   35.6390 O   0  0  0  0  0  0  0  0  0  0  0  0
  101.0050   16.5270   33.6760 O   0  0  0  0  0  0  0  0  0  0  0  0
  100.5800   15.4590   32.8930 C   0  0  0  0  0  0  0  0  0  0  0  0
   99.1990   15.6820   32.2200 C   0  0  0  0  0  0  0  0  0  0  0  0
   98.0840   15.0160   33.0540 C   0  0  0  0  0  0  0  0  0  0  0  0
   96.7050   15.2830   32.4280 C   0  0  0  0  0  0  0  0  0  0  0  0
   96.6600   14.7500   30.9920 C   0  0  0  0  0  0  0  0  0  0  0  0
   97.7480   15.4210   30.1500 C   0  0  0  0  0  0  0  0  0  0  0  0
   99.1320   15.1750   30.7620 C   0  0  0  0  0  0  0  0  0  0  0  0
   99.5980   20.6530   36.9550 C   0  0  0  0  0  0  0  0  0  0  0  0
   99.9070   20.3680   38.3000 C   0  0  0  0  0  0  0  0  0  0  0  0
   98.9950   20.6570   39.3170 C   0  0  0  0  0  0  0  0  0  0  0  0
   97.7770   21.2630   39.0090 C   0  0  0  0  0  0  0  0  0  0  0  0
   97.4690   21.5760   37.6830 C   0  0  0  0  0  0  0  0  0  0  0  0
   98.3660   21.2600   36.6560 C   0  0  0  0  0  0  0  0  0  0  0  0
  101.9871   19.4959   33.1531 H   0  0  0  0  0  0  0  0  0  0  0  0
  101.8316   22.0750   36.4306 H   0  0  0  0  0  0  0  0  0  0  0  0
  103.0569   22.7315   33.5447 H   0  0  0  0  0  0  0  0  0  0  0  0
  103.9891   21.2069   33.4148 H   0  0  0  0  0  0  0  0  0  0  0  0
  103.2331   23.9519   35.6985 H   0  0  0  0  0  0  0  0  0  0  0  0
  104.5294   24.3633   34.5679 H   0  0  0  0  0  0  0  0  0  0  0  0
  104.9611   25.2391   36.8260 H   0  0  0  0  0  0  0  0  0  0  0  0
  106.1790   24.1148   36.3175 H   0  0  0  0  0  0  0  0  0  0  0  0
  106.1674   21.8510   37.2443 H   0  0  0  0  0  0  0  0  0  0  0  0
  104.9090   21.3825   38.3462 H   0  0  0  0  0  0  0  0  0  0  0  0
  104.5641   20.4946   36.0343 H   0  0  0  0  0  0  0  0  0  0  0  0
  103.2492   21.5485   36.5896 H   0  0  0  0  0  0  0  0  0  0  0  0
  103.2038   22.0276   39.4151 H   0  0  0  0  0  0  0  0  0  0  0  0
  102.0103   22.8887   41.3299 H   0  0  0  0  0  0  0  0  0  0  0  0
  102.2100   25.2147   41.9606 H   0  0  0  0  0  0  0  0  0  0  0  0
  104.8495   25.8557   38.7526 H   0  0  0  0  0  0  0  0  0  0  0  0
  101.3064   15.2946   32.1248 H   0  0  0  0  0  0  0  0  0  0  0  0
  100.4747   14.6180   33.5461 H   0  0  0  0  0  0  0  0  0  0  0  0
   99.0537   16.7415   32.1845 H   0  0  0  0  0  0  0  0  0  0  0  0
   98.1023   15.4144   34.0469 H   0  0  0  0  0  0  0  0  0  0  0  0
   98.2539   13.9598   33.0750 H   0  0  0  0  0  0  0  0  0  0  0  0
   95.9525   14.7932   33.0100 H   0  0  0  0  0  0  0  0  0  0  0  0
   96.5282   16.3382   32.4131 H   0  0  0  0  0  0  0  0  0  0  0  0
   96.8212   13.6923   31.0015 H   0  0  0  0  0  0  0  0  0  0  0  0
   95.7026   14.9675   30.5666 H   0  0  0  0  0  0  0  0  0  0  0  0
   97.7248   15.0176   29.1592 H   0  0  0  0  0  0  0  0  0  0  0  0
   97.5641   16.4748   30.1248 H   0  0  0  0  0  0  0  0  0  0  0  0
   99.8672   15.6901   30.1797 H   0  0  0  0  0  0  0  0  0  0  0  0
   99.3191   14.1215   30.7617 H   0  0  0  0  0  0  0  0  0  0  0  0
  100.8166   19.9413   38.5357 H   0  0  0  0  0  0  0  0  0  0  0  0
   99.2220   20.4224   40.2960 H   0  0  0  0  0  0  0  0  0  0  0  0
   97.1037   21.4800   39.7604 H   0  0  0  0  0  0  0  0  0  0  0  0
   96.5759   22.0424   37.4595 H   0  0  0  0  0  0  0  0  0  0  0  0
   98.1220   21.4733   35.6762 H   0  0  0  0  0  0  0  0  0  0  0  0
  1  5  1  0  0  0  0
  2  3  1  0  0  0  0
  2  1  2  0  0  0  0
  2 42  1  0  0  0  0
  3  4  2  0  0  0  0
  4  5  1  0  0  0  0
  4 43  1  0  0  0  0
  5 36  1  0  0  0  0
  6  3  1  0  0  0  0
  6  7  1  0  0  0  0
  6 44  1  0  0  0  0
  6 45  1  0  0  0  0
  7  8  1  0  0  0  0
  7 12  1  0  0  0  0
  8  9  1  0  0  0  0
  8 46  1  0  0  0  0
  8 47  1  0  0  0  0
  9 10  1  0  0  0  0
  9 48  1  0  0  0  0
  9 49  1  0  0  0  0
 10 14  1  0  0  0  0
 11 10  1  0  0  0  0
 11 50  1  0  0  0  0
 11 51  1  0  0  0  0
 12 11  1  0  0  0  0
 12 52  1  0  0  0  0
 12 53  1  0  0  0  0
 13  7  1  0  0  0  0
 14 19  2  0  0  0  0
 14 15  1  0  0  0  0
 15 16  2  0  0  0  0
 15 54  1  0  0  0  0
 16 17  1  0  0  0  0
 16 55  1  0  0  0  0
 17 56  1  0  0  0  0
 18 20  1  0  0  0  0
 18 17  2  0  0  0  0
 19 18  1  0  0  0  0
 19 57  1  0  0  0  0
 20 21  1  0  0  0  0
 20 23  1  0  0  0  0
 22 20  1  0  0  0  0
 24 26  1  0  0  0  0
 24  1  1  0  0  0  0
 25 24  1  0  0  0  0
 26 27  2  0  0  0  0
 28 26  1  0  0  0  0
 29 28  1  0  0  0  0
 29 58  1  0  0  0  0
 29 59  1  0  0  0  0
 30 29  1  0  0  0  0
 30 31  1  0  0  0  0
 30 60  1  0  0  0  0
 31 61  1  0  0  0  0
 31 62  1  0  0  0  0
 32 31  1  0  0  0  0
 32 63  1  0  0  0  0
 32 64  1  0  0  0  0
 33 32  1  0  0  0  0
 33 65  1  0  0  0  0
 33 66  1  0  0  0  0
 34 35  1  0  0  0  0
 34 33  1  0  0  0  0
 34 67  1  0  0  0  0
 34 68  1  0  0  0  0
 35 30  1  0  0  0  0
 35 69  1  0  0  0  0
 35 70  1  0  0  0  0
 36 37  1  0  0  0  0
 37 38  2  0  0  0  0
 37 71  1  0  0  0  0
 38 72  1  0  0  0  0
 39 38  1  0  0  0  0
 39 73  1  0  0  0  0
 40 39  2  0  0  0  0
 40 74  1  0  0  0  0
 41 36  2  0  0  0  0
 41 40  1  0  0  0  0
 41 75  1  0  0  0  0
M  CHG  1   7   1
M  END
$$$$
