# Supplementary material for: Combined computational and classical medicinal chemistry procedure to disclose novel pyrrole-based compounds as potential antituberculosis agents
Source: J Comput Aided Mol Des. 2026 Apr 6;40(1):92. doi: 10.1007/s10822-026-00794-6 (PMC13053371; doi:10.1007/s10822-026-00794-6)
Supplement: Supplementary file 4 — Supplementary Material 4 [file 10822_2026_794_MOESM4_ESM.zip › Dataset.M_COMBINE_4/mols/TestSet/MC3528.0.sdf]

docked.14641713.in.80022.pdbqt
 OpenBabel10172509493D

 72 77  0  0  0  0  0  0  0  0999 V2000
  100.8280   20.2430   35.0910 C   0  0  0  0  0  0  0  0  0  0  0  0
  101.6950   21.3150   35.1940 C   0  0  0  0  0  0  0  0  0  0  0  0
  102.6540   21.1410   34.2220 C   0  0  0  0  0  0  0  0  0  0  0  0
  102.3150   19.9900   33.5380 C   0  0  0  0  0  0  0  0  0  0  0  0
  101.2070   19.4180   34.0680 N   0  0  0  0  0  0  0  0  0  0  0  0
  103.8240   22.0570   33.9290 C   0  0  0  0  0  0  0  0  0  0  0  0
  104.6130   22.4700   35.1260 N   0  3  0  0  0  0  0  0  0  0  0  0
  104.4450   23.9040   35.4680 C   0  0  0  0  0  0  0  0  0  0  0  0
  105.2180   24.2640   36.7350 C   0  0  0  0  0  0  0  0  0  0  0  0
  104.7690   23.4060   37.8180 N   0  0  0  0  0  0  0  0  0  0  0  0
  104.9710   21.9870   37.5610 C   0  0  0  0  0  0  0  0  0  0  0  0
  104.2130   21.6150   36.2760 C   0  0  0  0  0  0  0  0  0  0  0  0
  105.6270   22.2960   34.9240 H   0  0  0  0  0  0  0  0  0  0  0  0
  104.1380   23.9130   39.0160 C   0  0  0  0  0  0  0  0  0  0  0  0
  103.4270   23.0600   39.8890 C   0  0  0  0  0  0  0  0  0  0  0  0
  102.8180   23.5560   41.0420 C   0  0  0  0  0  0  0  0  0  0  0  0
  102.8930   24.9100   41.3540 C   0  0  0  0  0  0  0  0  0  0  0  0
  103.5810   25.7910   40.5110 C   0  0  0  0  0  0  0  0  0  0  0  0
  104.2000   25.2890   39.3520 C   0  0  0  0  0  0  0  0  0  0  0  0
  103.6330   27.2580   40.8690 C   0  0  0  0  0  0  0  0  0  0  0  0
  104.9500   27.6420   41.0390 F   0  0  0  0  0  0  0  0  0  0  0  0
  103.0740   28.0010   39.8460 F   0  0  0  0  0  0  0  0  0  0  0  0
  102.9430   27.5320   42.0370 F   0  0  0  0  0  0  0  0  0  0  0  0
   99.6610   20.1000   35.9880 C   0  0  0  0  0  0  0  0  0  0  0  0
   98.5460   20.2440   35.5130 O   0  0  0  0  0  0  0  0  0  0  0  0
   99.7790   19.7340   37.2950 N   0  0  0  0  0  0  0  0  0  0  0  0
   99.6110   18.7430   37.5310 H   0  0  0  0  0  0  0  0  0  0  0  0
  100.1650   20.6470   38.3640 C   0  0  0  0  0  0  0  0  0  0  0  0
   99.2440   21.8800   38.5140 C   0  0  0  0  0  0  0  0  0  0  0  0
   97.7770   21.4370   38.6480 C   0  0  0  0  0  0  0  0  0  0  0  0
   99.5620   22.3300   39.9310 C   0  0  0  0  0  0  0  0  0  0  0  0
   97.7370   20.8170   40.0460 C   0  0  0  0  0  0  0  0  0  0  0  0
   99.1840   20.9860   40.5330 C   0  0  0  0  0  0  0  0  0  0  0  0
  100.0880   20.0100   39.7640 C   0  0  0  0  0  0  0  0  0  0  0  0
  100.6070   18.1820   33.5700 C   0  0  0  0  0  0  0  0  0  0  0  0
  100.8250   16.9490   34.2390 C   0  0  0  0  0  0  0  0  0  0  0  0
  100.2600   15.7590   33.7660 C   0  0  0  0  0  0  0  0  0  0  0  0
   99.4660   15.7680   32.6250 C   0  0  0  0  0  0  0  0  0  0  0  0
   99.2330   16.9640   31.9540 C   0  0  0  0  0  0  0  0  0  0  0  0
   99.7960   18.1560   32.4180 C   0  0  0  0  0  0  0  0  0  0  0  0
  101.6349   22.0939   35.8683 H   0  0  0  0  0  0  0  0  0  0  0  0
  102.8366   19.6153   32.7302 H   0  0  0  0  0  0  0  0  0  0  0  0
  103.4450   22.9407   33.4596 H   0  0  0  0  0  0  0  0  0  0  0  0
  104.4926   21.5003   33.3061 H   0  0  0  0  0  0  0  0  0  0  0  0
  103.4059   24.1062   35.6238 H   0  0  0  0  0  0  0  0  0  0  0  0
  104.8268   24.4920   34.6597 H   0  0  0  0  0  0  0  0  0  0  0  0
  105.0363   25.2876   36.9883 H   0  0  0  0  0  0  0  0  0  0  0  0
  106.2665   24.1253   36.5726 H   0  0  0  0  0  0  0  0  0  0  0  0
  106.0147   21.7872   37.4358 H   0  0  0  0  0  0  0  0  0  0  0  0
  104.6066   21.4083   38.3839 H   0  0  0  0  0  0  0  0  0  0  0  0
  104.4209   20.5933   36.0357 H   0  0  0  0  0  0  0  0  0  0  0  0
  103.1686   21.7660   36.4528 H   0  0  0  0  0  0  0  0  0  0  0  0
  103.3569   22.0539   39.6704 H   0  0  0  0  0  0  0  0  0  0  0  0
  102.3079   22.9137   41.6684 H   0  0  0  0  0  0  0  0  0  0  0  0
  102.4398   25.2661   42.2100 H   0  0  0  0  0  0  0  0  0  0  0  0
  104.7109   25.9370   38.7322 H   0  0  0  0  0  0  0  0  0  0  0  0
  101.1581   20.9115   38.0664 H   0  0  0  0  0  0  0  0  0  0  0  0
   99.3743   22.5707   37.7072 H   0  0  0  0  0  0  0  0  0  0  0  0
   97.5220   20.7164   37.8993 H   0  0  0  0  0  0  0  0  0  0  0  0
   97.0791   22.2378   38.5194 H   0  0  0  0  0  0  0  0  0  0  0  0
   98.9443   23.1355   40.2693 H   0  0  0  0  0  0  0  0  0  0  0  0
  100.5326   22.7305   40.1372 H   0  0  0  0  0  0  0  0  0  0  0  0
   97.4631   19.7836   40.0019 H   0  0  0  0  0  0  0  0  0  0  0  0
   97.0160   21.2731   40.6919 H   0  0  0  0  0  0  0  0  0  0  0  0
   99.2757   20.8649   41.5922 H   0  0  0  0  0  0  0  0  0  0  0  0
  101.0573   19.9475   40.2128 H   0  0  0  0  0  0  0  0  0  0  0  0
   99.7157   19.0069   39.7530 H   0  0  0  0  0  0  0  0  0  0  0  0
  101.4102   16.9298   35.0888 H   0  0  0  0  0  0  0  0  0  0  0  0
  100.4333   14.8727   34.2655 H   0  0  0  0  0  0  0  0  0  0  0  0
   99.0506   14.8898   32.2767 H   0  0  0  0  0  0  0  0  0  0  0  0
   98.6410   16.9711   31.1087 H   0  0  0  0  0  0  0  0  0  0  0  0
   99.6143   19.0341   31.9071 H   0  0  0  0  0  0  0  0  0  0  0  0
  1  2  2  0  0  0  0
  1 24  1  0  0  0  0
  2 41  1  0  0  0  0
  3  2  1  0  0  0  0
  4  5  1  0  0  0  0
  4  3  2  0  0  0  0
  4 42  1  0  0  0  0
  5  1  1  0  0  0  0
  6  3  1  0  0  0  0
  6  7  1  0  0  0  0
  6 43  1  0  0  0  0
  6 44  1  0  0  0  0
  7  8  1  0  0  0  0
  7 12  1  0  0  0  0
  8  9  1  0  0  0  0
  8 45  1  0  0  0  0
  8 46  1  0  0  0  0
  9 10  1  0  0  0  0
  9 47  1  0  0  0  0
  9 48  1  0  0  0  0
 10 14  1  0  0  0  0
 11 10  1  0  0  0  0
 11 49  1  0  0  0  0
 11 50  1  0  0  0  0
 12 11  1  0  0  0  0
 12 51  1  0  0  0  0
 12 52  1  0  0  0  0
 13  7  1  0  0  0  0
 14 19  2  0  0  0  0
 14 15  1  0  0  0  0
 15 16  2  0  0  0  0
 15 53  1  0  0  0  0
 16 17  1  0  0  0  0
 16 54  1  0  0  0  0
 17 55  1  0  0  0  0
 18 20  1  0  0  0  0
 18 17  2  0  0  0  0
 19 18  1  0  0  0  0
 19 56  1  0  0  0  0
 20 21  1  0  0  0  0
 20 23  1  0  0  0  0
 22 20  1  0  0  0  0
 24 26  1  0  0  0  0
 25 24  2  0  0  0  0
 26 27  1  0  0  0  0
 26 28  1  0  0  0  0
 28 29  1  0  0  0  0
 28 34  1  0  0  0  0
 28 57  1  0  0  0  0
 29 30  1  0  0  0  0
 29 31  1  0  0  0  0
 29 58  1  0  0  0  0
 30 32  1  0  0  0  0
 30 59  1  0  0  0  0
 30 60  1  0  0  0  0
 31 33  1  0  0  0  0
 31 61  1  0  0  0  0
 31 62  1  0  0  0  0
 32 33  1  0  0  0  0
 32 63  1  0  0  0  0
 32 64  1  0  0  0  0
 33 65  1  0  0  0  0
 34 33  1  0  0  0  0
 34 66  1  0  0  0  0
 34 67  1  0  0  0  0
 35  5  1  0  0  0  0
 35 36  2  0  0  0  0
 36 68  1  0  0  0  0
 37 36  1  0  0  0  0
 37 69  1  0  0  0  0
 38 37  2  0  0  0  0
 38 70  1  0  0  0  0
 39 40  2  0  0  0  0
 39 38  1  0  0  0  0
 39 71  1  0  0  0  0
 40 35  1  0  0  0  0
 40 72  1  0  0  0  0
M  CHG  1   7   1
M  END
$$$$
