# Supplementary material for: Combined computational and classical medicinal chemistry procedure to disclose novel pyrrole-based compounds as potential antituberculosis agents
Source: J Comput Aided Mol Des. 2026 Apr 6;40(1):92. doi: 10.1007/s10822-026-00794-6 (PMC13053371; doi:10.1007/s10822-026-00794-6)
Supplement: Supplementary file 4 — Supplementary Material 4 [file 10822_2026_794_MOESM4_ESM.zip › Dataset.M_COMBINE_4/mols/TestSet/MC3529.0.sdf]

docked.14641714.in.80022.pdbqt
 OpenBabel10172509493D

 79 85  0  0  0  0  0  0  0  0999 V2000
  100.9190   20.3010   35.0030 C   0  0  0  0  0  0  0  0  0  0  0  0
  101.7150   21.4260   34.8910 C   0  0  0  0  0  0  0  0  0  0  0  0
  102.7010   21.1980   34.0020 C   0  0  0  0  0  0  0  0  0  0  0  0
  102.4450   19.9780   33.4490 C   0  0  0  0  0  0  0  0  0  0  0  0
  101.3190   19.4430   34.0030 N   0  0  0  0  0  0  0  0  0  0  0  0
  103.8500   22.1550   33.8110 C   0  0  0  0  0  0  0  0  0  0  0  0
  104.5700   22.3860   35.1020 N   0  3  0  0  0  0  0  0  0  0  0  0
  104.5620   23.8240   35.4530 C   0  0  0  0  0  0  0  0  0  0  0  0
  105.2960   24.0810   36.7800 C   0  0  0  0  0  0  0  0  0  0  0  0
  104.6830   23.2520   37.8100 N   0  0  0  0  0  0  0  0  0  0  0  0
  104.7000   21.8240   37.5280 C   0  0  0  0  0  0  0  0  0  0  0  0
  103.9760   21.5760   36.1990 C   0  0  0  0  0  0  0  0  0  0  0  0
  105.5710   22.0800   35.0170 H   0  0  0  0  0  0  0  0  0  0  0  0
  104.0440   23.8110   38.9760 C   0  0  0  0  0  0  0  0  0  0  0  0
  103.2630   23.0060   39.8340 C   0  0  0  0  0  0  0  0  0  0  0  0
  102.6170   23.5560   40.9420 C   0  0  0  0  0  0  0  0  0  0  0  0
  102.7450   24.9120   41.2290 C   0  0  0  0  0  0  0  0  0  0  0  0
  103.5240   25.7390   40.4110 C   0  0  0  0  0  0  0  0  0  0  0  0
  104.1650   25.1860   39.2850 C   0  0  0  0  0  0  0  0  0  0  0  0
  103.6580   27.2020   40.7590 C   0  0  0  0  0  0  0  0  0  0  0  0
  104.9970   27.5270   40.8780 F   0  0  0  0  0  0  0  0  0  0  0  0
  103.0960   27.9670   39.7530 F   0  0  0  0  0  0  0  0  0  0  0  0
  103.0230   27.5110   41.9490 F   0  0  0  0  0  0  0  0  0  0  0  0
   99.8940   20.0260   36.1190 C   0  0  0  0  0  0  0  0  0  0  0  0
   99.9650   18.9140   36.6300 O   0  0  0  0  0  0  0  0  0  0  0  0
   98.9780   20.8940   36.7050 N   0  0  0  0  0  0  0  0  0  0  0  0
   98.4380   21.4830   36.0520 H   0  0  0  0  0  0  0  0  0  0  0  0
   98.7350   21.1740   38.1290 C   0  0  0  0  0  0  0  0  0  0  0  0
   99.4720   22.4720   38.6210 C   0  0  0  0  0  0  0  0  0  0  0  0
   99.2430   22.6670   40.1570 C   0  0  0  0  0  0  0  0  0  0  0  0
   99.8270   21.4580   40.9080 C   0  0  0  0  0  0  0  0  0  0  0  0
   97.7350   22.7660   40.4970 C   0  0  0  0  0  0  0  0  0  0  0  0
   99.1230   20.1730   40.4300 C   0  0  0  0  0  0  0  0  0  0  0  0
   97.6010   20.2650   40.6840 C   0  0  0  0  0  0  0  0  0  0  0  0
   99.3590   19.9940   38.9320 C   0  0  0  0  0  0  0  0  0  0  0  0
   97.0130   21.5210   39.9620 C   0  0  0  0  0  0  0  0  0  0  0  0
   97.2310   21.5110   38.4220 C   0  0  0  0  0  0  0  0  0  0  0  0
  100.7090   18.2260   33.4780 C   0  0  0  0  0  0  0  0  0  0  0  0
  101.0830   16.9560   33.9780 C   0  0  0  0  0  0  0  0  0  0  0  0
  100.6000   15.7810   33.3930 C   0  0  0  0  0  0  0  0  0  0  0  0
   99.7430   15.8440   32.2970 C   0  0  0  0  0  0  0  0  0  0  0  0
   99.3680   17.0830   31.7810 C   0  0  0  0  0  0  0  0  0  0  0  0
   99.8500   18.2620   32.3570 C   0  0  0  0  0  0  0  0  0  0  0  0
  101.5749   22.3070   35.4099 H   0  0  0  0  0  0  0  0  0  0  0  0
  103.0183   19.5263   32.7194 H   0  0  0  0  0  0  0  0  0  0  0  0
  103.4726   23.0881   33.4481 H   0  0  0  0  0  0  0  0  0  0  0  0
  104.5356   21.7312   33.1073 H   0  0  0  0  0  0  0  0  0  0  0  0
  103.5485   24.1542   35.5460 H   0  0  0  0  0  0  0  0  0  0  0  0
  105.0669   24.3628   34.6786 H   0  0  0  0  0  0  0  0  0  0  0  0
  105.2093   25.1134   37.0474 H   0  0  0  0  0  0  0  0  0  0  0  0
  106.3334   23.8384   36.6805 H   0  0  0  0  0  0  0  0  0  0  0  0
  105.7118   21.4834   37.4557 H   0  0  0  0  0  0  0  0  0  0  0  0
  104.2089   21.2913   38.3154 H   0  0  0  0  0  0  0  0  0  0  0  0
  104.0534   20.5388   35.9479 H   0  0  0  0  0  0  0  0  0  0  0  0
  102.9512   21.8617   36.3136 H   0  0  0  0  0  0  0  0  0  0  0  0
  103.1687   21.9970   39.6390 H   0  0  0  0  0  0  0  0  0  0  0  0
  102.0414   22.9543   41.5517 H   0  0  0  0  0  0  0  0  0  0  0  0
  102.2627   25.3102   42.0499 H   0  0  0  0  0  0  0  0  0  0  0  0
  104.7328   25.7947   38.6749 H   0  0  0  0  0  0  0  0  0  0  0  0
   99.0861   23.3199   38.0946 H   0  0  0  0  0  0  0  0  0  0  0  0
  100.5205   22.3741   38.4315 H   0  0  0  0  0  0  0  0  0  0  0  0
   99.7239   23.5765   40.4511 H   0  0  0  0  0  0  0  0  0  0  0  0
   99.6711   21.5810   41.9594 H   0  0  0  0  0  0  0  0  0  0  0  0
  100.8763   21.3864   40.7111 H   0  0  0  0  0  0  0  0  0  0  0  0
   97.6106   22.8233   41.5582 H   0  0  0  0  0  0  0  0  0  0  0  0
   97.3217   23.6430   40.0444 H   0  0  0  0  0  0  0  0  0  0  0  0
   99.5228   19.3419   40.9725 H   0  0  0  0  0  0  0  0  0  0  0  0
   97.1250   19.3842   40.3066 H   0  0  0  0  0  0  0  0  0  0  0  0
   97.4251   20.3503   41.7360 H   0  0  0  0  0  0  0  0  0  0  0  0
  100.4119   19.9599   38.7443 H   0  0  0  0  0  0  0  0  0  0  0  0
   98.8951   19.0823   38.6182 H   0  0  0  0  0  0  0  0  0  0  0  0
   95.9604   21.5198   40.1540 H   0  0  0  0  0  0  0  0  0  0  0  0
   96.6022   20.7701   37.9742 H   0  0  0  0  0  0  0  0  0  0  0  0
   96.9856   22.4688   38.0129 H   0  0  0  0  0  0  0  0  0  0  0  0
  101.7217   16.8960   34.7864 H   0  0  0  0  0  0  0  0  0  0  0  0
  100.8797   14.8640   33.7749 H   0  0  0  0  0  0  0  0  0  0  0  0
   99.3867   14.9756   31.8682 H   0  0  0  0  0  0  0  0  0  0  0  0
   98.7316   17.1304   30.9700 H   0  0  0  0  0  0  0  0  0  0  0  0
   99.5741   19.1726   31.9573 H   0  0  0  0  0  0  0  0  0  0  0  0
  1 24  1  0  0  0  0
  2  1  2  0  0  0  0
  2 44  1  0  0  0  0
  3  2  1  0  0  0  0
  4  3  2  0  0  0  0
  4  5  1  0  0  0  0
  4 45  1  0  0  0  0
  5  1  1  0  0  0  0
  6  3  1  0  0  0  0
  6  7  1  0  0  0  0
  6 46  1  0  0  0  0
  6 47  1  0  0  0  0
  7  8  1  0  0  0  0
  7 12  1  0  0  0  0
  8  9  1  0  0  0  0
  8 48  1  0  0  0  0
  8 49  1  0  0  0  0
  9 10  1  0  0  0  0
  9 50  1  0  0  0  0
  9 51  1  0  0  0  0
 10 14  1  0  0  0  0
 11 10  1  0  0  0  0
 11 52  1  0  0  0  0
 11 53  1  0  0  0  0
 12 11  1  0  0  0  0
 12 54  1  0  0  0  0
 12 55  1  0  0  0  0
 13  7  1  0  0  0  0
 14 19  2  0  0  0  0
 14 15  1  0  0  0  0
 15 16  2  0  0  0  0
 15 56  1  0  0  0  0
 16 17  1  0  0  0  0
 16 57  1  0  0  0  0
 17 58  1  0  0  0  0
 18 20  1  0  0  0  0
 18 17  2  0  0  0  0
 19 18  1  0  0  0  0
 19 59  1  0  0  0  0
 20 21  1  0  0  0  0
 20 23  1  0  0  0  0
 22 20  1  0  0  0  0
 24 25  2  0  0  0  0
 24 26  1  0  0  0  0
 27 26  1  0  0  0  0
 28 26  1  0  0  0  0
 28 37  1  0  0  0  0
 28 29  1  0  0  0  0
 28 35  1  0  0  0  0
 29 30  1  0  0  0  0
 29 60  1  0  0  0  0
 29 61  1  0  0  0  0
 30 32  1  0  0  0  0
 30 31  1  0  0  0  0
 30 62  1  0  0  0  0
 31 63  1  0  0  0  0
 31 64  1  0  0  0  0
 32 65  1  0  0  0  0
 32 66  1  0  0  0  0
 33 34  1  0  0  0  0
 33 31  1  0  0  0  0
 33 67  1  0  0  0  0
 34 68  1  0  0  0  0
 34 69  1  0  0  0  0
 35 33  1  0  0  0  0
 35 70  1  0  0  0  0
 35 71  1  0  0  0  0
 36 32  1  0  0  0  0
 36 34  1  0  0  0  0
 36 72  1  0  0  0  0
 37 36  1  0  0  0  0
 37 73  1  0  0  0  0
 37 74  1  0  0  0  0
 38 39  1  0  0  0  0
 38  5  1  0  0  0  0
 39 75  1  0  0  0  0
 40 39  2  0  0  0  0
 40 76  1  0  0  0  0
 41 40  1  0  0  0  0
 41 77  1  0  0  0  0
 42 41  2  0  0  0  0
 42 43  1  0  0  0  0
 42 78  1  0  0  0  0
 43 38  2  0  0  0  0
 43 79  1  0  0  0  0
M  CHG  1   7   1
M  END
$$$$
