# Supplementary material for: Combined computational and classical medicinal chemistry procedure to disclose novel pyrrole-based compounds as potential antituberculosis agents
Source: J Comput Aided Mol Des. 2026 Apr 6;40(1):92. doi: 10.1007/s10822-026-00794-6 (PMC13053371; doi:10.1007/s10822-026-00794-6)
Supplement: Supplementary file 4 — Supplementary Material 4 [file 10822_2026_794_MOESM4_ESM.zip › Dataset.M_COMBINE_4/mols/TestSet/MC3533.0.sdf]

docked.14641715.in.80022.pdbqt
 OpenBabel10172509493D

 76 81  0  0  0  0  0  0  0  0999 V2000
  100.6130   19.5140   34.9020 C   0  0  0  0  0  0  0  0  0  0  0  0
  101.6300   19.9060   34.0380 C   0  0  0  0  0  0  0  0  0  0  0  0
  102.2050   21.0260   34.5810 C   0  0  0  0  0  0  0  0  0  0  0  0
  101.5380   21.2630   35.7600 C   0  0  0  0  0  0  0  0  0  0  0  0
  100.5280   20.3970   35.9440 N   0  0  0  0  0  0  0  0  0  0  0  0
  103.3850   21.8080   34.0440 C   0  0  0  0  0  0  0  0  0  0  0  0
  104.4040   22.2720   35.0460 N   0  3  0  0  0  0  0  0  0  0  0  0
  104.2600   23.7070   35.3990 C   0  0  0  0  0  0  0  0  0  0  0  0
  105.1560   24.1480   36.5480 C   0  0  0  0  0  0  0  0  0  0  0  0
  104.8170   23.3070   37.6780 N   0  0  0  0  0  0  0  0  0  0  0  0
  105.0950   21.8960   37.4470 C   0  0  0  0  0  0  0  0  0  0  0  0
  104.2530   21.4170   36.2570 C   0  0  0  0  0  0  0  0  0  0  0  0
  105.3650   22.1420   34.6450 H   0  0  0  0  0  0  0  0  0  0  0  0
  104.0670   23.8110   38.8080 C   0  0  0  0  0  0  0  0  0  0  0  0
  103.0910   23.0100   39.4390 C   0  0  0  0  0  0  0  0  0  0  0  0
  102.3100   23.5150   40.4810 C   0  0  0  0  0  0  0  0  0  0  0  0
  102.4850   24.8230   40.9230 C   0  0  0  0  0  0  0  0  0  0  0  0
  103.4480   25.6470   40.3300 C   0  0  0  0  0  0  0  0  0  0  0  0
  104.2310   25.1390   39.2760 C   0  0  0  0  0  0  0  0  0  0  0  0
  103.6120   27.0630   40.8330 C   0  0  0  0  0  0  0  0  0  0  0  0
  104.9560   27.3340   41.0160 F   0  0  0  0  0  0  0  0  0  0  0  0
  103.0980   27.9440   39.9000 F   0  0  0  0  0  0  0  0  0  0  0  0
  102.9570   27.2650   42.0360 F   0  0  0  0  0  0  0  0  0  0  0  0
   99.9390   18.2690   34.6660 N   0  0  0  0  0  0  0  0  0  0  0  0
   99.0240   18.3770   34.2010 H   0  0  0  0  0  0  0  0  0  0  0  0
  100.3340   16.9790   34.8210 C   0  0  0  0  0  0  0  0  0  0  0  0
   99.9790   16.4030   35.8470 O   0  0  0  0  0  0  0  0  0  0  0  0
  101.1360   16.3270   33.9430 O   0  0  0  0  0  0  0  0  0  0  0  0
  100.9220   15.0080   33.5730 C   0  0  0  0  0  0  0  0  0  0  0  0
  100.1250   14.8440   32.2410 C   0  0  0  0  0  0  0  0  0  0  0  0
   98.6840   14.2370   32.1670 C   0  0  0  0  0  0  0  0  0  0  0  0
   97.6720   14.8840   33.1090 C   0  0  0  0  0  0  0  0  0  0  0  0
   98.1730   14.8010   30.8400 C   0  0  0  0  0  0  0  0  0  0  0  0
   97.6520   16.3280   32.6250 C   0  0  0  0  0  0  0  0  0  0  0  0
   98.4050   16.2360   31.2720 C   0  0  0  0  0  0  0  0  0  0  0  0
   99.9230   16.2010   31.5360 C   0  0  0  0  0  0  0  0  0  0  0  0
   99.6300   20.6370   37.0520 C   0  0  0  0  0  0  0  0  0  0  0  0
  100.0530   20.4290   38.3830 C   0  0  0  0  0  0  0  0  0  0  0  0
   99.2330   20.7810   39.4580 C   0  0  0  0  0  0  0  0  0  0  0  0
   97.9860   21.3590   39.2210 C   0  0  0  0  0  0  0  0  0  0  0  0
   97.5690   21.5990   37.9100 C   0  0  0  0  0  0  0  0  0  0  0  0
   98.3970   21.2540   36.8370 C   0  0  0  0  0  0  0  0  0  0  0  0
  101.9002   19.4424   33.1565 H   0  0  0  0  0  0  0  0  0  0  0  0
  101.7836   22.0149   36.4228 H   0  0  0  0  0  0  0  0  0  0  0  0
  103.0002   22.6749   33.5488 H   0  0  0  0  0  0  0  0  0  0  0  0
  103.9084   21.1237   33.4094 H   0  0  0  0  0  0  0  0  0  0  0  0
  103.2422   23.8860   35.6765 H   0  0  0  0  0  0  0  0  0  0  0  0
  104.5543   24.2714   34.5389 H   0  0  0  0  0  0  0  0  0  0  0  0
  104.9754   25.1758   36.7845 H   0  0  0  0  0  0  0  0  0  0  0  0
  106.1904   24.0537   36.2911 H   0  0  0  0  0  0  0  0  0  0  0  0
  106.1343   21.7648   37.2287 H   0  0  0  0  0  0  0  0  0  0  0  0
  104.8487   21.3283   38.3199 H   0  0  0  0  0  0  0  0  0  0  0  0
  104.5524   20.4202   36.0085 H   0  0  0  0  0  0  0  0  0  0  0  0
  103.2264   21.4673   36.5545 H   0  0  0  0  0  0  0  0  0  0  0  0
  102.9524   22.0365   39.1257 H   0  0  0  0  0  0  0  0  0  0  0  0
  101.5986   22.9143   40.9260 H   0  0  0  0  0  0  0  0  0  0  0  0
  101.9014   25.1872   41.6923 H   0  0  0  0  0  0  0  0  0  0  0  0
  104.9393   25.7462   38.8348 H   0  0  0  0  0  0  0  0  0  0  0  0
  101.8735   14.5325   33.4566 H   0  0  0  0  0  0  0  0  0  0  0  0
  100.3303   14.5619   34.3449 H   0  0  0  0  0  0  0  0  0  0  0  0
  100.7842   14.1164   31.8156 H   0  0  0  0  0  0  0  0  0  0  0  0
   98.7522   13.1846   32.3481 H   0  0  0  0  0  0  0  0  0  0  0  0
   97.9955   14.8213   34.1270 H   0  0  0  0  0  0  0  0  0  0  0  0
   96.7109   14.4140   33.0923 H   0  0  0  0  0  0  0  0  0  0  0  0
   98.7646   14.5092   29.9975 H   0  0  0  0  0  0  0  0  0  0  0  0
   97.1999   14.5157   30.4985 H   0  0  0  0  0  0  0  0  0  0  0  0
   96.6497   16.6763   32.4873 H   0  0  0  0  0  0  0  0  0  0  0  0
   98.0943   17.0163   33.3146 H   0  0  0  0  0  0  0  0  0  0  0  0
   98.1046   17.0247   30.6142 H   0  0  0  0  0  0  0  0  0  0  0  0
  100.2215   17.0106   32.1687 H   0  0  0  0  0  0  0  0  0  0  0  0
  100.5070   16.3029   30.6452 H   0  0  0  0  0  0  0  0  0  0  0  0
  100.9794   20.0118   38.5640 H   0  0  0  0  0  0  0  0  0  0  0  0
   99.5495   20.6136   40.4259 H   0  0  0  0  0  0  0  0  0  0  0  0
   97.3729   21.6088   40.0127 H   0  0  0  0  0  0  0  0  0  0  0  0
   96.6489   22.0314   37.7328 H   0  0  0  0  0  0  0  0  0  0  0  0
   98.0918   21.4586   35.8726 H   0  0  0  0  0  0  0  0  0  0  0  0
  1  5  1  0  0  0  0
  2  3  1  0  0  0  0
  2  1  2  0  0  0  0
  2 43  1  0  0  0  0
  3  4  2  0  0  0  0
  4  5  1  0  0  0  0
  4 44  1  0  0  0  0
  5 37  1  0  0  0  0
  6  3  1  0  0  0  0
  6  7  1  0  0  0  0
  6 45  1  0  0  0  0
  6 46  1  0  0  0  0
  7  8  1  0  0  0  0
  7 12  1  0  0  0  0
  8  9  1  0  0  0  0
  8 47  1  0  0  0  0
  8 48  1  0  0  0  0
  9 10  1  0  0  0  0
  9 49  1  0  0  0  0
  9 50  1  0  0  0  0
 10 14  1  0  0  0  0
 11 10  1  0  0  0  0
 11 51  1  0  0  0  0
 11 52  1  0  0  0  0
 12 11  1  0  0  0  0
 12 53  1  0  0  0  0
 12 54  1  0  0  0  0
 13  7  1  0  0  0  0
 14 19  2  0  0  0  0
 14 15  1  0  0  0  0
 15 16  2  0  0  0  0
 15 55  1  0  0  0  0
 16 17  1  0  0  0  0
 16 56  1  0  0  0  0
 17 57  1  0  0  0  0
 18 20  1  0  0  0  0
 18 17  2  0  0  0  0
 19 18  1  0  0  0  0
 19 58  1  0  0  0  0
 20 21  1  0  0  0  0
 20 23  1  0  0  0  0
 22 20  1  0  0  0  0
 24 26  1  0  0  0  0
 24  1  1  0  0  0  0
 25 24  1  0  0  0  0
 26 27  2  0  0  0  0
 28 26  1  0  0  0  0
 29 28  1  0  0  0  0
 29 59  1  0  0  0  0
 29 60  1  0  0  0  0
 30 31  1  0  0  0  0
 30 29  1  0  0  0  0
 30 61  1  0  0  0  0
 31 32  1  0  0  0  0
 31 62  1  0  0  0  0
 32 63  1  0  0  0  0
 32 64  1  0  0  0  0
 33 35  1  0  0  0  0
 33 31  1  0  0  0  0
 33 65  1  0  0  0  0
 33 66  1  0  0  0  0
 34 32  1  0  0  0  0
 34 67  1  0  0  0  0
 34 68  1  0  0  0  0
 35 36  1  0  0  0  0
 35 34  1  0  0  0  0
 35 69  1  0  0  0  0
 36 30  1  0  0  0  0
 36 70  1  0  0  0  0
 36 71  1  0  0  0  0
 37 38  1  0  0  0  0
 38 39  2  0  0  0  0
 38 72  1  0  0  0  0
 39 73  1  0  0  0  0
 40 39  1  0  0  0  0
 40 74  1  0  0  0  0
 41 40  2  0  0  0  0
 41 75  1  0  0  0  0
 42 37  2  0  0  0  0
 42 41  1  0  0  0  0
 42 76  1  0  0  0  0
M  CHG  1   7   1
M  END
$$$$
