# Supplementary material for: Combined computational and classical medicinal chemistry procedure to disclose novel pyrrole-based compounds as potential antituberculosis agents
Source: J Comput Aided Mol Des. 2026 Apr 6;40(1):92. doi: 10.1007/s10822-026-00794-6 (PMC13053371; doi:10.1007/s10822-026-00794-6)
Supplement: Supplementary file 4 — Supplementary Material 4 [file 10822_2026_794_MOESM4_ESM.zip › Dataset.M_COMBINE_4/mols/TestSet/MC3535.0.sdf]

docked.14641716.in.80022.pdbqt
 OpenBabel10172509493D

 83 89  0  0  0  0  0  0  0  0999 V2000
  103.8350   22.3770   36.6910 C   0  0  0  0  0  0  0  0  0  0  0  0
  103.0140   21.4690   36.0250 C   0  0  0  0  0  0  0  0  0  0  0  0
  103.2530   21.5820   34.6890 C   0  0  0  0  0  0  0  0  0  0  0  0
  104.2020   22.5460   34.5640 C   0  0  0  0  0  0  0  0  0  0  0  0
  104.5330   23.1230   35.7450 N   0  0  0  0  0  0  0  0  0  0  0  0
  102.5660   20.8150   33.5790 C   0  0  0  0  0  0  0  0  0  0  0  0
  101.4660   19.8900   34.0000 N   0  3  0  0  0  0  0  0  0  0  0  0
  100.3760   19.7410   32.9940 C   0  0  0  0  0  0  0  0  0  0  0  0
   99.2910   18.7710   33.4760 C   0  0  0  0  0  0  0  0  0  0  0  0
   99.9100   17.5150   33.8830 N   0  0  0  0  0  0  0  0  0  0  0  0
  100.9030   17.6420   34.9370 C   0  0  0  0  0  0  0  0  0  0  0  0
  102.0090   18.5740   34.4350 C   0  0  0  0  0  0  0  0  0  0  0  0
  101.0430   20.3160   34.8590 H   0  0  0  0  0  0  0  0  0  0  0  0
   99.6120   16.2460   33.2640 C   0  0  0  0  0  0  0  0  0  0  0  0
  100.2970   15.0750   33.6560 C   0  0  0  0  0  0  0  0  0  0  0  0
  100.0210   13.8470   33.0570 C   0  0  0  0  0  0  0  0  0  0  0  0
   99.0700   13.7560   32.0460 C   0  0  0  0  0  0  0  0  0  0  0  0
   98.3770   14.8970   31.6200 C   0  0  0  0  0  0  0  0  0  0  0  0
   98.6440   16.1370   32.2380 C   0  0  0  0  0  0  0  0  0  0  0  0
   97.3740   14.7590   30.5000 C   0  0  0  0  0  0  0  0  0  0  0  0
   97.3960   13.4600   30.0220 F   0  0  0  0  0  0  0  0  0  0  0  0
   96.1060   15.0370   30.9780 F   0  0  0  0  0  0  0  0  0  0  0  0
   97.6490   15.6170   29.4510 F   0  0  0  0  0  0  0  0  0  0  0  0
  103.6950   22.4040   38.1400 N   0  0  0  0  0  0  0  0  0  0  0  0
  103.7400   21.4630   38.5620 H   0  0  0  0  0  0  0  0  0  0  0  0
  103.5120   23.3790   39.0660 C   0  0  0  0  0  0  0  0  0  0  0  0
  104.2550   24.3620   39.0320 O   0  0  0  0  0  0  0  0  0  0  0  0
  102.6110   23.2850   40.0480 O   0  0  0  0  0  0  0  0  0  0  0  0
  101.3010   23.7140   39.9260 C   0  0  0  0  0  0  0  0  0  0  0  0
  100.3490   22.5280   39.5190 C   0  0  0  0  0  0  0  0  0  0  0  0
  100.0450   22.6080   37.9990 C   0  0  0  0  0  0  0  0  0  0  0  0
   99.1570   21.4180   37.5680 C   0  0  0  0  0  0  0  0  0  0  0  0
   99.8630   20.0800   37.8840 C   0  0  0  0  0  0  0  0  0  0  0  0
   97.8230   21.4810   38.3380 C   0  0  0  0  0  0  0  0  0  0  0  0
  100.1070   19.9820   39.3970 C   0  0  0  0  0  0  0  0  0  0  0  0
   98.7920   20.0830   40.1930 C   0  0  0  0  0  0  0  0  0  0  0  0
  100.9960   21.1330   39.8120 C   0  0  0  0  0  0  0  0  0  0  0  0
   98.0940   21.4190   39.8600 C   0  0  0  0  0  0  0  0  0  0  0  0
   99.0020   22.6020   40.2860 C   0  0  0  0  0  0  0  0  0  0  0  0
  105.4010   24.3050   35.5890 C   0  0  0  0  0  0  0  0  0  0  0  0
  105.9570   24.5310   34.2880 C   0  0  0  0  0  0  0  0  0  0  0  0
  106.7940   25.6000   34.0020 C   0  0  0  0  0  0  0  0  0  0  0  0
  107.1080   26.5060   34.9990 C   0  0  0  0  0  0  0  0  0  0  0  0
  106.5870   26.3280   36.2860 C   0  0  0  0  0  0  0  0  0  0  0  0
  105.7450   25.2350   36.5880 C   0  0  0  0  0  0  0  0  0  0  0  0
  102.3416   20.8231   36.4674 H   0  0  0  0  0  0  0  0  0  0  0  0
  104.6274   22.8118   33.6621 H   0  0  0  0  0  0  0  0  0  0  0  0
  102.1508   21.5278   32.8976 H   0  0  0  0  0  0  0  0  0  0  0  0
  103.3212   20.1881   33.1529 H   0  0  0  0  0  0  0  0  0  0  0  0
   99.9323   20.6987   32.8185 H   0  0  0  0  0  0  0  0  0  0  0  0
  100.8020   19.3464   32.0953 H   0  0  0  0  0  0  0  0  0  0  0  0
   98.5985   18.5866   32.6814 H   0  0  0  0  0  0  0  0  0  0  0  0
   98.7723   19.1998   34.3079 H   0  0  0  0  0  0  0  0  0  0  0  0
  101.3141   16.6811   35.1663 H   0  0  0  0  0  0  0  0  0  0  0  0
  100.4553   18.0401   35.8235 H   0  0  0  0  0  0  0  0  0  0  0  0
  102.7129   18.7335   35.2249 H   0  0  0  0  0  0  0  0  0  0  0  0
  102.4771   18.1114   33.5913 H   0  0  0  0  0  0  0  0  0  0  0  0
  101.0129   15.1292   34.3973 H   0  0  0  0  0  0  0  0  0  0  0  0
  100.5249   13.0008   33.3653 H   0  0  0  0  0  0  0  0  0  0  0  0
   98.8737   12.8429   31.6071 H   0  0  0  0  0  0  0  0  0  0  0  0
   98.1254   16.9770   31.9371 H   0  0  0  0  0  0  0  0  0  0  0  0
  100.9767   24.1160   40.8631 H   0  0  0  0  0  0  0  0  0  0  0  0
  101.2588   24.4603   39.1604 H   0  0  0  0  0  0  0  0  0  0  0  0
   99.5342   23.5244   37.7886 H   0  0  0  0  0  0  0  0  0  0  0  0
  100.9665   22.5701   37.4565 H   0  0  0  0  0  0  0  0  0  0  0  0
   98.9793   21.4772   36.5145 H   0  0  0  0  0  0  0  0  0  0  0  0
  100.7990   20.0386   37.3673 H   0  0  0  0  0  0  0  0  0  0  0  0
   99.2470   19.2650   37.5660 H   0  0  0  0  0  0  0  0  0  0  0  0
   97.2084   20.6530   38.0524 H   0  0  0  0  0  0  0  0  0  0  0  0
   97.3230   22.3978   38.1049 H   0  0  0  0  0  0  0  0  0  0  0  0
  100.5590   19.0344   39.6036 H   0  0  0  0  0  0  0  0  0  0  0  0
   99.0047   20.0426   41.2409 H   0  0  0  0  0  0  0  0  0  0  0  0
   98.1504   19.2684   39.9291 H   0  0  0  0  0  0  0  0  0  0  0  0
  101.9193   21.0638   39.2757 H   0  0  0  0  0  0  0  0  0  0  0  0
  101.1477   21.0612   40.8688 H   0  0  0  0  0  0  0  0  0  0  0  0
   97.1671   21.4863   40.3902 H   0  0  0  0  0  0  0  0  0  0  0  0
   98.5130   23.5260   40.0582 H   0  0  0  0  0  0  0  0  0  0  0  0
   99.1889   22.5451   41.3380 H   0  0  0  0  0  0  0  0  0  0  0  0
  105.7248   23.8697   33.5305 H   0  0  0  0  0  0  0  0  0  0  0  0
  107.1796   25.7184   33.0521 H   0  0  0  0  0  0  0  0  0  0  0  0
  107.7232   27.3091   34.7950 H   0  0  0  0  0  0  0  0  0  0  0  0
  106.8221   27.0070   37.0268 H   0  0  0  0  0  0  0  0  0  0  0  0
  105.3801   25.1176   37.5462 H   0  0  0  0  0  0  0  0  0  0  0  0
  1 24  1  0  0  0  0
  2  1  2  0  0  0  0
  2 46  1  0  0  0  0
  3  2  1  0  0  0  0
  4  3  2  0  0  0  0
  4  5  1  0  0  0  0
  4 47  1  0  0  0  0
  5  1  1  0  0  0  0
  6  7  1  0  0  0  0
  6  3  1  0  0  0  0
  6 48  1  0  0  0  0
  6 49  1  0  0  0  0
  7 12  1  0  0  0  0
  7 13  1  0  0  0  0
  8  9  1  0  0  0  0
  8  7  1  0  0  0  0
  8 50  1  0  0  0  0
  8 51  1  0  0  0  0
  9 10  1  0  0  0  0
  9 52  1  0  0  0  0
  9 53  1  0  0  0  0
 10 11  1  0  0  0  0
 11 54  1  0  0  0  0
 11 55  1  0  0  0  0
 12 11  1  0  0  0  0
 12 56  1  0  0  0  0
 12 57  1  0  0  0  0
 14 15  1  0  0  0  0
 14 10  1  0  0  0  0
 15 58  1  0  0  0  0
 16 15  2  0  0  0  0
 16 59  1  0  0  0  0
 17 16  1  0  0  0  0
 17 60  1  0  0  0  0
 18 17  2  0  0  0  0
 18 19  1  0  0  0  0
 19 14  2  0  0  0  0
 19 61  1  0  0  0  0
 20 22  1  0  0  0  0
 20 18  1  0  0  0  0
 21 20  1  0  0  0  0
 23 20  1  0  0  0  0
 24 25  1  0  0  0  0
 24 26  1  0  0  0  0
 26 28  1  0  0  0  0
 27 26  2  0  0  0  0
 29 28  1  0  0  0  0
 29 62  1  0  0  0  0
 29 63  1  0  0  0  0
 30 37  1  0  0  0  0
 30 29  1  0  0  0  0
 30 39  1  0  0  0  0
 31 30  1  0  0  0  0
 31 64  1  0  0  0  0
 31 65  1  0  0  0  0
 32 33  1  0  0  0  0
 32 31  1  0  0  0  0
 32 34  1  0  0  0  0
 32 66  1  0  0  0  0
 33 35  1  0  0  0  0
 33 67  1  0  0  0  0
 33 68  1  0  0  0  0
 34 38  1  0  0  0  0
 34 69  1  0  0  0  0
 34 70  1  0  0  0  0
 35 37  1  0  0  0  0
 35 36  1  0  0  0  0
 35 71  1  0  0  0  0
 36 72  1  0  0  0  0
 36 73  1  0  0  0  0
 37 74  1  0  0  0  0
 37 75  1  0  0  0  0
 38 36  1  0  0  0  0
 38 39  1  0  0  0  0
 38 76  1  0  0  0  0
 39 77  1  0  0  0  0
 39 78  1  0  0  0  0
 40  5  1  0  0  0  0
 40 45  2  0  0  0  0
 41 40  1  0  0  0  0
 41 79  1  0  0  0  0
 42 41  2  0  0  0  0
 42 43  1  0  0  0  0
 42 80  1  0  0  0  0
 43 44  2  0  0  0  0
 43 81  1  0  0  0  0
 44 45  1  0  0  0  0
 44 82  1  0  0  0  0
 45 83  1  0  0  0  0
M  CHG  1   7   1
M  END
$$$$
