# Supplementary material for: Combined computational and classical medicinal chemistry procedure to disclose novel pyrrole-based compounds as potential antituberculosis agents
Source: J Comput Aided Mol Des. 2026 Apr 6;40(1):92. doi: 10.1007/s10822-026-00794-6 (PMC13053371; doi:10.1007/s10822-026-00794-6)
Supplement: Supplementary file 4 — Supplementary Material 4 [file 10822_2026_794_MOESM4_ESM.zip › Dataset.M_COMBINE_4/mols/TestSet/MC3536.0.sdf]

docked.14641717.in.80022.pdbqt
 OpenBabel10172509493D

 75 80  0  0  0  0  0  0  0  0999 V2000
  100.6730   21.7200   36.4740 C   0  0  0  0  0  0  0  0  0  0  0  0
  101.3620   22.6110   37.2520 C   0  0  0  0  0  0  0  0  0  0  0  0
  100.7920   22.6160   38.5120 C   0  0  0  0  0  0  0  0  0  0  0  0
   99.7720   21.6860   38.5480 N   0  0  0  0  0  0  0  0  0  0  0  0
   99.7290   21.1510   37.2960 C   0  0  0  0  0  0  0  0  0  0  0  0
  100.9050   21.4050   35.0090 C   0  0  0  0  0  0  0  0  0  0  0  0
  101.7180   20.1720   34.7690 N   0  3  0  0  0  0  0  0  0  0  0  0
  101.7710   19.8260   33.3250 C   0  0  0  0  0  0  0  0  0  0  0  0
  100.4270   19.2660   32.8080 C   0  0  0  0  0  0  0  0  0  0  0  0
  100.0110   18.1330   33.6440 N   0  0  0  0  0  0  0  0  0  0  0  0
   99.9140   18.4720   35.0640 C   0  0  0  0  0  0  0  0  0  0  0  0
  101.2910   18.9680   35.5240 C   0  0  0  0  0  0  0  0  0  0  0  0
  102.6970   20.3930   35.0700 H   0  0  0  0  0  0  0  0  0  0  0  0
   99.7890   16.7850   33.1340 C   0  0  0  0  0  0  0  0  0  0  0  0
  100.4950   15.6640   33.6440 C   0  0  0  0  0  0  0  0  0  0  0  0
  100.2610   14.3750   33.1620 C   0  0  0  0  0  0  0  0  0  0  0  0
   99.3240   14.1520   32.1610 C   0  0  0  0  0  0  0  0  0  0  0  0
   98.6050   15.2200   31.6210 C   0  0  0  0  0  0  0  0  0  0  0  0
   98.8430   16.5210   32.1020 C   0  0  0  0  0  0  0  0  0  0  0  0
   97.5880   14.9460   30.5360 C   0  0  0  0  0  0  0  0  0  0  0  0
   97.8770   15.7180   29.4270 F   0  0  0  0  0  0  0  0  0  0  0  0
   97.6450   13.6100   30.1830 F   0  0  0  0  0  0  0  0  0  0  0  0
   96.2970   15.2330   30.9460 F   0  0  0  0  0  0  0  0  0  0  0  0
  101.3320   23.5290   39.4890 N   0  0  0  0  0  0  0  0  0  0  0  0
  100.6030   24.1150   39.9320 H   0  0  0  0  0  0  0  0  0  0  0  0
  102.5860   23.8120   39.9470 C   0  0  0  0  0  0  0  0  0  0  0  0
  102.8430   23.5680   41.1180 O   0  0  0  0  0  0  0  0  0  0  0  0
  103.5290   24.3970   39.1840 O   0  0  0  0  0  0  0  0  0  0  0  0
  104.7410   23.8100   38.8430 C   0  0  0  0  0  0  0  0  0  0  0  0
  104.8260   23.4580   37.3780 C   0  0  0  0  0  0  0  0  0  0  0  0
  104.2300   22.2490   36.9700 C   0  0  0  0  0  0  0  0  0  0  0  0
  104.2220   21.8680   35.6330 C   0  0  0  0  0  0  0  0  0  0  0  0
  104.8280   22.6730   34.6720 C   0  0  0  0  0  0  0  0  0  0  0  0
  105.4460   23.8740   35.0420 C   0  0  0  0  0  0  0  0  0  0  0  0
  106.0710   24.6650   34.0660 C   0  0  0  0  0  0  0  0  0  0  0  0
  105.4410   24.2920   36.4020 C   0  0  0  0  0  0  0  0  0  0  0  0
  106.6980   25.8590   34.4200 C   0  0  0  0  0  0  0  0  0  0  0  0
  106.6930   26.2840   35.7460 C   0  0  0  0  0  0  0  0  0  0  0  0
  106.0660   25.5180   36.7260 C   0  0  0  0  0  0  0  0  0  0  0  0
   98.8020   21.2560   39.5390 C   0  0  0  0  0  0  0  0  0  0  0  0
   97.5640   21.8900   39.7120 C   0  0  0  0  0  0  0  0  0  0  0  0
   96.6550   21.4280   40.6790 C   0  0  0  0  0  0  0  0  0  0  0  0
   96.9660   20.3230   41.4740 C   0  0  0  0  0  0  0  0  0  0  0  0
   98.1740   19.6590   41.2910 C   0  0  0  0  0  0  0  0  0  0  0  0
   99.0790   20.1120   40.3300 C   0  0  0  0  0  0  0  0  0  0  0  0
  102.1678   23.1807   36.9503 H   0  0  0  0  0  0  0  0  0  0  0  0
   99.0712   20.4122   37.0017 H   0  0  0  0  0  0  0  0  0  0  0  0
   99.9527   21.2761   34.5384 H   0  0  0  0  0  0  0  0  0  0  0  0
  101.4605   22.2241   34.6022 H   0  0  0  0  0  0  0  0  0  0  0  0
  102.0139   20.7070   32.7685 H   0  0  0  0  0  0  0  0  0  0  0  0
  102.5138   19.0666   33.1968 H   0  0  0  0  0  0  0  0  0  0  0  0
  100.5436   18.9380   31.7962 H   0  0  0  0  0  0  0  0  0  0  0  0
   99.6820   20.0327   32.8526 H   0  0  0  0  0  0  0  0  0  0  0  0
   99.6327   17.6062   35.6263 H   0  0  0  0  0  0  0  0  0  0  0  0
   99.1740   19.2295   35.2173 H   0  0  0  0  0  0  0  0  0  0  0  0
  101.2429   19.2100   36.5652 H   0  0  0  0  0  0  0  0  0  0  0  0
  102.0038   18.1904   35.3450 H   0  0  0  0  0  0  0  0  0  0  0  0
  101.1967   15.8051   34.3875 H   0  0  0  0  0  0  0  0  0  0  0  0
  100.7895   13.5796   33.5533 H   0  0  0  0  0  0  0  0  0  0  0  0
   99.1588   13.1937   31.8154 H   0  0  0  0  0  0  0  0  0  0  0  0
   98.3155   17.3087   31.6942 H   0  0  0  0  0  0  0  0  0  0  0  0
  105.5302   24.4935   39.0772 H   0  0  0  0  0  0  0  0  0  0  0  0
  104.8273   22.9002   39.3995 H   0  0  0  0  0  0  0  0  0  0  0  0
  103.7920   21.6358   37.6751 H   0  0  0  0  0  0  0  0  0  0  0  0
  103.7656   20.9861   35.3520 H   0  0  0  0  0  0  0  0  0  0  0  0
  104.8217   22.3830   33.6816 H   0  0  0  0  0  0  0  0  0  0  0  0
  106.0666   24.3611   33.0798 H   0  0  0  0  0  0  0  0  0  0  0  0
  107.1665   26.4286   33.6982 H   0  0  0  0  0  0  0  0  0  0  0  0
  107.1556   27.1698   36.0037 H   0  0  0  0  0  0  0  0  0  0  0  0
  106.0576   25.8503   37.7030 H   0  0  0  0  0  0  0  0  0  0  0  0
   97.3181   22.7023   39.1248 H   0  0  0  0  0  0  0  0  0  0  0  0
   95.7505   21.9092   40.8026 H   0  0  0  0  0  0  0  0  0  0  0  0
   96.3017   20.0003   42.1948 H   0  0  0  0  0  0  0  0  0  0  0  0
   98.4011   18.8321   41.8652 H   0  0  0  0  0  0  0  0  0  0  0  0
   99.9670   19.6046   40.1923 H   0  0  0  0  0  0  0  0  0  0  0  0
  1  2  1  0  0  0  0
  1  5  2  0  0  0  0
  2  3  2  0  0  0  0
  2 46  1  0  0  0  0
  3  4  1  0  0  0  0
  3 24  1  0  0  0  0
  4 40  1  0  0  0  0
  5  4  1  0  0  0  0
  5 47  1  0  0  0  0
  6  1  1  0  0  0  0
  6 48  1  0  0  0  0
  6 49  1  0  0  0  0
  7  6  1  0  0  0  0
  7 13  1  0  0  0  0
  7 12  1  0  0  0  0
  8  7  1  0  0  0  0
  8 50  1  0  0  0  0
  8 51  1  0  0  0  0
  9  8  1  0  0  0  0
  9 10  1  0  0  0  0
  9 52  1  0  0  0  0
  9 53  1  0  0  0  0
 10 11  1  0  0  0  0
 11 12  1  0  0  0  0
 11 54  1  0  0  0  0
 11 55  1  0  0  0  0
 12 56  1  0  0  0  0
 12 57  1  0  0  0  0
 14 10  1  0  0  0  0
 14 15  2  0  0  0  0
 15 58  1  0  0  0  0
 16 15  1  0  0  0  0
 16 59  1  0  0  0  0
 17 16  2  0  0  0  0
 17 60  1  0  0  0  0
 18 19  2  0  0  0  0
 18 17  1  0  0  0  0
 19 14  1  0  0  0  0
 19 61  1  0  0  0  0
 20 23  1  0  0  0  0
 20 18  1  0  0  0  0
 21 20  1  0  0  0  0
 22 20  1  0  0  0  0
 24 25  1  0  0  0  0
 24 26  1  0  0  0  0
 26 27  2  0  0  0  0
 28 26  1  0  0  0  0
 29 28  1  0  0  0  0
 29 62  1  0  0  0  0
 29 63  1  0  0  0  0
 30 29  1  0  0  0  0
 31 30  1  0  0  0  0
 31 64  1  0  0  0  0
 32 31  2  0  0  0  0
 32 65  1  0  0  0  0
 33 34  2  0  0  0  0
 33 32  1  0  0  0  0
 33 66  1  0  0  0  0
 34 36  1  0  0  0  0
 35 37  2  0  0  0  0
 35 34  1  0  0  0  0
 35 67  1  0  0  0  0
 36 39  1  0  0  0  0
 36 30  2  0  0  0  0
 37 38  1  0  0  0  0
 37 68  1  0  0  0  0
 38 39  2  0  0  0  0
 38 69  1  0  0  0  0
 39 70  1  0  0  0  0
 40 41  2  0  0  0  0
 40 45  1  0  0  0  0
 41 42  1  0  0  0  0
 41 71  1  0  0  0  0
 42 43  2  0  0  0  0
 42 72  1  0  0  0  0
 43 73  1  0  0  0  0
 44 43  1  0  0  0  0
 44 74  1  0  0  0  0
 45 44  2  0  0  0  0
 45 75  1  0  0  0  0
M  CHG  1   7   1
M  END
$$$$
