# Supplementary material for: Combined computational and classical medicinal chemistry procedure to disclose novel pyrrole-based compounds as potential antituberculosis agents
Source: J Comput Aided Mol Des. 2026 Apr 6;40(1):92. doi: 10.1007/s10822-026-00794-6 (PMC13053371; doi:10.1007/s10822-026-00794-6)
Supplement: Supplementary file 4 — Supplementary Material 4 [file 10822_2026_794_MOESM4_ESM.zip › Dataset.M_COMBINE_4/mols/TrainingSet/6AJG_A_A3RX.1001.A_min_key_minimized_in_6AJI_A_AAY6.1001.A_min_lock_with_Smina.sdf]

smina_minimized_key
 OpenBabel10172509493D

 64 66  0  0  0  0  0  0  0  0999 V2000
  101.4709   16.8651   34.6042 C   0  0  0  0  0  0  0  0  0  0  0  0
  100.9426   17.7190   33.5293 N   0  3  0  0  0  0  0  0  0  0  0  0
  100.7365   19.0811   34.0400 C   0  0  0  0  0  0  0  0  0  0  0  0
  101.2437   21.3531   35.7647 C   0  0  0  0  0  0  0  0  0  0  0  0
  102.0438   19.8295   33.9909 C   0  0  0  0  0  0  0  0  0  0  0  0
  102.2797   20.8797   34.7878 C   0  0  0  0  0  0  0  0  0  0  0  0
  103.6099   21.5832   34.6869 C   0  0  0  0  0  0  0  0  0  0  0  0
  103.4227   23.0904   34.8144 C   0  0  0  0  0  0  0  0  0  0  0  0
  106.7897   24.9487   34.3445 C   0  0  0  0  0  0  0  0  0  0  0  0
  105.5738   24.1581   36.4920 C   0  0  0  0  0  0  0  0  0  0  0  0
  104.6313   23.7857   34.2317 C   0  0  0  0  0  0  0  0  0  0  0  0
  105.6209   24.2726   34.9959 C   0  0  0  0  0  0  0  0  0  0  0  0
  100.7152   15.5470   34.5467 C   0  0  0  0  0  0  0  0  0  0  0  0
   99.2771   15.8575   34.5503 N   0  3  0  0  0  0  0  0  0  0  0  0
   98.4072   15.6362   30.0920 C   0  0  0  0  0  0  0  0  0  0  0  0
   98.1413   17.0216   32.1401 C   0  0  0  0  0  0  0  0  0  0  0  0
   96.7734   14.9728   31.8434 C   0  0  0  0  0  0  0  0  0  0  0  0
  100.2141   15.6862   31.7984 C   0  0  0  0  0  0  0  0  0  0  0  0
   98.8486   13.6383   31.5032 C   0  0  0  0  0  0  0  0  0  0  0  0
   99.1394   16.5168   31.1015 C   0  0  0  0  0  0  0  0  0  0  0  0
   97.7614   14.4507   30.8041 C   0  0  0  0  0  0  0  0  0  0  0  0
   97.5055   15.8383   32.8619 C   0  0  0  0  0  0  0  0  0  0  0  0
   99.5688   14.5099   32.5248 C   0  0  0  0  0  0  0  0  0  0  0  0
   98.5785   15.0174   33.5633 C   0  0  0  0  0  0  0  0  0  0  0  0
  102.5167   16.6944   34.4558 H   0  0  0  0  0  0  0  0  0  0  0  0
  101.3435   17.3337   35.5577 H   0  0  0  0  0  0  0  0  0  0  0  0
  101.6079   17.7430   32.7565 H   0  0  0  0  0  0  0  0  0  0  0  0
  100.0535   17.3413   33.2019 H   0  0  0  0  0  0  0  0  0  0  0  0
  100.0123   19.5850   33.4346 H   0  0  0  0  0  0  0  0  0  0  0  0
  100.3836   19.0380   35.0492 H   0  0  0  0  0  0  0  0  0  0  0  0
  100.3742   20.7339   35.6905 H   0  0  0  0  0  0  0  0  0  0  0  0
  100.9803   22.3660   35.5423 H   0  0  0  0  0  0  0  0  0  0  0  0
  101.6379   21.2969   36.7579 H   0  0  0  0  0  0  0  0  0  0  0  0
  102.7740   19.5257   33.3279 H   0  0  0  0  0  0  0  0  0  0  0  0
  104.2512   21.2396   35.4715 H   0  0  0  0  0  0  0  0  0  0  0  0
  104.0468   21.3663   33.7346 H   0  0  0  0  0  0  0  0  0  0  0  0
  102.5446   23.3895   34.2811 H   0  0  0  0  0  0  0  0  0  0  0  0
  103.3141   23.3559   35.8452 H   0  0  0  0  0  0  0  0  0  0  0  0
  106.6598   24.9409   33.2824 H   0  0  0  0  0  0  0  0  0  0  0  0
  107.6895   24.4279   34.5976 H   0  0  0  0  0  0  0  0  0  0  0  0
  106.8540   25.9598   34.6885 H   0  0  0  0  0  0  0  0  0  0  0  0
  106.4508   24.6049   36.9117 H   0  0  0  0  0  0  0  0  0  0  0  0
  105.5319   23.1256   36.7695 H   0  0  0  0  0  0  0  0  0  0  0  0
  104.7051   24.6622   36.8611 H   0  0  0  0  0  0  0  0  0  0  0  0
  104.6981   23.8900   33.2072 H   0  0  0  0  0  0  0  0  0  0  0  0
  100.9612   14.9481   35.3986 H   0  0  0  0  0  0  0  0  0  0  0  0
  100.9793   15.0009   33.6653 H   0  0  0  0  0  0  0  0  0  0  0  0
   99.1431   16.8403   34.3126 H   0  0  0  0  0  0  0  0  0  0  0  0
   98.8965   15.6711   35.4781 H   0  0  0  0  0  0  0  0  0  0  0  0
   99.1046   15.2756   29.3650 H   0  0  0  0  0  0  0  0  0  0  0  0
   97.6459   16.2133   29.6101 H   0  0  0  0  0  0  0  0  0  0  0  0
   97.3786   17.5918   31.6523 H   0  0  0  0  0  0  0  0  0  0  0  0
   98.6517   17.6370   32.8513 H   0  0  0  0  0  0  0  0  0  0  0  0
   96.0209   15.5570   31.3562 H   0  0  0  0  0  0  0  0  0  0  0  0
   96.3180   14.1449   32.3454 H   0  0  0  0  0  0  0  0  0  0  0  0
  100.9059   15.3176   31.0701 H   0  0  0  0  0  0  0  0  0  0  0  0
  100.7296   16.2994   32.5077 H   0  0  0  0  0  0  0  0  0  0  0  0
   98.4027   12.8026   32.0009 H   0  0  0  0  0  0  0  0  0  0  0  0
   99.5528   13.2916   30.7760 H   0  0  0  0  0  0  0  0  0  0  0  0
   99.5911   17.3478   30.6012 H   0  0  0  0  0  0  0  0  0  0  0  0
   97.2481   13.8334   30.0967 H   0  0  0  0  0  0  0  0  0  0  0  0
   96.8139   16.1955   33.5961 H   0  0  0  0  0  0  0  0  0  0  0  0
  100.3221   13.9372   33.0242 H   0  0  0  0  0  0  0  0  0  0  0  0
   98.1295   14.1878   34.0684 H   0  0  0  0  0  0  0  0  0  0  0  0
  1 25  1  0  0  0  0
  1 26  1  0  0  0  0
  2  3  1  0  0  0  0
  2  1  1  0  0  0  0
  2 27  1  0  0  0  0
  2 28  1  0  0  0  0
  3  5  1  0  0  0  0
  3 29  1  0  0  0  0
  3 30  1  0  0  0  0
  4 31  1  0  0  0  0
  4 32  1  0  0  0  0
  4 33  1  0  0  0  0
  5  6  2  0  0  0  0
  5 34  1  0  0  0  0
  6  7  1  0  0  0  0
  6  4  1  0  0  0  0
  7  8  1  0  0  0  0
  7 35  1  0  0  0  0
  7 36  1  0  0  0  0
  8 37  1  0  0  0  0
  8 38  1  0  0  0  0
  9 12  1  0  0  0  0
  9 39  1  0  0  0  0
  9 40  1  0  0  0  0
  9 41  1  0  0  0  0
 10 42  1  0  0  0  0
 10 43  1  0  0  0  0
 10 44  1  0  0  0  0
 11  8  1  0  0  0  0
 11 12  2  0  0  0  0
 11 45  1  0  0  0  0
 12 10  1  0  0  0  0
 13  1  1  0  0  0  0
 13 46  1  0  0  0  0
 13 47  1  0  0  0  0
 14 13  1  0  0  0  0
 14 48  1  0  0  0  0
 14 49  1  0  0  0  0
 15 20  1  0  0  0  0
 15 21  1  0  0  0  0
 15 50  1  0  0  0  0
 15 51  1  0  0  0  0
 16 20  1  0  0  0  0
 16 22  1  0  0  0  0
 16 52  1  0  0  0  0
 16 53  1  0  0  0  0
 17 22  1  0  0  0  0
 17 21  1  0  0  0  0
 17 54  1  0  0  0  0
 17 55  1  0  0  0  0
 18 23  1  0  0  0  0
 18 56  1  0  0  0  0
 18 57  1  0  0  0  0
 19 23  1  0  0  0  0
 19 58  1  0  0  0  0
 19 59  1  0  0  0  0
 20 18  1  0  0  0  0
 20 60  1  0  0  0  0
 21 19  1  0  0  0  0
 21 61  1  0  0  0  0
 22 24  1  0  0  0  0
 22 62  1  0  0  0  0
 23 24  1  0  0  0  0
 23 63  1  0  0  0  0
 24 14  1  0  0  0  0
 24 64  1  0  0  0  0
M  CHG  2   2   1  14   1
M  END
$$$$
