# Supplementary material for: Combined computational and classical medicinal chemistry procedure to disclose novel pyrrole-based compounds as potential antituberculosis agents
Source: J Comput Aided Mol Des. 2026 Apr 6;40(1):92. doi: 10.1007/s10822-026-00794-6 (PMC13053371; doi:10.1007/s10822-026-00794-6)
Supplement: Supplementary file 4 — Supplementary Material 4 [file 10822_2026_794_MOESM4_ESM.zip › Dataset.M_COMBINE_4/mols/TrainingSet/6AJH_A_A9ZF.1001.A_min_key_minimized_in_6AJI_A_AAY6.1001.A_min_lock_with_Smina.sdf]

smina_minimized_key
 OpenBabel10172509493D

 42 45  0  0  0  0  0  0  0  0999 V2000
  100.8688   18.8562   34.1742 C   0  0  0  0  0  0  0  0  0  0  0  0
  100.4287   17.9737   33.1188 N   0  0  0  0  0  0  0  0  0  0  0  0
  100.5567   18.5845   35.3221 O   0  0  0  0  0  0  0  0  0  0  0  0
  101.6602   20.0297   33.8313 N   0  0  0  0  0  0  0  0  0  0  0  0
   99.6355   16.7994   33.4525 C   0  0  0  0  0  0  0  0  0  0  0  0
   98.3034   14.7202   31.1162 C   0  0  0  0  0  0  0  0  0  0  0  0
   99.1944   15.9631   30.8261 C   0  0  0  0  0  0  0  0  0  0  0  0
  100.5372   15.9387   31.5838 C   0  0  0  0  0  0  0  0  0  0  0  0
  100.3730   15.5386   33.0683 C   0  0  0  0  0  0  0  0  0  0  0  0
   99.5849   14.2934   33.2414 C   0  0  0  0  0  0  0  0  0  0  0  0
   98.2487   14.3761   32.6249 C   0  0  0  0  0  0  0  0  0  0  0  0
   97.4579   15.6159   32.9879 C   0  0  0  0  0  0  0  0  0  0  0  0
   98.2524   16.8764   32.7745 C   0  0  0  0  0  0  0  0  0  0  0  0
   98.4747   17.1298   31.4122 C   0  0  0  0  0  0  0  0  0  0  0  0
  103.2898   21.7602   34.3645 C   0  0  0  0  0  0  0  0  0  0  0  0
  103.8285   22.7210   35.2200 C   0  0  0  0  0  0  0  0  0  0  0  0
  102.1797   21.0110   34.7514 C   0  0  0  0  0  0  0  0  0  0  0  0
  103.2603   22.9384   36.4694 C   0  0  0  0  0  0  0  0  0  0  0  0
  101.6169   21.2368   36.0090 C   0  0  0  0  0  0  0  0  0  0  0  0
  102.1513   22.1950   36.8647 C   0  0  0  0  0  0  0  0  0  0  0  0
  103.7809   23.8653   37.2941 F   0  0  0  0  0  0  0  0  0  0  0  0
  104.8987   23.4371   34.8349 F   0  0  0  0  0  0  0  0  0  0  0  0
  103.8454   21.5577   33.1589 F   0  0  0  0  0  0  0  0  0  0  0  0
  100.6631   18.1647   32.1819 H   0  0  0  0  0  0  0  0  0  0  0  0
  101.8603   20.1665   32.8771 H   0  0  0  0  0  0  0  0  0  0  0  0
   99.4792   16.7745   34.5107 H   0  0  0  0  0  0  0  0  0  0  0  0
   98.7011   13.8803   30.5858 H   0  0  0  0  0  0  0  0  0  0  0  0
   97.3083   14.9487   30.7961 H   0  0  0  0  0  0  0  0  0  0  0  0
   99.3759   15.9944   29.7721 H   0  0  0  0  0  0  0  0  0  0  0  0
  100.9748   16.9140   31.5378 H   0  0  0  0  0  0  0  0  0  0  0  0
  101.1605   15.2051   31.1167 H   0  0  0  0  0  0  0  0  0  0  0  0
  101.2485   15.2948   33.6330 H   0  0  0  0  0  0  0  0  0  0  0  0
   99.4679   14.1049   34.2882 H   0  0  0  0  0  0  0  0  0  0  0  0
  100.1174   13.5034   32.7544 H   0  0  0  0  0  0  0  0  0  0  0  0
   97.8463   13.4322   32.9282 H   0  0  0  0  0  0  0  0  0  0  0  0
   97.1760   15.5560   34.0183 H   0  0  0  0  0  0  0  0  0  0  0  0
   96.5982   15.6565   32.3521 H   0  0  0  0  0  0  0  0  0  0  0  0
   97.6670   17.6609   33.2067 H   0  0  0  0  0  0  0  0  0  0  0  0
   97.5382   17.2645   30.9125 H   0  0  0  0  0  0  0  0  0  0  0  0
   99.0593   18.0183   31.2949 H   0  0  0  0  0  0  0  0  0  0  0  0
  100.7959   20.6872   36.3070 H   0  0  0  0  0  0  0  0  0  0  0  0
  101.7261   22.3546   37.7914 H   0  0  0  0  0  0  0  0  0  0  0  0
  1  4  1  0  0  0  0
  2  1  1  0  0  0  0
  2 24  1  0  0  0  0
  3  1  2  0  0  0  0
  4 17  1  0  0  0  0
  4 25  1  0  0  0  0
  5  9  1  0  0  0  0
  5  2  1  0  0  0  0
  5 26  1  0  0  0  0
  6  7  1  0  0  0  0
  6 27  1  0  0  0  0
  6 28  1  0  0  0  0
  7  8  1  0  0  0  0
  7 14  1  0  0  0  0
  7 29  1  0  0  0  0
  8 30  1  0  0  0  0
  8 31  1  0  0  0  0
  9  8  1  0  0  0  0
  9 32  1  0  0  0  0
 10  9  1  0  0  0  0
 10 33  1  0  0  0  0
 10 34  1  0  0  0  0
 11  6  1  0  0  0  0
 11 10  1  0  0  0  0
 11 12  1  0  0  0  0
 11 35  1  0  0  0  0
 12 13  1  0  0  0  0
 12 36  1  0  0  0  0
 12 37  1  0  0  0  0
 13  5  1  0  0  0  0
 13 38  1  0  0  0  0
 14 13  1  0  0  0  0
 14 39  1  0  0  0  0
 14 40  1  0  0  0  0
 15 23  1  0  0  0  0
 15 16  2  0  0  0  0
 16 18  1  0  0  0  0
 16 22  1  0  0  0  0
 17 19  2  0  0  0  0
 17 15  1  0  0  0  0
 18 21  1  0  0  0  0
 19 20  1  0  0  0  0
 19 41  1  0  0  0  0
 20 18  2  0  0  0  0
 20 42  1  0  0  0  0
M  END
$$$$
