# Supplementary material for: Combined computational and classical medicinal chemistry procedure to disclose novel pyrrole-based compounds as potential antituberculosis agents
Source: J Comput Aided Mol Des. 2026 Apr 6;40(1):92. doi: 10.1007/s10822-026-00794-6 (PMC13053371; doi:10.1007/s10822-026-00794-6)
Supplement: Supplementary file 4 — Supplementary Material 4 [file 10822_2026_794_MOESM4_ESM.zip › Dataset.M_COMBINE_4/mols/TrainingSet/6AJI_A_AAY6.1001.A_min_key_minimized_in_6AJI_A_AAY6.1001.A_min_lock_with_Smina.sdf]

smina_minimized_key
 OpenBabel10172509493D

 51 54  0  0  0  0  0  0  0  0999 V2000
  100.2845   20.7653   37.2379 N   0  0  0  0  0  0  0  0  0  0  0  0
  103.0317   21.7753   34.9376 C   0  0  0  0  0  0  0  0  0  0  0  0
  101.8377   21.1815   35.6745 C   0  0  0  0  0  0  0  0  0  0  0  0
  101.2973   21.5437   37.0041 C   0  0  0  0  0  0  0  0  0  0  0  0
  100.9685   20.1505   35.2435 C   0  0  0  0  0  0  0  0  0  0  0  0
  100.0845   19.9425   36.2023 N   0  0  0  0  0  0  0  0  0  0  0  0
   99.4635   20.7697   38.3995 C   0  0  0  0  0  0  0  0  0  0  0  0
   98.2554   21.4085   38.3820 C   0  0  0  0  0  0  0  0  0  0  0  0
   97.4405   21.4266   39.5065 C   0  0  0  0  0  0  0  0  0  0  0  0
   97.8587   20.7853   40.6556 C   0  0  0  0  0  0  0  0  0  0  0  0
   99.0660   20.1413   40.6809 C   0  0  0  0  0  0  0  0  0  0  0  0
   99.8876   20.1174   39.5587 C   0  0  0  0  0  0  0  0  0  0  0  0
   96.8350   20.8182   42.0523 Cl  0  0  0  0  0  0  0  0  0  0  0  0
   97.6998   22.2321   36.9508 Cl  0  0  0  0  0  0  0  0  0  0  0  0
  101.8610   22.5882   37.9473 C   0  0  0  0  0  0  0  0  0  0  0  0
  101.0526   23.4644   38.6902 C   0  0  0  0  0  0  0  0  0  0  0  0
  101.6276   24.3818   39.5399 C   0  0  0  0  0  0  0  0  0  0  0  0
  103.0422   24.4332   39.6817 C   0  0  0  0  0  0  0  0  0  0  0  0
  103.8320   23.5718   38.9691 C   0  0  0  0  0  0  0  0  0  0  0  0
  103.2442   22.6428   38.1056 C   0  0  0  0  0  0  0  0  0  0  0  0
  103.7870   25.5589   40.7449 Cl  0  0  0  0  0  0  0  0  0  0  0  0
  101.4397   19.7686   32.8781 O   0  0  0  0  0  0  0  0  0  0  0  0
  101.0043   19.3147   33.9271 C   0  0  0  0  0  0  0  0  0  0  0  0
  100.5261   17.9374   34.0510 N   0  0  0  0  0  0  0  0  0  0  0  0
  100.3778   15.8725   33.7578 C   0  0  0  0  0  0  0  0  0  0  0  0
  100.1100   14.7395   32.7659 C   0  0  0  0  0  0  0  0  0  0  0  0
   99.0491   15.0345   31.8760 C   0  0  0  0  0  0  0  0  0  0  0  0
   99.2226   16.3086   31.2509 C   0  0  0  0  0  0  0  0  0  0  0  0
   99.4097   17.4092   32.2716 C   0  0  0  0  0  0  0  0  0  0  0  0
  100.5070   17.1389   33.1501 N   0  0  0  0  0  0  0  0  0  0  0  0
  103.4778   22.5397   35.5389 H   0  0  0  0  0  0  0  0  0  0  0  0
  102.7048   22.1966   34.0100 H   0  0  0  0  0  0  0  0  0  0  0  0
  103.7511   21.0066   34.7464 H   0  0  0  0  0  0  0  0  0  0  0  0
   96.5314   21.9145   39.4835 H   0  0  0  0  0  0  0  0  0  0  0  0
   99.3712   19.6666   41.5449 H   0  0  0  0  0  0  0  0  0  0  0  0
  100.7948   19.6261   39.5826 H   0  0  0  0  0  0  0  0  0  0  0  0
  100.0256   23.4202   38.5987 H   0  0  0  0  0  0  0  0  0  0  0  0
  101.0319   25.0331   40.0747 H   0  0  0  0  0  0  0  0  0  0  0  0
  104.8585   23.6081   39.0690 H   0  0  0  0  0  0  0  0  0  0  0  0
  103.8430   21.9884   37.5781 H   0  0  0  0  0  0  0  0  0  0  0  0
  100.1975   17.6435   34.9313 H   0  0  0  0  0  0  0  0  0  0  0  0
   99.5650   15.9125   34.4526 H   0  0  0  0  0  0  0  0  0  0  0  0
  101.3115   15.6573   34.2340 H   0  0  0  0  0  0  0  0  0  0  0  0
   99.8612   13.8553   33.3146 H   0  0  0  0  0  0  0  0  0  0  0  0
  100.9957   14.6047   32.1809 H   0  0  0  0  0  0  0  0  0  0  0  0
   98.1291   15.0386   32.4223 H   0  0  0  0  0  0  0  0  0  0  0  0
   99.0373   14.2863   31.1111 H   0  0  0  0  0  0  0  0  0  0  0  0
   98.3573   16.5263   30.6603 H   0  0  0  0  0  0  0  0  0  0  0  0
  100.1007   16.2652   30.6410 H   0  0  0  0  0  0  0  0  0  0  0  0
   98.5153   17.4988   32.8521 H   0  0  0  0  0  0  0  0  0  0  0  0
   99.6202   18.3174   31.7464 H   0  0  0  0  0  0  0  0  0  0  0  0
  1  4  1  0  0  0  0
  2 31  1  0  0  0  0
  2 32  1  0  0  0  0
  2 33  1  0  0  0  0
  3  4  2  0  0  0  0
  3  2  1  0  0  0  0
  4 15  1  0  0  0  0
  5  3  1  0  0  0  0
  6  5  2  0  0  0  0
  6  1  1  0  0  0  0
  7  1  1  0  0  0  0
  7  8  2  0  0  0  0
  8 14  1  0  0  0  0
  9  8  1  0  0  0  0
  9 34  1  0  0  0  0
 10  9  2  0  0  0  0
 11 12  2  0  0  0  0
 11 10  1  0  0  0  0
 11 35  1  0  0  0  0
 12  7  1  0  0  0  0
 12 36  1  0  0  0  0
 13 10  1  0  0  0  0
 15 20  2  0  0  0  0
 15 16  1  0  0  0  0
 16 17  2  0  0  0  0
 16 37  1  0  0  0  0
 17 18  1  0  0  0  0
 17 38  1  0  0  0  0
 18 21  1  0  0  0  0
 19 18  2  0  0  0  0
 19 39  1  0  0  0  0
 20 19  1  0  0  0  0
 20 40  1  0  0  0  0
 23 22  2  0  0  0  0
 23  5  1  0  0  0  0
 24 23  1  0  0  0  0
 24 41  1  0  0  0  0
 25 30  1  0  0  0  0
 25 42  1  0  0  0  0
 25 43  1  0  0  0  0
 26 25  1  0  0  0  0
 26 44  1  0  0  0  0
 26 45  1  0  0  0  0
 27 26  1  0  0  0  0
 27 28  1  0  0  0  0
 27 46  1  0  0  0  0
 27 47  1  0  0  0  0
 28 29  1  0  0  0  0
 28 48  1  0  0  0  0
 28 49  1  0  0  0  0
 29 30  1  0  0  0  0
 29 50  1  0  0  0  0
 29 51  1  0  0  0  0
 30 24  1  0  0  0  0
M  END
$$$$
