# Supplementary material for: Combined computational and classical medicinal chemistry procedure to disclose novel pyrrole-based compounds as potential antituberculosis agents
Source: J Comput Aided Mol Des. 2026 Apr 6;40(1):92. doi: 10.1007/s10822-026-00794-6 (PMC13053371; doi:10.1007/s10822-026-00794-6)
Supplement: Supplementary file 4 — Supplementary Material 4 [file 10822_2026_794_MOESM4_ESM.zip › Dataset.M_COMBINE_4/mols/TrainingSet/6AJJ_A_AJ9E.1008.A_min_key_minimized_in_6AJI_A_AAY6.1001.A_min_lock_with_Smina.sdf]

smina_minimized_key
 OpenBabel10172509493D

 49 52  0  0  0  0  0  0  0  0999 V2000
  101.4738   20.6307   34.8126 C   0  0  0  0  0  0  0  0  0  0  0  0
  101.3457   19.9186   33.5691 N   0  0  0  0  0  0  0  0  0  0  0  0
  100.7046   20.4525   35.6719 O   0  0  0  0  0  0  0  0  0  0  0  0
  102.6005   21.6218   35.0105 C   0  0  0  0  0  0  0  0  0  0  0  0
  103.4822   22.0659   34.0599 C   0  0  0  0  0  0  0  0  0  0  0  0
  104.3366   22.9813   34.6748 C   0  0  0  0  0  0  0  0  0  0  0  0
  105.4313   23.7496   34.2503 C   0  0  0  0  0  0  0  0  0  0  0  0
  106.0801   24.5729   35.1195 C   0  0  0  0  0  0  0  0  0  0  0  0
  105.6400   24.6333   36.4170 C   0  0  0  0  0  0  0  0  0  0  0  0
  104.5727   23.8918   36.8593 C   0  0  0  0  0  0  0  0  0  0  0  0
  103.9249   23.0521   35.9471 C   0  0  0  0  0  0  0  0  0  0  0  0
  105.8841   23.7234   32.9928 F   0  0  0  0  0  0  0  0  0  0  0  0
  106.2873   25.4451   37.2706 F   0  0  0  0  0  0  0  0  0  0  0  0
  102.8719   22.2299   36.1340 N   0  0  0  0  0  0  0  0  0  0  0  0
  100.2075   19.0412   33.5005 C   0  0  0  0  0  0  0  0  0  0  0  0
  100.2844   18.2379   32.2292 C   0  0  0  0  0  0  0  0  0  0  0  0
   99.2232   17.1811   32.3346 C   0  0  0  0  0  0  0  0  0  0  0  0
   99.7653   16.1580   33.2807 C   0  0  0  0  0  0  0  0  0  0  0  0
  100.7657   15.3147   32.5431 C   0  0  0  0  0  0  0  0  0  0  0  0
  100.8839   13.9892   33.2676 C   0  0  0  0  0  0  0  0  0  0  0  0
   99.5233   13.3279   33.3833 C   0  0  0  0  0  0  0  0  0  0  0  0
   98.4945   14.2413   34.0173 C   0  0  0  0  0  0  0  0  0  0  0  0
   98.3992   15.5311   33.2412 C   0  0  0  0  0  0  0  0  0  0  0  0
  100.2529   16.7310   34.5925 C   0  0  0  0  0  0  0  0  0  0  0  0
  100.0856   18.2275   34.7644 C   0  0  0  0  0  0  0  0  0  0  0  0
  101.9839   20.0230   32.8268 H   0  0  0  0  0  0  0  0  0  0  0  0
  103.5091   21.7760   33.0698 H   0  0  0  0  0  0  0  0  0  0  0  0
  106.8852   25.1389   34.8088 H   0  0  0  0  0  0  0  0  0  0  0  0
  104.2563   23.9523   37.8397 H   0  0  0  0  0  0  0  0  0  0  0  0
  102.3859   22.1078   36.9814 H   0  0  0  0  0  0  0  0  0  0  0  0
   99.2944   19.5967   33.4508 H   0  0  0  0  0  0  0  0  0  0  0  0
  101.2495   17.7858   32.1343 H   0  0  0  0  0  0  0  0  0  0  0  0
  100.1342   18.8558   31.3687 H   0  0  0  0  0  0  0  0  0  0  0  0
   99.0371   16.7422   31.3767 H   0  0  0  0  0  0  0  0  0  0  0  0
   98.2948   17.5860   32.6796 H   0  0  0  0  0  0  0  0  0  0  0  0
  101.7156   15.8069   32.5289 H   0  0  0  0  0  0  0  0  0  0  0  0
  100.4489   15.1597   31.5329 H   0  0  0  0  0  0  0  0  0  0  0  0
  101.2791   14.1569   34.2477 H   0  0  0  0  0  0  0  0  0  0  0  0
  101.5364   13.3472   32.7135 H   0  0  0  0  0  0  0  0  0  0  0  0
   99.6183   12.4471   33.9834 H   0  0  0  0  0  0  0  0  0  0  0  0
   99.1880   13.0919   32.3950 H   0  0  0  0  0  0  0  0  0  0  0  0
   98.7840   14.4550   35.0250 H   0  0  0  0  0  0  0  0  0  0  0  0
   97.5412   13.7554   34.0080 H   0  0  0  0  0  0  0  0  0  0  0  0
   98.1130   15.3329   32.2294 H   0  0  0  0  0  0  0  0  0  0  0  0
   97.6633   16.1825   33.6642 H   0  0  0  0  0  0  0  0  0  0  0  0
  101.2950   16.5053   34.6816 H   0  0  0  0  0  0  0  0  0  0  0  0
   99.6428   16.2828   35.3487 H   0  0  0  0  0  0  0  0  0  0  0  0
   99.1157   18.4057   35.1796 H   0  0  0  0  0  0  0  0  0  0  0  0
  100.8887   18.5433   35.3971 H   0  0  0  0  0  0  0  0  0  0  0  0
  1  3  2  0  0  0  0
  1  2  1  0  0  0  0
  2 15  1  0  0  0  0
  2 26  1  0  0  0  0
  4  1  1  0  0  0  0
  5  4  2  0  0  0  0
  5 27  1  0  0  0  0
  6  5  1  0  0  0  0
  7  6  2  0  0  0  0
  8  9  2  0  0  0  0
  8  7  1  0  0  0  0
  8 28  1  0  0  0  0
  9 10  1  0  0  0  0
 10 11  2  0  0  0  0
 10 29  1  0  0  0  0
 11  6  1  0  0  0  0
 11 14  1  0  0  0  0
 12  7  1  0  0  0  0
 13  9  1  0  0  0  0
 14  4  1  0  0  0  0
 14 30  1  0  0  0  0
 15 16  1  0  0  0  0
 15 25  1  0  0  0  0
 15 31  1  0  0  0  0
 16 17  1  0  0  0  0
 16 32  1  0  0  0  0
 16 33  1  0  0  0  0
 17 18  1  0  0  0  0
 17 34  1  0  0  0  0
 17 35  1  0  0  0  0
 18 19  1  0  0  0  0
 18 23  1  0  0  0  0
 19 20  1  0  0  0  0
 19 36  1  0  0  0  0
 19 37  1  0  0  0  0
 20 21  1  0  0  0  0
 20 38  1  0  0  0  0
 20 39  1  0  0  0  0
 21 40  1  0  0  0  0
 21 41  1  0  0  0  0
 22 21  1  0  0  0  0
 22 42  1  0  0  0  0
 22 43  1  0  0  0  0
 23 22  1  0  0  0  0
 23 44  1  0  0  0  0
 23 45  1  0  0  0  0
 24 18  1  0  0  0  0
 24 46  1  0  0  0  0
 24 47  1  0  0  0  0
 25 24  1  0  0  0  0
 25 48  1  0  0  0  0
 25 49  1  0  0  0  0
M  END
$$$$
