# Supplementary material for: Combined computational and classical medicinal chemistry procedure to disclose novel pyrrole-based compounds as potential antituberculosis agents
Source: J Comput Aided Mol Des. 2026 Apr 6;40(1):92. doi: 10.1007/s10822-026-00794-6 (PMC13053371; doi:10.1007/s10822-026-00794-6)
Supplement: Supplementary file 4 — Supplementary Material 4 [file 10822_2026_794_MOESM4_ESM.zip › Dataset.M_COMBINE_4/mols/TrainingSet/7C2M_A_AFFU.1001.A_min_key_minimized_in_6AJI_A_AAY6.1001.A_min_lock_with_Smina.sdf]

smina_minimized_key
 OpenBabel10172509493D

 42 44  0  0  0  0  0  0  0  0999 V2000
  105.2093   24.1028   34.6728 C   0  0  0  0  0  0  0  0  0  0  0  0
  104.3082   23.3341   33.9163 C   0  0  0  0  0  0  0  0  0  0  0  0
  103.5135   22.4064   34.5911 C   0  0  0  0  0  0  0  0  0  0  0  0
  102.0979   20.8428   35.0811 C   0  0  0  0  0  0  0  0  0  0  0  0
  102.6905   21.2396   36.2829 C   0  0  0  0  0  0  0  0  0  0  0  0
  103.5959   22.2288   35.9445 C   0  0  0  0  0  0  0  0  0  0  0  0
  104.4834   22.9741   36.7211 C   0  0  0  0  0  0  0  0  0  0  0  0
  105.2981   23.9232   36.0705 C   0  0  0  0  0  0  0  0  0  0  0  0
  105.9980   25.0168   34.0551 F   0  0  0  0  0  0  0  0  0  0  0  0
  104.5670   22.7908   38.0619 F   0  0  0  0  0  0  0  0  0  0  0  0
  102.5998   21.5818   34.0610 N   0  0  0  0  0  0  0  0  0  0  0  0
  101.0790   19.7592   34.9324 C   0  0  0  0  0  0  0  0  0  0  0  0
  101.2766   18.7234   34.0634 N   0  0  0  0  0  0  0  0  0  0  0  0
  100.0562   19.8142   35.5988 O   0  0  0  0  0  0  0  0  0  0  0  0
   99.2514   18.0639   32.8417 C   0  0  0  0  0  0  0  0  0  0  0  0
   98.2130   16.9522   32.6548 C   0  0  0  0  0  0  0  0  0  0  0  0
   98.8452   15.6290   32.1619 C   0  0  0  0  0  0  0  0  0  0  0  0
   97.7650   14.5388   32.2014 C   0  0  0  0  0  0  0  0  0  0  0  0
   99.3429   15.7436   30.6986 C   0  0  0  0  0  0  0  0  0  0  0  0
  100.0013   15.2286   33.1193 C   0  0  0  0  0  0  0  0  0  0  0  0
  100.3308   17.6321   33.8563 C   0  0  0  0  0  0  0  0  0  0  0  0
  101.0324   16.3604   33.3243 C   0  0  0  0  0  0  0  0  0  0  0  0
  104.2364   23.4520   32.8936 H   0  0  0  0  0  0  0  0  0  0  0  0
  102.4935   20.8712   37.2265 H   0  0  0  0  0  0  0  0  0  0  0  0
  105.9634   24.4901   36.6192 H   0  0  0  0  0  0  0  0  0  0  0  0
  102.3423   21.5237   33.1126 H   0  0  0  0  0  0  0  0  0  0  0  0
  102.1121   18.7129   33.5428 H   0  0  0  0  0  0  0  0  0  0  0  0
   99.7163   18.2729   31.9009 H   0  0  0  0  0  0  0  0  0  0  0  0
   98.7586   18.9382   33.2127 H   0  0  0  0  0  0  0  0  0  0  0  0
   97.4894   17.2756   31.9360 H   0  0  0  0  0  0  0  0  0  0  0  0
   97.7635   16.7632   33.6072 H   0  0  0  0  0  0  0  0  0  0  0  0
   97.3996   14.4348   33.2017 H   0  0  0  0  0  0  0  0  0  0  0  0
   98.1841   13.6095   31.8764 H   0  0  0  0  0  0  0  0  0  0  0  0
   96.9584   14.8123   31.5537 H   0  0  0  0  0  0  0  0  0  0  0  0
  100.0993   16.4979   30.6372 H   0  0  0  0  0  0  0  0  0  0  0  0
   98.5237   16.0074   30.0629 H   0  0  0  0  0  0  0  0  0  0  0  0
   99.7494   14.8046   30.3855 H   0  0  0  0  0  0  0  0  0  0  0  0
  100.5050   14.3783   32.7092 H   0  0  0  0  0  0  0  0  0  0  0  0
   99.5676   15.0132   34.0734 H   0  0  0  0  0  0  0  0  0  0  0  0
   99.8874   17.4054   34.8034 H   0  0  0  0  0  0  0  0  0  0  0  0
  101.5046   16.5818   32.3900 H   0  0  0  0  0  0  0  0  0  0  0  0
  101.7641   16.0413   34.0368 H   0  0  0  0  0  0  0  0  0  0  0  0
  1  8  2  0  0  0  0
  2  3  2  0  0  0  0
  2  1  1  0  0  0  0
  2 23  1  0  0  0  0
  3  6  1  0  0  0  0
  4  5  2  0  0  0  0
  5 24  1  0  0  0  0
  6  5  1  0  0  0  0
  6  7  2  0  0  0  0
  7 10  1  0  0  0  0
  8  7  1  0  0  0  0
  8 25  1  0  0  0  0
  9  1  1  0  0  0  0
 11  3  1  0  0  0  0
 11  4  1  0  0  0  0
 11 26  1  0  0  0  0
 12  4  1  0  0  0  0
 12 14  2  0  0  0  0
 13 12  1  0  0  0  0
 13 27  1  0  0  0  0
 15 21  1  0  0  0  0
 15 28  1  0  0  0  0
 15 29  1  0  0  0  0
 16 15  1  0  0  0  0
 16 17  1  0  0  0  0
 16 30  1  0  0  0  0
 16 31  1  0  0  0  0
 17 20  1  0  0  0  0
 18 17  1  0  0  0  0
 18 32  1  0  0  0  0
 18 33  1  0  0  0  0
 18 34  1  0  0  0  0
 19 17  1  0  0  0  0
 19 35  1  0  0  0  0
 19 36  1  0  0  0  0
 19 37  1  0  0  0  0
 20 22  1  0  0  0  0
 20 38  1  0  0  0  0
 20 39  1  0  0  0  0
 21 13  1  0  0  0  0
 21 22  1  0  0  0  0
 21 40  1  0  0  0  0
 22 41  1  0  0  0  0
 22 42  1  0  0  0  0
M  END
$$$$
