# Supplementary material for: Combined computational and classical medicinal chemistry procedure to disclose novel pyrrole-based compounds as potential antituberculosis agents
Source: J Comput Aided Mol Des. 2026 Apr 6;40(1):92. doi: 10.1007/s10822-026-00794-6 (PMC13053371; doi:10.1007/s10822-026-00794-6)
Supplement: Supplementary file 4 — Supplementary Material 4 [file 10822_2026_794_MOESM4_ESM.zip › Dataset.M_COMBINE_4/mols/TrainingSet/7C2N_A_AFG0.1008.A_min_key_minimized_in_6AJI_A_AAY6.1001.A_min_lock_with_Smina.sdf]

smina_minimized_key
 OpenBabel10172509493D

 49 53  0  0  0  0  0  0  0  0999 V2000
  101.0178   19.1995   33.4147 C   0  0  0  0  0  0  0  0  0  0  0  0
   97.9548   16.7353   32.5775 C   0  0  0  0  0  0  0  0  0  0  0  0
   97.8086   15.2130   32.9103 C   0  0  0  0  0  0  0  0  0  0  0  0
   99.1380   14.5994   33.2924 C   0  0  0  0  0  0  0  0  0  0  0  0
  101.0890   13.1503   33.8344 C   0  0  0  0  0  0  0  0  0  0  0  0
  100.1886   15.3970   33.6347 C   0  0  0  0  0  0  0  0  0  0  0  0
  100.1007   16.8914   33.6539 C   0  0  0  0  0  0  0  0  0  0  0  0
  100.0620   17.1322   35.0878 C   0  0  0  0  0  0  0  0  0  0  0  0
  100.0199   18.6096   35.4852 C   0  0  0  0  0  0  0  0  0  0  0  0
  101.0876   17.7286   32.9994 C   0  0  0  0  0  0  0  0  0  0  0  0
  101.4176   14.5199   33.9771 C   0  0  0  0  0  0  0  0  0  0  0  0
  101.0465   19.4050   34.8526 N   0  3  0  0  0  0  0  0  0  0  0  0
   98.7858   17.4178   33.5458 O   0  0  0  0  0  0  0  0  0  0  0  0
   99.5790   13.0284   33.3774 S   0  0  0  0  0  0  0  0  0  0  0  0
  100.7706   20.5562   35.0378 C   0  0  0  0  0  0  0  0  0  0  0  0
  103.9484   23.2426   36.3045 C   0  0  0  0  0  0  0  0  0  0  0  0
  105.6603   24.4318   34.4436 C   0  0  0  0  0  0  0  0  0  0  0  0
  103.0110   22.7038   37.2398 C   0  0  0  0  0  0  0  0  0  0  0  0
  101.9116   21.4889   35.4601 C   0  0  0  0  0  0  0  0  0  0  0  0
  102.8210   22.0192   34.5474 C   0  0  0  0  0  0  0  0  0  0  0  0
  103.8543   22.9110   34.9913 C   0  0  0  0  0  0  0  0  0  0  0  0
  105.9597   24.4763   35.9458 C   0  0  0  0  0  0  0  0  0  0  0  0
  102.0098   21.8434   36.8062 C   0  0  0  0  0  0  0  0  0  0  0  0
  104.9370   24.1032   36.8099 O   0  0  0  0  0  0  0  0  0  0  0  0
  104.7624   23.4216   34.0081 O   0  0  0  0  0  0  0  0  0  0  0  0
  101.8528   19.7116   32.9840 H   0  0  0  0  0  0  0  0  0  0  0  0
  100.0802   19.5779   33.0646 H   0  0  0  0  0  0  0  0  0  0  0  0
   98.3965   16.8374   31.6083 H   0  0  0  0  0  0  0  0  0  0  0  0
   96.9807   17.1773   32.6037 H   0  0  0  0  0  0  0  0  0  0  0  0
   97.1257   15.0994   33.7262 H   0  0  0  0  0  0  0  0  0  0  0  0
   97.4456   14.7116   32.0375 H   0  0  0  0  0  0  0  0  0  0  0  0
  101.7305   12.3593   34.0014 H   0  0  0  0  0  0  0  0  0  0  0  0
  100.9357   16.6943   35.5234 H   0  0  0  0  0  0  0  0  0  0  0  0
   99.1519   16.6965   35.4438 H   0  0  0  0  0  0  0  0  0  0  0  0
  100.1430   18.6788   36.5458 H   0  0  0  0  0  0  0  0  0  0  0  0
   99.0766   18.9965   35.1605 H   0  0  0  0  0  0  0  0  0  0  0  0
  100.9343   17.6683   31.9422 H   0  0  0  0  0  0  0  0  0  0  0  0
  102.0503   17.3657   33.2932 H   0  0  0  0  0  0  0  0  0  0  0  0
  102.3402   14.8805   34.2666 H   0  0  0  0  0  0  0  0  0  0  0  0
  101.9591   19.1497   35.2300 H   0  0  0  0  0  0  0  0  0  0  0  0
  100.3610   20.9400   34.1268 H   0  0  0  0  0  0  0  0  0  0  0  0
  100.0971   20.5490   35.8692 H   0  0  0  0  0  0  0  0  0  0  0  0
  106.5881   24.2856   33.9310 H   0  0  0  0  0  0  0  0  0  0  0  0
  105.1734   25.3588   34.2234 H   0  0  0  0  0  0  0  0  0  0  0  0
  103.0780   22.9543   38.2387 H   0  0  0  0  0  0  0  0  0  0  0  0
  102.7514   21.7698   33.5484 H   0  0  0  0  0  0  0  0  0  0  0  0
  106.2358   25.4810   36.1891 H   0  0  0  0  0  0  0  0  0  0  0  0
  106.7267   23.7454   36.0953 H   0  0  0  0  0  0  0  0  0  0  0  0
  101.3327   21.4631   37.4858 H   0  0  0  0  0  0  0  0  0  0  0  0
  1 12  1  0  0  0  0
  1 26  1  0  0  0  0
  1 27  1  0  0  0  0
  2 13  1  0  0  0  0
  2 28  1  0  0  0  0
  2 29  1  0  0  0  0
  3  4  1  0  0  0  0
  3  2  1  0  0  0  0
  3 30  1  0  0  0  0
  3 31  1  0  0  0  0
  4  6  2  0  0  0  0
  5 11  2  0  0  0  0
  5 32  1  0  0  0  0
  7  6  1  0  0  0  0
  7  8  1  0  0  0  0
  7 10  1  0  0  0  0
  8  9  1  0  0  0  0
  8 33  1  0  0  0  0
  8 34  1  0  0  0  0
  9 12  1  0  0  0  0
  9 35  1  0  0  0  0
  9 36  1  0  0  0  0
 10  1  1  0  0  0  0
 10 37  1  0  0  0  0
 10 38  1  0  0  0  0
 11  6  1  0  0  0  0
 11 39  1  0  0  0  0
 12 15  1  0  0  0  0
 12 40  1  0  0  0  0
 13  7  1  0  0  0  0
 14  5  1  0  0  0  0
 14  4  1  0  0  0  0
 15 19  1  0  0  0  0
 15 41  1  0  0  0  0
 15 42  1  0  0  0  0
 16 24  1  0  0  0  0
 17 22  1  0  0  0  0
 17 43  1  0  0  0  0
 17 44  1  0  0  0  0
 18 16  2  0  0  0  0
 18 45  1  0  0  0  0
 19 23  2  0  0  0  0
 19 20  1  0  0  0  0
 20 21  2  0  0  0  0
 20 46  1  0  0  0  0
 21 16  1  0  0  0  0
 21 25  1  0  0  0  0
 22 47  1  0  0  0  0
 22 48  1  0  0  0  0
 23 18  1  0  0  0  0
 23 49  1  0  0  0  0
 24 22  1  0  0  0  0
 25 17  1  0  0  0  0
M  CHG  1  12   1
M  END
$$$$
