# Supplementary material for: Combined computational and classical medicinal chemistry procedure to disclose novel pyrrole-based compounds as potential antituberculosis agents
Source: J Comput Aided Mol Des. 2026 Apr 6;40(1):92. doi: 10.1007/s10822-026-00794-6 (PMC13053371; doi:10.1007/s10822-026-00794-6)
Supplement: Supplementary file 4 — Supplementary Material 4 [file 10822_2026_794_MOESM4_ESM.zip › Dataset.M_COMBINE_4/mols/TrainingSet/7WNX_A_A1I2.1101.A_min_key_minimized_in_6AJI_A_AAY6.1001.A_min_lock_with_Smina.sdf]

smina_minimized_key
 OpenBabel10172509493D

 69 74  0  0  0  0  0  0  0  0999 V2000
  101.3737   20.0614   34.7592 C   0  0  0  0  0  0  0  0  0  0  0  0
  101.9197   21.4293   36.3940 C   0  0  0  0  0  0  0  0  0  0  0  0
  102.3580   20.9530   35.1645 C   0  0  0  0  0  0  0  0  0  0  0  0
  103.6111   21.3565   34.4450 C   0  0  0  0  0  0  0  0  0  0  0  0
  100.3900   20.0517   35.6809 N   0  0  0  0  0  0  0  0  0  0  0  0
  100.7137   20.8806   36.6535 N   0  0  0  0  0  0  0  0  0  0  0  0
   99.8841   21.0472   37.8074 C   0  0  0  0  0  0  0  0  0  0  0  0
   98.5825   21.5468   37.6633 C   0  0  0  0  0  0  0  0  0  0  0  0
   97.7619   21.7065   38.7841 C   0  0  0  0  0  0  0  0  0  0  0  0
   98.2221   21.3314   40.0460 C   0  0  0  0  0  0  0  0  0  0  0  0
   99.5058   20.8084   40.1876 C   0  0  0  0  0  0  0  0  0  0  0  0
  100.3471   20.6784   39.0782 C   0  0  0  0  0  0  0  0  0  0  0  0
   98.1231   21.9095   36.4403 F   0  0  0  0  0  0  0  0  0  0  0  0
   97.4249   21.4729   41.1327 F   0  0  0  0  0  0  0  0  0  0  0  0
  102.6094   22.4164   37.2452 C   0  0  0  0  0  0  0  0  0  0  0  0
  101.9511   23.5906   37.6291 C   0  0  0  0  0  0  0  0  0  0  0  0
  102.6124   24.5522   38.3999 C   0  0  0  0  0  0  0  0  0  0  0  0
  103.9258   24.3248   38.8240 C   0  0  0  0  0  0  0  0  0  0  0  0
  104.5792   23.1417   38.4632 C   0  0  0  0  0  0  0  0  0  0  0  0
  103.9284   22.1986   37.6623 C   0  0  0  0  0  0  0  0  0  0  0  0
  104.7521   25.5220   39.8034 Cl  0  0  0  0  0  0  0  0  0  0  0  0
  101.3245   19.1869   33.5691 C   0  0  0  0  0  0  0  0  0  0  0  0
  100.4147   18.1810   33.5610 N   0  0  0  0  0  0  0  0  0  0  0  0
  102.1125   19.3207   32.6460 O   0  0  0  0  0  0  0  0  0  0  0  0
  100.3426   17.1677   32.5306 C   0  0  0  0  0  0  0  0  0  0  0  0
   99.1705   16.1971   32.8303 C   0  0  0  0  0  0  0  0  0  0  0  0
   99.5547   14.7929   32.6596 N   0  3  0  0  0  0  0  0  0  0  0  0
   99.5931   14.3705   31.2501 C   0  0  0  0  0  0  0  0  0  0  0  0
  100.4691   13.1017   31.0920 C   0  0  0  0  0  0  0  0  0  0  0  0
   99.8275   11.8938   31.8160 C   0  0  0  0  0  0  0  0  0  0  0  0
   98.1682   14.0676   30.6704 C   0  0  0  0  0  0  0  0  0  0  0  0
   97.5162   12.8392   31.3694 C   0  0  0  0  0  0  0  0  0  0  0  0
   98.4349   11.6090   31.2100 C   0  0  0  0  0  0  0  0  0  0  0  0
   98.5947   11.2995   29.7129 C   0  0  0  0  0  0  0  0  0  0  0  0
   99.2255   12.5013   29.0067 C   0  0  0  0  0  0  0  0  0  0  0  0
  100.6138   12.7863   29.5938 C   0  0  0  0  0  0  0  0  0  0  0  0
   98.3168   13.7445   29.1703 C   0  0  0  0  0  0  0  0  0  0  0  0
  104.1506   22.0649   35.0382 H   0  0  0  0  0  0  0  0  0  0  0  0
  103.3558   21.7994   33.5050 H   0  0  0  0  0  0  0  0  0  0  0  0
  104.2206   20.4930   34.2786 H   0  0  0  0  0  0  0  0  0  0  0  0
   96.8148   22.1023   38.6774 H   0  0  0  0  0  0  0  0  0  0  0  0
   99.8386   20.5145   41.1192 H   0  0  0  0  0  0  0  0  0  0  0  0
  101.3050   20.3124   39.1945 H   0  0  0  0  0  0  0  0  0  0  0  0
  100.9724   23.7476   37.3418 H   0  0  0  0  0  0  0  0  0  0  0  0
  102.1317   25.4289   38.6556 H   0  0  0  0  0  0  0  0  0  0  0  0
  105.5425   22.9649   38.7885 H   0  0  0  0  0  0  0  0  0  0  0  0
  104.4220   21.3383   37.3773 H   0  0  0  0  0  0  0  0  0  0  0  0
   99.7652   18.1378   34.2996 H   0  0  0  0  0  0  0  0  0  0  0  0
  100.1823   17.6362   31.5821 H   0  0  0  0  0  0  0  0  0  0  0  0
  101.2604   16.6181   32.5104 H   0  0  0  0  0  0  0  0  0  0  0  0
   98.3628   16.4165   32.1637 H   0  0  0  0  0  0  0  0  0  0  0  0
   98.8826   16.3363   33.8514 H   0  0  0  0  0  0  0  0  0  0  0  0
   98.8802   14.2096   33.1548 H   0  0  0  0  0  0  0  0  0  0  0  0
  100.4980   14.6887   33.0335 H   0  0  0  0  0  0  0  0  0  0  0  0
  100.0105   15.1889   30.7016 H   0  0  0  0  0  0  0  0  0  0  0  0
  101.4284   13.2826   31.5300 H   0  0  0  0  0  0  0  0  0  0  0  0
   99.7243   12.1162   32.8575 H   0  0  0  0  0  0  0  0  0  0  0  0
  100.4516   11.0332   31.6946 H   0  0  0  0  0  0  0  0  0  0  0  0
   97.5460   14.9225   30.8340 H   0  0  0  0  0  0  0  0  0  0  0  0
   96.5666   12.6358   30.9203 H   0  0  0  0  0  0  0  0  0  0  0  0
   97.3808   13.0509   32.4095 H   0  0  0  0  0  0  0  0  0  0  0  0
   97.9973   10.7767   31.7207 H   0  0  0  0  0  0  0  0  0  0  0  0
   97.6343   11.0989   29.2859 H   0  0  0  0  0  0  0  0  0  0  0  0
   99.2255   10.4438   29.5915 H   0  0  0  0  0  0  0  0  0  0  0  0
   99.3287   12.2786   27.9652 H   0  0  0  0  0  0  0  0  0  0  0  0
  101.2400   11.9280   29.4668 H   0  0  0  0  0  0  0  0  0  0  0  0
  101.0549   13.6207   29.0898 H   0  0  0  0  0  0  0  0  0  0  0  0
   98.7574   14.5791   28.6661 H   0  0  0  0  0  0  0  0  0  0  0  0
   97.3542   13.5452   28.7476 H   0  0  0  0  0  0  0  0  0  0  0  0
  1 22  1  0  0  0  0
  2  6  1  0  0  0  0
  2  3  2  0  0  0  0
  3  1  1  0  0  0  0
  4  3  1  0  0  0  0
  4 38  1  0  0  0  0
  4 39  1  0  0  0  0
  4 40  1  0  0  0  0
  5  1  2  0  0  0  0
  6  5  1  0  0  0  0
  7  6  1  0  0  0  0
  8  7  2  0  0  0  0
  8 13  1  0  0  0  0
  9  8  1  0  0  0  0
  9 41  1  0  0  0  0
 10 11  1  0  0  0  0
 10  9  2  0  0  0  0
 11 12  2  0  0  0  0
 11 42  1  0  0  0  0
 12  7  1  0  0  0  0
 12 43  1  0  0  0  0
 14 10  1  0  0  0  0
 15  2  1  0  0  0  0
 16 15  2  0  0  0  0
 16 44  1  0  0  0  0
 17 16  1  0  0  0  0
 17 45  1  0  0  0  0
 18 17  2  0  0  0  0
 18 19  1  0  0  0  0
 19 20  2  0  0  0  0
 19 46  1  0  0  0  0
 20 15  1  0  0  0  0
 20 47  1  0  0  0  0
 21 18  1  0  0  0  0
 22 24  2  0  0  0  0
 22 23  1  0  0  0  0
 23 25  1  0  0  0  0
 23 48  1  0  0  0  0
 25 26  1  0  0  0  0
 25 49  1  0  0  0  0
 25 50  1  0  0  0  0
 26 27  1  0  0  0  0
 26 51  1  0  0  0  0
 26 52  1  0  0  0  0
 27 28  1  0  0  0  0
 27 53  1  0  0  0  0
 27 54  1  0  0  0  0
 28 31  1  0  0  0  0
 28 55  1  0  0  0  0
 29 28  1  0  0  0  0
 29 30  1  0  0  0  0
 29 36  1  0  0  0  0
 29 56  1  0  0  0  0
 30 33  1  0  0  0  0
 30 57  1  0  0  0  0
 30 58  1  0  0  0  0
 31 32  1  0  0  0  0
 31 37  1  0  0  0  0
 31 59  1  0  0  0  0
 32 33  1  0  0  0  0
 32 60  1  0  0  0  0
 32 61  1  0  0  0  0
 33 34  1  0  0  0  0
 33 62  1  0  0  0  0
 34 63  1  0  0  0  0
 34 64  1  0  0  0  0
 35 34  1  0  0  0  0
 35 65  1  0  0  0  0
 36 35  1  0  0  0  0
 36 66  1  0  0  0  0
 36 67  1  0  0  0  0
 37 35  1  0  0  0  0
 37 68  1  0  0  0  0
 37 69  1  0  0  0  0
M  CHG  1  27   1
M  END
$$$$
