# Supplementary material for: Combined computational and classical medicinal chemistry procedure to disclose novel pyrrole-based compounds as potential antituberculosis agents
Source: J Comput Aided Mol Des. 2026 Apr 6;40(1):92. doi: 10.1007/s10822-026-00794-6 (PMC13053371; doi:10.1007/s10822-026-00794-6)
Supplement: Supplementary file 4 — Supplementary Material 4 [file 10822_2026_794_MOESM4_ESM.zip › Dataset.M_COMBINE_4/mol_target_association.txt]

6AJI_A_AAY6.1001.A_min_key_minimized_in_6AJI_A_AAY6.1001.A_min_lock_with_Smina 6AJI_A_AAY6.1001.A_min_lock_minimized_with_6AJI_A_AAY6.1001.A_min_key_with_Smina
6AJG_A_A3RX.1001.A_min_key_minimized_in_6AJI_A_AAY6.1001.A_min_lock_with_Smina 6AJI_A_AAY6.1001.A_min_lock_minimized_with_6AJG_A_A3RX.1001.A_min_key_with_Smina
6AJJ_A_AJ9E.1008.A_min_key_minimized_in_6AJI_A_AAY6.1001.A_min_lock_with_Smina 6AJI_A_AAY6.1001.A_min_lock_minimized_with_6AJJ_A_AJ9E.1008.A_min_key_with_Smina
7C2N_A_AFG0.1008.A_min_key_minimized_in_6AJI_A_AAY6.1001.A_min_lock_with_Smina 6AJI_A_AAY6.1001.A_min_lock_minimized_with_7C2N_A_AFG0.1008.A_min_key_with_Smina
6AJH_A_A9ZF.1001.A_min_key_minimized_in_6AJI_A_AAY6.1001.A_min_lock_with_Smina 6AJI_A_AAY6.1001.A_min_lock_minimized_with_6AJH_A_A9ZF.1001.A_min_key_with_Smina
7C2M_A_AFFU.1001.A_min_key_minimized_in_6AJI_A_AAY6.1001.A_min_lock_with_Smina 6AJI_A_AAY6.1001.A_min_lock_minimized_with_7C2M_A_AFFU.1001.A_min_key_with_Smina
7WNX_A_A1I2.1101.A_min_key_minimized_in_6AJI_A_AAY6.1001.A_min_lock_with_Smina 6AJI_A_AAY6.1001.A_min_lock_minimized_with_7WNX_A_A1I2.1101.A_min_key_with_Smina
MC3536.0 6AJI_A_AAY6.1001.A_min_lock_minimized_with_6AJI_A_AAY6.1001.A_min_key_with_Smina
MC3535.0 6AJI_A_AAY6.1001.A_min_lock_minimized_with_6AJI_A_AAY6.1001.A_min_key_with_Smina
MC3533.0 6AJI_A_AAY6.1001.A_min_lock_minimized_with_6AJI_A_AAY6.1001.A_min_key_with_Smina
MC3529.0 6AJI_A_AAY6.1001.A_min_lock_minimized_with_6AJI_A_AAY6.1001.A_min_key_with_Smina
MC3528.0 6AJI_A_AAY6.1001.A_min_lock_minimized_with_6AJI_A_AAY6.1001.A_min_key_with_Smina
MC3526.0 6AJI_A_AAY6.1001.A_min_lock_minimized_with_6AJI_A_AAY6.1001.A_min_key_with_Smina
MC3525.0 6AJI_A_AAY6.1001.A_min_lock_minimized_with_6AJI_A_AAY6.1001.A_min_key_with_Smina
MC3515.0 6AJI_A_AAY6.1001.A_min_lock_minimized_with_6AJI_A_AAY6.1001.A_min_key_with_Smina
MC3512.0 6AJI_A_AAY6.1001.A_min_lock_minimized_with_6AJI_A_AAY6.1001.A_min_key_with_Smina
MC3511.0 6AJI_A_AAY6.1001.A_min_lock_minimized_with_6AJI_A_AAY6.1001.A_min_key_with_Smina
MC3505.0 6AJI_A_AAY6.1001.A_min_lock_minimized_with_6AJI_A_AAY6.1001.A_min_key_with_Smina
MC3504.0 6AJI_A_AAY6.1001.A_min_lock_minimized_with_6AJI_A_AAY6.1001.A_min_key_with_Smina
MC3494.0 6AJI_A_AAY6.1001.A_min_lock_minimized_with_6AJI_A_AAY6.1001.A_min_key_with_Smina
MC3492.0 6AJI_A_AAY6.1001.A_min_lock_minimized_with_6AJI_A_AAY6.1001.A_min_key_with_Smina
MC3491.0 6AJI_A_AAY6.1001.A_min_lock_minimized_with_6AJI_A_AAY6.1001.A_min_key_with_Smina
MC3270.0 6AJI_A_AAY6.1001.A_min_lock_minimized_with_6AJI_A_AAY6.1001.A_min_key_with_Smina
MC3233.0 6AJI_A_AAY6.1001.A_min_lock_minimized_with_6AJI_A_AAY6.1001.A_min_key_with_Smina
MC3227.0 6AJI_A_AAY6.1001.A_min_lock_minimized_with_6AJI_A_AAY6.1001.A_min_key_with_Smina
MC3203.0 6AJI_A_AAY6.1001.A_min_lock_minimized_with_6AJI_A_AAY6.1001.A_min_key_with_Smina
MC3172.0 6AJI_A_AAY6.1001.A_min_lock_minimized_with_6AJI_A_AAY6.1001.A_min_key_with_Smina
