# Supplementary material for: Combined computational and classical medicinal chemistry procedure to disclose novel pyrrole-based compounds as potential antituberculosis agents
Source: J Comput Aided Mol Des. 2026 Apr 6;40(1):92. doi: 10.1007/s10822-026-00794-6 (PMC13053371; doi:10.1007/s10822-026-00794-6)
Supplement: Supplementary file 4 — Supplementary Material 4 [file 10822_2026_794_MOESM4_ESM.zip › Dataset.M_COMBINE_4/targets/6AJI_A_AAY6.1001.A_min_lock_minimized_with_6AJG_A_A3RX.1001.A_min_key_with_Smina.pdb]

COMPND    ***** 
AUTHOR    GENERATED BY OPEN BABEL 2.4.1
ATOM      1  N   SER A   1     118.058   7.824  22.489  1.00  0.00           N1+
ATOM      2  CA  SER A   1     116.761   8.222  23.018  1.00  0.00           C  
ATOM      3  C   SER A   1     115.749   7.056  23.016  1.00  0.00           C  
ATOM      4  O   SER A   1     114.596   7.235  23.414  1.00  0.00           O  
ATOM      5  CB  SER A   1     116.227   9.407  22.211  1.00  0.00           C  
ATOM      6  OG  SER A   1     114.960   9.820  22.681  1.00  0.00           O  
ATOM      7  H1  SER A   1     118.684   7.958  23.107  1.00  0.00           H  
ATOM      8  H2  SER A   1     118.037   6.963  22.269  1.00  0.00           H  
ATOM      9  H3  SER A   1     118.246   8.310  21.768  1.00  0.00           H  
ATOM     10  HA  SER A   1     116.879   8.485  23.944  1.00  0.00           H  
ATOM     11  HB2 SER A   1     116.852  10.147  22.267  1.00  0.00           H  
ATOM     12  HB3 SER A   1     116.162   9.161  21.275  1.00  0.00           H  
ATOM     13  HG  SER A   1     114.570   9.170  23.043  1.00  0.00           H  
ATOM     14  N   ASN A   2     116.186   5.858  22.576  1.00  0.00           N  
ATOM     15  CA  ASN A   2     115.266   4.738  22.390  1.00  0.00           C  
ATOM     16  C   ASN A   2     115.802   3.364  22.801  1.00  0.00           C  
ATOM     17  O   ASN A   2     115.050   2.389  22.710  1.00  0.00           O  
ATOM     18  CB  ASN A   2     114.805   4.669  20.919  1.00  0.00           C  
ATOM     19  CG  ASN A   2     114.667   6.044  20.288  1.00  0.00           C  
ATOM     20  OD1 ASN A   2     115.632   6.585  19.749  1.00  0.00           O  
ATOM     21  ND2 ASN A   2     113.471   6.625  20.377  1.00  0.00           N  
ATOM     22  H   ASN A   2     117.005   5.684  22.383  1.00  0.00           H  
ATOM     23  HA  ASN A   2     114.529   4.927  22.992  1.00  0.00           H  
ATOM     24  HB2 ASN A   2     115.441   4.145  20.408  1.00  0.00           H  
ATOM     25  HB3 ASN A   2     113.954   4.208  20.870  1.00  0.00           H  
ATOM     26  N   ALA A   3     117.058   3.244  23.247  1.00  0.00           N  
ATOM     27  CA  ALA A   3     117.618   1.965  23.684  1.00  0.00           C  
ATOM     28  C   ALA A   3     117.999   1.931  25.155  1.00  0.00           C  
ATOM     29  O   ALA A   3     117.932   0.868  25.773  1.00  0.00           O  
ATOM     30  CB  ALA A   3     118.859   1.596  22.850  1.00  0.00           C  
ATOM     31  H   ALA A   3     117.607   3.903  23.304  1.00  0.00           H  
ATOM     32  HA  ALA A   3     116.907   1.319  23.549  1.00  0.00           H  
ATOM     33  HB1 ALA A   3     119.213   0.746  23.155  1.00  0.00           H  
ATOM     34  HB2 ALA A   3     118.612   1.525  21.915  1.00  0.00           H  
ATOM     35  HB3 ALA A   3     119.535   2.284  22.954  1.00  0.00           H  
ATOM     36  N   MET A   4     118.419   3.061  25.719  1.00  0.00           N  
ATOM     37  CA  MET A   4     118.607   3.196  27.159  1.00  0.00           C  
ATOM     38  C   MET A   4     117.355   2.816  27.934  1.00  0.00           C  
ATOM     39  O   MET A   4     117.451   2.219  29.013  1.00  0.00           O  
ATOM     40  CB  MET A   4     119.007   4.634  27.493  1.00  0.00           C  
ATOM     41  CG  MET A   4     117.912   5.655  27.228  1.00  0.00           C  
ATOM     42  SD  MET A   4     117.155   5.412  25.616  1.00  0.00           S  
ATOM     43  CE  MET A   4     118.600   5.801  24.619  1.00  0.00           C  
ATOM     44  H   MET A   4     118.604   3.773  25.274  1.00  0.00           H  
ATOM     45  HA  MET A   4     119.313   2.587  27.425  1.00  0.00           H  
ATOM     46  HB2 MET A   4     119.261   4.681  28.429  1.00  0.00           H  
ATOM     47  HB3 MET A   4     119.790   4.872  26.974  1.00  0.00           H  
ATOM     48  HG2 MET A   4     117.233   5.589  27.917  1.00  0.00           H  
ATOM     49  HG3 MET A   4     118.283   6.550  27.280  1.00  0.00           H  
ATOM     50  HE1 MET A   4     118.376   5.720  23.678  1.00  0.00           H  
ATOM     51  HE2 MET A   4     118.889   6.708  24.805  1.00  0.00           H  
ATOM     52  HE3 MET A   4     119.318   5.184  24.833  1.00  0.00           H  
ATOM     53  N   PHE A   5     116.176   3.179  27.420  1.00  0.00           N  
ATOM     54  CA  PHE A   5     114.945   2.812  28.100  1.00  0.00           C  
ATOM     55  C   PHE A   5     114.725   1.305  28.037  1.00  0.00           C  
ATOM     56  O   PHE A   5     114.266   0.696  29.012  1.00  0.00           O  
ATOM     57  CB  PHE A   5     113.773   3.566  27.486  1.00  0.00           C  
ATOM     58  CG  PHE A   5     113.761   5.030  27.806  1.00  0.00           C  
ATOM     59  CD1 PHE A   5     113.567   5.469  29.108  1.00  0.00           C  
ATOM     60  CD2 PHE A   5     113.936   5.968  26.800  1.00  0.00           C  
ATOM     61  CE1 PHE A   5     113.550   6.823  29.407  1.00  0.00           C  
ATOM     62  CE2 PHE A   5     113.925   7.319  27.089  1.00  0.00           C  
ATOM     63  CZ  PHE A   5     113.729   7.750  28.396  1.00  0.00           C  
ATOM     64  H   PHE A   5     116.073   3.629  26.694  1.00  0.00           H  
ATOM     65  HA  PHE A   5     115.014   3.058  29.036  1.00  0.00           H  
ATOM     66  HB2 PHE A   5     113.796   3.454  26.523  1.00  0.00           H  
ATOM     67  HB3 PHE A   5     112.945   3.169  27.798  1.00  0.00           H  
ATOM     68  N   ALA A   6     115.062   0.687  26.899  1.00  0.00           N  
ATOM     69  CA  ALA A   6     115.128  -0.768  26.830  1.00  0.00           C  
ATOM     70  C   ALA A   6     116.185  -1.310  27.782  1.00  0.00           C  
ATOM     71  O   ALA A   6     115.965  -2.319  28.462  1.00  0.00           O  
ATOM     72  CB  ALA A   6     115.417  -1.214  25.398  1.00  0.00           C  
ATOM     73  H   ALA A   6     115.253   1.093  26.166  1.00  0.00           H  
ATOM     74  HA  ALA A   6     114.268  -1.127  27.101  1.00  0.00           H  
ATOM     75  HB1 ALA A   6     115.110  -2.125  25.274  1.00  0.00           H  
ATOM     76  HB2 ALA A   6     114.954  -0.630  24.777  1.00  0.00           H  
ATOM     77  HB3 ALA A   6     116.372  -1.170  25.232  1.00  0.00           H  
ATOM     78  N   TRP A   7     117.345  -0.654  27.837  1.00  0.00           N  
ATOM     79  CA  TRP A   7     118.358  -1.017  28.820  1.00  0.00           C  
ATOM     80  C   TRP A   7     117.767  -0.985  30.223  1.00  0.00           C  
ATOM     81  O   TRP A   7     117.789  -1.984  30.950  1.00  0.00           O  
ATOM     82  CB  TRP A   7     119.567  -0.069  28.727  1.00  0.00           C  
ATOM     83  CG  TRP A   7     120.176   0.230  30.084  1.00  0.00           C  
ATOM     84  CD1 TRP A   7     120.023   1.373  30.832  1.00  0.00           C  
ATOM     85  CD2 TRP A   7     121.001  -0.644  30.861  1.00  0.00           C  
ATOM     86  NE1 TRP A   7     120.710   1.261  32.020  1.00  0.00           N  
ATOM     87  CE2 TRP A   7     121.316   0.032  32.063  1.00  0.00           C  
ATOM     88  CE3 TRP A   7     121.503  -1.932  30.660  1.00  0.00           C  
ATOM     89  CZ2 TRP A   7     122.109  -0.538  33.051  1.00  0.00           C  
ATOM     90  CZ3 TRP A   7     122.294  -2.495  31.641  1.00  0.00           C  
ATOM     91  H   TRP A   7     117.561  -0.003  27.319  1.00  0.00           H  
ATOM     92  HA  TRP A   7     118.662  -1.918  28.631  1.00  0.00           H  
ATOM     93  HB2 TRP A   7     120.241  -0.466  28.153  1.00  0.00           H  
ATOM     94  HB3 TRP A   7     119.291   0.761  28.308  1.00  0.00           H  
ATOM     95  N   TRP A   8     117.204   0.162  30.605  1.00  0.00           N  
ATOM     96  CA  TRP A   8     116.728   0.329  31.970  1.00  0.00           C  
ATOM     97  C   TRP A   8     115.469  -0.490  32.229  1.00  0.00           C  
ATOM     98  O   TRP A   8     115.256  -0.961  33.355  1.00  0.00           O  
ATOM     99  CB  TRP A   8     116.477   1.808  32.263  1.00  0.00           C  
ATOM    100  CG  TRP A   8     115.793   1.994  33.556  1.00  0.00           C  
ATOM    101  CD1 TRP A   8     114.513   2.402  33.742  1.00  0.00           C  
ATOM    102  CD2 TRP A   8     116.332   1.737  34.863  1.00  0.00           C  
ATOM    103  NE1 TRP A   8     114.214   2.431  35.083  1.00  0.00           N  
ATOM    104  CE2 TRP A   8     115.314   2.028  35.795  1.00  0.00           C  
ATOM    105  CE3 TRP A   8     117.574   1.296  35.334  1.00  0.00           C  
ATOM    106  CZ2 TRP A   8     115.496   1.899  37.173  1.00  0.00           C  
ATOM    107  CZ3 TRP A   8     117.757   1.168  36.708  1.00  0.00           C  
ATOM    108  H   TRP A   8     117.092   0.845  30.094  1.00  0.00           H  
ATOM    109  HA  TRP A   8     117.416   0.002  32.570  1.00  0.00           H  
ATOM    110  HB2 TRP A   8     117.322   2.285  32.271  1.00  0.00           H  
ATOM    111  HB3 TRP A   8     115.940   2.193  31.554  1.00  0.00           H  
ATOM    112  N   GLY A   9     114.632  -0.681  31.206  1.00  0.00           N  
ATOM    113  CA  GLY A   9     113.468  -1.537  31.370  1.00  0.00           C  
ATOM    114  C   GLY A   9     113.827  -2.960  31.746  1.00  0.00           C  
ATOM    115  O   GLY A   9     113.096  -3.613  32.494  1.00  0.00           O  
ATOM    116  H   GLY A   9     114.722  -0.331  30.426  1.00  0.00           H  
ATOM    117  HA2 GLY A   9     112.892  -1.162  32.055  1.00  0.00           H  
ATOM    118  HA3 GLY A   9     112.959  -1.544  30.544  1.00  0.00           H  
ATOM    119  N   ARG A  10     114.957  -3.458  31.242  1.00  0.00           N  
ATOM    120  CA  ARG A  10     115.374  -4.815  31.576  1.00  0.00           C  
ATOM    121  C   ARG A  10     115.926  -4.892  32.994  1.00  0.00           C  
ATOM    122  O   ARG A  10     115.598  -5.819  33.744  1.00  0.00           O  
ATOM    123  CB  ARG A  10     116.406  -5.306  30.564  1.00  0.00           C  
ATOM    124  CG  ARG A  10     116.802  -6.758  30.728  1.00  0.00           C  
ATOM    125  CD  ARG A  10     117.910  -7.132  29.745  1.00  0.00           C  
ATOM    126  NE  ARG A  10     117.828  -6.350  28.514  1.00  0.00           N  
ATOM    127  CZ  ARG A  10     118.747  -5.470  28.124  1.00  0.00           C  
ATOM    128  H   ARG A  10     115.487  -3.033  30.714  1.00  0.00           H  
ATOM    129  HA  ARG A  10     114.596  -5.392  31.536  1.00  0.00           H  
ATOM    130  HB2 ARG A  10     116.052  -5.178  29.670  1.00  0.00           H  
ATOM    131  HB3 ARG A  10     117.201  -4.755  30.636  1.00  0.00           H  
ATOM    132  HG2 ARG A  10     117.104  -6.914  31.636  1.00  0.00           H  
ATOM    133  HG3 ARG A  10     116.031  -7.326  30.584  1.00  0.00           H  
ATOM    134  HD2 ARG A  10     118.774  -6.990  30.162  1.00  0.00           H  
ATOM    135  HD3 ARG A  10     117.849  -8.077  29.534  1.00  0.00           H  
ATOM    136  HE  ARG A  10     117.141  -6.466  28.009  1.00  0.00           H  
ATOM    137  N   THR A  11     116.747  -3.917  33.392  1.00  0.00           N  
ATOM    138  CA  THR A  11     117.467  -4.043  34.654  1.00  0.00           C  
ATOM    139  C   THR A  11     116.608  -3.679  35.855  1.00  0.00           C  
ATOM    140  O   THR A  11     116.815  -4.232  36.942  1.00  0.00           O  
ATOM    141  CB  THR A  11     118.735  -3.189  34.635  1.00  0.00           C  
ATOM    142  OG1 THR A  11     118.409  -1.834  34.961  1.00  0.00           O  
ATOM    143  CG2 THR A  11     119.378  -3.234  33.271  1.00  0.00           C  
ATOM    144  H   THR A  11     116.897  -3.191  32.954  1.00  0.00           H  
ATOM    145  HA  THR A  11     117.709  -4.978  34.746  1.00  0.00           H  
ATOM    146  N   VAL A  12     115.650  -2.764  35.692  1.00  0.00           N  
ATOM    147  CA  VAL A  12     114.719  -2.489  36.779  1.00  0.00           C  
ATOM    148  C   VAL A  12     113.938  -3.740  37.165  1.00  0.00           C  
ATOM    149  O   VAL A  12     113.440  -3.829  38.291  1.00  0.00           O  
ATOM    150  CB  VAL A  12     113.765  -1.332  36.408  1.00  0.00           C  
ATOM    151  CG1 VAL A  12     112.678  -1.807  35.457  1.00  0.00           C  
ATOM    152  CG2 VAL A  12     113.141  -0.736  37.659  1.00  0.00           C  
ATOM    153  H   VAL A  12     115.527  -2.302  34.977  1.00  0.00           H  
ATOM    154  HA  VAL A  12     115.236  -2.214  37.553  1.00  0.00           H  
ATOM    155  N   TYR A  13     113.827  -4.722  36.260  1.00  0.00           N  
ATOM    156  CA  TYR A  13     113.187  -5.987  36.606  1.00  0.00           C  
ATOM    157  C   TYR A  13     114.153  -6.934  37.311  1.00  0.00           C  
ATOM    158  O   TYR A  13     113.769  -7.615  38.269  1.00  0.00           O  
ATOM    159  CB  TYR A  13     112.621  -6.667  35.359  1.00  0.00           C  
ATOM    160  CG  TYR A  13     112.079  -8.054  35.648  1.00  0.00           C  
ATOM    161  CD1 TYR A  13     110.793  -8.225  36.165  1.00  0.00           C  
ATOM    162  CD2 TYR A  13     112.850  -9.192  35.422  1.00  0.00           C  
ATOM    163  CE1 TYR A  13     110.291  -9.485  36.445  1.00  0.00           C  
ATOM    164  CE2 TYR A  13     112.353 -10.458  35.698  1.00  0.00           C  
ATOM    165  CZ  TYR A  13     111.073 -10.597  36.208  1.00  0.00           C  
ATOM    166  OH  TYR A  13     110.569 -11.848  36.481  1.00  0.00           O  
ATOM    167  H   TYR A  13     114.114  -4.671  35.451  1.00  0.00           H  
ATOM    168  HA  TYR A  13     112.463  -5.782  37.217  1.00  0.00           H  
ATOM    169  HB2 TYR A  13     111.912  -6.118  34.988  1.00  0.00           H  
ATOM    170  HB3 TYR A  13     113.315  -6.729  34.684  1.00  0.00           H  
ATOM    171  N   GLN A  14     115.402  -7.001  36.840  1.00  0.00           N  
ATOM    172  CA  GLN A  14     116.366  -7.925  37.432  1.00  0.00           C  
ATOM    173  C   GLN A  14     116.663  -7.561  38.883  1.00  0.00           C  
ATOM    174  O   GLN A  14     116.668  -8.436  39.758  1.00  0.00           O  
ATOM    175  CB  GLN A  14     117.644  -7.950  36.592  1.00  0.00           C  
ATOM    176  CG  GLN A  14     117.362  -7.974  35.094  1.00  0.00           C  
ATOM    177  CD  GLN A  14     118.563  -8.377  34.254  1.00  0.00           C  
ATOM    178  OE1 GLN A  14     119.704  -8.028  34.570  1.00  0.00           O  
ATOM    179  NE2 GLN A  14     118.307  -9.121  33.176  1.00  0.00           N  
ATOM    180  H   GLN A  14     115.705  -6.528  36.189  1.00  0.00           H  
ATOM    181  HA  GLN A  14     115.980  -8.815  37.436  1.00  0.00           H  
ATOM    182  HB2 GLN A  14     118.181  -7.171  36.803  1.00  0.00           H  
ATOM    183  HB3 GLN A  14     118.168  -8.731  36.831  1.00  0.00           H  
ATOM    184  HG2 GLN A  14     116.633  -8.590  34.919  1.00  0.00           H  
ATOM    185  HG3 GLN A  14     117.062  -7.094  34.815  1.00  0.00           H  
ATOM    186  N   PHE A  15     116.878  -6.277  39.168  1.00  0.00           N  
ATOM    187  CA  PHE A  15     117.204  -5.804  40.509  1.00  0.00           C  
ATOM    188  C   PHE A  15     116.022  -5.089  41.161  1.00  0.00           C  
ATOM    189  O   PHE A  15     116.194  -4.128  41.912  1.00  0.00           O  
ATOM    190  CB  PHE A  15     118.430  -4.896  40.469  1.00  0.00           C  
ATOM    191  CG  PHE A  15     119.628  -5.530  39.817  1.00  0.00           C  
ATOM    192  CD1 PHE A  15     120.356  -6.511  40.478  1.00  0.00           C  
ATOM    193  CD2 PHE A  15     120.013  -5.164  38.538  1.00  0.00           C  
ATOM    194  CE1 PHE A  15     121.450  -7.101  39.883  1.00  0.00           C  
ATOM    195  CE2 PHE A  15     121.107  -5.755  37.938  1.00  0.00           C  
ATOM    196  CZ  PHE A  15     121.826  -6.721  38.611  1.00  0.00           C  
ATOM    197  H   PHE A  15     116.839  -5.651  38.579  1.00  0.00           H  
ATOM    198  HA  PHE A  15     117.407  -6.580  41.055  1.00  0.00           H  
ATOM    199  HB2 PHE A  15     118.206  -4.082  39.991  1.00  0.00           H  
ATOM    200  HB3 PHE A  15     118.663  -4.639  41.375  1.00  0.00           H  
ATOM    201  N   ARG A  16     114.807  -5.581  40.902  1.00  0.00           N  
ATOM    202  CA  ARG A  16     113.602  -4.894  41.357  1.00  0.00           C  
ATOM    203  C   ARG A  16     113.547  -4.760  42.872  1.00  0.00           C  
ATOM    204  O   ARG A  16     112.906  -3.838  43.387  1.00  0.00           O  
ATOM    205  CB  ARG A  16     112.358  -5.626  40.847  1.00  0.00           C  
ATOM    206  CG  ARG A  16     112.344  -7.114  41.161  1.00  0.00           C  
ATOM    207  CD  ARG A  16     111.257  -7.852  40.388  1.00  0.00           C  
ATOM    208  NE  ARG A  16     111.116  -9.228  40.856  1.00  0.00           N  
ATOM    209  CZ  ARG A  16     111.758 -10.267  40.338  1.00  0.00           C  
ATOM    210  H   ARG A  16     114.663  -6.308  40.465  1.00  0.00           H  
ATOM    211  HA  ARG A  16     113.625  -3.996  40.990  1.00  0.00           H  
ATOM    212  HB2 ARG A  16     111.571  -5.215  41.236  1.00  0.00           H  
ATOM    213  HB3 ARG A  16     112.295  -5.508  39.887  1.00  0.00           H  
ATOM    214  HG2 ARG A  16     113.209  -7.497  40.947  1.00  0.00           H  
ATOM    215  HG3 ARG A  16     112.205  -7.241  42.113  1.00  0.00           H  
ATOM    216  HD2 ARG A  16     110.413  -7.385  40.487  1.00  0.00           H  
ATOM    217  HD3 ARG A  16     111.472  -7.851  39.442  1.00  0.00           H  
ATOM    218  HE  ARG A  16     110.579  -9.375  41.512  1.00  0.00           H  
ATOM    219  N   TYR A  17     114.213  -5.653  43.604  1.00  0.00           N  
ATOM    220  CA  TYR A  17     114.126  -5.604  45.058  1.00  0.00           C  
ATOM    221  C   TYR A  17     115.013  -4.507  45.642  1.00  0.00           C  
ATOM    222  O   TYR A  17     114.568  -3.728  46.493  1.00  0.00           O  
ATOM    223  CB  TYR A  17     114.474  -6.969  45.647  1.00  0.00           C  
ATOM    224  CG  TYR A  17     113.465  -8.041  45.294  1.00  0.00           C  
ATOM    225  CD1 TYR A  17     112.346  -8.264  46.090  1.00  0.00           C  
ATOM    226  CD2 TYR A  17     113.625  -8.821  44.153  1.00  0.00           C  
ATOM    227  CE1 TYR A  17     111.416  -9.241  45.762  1.00  0.00           C  
ATOM    228  CE2 TYR A  17     112.701  -9.802  43.817  1.00  0.00           C  
ATOM    229  CZ  TYR A  17     111.600 -10.009  44.624  1.00  0.00           C  
ATOM    230  OH  TYR A  17     110.685 -10.983  44.284  1.00  0.00           O  
ATOM    231  H   TYR A  17     114.709  -6.279  43.286  1.00  0.00           H  
ATOM    232  HA  TYR A  17     113.212  -5.384  45.300  1.00  0.00           H  
ATOM    233  HB2 TYR A  17     115.350  -7.239  45.329  1.00  0.00           H  
ATOM    234  HB3 TYR A  17     114.534  -6.894  46.612  1.00  0.00           H  
ATOM    235  N   ILE A  18     116.269  -4.412  45.200  1.00  0.00           N  
ATOM    236  CA  ILE A  18     117.107  -3.355  45.760  1.00  0.00           C  
ATOM    237  C   ILE A  18     116.610  -1.983  45.307  1.00  0.00           C  
ATOM    238  O   ILE A  18     116.711  -1.001  46.053  1.00  0.00           O  
ATOM    239  CB  ILE A  18     118.590  -3.583  45.412  1.00  0.00           C  
ATOM    240  CG1 ILE A  18     118.858  -3.408  43.921  1.00  0.00           C  
ATOM    241  CG2 ILE A  18     119.036  -4.960  45.856  1.00  0.00           C  
ATOM    242  CD1 ILE A  18     119.374  -2.022  43.556  1.00  0.00           C  
ATOM    243  H   ILE A  18     116.638  -4.919  44.611  1.00  0.00           H  
ATOM    244  HA  ILE A  18     117.039  -3.383  46.727  1.00  0.00           H  
ATOM    245  N   VAL A  19     116.044  -1.892  44.098  1.00  0.00           N  
ATOM    246  CA  VAL A  19     115.565  -0.605  43.592  1.00  0.00           C  
ATOM    247  C   VAL A  19     114.471  -0.055  44.496  1.00  0.00           C  
ATOM    248  O   VAL A  19     114.514   1.106  44.918  1.00  0.00           O  
ATOM    249  CB  VAL A  19     115.069  -0.740  42.142  1.00  0.00           C  
ATOM    250  CG1 VAL A  19     114.199   0.465  41.767  1.00  0.00           C  
ATOM    251  CG2 VAL A  19     116.245  -0.870  41.190  1.00  0.00           C  
ATOM    252  H   VAL A  19     115.930  -2.556  43.563  1.00  0.00           H  
ATOM    253  HA  VAL A  19     116.304   0.022  43.594  1.00  0.00           H  
ATOM    254  N   ILE A  20     113.466  -0.881  44.794  1.00  0.00           N  
ATOM    255  CA  ILE A  20     112.396  -0.458  45.688  1.00  0.00           C  
ATOM    256  C   ILE A  20     112.936  -0.240  47.097  1.00  0.00           C  
ATOM    257  O   ILE A  20     112.424   0.606  47.843  1.00  0.00           O  
ATOM    258  CB  ILE A  20     111.247  -1.488  45.648  1.00  0.00           C  
ATOM    259  CG1 ILE A  20     109.963  -0.909  46.241  1.00  0.00           C  
ATOM    260  CG2 ILE A  20     111.619  -2.762  46.385  1.00  0.00           C  
ATOM    261  CD1 ILE A  20     108.777  -1.842  46.118  1.00  0.00           C  
ATOM    262  H   ILE A  20     113.388  -1.683  44.491  1.00  0.00           H  
ATOM    263  HA  ILE A  20     112.037   0.393  45.390  1.00  0.00           H  
ATOM    264  N   GLY A  21     113.996  -0.962  47.467  1.00  0.00           N  
ATOM    265  CA  GLY A  21     114.597  -0.852  48.779  1.00  0.00           C  
ATOM    266  C   GLY A  21     115.343   0.444  49.048  1.00  0.00           C  
ATOM    267  O   GLY A  21     115.205   1.010  50.129  1.00  0.00           O  
ATOM    268  H   GLY A  21     114.383  -1.532  46.952  1.00  0.00           H  
ATOM    269  HA2 GLY A  21     113.900  -0.950  49.446  1.00  0.00           H  
ATOM    270  HA3 GLY A  21     115.212  -1.592  48.899  1.00  0.00           H  
ATOM    271  N   VAL A  22     116.131   0.912  48.070  1.00  0.00           N  
ATOM    272  CA  VAL A  22     117.011   2.062  48.295  1.00  0.00           C  
ATOM    273  C   VAL A  22     116.252   3.383  48.199  1.00  0.00           C  
ATOM    274  O   VAL A  22     116.391   4.244  49.072  1.00  0.00           O  
ATOM    275  CB  VAL A  22     118.244   2.037  47.362  1.00  0.00           C  
ATOM    276  CG1 VAL A  22     118.930   0.686  47.389  1.00  0.00           C  
ATOM    277  CG2 VAL A  22     117.911   2.451  45.897  1.00  0.00           C  
ATOM    278  H   VAL A  22     116.168   0.580  47.277  1.00  0.00           H  
ATOM    279  HA  VAL A  22     117.345   1.990  49.204  1.00  0.00           H  
ATOM    280  N   MET A  23     115.450   3.558  47.163  1.00  0.00           N  
ATOM    281  CA  MET A  23     114.800   4.833  46.958  1.00  0.00           C  
ATOM    282  C   MET A  23     113.624   5.065  47.901  1.00  0.00           C  
ATOM    283  O   MET A  23     113.382   6.210  48.327  1.00  0.00           O  
ATOM    284  CB  MET A  23     114.348   5.036  45.488  1.00  0.00           C  
ATOM    285  CG  MET A  23     115.339   4.440  44.545  1.00  0.00           C  
ATOM    286  SD  MET A  23     115.665   5.365  43.038  1.00  0.00           S  
ATOM    287  CE  MET A  23     116.843   4.214  42.302  1.00  0.00           C  
ATOM    288  H   MET A  23     115.271   2.957  46.574  1.00  0.00           H  
ATOM    289  HA  MET A  23     115.477   5.496  47.165  1.00  0.00           H  
ATOM    290  HB2 MET A  23     113.479   4.627  45.353  1.00  0.00           H  
ATOM    291  HB3 MET A  23     114.248   5.983  45.304  1.00  0.00           H  
ATOM    292  HG2 MET A  23     116.178   4.324  45.018  1.00  0.00           H  
ATOM    293  HG3 MET A  23     115.029   3.555  44.297  1.00  0.00           H  
ATOM    294  HE1 MET A  23     117.141   4.560  41.447  1.00  0.00           H  
ATOM    295  HE2 MET A  23     117.606   4.108  42.892  1.00  0.00           H  
ATOM    296  HE3 MET A  23     116.415   3.353  42.171  1.00  0.00           H  
ATOM    297  N   VAL A  24     112.894   4.027  48.276  1.00  0.00           N  
ATOM    298  CA  VAL A  24     111.935   4.194  49.364  1.00  0.00           C  
ATOM    299  C   VAL A  24     112.665   4.624  50.626  1.00  0.00           C  
ATOM    300  O   VAL A  24     112.203   5.509  51.358  1.00  0.00           O  
ATOM    301  CB  VAL A  24     111.118   2.902  49.590  1.00  0.00           C  
ATOM    302  CG1 VAL A  24     110.496   2.904  50.982  1.00  0.00           C  
ATOM    303  CG2 VAL A  24     110.023   2.778  48.542  1.00  0.00           C  
ATOM    304  H   VAL A  24     112.933   3.241  47.931  1.00  0.00           H  
ATOM    305  HA  VAL A  24     111.303   4.888  49.123  1.00  0.00           H  
ATOM    306  N   ALA A  25     113.824   4.015  50.893  1.00  0.00           N  
ATOM    307  CA  ALA A  25     114.641   4.442  52.024  1.00  0.00           C  
ATOM    308  C   ALA A  25     114.967   5.925  51.932  1.00  0.00           C  
ATOM    309  O   ALA A  25     114.769   6.676  52.894  1.00  0.00           O  
ATOM    310  CB  ALA A  25     115.929   3.618  52.087  1.00  0.00           C  
ATOM    311  H   ALA A  25     114.147   3.361  50.437  1.00  0.00           H  
ATOM    312  HA  ALA A  25     114.132   4.295  52.837  1.00  0.00           H  
ATOM    313  HB1 ALA A  25     115.898   3.027  52.856  1.00  0.00           H  
ATOM    314  HB2 ALA A  25     116.016   3.090  51.278  1.00  0.00           H  
ATOM    315  HB3 ALA A  25     116.691   4.214  52.168  1.00  0.00           H  
ATOM    316  N   LEU A  26     115.454   6.374  50.769  1.00  0.00           N  
ATOM    317  CA  LEU A  26     115.900   7.757  50.674  1.00  0.00           C  
ATOM    318  C   LEU A  26     114.717   8.719  50.728  1.00  0.00           C  
ATOM    319  O   LEU A  26     114.776   9.734  51.426  1.00  0.00           O  
ATOM    320  CB  LEU A  26     116.743   7.970  49.407  1.00  0.00           C  
ATOM    321  CG  LEU A  26     116.188   8.126  47.993  1.00  0.00           C  
ATOM    322  CD1 LEU A  26     115.578   9.515  47.720  1.00  0.00           C  
ATOM    323  CD2 LEU A  26     117.297   7.834  46.993  1.00  0.00           C  
ATOM    324  H   LEU A  26     115.532   5.908  50.050  1.00  0.00           H  
ATOM    325  HA  LEU A  26     116.464   7.948  51.440  1.00  0.00           H  
ATOM    326  HB2 LEU A  26     117.273   8.764  49.572  1.00  0.00           H  
ATOM    327  HB3 LEU A  26     117.358   7.221  49.369  1.00  0.00           H  
ATOM    328  N   CYS A  27     113.617   8.408  50.025  1.00  0.00           N  
ATOM    329  CA  CYS A  27     112.459   9.297  50.069  1.00  0.00           C  
ATOM    330  C   CYS A  27     111.941   9.431  51.493  1.00  0.00           C  
ATOM    331  O   CYS A  27     111.739  10.543  51.990  1.00  0.00           O  
ATOM    332  CB  CYS A  27     111.345   8.785  49.158  1.00  0.00           C  
ATOM    333  SG  CYS A  27     111.738   8.900  47.408  1.00  0.00           S  
ATOM    334  H   CYS A  27     113.527   7.709  49.532  1.00  0.00           H  
ATOM    335  HA  CYS A  27     112.741  10.170  49.754  1.00  0.00           H  
ATOM    336  HB2 CYS A  27     111.156   7.860  49.378  1.00  0.00           H  
ATOM    337  HB3 CYS A  27     110.535   9.289  49.333  1.00  0.00           H  
ATOM    338  HG  CYS A  27     112.462   7.994  47.100  1.00  0.00           H  
ATOM    339  N   LEU A  28     111.720   8.304  52.174  1.00  0.00           N  
ATOM    340  CA  LEU A  28     111.380   8.371  53.590  1.00  0.00           C  
ATOM    341  C   LEU A  28     112.480   9.081  54.372  1.00  0.00           C  
ATOM    342  O   LEU A  28     112.203   9.929  55.229  1.00  0.00           O  
ATOM    343  CB  LEU A  28     111.138   6.962  54.114  1.00  0.00           C  
ATOM    344  CG  LEU A  28     109.937   6.288  53.441  1.00  0.00           C  
ATOM    345  CD1 LEU A  28     109.542   4.999  54.159  1.00  0.00           C  
ATOM    346  CD2 LEU A  28     108.756   7.256  53.354  1.00  0.00           C  
ATOM    347  H   LEU A  28     111.760   7.512  51.842  1.00  0.00           H  
ATOM    348  HA  LEU A  28     110.568   8.887  53.707  1.00  0.00           H  
ATOM    349  HB2 LEU A  28     111.931   6.424  53.966  1.00  0.00           H  
ATOM    350  HB3 LEU A  28     110.992   6.996  55.072  1.00  0.00           H  
ATOM    351  N   GLY A  29     113.741   8.750  54.081  1.00  0.00           N  
ATOM    352  CA  GLY A  29     114.842   9.474  54.695  1.00  0.00           C  
ATOM    353  C   GLY A  29     114.791  10.961  54.404  1.00  0.00           C  
ATOM    354  O   GLY A  29     115.035  11.785  55.286  1.00  0.00           O  
ATOM    355  H   GLY A  29     113.972   8.121  53.542  1.00  0.00           H  
ATOM    356  HA2 GLY A  29     114.822   9.335  55.654  1.00  0.00           H  
ATOM    357  HA3 GLY A  29     115.682   9.112  54.372  1.00  0.00           H  
ATOM    358  N   GLY A  30     114.470  11.326  53.163  1.00  0.00           N  
ATOM    359  CA  GLY A  30     114.249  12.726  52.861  1.00  0.00           C  
ATOM    360  C   GLY A  30     113.039  13.287  53.577  1.00  0.00           C  
ATOM    361  O   GLY A  30     113.004  14.475  53.911  1.00  0.00           O  
ATOM    362  H   GLY A  30     114.377  10.787  52.500  1.00  0.00           H  
ATOM    363  HA2 GLY A  30     115.035  13.236  53.110  1.00  0.00           H  
ATOM    364  HA3 GLY A  30     114.133  12.833  51.903  1.00  0.00           H  
ATOM    365  N   GLY A  31     112.038  12.445  53.835  1.00  0.00           N  
ATOM    366  CA  GLY A  31     110.858  12.915  54.539  1.00  0.00           C  
ATOM    367  C   GLY A  31     111.159  13.353  55.959  1.00  0.00           C  
ATOM    368  O   GLY A  31     110.672  14.390  56.412  1.00  0.00           O  
ATOM    369  H   GLY A  31     112.026  11.614  53.613  1.00  0.00           H  
ATOM    370  HA2 GLY A  31     110.470  13.658  54.051  1.00  0.00           H  
ATOM    371  HA3 GLY A  31     110.194  12.208  54.556  1.00  0.00           H  
ATOM    372  N   VAL A  32     111.969  12.576  56.686  1.00  0.00           N  
ATOM    373  CA  VAL A  32     112.253  12.940  58.072  1.00  0.00           C  
ATOM    374  C   VAL A  32     113.085  14.216  58.125  1.00  0.00           C  
ATOM    375  O   VAL A  32     112.872  15.073  58.990  1.00  0.00           O  
ATOM    376  CB  VAL A  32     112.924  11.773  58.829  1.00  0.00           C  
ATOM    377  CG1 VAL A  32     112.079  10.518  58.714  1.00  0.00           C  
ATOM    378  CG2 VAL A  32     114.327  11.509  58.334  1.00  0.00           C  
ATOM    379  H   VAL A  32     112.350  11.858  56.405  1.00  0.00           H  
ATOM    380  HA  VAL A  32     111.415  13.120  58.526  1.00  0.00           H  
ATOM    381  N   TYR A  33     114.018  14.378  57.184  1.00  0.00           N  
ATOM    382  CA  TYR A  33     114.791  15.612  57.113  1.00  0.00           C  
ATOM    383  C   TYR A  33     113.909  16.784  56.712  1.00  0.00           C  
ATOM    384  O   TYR A  33     114.003  17.870  57.297  1.00  0.00           O  
ATOM    385  CB  TYR A  33     115.939  15.448  56.122  1.00  0.00           C  
ATOM    386  CG  TYR A  33     116.934  16.574  56.149  1.00  0.00           C  
ATOM    387  CD1 TYR A  33     117.357  17.119  57.354  1.00  0.00           C  
ATOM    388  CD2 TYR A  33     117.462  17.095  54.970  1.00  0.00           C  
ATOM    389  CE1 TYR A  33     118.276  18.156  57.389  1.00  0.00           C  
ATOM    390  CE2 TYR A  33     118.385  18.133  54.992  1.00  0.00           C  
ATOM    391  CZ  TYR A  33     118.787  18.660  56.208  1.00  0.00           C  
ATOM    392  OH  TYR A  33     119.701  19.693  56.259  1.00  0.00           O  
ATOM    393  H   TYR A  33     114.215  13.792  56.586  1.00  0.00           H  
ATOM    394  HA  TYR A  33     115.155  15.800  57.992  1.00  0.00           H  
ATOM    395  HB2 TYR A  33     116.401  14.615  56.311  1.00  0.00           H  
ATOM    396  HB3 TYR A  33     115.574  15.372  55.227  1.00  0.00           H  
ATOM    397  N   GLY A  34     113.022  16.567  55.740  1.00  0.00           N  
ATOM    398  CA  GLY A  34     112.276  17.647  55.121  1.00  0.00           C  
ATOM    399  C   GLY A  34     111.155  18.222  55.962  1.00  0.00           C  
ATOM    400  O   GLY A  34     110.694  19.328  55.671  1.00  0.00           O  
ATOM    401  H   GLY A  34     112.841  15.787  55.424  1.00  0.00           H  
ATOM    402  HA2 GLY A  34     112.893  18.362  54.900  1.00  0.00           H  
ATOM    403  HA3 GLY A  34     111.901  17.326  54.286  1.00  0.00           H  
ATOM    404  N   ILE A  35     110.702  17.504  56.997  1.00  0.00           N  
ATOM    405  CA  ILE A  35     109.600  18.013  57.814  1.00  0.00           C  
ATOM    406  C   ILE A  35     109.968  19.341  58.464  1.00  0.00           C  
ATOM    407  O   ILE A  35     109.094  20.180  58.717  1.00  0.00           O  
ATOM    408  CB  ILE A  35     109.173  16.970  58.869  1.00  0.00           C  
ATOM    409  CG1 ILE A  35     108.606  15.726  58.194  1.00  0.00           C  
ATOM    410  CG2 ILE A  35     108.108  17.532  59.795  1.00  0.00           C  
ATOM    411  CD1 ILE A  35     107.366  15.995  57.371  1.00  0.00           C  
ATOM    412  H   ILE A  35     111.012  16.739  57.236  1.00  0.00           H  
ATOM    413  HA  ILE A  35     108.841  18.174  57.232  1.00  0.00           H  
ATOM    414  N   SER A  36     111.253  19.574  58.714  1.00  0.00           N  
ATOM    415  CA  SER A  36     111.689  20.815  59.343  1.00  0.00           C  
ATOM    416  C   SER A  36     111.721  22.000  58.382  1.00  0.00           C  
ATOM    417  O   SER A  36     112.188  23.075  58.780  1.00  0.00           O  
ATOM    418  CB  SER A  36     113.074  20.629  59.970  1.00  0.00           C  
ATOM    419  OG  SER A  36     114.030  20.246  58.996  1.00  0.00           O  
ATOM    420  H   SER A  36     111.888  19.025  58.528  1.00  0.00           H  
ATOM    421  HA  SER A  36     111.032  21.020  60.026  1.00  0.00           H  
ATOM    422  HB2 SER A  36     113.354  21.456  60.393  1.00  0.00           H  
ATOM    423  HB3 SER A  36     113.029  19.955  60.666  1.00  0.00           H  
ATOM    424  HG  SER A  36     113.864  19.466  58.732  1.00  0.00           H  
ATOM    425  N   LEU A  37     111.228  21.843  57.147  1.00  0.00           N  
ATOM    426  CA  LEU A  37     111.400  22.892  56.141  1.00  0.00           C  
ATOM    427  C   LEU A  37     110.694  24.181  56.542  1.00  0.00           C  
ATOM    428  O   LEU A  37     111.194  25.279  56.267  1.00  0.00           O  
ATOM    429  CB  LEU A  37     110.896  22.416  54.776  1.00  0.00           C  
ATOM    430  CG  LEU A  37     111.048  23.453  53.656  1.00  0.00           C  
ATOM    431  CD1 LEU A  37     112.499  23.831  53.530  1.00  0.00           C  
ATOM    432  CD2 LEU A  37     110.519  22.975  52.315  1.00  0.00           C  
ATOM    433  H   LEU A  37     110.799  21.148  56.877  1.00  0.00           H  
ATOM    434  HA  LEU A  37     112.350  23.081  56.079  1.00  0.00           H  
ATOM    435  HB2 LEU A  37     111.377  21.611  54.527  1.00  0.00           H  
ATOM    436  HB3 LEU A  37     109.959  22.174  54.855  1.00  0.00           H  
ATOM    437  N   GLY A  38     109.540  24.068  57.203  1.00  0.00           N  
ATOM    438  CA  GLY A  38     108.750  25.245  57.518  1.00  0.00           C  
ATOM    439  C   GLY A  38     109.424  26.202  58.475  1.00  0.00           C  
ATOM    440  O   GLY A  38     109.062  27.383  58.510  1.00  0.00           O  
ATOM    441  H   GLY A  38     109.205  23.323  57.473  1.00  0.00           H  
ATOM    442  HA2 GLY A  38     108.545  25.715  56.695  1.00  0.00           H  
ATOM    443  HA3 GLY A  38     107.904  24.962  57.901  1.00  0.00           H  
ATOM    444  N   ASN A  39     110.394  25.723  59.252  1.00  0.00           N  
ATOM    445  CA  ASN A  39     111.149  26.571  60.168  1.00  0.00           C  
ATOM    446  C   ASN A  39     112.417  27.131  59.540  1.00  0.00           C  
ATOM    447  O   ASN A  39     113.208  27.772  60.239  1.00  0.00           O  
ATOM    448  CB  ASN A  39     111.495  25.811  61.452  1.00  0.00           C  
ATOM    449  CG  ASN A  39     110.298  25.099  62.038  1.00  0.00           C  
ATOM    450  OD1 ASN A  39     109.160  25.324  61.622  1.00  0.00           O  
ATOM    451  ND2 ASN A  39     110.547  24.238  63.024  1.00  0.00           N  
ATOM    452  H   ASN A  39     110.633  24.897  59.263  1.00  0.00           H  
ATOM    453  HA  ASN A  39     110.575  27.323  60.382  1.00  0.00           H  
ATOM    454  HB2 ASN A  39     112.194  25.165  61.264  1.00  0.00           H  
ATOM    455  HB3 ASN A  39     111.851  26.432  62.106  1.00  0.00           H  
ATOM    456  N   HIS A  40     112.620  26.919  58.241  1.00  0.00           N  
ATOM    457  CA  HIS A  40     113.778  27.439  57.527  1.00  0.00           C  
ATOM    458  C   HIS A  40     113.369  28.074  56.209  1.00  0.00           C  
ATOM    459  O   HIS A  40     114.118  28.005  55.232  1.00  0.00           O  
ATOM    460  CB  HIS A  40     114.812  26.343  57.263  1.00  0.00           C  
ATOM    461  CG  HIS A  40     115.401  25.748  58.501  1.00  0.00           C  
ATOM    462  ND1 HIS A  40     114.744  24.801  59.258  1.00  0.00           N  
ATOM    463  CD2 HIS A  40     116.590  25.958  59.113  1.00  0.00           C  
ATOM    464  CE1 HIS A  40     115.502  24.457  60.284  1.00  0.00           C  
ATOM    465  NE2 HIS A  40     116.626  25.147  60.221  1.00  0.00           N  
ATOM    466  H   HIS A  40     112.082  26.465  57.746  1.00  0.00           H  
ATOM    467  HA  HIS A  40     114.179  28.115  58.096  1.00  0.00           H  
ATOM    468  HB2 HIS A  40     114.396  25.638  56.743  1.00  0.00           H  
ATOM    469  HB3 HIS A  40     115.528  26.711  56.721  1.00  0.00           H  
ATOM    470  N   VAL A  41     112.179  28.667  56.147  1.00  0.00           N  
ATOM    471  CA  VAL A  41     111.737  29.359  54.946  1.00  0.00           C  
ATOM    472  C   VAL A  41     111.746  30.865  55.203  1.00  0.00           C  
ATOM    473  O   VAL A  41     111.832  31.339  56.342  1.00  0.00           O  
ATOM    474  CB  VAL A  41     110.352  28.876  54.468  1.00  0.00           C  
ATOM    475  CG1 VAL A  41     110.467  27.476  53.889  1.00  0.00           C  
ATOM    476  CG2 VAL A  41     109.327  28.915  55.608  1.00  0.00           C  
ATOM    477  H   VAL A  41     111.612  28.677  56.794  1.00  0.00           H  
ATOM    478  HA  VAL A  41     112.355  29.153  54.228  1.00  0.00           H  
ATOM    479  N   THR A  42     111.671  31.626  54.118  1.00  0.00           N  
ATOM    480  CA  THR A  42     111.756  33.074  54.184  1.00  0.00           C  
ATOM    481  C   THR A  42     110.520  33.705  53.556  1.00  0.00           C  
ATOM    482  O   THR A  42     109.875  33.123  52.676  1.00  0.00           O  
ATOM    483  CB  THR A  42     113.027  33.598  53.476  1.00  0.00           C  
ATOM    484  OG1 THR A  42     113.169  35.003  53.720  1.00  0.00           O  
ATOM    485  CG2 THR A  42     112.960  33.358  51.968  1.00  0.00           C  
ATOM    486  H   THR A  42     111.570  31.314  53.323  1.00  0.00           H  
ATOM    487  HA  THR A  42     111.804  33.323  55.120  1.00  0.00           H  
ATOM    488  N   GLN A  43     110.205  34.911  54.015  1.00  0.00           N  
ATOM    489  CA  GLN A  43     109.140  35.709  53.430  1.00  0.00           C  
ATOM    490  C   GLN A  43     109.662  36.756  52.460  1.00  0.00           C  
ATOM    491  O   GLN A  43     108.860  37.447  51.823  1.00  0.00           O  
ATOM    492  CB  GLN A  43     108.329  36.395  54.531  1.00  0.00           C  
ATOM    493  CG  GLN A  43     109.140  37.335  55.384  1.00  0.00           C  
ATOM    494  CD  GLN A  43     108.296  38.433  55.976  1.00  0.00           C  
ATOM    495  OE1 GLN A  43     107.795  38.304  57.091  1.00  0.00           O  
ATOM    496  NE2 GLN A  43     108.131  39.528  55.231  1.00  0.00           N  
ATOM    497  H   GLN A  43     110.604  35.288  54.677  1.00  0.00           H  
ATOM    498  HA  GLN A  43     108.575  35.100  52.929  1.00  0.00           H  
ATOM    499  HB2 GLN A  43     107.600  36.889  54.125  1.00  0.00           H  
ATOM    500  HB3 GLN A  43     107.932  35.718  55.098  1.00  0.00           H  
ATOM    501  HG2 GLN A  43     109.566  36.836  56.098  1.00  0.00           H  
ATOM    502  HG3 GLN A  43     109.849  37.726  54.850  1.00  0.00           H  
ATOM    503  N   SER A  44     110.976  36.895  52.342  1.00  0.00           N  
ATOM    504  CA  SER A  44     111.589  37.918  51.512  1.00  0.00           C  
ATOM    505  C   SER A  44     111.947  37.351  50.146  1.00  0.00           C  
ATOM    506  O   SER A  44     112.210  36.153  49.996  1.00  0.00           O  
ATOM    507  CB  SER A  44     112.842  38.488  52.180  1.00  0.00           C  
ATOM    508  OG  SER A  44     112.564  38.939  53.498  1.00  0.00           O  
ATOM    509  H   SER A  44     111.542  36.391  52.748  1.00  0.00           H  
ATOM    510  HA  SER A  44     110.946  38.635  51.399  1.00  0.00           H  
ATOM    511  HB2 SER A  44     113.534  37.809  52.208  1.00  0.00           H  
ATOM    512  HB3 SER A  44     113.188  39.223  51.650  1.00  0.00           H  
ATOM    513  HG  SER A  44     113.265  39.245  53.844  1.00  0.00           H  
ATOM    514  N   GLY A  45     111.946  38.227  49.147  1.00  0.00           N  
ATOM    515  CA  GLY A  45     112.280  37.804  47.806  1.00  0.00           C  
ATOM    516  C   GLY A  45     111.380  38.408  46.752  1.00  0.00           C  
ATOM    517  O   GLY A  45     111.248  37.856  45.657  1.00  0.00           O  
ATOM    518  H   GLY A  45     111.755  39.062  49.229  1.00  0.00           H  
ATOM    519  HA2 GLY A  45     113.200  38.046  47.616  1.00  0.00           H  
ATOM    520  HA3 GLY A  45     112.225  36.837  47.755  1.00  0.00           H  
ATOM    521  N   PHE A  46     110.760  39.549  47.058  1.00  0.00           N  
ATOM    522  CA  PHE A  46     109.860  40.188  46.108  1.00  0.00           C  
ATOM    523  C   PHE A  46     110.498  41.350  45.350  1.00  0.00           C  
ATOM    524  O   PHE A  46     109.955  41.762  44.318  1.00  0.00           O  
ATOM    525  CB  PHE A  46     108.594  40.671  46.829  1.00  0.00           C  
ATOM    526  CG  PHE A  46     107.759  39.554  47.425  1.00  0.00           C  
ATOM    527  CD1 PHE A  46     107.235  38.551  46.614  1.00  0.00           C  
ATOM    528  CD2 PHE A  46     107.486  39.519  48.796  1.00  0.00           C  
ATOM    529  CE1 PHE A  46     106.459  37.529  47.157  1.00  0.00           C  
ATOM    530  CE2 PHE A  46     106.716  38.502  49.348  1.00  0.00           C  
ATOM    531  CZ  PHE A  46     106.198  37.506  48.526  1.00  0.00           C  
ATOM    532  H   PHE A  46     110.848  39.963  47.807  1.00  0.00           H  
ATOM    533  HA  PHE A  46     109.638  39.515  45.447  1.00  0.00           H  
ATOM    534  HB2 PHE A  46     108.849  41.284  47.536  1.00  0.00           H  
ATOM    535  HB3 PHE A  46     108.048  41.172  46.203  1.00  0.00           H  
ATOM    536  N   TYR A  47     111.635  41.872  45.818  1.00  0.00           N  
ATOM    537  CA  TYR A  47     112.324  43.000  45.206  1.00  0.00           C  
ATOM    538  C   TYR A  47     113.522  42.524  44.367  1.00  0.00           C  
ATOM    539  O   TYR A  47     113.864  41.336  44.329  1.00  0.00           O  
ATOM    540  CB  TYR A  47     112.779  43.980  46.287  1.00  0.00           C  
ATOM    541  CG  TYR A  47     111.678  44.497  47.187  1.00  0.00           C  
ATOM    542  CD1 TYR A  47     110.461  44.932  46.666  1.00  0.00           C  
ATOM    543  CD2 TYR A  47     111.866  44.575  48.562  1.00  0.00           C  
ATOM    544  CE1 TYR A  47     109.456  45.418  47.496  1.00  0.00           C  
ATOM    545  CE2 TYR A  47     110.865  45.048  49.402  1.00  0.00           C  
ATOM    546  CZ  TYR A  47     109.666  45.471  48.864  1.00  0.00           C  
ATOM    547  OH  TYR A  47     108.689  45.953  49.703  1.00  0.00           O  
ATOM    548  H   TYR A  47     112.032  41.569  46.518  1.00  0.00           H  
ATOM    549  HA  TYR A  47     111.707  43.452  44.610  1.00  0.00           H  
ATOM    550  HB2 TYR A  47     113.450  43.546  46.837  1.00  0.00           H  
ATOM    551  HB3 TYR A  47     113.210  44.736  45.858  1.00  0.00           H  
ATOM    552  N   ASP A  48     114.173  43.478  43.689  1.00  0.00           N  
ATOM    553  CA  ASP A  48     115.342  43.216  42.848  1.00  0.00           C  
ATOM    554  C   ASP A  48     116.600  43.514  43.661  1.00  0.00           C  
ATOM    555  O   ASP A  48     116.898  44.678  43.949  1.00  0.00           O  
ATOM    556  CB  ASP A  48     115.290  44.061  41.571  1.00  0.00           C  
ATOM    557  CG  ASP A  48     116.611  44.054  40.774  1.00  0.00           C  
ATOM    558  OD1 ASP A  48     117.525  43.249  41.070  1.00  0.00           O  
ATOM    559  OD2 ASP A  48     116.730  44.862  39.822  1.00  0.00           O  
ATOM    560  H   ASP A  48     113.942  44.305  43.708  1.00  0.00           H  
ATOM    561  HA  ASP A  48     115.351  42.286  42.573  1.00  0.00           H  
ATOM    562  HB2 ASP A  48     114.576  43.732  41.003  1.00  0.00           H  
ATOM    563  HB3 ASP A  48     115.068  44.976  41.806  1.00  0.00           H  
ATOM    564  N   GLU A  49     117.358  42.461  43.988  1.00  0.00           N  
ATOM    565  CA  GLU A  49     118.485  42.595  44.904  1.00  0.00           C  
ATOM    566  C   GLU A  49     119.586  43.499  44.366  1.00  0.00           C  
ATOM    567  O   GLU A  49     120.357  44.053  45.157  1.00  0.00           O  
ATOM    568  CB  GLU A  49     119.052  41.216  45.222  1.00  0.00           C  
ATOM    569  CG  GLU A  49     118.104  40.331  46.004  1.00  0.00           C  
ATOM    570  CD  GLU A  49     118.234  40.531  47.502  1.00  0.00           C  
ATOM    571  OE1 GLU A  49     118.853  41.537  47.921  1.00  0.00           O  
ATOM    572  OE2 GLU A  49     117.720  39.679  48.258  1.00  0.00           O  
ATOM    573  H   GLU A  49     117.232  41.664  43.689  1.00  0.00           H  
ATOM    574  HA  GLU A  49     118.150  43.015  45.711  1.00  0.00           H  
ATOM    575  HB2 GLU A  49     119.284  40.772  44.391  1.00  0.00           H  
ATOM    576  HB3 GLU A  49     119.874  41.322  45.727  1.00  0.00           H  
ATOM    577  HG2 GLU A  49     117.192  40.519  45.733  1.00  0.00           H  
ATOM    578  HG3 GLU A  49     118.279  39.402  45.788  1.00  0.00           H  
ATOM    579  N   GLY A  50     119.686  43.657  43.048  1.00  0.00           N  
ATOM    580  CA  GLY A  50     120.667  44.547  42.466  1.00  0.00           C  
ATOM    581  C   GLY A  50     120.194  45.961  42.214  1.00  0.00           C  
ATOM    582  O   GLY A  50     120.932  46.759  41.630  1.00  0.00           O  
ATOM    583  H   GLY A  50     119.188  43.252  42.475  1.00  0.00           H  
ATOM    584  HA2 GLY A  50     121.439  44.581  43.054  1.00  0.00           H  
ATOM    585  HA3 GLY A  50     120.967  44.169  41.625  1.00  0.00           H  
ATOM    586  N   SER A  51     118.982  46.297  42.646  1.00  0.00           N  
ATOM    587  CA  SER A  51     118.370  47.575  42.326  1.00  0.00           C  
ATOM    588  C   SER A  51     118.967  48.697  43.167  1.00  0.00           C  
ATOM    589  O   SER A  51     119.554  48.478  44.230  1.00  0.00           O  
ATOM    590  CB  SER A  51     116.858  47.516  42.550  1.00  0.00           C  
ATOM    591  OG  SER A  51     116.534  47.751  43.914  1.00  0.00           O  
ATOM    592  H   SER A  51     118.493  45.787  43.135  1.00  0.00           H  
ATOM    593  HA  SER A  51     118.549  47.760  41.391  1.00  0.00           H  
ATOM    594  HB2 SER A  51     116.419  48.176  41.992  1.00  0.00           H  
ATOM    595  HB3 SER A  51     116.522  46.647  42.280  1.00  0.00           H  
ATOM    596  HG  SER A  51     116.003  48.399  43.968  1.00  0.00           H  
ATOM    597  N   GLN A  52     118.784  49.924  42.679  1.00  0.00           N  
ATOM    598  CA  GLN A  52     119.243  51.087  43.426  1.00  0.00           C  
ATOM    599  C   GLN A  52     118.383  51.336  44.656  1.00  0.00           C  
ATOM    600  O   GLN A  52     118.879  51.848  45.666  1.00  0.00           O  
ATOM    601  CB  GLN A  52     119.251  52.307  42.515  1.00  0.00           C  
ATOM    602  CG  GLN A  52     119.676  53.589  43.183  1.00  0.00           C  
ATOM    603  CD  GLN A  52     119.581  54.779  42.249  1.00  0.00           C  
ATOM    604  OE1 GLN A  52     119.067  55.836  42.618  1.00  0.00           O  
ATOM    605  NE2 GLN A  52     120.072  54.608  41.024  1.00  0.00           N  
ATOM    606  H   GLN A  52     118.403  50.100  41.929  1.00  0.00           H  
ATOM    607  HA  GLN A  52     120.146  50.915  43.737  1.00  0.00           H  
ATOM    608  HB2 GLN A  52     119.843  52.134  41.768  1.00  0.00           H  
ATOM    609  HB3 GLN A  52     118.360  52.428  42.149  1.00  0.00           H  
ATOM    610  HG2 GLN A  52     119.120  53.746  43.962  1.00  0.00           H  
ATOM    611  HG3 GLN A  52     120.589  53.499  43.499  1.00  0.00           H  
ATOM    612  N   SER A  53     117.100  50.981  44.596  1.00  0.00           N  
ATOM    613  CA  SER A  53     116.250  51.113  45.772  1.00  0.00           C  
ATOM    614  C   SER A  53     116.672  50.140  46.864  1.00  0.00           C  
ATOM    615  O   SER A  53     116.619  50.469  48.057  1.00  0.00           O  
ATOM    616  CB  SER A  53     114.796  50.886  45.380  1.00  0.00           C  
ATOM    617  OG  SER A  53     114.724  49.919  44.352  1.00  0.00           O  
ATOM    618  H   SER A  53     116.710  50.668  43.896  1.00  0.00           H  
ATOM    619  HA  SER A  53     116.347  52.011  46.128  1.00  0.00           H  
ATOM    620  HB2 SER A  53     114.286  50.591  46.151  1.00  0.00           H  
ATOM    621  HB3 SER A  53     114.399  51.719  45.080  1.00  0.00           H  
ATOM    622  HG  SER A  53     114.531  50.294  43.626  1.00  0.00           H  
ATOM    623  N   VAL A  54     117.091  48.937  46.477  1.00  0.00           N  
ATOM    624  CA  VAL A  54     117.620  47.999  47.462  1.00  0.00           C  
ATOM    625  C   VAL A  54     118.952  48.500  48.009  1.00  0.00           C  
ATOM    626  O   VAL A  54     119.225  48.393  49.210  1.00  0.00           O  
ATOM    627  CB  VAL A  54     117.737  46.593  46.851  1.00  0.00           C  
ATOM    628  CG1 VAL A  54     118.604  45.712  47.720  1.00  0.00           C  
ATOM    629  CG2 VAL A  54     116.355  45.984  46.697  1.00  0.00           C  
ATOM    630  H   VAL A  54     117.078  48.649  45.667  1.00  0.00           H  
ATOM    631  HA  VAL A  54     117.005  47.939  48.210  1.00  0.00           H  
ATOM    632  N   ALA A  55     119.792  49.074  47.150  1.00  0.00           N  
ATOM    633  CA  ALA A  55     120.992  49.731  47.654  1.00  0.00           C  
ATOM    634  C   ALA A  55     120.614  50.851  48.612  1.00  0.00           C  
ATOM    635  O   ALA A  55     121.137  50.937  49.729  1.00  0.00           O  
ATOM    636  CB  ALA A  55     121.836  50.258  46.494  1.00  0.00           C  
ATOM    637  H   ALA A  55     119.689  49.095  46.296  1.00  0.00           H  
ATOM    638  HA  ALA A  55     121.526  49.084  48.142  1.00  0.00           H  
ATOM    639  HB1 ALA A  55     122.630  50.692  46.843  1.00  0.00           H  
ATOM    640  HB2 ALA A  55     122.096  49.519  45.922  1.00  0.00           H  
ATOM    641  HB3 ALA A  55     121.317  50.897  45.981  1.00  0.00           H  
ATOM    642  N   ALA A  56     119.670  51.699  48.200  1.00  0.00           N  
ATOM    643  CA  ALA A  56     119.234  52.803  49.044  1.00  0.00           C  
ATOM    644  C   ALA A  56     118.720  52.295  50.386  1.00  0.00           C  
ATOM    645  O   ALA A  56     119.047  52.853  51.441  1.00  0.00           O  
ATOM    646  CB  ALA A  56     118.157  53.607  48.318  1.00  0.00           C  
ATOM    647  H   ALA A  56     119.273  51.650  47.438  1.00  0.00           H  
ATOM    648  HA  ALA A  56     119.993  53.379  49.221  1.00  0.00           H  
ATOM    649  HB1 ALA A  56     117.467  53.866  48.949  1.00  0.00           H  
ATOM    650  HB2 ALA A  56     118.554  54.402  47.929  1.00  0.00           H  
ATOM    651  HB3 ALA A  56     117.766  53.064  47.617  1.00  0.00           H  
ATOM    652  N   SER A  57     117.912  51.230  50.362  1.00  0.00           N  
ATOM    653  CA  SER A  57     117.439  50.634  51.605  1.00  0.00           C  
ATOM    654  C   SER A  57     118.609  50.149  52.445  1.00  0.00           C  
ATOM    655  O   SER A  57     118.760  50.553  53.606  1.00  0.00           O  
ATOM    656  CB  SER A  57     116.483  49.483  51.301  1.00  0.00           C  
ATOM    657  OG  SER A  57     115.488  49.896  50.383  1.00  0.00           O  
ATOM    658  H   SER A  57     117.633  50.846  49.645  1.00  0.00           H  
ATOM    659  HA  SER A  57     116.963  51.309  52.113  1.00  0.00           H  
ATOM    660  HB2 SER A  57     116.977  48.733  50.936  1.00  0.00           H  
ATOM    661  HB3 SER A  57     116.066  49.176  52.121  1.00  0.00           H  
ATOM    662  HG  SER A  57     115.806  49.894  49.605  1.00  0.00           H  
ATOM    663  N   LEU A  58     119.465  49.301  51.851  1.00  0.00           N  
ATOM    664  CA  LEU A  58     120.593  48.698  52.559  1.00  0.00           C  
ATOM    665  C   LEU A  58     121.444  49.750  53.249  1.00  0.00           C  
ATOM    666  O   LEU A  58     121.770  49.632  54.437  1.00  0.00           O  
ATOM    667  CB  LEU A  58     121.453  47.897  51.581  1.00  0.00           C  
ATOM    668  CG  LEU A  58     121.271  46.383  51.557  1.00  0.00           C  
ATOM    669  CD1 LEU A  58     121.518  45.827  52.938  1.00  0.00           C  
ATOM    670  CD2 LEU A  58     119.880  45.999  51.081  1.00  0.00           C  
ATOM    671  H   LEU A  58     119.403  49.064  51.027  1.00  0.00           H  
ATOM    672  HA  LEU A  58     120.236  48.106  53.240  1.00  0.00           H  
ATOM    673  HB2 LEU A  58     121.281  48.233  50.688  1.00  0.00           H  
ATOM    674  HB3 LEU A  58     122.384  48.083  51.780  1.00  0.00           H  
ATOM    675  N   ILE A  59     121.824  50.790  52.504  1.00  0.00           N  
ATOM    676  CA  ILE A  59     122.663  51.837  53.063  1.00  0.00           C  
ATOM    677  C   ILE A  59     121.902  52.613  54.124  1.00  0.00           C  
ATOM    678  O   ILE A  59     122.464  52.982  55.163  1.00  0.00           O  
ATOM    679  CB  ILE A  59     123.157  52.767  51.944  1.00  0.00           C  
ATOM    680  CG1 ILE A  59     123.983  51.987  50.919  1.00  0.00           C  
ATOM    681  CG2 ILE A  59     123.917  53.949  52.532  1.00  0.00           C  
ATOM    682  CD1 ILE A  59     124.228  52.762  49.645  1.00  0.00           C  
ATOM    683  H   ILE A  59     121.607  50.902  51.680  1.00  0.00           H  
ATOM    684  HA  ILE A  59     123.437  51.432  53.487  1.00  0.00           H  
ATOM    685  N   GLY A  60     120.619  52.893  53.868  1.00  0.00           N  
ATOM    686  CA  GLY A  60     119.839  53.654  54.820  1.00  0.00           C  
ATOM    687  C   GLY A  60     119.639  52.901  56.119  1.00  0.00           C  
ATOM    688  O   GLY A  60     119.727  53.480  57.203  1.00  0.00           O  
ATOM    689  H   GLY A  60     120.197  52.652  53.158  1.00  0.00           H  
ATOM    690  HA2 GLY A  60     120.283  54.497  55.001  1.00  0.00           H  
ATOM    691  HA3 GLY A  60     118.975  53.866  54.434  1.00  0.00           H  
ATOM    692  N   ASP A  61     119.374  51.598  56.031  1.00  0.00           N  
ATOM    693  CA  ASP A  61     119.253  50.800  57.245  1.00  0.00           C  
ATOM    694  C   ASP A  61     120.575  50.763  58.006  1.00  0.00           C  
ATOM    695  O   ASP A  61     120.612  51.000  59.217  1.00  0.00           O  
ATOM    696  CB  ASP A  61     118.775  49.383  56.903  1.00  0.00           C  
ATOM    697  CG  ASP A  61     117.376  49.363  56.291  1.00  0.00           C  
ATOM    698  OD1 ASP A  61     116.624  50.350  56.468  1.00  0.00           O  
ATOM    699  OD2 ASP A  61     117.038  48.353  55.628  1.00  0.00           O  
ATOM    700  H   ASP A  61     119.263  51.167  55.295  1.00  0.00           H  
ATOM    701  HA  ASP A  61     118.593  51.214  57.822  1.00  0.00           H  
ATOM    702  HB2 ASP A  61     119.400  48.976  56.284  1.00  0.00           H  
ATOM    703  HB3 ASP A  61     118.779  48.842  57.707  1.00  0.00           H  
ATOM    704  N   GLU A  62     121.679  50.487  57.306  1.00  0.00           N  
ATOM    705  CA  GLU A  62     122.975  50.384  57.969  1.00  0.00           C  
ATOM    706  C   GLU A  62     123.294  51.637  58.777  1.00  0.00           C  
ATOM    707  O   GLU A  62     123.748  51.556  59.922  1.00  0.00           O  
ATOM    708  CB  GLU A  62     124.074  50.137  56.938  1.00  0.00           C  
ATOM    709  CG  GLU A  62     125.187  49.212  57.428  1.00  0.00           C  
ATOM    710  CD  GLU A  62     126.204  49.912  58.298  1.00  0.00           C  
ATOM    711  OE1 GLU A  62     127.118  49.234  58.807  1.00  0.00           O  
ATOM    712  OE2 GLU A  62     126.106  51.142  58.465  1.00  0.00           O  
ATOM    713  H   GLU A  62     121.697  50.359  56.455  1.00  0.00           H  
ATOM    714  HA  GLU A  62     122.934  49.635  58.584  1.00  0.00           H  
ATOM    715  HB2 GLU A  62     123.676  49.755  56.140  1.00  0.00           H  
ATOM    716  HB3 GLU A  62     124.462  50.988  56.681  1.00  0.00           H  
ATOM    717  HG2 GLU A  62     124.794  48.479  57.928  1.00  0.00           H  
ATOM    718  HG3 GLU A  62     125.638  48.824  56.662  1.00  0.00           H  
ATOM    719  N   VAL A  63     123.056  52.808  58.200  1.00  0.00           N  
ATOM    720  CA  VAL A  63     123.518  54.049  58.807  1.00  0.00           C  
ATOM    721  C   VAL A  63     122.511  54.616  59.790  1.00  0.00           C  
ATOM    722  O   VAL A  63     122.875  55.054  60.886  1.00  0.00           O  
ATOM    723  CB  VAL A  63     123.839  55.079  57.715  1.00  0.00           C  
ATOM    724  CG1 VAL A  63     124.203  56.387  58.368  1.00  0.00           C  
ATOM    725  CG2 VAL A  63     124.956  54.568  56.829  1.00  0.00           C  
ATOM    726  H   VAL A  63     122.630  52.905  57.458  1.00  0.00           H  
ATOM    727  HA  VAL A  63     124.325  53.849  59.308  1.00  0.00           H  
ATOM    728  N   TYR A  64     121.244  54.683  59.382  1.00  0.00           N  
ATOM    729  CA  TYR A  64     120.228  55.329  60.196  1.00  0.00           C  
ATOM    730  C   TYR A  64     119.536  54.370  61.139  1.00  0.00           C  
ATOM    731  O   TYR A  64     118.899  54.826  62.098  1.00  0.00           O  
ATOM    732  CB  TYR A  64     119.187  56.000  59.305  1.00  0.00           C  
ATOM    733  CG  TYR A  64     119.644  57.334  58.793  1.00  0.00           C  
ATOM    734  CD1 TYR A  64     120.414  57.423  57.645  1.00  0.00           C  
ATOM    735  CD2 TYR A  64     119.327  58.506  59.469  1.00  0.00           C  
ATOM    736  CE1 TYR A  64     120.847  58.646  57.169  1.00  0.00           C  
ATOM    737  CE2 TYR A  64     119.757  59.737  59.000  1.00  0.00           C  
ATOM    738  CZ  TYR A  64     120.522  59.799  57.849  1.00  0.00           C  
ATOM    739  OH  TYR A  64     120.963  61.009  57.362  1.00  0.00           O  
ATOM    740  H   TYR A  64     120.957  54.361  58.639  1.00  0.00           H  
ATOM    741  HA  TYR A  64     120.685  55.992  60.736  1.00  0.00           H  
ATOM    742  HB2 TYR A  64     118.986  55.420  58.553  1.00  0.00           H  
ATOM    743  HB3 TYR A  64     118.363  56.113  59.803  1.00  0.00           H  
ATOM    744  N   GLY A  65     119.668  53.066  60.903  1.00  0.00           N  
ATOM    745  CA  GLY A  65     118.910  52.088  61.651  1.00  0.00           C  
ATOM    746  C   GLY A  65     117.663  51.680  60.901  1.00  0.00           C  
ATOM    747  O   GLY A  65     116.954  52.531  60.351  1.00  0.00           O  
ATOM    748  H   GLY A  65     120.196  52.734  60.310  1.00  0.00           H  
ATOM    749  HA2 GLY A  65     119.460  51.307  61.819  1.00  0.00           H  
ATOM    750  HA3 GLY A  65     118.667  52.454  62.515  1.00  0.00           H  
ATOM    751  N   ARG A  66     117.409  50.379  60.844  1.00  0.00           N  
ATOM    752  CA  ARG A  66     116.161  49.874  60.294  1.00  0.00           C  
ATOM    753  C   ARG A  66     114.978  50.635  60.871  1.00  0.00           C  
ATOM    754  O   ARG A  66     114.926  50.910  62.074  1.00  0.00           O  
ATOM    755  CB  ARG A  66     116.024  48.382  60.610  1.00  0.00           C  
ATOM    756  CG  ARG A  66     114.788  47.735  60.041  1.00  0.00           C  
ATOM    757  CD  ARG A  66     114.764  46.273  60.406  1.00  0.00           C  
ATOM    758  NE  ARG A  66     116.099  45.726  60.279  1.00  0.00           N  
ATOM    759  CZ  ARG A  66     116.510  45.009  59.243  1.00  0.00           C  
ATOM    760  H   ARG A  66     117.950  49.770  61.119  1.00  0.00           H  
ATOM    761  HA  ARG A  66     116.169  50.000  59.333  1.00  0.00           H  
ATOM    762  HB2 ARG A  66     116.805  47.918  60.268  1.00  0.00           H  
ATOM    763  HB3 ARG A  66     116.024  48.265  61.573  1.00  0.00           H  
ATOM    764  HG2 ARG A  66     113.995  48.176  60.385  1.00  0.00           H  
ATOM    765  HG3 ARG A  66     114.774  47.837  59.077  1.00  0.00           H  
ATOM    766  HD2 ARG A  66     114.442  46.161  61.315  1.00  0.00           H  
ATOM    767  HD3 ARG A  66     114.151  45.794  59.827  1.00  0.00           H  
ATOM    768  HE  ARG A  66     116.658  45.875  60.915  1.00  0.00           H  
ATOM    769  N   ASP A  67     114.034  50.986  59.997  1.00  0.00           N  
ATOM    770  CA  ASP A  67     112.790  51.607  60.437  1.00  0.00           C  
ATOM    771  C   ASP A  67     111.924  50.545  61.088  1.00  0.00           C  
ATOM    772  O   ASP A  67     111.564  49.560  60.440  1.00  0.00           O  
ATOM    773  CB  ASP A  67     112.064  52.244  59.252  1.00  0.00           C  
ATOM    774  CG  ASP A  67     110.684  52.772  59.618  1.00  0.00           C  
ATOM    775  OD1 ASP A  67     110.435  53.012  60.820  1.00  0.00           O  
ATOM    776  OD2 ASP A  67     109.844  52.955  58.706  1.00  0.00           O  
ATOM    777  H   ASP A  67     114.097  50.873  59.147  1.00  0.00           H  
ATOM    778  HA  ASP A  67     112.980  52.309  61.078  1.00  0.00           H  
ATOM    779  HB2 ASP A  67     112.601  52.971  58.902  1.00  0.00           H  
ATOM    780  HB3 ASP A  67     111.977  51.589  58.542  1.00  0.00           H  
ATOM    781  N   ARG A  68     111.589  50.731  62.367  1.00  0.00           N  
ATOM    782  CA  ARG A  68     110.750  49.775  63.083  1.00  0.00           C  
ATOM    783  C   ARG A  68     109.484  50.416  63.651  1.00  0.00           C  
ATOM    784  O   ARG A  68     108.851  49.845  64.546  1.00  0.00           O  
ATOM    785  CB  ARG A  68     111.539  49.105  64.208  1.00  0.00           C  
ATOM    786  CG  ARG A  68     112.907  48.696  63.803  1.00  0.00           C  
ATOM    787  CD  ARG A  68     113.775  48.368  65.004  1.00  0.00           C  
ATOM    788  NE  ARG A  68     114.834  47.447  64.592  1.00  0.00           N  
ATOM    789  CZ  ARG A  68     116.065  47.445  65.075  1.00  0.00           C  
ATOM    790  H   ARG A  68     111.840  51.407  62.836  1.00  0.00           H  
ATOM    791  HA  ARG A  68     110.475  49.107  62.436  1.00  0.00           H  
ATOM    792  HB2 ARG A  68     111.601  49.715  64.960  1.00  0.00           H  
ATOM    793  HB3 ARG A  68     111.053  48.325  64.516  1.00  0.00           H  
ATOM    794  HG2 ARG A  68     112.854  47.921  63.222  1.00  0.00           H  
ATOM    795  HG3 ARG A  68     113.319  49.408  63.290  1.00  0.00           H  
ATOM    796  HD2 ARG A  68     114.161  49.180  65.368  1.00  0.00           H  
ATOM    797  HD3 ARG A  68     113.239  47.969  65.707  1.00  0.00           H  
ATOM    798  HE  ARG A  68     114.641  46.863  63.990  1.00  0.00           H  
ATOM    799  N   THR A  69     109.107  51.599  63.165  1.00  0.00           N  
ATOM    800  CA  THR A  69     107.904  52.254  63.663  1.00  0.00           C  
ATOM    801  C   THR A  69     106.629  51.563  63.193  1.00  0.00           C  
ATOM    802  O   THR A  69     105.594  51.694  63.852  1.00  0.00           O  
ATOM    803  CB  THR A  69     107.893  53.721  63.231  1.00  0.00           C  
ATOM    804  OG1 THR A  69     108.070  53.814  61.806  1.00  0.00           O  
ATOM    805  CG2 THR A  69     109.014  54.475  63.927  1.00  0.00           C  
ATOM    806  H   THR A  69     109.530  52.032  62.554  1.00  0.00           H  
ATOM    807  HA  THR A  69     107.923  52.195  64.631  1.00  0.00           H  
ATOM    808  N   SER A  70     106.683  50.830  62.080  1.00  0.00           N  
ATOM    809  CA  SER A  70     105.534  50.127  61.535  1.00  0.00           C  
ATOM    810  C   SER A  70     105.528  48.639  61.874  1.00  0.00           C  
ATOM    811  O   SER A  70     104.739  47.890  61.289  1.00  0.00           O  
ATOM    812  CB  SER A  70     105.482  50.302  60.018  1.00  0.00           C  
ATOM    813  OG  SER A  70     105.382  51.669  59.673  1.00  0.00           O  
ATOM    814  H   SER A  70     107.401  50.729  61.617  1.00  0.00           H  
ATOM    815  HA  SER A  70     104.749  50.519  61.948  1.00  0.00           H  
ATOM    816  HB2 SER A  70     106.279  49.921  59.617  1.00  0.00           H  
ATOM    817  HB3 SER A  70     104.723  49.817  59.658  1.00  0.00           H  
ATOM    818  HG  SER A  70     105.356  51.746  58.838  1.00  0.00           H  
ATOM    819  N   HIS A  71     106.387  48.185  62.791  1.00  0.00           N  
ATOM    820  CA  HIS A  71     106.479  46.751  63.065  1.00  0.00           C  
ATOM    821  C   HIS A  71     105.166  46.229  63.641  1.00  0.00           C  
ATOM    822  O   HIS A  71     104.507  45.359  63.055  1.00  0.00           O  
ATOM    823  CB  HIS A  71     107.647  46.465  64.019  1.00  0.00           C  
ATOM    824  CG  HIS A  71     108.973  46.289  63.332  1.00  0.00           C  
ATOM    825  ND1 HIS A  71     110.142  46.030  64.022  1.00  0.00           N  
ATOM    826  CD2 HIS A  71     109.314  46.320  62.019  1.00  0.00           C  
ATOM    827  CE1 HIS A  71     111.144  45.909  63.166  1.00  0.00           C  
ATOM    828  NE2 HIS A  71     110.669  46.080  61.945  1.00  0.00           N  
ATOM    829  H   HIS A  71     106.914  48.680  63.257  1.00  0.00           H  
ATOM    830  HA  HIS A  71     106.647  46.286  62.230  1.00  0.00           H  
ATOM    831  HB2 HIS A  71     107.717  47.193  64.655  1.00  0.00           H  
ATOM    832  HB3 HIS A  71     107.448  45.663  64.527  1.00  0.00           H  
ATOM    833  N   VAL A  72     104.770  46.765  64.799  1.00  0.00           N  
ATOM    834  CA  VAL A  72     103.515  46.454  65.481  1.00  0.00           C  
ATOM    835  C   VAL A  72     102.946  47.746  66.044  1.00  0.00           C  
ATOM    836  O   VAL A  72     103.615  48.430  66.833  1.00  0.00           O  
ATOM    837  CB  VAL A  72     103.707  45.422  66.611  1.00  0.00           C  
ATOM    838  CG1 VAL A  72     102.358  45.023  67.200  1.00  0.00           C  
ATOM    839  CG2 VAL A  72     104.429  44.196  66.094  1.00  0.00           C  
ATOM    840  H   VAL A  72     105.246  47.343  65.223  1.00  0.00           H  
ATOM    841  HA  VAL A  72     102.902  46.059  64.840  1.00  0.00           H  
ATOM    842  N   VAL A  73     101.725  48.087  65.650  1.00  0.00           N  
ATOM    843  CA  VAL A  73     100.981  49.151  66.318  1.00  0.00           C  
ATOM    844  C   VAL A  73      99.675  48.565  66.822  1.00  0.00           C  
ATOM    845  O   VAL A  73      99.051  47.743  66.138  1.00  0.00           O  
ATOM    846  CB  VAL A  73     100.759  50.371  65.386  1.00  0.00           C  
ATOM    847  CG1 VAL A  73     102.085  50.793  64.745  1.00  0.00           C  
ATOM    848  CG2 VAL A  73      99.717  50.074  64.314  1.00  0.00           C  
ATOM    849  H   VAL A  73     101.307  47.715  64.997  1.00  0.00           H  
ATOM    850  HA  VAL A  73     101.492  49.490  67.069  1.00  0.00           H  
ATOM    851  N   ALA A  74      99.289  48.966  68.033  1.00  0.00           N  
ATOM    852  CA  ALA A  74      98.183  48.371  68.773  1.00  0.00           C  
ATOM    853  C   ALA A  74      97.204  49.470  69.151  1.00  0.00           C  
ATOM    854  O   ALA A  74      97.610  50.477  69.739  1.00  0.00           O  
ATOM    855  CB  ALA A  74      98.684  47.630  70.018  1.00  0.00           C  
ATOM    856  H   ALA A  74      99.674  49.609  68.455  1.00  0.00           H  
ATOM    857  HA  ALA A  74      97.736  47.716  68.215  1.00  0.00           H  
ATOM    858  HB1 ALA A  74      97.954  47.128  70.412  1.00  0.00           H  
ATOM    859  HB2 ALA A  74      99.397  47.022  69.767  1.00  0.00           H  
ATOM    860  HB3 ALA A  74      99.019  48.272  70.664  1.00  0.00           H  
ATOM    861  N   ILE A  75      95.942  49.287  68.815  1.00  0.00           N  
ATOM    862  CA  ILE A  75      94.908  50.227  69.219  1.00  0.00           C  
ATOM    863  C   ILE A  75      94.379  49.788  70.574  1.00  0.00           C  
ATOM    864  O   ILE A  75      94.172  48.592  70.818  1.00  0.00           O  
ATOM    865  CB  ILE A  75      93.791  50.304  68.164  1.00  0.00           C  
ATOM    866  CG1 ILE A  75      94.393  50.563  66.781  1.00  0.00           C  
ATOM    867  CG2 ILE A  75      92.801  51.398  68.523  1.00  0.00           C  
ATOM    868  CD1 ILE A  75      93.389  50.522  65.653  1.00  0.00           C  
ATOM    869  H   ILE A  75      95.659  48.622  68.350  1.00  0.00           H  
ATOM    870  HA  ILE A  75      95.275  51.122  69.291  1.00  0.00           H  
ATOM    871  N   LEU A  76      94.182  50.751  71.470  1.00  0.00           N  
ATOM    872  CA  LEU A  76      93.695  50.493  72.818  1.00  0.00           C  
ATOM    873  C   LEU A  76      92.321  51.124  72.988  1.00  0.00           C  
ATOM    874  O   LEU A  76      92.055  52.207  72.454  1.00  0.00           O  
ATOM    875  CB  LEU A  76      94.642  51.058  73.880  1.00  0.00           C  
ATOM    876  CG  LEU A  76      95.962  50.344  74.184  1.00  0.00           C  
ATOM    877  CD1 LEU A  76      95.725  48.922  74.591  1.00  0.00           C  
ATOM    878  CD2 LEU A  76      96.911  50.398  73.001  1.00  0.00           C  
ATOM    879  H   LEU A  76      94.329  51.583  71.308  1.00  0.00           H  
ATOM    880  HA  LEU A  76      93.645  49.532  72.937  1.00  0.00           H  
ATOM    881  HB2 LEU A  76      94.858  51.967  73.621  1.00  0.00           H  
ATOM    882  HB3 LEU A  76      94.145  51.111  74.711  1.00  0.00           H  
ATOM    883  N   THR A  77      91.452  50.450  73.743  1.00  0.00           N  
ATOM    884  CA  THR A  77      90.116  50.980  73.981  1.00  0.00           C  
ATOM    885  C   THR A  77      89.685  50.707  75.415  1.00  0.00           C  
ATOM    886  O   THR A  77      89.526  49.544  75.803  1.00  0.00           O  
ATOM    887  CB  THR A  77      89.115  50.369  73.003  1.00  0.00           C  
ATOM    888  OG1 THR A  77      89.495  50.697  71.662  1.00  0.00           O  
ATOM    889  CG2 THR A  77      87.739  50.912  73.263  1.00  0.00           C  
ATOM    890  H   THR A  77      91.616  49.696  74.121  1.00  0.00           H  
ATOM    891  HA  THR A  77      90.138  51.939  73.840  1.00  0.00           H  
ATOM    892  N   PRO A  78      89.493  51.743  76.224  1.00  0.00           N  
ATOM    893  CA  PRO A  78      89.004  51.545  77.601  1.00  0.00           C  
ATOM    894  C   PRO A  78      87.602  50.964  77.606  1.00  0.00           C  
ATOM    895  O   PRO A  78      86.753  51.366  76.797  1.00  0.00           O  
ATOM    896  CB  PRO A  78      89.016  52.967  78.191  1.00  0.00           C  
ATOM    897  CG  PRO A  78      89.922  53.768  77.281  1.00  0.00           C  
ATOM    898  CD  PRO A  78      89.760  53.158  75.921  1.00  0.00           C  
ATOM    899  HA  PRO A  78      89.545  50.920  78.108  1.00  0.00           H  
ATOM    900  HB2 PRO A  78      88.123  53.343  78.216  1.00  0.00           H  
ATOM    901  HB3 PRO A  78      89.348  52.965  79.103  1.00  0.00           H  
ATOM    902  HG2 PRO A  78      89.672  54.705  77.276  1.00  0.00           H  
ATOM    903  HG3 PRO A  78      90.845  53.721  77.577  1.00  0.00           H  
ATOM    904  HD2 PRO A  78      89.029  53.565  75.430  1.00  0.00           H  
ATOM    905  HD3 PRO A  78      90.560  53.266  75.381  1.00  0.00           H  
ATOM    906  N   PRO A  79      87.315  50.034  78.511  1.00  0.00           N  
ATOM    907  CA  PRO A  79      85.998  49.390  78.546  1.00  0.00           C  
ATOM    908  C   PRO A  79      84.953  50.310  79.162  1.00  0.00           C  
ATOM    909  O   PRO A  79      85.247  51.431  79.574  1.00  0.00           O  
ATOM    910  CB  PRO A  79      86.237  48.174  79.437  1.00  0.00           C  
ATOM    911  CG  PRO A  79      87.250  48.669  80.419  1.00  0.00           C  
ATOM    912  CD  PRO A  79      88.165  49.594  79.630  1.00  0.00           C  
ATOM    913  HA  PRO A  79      85.663  49.164  77.664  1.00  0.00           H  
ATOM    914  HB2 PRO A  79      85.422  47.886  79.877  1.00  0.00           H  
ATOM    915  HB3 PRO A  79      86.569  47.416  78.930  1.00  0.00           H  
ATOM    916  HG2 PRO A  79      86.824  49.141  81.152  1.00  0.00           H  
ATOM    917  HG3 PRO A  79      87.749  47.932  80.807  1.00  0.00           H  
ATOM    918  HD2 PRO A  79      88.467  50.343  80.168  1.00  0.00           H  
ATOM    919  HD3 PRO A  79      88.958  49.132  79.317  1.00  0.00           H  
ATOM    920  N   ASP A  80      83.717  49.799  79.218  1.00  0.00           N  
ATOM    921  CA  ASP A  80      82.599  50.449  79.913  1.00  0.00           C  
ATOM    922  C   ASP A  80      82.454  51.913  79.521  1.00  0.00           C  
ATOM    923  O   ASP A  80      82.008  52.742  80.320  1.00  0.00           O  
ATOM    924  CB  ASP A  80      82.744  50.328  81.430  1.00  0.00           C  
ATOM    925  CG  ASP A  80      83.016  48.913  81.870  1.00  0.00           C  
ATOM    926  OD1 ASP A  80      82.463  47.988  81.243  1.00  0.00           O  
ATOM    927  OD2 ASP A  80      83.786  48.731  82.838  1.00  0.00           O  
ATOM    928  H   ASP A  80      83.502  49.053  78.847  1.00  0.00           H  
ATOM    929  HA  ASP A  80      81.794  49.985  79.636  1.00  0.00           H  
ATOM    930  HB2 ASP A  80      83.465  50.901  81.731  1.00  0.00           H  
ATOM    931  HB3 ASP A  80      81.933  50.646  81.856  1.00  0.00           H  
ATOM    932  N   ASP A  81      82.853  52.247  78.295  1.00  0.00           N  
ATOM    933  CA  ASP A  81      82.853  53.630  77.838  1.00  0.00           C  
ATOM    934  C   ASP A  81      83.653  54.535  78.779  1.00  0.00           C  
ATOM    935  O   ASP A  81      83.255  55.661  79.075  1.00  0.00           O  
ATOM    936  CB  ASP A  81      81.422  54.150  77.668  1.00  0.00           C  
ATOM    937  CG  ASP A  81      81.308  55.215  76.600  1.00  0.00           C  
ATOM    938  OD1 ASP A  81      80.349  55.124  75.804  1.00  0.00           O  
ATOM    939  OD2 ASP A  81      82.158  56.133  76.556  1.00  0.00           O  
ATOM    940  H   ASP A  81      83.129  51.680  77.710  1.00  0.00           H  
ATOM    941  HA  ASP A  81      83.289  53.651  76.972  1.00  0.00           H  
ATOM    942  HB2 ASP A  81      80.838  53.409  77.443  1.00  0.00           H  
ATOM    943  HB3 ASP A  81      81.111  54.510  78.513  1.00  0.00           H  
ATOM    944  N   LYS A  82      84.785  54.058  79.274  1.00  0.00           N  
ATOM    945  CA  LYS A  82      85.729  55.004  79.837  1.00  0.00           C  
ATOM    946  C   LYS A  82      86.586  55.594  78.711  1.00  0.00           C  
ATOM    947  O   LYS A  82      86.673  55.045  77.607  1.00  0.00           O  
ATOM    948  CB  LYS A  82      86.598  54.324  80.891  1.00  0.00           C  
ATOM    949  CG  LYS A  82      85.818  53.498  81.918  1.00  0.00           C  
ATOM    950  CD  LYS A  82      86.712  53.048  83.049  1.00  0.00           C  
ATOM    951  CE  LYS A  82      86.153  51.805  83.701  1.00  0.00           C  
ATOM    952  NZ  LYS A  82      85.073  52.135  84.678  1.00  0.00           N1+
ATOM    953  H   LYS A  82      85.017  53.230  79.296  1.00  0.00           H  
ATOM    954  HA  LYS A  82      85.247  55.724  80.273  1.00  0.00           H  
ATOM    955  HB2 LYS A  82      87.237  53.746  80.445  1.00  0.00           H  
ATOM    956  HB3 LYS A  82      87.109  55.003  81.359  1.00  0.00           H  
ATOM    957  HG2 LYS A  82      85.085  54.025  82.272  1.00  0.00           H  
ATOM    958  HG3 LYS A  82      85.426  52.724  81.485  1.00  0.00           H  
ATOM    959  HD2 LYS A  82      87.604  52.870  82.712  1.00  0.00           H  
ATOM    960  HD3 LYS A  82      86.794  53.757  83.706  1.00  0.00           H  
ATOM    961  HE2 LYS A  82      85.803  51.211  83.020  1.00  0.00           H  
ATOM    962  HE3 LYS A  82      86.866  51.329  84.155  1.00  0.00           H  
ATOM    963  HZ1 LYS A  82      84.765  51.384  85.045  1.00  0.00           H  
ATOM    964  HZ2 LYS A  82      85.400  52.663  85.316  1.00  0.00           H  
ATOM    965  HZ3 LYS A  82      84.409  52.554  84.257  1.00  0.00           H  
ATOM    966  N   LYS A  83      87.197  56.746  78.983  1.00  0.00           N  
ATOM    967  CA  LYS A  83      88.035  57.421  78.000  1.00  0.00           C  
ATOM    968  C   LYS A  83      89.530  57.311  78.320  1.00  0.00           C  
ATOM    969  O   LYS A  83      89.939  57.294  79.480  1.00  0.00           O  
ATOM    970  CB  LYS A  83      87.640  58.889  77.888  1.00  0.00           C  
ATOM    971  CG  LYS A  83      86.115  59.265  77.848  1.00  0.00           C  
ATOM    972  CD  LYS A  83      85.024  58.265  77.383  1.00  0.00           C  
ATOM    973  CE  LYS A  83      83.672  58.693  77.958  1.00  0.00           C  
ATOM    974  NZ  LYS A  83      83.629  58.347  79.428  1.00  0.00           N1+
ATOM    975  H   LYS A  83      87.136  57.153  79.738  1.00  0.00           H  
ATOM    976  HA  LYS A  83      87.888  56.973  77.153  1.00  0.00           H  
ATOM    977  HB2 LYS A  83      88.037  59.358  78.638  1.00  0.00           H  
ATOM    978  HB3 LYS A  83      88.049  59.242  77.083  1.00  0.00           H  
ATOM    979  HG2 LYS A  83      85.873  59.541  78.747  1.00  0.00           H  
ATOM    980  HG3 LYS A  83      86.036  60.047  77.281  1.00  0.00           H  
ATOM    981  HD2 LYS A  83      84.982  58.243  76.414  1.00  0.00           H  
ATOM    982  HD3 LYS A  83      85.244  57.368  77.678  1.00  0.00           H  
ATOM    983  HE2 LYS A  83      83.543  59.647  77.834  1.00  0.00           H  
ATOM    984  HE3 LYS A  83      82.952  58.246  77.487  1.00  0.00           H  
ATOM    985  HZ1 LYS A  83      83.010  58.843  79.832  1.00  0.00           H  
ATOM    986  HZ2 LYS A  83      83.428  57.485  79.525  1.00  0.00           H  
ATOM    987  HZ3 LYS A  83      84.423  58.508  79.794  1.00  0.00           H  
ATOM    988  N   VAL A  84      90.356  57.305  77.267  1.00  0.00           N  
ATOM    989  CA  VAL A  84      91.781  57.006  77.433  1.00  0.00           C  
ATOM    990  C   VAL A  84      92.502  57.974  78.370  1.00  0.00           C  
ATOM    991  O   VAL A  84      93.623  57.689  78.801  1.00  0.00           O  
ATOM    992  CB  VAL A  84      92.479  56.975  76.066  1.00  0.00           C  
ATOM    993  CG1 VAL A  84      91.775  55.987  75.156  1.00  0.00           C  
ATOM    994  CG2 VAL A  84      92.455  58.342  75.471  1.00  0.00           C  
ATOM    995  H   VAL A  84      90.113  57.469  76.459  1.00  0.00           H  
ATOM    996  HA  VAL A  84      91.830  56.131  77.849  1.00  0.00           H  
ATOM    997  N   THR A  85      91.889  59.099  78.725  1.00  0.00           N  
ATOM    998  CA  THR A  85      92.492  59.961  79.730  1.00  0.00           C  
ATOM    999  C   THR A  85      92.163  59.527  81.153  1.00  0.00           C  
ATOM   1000  O   THR A  85      92.673  60.139  82.098  1.00  0.00           O  
ATOM   1001  CB  THR A  85      92.051  61.409  79.532  1.00  0.00           C  
ATOM   1002  OG1 THR A  85      92.536  62.195  80.630  1.00  0.00           O  
ATOM   1003  CG2 THR A  85      90.539  61.498  79.491  1.00  0.00           C  
ATOM   1004  H   THR A  85      91.140  59.375  78.404  1.00  0.00           H  
ATOM   1005  HA  THR A  85      93.452  59.886  79.612  1.00  0.00           H  
ATOM   1006  N   ASP A  86      91.311  58.513  81.322  1.00  0.00           N  
ATOM   1007  CA  ASP A  86      91.067  57.909  82.627  1.00  0.00           C  
ATOM   1008  C   ASP A  86      92.399  57.489  83.233  1.00  0.00           C  
ATOM   1009  O   ASP A  86      93.041  56.548  82.751  1.00  0.00           O  
ATOM   1010  CB  ASP A  86      90.119  56.710  82.500  1.00  0.00           C  
ATOM   1011  CG  ASP A  86      89.668  56.155  83.847  1.00  0.00           C  
ATOM   1012  OD1 ASP A  86      90.307  56.438  84.881  1.00  0.00           O  
ATOM   1013  OD2 ASP A  86      88.664  55.413  83.868  1.00  0.00           O  
ATOM   1014  H   ASP A  86      90.859  58.159  80.682  1.00  0.00           H  
ATOM   1015  HA  ASP A  86      90.640  58.556  83.211  1.00  0.00           H  
ATOM   1016  HB2 ASP A  86      89.338  56.974  81.988  1.00  0.00           H  
ATOM   1017  HB3 ASP A  86      90.562  56.007  81.999  1.00  0.00           H  
ATOM   1018  N   LYS A  87      92.823  58.188  84.289  1.00  0.00           N  
ATOM   1019  CA  LYS A  87      94.144  57.939  84.852  1.00  0.00           C  
ATOM   1020  C   LYS A  87      94.249  56.541  85.446  1.00  0.00           C  
ATOM   1021  O   LYS A  87      95.335  55.950  85.445  1.00  0.00           O  
ATOM   1022  CB  LYS A  87      94.477  59.006  85.897  1.00  0.00           C  
ATOM   1023  CG  LYS A  87      95.123  60.257  85.307  1.00  0.00           C  
ATOM   1024  CD  LYS A  87      96.384  59.906  84.515  1.00  0.00           C  
ATOM   1025  CE  LYS A  87      96.986  61.127  83.827  1.00  0.00           C  
ATOM   1026  NZ  LYS A  87      97.095  60.944  82.352  1.00  0.00           N1+
ATOM   1027  H   LYS A  87      92.367  58.800  84.686  1.00  0.00           H  
ATOM   1028  HA  LYS A  87      94.793  57.991  84.134  1.00  0.00           H  
ATOM   1029  HB2 LYS A  87      93.663  59.259  86.361  1.00  0.00           H  
ATOM   1030  HB3 LYS A  87      95.074  58.624  86.560  1.00  0.00           H  
ATOM   1031  HG2 LYS A  87      94.490  60.709  84.728  1.00  0.00           H  
ATOM   1032  HG3 LYS A  87      95.347  60.876  86.020  1.00  0.00           H  
ATOM   1033  HD2 LYS A  87      97.041  59.515  85.112  1.00  0.00           H  
ATOM   1034  HD3 LYS A  87      96.171  59.233  83.849  1.00  0.00           H  
ATOM   1035  HE2 LYS A  87      96.438  61.906  84.015  1.00  0.00           H  
ATOM   1036  HE3 LYS A  87      97.866  61.304  84.196  1.00  0.00           H  
ATOM   1037  HZ1 LYS A  87      97.771  61.433  82.041  1.00  0.00           H  
ATOM   1038  HZ2 LYS A  87      97.242  60.085  82.170  1.00  0.00           H  
ATOM   1039  HZ3 LYS A  87      96.338  61.204  81.964  1.00  0.00           H  
ATOM   1040  N   ALA A  88      93.139  55.985  85.938  1.00  0.00           N  
ATOM   1041  CA  ALA A  88      93.168  54.613  86.436  1.00  0.00           C  
ATOM   1042  C   ALA A  88      93.345  53.620  85.292  1.00  0.00           C  
ATOM   1043  O   ALA A  88      94.201  52.725  85.357  1.00  0.00           O  
ATOM   1044  CB  ALA A  88      91.896  54.311  87.225  1.00  0.00           C  
ATOM   1045  H   ALA A  88      92.376  56.378  85.991  1.00  0.00           H  
ATOM   1046  HA  ALA A  88      93.929  54.519  87.029  1.00  0.00           H  
ATOM   1047  HB1 ALA A  88      91.927  53.398  87.551  1.00  0.00           H  
ATOM   1048  HB2 ALA A  88      91.829  54.920  87.977  1.00  0.00           H  
ATOM   1049  HB3 ALA A  88      91.123  54.424  86.650  1.00  0.00           H  
ATOM   1050  N   TRP A  89      92.543  53.759  84.231  1.00  0.00           N  
ATOM   1051  CA  TRP A  89      92.739  52.910  83.061  1.00  0.00           C  
ATOM   1052  C   TRP A  89      94.149  53.061  82.514  1.00  0.00           C  
ATOM   1053  O   TRP A  89      94.787  52.067  82.148  1.00  0.00           O  
ATOM   1054  CB  TRP A  89      91.714  53.235  81.971  1.00  0.00           C  
ATOM   1055  CG  TRP A  89      91.938  52.428  80.712  1.00  0.00           C  
ATOM   1056  CD1 TRP A  89      91.586  51.124  80.501  1.00  0.00           C  
ATOM   1057  CD2 TRP A  89      92.578  52.868  79.507  1.00  0.00           C  
ATOM   1058  NE1 TRP A  89      91.964  50.729  79.238  1.00  0.00           N  
ATOM   1059  CE2 TRP A  89      92.573  51.782  78.610  1.00  0.00           C  
ATOM   1060  CE3 TRP A  89      93.152  54.076  79.100  1.00  0.00           C  
ATOM   1061  CZ2 TRP A  89      93.116  51.870  77.332  1.00  0.00           C  
ATOM   1062  CZ3 TRP A  89      93.696  54.155  77.829  1.00  0.00           C  
ATOM   1063  H   TRP A  89      91.897  54.323  84.172  1.00  0.00           H  
ATOM   1064  HA  TRP A  89      92.612  51.990  83.339  1.00  0.00           H  
ATOM   1065  HB2 TRP A  89      90.821  53.063  82.308  1.00  0.00           H  
ATOM   1066  HB3 TRP A  89      91.760  54.180  81.758  1.00  0.00           H  
ATOM   1067  N   GLN A  90      94.654  54.299  82.457  1.00  0.00           N  
ATOM   1068  CA  GLN A  90      96.016  54.533  81.987  1.00  0.00           C  
ATOM   1069  C   GLN A  90      97.026  53.754  82.816  1.00  0.00           C  
ATOM   1070  O   GLN A  90      97.835  52.994  82.273  1.00  0.00           O  
ATOM   1071  CB  GLN A  90      96.333  56.023  82.024  1.00  0.00           C  
ATOM   1072  CG  GLN A  90      95.659  56.798  80.921  1.00  0.00           C  
ATOM   1073  CD  GLN A  90      96.177  58.217  80.797  1.00  0.00           C  
ATOM   1074  OE1 GLN A  90      96.982  58.671  81.609  1.00  0.00           O  
ATOM   1075  NE2 GLN A  90      95.720  58.922  79.769  1.00  0.00           N  
ATOM   1076  H   GLN A  90      94.224  55.008  82.686  1.00  0.00           H  
ATOM   1077  HA  GLN A  90      96.078  54.220  81.072  1.00  0.00           H  
ATOM   1078  HB2 GLN A  90      96.059  56.386  82.882  1.00  0.00           H  
ATOM   1079  HB3 GLN A  90      97.293  56.146  81.959  1.00  0.00           H  
ATOM   1080  HG2 GLN A  90      95.792  56.334  80.079  1.00  0.00           H  
ATOM   1081  HG3 GLN A  90      94.704  56.820  81.085  1.00  0.00           H  
ATOM   1082  N   LYS A  91      96.980  53.914  84.140  1.00  0.00           N  
ATOM   1083  CA  LYS A  91      97.941  53.225  84.993  1.00  0.00           C  
ATOM   1084  C   LYS A  91      97.947  51.719  84.739  1.00  0.00           C  
ATOM   1085  O   LYS A  91      99.017  51.110  84.649  1.00  0.00           O  
ATOM   1086  CB  LYS A  91      97.648  53.520  86.463  1.00  0.00           C  
ATOM   1087  CG  LYS A  91      98.684  52.940  87.410  1.00  0.00           C  
ATOM   1088  CD  LYS A  91      98.457  53.430  88.823  1.00  0.00           C  
ATOM   1089  CE  LYS A  91      99.390  52.759  89.817  1.00  0.00           C  
ATOM   1090  NZ  LYS A  91      99.092  53.231  91.205  1.00  0.00           N1+
ATOM   1091  H   LYS A  91      96.411  54.407  84.555  1.00  0.00           H  
ATOM   1092  HA  LYS A  91      98.825  53.559  84.774  1.00  0.00           H  
ATOM   1093  HB2 LYS A  91      97.603  54.481  86.591  1.00  0.00           H  
ATOM   1094  HB3 LYS A  91      96.775  53.163  86.691  1.00  0.00           H  
ATOM   1095  HG2 LYS A  91      98.641  51.971  87.389  1.00  0.00           H  
ATOM   1096  HG3 LYS A  91      99.574  53.191  87.115  1.00  0.00           H  
ATOM   1097  HD2 LYS A  91      98.588  54.391  88.855  1.00  0.00           H  
ATOM   1098  HD3 LYS A  91      97.537  53.261  89.079  1.00  0.00           H  
ATOM   1099  HE2 LYS A  91      99.288  51.796  89.767  1.00  0.00           H  
ATOM   1100  HE3 LYS A  91     100.311  52.959  89.591  1.00  0.00           H  
ATOM   1101  HZ1 LYS A  91      99.643  52.832  91.779  1.00  0.00           H  
ATOM   1102  HZ2 LYS A  91      99.206  54.112  91.249  1.00  0.00           H  
ATOM   1103  HZ3 LYS A  91      98.251  53.029  91.414  1.00  0.00           H  
ATOM   1104  N   LYS A  92      96.768  51.105  84.584  1.00  0.00           N  
ATOM   1105  CA  LYS A  92      96.708  49.646  84.511  1.00  0.00           C  
ATOM   1106  C   LYS A  92      97.226  49.116  83.175  1.00  0.00           C  
ATOM   1107  O   LYS A  92      97.872  48.062  83.134  1.00  0.00           O  
ATOM   1108  CB  LYS A  92      95.282  49.154  84.762  1.00  0.00           C  
ATOM   1109  CG  LYS A  92      95.167  47.638  84.902  1.00  0.00           C  
ATOM   1110  CD  LYS A  92      94.774  47.223  86.314  1.00  0.00           C  
ATOM   1111  CE  LYS A  92      93.354  47.660  86.644  1.00  0.00           C  
ATOM   1112  NZ  LYS A  92      93.103  47.701  88.115  1.00  0.00           N1+
ATOM   1113  H   LYS A  92      96.010  51.507  84.520  1.00  0.00           H  
ATOM   1114  HA  LYS A  92      97.289  49.299  85.206  1.00  0.00           H  
ATOM   1115  HB2 LYS A  92      94.942  49.571  85.569  1.00  0.00           H  
ATOM   1116  HB3 LYS A  92      94.715  49.446  84.031  1.00  0.00           H  
ATOM   1117  HG2 LYS A  92      94.509  47.305  84.273  1.00  0.00           H  
ATOM   1118  HG3 LYS A  92      96.015  47.228  84.670  1.00  0.00           H  
ATOM   1119  HD2 LYS A  92      94.847  46.260  86.403  1.00  0.00           H  
ATOM   1120  HD3 LYS A  92      95.392  47.614  86.952  1.00  0.00           H  
ATOM   1121  HE2 LYS A  92      93.191  48.538  86.265  1.00  0.00           H  
ATOM   1122  HE3 LYS A  92      92.725  47.050  86.227  1.00  0.00           H  
ATOM   1123  HZ1 LYS A  92      92.265  47.961  88.266  1.00  0.00           H  
ATOM   1124  HZ2 LYS A  92      93.231  46.891  88.461  1.00  0.00           H  
ATOM   1125  HZ3 LYS A  92      93.664  48.278  88.496  1.00  0.00           H  
ATOM   1126  N   VAL A  93      96.966  49.820  82.072  1.00  0.00           N  
ATOM   1127  CA  VAL A  93      97.384  49.266  80.786  1.00  0.00           C  
ATOM   1128  C   VAL A  93      98.875  49.480  80.536  1.00  0.00           C  
ATOM   1129  O   VAL A  93      99.500  48.678  79.834  1.00  0.00           O  
ATOM   1130  CB  VAL A  93      96.551  49.831  79.619  1.00  0.00           C  
ATOM   1131  CG1 VAL A  93      95.165  49.175  79.570  1.00  0.00           C  
ATOM   1132  CG2 VAL A  93      96.455  51.344  79.696  1.00  0.00           C  
ATOM   1133  H   VAL A  93      96.569  50.582  82.044  1.00  0.00           H  
ATOM   1134  HA  VAL A  93      97.223  48.310  80.830  1.00  0.00           H  
ATOM   1135  N   THR A  94      99.485  50.543  81.074  1.00  0.00           N  
ATOM   1136  CA  THR A  94     100.916  50.723  80.829  1.00  0.00           C  
ATOM   1137  C   THR A  94     101.747  49.738  81.639  1.00  0.00           C  
ATOM   1138  O   THR A  94     102.690  49.136  81.109  1.00  0.00           O  
ATOM   1139  CB  THR A  94     101.366  52.152  81.127  1.00  0.00           C  
ATOM   1140  OG1 THR A  94     101.633  52.293  82.525  1.00  0.00           O  
ATOM   1141  CG2 THR A  94     100.334  53.162  80.673  1.00  0.00           C  
ATOM   1142  H   THR A  94      99.108  51.143  81.561  1.00  0.00           H  
ATOM   1143  HA  THR A  94     101.060  50.550  79.886  1.00  0.00           H  
ATOM   1144  N   GLU A  95     101.427  49.561  82.928  1.00  0.00           N  
ATOM   1145  CA  GLU A  95     102.187  48.599  83.721  1.00  0.00           C  
ATOM   1146  C   GLU A  95     102.045  47.191  83.158  1.00  0.00           C  
ATOM   1147  O   GLU A  95     102.926  46.349  83.365  1.00  0.00           O  
ATOM   1148  CB  GLU A  95     101.757  48.634  85.188  1.00  0.00           C  
ATOM   1149  CG  GLU A  95     100.285  48.386  85.436  1.00  0.00           C  
ATOM   1150  CD  GLU A  95      99.885  48.648  86.885  1.00  0.00           C  
ATOM   1151  OE1 GLU A  95      98.883  48.057  87.348  1.00  0.00           O  
ATOM   1152  OE2 GLU A  95     100.575  49.443  87.562  1.00  0.00           O  
ATOM   1153  H   GLU A  95     100.798  49.973  83.345  1.00  0.00           H  
ATOM   1154  HA  GLU A  95     103.122  48.853  83.672  1.00  0.00           H  
ATOM   1155  HB2 GLU A  95     102.269  47.970  85.675  1.00  0.00           H  
ATOM   1156  HB3 GLU A  95     101.991  49.500  85.558  1.00  0.00           H  
ATOM   1157  HG2 GLU A  95      99.760  48.955  84.850  1.00  0.00           H  
ATOM   1158  HG3 GLU A  95     100.070  47.468  85.205  1.00  0.00           H  
ATOM   1159  N   GLU A  96     100.959  46.922  82.430  1.00  0.00           N  
ATOM   1160  CA  GLU A  96     100.848  45.672  81.684  1.00  0.00           C  
ATOM   1161  C   GLU A  96     101.837  45.645  80.520  1.00  0.00           C  
ATOM   1162  O   GLU A  96     102.544  44.648  80.317  1.00  0.00           O  
ATOM   1163  CB  GLU A  96      99.409  45.480  81.192  1.00  0.00           C  
ATOM   1164  CG  GLU A  96      98.421  45.076  82.290  1.00  0.00           C  
ATOM   1165  CD  GLU A  96      97.081  44.600  81.763  1.00  0.00           C  
ATOM   1166  OE1 GLU A  96      96.625  45.109  80.716  1.00  0.00           O  
ATOM   1167  OE2 GLU A  96      96.492  43.699  82.407  1.00  0.00           O  
ATOM   1168  H   GLU A  96     100.281  47.446  82.357  1.00  0.00           H  
ATOM   1169  HA  GLU A  96     101.072  44.935  82.273  1.00  0.00           H  
ATOM   1170  HB2 GLU A  96      99.104  46.305  80.785  1.00  0.00           H  
ATOM   1171  HB3 GLU A  96      99.402  44.802  80.498  1.00  0.00           H  
ATOM   1172  HG2 GLU A  96      98.818  44.370  82.826  1.00  0.00           H  
ATOM   1173  HG3 GLU A  96      98.277  45.833  82.879  1.00  0.00           H  
ATOM   1174  N   LEU A  97     101.909  46.738  79.751  1.00  0.00           N  
ATOM   1175  CA  LEU A  97     102.874  46.821  78.656  1.00  0.00           C  
ATOM   1176  C   LEU A  97     104.300  46.718  79.182  1.00  0.00           C  
ATOM   1177  O   LEU A  97     105.126  45.977  78.635  1.00  0.00           O  
ATOM   1178  CB  LEU A  97     102.686  48.126  77.880  1.00  0.00           C  
ATOM   1179  CG  LEU A  97     101.327  48.321  77.204  1.00  0.00           C  
ATOM   1180  CD1 LEU A  97     101.125  49.775  76.773  1.00  0.00           C  
ATOM   1181  CD2 LEU A  97     101.155  47.375  76.022  1.00  0.00           C  
ATOM   1182  H   LEU A  97     101.412  47.433  79.847  1.00  0.00           H  
ATOM   1183  HA  LEU A  97     102.717  46.075  78.055  1.00  0.00           H  
ATOM   1184  HB2 LEU A  97     102.833  48.866  78.488  1.00  0.00           H  
ATOM   1185  HB3 LEU A  97     103.375  48.177  77.198  1.00  0.00           H  
ATOM   1186  N   ASP A  98     104.603  47.453  80.254  1.00  0.00           N  
ATOM   1187  CA  ASP A  98     105.949  47.418  80.809  1.00  0.00           C  
ATOM   1188  C   ASP A  98     106.338  46.008  81.246  1.00  0.00           C  
ATOM   1189  O   ASP A  98     107.501  45.610  81.102  1.00  0.00           O  
ATOM   1190  CB  ASP A  98     106.054  48.419  81.961  1.00  0.00           C  
ATOM   1191  CG  ASP A  98     105.794  49.865  81.511  1.00  0.00           C  
ATOM   1192  OD1 ASP A  98     105.971  50.166  80.305  1.00  0.00           O  
ATOM   1193  OD2 ASP A  98     105.418  50.703  82.364  1.00  0.00           O  
ATOM   1194  H   ASP A  98     104.052  47.968  80.666  1.00  0.00           H  
ATOM   1195  HA  ASP A  98     106.580  47.675  80.118  1.00  0.00           H  
ATOM   1196  HB2 ASP A  98     105.416  48.180  82.652  1.00  0.00           H  
ATOM   1197  HB3 ASP A  98     106.937  48.361  82.358  1.00  0.00           H  
ATOM   1198  N   GLN A  99     105.375  45.224  81.738  1.00  0.00           N  
ATOM   1199  CA  GLN A  99     105.660  43.850  82.137  1.00  0.00           C  
ATOM   1200  C   GLN A  99     105.896  42.947  80.931  1.00  0.00           C  
ATOM   1201  O   GLN A  99     106.704  42.012  81.005  1.00  0.00           O  
ATOM   1202  CB  GLN A  99     104.514  43.307  82.989  1.00  0.00           C  
ATOM   1203  CG  GLN A  99     104.677  41.846  83.405  1.00  0.00           C  
ATOM   1204  CD  GLN A  99     105.912  41.607  84.261  1.00  0.00           C  
ATOM   1205  OE1 GLN A  99     106.261  42.425  85.111  1.00  0.00           O  
ATOM   1206  NE2 GLN A  99     106.579  40.484  84.034  1.00  0.00           N  
ATOM   1207  H   GLN A  99     104.558  45.469  81.846  1.00  0.00           H  
ATOM   1208  HA  GLN A  99     106.477  43.856  82.660  1.00  0.00           H  
ATOM   1209  HB2 GLN A  99     104.431  43.853  83.787  1.00  0.00           H  
ATOM   1210  HB3 GLN A  99     103.685  43.401  82.494  1.00  0.00           H  
ATOM   1211  HG2 GLN A  99     103.890  41.566  83.897  1.00  0.00           H  
ATOM   1212  HG3 GLN A  99     104.727  41.292  82.611  1.00  0.00           H  
ATOM   1213  N   VAL A 100     105.201  43.200  79.820  1.00  0.00           N  
ATOM   1214  CA  VAL A 100     105.428  42.416  78.610  1.00  0.00           C  
ATOM   1215  C   VAL A 100     106.832  42.667  78.066  1.00  0.00           C  
ATOM   1216  O   VAL A 100     107.485  41.749  77.551  1.00  0.00           O  
ATOM   1217  CB  VAL A 100     104.338  42.730  77.566  1.00  0.00           C  
ATOM   1218  CG1 VAL A 100     104.598  41.997  76.266  1.00  0.00           C  
ATOM   1219  CG2 VAL A 100     102.981  42.352  78.103  1.00  0.00           C  
ATOM   1220  H   VAL A 100     104.602  43.813  79.748  1.00  0.00           H  
ATOM   1221  HA  VAL A 100     105.368  41.472  78.824  1.00  0.00           H  
ATOM   1222  N   VAL A 101     107.327  43.903  78.192  1.00  0.00           N  
ATOM   1223  CA  VAL A 101     108.638  44.242  77.643  1.00  0.00           C  
ATOM   1224  C   VAL A 101     109.750  43.641  78.494  1.00  0.00           C  
ATOM   1225  O   VAL A 101     110.714  43.072  77.968  1.00  0.00           O  
ATOM   1226  CB  VAL A 101     108.787  45.770  77.510  1.00  0.00           C  
ATOM   1227  CG1 VAL A 101     110.185  46.130  77.049  1.00  0.00           C  
ATOM   1228  CG2 VAL A 101     107.750  46.320  76.538  1.00  0.00           C  
ATOM   1229  H   VAL A 101     106.923  44.551  78.587  1.00  0.00           H  
ATOM   1230  HA  VAL A 101     108.713  43.859  76.755  1.00  0.00           H  
ATOM   1231  N   LYS A 102     109.639  43.749  79.818  1.00  0.00           N  
ATOM   1232  CA  LYS A 102     110.692  43.204  80.666  1.00  0.00           C  
ATOM   1233  C   LYS A 102     110.763  41.687  80.555  1.00  0.00           C  
ATOM   1234  O   LYS A 102     111.849  41.110  80.666  1.00  0.00           O  
ATOM   1235  CB  LYS A 102     110.486  43.637  82.117  1.00  0.00           C  
ATOM   1236  CG  LYS A 102     111.137  42.715  83.138  1.00  0.00           C  
ATOM   1237  CD  LYS A 102     110.863  43.154  84.566  1.00  0.00           C  
ATOM   1238  CE  LYS A 102     110.960  41.964  85.516  1.00  0.00           C  
ATOM   1239  NZ  LYS A 102     112.252  41.900  86.257  1.00  0.00           N1+
ATOM   1240  H   LYS A 102     108.984  44.121  80.232  1.00  0.00           H  
ATOM   1241  HA  LYS A 102     111.539  43.558  80.357  1.00  0.00           H  
ATOM   1242  HB2 LYS A 102     110.841  44.532  82.231  1.00  0.00           H  
ATOM   1243  HB3 LYS A 102     109.535  43.684  82.299  1.00  0.00           H  
ATOM   1244  HG2 LYS A 102     110.809  41.811  83.011  1.00  0.00           H  
ATOM   1245  HG3 LYS A 102     112.095  42.693  82.987  1.00  0.00           H  
ATOM   1246  HD2 LYS A 102     111.499  43.838  84.829  1.00  0.00           H  
ATOM   1247  HD3 LYS A 102     109.980  43.551  84.624  1.00  0.00           H  
ATOM   1248  HE2 LYS A 102     110.231  42.007  86.154  1.00  0.00           H  
ATOM   1249  HE3 LYS A 102     110.845  41.145  85.009  1.00  0.00           H  
ATOM   1250  HZ1 LYS A 102     112.252  41.189  86.792  1.00  0.00           H  
ATOM   1251  HZ2 LYS A 102     112.924  41.834  85.678  1.00  0.00           H  
ATOM   1252  HZ3 LYS A 102     112.352  42.638  86.744  1.00  0.00           H  
ATOM   1253  N   ASP A 103     109.634  41.031  80.299  1.00  0.00           N  
ATOM   1254  CA  ASP A 103     109.627  39.590  80.085  1.00  0.00           C  
ATOM   1255  C   ASP A 103     110.195  39.198  78.732  1.00  0.00           C  
ATOM   1256  O   ASP A 103     110.475  38.016  78.516  1.00  0.00           O  
ATOM   1257  CB  ASP A 103     108.201  39.039  80.194  1.00  0.00           C  
ATOM   1258  CG  ASP A 103     107.794  38.745  81.621  1.00  0.00           C  
ATOM   1259  OD1 ASP A 103     108.689  38.669  82.493  1.00  0.00           O  
ATOM   1260  OD2 ASP A 103     106.581  38.589  81.869  1.00  0.00           O  
ATOM   1261  H   ASP A 103     108.862  41.404  80.245  1.00  0.00           H  
ATOM   1262  HA  ASP A 103     110.193  39.209  80.774  1.00  0.00           H  
ATOM   1263  HB2 ASP A 103     107.581  39.680  79.812  1.00  0.00           H  
ATOM   1264  HB3 ASP A 103     108.131  38.228  79.668  1.00  0.00           H  
ATOM   1265  N   HIS A 104     110.367  40.149  77.821  1.00  0.00           N  
ATOM   1266  CA  HIS A 104     110.664  39.825  76.435  1.00  0.00           C  
ATOM   1267  C   HIS A 104     111.608  40.862  75.826  1.00  0.00           C  
ATOM   1268  O   HIS A 104     111.396  41.346  74.714  1.00  0.00           O  
ATOM   1269  CB  HIS A 104     109.367  39.724  75.630  1.00  0.00           C  
ATOM   1270  CG  HIS A 104     108.460  38.611  76.063  1.00  0.00           C  
ATOM   1271  ND1 HIS A 104     108.787  37.280  75.907  1.00  0.00           N  
ATOM   1272  CD2 HIS A 104     107.231  38.631  76.634  1.00  0.00           C  
ATOM   1273  CE1 HIS A 104     107.803  36.529  76.367  1.00  0.00           C  
ATOM   1274  NE2 HIS A 104     106.848  37.323  76.816  1.00  0.00           N  
ATOM   1275  H   HIS A 104     110.316  40.991  77.988  1.00  0.00           H  
ATOM   1276  HA  HIS A 104     111.111  38.965  76.405  1.00  0.00           H  
ATOM   1277  HB2 HIS A 104     108.888  40.564  75.701  1.00  0.00           H  
ATOM   1278  HB3 HIS A 104     109.588  39.601  74.694  1.00  0.00           H  
ATOM   1279  N   GLU A 105     112.679  41.220  76.543  1.00  0.00           N  
ATOM   1280  CA  GLU A 105     113.612  42.197  75.987  1.00  0.00           C  
ATOM   1281  C   GLU A 105     114.496  41.602  74.896  1.00  0.00           C  
ATOM   1282  O   GLU A 105     114.979  42.346  74.037  1.00  0.00           O  
ATOM   1283  CB  GLU A 105     114.471  42.820  77.096  1.00  0.00           C  
ATOM   1284  CG  GLU A 105     115.697  42.013  77.506  1.00  0.00           C  
ATOM   1285  CD  GLU A 105     115.455  41.163  78.744  1.00  0.00           C  
ATOM   1286  OE1 GLU A 105     116.411  40.964  79.525  1.00  0.00           O  
ATOM   1287  OE2 GLU A 105     114.313  40.686  78.935  1.00  0.00           O  
ATOM   1288  H   GLU A 105     112.875  40.920  77.325  1.00  0.00           H  
ATOM   1289  HA  GLU A 105     113.077  42.893  75.574  1.00  0.00           H  
ATOM   1290  HB2 GLU A 105     114.763  43.697  76.803  1.00  0.00           H  
ATOM   1291  HB3 GLU A 105     113.914  42.953  77.879  1.00  0.00           H  
ATOM   1292  HG2 GLU A 105     115.963  41.438  76.772  1.00  0.00           H  
ATOM   1293  HG3 GLU A 105     116.436  42.619  77.674  1.00  0.00           H  
ATOM   1294  N   ASP A 106     114.690  40.282  74.880  1.00  0.00           N  
ATOM   1295  CA  ASP A 106     115.337  39.649  73.737  1.00  0.00           C  
ATOM   1296  C   ASP A 106     114.502  39.766  72.465  1.00  0.00           C  
ATOM   1297  O   ASP A 106     114.995  39.423  71.386  1.00  0.00           O  
ATOM   1298  CB  ASP A 106     115.624  38.170  74.029  1.00  0.00           C  
ATOM   1299  CG  ASP A 106     116.711  37.974  75.076  1.00  0.00           C  
ATOM   1300  OD1 ASP A 106     117.483  38.925  75.318  1.00  0.00           O  
ATOM   1301  OD2 ASP A 106     116.803  36.865  75.651  1.00  0.00           O  
ATOM   1302  H   ASP A 106     114.459  39.746  75.510  1.00  0.00           H  
ATOM   1303  HA  ASP A 106     116.171  40.120  73.591  1.00  0.00           H  
ATOM   1304  HB2 ASP A 106     114.808  37.740  74.332  1.00  0.00           H  
ATOM   1305  HB3 ASP A 106     115.889  37.727  73.207  1.00  0.00           H  
ATOM   1306  N   GLN A 107     113.255  40.233  72.565  1.00  0.00           N  
ATOM   1307  CA  GLN A 107     112.396  40.391  71.399  1.00  0.00           C  
ATOM   1308  C   GLN A 107     111.670  41.734  71.322  1.00  0.00           C  
ATOM   1309  O   GLN A 107     111.157  42.065  70.249  1.00  0.00           O  
ATOM   1310  CB  GLN A 107     111.352  39.258  71.325  1.00  0.00           C  
ATOM   1311  CG  GLN A 107     110.827  38.745  72.665  1.00  0.00           C  
ATOM   1312  CD  GLN A 107     111.782  37.785  73.362  1.00  0.00           C  
ATOM   1313  OE1 GLN A 107     112.167  36.759  72.798  1.00  0.00           O  
ATOM   1314  NE2 GLN A 107     112.172  38.118  74.591  1.00  0.00           N  
ATOM   1315  H   GLN A 107     112.889  40.465  73.308  1.00  0.00           H  
ATOM   1316  HA  GLN A 107     113.001  40.354  70.643  1.00  0.00           H  
ATOM   1317  HB2 GLN A 107     110.598  39.569  70.800  1.00  0.00           H  
ATOM   1318  HB3 GLN A 107     111.743  38.512  70.844  1.00  0.00           H  
ATOM   1319  HG2 GLN A 107     110.656  39.501  73.249  1.00  0.00           H  
ATOM   1320  HG3 GLN A 107     109.977  38.300  72.524  1.00  0.00           H  
ATOM   1321  N   ILE A 108     111.617  42.520  72.394  1.00  0.00           N  
ATOM   1322  CA  ILE A 108     110.947  43.813  72.373  1.00  0.00           C  
ATOM   1323  C   ILE A 108     111.976  44.908  72.619  1.00  0.00           C  
ATOM   1324  O   ILE A 108     112.680  44.892  73.635  1.00  0.00           O  
ATOM   1325  CB  ILE A 108     109.820  43.902  73.416  1.00  0.00           C  
ATOM   1326  CG1 ILE A 108     108.743  42.858  73.143  1.00  0.00           C  
ATOM   1327  CG2 ILE A 108     109.214  45.310  73.424  1.00  0.00           C  
ATOM   1328  CD1 ILE A 108     107.666  43.342  72.222  1.00  0.00           C  
ATOM   1329  H   ILE A 108     111.969  42.316  73.152  1.00  0.00           H  
ATOM   1330  HA  ILE A 108     110.536  43.926  71.501  1.00  0.00           H  
ATOM   1331  N   VAL A 109     112.044  45.866  71.696  1.00  0.00           N  
ATOM   1332  CA  VAL A 109     112.831  47.069  71.926  1.00  0.00           C  
ATOM   1333  C   VAL A 109     112.184  47.922  73.009  1.00  0.00           C  
ATOM   1334  O   VAL A 109     112.841  48.375  73.952  1.00  0.00           O  
ATOM   1335  CB  VAL A 109     112.985  47.847  70.610  1.00  0.00           C  
ATOM   1336  CG1 VAL A 109     113.444  49.257  70.886  1.00  0.00           C  
ATOM   1337  CG2 VAL A 109     113.954  47.114  69.681  1.00  0.00           C  
ATOM   1338  H   VAL A 109     111.643  45.836  70.935  1.00  0.00           H  
ATOM   1339  HA  VAL A 109     113.716  46.823  72.236  1.00  0.00           H  
ATOM   1340  N   GLY A 110     110.887  48.137  72.891  1.00  0.00           N  
ATOM   1341  CA  GLY A 110     110.141  48.920  73.854  1.00  0.00           C  
ATOM   1342  C   GLY A 110     108.806  49.276  73.239  1.00  0.00           C  
ATOM   1343  O   GLY A 110     108.488  48.873  72.118  1.00  0.00           O  
ATOM   1344  H   GLY A 110     110.411  47.829  72.244  1.00  0.00           H  
ATOM   1345  HA2 GLY A 110     110.012  48.418  74.673  1.00  0.00           H  
ATOM   1346  HA3 GLY A 110     110.630  49.725  74.088  1.00  0.00           H  
ATOM   1347  N   TRP A 111     108.021  50.037  73.989  1.00  0.00           N  
ATOM   1348  CA  TRP A 111     106.760  50.534  73.457  1.00  0.00           C  
ATOM   1349  C   TRP A 111     106.735  52.049  73.583  1.00  0.00           C  
ATOM   1350  O   TRP A 111     107.173  52.601  74.596  1.00  0.00           O  
ATOM   1351  CB  TRP A 111     105.541  49.881  74.158  1.00  0.00           C  
ATOM   1352  CG  TRP A 111     105.301  50.263  75.603  1.00  0.00           C  
ATOM   1353  CD1 TRP A 111     105.806  49.643  76.713  1.00  0.00           C  
ATOM   1354  CD2 TRP A 111     104.477  51.335  76.084  1.00  0.00           C  
ATOM   1355  NE1 TRP A 111     105.356  50.271  77.853  1.00  0.00           N  
ATOM   1356  CE2 TRP A 111     104.542  51.313  77.494  1.00  0.00           C  
ATOM   1357  CE3 TRP A 111     103.694  52.311  75.460  1.00  0.00           C  
ATOM   1358  CZ2 TRP A 111     103.851  52.226  78.289  1.00  0.00           C  
ATOM   1359  CZ3 TRP A 111     103.006  53.222  76.256  1.00  0.00           C  
ATOM   1360  H   TRP A 111     108.196  50.275  74.796  1.00  0.00           H  
ATOM   1361  HA  TRP A 111     106.694  50.290  72.521  1.00  0.00           H  
ATOM   1362  HB2 TRP A 111     104.745  50.105  73.650  1.00  0.00           H  
ATOM   1363  HB3 TRP A 111     105.646  48.918  74.112  1.00  0.00           H  
ATOM   1364  N   VAL A 112     106.270  52.720  72.528  1.00  0.00           N  
ATOM   1365  CA  VAL A 112     106.188  54.177  72.508  1.00  0.00           C  
ATOM   1366  C   VAL A 112     104.778  54.595  72.104  1.00  0.00           C  
ATOM   1367  O   VAL A 112     104.090  53.901  71.348  1.00  0.00           O  
ATOM   1368  CB  VAL A 112     107.249  54.815  71.573  1.00  0.00           C  
ATOM   1369  CG1 VAL A 112     108.592  54.130  71.745  1.00  0.00           C  
ATOM   1370  CG2 VAL A 112     106.814  54.764  70.122  1.00  0.00           C  
ATOM   1371  H   VAL A 112     105.994  52.342  71.807  1.00  0.00           H  
ATOM   1372  HA  VAL A 112     106.381  54.503  73.401  1.00  0.00           H  
ATOM   1373  N   GLY A 113     104.345  55.734  72.629  1.00  0.00           N  
ATOM   1374  CA  GLY A 113     103.014  56.228  72.341  1.00  0.00           C  
ATOM   1375  C   GLY A 113     102.659  57.378  73.254  1.00  0.00           C  
ATOM   1376  O   GLY A 113     103.392  57.719  74.188  1.00  0.00           O  
ATOM   1377  H   GLY A 113     104.808  56.233  73.154  1.00  0.00           H  
ATOM   1378  HA2 GLY A 113     102.965  56.517  71.416  1.00  0.00           H  
ATOM   1379  HA3 GLY A 113     102.368  55.513  72.449  1.00  0.00           H  
ATOM   1380  N   TRP A 114     101.502  57.978  72.965  1.00  0.00           N  
ATOM   1381  CA  TRP A 114     100.989  59.032  73.832  1.00  0.00           C  
ATOM   1382  C   TRP A 114     100.765  58.528  75.251  1.00  0.00           C  
ATOM   1383  O   TRP A 114     100.905  59.295  76.210  1.00  0.00           O  
ATOM   1384  CB  TRP A 114      99.683  59.599  73.273  1.00  0.00           C  
ATOM   1385  CG  TRP A 114      99.026  60.545  74.219  1.00  0.00           C  
ATOM   1386  CD1 TRP A 114      99.362  61.849  74.432  1.00  0.00           C  
ATOM   1387  CD2 TRP A 114      97.944  60.256  75.115  1.00  0.00           C  
ATOM   1388  NE1 TRP A 114      98.549  62.397  75.395  1.00  0.00           N  
ATOM   1389  CE2 TRP A 114      97.674  61.440  75.836  1.00  0.00           C  
ATOM   1390  CE3 TRP A 114      97.174  59.116  75.376  1.00  0.00           C  
ATOM   1391  CZ2 TRP A 114      96.655  61.523  76.785  1.00  0.00           C  
ATOM   1392  CZ3 TRP A 114      96.169  59.198  76.330  1.00  0.00           C  
ATOM   1393  H   TRP A 114     101.010  57.793  72.285  1.00  0.00           H  
ATOM   1394  HA  TRP A 114     101.656  59.734  73.862  1.00  0.00           H  
ATOM   1395  HB2 TRP A 114      99.864  60.055  72.436  1.00  0.00           H  
ATOM   1396  HB3 TRP A 114      99.075  58.870  73.074  1.00  0.00           H  
ATOM   1397  N   LEU A 115     100.413  57.249  75.405  1.00  0.00           N  
ATOM   1398  CA  LEU A 115     100.222  56.690  76.739  1.00  0.00           C  
ATOM   1399  C   LEU A 115     101.463  56.866  77.607  1.00  0.00           C  
ATOM   1400  O   LEU A 115     101.347  56.997  78.832  1.00  0.00           O  
ATOM   1401  CB  LEU A 115      99.841  55.216  76.631  1.00  0.00           C  
ATOM   1402  CG  LEU A 115      98.719  54.768  77.562  1.00  0.00           C  
ATOM   1403  CD1 LEU A 115      97.579  55.770  77.519  1.00  0.00           C  
ATOM   1404  CD2 LEU A 115      98.233  53.388  77.167  1.00  0.00           C  
ATOM   1405  H   LEU A 115     100.282  56.698  74.759  1.00  0.00           H  
ATOM   1406  HA  LEU A 115      99.501  57.175  77.171  1.00  0.00           H  
ATOM   1407  HB2 LEU A 115      99.577  55.031  75.716  1.00  0.00           H  
ATOM   1408  HB3 LEU A 115     100.627  54.679  76.813  1.00  0.00           H  
ATOM   1409  N   LYS A 116     102.652  56.864  77.000  1.00  0.00           N  
ATOM   1410  CA  LYS A 116     103.847  57.358  77.671  1.00  0.00           C  
ATOM   1411  C   LYS A 116     103.819  58.883  77.678  1.00  0.00           C  
ATOM   1412  O   LYS A 116     103.656  59.513  76.627  1.00  0.00           O  
ATOM   1413  CB  LYS A 116     105.115  56.849  76.978  1.00  0.00           C  
ATOM   1414  CG  LYS A 116     105.664  55.559  77.565  1.00  0.00           C  
ATOM   1415  CD  LYS A 116     107.083  55.276  77.097  1.00  0.00           C  
ATOM   1416  CE  LYS A 116     107.499  53.826  77.383  1.00  0.00           C  
ATOM   1417  NZ  LYS A 116     107.594  53.478  78.833  1.00  0.00           N1+
ATOM   1418  H   LYS A 116     102.783  56.580  76.200  1.00  0.00           H  
ATOM   1419  HA  LYS A 116     103.859  57.028  78.583  1.00  0.00           H  
ATOM   1420  HB2 LYS A 116     104.926  56.710  76.037  1.00  0.00           H  
ATOM   1421  HB3 LYS A 116     105.800  57.535  77.032  1.00  0.00           H  
ATOM   1422  HG2 LYS A 116     105.649  55.614  78.534  1.00  0.00           H  
ATOM   1423  HG3 LYS A 116     105.088  54.820  77.313  1.00  0.00           H  
ATOM   1424  HD2 LYS A 116     107.150  55.450  76.144  1.00  0.00           H  
ATOM   1425  HD3 LYS A 116     107.697  55.882  77.540  1.00  0.00           H  
ATOM   1426  HE2 LYS A 116     106.860  53.230  76.962  1.00  0.00           H  
ATOM   1427  HE3 LYS A 116     108.359  53.660  76.966  1.00  0.00           H  
ATOM   1428  HZ1 LYS A 116     107.839  52.626  78.919  1.00  0.00           H  
ATOM   1429  HZ2 LYS A 116     108.199  54.000  79.225  1.00  0.00           H  
ATOM   1430  HZ3 LYS A 116     106.802  53.599  79.221  1.00  0.00           H  
ATOM   1431  N   ALA A 117     103.978  59.472  78.859  1.00  0.00           N  
ATOM   1432  CA  ALA A 117     103.860  60.917  79.034  1.00  0.00           C  
ATOM   1433  C   ALA A 117     102.583  61.439  78.381  1.00  0.00           C  
ATOM   1434  O   ALA A 117     102.649  62.142  77.363  1.00  0.00           O  
ATOM   1435  CB  ALA A 117     105.082  61.638  78.458  1.00  0.00           C  
ATOM   1436  H   ALA A 117     104.157  59.045  79.584  1.00  0.00           H  
ATOM   1437  HA  ALA A 117     103.816  61.098  79.985  1.00  0.00           H  
ATOM   1438  HB1 ALA A 117     105.020  62.586  78.655  1.00  0.00           H  
ATOM   1439  HB2 ALA A 117     105.889  61.276  78.858  1.00  0.00           H  
ATOM   1440  HB3 ALA A 117     105.111  61.508  77.498  1.00  0.00           H  
ATOM   1441  N   PRO A 118     101.405  61.105  78.920  1.00  0.00           N  
ATOM   1442  CA  PRO A 118     100.159  61.638  78.347  1.00  0.00           C  
ATOM   1443  C   PRO A 118      99.986  63.133  78.539  1.00  0.00           C  
ATOM   1444  O   PRO A 118      99.017  63.696  78.010  1.00  0.00           O  
ATOM   1445  CB  PRO A 118      99.069  60.854  79.090  1.00  0.00           C  
ATOM   1446  CG  PRO A 118      99.713  60.404  80.354  1.00  0.00           C  
ATOM   1447  CD  PRO A 118     101.149  60.151  80.015  1.00  0.00           C  
ATOM   1448  HA  PRO A 118     100.138  61.529  77.384  1.00  0.00           H  
ATOM   1449  HB2 PRO A 118      98.296  61.412  79.269  1.00  0.00           H  
ATOM   1450  HB3 PRO A 118      98.759  60.099  78.565  1.00  0.00           H  
ATOM   1451  HG2 PRO A 118      99.632  61.080  81.046  1.00  0.00           H  
ATOM   1452  HG3 PRO A 118      99.289  59.601  80.694  1.00  0.00           H  
ATOM   1453  HD2 PRO A 118     101.730  60.312  80.775  1.00  0.00           H  
ATOM   1454  HD3 PRO A 118     101.295  59.234  79.735  1.00  0.00           H  
ATOM   1455  N   ASP A 119     100.877  63.794  79.276  1.00  0.00           N  
ATOM   1456  CA  ASP A 119     100.849  65.241  79.424  1.00  0.00           C  
ATOM   1457  C   ASP A 119     101.744  65.940  78.412  1.00  0.00           C  
ATOM   1458  O   ASP A 119     102.184  67.068  78.660  1.00  0.00           O  
ATOM   1459  CB  ASP A 119     101.259  65.636  80.844  1.00  0.00           C  
ATOM   1460  CG  ASP A 119     100.638  64.743  81.898  1.00  0.00           C  
ATOM   1461  OD1 ASP A 119      99.575  64.144  81.621  1.00  0.00           O  
ATOM   1462  OD2 ASP A 119     101.215  64.636  83.002  1.00  0.00           O  
ATOM   1463  H   ASP A 119     101.516  63.410  79.705  1.00  0.00           H  
ATOM   1464  HA  ASP A 119      99.938  65.528  79.255  1.00  0.00           H  
ATOM   1465  HB2 ASP A 119     102.225  65.598  80.922  1.00  0.00           H  
ATOM   1466  HB3 ASP A 119     100.998  66.556  81.009  1.00  0.00           H  
ATOM   1467  N   THR A 120     102.036  65.294  77.289  1.00  0.00           N  
ATOM   1468  CA  THR A 120     102.936  65.889  76.318  1.00  0.00           C  
ATOM   1469  C   THR A 120     102.236  66.995  75.539  1.00  0.00           C  
ATOM   1470  O   THR A 120     101.003  67.079  75.487  1.00  0.00           O  
ATOM   1471  CB  THR A 120     103.471  64.839  75.344  1.00  0.00           C  
ATOM   1472  OG1 THR A 120     104.676  65.324  74.739  1.00  0.00           O  
ATOM   1473  CG2 THR A 120     102.449  64.550  74.258  1.00  0.00           C  
ATOM   1474  H   THR A 120     101.727  64.521  77.075  1.00  0.00           H  
ATOM   1475  HA  THR A 120     103.683  66.268  76.807  1.00  0.00           H  
ATOM   1476  N   THR A 121     103.053  67.854  74.930  1.00  0.00           N  
ATOM   1477  CA  THR A 121     102.583  68.938  74.079  1.00  0.00           C  
ATOM   1478  C   THR A 121     102.955  68.712  72.618  1.00  0.00           C  
ATOM   1479  O   THR A 121     102.971  69.662  71.829  1.00  0.00           O  
ATOM   1480  CB  THR A 121     103.142  70.279  74.559  1.00  0.00           C  
ATOM   1481  OG1 THR A 121     104.477  70.446  74.067  1.00  0.00           O  
ATOM   1482  CG2 THR A 121     103.161  70.339  76.080  1.00  0.00           C  
ATOM   1483  H   THR A 121     103.909  67.821  75.004  1.00  0.00           H  
ATOM   1484  HA  THR A 121     101.615  68.955  74.140  1.00  0.00           H  
ATOM   1485  N   ASP A 122     103.265  67.480  72.248  1.00  0.00           N  
ATOM   1486  CA  ASP A 122     103.678  67.191  70.882  1.00  0.00           C  
ATOM   1487  C   ASP A 122     102.451  67.052  69.984  1.00  0.00           C  
ATOM   1488  O   ASP A 122     101.505  66.344  70.345  1.00  0.00           O  
ATOM   1489  CB  ASP A 122     104.511  65.916  70.846  1.00  0.00           C  
ATOM   1490  CG  ASP A 122     105.370  65.811  69.602  1.00  0.00           C  
ATOM   1491  OD1 ASP A 122     104.822  65.841  68.479  1.00  0.00           O  
ATOM   1492  OD2 ASP A 122     106.603  65.690  69.749  1.00  0.00           O  
ATOM   1493  H   ASP A 122     103.245  66.797  72.770  1.00  0.00           H  
ATOM   1494  HA  ASP A 122     104.222  67.924  70.554  1.00  0.00           H  
ATOM   1495  HB2 ASP A 122     105.080  65.884  71.631  1.00  0.00           H  
ATOM   1496  HB3 ASP A 122     103.921  65.147  70.893  1.00  0.00           H  
ATOM   1497  N   PRO A 123     102.433  67.701  68.814  1.00  0.00           N  
ATOM   1498  CA  PRO A 123     101.257  67.575  67.937  1.00  0.00           C  
ATOM   1499  C   PRO A 123     101.057  66.172  67.395  1.00  0.00           C  
ATOM   1500  O   PRO A 123      99.917  65.692  67.350  1.00  0.00           O  
ATOM   1501  CB  PRO A 123     101.553  68.581  66.816  1.00  0.00           C  
ATOM   1502  CG  PRO A 123     103.046  68.682  66.799  1.00  0.00           C  
ATOM   1503  CD  PRO A 123     103.460  68.583  68.238  1.00  0.00           C  
ATOM   1504  HA  PRO A 123     100.429  67.753  68.411  1.00  0.00           H  
ATOM   1505  HB2 PRO A 123     101.209  68.273  65.963  1.00  0.00           H  
ATOM   1506  HB3 PRO A 123     101.142  69.441  66.993  1.00  0.00           H  
ATOM   1507  HG2 PRO A 123     103.440  67.969  66.272  1.00  0.00           H  
ATOM   1508  HG3 PRO A 123     103.337  69.520  66.407  1.00  0.00           H  
ATOM   1509  HD2 PRO A 123     104.351  68.209  68.332  1.00  0.00           H  
ATOM   1510  HD3 PRO A 123     103.471  69.452  68.669  1.00  0.00           H  
ATOM   1511  N   THR A 124     102.133  65.495  66.980  1.00  0.00           N  
ATOM   1512  CA  THR A 124     101.992  64.146  66.444  1.00  0.00           C  
ATOM   1513  C   THR A 124     101.786  63.109  67.543  1.00  0.00           C  
ATOM   1514  O   THR A 124     101.059  62.130  67.331  1.00  0.00           O  
ATOM   1515  CB  THR A 124     103.209  63.782  65.596  1.00  0.00           C  
ATOM   1516  OG1 THR A 124     104.375  63.750  66.428  1.00  0.00           O  
ATOM   1517  CG2 THR A 124     103.411  64.804  64.487  1.00  0.00           C  
ATOM   1518  H   THR A 124     102.939  65.796  67.001  1.00  0.00           H  
ATOM   1519  HA  THR A 124     101.198  64.141  65.887  1.00  0.00           H  
ATOM   1520  N   VAL A 125     102.403  63.299  68.714  1.00  0.00           N  
ATOM   1521  CA  VAL A 125     102.187  62.359  69.810  1.00  0.00           C  
ATOM   1522  C   VAL A 125     100.775  62.505  70.366  1.00  0.00           C  
ATOM   1523  O   VAL A 125     100.162  61.519  70.795  1.00  0.00           O  
ATOM   1524  CB  VAL A 125     103.262  62.541  70.902  1.00  0.00           C  
ATOM   1525  CG1 VAL A 125     102.929  61.718  72.142  1.00  0.00           C  
ATOM   1526  CG2 VAL A 125     104.626  62.152  70.367  1.00  0.00           C  
ATOM   1527  H   VAL A 125     102.936  63.950  68.888  1.00  0.00           H  
ATOM   1528  HA  VAL A 125     102.273  61.454  69.471  1.00  0.00           H  
ATOM   1529  N   SER A 126     100.224  63.718  70.353  1.00  0.00           N  
ATOM   1530  CA  SER A 126      98.819  63.878  70.707  1.00  0.00           C  
ATOM   1531  C   SER A 126      97.881  63.402  69.605  1.00  0.00           C  
ATOM   1532  O   SER A 126      96.683  63.242  69.863  1.00  0.00           O  
ATOM   1533  CB  SER A 126      98.517  65.339  71.051  1.00  0.00           C  
ATOM   1534  OG  SER A 126      99.057  65.682  72.317  1.00  0.00           O  
ATOM   1535  H   SER A 126     100.636  64.443  70.146  1.00  0.00           H  
ATOM   1536  HA  SER A 126      98.661  63.320  71.485  1.00  0.00           H  
ATOM   1537  HB2 SER A 126      98.889  65.919  70.368  1.00  0.00           H  
ATOM   1538  HB3 SER A 126      97.558  65.482  71.054  1.00  0.00           H  
ATOM   1539  HG  SER A 126      98.882  66.486  72.487  1.00  0.00           H  
ATOM   1540  N   ALA A 127      98.387  63.170  68.394  1.00  0.00           N  
ATOM   1541  CA  ALA A 127      97.569  62.612  67.323  1.00  0.00           C  
ATOM   1542  C   ALA A 127      97.415  61.098  67.429  1.00  0.00           C  
ATOM   1543  O   ALA A 127      96.804  60.485  66.546  1.00  0.00           O  
ATOM   1544  CB  ALA A 127      98.161  62.987  65.963  1.00  0.00           C  
ATOM   1545  H   ALA A 127      99.203  63.331  68.174  1.00  0.00           H  
ATOM   1546  HA  ALA A 127      96.681  62.995  67.414  1.00  0.00           H  
ATOM   1547  HB1 ALA A 127      97.569  62.681  65.257  1.00  0.00           H  
ATOM   1548  HB2 ALA A 127      98.258  63.951  65.906  1.00  0.00           H  
ATOM   1549  HB3 ALA A 127      99.029  62.568  65.861  1.00  0.00           H  
ATOM   1550  N   MET A 128      97.957  60.483  68.477  1.00  0.00           N  
ATOM   1551  CA  MET A 128      97.813  59.057  68.715  1.00  0.00           C  
ATOM   1552  C   MET A 128      96.599  58.728  69.570  1.00  0.00           C  
ATOM   1553  O   MET A 128      96.399  57.562  69.924  1.00  0.00           O  
ATOM   1554  CB  MET A 128      99.083  58.521  69.363  1.00  0.00           C  
ATOM   1555  CG  MET A 128     100.320  58.980  68.629  1.00  0.00           C  
ATOM   1556  SD  MET A 128     101.658  57.799  68.747  1.00  0.00           S  
ATOM   1557  CE  MET A 128     102.656  58.633  69.960  1.00  0.00           C  
ATOM   1558  H   MET A 128      98.423  60.890  69.074  1.00  0.00           H  
ATOM   1559  HA  MET A 128      97.673  58.627  67.858  1.00  0.00           H  
ATOM   1560  HB2 MET A 128      99.125  58.816  70.286  1.00  0.00           H  
ATOM   1561  HB3 MET A 128      99.055  57.551  69.377  1.00  0.00           H  
ATOM   1562  HG2 MET A 128     100.103  59.127  67.696  1.00  0.00           H  
ATOM   1563  HG3 MET A 128     100.610  59.832  68.991  1.00  0.00           H  
ATOM   1564  HE1 MET A 128     103.449  58.107  70.144  1.00  0.00           H  
ATOM   1565  HE2 MET A 128     102.917  59.503  69.621  1.00  0.00           H  
ATOM   1566  HE3 MET A 128     102.146  58.745  70.778  1.00  0.00           H  
ATOM   1567  N   LYS A 129      95.803  59.728  69.919  1.00  0.00           N  
ATOM   1568  CA  LYS A 129      94.496  59.534  70.513  1.00  0.00           C  
ATOM   1569  C   LYS A 129      93.444  60.041  69.540  1.00  0.00           C  
ATOM   1570  O   LYS A 129      93.720  60.911  68.708  1.00  0.00           O  
ATOM   1571  CB  LYS A 129      94.370  60.290  71.830  1.00  0.00           C  
ATOM   1572  CG  LYS A 129      94.455  61.793  71.627  1.00  0.00           C  
ATOM   1573  CD  LYS A 129      94.027  62.568  72.858  1.00  0.00           C  
ATOM   1574  CE  LYS A 129      94.964  62.266  73.985  1.00  0.00           C  
ATOM   1575  NZ  LYS A 129      96.322  62.092  73.412  1.00  0.00           N1+
ATOM   1576  H   LYS A 129      96.014  60.555  69.813  1.00  0.00           H  
ATOM   1577  HA  LYS A 129      94.371  58.590  70.696  1.00  0.00           H  
ATOM   1578  HB2 LYS A 129      93.526  60.067  72.252  1.00  0.00           H  
ATOM   1579  HB3 LYS A 129      95.073  60.005  72.435  1.00  0.00           H  
ATOM   1580  HG2 LYS A 129      95.366  62.035  71.397  1.00  0.00           H  
ATOM   1581  HG3 LYS A 129      93.895  62.047  70.877  1.00  0.00           H  
ATOM   1582  HD2 LYS A 129      94.027  63.520  72.670  1.00  0.00           H  
ATOM   1583  HD3 LYS A 129      93.120  62.329  73.104  1.00  0.00           H  
ATOM   1584  HE2 LYS A 129      94.958  62.986  74.635  1.00  0.00           H  
ATOM   1585  HE3 LYS A 129      94.686  61.462  74.452  1.00  0.00           H  
ATOM   1586  HZ1 LYS A 129      96.924  62.099  74.067  1.00  0.00           H  
ATOM   1587  HZ2 LYS A 129      96.365  61.315  72.979  1.00  0.00           H  
ATOM   1588  HZ3 LYS A 129      96.493  62.756  72.846  1.00  0.00           H  
ATOM   1589  N   THR A 130      92.236  59.496  69.645  1.00  0.00           N  
ATOM   1590  CA  THR A 130      91.140  59.995  68.831  1.00  0.00           C  
ATOM   1591  C   THR A 130      90.488  61.195  69.515  1.00  0.00           C  
ATOM   1592  O   THR A 130      90.786  61.531  70.665  1.00  0.00           O  
ATOM   1593  CB  THR A 130      90.116  58.891  68.558  1.00  0.00           C  
ATOM   1594  OG1 THR A 130      89.990  58.044  69.708  1.00  0.00           O  
ATOM   1595  CG2 THR A 130      90.552  58.049  67.369  1.00  0.00           C  
ATOM   1596  H   THR A 130      92.035  58.847  70.172  1.00  0.00           H  
ATOM   1597  HA  THR A 130      91.494  60.284  67.975  1.00  0.00           H  
ATOM   1598  N   GLN A 131      89.589  61.859  68.781  1.00  0.00           N  
ATOM   1599  CA  GLN A 131      88.961  63.071  69.304  1.00  0.00           C  
ATOM   1600  C   GLN A 131      87.939  62.765  70.391  1.00  0.00           C  
ATOM   1601  O   GLN A 131      87.734  63.587  71.288  1.00  0.00           O  
ATOM   1602  CB  GLN A 131      88.307  63.861  68.172  1.00  0.00           C  
ATOM   1603  CG  GLN A 131      88.385  65.370  68.360  1.00  0.00           C  
ATOM   1604  CD  GLN A 131      89.805  65.903  68.222  1.00  0.00           C  
ATOM   1605  OE1 GLN A 131      90.704  65.194  67.767  1.00  0.00           O  
ATOM   1606  NE2 GLN A 131      90.010  67.160  68.613  1.00  0.00           N  
ATOM   1607  H   GLN A 131      89.335  61.628  67.992  1.00  0.00           H  
ATOM   1608  HA  GLN A 131      89.662  63.608  69.706  1.00  0.00           H  
ATOM   1609  HB2 GLN A 131      88.733  63.624  67.334  1.00  0.00           H  
ATOM   1610  HB3 GLN A 131      87.375  63.598  68.101  1.00  0.00           H  
ATOM   1611  HG2 GLN A 131      87.816  65.804  67.706  1.00  0.00           H  
ATOM   1612  HG3 GLN A 131      88.039  65.602  69.236  1.00  0.00           H  
ATOM   1613  N   ASP A 132      87.281  61.609  70.328  1.00  0.00           N  
ATOM   1614  CA  ASP A 132      86.406  61.184  71.414  1.00  0.00           C  
ATOM   1615  C   ASP A 132      87.171  60.547  72.568  1.00  0.00           C  
ATOM   1616  O   ASP A 132      86.559  60.224  73.592  1.00  0.00           O  
ATOM   1617  CB  ASP A 132      85.337  60.218  70.889  1.00  0.00           C  
ATOM   1618  CG  ASP A 132      85.915  59.090  70.060  1.00  0.00           C  
ATOM   1619  OD1 ASP A 132      86.899  59.328  69.329  1.00  0.00           O  
ATOM   1620  OD2 ASP A 132      85.371  57.965  70.125  1.00  0.00           O  
ATOM   1621  H   ASP A 132      87.328  61.059  69.668  1.00  0.00           H  
ATOM   1622  HA  ASP A 132      85.979  61.983  71.762  1.00  0.00           H  
ATOM   1623  HB2 ASP A 132      84.850  59.844  71.640  1.00  0.00           H  
ATOM   1624  HB3 ASP A 132      84.697  60.712  70.352  1.00  0.00           H  
ATOM   1625  N   LEU A 133      88.486  60.381  72.424  1.00  0.00           N  
ATOM   1626  CA  LEU A 133      89.351  59.820  73.464  1.00  0.00           C  
ATOM   1627  C   LEU A 133      88.894  58.434  73.904  1.00  0.00           C  
ATOM   1628  O   LEU A 133      89.032  58.057  75.068  1.00  0.00           O  
ATOM   1629  CB  LEU A 133      89.464  60.746  74.678  1.00  0.00           C  
ATOM   1630  CG  LEU A 133      90.131  62.124  74.592  1.00  0.00           C  
ATOM   1631  CD1 LEU A 133      89.325  63.121  73.798  1.00  0.00           C  
ATOM   1632  CD2 LEU A 133      90.412  62.666  75.987  1.00  0.00           C  
ATOM   1633  H   LEU A 133      88.909  60.594  71.706  1.00  0.00           H  
ATOM   1634  HA  LEU A 133      90.231  59.736  73.064  1.00  0.00           H  
ATOM   1635  HB2 LEU A 133      88.561  60.893  75.002  1.00  0.00           H  
ATOM   1636  HB3 LEU A 133      89.935  60.250  75.366  1.00  0.00           H  
ATOM   1637  N   ARG A 134      88.363  57.655  72.966  1.00  0.00           N  
ATOM   1638  CA  ARG A 134      88.003  56.278  73.264  1.00  0.00           C  
ATOM   1639  C   ARG A 134      88.923  55.272  72.595  1.00  0.00           C  
ATOM   1640  O   ARG A 134      88.760  54.065  72.803  1.00  0.00           O  
ATOM   1641  CB  ARG A 134      86.544  56.010  72.879  1.00  0.00           C  
ATOM   1642  CG  ARG A 134      85.578  56.323  74.006  1.00  0.00           C  
ATOM   1643  CD  ARG A 134      84.260  55.592  73.854  1.00  0.00           C  
ATOM   1644  NE  ARG A 134      84.385  54.162  73.572  1.00  0.00           N  
ATOM   1645  CZ  ARG A 134      84.861  53.257  74.423  1.00  0.00           C  
ATOM   1646  H   ARG A 134      88.205  57.904  72.158  1.00  0.00           H  
ATOM   1647  HA  ARG A 134      88.108  56.161  74.221  1.00  0.00           H  
ATOM   1648  HB2 ARG A 134      86.314  56.545  72.103  1.00  0.00           H  
ATOM   1649  HB3 ARG A 134      86.446  55.080  72.622  1.00  0.00           H  
ATOM   1650  HG2 ARG A 134      85.983  56.082  74.853  1.00  0.00           H  
ATOM   1651  HG3 ARG A 134      85.413  57.279  74.032  1.00  0.00           H  
ATOM   1652  HD2 ARG A 134      83.746  55.705  74.670  1.00  0.00           H  
ATOM   1653  HD3 ARG A 134      83.754  56.008  73.140  1.00  0.00           H  
ATOM   1654  HE  ARG A 134      84.131  53.886  72.798  1.00  0.00           H  
ATOM   1655  N   HIS A 135      89.891  55.735  71.811  1.00  0.00           N  
ATOM   1656  CA  HIS A 135      90.918  54.869  71.257  1.00  0.00           C  
ATOM   1657  C   HIS A 135      92.242  55.612  71.246  1.00  0.00           C  
ATOM   1658  O   HIS A 135      92.279  56.824  71.025  1.00  0.00           O  
ATOM   1659  CB  HIS A 135      90.556  54.410  69.846  1.00  0.00           C  
ATOM   1660  CG  HIS A 135      89.158  53.897  69.731  1.00  0.00           C  
ATOM   1661  ND1 HIS A 135      88.796  52.631  70.139  1.00  0.00           N  
ATOM   1662  CD2 HIS A 135      88.024  54.494  69.296  1.00  0.00           C  
ATOM   1663  CE1 HIS A 135      87.503  52.460  69.935  1.00  0.00           C  
ATOM   1664  NE2 HIS A 135      87.013  53.575  69.424  1.00  0.00           N  
ATOM   1665  H   HIS A 135      89.970  56.561  71.586  1.00  0.00           H  
ATOM   1666  HA  HIS A 135      90.990  54.076  71.812  1.00  0.00           H  
ATOM   1667  HB2 HIS A 135      90.673  55.152  69.232  1.00  0.00           H  
ATOM   1668  HB3 HIS A 135      91.172  53.714  69.570  1.00  0.00           H  
ATOM   1669  N   THR A 136      93.317  54.878  71.509  1.00  0.00           N  
ATOM   1670  CA  THR A 136      94.664  55.402  71.383  1.00  0.00           C  
ATOM   1671  C   THR A 136      95.558  54.263  70.931  1.00  0.00           C  
ATOM   1672  O   THR A 136      95.311  53.100  71.258  1.00  0.00           O  
ATOM   1673  CB  THR A 136      95.182  56.000  72.697  1.00  0.00           C  
ATOM   1674  OG1 THR A 136      96.484  56.559  72.484  1.00  0.00           O  
ATOM   1675  CG2 THR A 136      95.253  54.931  73.781  1.00  0.00           C  
ATOM   1676  H   THR A 136      93.282  54.059  71.766  1.00  0.00           H  
ATOM   1677  HA  THR A 136      94.666  56.125  70.736  1.00  0.00           H  
ATOM   1678  N   PHE A 137      96.588  54.594  70.162  1.00  0.00           N  
ATOM   1679  CA  PHE A 137      97.425  53.572  69.553  1.00  0.00           C  
ATOM   1680  C   PHE A 137      98.875  53.749  69.975  1.00  0.00           C  
ATOM   1681  O   PHE A 137      99.420  54.857  69.919  1.00  0.00           O  
ATOM   1682  CB  PHE A 137      97.278  53.575  68.025  1.00  0.00           C  
ATOM   1683  CG  PHE A 137      98.264  54.448  67.305  1.00  0.00           C  
ATOM   1684  CD1 PHE A 137      97.955  55.767  67.023  1.00  0.00           C  
ATOM   1685  CD2 PHE A 137      99.489  53.940  66.881  1.00  0.00           C  
ATOM   1686  CE1 PHE A 137      98.856  56.576  66.347  1.00  0.00           C  
ATOM   1687  CE2 PHE A 137     100.397  54.746  66.211  1.00  0.00           C  
ATOM   1688  CZ  PHE A 137     100.080  56.068  65.941  1.00  0.00           C  
ATOM   1689  H   PHE A 137      96.818  55.403  69.980  1.00  0.00           H  
ATOM   1690  HA  PHE A 137      97.126  52.704  69.869  1.00  0.00           H  
ATOM   1691  HB2 PHE A 137      97.373  52.665  67.700  1.00  0.00           H  
ATOM   1692  HB3 PHE A 137      96.381  53.866  67.798  1.00  0.00           H  
ATOM   1693  N   ILE A 138      99.481  52.659  70.418  1.00  0.00           N  
ATOM   1694  CA  ILE A 138     100.903  52.611  70.720  1.00  0.00           C  
ATOM   1695  C   ILE A 138     101.622  51.882  69.591  1.00  0.00           C  
ATOM   1696  O   ILE A 138     101.049  51.045  68.884  1.00  0.00           O  
ATOM   1697  CB  ILE A 138     101.168  51.920  72.072  1.00  0.00           C  
ATOM   1698  CG1 ILE A 138     100.724  50.456  71.998  1.00  0.00           C  
ATOM   1699  CG2 ILE A 138     100.447  52.633  73.185  1.00  0.00           C  
ATOM   1700  CD1 ILE A 138     101.135  49.625  73.194  1.00  0.00           C  
ATOM   1701  H   ILE A 138      99.072  51.914  70.554  1.00  0.00           H  
ATOM   1702  HA  ILE A 138     101.241  53.517  70.792  1.00  0.00           H  
ATOM   1703  N   SER A 139     102.898  52.211  69.416  1.00  0.00           N  
ATOM   1704  CA  SER A 139     103.765  51.534  68.468  1.00  0.00           C  
ATOM   1705  C   SER A 139     104.751  50.697  69.265  1.00  0.00           C  
ATOM   1706  O   SER A 139     105.324  51.186  70.248  1.00  0.00           O  
ATOM   1707  CB  SER A 139     104.497  52.537  67.577  1.00  0.00           C  
ATOM   1708  OG  SER A 139     105.460  51.901  66.755  1.00  0.00           O  
ATOM   1709  H   SER A 139     103.288  52.843  69.852  1.00  0.00           H  
ATOM   1710  HA  SER A 139     103.241  50.969  67.879  1.00  0.00           H  
ATOM   1711  HB2 SER A 139     103.856  53.006  67.021  1.00  0.00           H  
ATOM   1712  HB3 SER A 139     104.933  53.205  68.130  1.00  0.00           H  
ATOM   1713  HG  SER A 139     105.247  51.998  65.949  1.00  0.00           H  
ATOM   1714  N   ILE A 140     104.928  49.440  68.856  1.00  0.00           N  
ATOM   1715  CA  ILE A 140     105.735  48.470  69.600  1.00  0.00           C  
ATOM   1716  C   ILE A 140     106.849  47.910  68.718  1.00  0.00           C  
ATOM   1717  O   ILE A 140     106.668  46.861  68.081  1.00  0.00           O  
ATOM   1718  CB  ILE A 140     104.864  47.330  70.149  1.00  0.00           C  
ATOM   1719  CG1 ILE A 140     103.710  47.886  70.989  1.00  0.00           C  
ATOM   1720  CG2 ILE A 140     105.715  46.339  70.963  1.00  0.00           C  
ATOM   1721  CD1 ILE A 140     102.642  46.853  71.311  1.00  0.00           C  
ATOM   1722  H   ILE A 140     104.582  49.124  68.135  1.00  0.00           H  
ATOM   1723  HA  ILE A 140     106.137  48.933  70.352  1.00  0.00           H  
ATOM   1724  N   PRO A 141     108.010  48.558  68.658  1.00  0.00           N  
ATOM   1725  CA  PRO A 141     109.111  48.033  67.835  1.00  0.00           C  
ATOM   1726  C   PRO A 141     109.769  46.803  68.459  1.00  0.00           C  
ATOM   1727  O   PRO A 141     109.816  46.649  69.684  1.00  0.00           O  
ATOM   1728  CB  PRO A 141     110.085  49.215  67.767  1.00  0.00           C  
ATOM   1729  CG  PRO A 141     109.835  49.947  69.065  1.00  0.00           C  
ATOM   1730  CD  PRO A 141     108.341  49.852  69.271  1.00  0.00           C  
ATOM   1731  HA  PRO A 141     108.811  47.728  66.964  1.00  0.00           H  
ATOM   1732  HB2 PRO A 141     111.005  48.917  67.696  1.00  0.00           H  
ATOM   1733  HB3 PRO A 141     109.910  49.780  66.998  1.00  0.00           H  
ATOM   1734  HG2 PRO A 141     110.320  49.539  69.800  1.00  0.00           H  
ATOM   1735  HG3 PRO A 141     110.126  50.871  69.012  1.00  0.00           H  
ATOM   1736  HD2 PRO A 141     108.105  49.876  70.212  1.00  0.00           H  
ATOM   1737  HD3 PRO A 141     107.871  50.585  68.843  1.00  0.00           H  
ATOM   1738  N   LEU A 142     110.306  45.930  67.594  1.00  0.00           N  
ATOM   1739  CA  LEU A 142     110.865  44.650  68.028  1.00  0.00           C  
ATOM   1740  C   LEU A 142     112.271  44.410  67.483  1.00  0.00           C  
ATOM   1741  O   LEU A 142     112.699  45.027  66.502  1.00  0.00           O  
ATOM   1742  CB  LEU A 142     109.968  43.470  67.622  1.00  0.00           C  
ATOM   1743  CG  LEU A 142     108.494  43.581  68.003  1.00  0.00           C  
ATOM   1744  CD1 LEU A 142     107.782  44.184  66.856  1.00  0.00           C  
ATOM   1745  CD2 LEU A 142     107.883  42.254  68.367  1.00  0.00           C  
ATOM   1746  H   LEU A 142     110.354  46.065  66.747  1.00  0.00           H  
ATOM   1747  HA  LEU A 142     110.913  44.702  68.995  1.00  0.00           H  
ATOM   1748  HB2 LEU A 142     110.026  43.360  66.660  1.00  0.00           H  
ATOM   1749  HB3 LEU A 142     110.326  42.663  68.024  1.00  0.00           H  
ATOM   1750  N   GLN A 143     112.971  43.467  68.128  1.00  0.00           N  
ATOM   1751  CA  GLN A 143     114.347  43.094  67.814  1.00  0.00           C  
ATOM   1752  C   GLN A 143     114.424  42.254  66.541  1.00  0.00           C  
ATOM   1753  O   GLN A 143     113.420  41.761  66.014  1.00  0.00           O  
ATOM   1754  CB  GLN A 143     114.974  42.309  68.966  1.00  0.00           C  
ATOM   1755  CG  GLN A 143     114.879  42.966  70.325  1.00  0.00           C  
ATOM   1756  CD  GLN A 143     115.839  44.125  70.474  1.00  0.00           C  
ATOM   1757  OE1 GLN A 143     116.732  44.330  69.636  1.00  0.00           O  
ATOM   1758  NE2 GLN A 143     115.660  44.901  71.538  1.00  0.00           N  
ATOM   1759  H   GLN A 143     112.642  43.016  68.781  1.00  0.00           H  
ATOM   1760  HA  GLN A 143     114.840  43.919  67.676  1.00  0.00           H  
ATOM   1761  HB2 GLN A 143     114.549  41.438  69.013  1.00  0.00           H  
ATOM   1762  HB3 GLN A 143     115.910  42.155  68.761  1.00  0.00           H  
ATOM   1763  HG2 GLN A 143     113.972  43.281  70.466  1.00  0.00           H  
ATOM   1764  HG3 GLN A 143     115.062  42.308  71.014  1.00  0.00           H  
ATOM   1765  N   GLY A 144     115.653  42.072  66.062  1.00  0.00           N  
ATOM   1766  CA  GLY A 144     115.918  41.270  64.883  1.00  0.00           C  
ATOM   1767  C   GLY A 144     116.428  42.141  63.761  1.00  0.00           C  
ATOM   1768  O   GLY A 144     116.174  43.349  63.756  1.00  0.00           O  
ATOM   1769  H   GLY A 144     116.357  42.415  66.418  1.00  0.00           H  
ATOM   1770  HA2 GLY A 144     116.571  40.583  65.091  1.00  0.00           H  
ATOM   1771  HA3 GLY A 144     115.108  40.814  64.605  1.00  0.00           H  
ATOM   1772  N   ASP A 145     117.181  41.549  62.818  1.00  0.00           N  
ATOM   1773  CA  ASP A 145     117.736  42.326  61.711  1.00  0.00           C  
ATOM   1774  C   ASP A 145     117.592  41.630  60.356  1.00  0.00           C  
ATOM   1775  O   ASP A 145     118.336  41.933  59.418  1.00  0.00           O  
ATOM   1776  CB  ASP A 145     119.194  42.727  61.984  1.00  0.00           C  
ATOM   1777  CG  ASP A 145     119.364  43.459  63.316  1.00  0.00           C  
ATOM   1778  OD1 ASP A 145     119.784  44.645  63.292  1.00  0.00           O  
ATOM   1779  OD2 ASP A 145     119.157  42.828  64.376  1.00  0.00           O  
ATOM   1780  H   ASP A 145     117.377  40.712  62.805  1.00  0.00           H  
ATOM   1781  HA  ASP A 145     117.205  43.136  61.656  1.00  0.00           H  
ATOM   1782  HB2 ASP A 145     119.750  41.932  61.983  1.00  0.00           H  
ATOM   1783  HB3 ASP A 145     119.510  43.295  61.265  1.00  0.00           H  
ATOM   1784  N   ASP A 146     116.587  40.775  60.214  1.00  0.00           N  
ATOM   1785  CA  ASP A 146     115.968  40.489  58.928  1.00  0.00           C  
ATOM   1786  C   ASP A 146     114.474  40.328  59.174  1.00  0.00           C  
ATOM   1787  O   ASP A 146     114.025  40.211  60.318  1.00  0.00           O  
ATOM   1788  CB  ASP A 146     116.569  39.250  58.248  1.00  0.00           C  
ATOM   1789  CG  ASP A 146     116.663  38.047  59.176  1.00  0.00           C  
ATOM   1790  OD1 ASP A 146     117.699  37.904  59.871  1.00  0.00           O  
ATOM   1791  OD2 ASP A 146     115.711  37.230  59.188  1.00  0.00           O  
ATOM   1792  H   ASP A 146     116.241  40.340  60.871  1.00  0.00           H  
ATOM   1793  HA  ASP A 146     116.137  41.220  58.314  1.00  0.00           H  
ATOM   1794  HB2 ASP A 146     116.028  39.016  57.477  1.00  0.00           H  
ATOM   1795  HB3 ASP A 146     117.454  39.467  57.917  1.00  0.00           H  
ATOM   1796  N   ASP A 147     113.699  40.360  58.088  1.00  0.00           N  
ATOM   1797  CA  ASP A 147     112.257  40.167  58.197  1.00  0.00           C  
ATOM   1798  C   ASP A 147     111.924  38.886  58.962  1.00  0.00           C  
ATOM   1799  O   ASP A 147     111.146  38.912  59.921  1.00  0.00           O  
ATOM   1800  CB  ASP A 147     111.622  40.147  56.803  1.00  0.00           C  
ATOM   1801  CG  ASP A 147     111.594  41.536  56.133  1.00  0.00           C  
ATOM   1802  OD1 ASP A 147     111.716  42.570  56.837  1.00  0.00           O  
ATOM   1803  OD2 ASP A 147     111.433  41.587  54.890  1.00  0.00           O  
ATOM   1804  H   ASP A 147     113.987  40.491  57.289  1.00  0.00           H  
ATOM   1805  HA  ASP A 147     111.888  40.910  58.699  1.00  0.00           H  
ATOM   1806  HB2 ASP A 147     112.115  39.531  56.237  1.00  0.00           H  
ATOM   1807  HB3 ASP A 147     110.716  39.807  56.869  1.00  0.00           H  
ATOM   1808  N   ASP A 148     112.544  37.761  58.581  1.00  0.00           N  
ATOM   1809  CA  ASP A 148     112.197  36.465  59.170  1.00  0.00           C  
ATOM   1810  C   ASP A 148     112.385  36.456  60.685  1.00  0.00           C  
ATOM   1811  O   ASP A 148     111.465  36.097  61.433  1.00  0.00           O  
ATOM   1812  CB  ASP A 148     113.033  35.356  58.534  1.00  0.00           C  
ATOM   1813  CG  ASP A 148     112.661  35.097  57.089  1.00  0.00           C  
ATOM   1814  OD1 ASP A 148     111.456  35.107  56.764  1.00  0.00           O  
ATOM   1815  OD2 ASP A 148     113.576  34.881  56.270  1.00  0.00           O  
ATOM   1816  H   ASP A 148     113.164  37.730  57.987  1.00  0.00           H  
ATOM   1817  HA  ASP A 148     111.257  36.308  58.989  1.00  0.00           H  
ATOM   1818  HB2 ASP A 148     113.971  35.594  58.585  1.00  0.00           H  
ATOM   1819  HB3 ASP A 148     112.920  34.539  59.045  1.00  0.00           H  
ATOM   1820  N   GLU A 149     113.580  36.826  61.154  1.00  0.00           N  
ATOM   1821  CA  GLU A 149     113.862  36.820  62.588  1.00  0.00           C  
ATOM   1822  C   GLU A 149     112.899  37.722  63.355  1.00  0.00           C  
ATOM   1823  O   GLU A 149     112.517  37.406  64.489  1.00  0.00           O  
ATOM   1824  CB  GLU A 149     115.315  37.249  62.824  1.00  0.00           C  
ATOM   1825  CG  GLU A 149     115.786  37.300  64.279  1.00  0.00           C  
ATOM   1826  CD  GLU A 149     117.160  37.978  64.431  1.00  0.00           C  
ATOM   1827  OE1 GLU A 149     117.850  38.195  63.403  1.00  0.00           O  
ATOM   1828  OE2 GLU A 149     117.546  38.301  65.581  1.00  0.00           O  
ATOM   1829  H   GLU A 149     114.236  37.083  60.660  1.00  0.00           H  
ATOM   1830  HA  GLU A 149     113.733  35.918  62.923  1.00  0.00           H  
ATOM   1831  HB2 GLU A 149     115.893  36.639  62.339  1.00  0.00           H  
ATOM   1832  HB3 GLU A 149     115.438  38.128  62.434  1.00  0.00           H  
ATOM   1833  HG2 GLU A 149     115.132  37.780  64.811  1.00  0.00           H  
ATOM   1834  HG3 GLU A 149     115.832  36.398  64.633  1.00  0.00           H  
ATOM   1835  N   ILE A 150     112.485  38.838  62.746  1.00  0.00           N  
ATOM   1836  CA  ILE A 150     111.568  39.759  63.407  1.00  0.00           C  
ATOM   1837  C   ILE A 150     110.171  39.153  63.506  1.00  0.00           C  
ATOM   1838  O   ILE A 150     109.489  39.295  64.529  1.00  0.00           O  
ATOM   1839  CB  ILE A 150     111.560  41.107  62.665  1.00  0.00           C  
ATOM   1840  CG1 ILE A 150     112.933  41.776  62.788  1.00  0.00           C  
ATOM   1841  CG2 ILE A 150     110.459  42.028  63.194  1.00  0.00           C  
ATOM   1842  CD1 ILE A 150     113.128  42.943  61.852  1.00  0.00           C  
ATOM   1843  H   ILE A 150     112.725  39.075  61.955  1.00  0.00           H  
ATOM   1844  HA  ILE A 150     111.872  39.919  64.314  1.00  0.00           H  
ATOM   1845  N   LEU A 151     109.720  38.466  62.451  1.00  0.00           N  
ATOM   1846  CA  LEU A 151     108.417  37.809  62.512  1.00  0.00           C  
ATOM   1847  C   LEU A 151     108.400  36.728  63.587  1.00  0.00           C  
ATOM   1848  O   LEU A 151     107.433  36.622  64.350  1.00  0.00           O  
ATOM   1849  CB  LEU A 151     108.044  37.226  61.147  1.00  0.00           C  
ATOM   1850  CG  LEU A 151     106.641  36.609  61.001  1.00  0.00           C  
ATOM   1851  CD1 LEU A 151     105.562  37.412  61.719  1.00  0.00           C  
ATOM   1852  CD2 LEU A 151     106.266  36.410  59.523  1.00  0.00           C  
ATOM   1853  H   LEU A 151     110.144  38.370  61.709  1.00  0.00           H  
ATOM   1854  HA  LEU A 151     107.754  38.476  62.751  1.00  0.00           H  
ATOM   1855  HB2 LEU A 151     108.133  37.929  60.486  1.00  0.00           H  
ATOM   1856  HB3 LEU A 151     108.697  36.544  60.924  1.00  0.00           H  
ATOM   1857  N   LYS A 152     109.463  35.923  63.679  1.00  0.00           N  
ATOM   1858  CA  LYS A 152     109.487  34.911  64.729  1.00  0.00           C  
ATOM   1859  C   LYS A 152     109.486  35.542  66.116  1.00  0.00           C  
ATOM   1860  O   LYS A 152     109.088  34.889  67.087  1.00  0.00           O  
ATOM   1861  CB  LYS A 152     110.700  33.982  64.561  1.00  0.00           C  
ATOM   1862  CG  LYS A 152     110.608  33.029  63.378  1.00  0.00           C  
ATOM   1863  CD  LYS A 152     111.760  32.040  63.375  1.00  0.00           C  
ATOM   1864  CE  LYS A 152     111.536  30.902  62.381  1.00  0.00           C  
ATOM   1865  NZ  LYS A 152     111.645  31.347  60.965  1.00  0.00           N1+
ATOM   1866  H   LYS A 152     110.152  35.946  63.166  1.00  0.00           H  
ATOM   1867  HA  LYS A 152     108.679  34.381  64.645  1.00  0.00           H  
ATOM   1868  HB2 LYS A 152     111.498  34.526  64.463  1.00  0.00           H  
ATOM   1869  HB3 LYS A 152     110.809  33.462  65.373  1.00  0.00           H  
ATOM   1870  HG2 LYS A 152     109.767  32.548  63.412  1.00  0.00           H  
ATOM   1871  HG3 LYS A 152     110.613  33.535  62.550  1.00  0.00           H  
ATOM   1872  HD2 LYS A 152     112.583  32.503  63.154  1.00  0.00           H  
ATOM   1873  HD3 LYS A 152     111.872  31.673  64.266  1.00  0.00           H  
ATOM   1874  HE2 LYS A 152     112.185  30.200  62.547  1.00  0.00           H  
ATOM   1875  HE3 LYS A 152     110.658  30.516  62.528  1.00  0.00           H  
ATOM   1876  HZ1 LYS A 152     111.508  30.654  60.424  1.00  0.00           H  
ATOM   1877  HZ2 LYS A 152     111.035  31.975  60.804  1.00  0.00           H  
ATOM   1878  HZ3 LYS A 152     112.458  31.680  60.820  1.00  0.00           H  
ATOM   1879  N   ASN A 153     109.912  36.800  66.226  1.00  0.00           N  
ATOM   1880  CA  ASN A 153     109.863  37.495  67.505  1.00  0.00           C  
ATOM   1881  C   ASN A 153     108.459  37.984  67.832  1.00  0.00           C  
ATOM   1882  O   ASN A 153     108.062  37.976  69.003  1.00  0.00           O  
ATOM   1883  CB  ASN A 153     110.832  38.674  67.495  1.00  0.00           C  
ATOM   1884  CG  ASN A 153     112.255  38.261  67.761  1.00  0.00           C  
ATOM   1885  OD1 ASN A 153     112.519  37.149  68.215  1.00  0.00           O  
ATOM   1886  ND2 ASN A 153     113.185  39.159  67.478  1.00  0.00           N  
ATOM   1887  H   ASN A 153     110.231  37.264  65.576  1.00  0.00           H  
ATOM   1888  HA  ASN A 153     110.124  36.862  68.192  1.00  0.00           H  
ATOM   1889  HB2 ASN A 153     110.785  39.120  66.635  1.00  0.00           H  
ATOM   1890  HB3 ASN A 153     110.557  39.320  68.164  1.00  0.00           H  
ATOM   1891  N   TYR A 154     107.700  38.411  66.822  1.00  0.00           N  
ATOM   1892  CA  TYR A 154     106.330  38.861  67.055  1.00  0.00           C  
ATOM   1893  C   TYR A 154     105.432  37.721  67.528  1.00  0.00           C  
ATOM   1894  O   TYR A 154     104.555  37.932  68.375  1.00  0.00           O  
ATOM   1895  CB  TYR A 154     105.762  39.494  65.785  1.00  0.00           C  
ATOM   1896  CG  TYR A 154     104.280  39.752  65.882  1.00  0.00           C  
ATOM   1897  CD1 TYR A 154     103.786  40.756  66.712  1.00  0.00           C  
ATOM   1898  CD2 TYR A 154     103.366  38.975  65.168  1.00  0.00           C  
ATOM   1899  CE1 TYR A 154     102.419  40.986  66.823  1.00  0.00           C  
ATOM   1900  CE2 TYR A 154     101.994  39.201  65.270  1.00  0.00           C  
ATOM   1901  CZ  TYR A 154     101.530  40.207  66.100  1.00  0.00           C  
ATOM   1902  OH  TYR A 154     100.182  40.440  66.210  1.00  0.00           O  
ATOM   1903  H   TYR A 154     107.959  38.448  66.001  1.00  0.00           H  
ATOM   1904  HA  TYR A 154     106.352  39.525  67.762  1.00  0.00           H  
ATOM   1905  HB2 TYR A 154     106.222  40.329  65.609  1.00  0.00           H  
ATOM   1906  HB3 TYR A 154     105.937  38.910  65.030  1.00  0.00           H  
ATOM   1907  N   GLN A 155     105.628  36.505  66.988  1.00  0.00           N  
ATOM   1908  CA  GLN A 155     104.753  35.379  67.313  1.00  0.00           C  
ATOM   1909  C   GLN A 155     105.020  34.795  68.688  1.00  0.00           C  
ATOM   1910  O   GLN A 155     104.119  34.182  69.274  1.00  0.00           O  
ATOM   1911  CB  GLN A 155     104.851  34.301  66.239  1.00  0.00           C  
ATOM   1912  CG  GLN A 155     104.959  34.899  64.872  1.00  0.00           C  
ATOM   1913  CD  GLN A 155     105.089  33.880  63.769  1.00  0.00           C  
ATOM   1914  OE1 GLN A 155     106.006  33.053  63.766  1.00  0.00           O  
ATOM   1915  NE2 GLN A 155     104.189  33.961  62.788  1.00  0.00           N  
ATOM   1916  H   GLN A 155     106.260  36.320  66.435  1.00  0.00           H  
ATOM   1917  HA  GLN A 155     103.848  35.726  67.334  1.00  0.00           H  
ATOM   1918  HB2 GLN A 155     105.624  33.741  66.410  1.00  0.00           H  
ATOM   1919  HB3 GLN A 155     104.070  33.728  66.282  1.00  0.00           H  
ATOM   1920  HG2 GLN A 155     104.176  35.446  64.705  1.00  0.00           H  
ATOM   1921  HG3 GLN A 155     105.728  35.489  64.847  1.00  0.00           H  
ATOM   1922  N   VAL A 156     106.229  34.966  69.211  1.00  0.00           N  
ATOM   1923  CA  VAL A 156     106.479  34.707  70.624  1.00  0.00           C  
ATOM   1924  C   VAL A 156     105.679  35.679  71.478  1.00  0.00           C  
ATOM   1925  O   VAL A 156     105.107  35.310  72.511  1.00  0.00           O  
ATOM   1926  CB  VAL A 156     107.991  34.821  70.904  1.00  0.00           C  
ATOM   1927  CG1 VAL A 156     108.286  34.797  72.396  1.00  0.00           C  
ATOM   1928  CG2 VAL A 156     108.754  33.742  70.159  1.00  0.00           C  
ATOM   1929  H   VAL A 156     106.917  35.229  68.767  1.00  0.00           H  
ATOM   1930  HA  VAL A 156     106.193  33.808  70.853  1.00  0.00           H  
ATOM   1931  N   VAL A 157     105.606  36.930  71.038  1.00  0.00           N  
ATOM   1932  CA  VAL A 157     105.177  38.029  71.893  1.00  0.00           C  
ATOM   1933  C   VAL A 157     103.664  38.249  71.861  1.00  0.00           C  
ATOM   1934  O   VAL A 157     103.085  38.681  72.863  1.00  0.00           O  
ATOM   1935  CB  VAL A 157     105.949  39.300  71.479  1.00  0.00           C  
ATOM   1936  CG1 VAL A 157     105.161  40.564  71.780  1.00  0.00           C  
ATOM   1937  CG2 VAL A 157     107.279  39.335  72.180  1.00  0.00           C  
ATOM   1938  H   VAL A 157     105.805  37.166  70.235  1.00  0.00           H  
ATOM   1939  HA  VAL A 157     105.382  37.805  72.813  1.00  0.00           H  
ATOM   1940  N   GLU A 158     102.994  37.927  70.748  1.00  0.00           N  
ATOM   1941  CA  GLU A 158     101.611  38.383  70.620  1.00  0.00           C  
ATOM   1942  C   GLU A 158     100.577  37.582  71.422  1.00  0.00           C  
ATOM   1943  O   GLU A 158      99.508  38.133  71.719  1.00  0.00           O  
ATOM   1944  CB  GLU A 158     101.209  38.454  69.143  1.00  0.00           C  
ATOM   1945  CG  GLU A 158     101.192  37.161  68.397  1.00  0.00           C  
ATOM   1946  CD  GLU A 158      99.782  36.692  68.134  1.00  0.00           C  
ATOM   1947  OE1 GLU A 158      98.884  37.108  68.895  1.00  0.00           O  
ATOM   1948  OE2 GLU A 158      99.571  35.923  67.169  1.00  0.00           O  
ATOM   1949  H   GLU A 158     103.304  37.470  70.089  1.00  0.00           H  
ATOM   1950  HA  GLU A 158     101.600  39.267  71.018  1.00  0.00           H  
ATOM   1951  HB2 GLU A 158     100.325  38.849  69.087  1.00  0.00           H  
ATOM   1952  HB3 GLU A 158     101.819  39.058  68.691  1.00  0.00           H  
ATOM   1953  HG2 GLU A 158     101.661  37.266  67.555  1.00  0.00           H  
ATOM   1954  HG3 GLU A 158     101.669  36.487  68.905  1.00  0.00           H  
ATOM   1955  N   PRO A 159     100.814  36.317  71.807  1.00  0.00           N  
ATOM   1956  CA  PRO A 159      99.901  35.714  72.796  1.00  0.00           C  
ATOM   1957  C   PRO A 159      99.820  36.512  74.080  1.00  0.00           C  
ATOM   1958  O   PRO A 159      98.718  36.770  74.579  1.00  0.00           O  
ATOM   1959  CB  PRO A 159     100.498  34.320  73.020  1.00  0.00           C  
ATOM   1960  CG  PRO A 159     101.109  33.993  71.737  1.00  0.00           C  
ATOM   1961  CD  PRO A 159     101.688  35.286  71.215  1.00  0.00           C  
ATOM   1962  HA  PRO A 159      98.983  35.689  72.484  1.00  0.00           H  
ATOM   1963  HB2 PRO A 159     101.152  34.324  73.735  1.00  0.00           H  
ATOM   1964  HB3 PRO A 159      99.815  33.676  73.263  1.00  0.00           H  
ATOM   1965  HG2 PRO A 159     101.800  33.321  71.843  1.00  0.00           H  
ATOM   1966  HG3 PRO A 159     100.453  33.631  71.121  1.00  0.00           H  
ATOM   1967  HD2 PRO A 159     102.611  35.401  71.488  1.00  0.00           H  
ATOM   1968  HD3 PRO A 159     101.673  35.318  70.245  1.00  0.00           H  
ATOM   1969  N   GLU A 160     100.965  36.916  74.633  1.00  0.00           N  
ATOM   1970  CA  GLU A 160     100.950  37.719  75.846  1.00  0.00           C  
ATOM   1971  C   GLU A 160     100.562  39.162  75.562  1.00  0.00           C  
ATOM   1972  O   GLU A 160     100.140  39.875  76.480  1.00  0.00           O  
ATOM   1973  CB  GLU A 160     102.316  37.645  76.538  1.00  0.00           C  
ATOM   1974  CG  GLU A 160     102.722  36.222  76.917  1.00  0.00           C  
ATOM   1975  CD  GLU A 160     103.800  36.163  77.989  1.00  0.00           C  
ATOM   1976  OE1 GLU A 160     104.597  37.120  78.097  1.00  0.00           O  
ATOM   1977  OE2 GLU A 160     103.846  35.153  78.729  1.00  0.00           O  
ATOM   1978  H   GLU A 160     101.747  36.737  74.324  1.00  0.00           H  
ATOM   1979  HA  GLU A 160     100.276  37.356  76.441  1.00  0.00           H  
ATOM   1980  HB2 GLU A 160     102.990  38.021  75.951  1.00  0.00           H  
ATOM   1981  HB3 GLU A 160     102.297  38.193  77.337  1.00  0.00           H  
ATOM   1982  HG2 GLU A 160     101.939  35.743  77.230  1.00  0.00           H  
ATOM   1983  HG3 GLU A 160     103.038  35.761  76.124  1.00  0.00           H  
ATOM   1984  N   LEU A 161     100.662  39.586  74.302  1.00  0.00           N  
ATOM   1985  CA  LEU A 161     100.338  40.954  73.920  1.00  0.00           C  
ATOM   1986  C   LEU A 161      98.850  41.138  73.652  1.00  0.00           C  
ATOM   1987  O   LEU A 161      98.300  42.208  73.945  1.00  0.00           O  
ATOM   1988  CB  LEU A 161     101.146  41.344  72.683  1.00  0.00           C  
ATOM   1989  CG  LEU A 161     101.540  42.806  72.537  1.00  0.00           C  
ATOM   1990  CD1 LEU A 161     102.301  43.257  73.771  1.00  0.00           C  
ATOM   1991  CD2 LEU A 161     102.373  42.987  71.280  1.00  0.00           C  
ATOM   1992  H   LEU A 161     100.919  39.088  73.649  1.00  0.00           H  
ATOM   1993  HA  LEU A 161     100.571  41.533  74.662  1.00  0.00           H  
ATOM   1994  HB2 LEU A 161     101.958  40.813  72.674  1.00  0.00           H  
ATOM   1995  HB3 LEU A 161     100.633  41.093  71.898  1.00  0.00           H  
ATOM   1996  N   GLN A 162      98.184  40.115  73.102  1.00  0.00           N  
ATOM   1997  CA  GLN A 162      96.763  40.233  72.796  1.00  0.00           C  
ATOM   1998  C   GLN A 162      95.912  40.359  74.054  1.00  0.00           C  
ATOM   1999  O   GLN A 162      94.774  40.835  73.968  1.00  0.00           O  
ATOM   2000  CB  GLN A 162      96.290  39.036  71.960  1.00  0.00           C  
ATOM   2001  CG  GLN A 162      95.969  39.353  70.488  1.00  0.00           C  
ATOM   2002  CD  GLN A 162      94.819  40.348  70.325  1.00  0.00           C  
ATOM   2003  OE1 GLN A 162      94.043  40.580  71.257  1.00  0.00           O  
ATOM   2004  NE2 GLN A 162      94.710  40.947  69.134  1.00  0.00           N  
ATOM   2005  H   GLN A 162      98.536  39.356  72.902  1.00  0.00           H  
ATOM   2006  HA  GLN A 162      96.650  41.048  72.283  1.00  0.00           H  
ATOM   2007  HB2 GLN A 162      96.975  38.350  71.987  1.00  0.00           H  
ATOM   2008  HB3 GLN A 162      95.498  38.663  72.376  1.00  0.00           H  
ATOM   2009  HG2 GLN A 162      96.763  39.710  70.060  1.00  0.00           H  
ATOM   2010  HG3 GLN A 162      95.745  38.529  70.027  1.00  0.00           H  
ATOM   2011  N   GLN A 163      96.445  39.985  75.222  1.00  0.00           N  
ATOM   2012  CA  GLN A 163      95.653  39.947  76.447  1.00  0.00           C  
ATOM   2013  C   GLN A 163      95.777  41.203  77.303  1.00  0.00           C  
ATOM   2014  O   GLN A 163      95.165  41.260  78.375  1.00  0.00           O  
ATOM   2015  CB  GLN A 163      96.026  38.718  77.293  1.00  0.00           C  
ATOM   2016  CG  GLN A 163      96.145  37.416  76.519  1.00  0.00           C  
ATOM   2017  CD  GLN A 163      94.840  36.983  75.872  1.00  0.00           C  
ATOM   2018  OE1 GLN A 163      93.760  37.494  76.195  1.00  0.00           O  
ATOM   2019  NE2 GLN A 163      94.934  36.029  74.948  1.00  0.00           N  
ATOM   2020  H   GLN A 163      97.266  39.751  75.323  1.00  0.00           H  
ATOM   2021  HA  GLN A 163      94.729  39.893  76.157  1.00  0.00           H  
ATOM   2022  HB2 GLN A 163      96.870  38.892  77.738  1.00  0.00           H  
ATOM   2023  HB3 GLN A 163      95.358  38.606  77.987  1.00  0.00           H  
ATOM   2024  HG2 GLN A 163      96.822  37.516  75.831  1.00  0.00           H  
ATOM   2025  HG3 GLN A 163      96.450  36.717  77.118  1.00  0.00           H  
ATOM   2026  N   VAL A 164      96.539  42.210  76.873  1.00  0.00           N  
ATOM   2027  CA  VAL A 164      96.581  43.453  77.633  1.00  0.00           C  
ATOM   2028  C   VAL A 164      95.230  44.150  77.504  1.00  0.00           C  
ATOM   2029  O   VAL A 164      94.512  43.975  76.509  1.00  0.00           O  
ATOM   2030  CB  VAL A 164      97.738  44.341  77.138  1.00  0.00           C  
ATOM   2031  CG1 VAL A 164      97.519  44.722  75.708  1.00  0.00           C  
ATOM   2032  CG2 VAL A 164      97.889  45.589  77.993  1.00  0.00           C  
ATOM   2033  H   VAL A 164      97.026  42.194  76.164  1.00  0.00           H  
ATOM   2034  HA  VAL A 164      96.745  43.269  78.572  1.00  0.00           H  
ATOM   2035  N   ASN A 165      94.859  44.924  78.528  1.00  0.00           N  
ATOM   2036  CA  ASN A 165      93.559  45.601  78.559  1.00  0.00           C  
ATOM   2037  C   ASN A 165      92.413  44.593  78.457  1.00  0.00           C  
ATOM   2038  O   ASN A 165      91.387  44.847  77.823  1.00  0.00           O  
ATOM   2039  CB  ASN A 165      93.459  46.664  77.456  1.00  0.00           C  
ATOM   2040  CG  ASN A 165      92.336  47.652  77.697  1.00  0.00           C  
ATOM   2041  OD1 ASN A 165      91.740  47.687  78.779  1.00  0.00           O  
ATOM   2042  ND2 ASN A 165      92.034  48.455  76.682  1.00  0.00           N  
ATOM   2043  H   ASN A 165      95.349  45.070  79.219  1.00  0.00           H  
ATOM   2044  HA  ASN A 165      93.482  46.055  79.413  1.00  0.00           H  
ATOM   2045  HB2 ASN A 165      94.300  47.144  77.397  1.00  0.00           H  
ATOM   2046  HB3 ASN A 165      93.322  46.226  76.601  1.00  0.00           H  
ATOM   2047  N   GLY A 166      92.601  43.429  79.080  1.00  0.00           N  
ATOM   2048  CA  GLY A 166      91.580  42.394  79.076  1.00  0.00           C  
ATOM   2049  C   GLY A 166      91.188  41.908  77.700  1.00  0.00           C  
ATOM   2050  O   GLY A 166      90.039  41.497  77.495  1.00  0.00           O  
ATOM   2051  H   GLY A 166      93.317  43.222  79.510  1.00  0.00           H  
ATOM   2052  HA2 GLY A 166      91.898  41.639  79.595  1.00  0.00           H  
ATOM   2053  HA3 GLY A 166      90.789  42.733  79.524  1.00  0.00           H  
ATOM   2054  N   GLY A 167      92.112  41.948  76.744  1.00  0.00           N  
ATOM   2055  CA  GLY A 167      91.836  41.558  75.384  1.00  0.00           C  
ATOM   2056  C   GLY A 167      91.358  42.679  74.485  1.00  0.00           C  
ATOM   2057  O   GLY A 167      91.474  42.559  73.258  1.00  0.00           O  
ATOM   2058  H   GLY A 167      92.922  42.206  76.876  1.00  0.00           H  
ATOM   2059  HA2 GLY A 167      92.640  41.174  75.002  1.00  0.00           H  
ATOM   2060  HA3 GLY A 167      91.164  40.858  75.392  1.00  0.00           H  
ATOM   2061  N   ASP A 168      90.825  43.764  75.052  1.00  0.00           N  
ATOM   2062  CA  ASP A 168      90.326  44.880  74.252  1.00  0.00           C  
ATOM   2063  C   ASP A 168      91.518  45.673  73.719  1.00  0.00           C  
ATOM   2064  O   ASP A 168      91.850  46.770  74.177  1.00  0.00           O  
ATOM   2065  CB  ASP A 168      89.376  45.748  75.065  1.00  0.00           C  
ATOM   2066  CG  ASP A 168      87.980  45.153  75.151  1.00  0.00           C  
ATOM   2067  OD1 ASP A 168      87.764  44.081  74.536  1.00  0.00           O  
ATOM   2068  OD2 ASP A 168      87.108  45.753  75.828  1.00  0.00           O  
ATOM   2069  H   ASP A 168      90.744  43.870  75.901  1.00  0.00           H  
ATOM   2070  HA  ASP A 168      89.813  44.547  73.499  1.00  0.00           H  
ATOM   2071  HB2 ASP A 168      89.732  45.862  75.961  1.00  0.00           H  
ATOM   2072  HB3 ASP A 168      89.325  46.630  74.666  1.00  0.00           H  
ATOM   2073  N   ILE A 169      92.170  45.071  72.726  1.00  0.00           N  
ATOM   2074  CA  ILE A 169      93.311  45.660  72.036  1.00  0.00           C  
ATOM   2075  C   ILE A 169      93.410  45.021  70.658  1.00  0.00           C  
ATOM   2076  O   ILE A 169      93.321  43.795  70.520  1.00  0.00           O  
ATOM   2077  CB  ILE A 169      94.628  45.467  72.814  1.00  0.00           C  
ATOM   2078  CG1 ILE A 169      95.793  45.965  71.965  1.00  0.00           C  
ATOM   2079  CG2 ILE A 169      94.859  43.992  73.177  1.00  0.00           C  
ATOM   2080  CD1 ILE A 169      97.128  45.706  72.546  1.00  0.00           C  
ATOM   2081  H   ILE A 169      91.956  44.292  72.431  1.00  0.00           H  
ATOM   2082  HA  ILE A 169      93.173  46.618  71.963  1.00  0.00           H  
ATOM   2083  N   ARG A 170      93.609  45.836  69.627  1.00  0.00           N  
ATOM   2084  CA  ARG A 170      93.665  45.345  68.257  1.00  0.00           C  
ATOM   2085  C   ARG A 170      95.047  45.596  67.663  1.00  0.00           C  
ATOM   2086  O   ARG A 170      95.538  46.729  67.683  1.00  0.00           O  
ATOM   2087  CB  ARG A 170      92.566  45.997  67.421  1.00  0.00           C  
ATOM   2088  CG  ARG A 170      91.256  46.126  68.183  1.00  0.00           C  
ATOM   2089  CD  ARG A 170      90.101  46.387  67.253  1.00  0.00           C  
ATOM   2090  NE  ARG A 170      89.960  45.309  66.284  1.00  0.00           N  
ATOM   2091  CZ  ARG A 170      89.448  45.463  65.069  1.00  0.00           C  
ATOM   2092  H   ARG A 170      93.716  46.686  69.703  1.00  0.00           H  
ATOM   2093  HA  ARG A 170      93.512  44.387  68.253  1.00  0.00           H  
ATOM   2094  HB2 ARG A 170      92.859  46.876  67.135  1.00  0.00           H  
ATOM   2095  HB3 ARG A 170      92.420  45.472  66.618  1.00  0.00           H  
ATOM   2096  HG2 ARG A 170      91.090  45.314  68.686  1.00  0.00           H  
ATOM   2097  HG3 ARG A 170      91.325  46.849  68.827  1.00  0.00           H  
ATOM   2098  HD2 ARG A 170      89.282  46.477  67.765  1.00  0.00           H  
ATOM   2099  HD3 ARG A 170      90.239  47.228  66.789  1.00  0.00           H  
ATOM   2100  HE  ARG A 170      90.225  44.524  66.514  1.00  0.00           H  
ATOM   2101  N   LEU A 171      95.661  44.535  67.135  1.00  0.00           N  
ATOM   2102  CA  LEU A 171      97.039  44.548  66.653  1.00  0.00           C  
ATOM   2103  C   LEU A 171      97.075  44.637  65.135  1.00  0.00           C  
ATOM   2104  O   LEU A 171      96.530  43.770  64.444  1.00  0.00           O  
ATOM   2105  CB  LEU A 171      97.785  43.285  67.086  1.00  0.00           C  
ATOM   2106  CG  LEU A 171      97.906  43.010  68.581  1.00  0.00           C  
ATOM   2107  CD1 LEU A 171      98.619  41.694  68.786  1.00  0.00           C  
ATOM   2108  CD2 LEU A 171      98.635  44.142  69.305  1.00  0.00           C  
ATOM   2109  H   LEU A 171      95.276  43.771  67.046  1.00  0.00           H  
ATOM   2110  HA  LEU A 171      97.472  45.325  67.039  1.00  0.00           H  
ATOM   2111  HB2 LEU A 171      97.345  42.524  66.677  1.00  0.00           H  
ATOM   2112  HB3 LEU A 171      98.681  43.326  66.717  1.00  0.00           H  
ATOM   2113  N   ALA A 172      97.750  45.657  64.618  1.00  0.00           N  
ATOM   2114  CA  ALA A 172      97.912  45.822  63.183  1.00  0.00           C  
ATOM   2115  C   ALA A 172      99.374  46.152  62.891  1.00  0.00           C  
ATOM   2116  O   ALA A 172     100.220  46.159  63.793  1.00  0.00           O  
ATOM   2117  CB  ALA A 172      96.961  46.900  62.640  1.00  0.00           C  
ATOM   2118  H   ALA A 172      98.126  46.270  65.090  1.00  0.00           H  
ATOM   2119  HA  ALA A 172      97.679  44.998  62.728  1.00  0.00           H  
ATOM   2120  HB1 ALA A 172      96.564  46.594  61.810  1.00  0.00           H  
ATOM   2121  HB2 ALA A 172      96.260  47.071  63.290  1.00  0.00           H  
ATOM   2122  HB3 ALA A 172      97.457  47.718  62.478  1.00  0.00           H  
ATOM   2123  N   GLY A 173      99.671  46.437  61.625  1.00  0.00           N  
ATOM   2124  CA  GLY A 173     101.009  46.802  61.209  1.00  0.00           C  
ATOM   2125  C   GLY A 173     101.686  45.690  60.430  1.00  0.00           C  
ATOM   2126  O   GLY A 173     101.079  44.675  60.073  1.00  0.00           O  
ATOM   2127  H   GLY A 173      99.096  46.422  60.986  1.00  0.00           H  
ATOM   2128  HA2 GLY A 173     100.970  47.601  60.662  1.00  0.00           H  
ATOM   2129  HA3 GLY A 173     101.542  47.019  61.991  1.00  0.00           H  
ATOM   2130  N   LEU A 174     102.988  45.895  60.185  1.00  0.00           N  
ATOM   2131  CA  LEU A 174     103.738  45.033  59.272  1.00  0.00           C  
ATOM   2132  C   LEU A 174     103.714  43.577  59.721  1.00  0.00           C  
ATOM   2133  O   LEU A 174     103.430  42.674  58.926  1.00  0.00           O  
ATOM   2134  CB  LEU A 174     105.182  45.520  59.152  1.00  0.00           C  
ATOM   2135  CG  LEU A 174     105.453  46.637  58.153  1.00  0.00           C  
ATOM   2136  CD1 LEU A 174     106.950  46.863  58.050  1.00  0.00           C  
ATOM   2137  CD2 LEU A 174     104.846  46.311  56.791  1.00  0.00           C  
ATOM   2138  H   LEU A 174     103.450  46.528  60.539  1.00  0.00           H  
ATOM   2139  HA  LEU A 174     103.308  45.083  58.403  1.00  0.00           H  
ATOM   2140  HB2 LEU A 174     105.473  45.822  60.027  1.00  0.00           H  
ATOM   2141  HB3 LEU A 174     105.738  44.761  58.915  1.00  0.00           H  
ATOM   2142  N   ASN A 175     104.013  43.327  60.988  1.00  0.00           N  
ATOM   2143  CA  ASN A 175     104.199  41.950  61.436  1.00  0.00           C  
ATOM   2144  C   ASN A 175     102.877  41.216  61.652  1.00  0.00           C  
ATOM   2145  O   ASN A 175     102.799  40.026  61.326  1.00  0.00           O  
ATOM   2146  CB  ASN A 175     105.059  41.917  62.701  1.00  0.00           C  
ATOM   2147  CG  ASN A 175     106.536  42.128  62.396  1.00  0.00           C  
ATOM   2148  OD1 ASN A 175     107.261  41.182  62.064  1.00  0.00           O  
ATOM   2149  ND2 ASN A 175     106.983  43.378  62.478  1.00  0.00           N  
ATOM   2150  H   ASN A 175     104.112  43.927  61.597  1.00  0.00           H  
ATOM   2151  HA  ASN A 175     104.661  41.477  60.726  1.00  0.00           H  
ATOM   2152  HB2 ASN A 175     104.755  42.604  63.315  1.00  0.00           H  
ATOM   2153  HB3 ASN A 175     104.940  41.065  63.148  1.00  0.00           H  
ATOM   2154  N   PRO A 176     101.825  41.850  62.196  1.00  0.00           N  
ATOM   2155  CA  PRO A 176     100.516  41.175  62.184  1.00  0.00           C  
ATOM   2156  C   PRO A 176     100.085  40.745  60.793  1.00  0.00           C  
ATOM   2157  O   PRO A 176      99.738  39.576  60.596  1.00  0.00           O  
ATOM   2158  CB  PRO A 176      99.584  42.229  62.779  1.00  0.00           C  
ATOM   2159  CG  PRO A 176     100.440  42.945  63.717  1.00  0.00           C  
ATOM   2160  CD  PRO A 176     101.768  43.069  63.026  1.00  0.00           C  
ATOM   2161  HA  PRO A 176     100.522  40.343  62.682  1.00  0.00           H  
ATOM   2162  HB2 PRO A 176      99.228  42.819  62.097  1.00  0.00           H  
ATOM   2163  HB3 PRO A 176      98.824  41.823  63.226  1.00  0.00           H  
ATOM   2164  HG2 PRO A 176     100.074  43.818  63.930  1.00  0.00           H  
ATOM   2165  HG3 PRO A 176     100.525  42.461  64.553  1.00  0.00           H  
ATOM   2166  HD2 PRO A 176     101.818  43.873  62.486  1.00  0.00           H  
ATOM   2167  HD3 PRO A 176     102.501  43.106  63.660  1.00  0.00           H  
ATOM   2168  N   LEU A 177     100.114  41.649  59.814  1.00  0.00           N  
ATOM   2169  CA  LEU A 177      99.816  41.237  58.446  1.00  0.00           C  
ATOM   2170  C   LEU A 177     100.709  40.069  58.010  1.00  0.00           C  
ATOM   2171  O   LEU A 177     100.215  38.960  57.769  1.00  0.00           O  
ATOM   2172  CB  LEU A 177      99.939  42.432  57.503  1.00  0.00           C  
ATOM   2173  CG  LEU A 177      98.699  43.297  57.780  1.00  0.00           C  
ATOM   2174  CD1 LEU A 177      98.875  44.806  57.525  1.00  0.00           C  
ATOM   2175  CD2 LEU A 177      97.477  42.755  57.050  1.00  0.00           C  
ATOM   2176  H   LEU A 177     100.298  42.483  59.917  1.00  0.00           H  
ATOM   2177  HA  LEU A 177      98.902  40.916  58.408  1.00  0.00           H  
ATOM   2178  HB2 LEU A 177     100.756  42.927  57.672  1.00  0.00           H  
ATOM   2179  HB3 LEU A 177      99.967  42.145  56.577  1.00  0.00           H  
ATOM   2180  N   ALA A 178     102.028  40.291  57.931  1.00  0.00           N  
ATOM   2181  CA  ALA A 178     102.952  39.234  57.508  1.00  0.00           C  
ATOM   2182  C   ALA A 178     102.632  37.903  58.184  1.00  0.00           C  
ATOM   2183  O   ALA A 178     102.665  36.849  57.541  1.00  0.00           O  
ATOM   2184  CB  ALA A 178     104.404  39.646  57.786  1.00  0.00           C  
ATOM   2185  H   ALA A 178     102.404  41.042  58.117  1.00  0.00           H  
ATOM   2186  HA  ALA A 178     102.840  39.111  56.552  1.00  0.00           H  
ATOM   2187  HB1 ALA A 178     105.001  38.937  57.501  1.00  0.00           H  
ATOM   2188  HB2 ALA A 178     104.609  40.458  57.298  1.00  0.00           H  
ATOM   2189  HB3 ALA A 178     104.519  39.803  58.737  1.00  0.00           H  
ATOM   2190  N   SER A 179     102.263  37.932  59.464  1.00  0.00           N  
ATOM   2191  CA  SER A 179     101.920  36.690  60.152  1.00  0.00           C  
ATOM   2192  C   SER A 179     100.671  36.042  59.555  1.00  0.00           C  
ATOM   2193  O   SER A 179     100.631  34.822  59.353  1.00  0.00           O  
ATOM   2194  CB  SER A 179     101.732  36.959  61.644  1.00  0.00           C  
ATOM   2195  OG  SER A 179     101.604  35.759  62.378  1.00  0.00           O  
ATOM   2196  H   SER A 179     102.205  38.645  59.943  1.00  0.00           H  
ATOM   2197  HA  SER A 179     102.652  36.065  60.033  1.00  0.00           H  
ATOM   2198  HB2 SER A 179     102.488  37.465  61.980  1.00  0.00           H  
ATOM   2199  HB3 SER A 179     100.943  37.507  61.778  1.00  0.00           H  
ATOM   2200  HG  SER A 179     101.504  35.938  63.193  1.00  0.00           H  
ATOM   2201  N   GLU A 180      99.644  36.836  59.257  1.00  0.00           N  
ATOM   2202  CA  GLU A 180      98.421  36.268  58.701  1.00  0.00           C  
ATOM   2203  C   GLU A 180      98.635  35.745  57.285  1.00  0.00           C  
ATOM   2204  O   GLU A 180      98.098  34.687  56.933  1.00  0.00           O  
ATOM   2205  CB  GLU A 180      97.304  37.307  58.725  1.00  0.00           C  
ATOM   2206  CG  GLU A 180      95.917  36.706  58.635  1.00  0.00           C  
ATOM   2207  CD  GLU A 180      95.419  36.205  59.978  1.00  0.00           C  
ATOM   2208  OE1 GLU A 180      96.215  36.231  60.946  1.00  0.00           O  
ATOM   2209  OE2 GLU A 180      94.237  35.785  60.066  1.00  0.00           O  
ATOM   2210  H   GLU A 180      99.635  37.689  59.367  1.00  0.00           H  
ATOM   2211  HA  GLU A 180      98.164  35.513  59.253  1.00  0.00           H  
ATOM   2212  HB2 GLU A 180      97.373  37.826  59.541  1.00  0.00           H  
ATOM   2213  HB3 GLU A 180      97.430  37.924  57.986  1.00  0.00           H  
ATOM   2214  HG2 GLU A 180      95.300  37.370  58.291  1.00  0.00           H  
ATOM   2215  HG3 GLU A 180      95.925  35.972  58.001  1.00  0.00           H  
ATOM   2216  N   LEU A 181      99.396  36.472  56.453  1.00  0.00           N  
ATOM   2217  CA  LEU A 181      99.607  36.002  55.086  1.00  0.00           C  
ATOM   2218  C   LEU A 181     100.469  34.754  55.053  1.00  0.00           C  
ATOM   2219  O   LEU A 181     100.132  33.790  54.362  1.00  0.00           O  
ATOM   2220  CB  LEU A 181     100.204  37.086  54.170  1.00  0.00           C  
ATOM   2221  CG  LEU A 181      99.440  38.399  54.114  1.00  0.00           C  
ATOM   2222  CD1 LEU A 181     100.250  39.559  54.748  1.00  0.00           C  
ATOM   2223  CD2 LEU A 181      98.771  38.631  52.677  1.00  0.00           C  
ATOM   2224  H   LEU A 181      99.783  37.213  56.655  1.00  0.00           H  
ATOM   2225  HA  LEU A 181      98.727  35.781  54.741  1.00  0.00           H  
ATOM   2226  HB2 LEU A 181     101.111  37.270  54.464  1.00  0.00           H  
ATOM   2227  HB3 LEU A 181     100.266  36.728  53.271  1.00  0.00           H  
ATOM   2228  N   THR A 182     101.593  34.754  55.762  1.00  0.00           N  
ATOM   2229  CA  THR A 182     102.401  33.539  55.811  1.00  0.00           C  
ATOM   2230  C   THR A 182     101.678  32.404  56.539  1.00  0.00           C  
ATOM   2231  O   THR A 182     102.034  31.227  56.362  1.00  0.00           O  
ATOM   2232  CB  THR A 182     103.796  33.788  56.471  1.00  0.00           C  
ATOM   2233  OG1 THR A 182     103.634  34.075  57.873  1.00  0.00           O  
ATOM   2234  CG2 THR A 182     104.557  34.943  55.779  1.00  0.00           C  
ATOM   2235  H   THR A 182     101.900  35.423  56.208  1.00  0.00           H  
ATOM   2236  HA  THR A 182     102.543  33.273  54.889  1.00  0.00           H  
ATOM   2237  N   GLY A 183     100.662  32.722  57.337  1.00  0.00           N  
ATOM   2238  CA  GLY A 183      99.883  31.687  57.988  1.00  0.00           C  
ATOM   2239  C   GLY A 183      98.918  30.961  57.069  1.00  0.00           C  
ATOM   2240  O   GLY A 183      98.440  29.877  57.421  1.00  0.00           O  
ATOM   2241  H   GLY A 183     100.412  33.527  57.511  1.00  0.00           H  
ATOM   2242  HA2 GLY A 183     100.488  31.039  58.380  1.00  0.00           H  
ATOM   2243  HA3 GLY A 183      99.382  32.084  58.717  1.00  0.00           H  
ATOM   2244  N   THR A 184      98.601  31.537  55.911  1.00  0.00           N  
ATOM   2245  CA  THR A 184      97.718  30.863  54.970  1.00  0.00           C  
ATOM   2246  C   THR A 184      98.394  29.686  54.281  1.00  0.00           C  
ATOM   2247  O   THR A 184      97.704  28.743  53.878  1.00  0.00           O  
ATOM   2248  CB  THR A 184      97.215  31.848  53.918  1.00  0.00           C  
ATOM   2249  OG1 THR A 184      98.257  32.114  52.973  1.00  0.00           O  
ATOM   2250  CG2 THR A 184      96.808  33.148  54.574  1.00  0.00           C  
ATOM   2251  H   THR A 184      98.883  32.309  55.655  1.00  0.00           H  
ATOM   2252  HA  THR A 184      96.972  30.516  55.483  1.00  0.00           H  
ATOM   2253  N   ILE A 185      99.722  29.718  54.138  1.00  0.00           N  
ATOM   2254  CA  ILE A 185     100.449  28.569  53.601  1.00  0.00           C  
ATOM   2255  C   ILE A 185     100.078  27.303  54.365  1.00  0.00           C  
ATOM   2256  O   ILE A 185      99.721  26.276  53.776  1.00  0.00           O  
ATOM   2257  CB  ILE A 185     101.966  28.825  53.654  1.00  0.00           C  
ATOM   2258  CG1 ILE A 185     102.363  30.042  52.794  1.00  0.00           C  
ATOM   2259  CG2 ILE A 185     102.752  27.562  53.286  1.00  0.00           C  
ATOM   2260  CD1 ILE A 185     102.036  29.928  51.319  1.00  0.00           C  
ATOM   2261  H   ILE A 185     100.216  30.391  54.346  1.00  0.00           H  
ATOM   2262  HA  ILE A 185     100.198  28.443  52.672  1.00  0.00           H  
ATOM   2263  N   GLY A 186     100.155  27.365  55.696  1.00  0.00           N  
ATOM   2264  CA  GLY A 186      99.869  26.195  56.507  1.00  0.00           C  
ATOM   2265  C   GLY A 186      98.419  25.754  56.459  1.00  0.00           C  
ATOM   2266  O   GLY A 186      98.128  24.559  56.573  1.00  0.00           O  
ATOM   2267  H   GLY A 186     100.369  28.070  56.140  1.00  0.00           H  
ATOM   2268  HA2 GLY A 186     100.430  25.461  56.211  1.00  0.00           H  
ATOM   2269  HA3 GLY A 186     100.111  26.383  57.428  1.00  0.00           H  
ATOM   2270  N   GLU A 187      97.490  26.699  56.298  1.00  0.00           N  
ATOM   2271  CA  GLU A 187      96.078  26.328  56.257  1.00  0.00           C  
ATOM   2272  C   GLU A 187      95.711  25.695  54.922  1.00  0.00           C  
ATOM   2273  O   GLU A 187      94.936  24.732  54.880  1.00  0.00           O  
ATOM   2274  CB  GLU A 187      95.203  27.546  56.535  1.00  0.00           C  
ATOM   2275  CG  GLU A 187      95.540  28.231  57.846  1.00  0.00           C  
ATOM   2276  CD  GLU A 187      94.615  29.390  58.173  1.00  0.00           C  
ATOM   2277  OE1 GLU A 187      94.137  29.452  59.329  1.00  0.00           O  
ATOM   2278  OE2 GLU A 187      94.377  30.239  57.284  1.00  0.00           O  
ATOM   2279  H   GLU A 187      97.652  27.539  56.212  1.00  0.00           H  
ATOM   2280  HA  GLU A 187      95.921  25.667  56.949  1.00  0.00           H  
ATOM   2281  HB2 GLU A 187      95.302  28.182  55.808  1.00  0.00           H  
ATOM   2282  HB3 GLU A 187      94.272  27.273  56.548  1.00  0.00           H  
ATOM   2283  HG2 GLU A 187      95.499  27.580  58.564  1.00  0.00           H  
ATOM   2284  HG3 GLU A 187      96.454  28.555  57.809  1.00  0.00           H  
ATOM   2285  N   ASP A 188      96.260  26.214  53.821  1.00  0.00           N  
ATOM   2286  CA  ASP A 188      96.027  25.587  52.525  1.00  0.00           C  
ATOM   2287  C   ASP A 188      96.610  24.179  52.474  1.00  0.00           C  
ATOM   2288  O   ASP A 188      96.113  23.329  51.728  1.00  0.00           O  
ATOM   2289  CB  ASP A 188      96.614  26.451  51.405  1.00  0.00           C  
ATOM   2290  CG  ASP A 188      96.099  27.880  51.430  1.00  0.00           C  
ATOM   2291  OD1 ASP A 188      94.955  28.097  51.882  1.00  0.00           O  
ATOM   2292  OD2 ASP A 188      96.835  28.788  50.986  1.00  0.00           O  
ATOM   2293  H   ASP A 188      96.760  26.914  53.806  1.00  0.00           H  
ATOM   2294  HA  ASP A 188      95.068  25.515  52.397  1.00  0.00           H  
ATOM   2295  HB2 ASP A 188      97.580  26.459  51.481  1.00  0.00           H  
ATOM   2296  HB3 ASP A 188      96.400  26.050  50.548  1.00  0.00           H  
ATOM   2297  N   GLN A 189      97.654  23.908  53.261  1.00  0.00           N  
ATOM   2298  CA  GLN A 189      98.209  22.558  53.294  1.00  0.00           C  
ATOM   2299  C   GLN A 189      97.237  21.574  53.924  1.00  0.00           C  
ATOM   2300  O   GLN A 189      97.023  20.482  53.389  1.00  0.00           O  
ATOM   2301  CB  GLN A 189      99.530  22.538  54.052  1.00  0.00           C  
ATOM   2302  CG  GLN A 189     100.168  21.156  54.112  1.00  0.00           C  
ATOM   2303  CD  GLN A 189     100.635  20.667  52.746  1.00  0.00           C  
ATOM   2304  OE1 GLN A 189     100.987  21.469  51.873  1.00  0.00           O  
ATOM   2305  NE2 GLN A 189     100.652  19.349  52.560  1.00  0.00           N  
ATOM   2306  H   GLN A 189      98.046  24.478  53.771  1.00  0.00           H  
ATOM   2307  HA  GLN A 189      98.365  22.286  52.376  1.00  0.00           H  
ATOM   2308  HB2 GLN A 189     100.148  23.155  53.628  1.00  0.00           H  
ATOM   2309  HB3 GLN A 189      99.383  22.860  54.955  1.00  0.00           H  
ATOM   2310  HG2 GLN A 189     100.923  21.177  54.721  1.00  0.00           H  
ATOM   2311  HG3 GLN A 189      99.529  20.524  54.477  1.00  0.00           H  
ATOM   2312  N   LYS A 190      96.641  21.938  55.065  1.00  0.00           N  
ATOM   2313  CA  LYS A 190      95.759  21.010  55.759  1.00  0.00           C  
ATOM   2314  C   LYS A 190      94.442  20.826  55.015  1.00  0.00           C  
ATOM   2315  O   LYS A 190      93.817  19.764  55.136  1.00  0.00           O  
ATOM   2316  CB  LYS A 190      95.517  21.476  57.200  1.00  0.00           C  
ATOM   2317  CG  LYS A 190      94.425  20.695  57.927  1.00  0.00           C  
ATOM   2318  CD  LYS A 190      94.640  20.617  59.428  1.00  0.00           C  
ATOM   2319  CE  LYS A 190      93.308  20.683  60.180  1.00  0.00           C  
ATOM   2320  NZ  LYS A 190      93.378  21.544  61.397  1.00  0.00           N1+
ATOM   2321  H   LYS A 190      96.733  22.705  55.443  1.00  0.00           H  
ATOM   2322  HA  LYS A 190      96.199  20.146  55.786  1.00  0.00           H  
ATOM   2323  HB2 LYS A 190      96.345  21.399  57.700  1.00  0.00           H  
ATOM   2324  HB3 LYS A 190      95.277  22.416  57.191  1.00  0.00           H  
ATOM   2325  HG2 LYS A 190      93.566  21.111  57.751  1.00  0.00           H  
ATOM   2326  HG3 LYS A 190      94.384  19.796  57.566  1.00  0.00           H  
ATOM   2327  HD2 LYS A 190      95.099  19.792  59.649  1.00  0.00           H  
ATOM   2328  HD3 LYS A 190      95.213  21.346  59.715  1.00  0.00           H  
ATOM   2329  HE2 LYS A 190      92.621  21.024  59.586  1.00  0.00           H  
ATOM   2330  HE3 LYS A 190      93.041  19.786  60.438  1.00  0.00           H  
ATOM   2331  HZ1 LYS A 190      92.585  21.553  61.802  1.00  0.00           H  
ATOM   2332  HZ2 LYS A 190      93.991  21.220  61.955  1.00  0.00           H  
ATOM   2333  HZ3 LYS A 190      93.600  22.372  61.163  1.00  0.00           H  
ATOM   2334  N   ARG A 191      94.027  21.810  54.214  1.00  0.00           N  
ATOM   2335  CA  ARG A 191      92.831  21.634  53.395  1.00  0.00           C  
ATOM   2336  C   ARG A 191      93.095  20.711  52.216  1.00  0.00           C  
ATOM   2337  O   ARG A 191      92.203  19.955  51.812  1.00  0.00           O  
ATOM   2338  CB  ARG A 191      92.311  22.987  52.906  1.00  0.00           C  
ATOM   2339  CG  ARG A 191      91.342  22.896  51.735  1.00  0.00           C  
ATOM   2340  CD  ARG A 191      90.817  24.258  51.325  1.00  0.00           C  
ATOM   2341  NE  ARG A 191      90.934  25.231  52.408  1.00  0.00           N  
ATOM   2342  CZ  ARG A 191      91.720  26.305  52.364  1.00  0.00           C  
ATOM   2343  H   ARG A 191      94.416  22.573  54.132  1.00  0.00           H  
ATOM   2344  HA  ARG A 191      92.152  21.220  53.952  1.00  0.00           H  
ATOM   2345  HB2 ARG A 191      91.871  23.439  53.643  1.00  0.00           H  
ATOM   2346  HB3 ARG A 191      93.066  23.538  52.645  1.00  0.00           H  
ATOM   2347  HG2 ARG A 191      91.787  22.481  50.979  1.00  0.00           H  
ATOM   2348  HG3 ARG A 191      90.598  22.322  51.976  1.00  0.00           H  
ATOM   2349  HD2 ARG A 191      91.307  24.576  50.551  1.00  0.00           H  
ATOM   2350  HD3 ARG A 191      89.887  24.180  51.059  1.00  0.00           H  
ATOM   2351  HE  ARG A 191      90.467  25.101  53.118  1.00  0.00           H  
ATOM   2352  N   ALA A 192      94.307  20.745  51.661  1.00  0.00           N  
ATOM   2353  CA  ALA A 192      94.691  19.743  50.673  1.00  0.00           C  
ATOM   2354  C   ALA A 192      94.634  18.347  51.275  1.00  0.00           C  
ATOM   2355  O   ALA A 192      94.065  17.426  50.678  1.00  0.00           O  
ATOM   2356  CB  ALA A 192      96.088  20.044  50.133  1.00  0.00           C  
ATOM   2357  H   ALA A 192      94.911  21.330  51.841  1.00  0.00           H  
ATOM   2358  HA  ALA A 192      94.061  19.778  49.935  1.00  0.00           H  
ATOM   2359  HB1 ALA A 192      96.296  19.431  49.411  1.00  0.00           H  
ATOM   2360  HB2 ALA A 192      96.118  20.955  49.802  1.00  0.00           H  
ATOM   2361  HB3 ALA A 192      96.739  19.938  50.844  1.00  0.00           H  
ATOM   2362  N   GLU A 193      95.198  18.183  52.477  1.00  0.00           N  
ATOM   2363  CA  GLU A 193      95.217  16.878  53.132  1.00  0.00           C  
ATOM   2364  C   GLU A 193      93.811  16.331  53.343  1.00  0.00           C  
ATOM   2365  O   GLU A 193      93.570  15.130  53.169  1.00  0.00           O  
ATOM   2366  CB  GLU A 193      95.948  16.970  54.473  1.00  0.00           C  
ATOM   2367  CG  GLU A 193      97.444  17.213  54.378  1.00  0.00           C  
ATOM   2368  CD  GLU A 193      98.096  17.345  55.746  1.00  0.00           C  
ATOM   2369  OE1 GLU A 193      97.492  16.889  56.745  1.00  0.00           O  
ATOM   2370  OE2 GLU A 193      99.209  17.914  55.820  1.00  0.00           O  
ATOM   2371  H   GLU A 193      95.573  18.814  52.924  1.00  0.00           H  
ATOM   2372  HA  GLU A 193      95.690  16.265  52.549  1.00  0.00           H  
ATOM   2373  HB2 GLU A 193      95.551  17.685  54.993  1.00  0.00           H  
ATOM   2374  HB3 GLU A 193      95.800  16.146  54.963  1.00  0.00           H  
ATOM   2375  HG2 GLU A 193      97.858  16.482  53.894  1.00  0.00           H  
ATOM   2376  HG3 GLU A 193      97.606  18.021  53.866  1.00  0.00           H  
ATOM   2377  N   VAL A 194      92.871  17.198  53.701  1.00  0.00           N  
ATOM   2378  CA  VAL A 194      91.543  16.778  54.137  1.00  0.00           C  
ATOM   2379  C   VAL A 194      90.599  16.563  52.960  1.00  0.00           C  
ATOM   2380  O   VAL A 194      89.886  15.557  52.905  1.00  0.00           O  
ATOM   2381  CB  VAL A 194      90.983  17.814  55.135  1.00  0.00           C  
ATOM   2382  CG1 VAL A 194      89.473  17.769  55.180  1.00  0.00           C  
ATOM   2383  CG2 VAL A 194      91.578  17.597  56.515  1.00  0.00           C  
ATOM   2384  H   VAL A 194      92.985  18.050  53.698  1.00  0.00           H  
ATOM   2385  HA  VAL A 194      91.618  15.920  54.583  1.00  0.00           H  
ATOM   2386  N   ALA A 195      90.564  17.488  52.000  1.00  0.00           N  
ATOM   2387  CA  ALA A 195      89.623  17.379  50.887  1.00  0.00           C  
ATOM   2388  C   ALA A 195      90.231  16.706  49.658  1.00  0.00           C  
ATOM   2389  O   ALA A 195      89.637  15.774  49.102  1.00  0.00           O  
ATOM   2390  CB  ALA A 195      89.089  18.765  50.507  1.00  0.00           C  
ATOM   2391  H   ALA A 195      91.073  18.181  51.974  1.00  0.00           H  
ATOM   2392  HA  ALA A 195      88.895  16.816  51.193  1.00  0.00           H  
ATOM   2393  HB1 ALA A 195      88.466  18.680  49.768  1.00  0.00           H  
ATOM   2394  HB2 ALA A 195      88.635  19.157  51.268  1.00  0.00           H  
ATOM   2395  HB3 ALA A 195      89.828  19.335  50.242  1.00  0.00           H  
ATOM   2396  N   ALA A 196      91.411  17.161  49.224  1.00  0.00           N  
ATOM   2397  CA  ALA A 196      91.965  16.706  47.951  1.00  0.00           C  
ATOM   2398  C   ALA A 196      92.342  15.226  47.991  1.00  0.00           C  
ATOM   2399  O   ALA A 196      92.049  14.482  47.048  1.00  0.00           O  
ATOM   2400  CB  ALA A 196      93.171  17.566  47.570  1.00  0.00           C  
ATOM   2401  H   ALA A 196      91.899  17.726  49.649  1.00  0.00           H  
ATOM   2402  HA  ALA A 196      91.279  16.805  47.272  1.00  0.00           H  
ATOM   2403  HB1 ALA A 196      93.377  17.436  46.631  1.00  0.00           H  
ATOM   2404  HB2 ALA A 196      92.965  18.500  47.729  1.00  0.00           H  
ATOM   2405  HB3 ALA A 196      93.936  17.307  48.107  1.00  0.00           H  
ATOM   2406  N   ILE A 197      92.991  14.779  49.074  1.00  0.00           N  
ATOM   2407  CA  ILE A 197      93.466  13.392  49.148  1.00  0.00           C  
ATOM   2408  C   ILE A 197      92.325  12.381  48.989  1.00  0.00           C  
ATOM   2409  O   ILE A 197      92.412  11.523  48.100  1.00  0.00           O  
ATOM   2410  CB  ILE A 197      94.280  13.171  50.422  1.00  0.00           C  
ATOM   2411  CG1 ILE A 197      95.594  13.953  50.380  1.00  0.00           C  
ATOM   2412  CG2 ILE A 197      94.566  11.689  50.626  1.00  0.00           C  
ATOM   2413  CD1 ILE A 197      96.439  13.780  51.629  1.00  0.00           C  
ATOM   2414  H   ILE A 197      93.163  15.257  49.768  1.00  0.00           H  
ATOM   2415  HA  ILE A 197      94.058  13.238  48.395  1.00  0.00           H  
ATOM   2416  N   PRO A 198      91.257  12.420  49.799  1.00  0.00           N  
ATOM   2417  CA  PRO A 198      90.173  11.440  49.579  1.00  0.00           C  
ATOM   2418  C   PRO A 198      89.540  11.549  48.203  1.00  0.00           C  
ATOM   2419  O   PRO A 198      89.244  10.525  47.570  1.00  0.00           O  
ATOM   2420  CB  PRO A 198      89.168  11.768  50.695  1.00  0.00           C  
ATOM   2421  CG  PRO A 198      89.960  12.529  51.719  1.00  0.00           C  
ATOM   2422  CD  PRO A 198      90.959  13.312  50.934  1.00  0.00           C  
ATOM   2423  HA  PRO A 198      90.497  10.526  49.610  1.00  0.00           H  
ATOM   2424  HB2 PRO A 198      88.429  12.299  50.358  1.00  0.00           H  
ATOM   2425  HB3 PRO A 198      88.788  10.960  51.074  1.00  0.00           H  
ATOM   2426  HG2 PRO A 198      89.388  13.114  52.241  1.00  0.00           H  
ATOM   2427  HG3 PRO A 198      90.397  11.928  52.342  1.00  0.00           H  
ATOM   2428  HD2 PRO A 198      90.597  14.162  50.637  1.00  0.00           H  
ATOM   2429  HD3 PRO A 198      91.753  13.508  51.455  1.00  0.00           H  
ATOM   2430  N   LEU A 199      89.334  12.777  47.721  1.00  0.00           N  
ATOM   2431  CA  LEU A 199      88.803  12.985  46.375  1.00  0.00           C  
ATOM   2432  C   LEU A 199      89.705  12.347  45.322  1.00  0.00           C  
ATOM   2433  O   LEU A 199      89.225  11.651  44.416  1.00  0.00           O  
ATOM   2434  CB  LEU A 199      88.638  14.484  46.119  1.00  0.00           C  
ATOM   2435  CG  LEU A 199      87.366  15.021  45.455  1.00  0.00           C  
ATOM   2436  CD1 LEU A 199      86.133  14.234  45.873  1.00  0.00           C  
ATOM   2437  CD2 LEU A 199      87.200  16.495  45.793  1.00  0.00           C  
ATOM   2438  H   LEU A 199      89.494  13.501  48.158  1.00  0.00           H  
ATOM   2439  HA  LEU A 199      87.937  12.554  46.310  1.00  0.00           H  
ATOM   2440  HB2 LEU A 199      88.726  14.933  46.974  1.00  0.00           H  
ATOM   2441  HB3 LEU A 199      89.388  14.767  45.572  1.00  0.00           H  
ATOM   2442  N   VAL A 200      91.021  12.574  45.431  1.00  0.00           N  
ATOM   2443  CA  VAL A 200      91.978  11.961  44.509  1.00  0.00           C  
ATOM   2444  C   VAL A 200      91.815  10.448  44.514  1.00  0.00           C  
ATOM   2445  O   VAL A 200      91.720   9.809  43.456  1.00  0.00           O  
ATOM   2446  CB  VAL A 200      93.416  12.373  44.875  1.00  0.00           C  
ATOM   2447  CG1 VAL A 200      94.420  11.398  44.277  1.00  0.00           C  
ATOM   2448  CG2 VAL A 200      93.703  13.809  44.411  1.00  0.00           C  
ATOM   2449  H   VAL A 200      91.374  13.079  46.031  1.00  0.00           H  
ATOM   2450  HA  VAL A 200      91.801  12.278  43.610  1.00  0.00           H  
ATOM   2451  N   ALA A 201      91.749   9.859  45.714  1.00  0.00           N  
ATOM   2452  CA  ALA A 201      91.560   8.417  45.848  1.00  0.00           C  
ATOM   2453  C   ALA A 201      90.346   7.941  45.062  1.00  0.00           C  
ATOM   2454  O   ALA A 201      90.418   6.947  44.331  1.00  0.00           O  
ATOM   2455  CB  ALA A 201      91.422   8.041  47.324  1.00  0.00           C  
ATOM   2456  H   ALA A 201      91.813  10.280  46.461  1.00  0.00           H  
ATOM   2457  HA  ALA A 201      92.340   7.975  45.479  1.00  0.00           H  
ATOM   2458  HB1 ALA A 201      91.581   7.090  47.432  1.00  0.00           H  
ATOM   2459  HB2 ALA A 201      92.070   8.538  47.847  1.00  0.00           H  
ATOM   2460  HB3 ALA A 201      90.526   8.255  47.631  1.00  0.00           H  
ATOM   2461  N   VAL A 202      89.220   8.650  45.194  1.00  0.00           N  
ATOM   2462  CA  VAL A 202      88.006   8.260  44.479  1.00  0.00           C  
ATOM   2463  C   VAL A 202      88.239   8.303  42.973  1.00  0.00           C  
ATOM   2464  O   VAL A 202      87.850   7.385  42.241  1.00  0.00           O  
ATOM   2465  CB  VAL A 202      86.821   9.155  44.890  1.00  0.00           C  
ATOM   2466  CG1 VAL A 202      85.724   9.116  43.827  1.00  0.00           C  
ATOM   2467  CG2 VAL A 202      86.258   8.717  46.234  1.00  0.00           C  
ATOM   2468  H   VAL A 202      89.140   9.350  45.687  1.00  0.00           H  
ATOM   2469  HA  VAL A 202      87.782   7.347  44.720  1.00  0.00           H  
ATOM   2470  N   VAL A 203      88.880   9.371  42.488  1.00  0.00           N  
ATOM   2471  CA  VAL A 203      89.132   9.480  41.052  1.00  0.00           C  
ATOM   2472  C   VAL A 203      90.024   8.339  40.579  1.00  0.00           C  
ATOM   2473  O   VAL A 203      89.768   7.726  39.533  1.00  0.00           O  
ATOM   2474  CB  VAL A 203      89.738  10.853  40.704  1.00  0.00           C  
ATOM   2475  CG1 VAL A 203      90.240  10.839  39.269  1.00  0.00           C  
ATOM   2476  CG2 VAL A 203      88.702  11.961  40.882  1.00  0.00           C  
ATOM   2477  H   VAL A 203      89.170  10.026  42.961  1.00  0.00           H  
ATOM   2478  HA  VAL A 203      88.285   9.409  40.584  1.00  0.00           H  
ATOM   2479  N   LEU A 204      91.080   8.031  41.342  1.00  0.00           N  
ATOM   2480  CA  LEU A 204      91.925   6.882  41.024  1.00  0.00           C  
ATOM   2481  C   LEU A 204      91.113   5.591  40.995  1.00  0.00           C  
ATOM   2482  O   LEU A 204      91.174   4.824  40.026  1.00  0.00           O  
ATOM   2483  CB  LEU A 204      93.054   6.764  42.045  1.00  0.00           C  
ATOM   2484  CG  LEU A 204      94.222   7.742  41.954  1.00  0.00           C  
ATOM   2485  CD1 LEU A 204      95.115   7.600  43.179  1.00  0.00           C  
ATOM   2486  CD2 LEU A 204      95.016   7.512  40.678  1.00  0.00           C  
ATOM   2487  H   LEU A 204      91.319   8.471  42.041  1.00  0.00           H  
ATOM   2488  HA  LEU A 204      92.303   7.022  40.141  1.00  0.00           H  
ATOM   2489  HB2 LEU A 204      92.663   6.852  42.929  1.00  0.00           H  
ATOM   2490  HB3 LEU A 204      93.416   5.866  41.982  1.00  0.00           H  
ATOM   2491  N   PHE A 205      90.342   5.335  42.053  1.00  0.00           N  
ATOM   2492  CA  PHE A 205      89.612   4.082  42.124  1.00  0.00           C  
ATOM   2493  C   PHE A 205      88.575   3.951  41.020  1.00  0.00           C  
ATOM   2494  O   PHE A 205      88.226   2.828  40.638  1.00  0.00           O  
ATOM   2495  CB  PHE A 205      88.950   3.916  43.489  1.00  0.00           C  
ATOM   2496  CG  PHE A 205      88.635   2.493  43.817  1.00  0.00           C  
ATOM   2497  CD1 PHE A 205      89.602   1.667  44.365  1.00  0.00           C  
ATOM   2498  CD2 PHE A 205      87.387   1.965  43.534  1.00  0.00           C  
ATOM   2499  CE1 PHE A 205      89.318   0.353  44.651  1.00  0.00           C  
ATOM   2500  CE2 PHE A 205      87.097   0.650  43.815  1.00  0.00           C  
ATOM   2501  CZ  PHE A 205      88.062  -0.159  44.374  1.00  0.00           C  
ATOM   2502  H   PHE A 205      90.232   5.863  42.723  1.00  0.00           H  
ATOM   2503  HA  PHE A 205      90.262   3.373  41.997  1.00  0.00           H  
ATOM   2504  HB2 PHE A 205      89.535   4.278  44.172  1.00  0.00           H  
ATOM   2505  HB3 PHE A 205      88.132   4.436  43.510  1.00  0.00           H  
ATOM   2506  N   PHE A 206      88.083   5.059  40.493  1.00  0.00           N  
ATOM   2507  CA  PHE A 206      87.218   5.009  39.320  1.00  0.00           C  
ATOM   2508  C   PHE A 206      87.996   4.780  38.022  1.00  0.00           C  
ATOM   2509  O   PHE A 206      87.470   4.155  37.084  1.00  0.00           O  
ATOM   2510  CB  PHE A 206      86.430   6.324  39.244  1.00  0.00           C  
ATOM   2511  CG  PHE A 206      86.013   6.732  37.852  1.00  0.00           C  
ATOM   2512  CD1 PHE A 206      84.784   6.335  37.324  1.00  0.00           C  
ATOM   2513  CD2 PHE A 206      86.841   7.545  37.088  1.00  0.00           C  
ATOM   2514  CE1 PHE A 206      84.415   6.709  36.032  1.00  0.00           C  
ATOM   2515  CE2 PHE A 206      86.485   7.918  35.815  1.00  0.00           C  
ATOM   2516  CZ  PHE A 206      85.274   7.506  35.277  1.00  0.00           C  
ATOM   2517  H   PHE A 206      88.235   5.849  40.795  1.00  0.00           H  
ATOM   2518  HA  PHE A 206      86.618   4.252  39.415  1.00  0.00           H  
ATOM   2519  HB2 PHE A 206      85.636   6.243  39.795  1.00  0.00           H  
ATOM   2520  HB3 PHE A 206      86.969   7.033  39.627  1.00  0.00           H  
ATOM   2521  N   VAL A 207      89.246   5.250  37.949  1.00  0.00           N  
ATOM   2522  CA  VAL A 207      90.027   5.063  36.733  1.00  0.00           C  
ATOM   2523  C   VAL A 207      90.478   3.616  36.617  1.00  0.00           C  
ATOM   2524  O   VAL A 207      90.486   3.043  35.523  1.00  0.00           O  
ATOM   2525  CB  VAL A 207      91.202   6.053  36.715  1.00  0.00           C  
ATOM   2526  CG1 VAL A 207      92.187   5.726  35.591  1.00  0.00           C  
ATOM   2527  CG2 VAL A 207      90.684   7.482  36.568  1.00  0.00           C  
ATOM   2528  H   VAL A 207      89.649   5.671  38.581  1.00  0.00           H  
ATOM   2529  HA  VAL A 207      89.478   5.250  35.954  1.00  0.00           H  
ATOM   2530  N   PHE A 208      90.819   2.989  37.744  1.00  0.00           N  
ATOM   2531  CA  PHE A 208      91.333   1.624  37.736  1.00  0.00           C  
ATOM   2532  C   PHE A 208      90.334   0.576  38.207  1.00  0.00           C  
ATOM   2533  O   PHE A 208      90.376  -0.559  37.727  1.00  0.00           O  
ATOM   2534  CB  PHE A 208      92.590   1.533  38.602  1.00  0.00           C  
ATOM   2535  CG  PHE A 208      93.748   2.282  38.040  1.00  0.00           C  
ATOM   2536  CD1 PHE A 208      94.445   1.778  36.956  1.00  0.00           C  
ATOM   2537  CD2 PHE A 208      94.134   3.499  38.578  1.00  0.00           C  
ATOM   2538  CE1 PHE A 208      95.514   2.464  36.418  1.00  0.00           C  
ATOM   2539  CE2 PHE A 208      95.200   4.191  38.042  1.00  0.00           C  
ATOM   2540  CZ  PHE A 208      95.893   3.667  36.960  1.00  0.00           C  
ATOM   2541  H   PHE A 208      90.757   3.341  38.526  1.00  0.00           H  
ATOM   2542  HA  PHE A 208      91.530   1.426  36.806  1.00  0.00           H  
ATOM   2543  HB2 PHE A 208      92.390   1.875  39.488  1.00  0.00           H  
ATOM   2544  HB3 PHE A 208      92.835   0.600  38.707  1.00  0.00           H  
ATOM   2545  N   GLY A 209      89.450   0.912  39.140  1.00  0.00           N  
ATOM   2546  CA  GLY A 209      88.480  -0.062  39.593  1.00  0.00           C  
ATOM   2547  C   GLY A 209      89.034  -1.184  40.438  1.00  0.00           C  
ATOM   2548  O   GLY A 209      88.347  -2.193  40.625  1.00  0.00           O  
ATOM   2549  H   GLY A 209      89.398   1.684  39.515  1.00  0.00           H  
ATOM   2550  HA2 GLY A 209      87.795   0.398  40.102  1.00  0.00           H  
ATOM   2551  HA3 GLY A 209      88.046  -0.448  38.817  1.00  0.00           H  
ATOM   2552  N   THR A 210      90.254  -1.047  40.962  1.00  0.00           N  
ATOM   2553  CA  THR A 210      90.788  -2.062  41.863  1.00  0.00           C  
ATOM   2554  C   THR A 210      91.794  -1.436  42.816  1.00  0.00           C  
ATOM   2555  O   THR A 210      92.604  -0.597  42.412  1.00  0.00           O  
ATOM   2556  CB  THR A 210      91.435  -3.218  41.095  1.00  0.00           C  
ATOM   2557  OG1 THR A 210      92.145  -4.060  42.013  1.00  0.00           O  
ATOM   2558  CG2 THR A 210      92.394  -2.702  40.046  1.00  0.00           C  
ATOM   2559  H   THR A 210      90.778  -0.383  40.810  1.00  0.00           H  
ATOM   2560  HA  THR A 210      90.047  -2.426  42.371  1.00  0.00           H  
ATOM   2561  N   VAL A 211      91.771  -1.916  44.065  1.00  0.00           N  
ATOM   2562  CA  VAL A 211      92.443  -1.239  45.175  1.00  0.00           C  
ATOM   2563  C   VAL A 211      93.937  -1.086  44.907  1.00  0.00           C  
ATOM   2564  O   VAL A 211      94.506  -0.001  45.086  1.00  0.00           O  
ATOM   2565  CB  VAL A 211      92.190  -1.994  46.492  1.00  0.00           C  
ATOM   2566  CG1 VAL A 211      92.905  -1.317  47.640  1.00  0.00           C  
ATOM   2567  CG2 VAL A 211      90.709  -2.073  46.780  1.00  0.00           C  
ATOM   2568  H   VAL A 211      91.365  -2.640  44.289  1.00  0.00           H  
ATOM   2569  HA  VAL A 211      92.072  -0.347  45.258  1.00  0.00           H  
ATOM   2570  N   ILE A 212      94.600  -2.168  44.489  1.00  0.00           N  
ATOM   2571  CA  ILE A 212      96.057  -2.128  44.362  1.00  0.00           C  
ATOM   2572  C   ILE A 212      96.475  -1.178  43.247  1.00  0.00           C  
ATOM   2573  O   ILE A 212      97.357  -0.331  43.430  1.00  0.00           O  
ATOM   2574  CB  ILE A 212      96.627  -3.539  44.139  1.00  0.00           C  
ATOM   2575  CG1 ILE A 212      96.419  -4.407  45.377  1.00  0.00           C  
ATOM   2576  CG2 ILE A 212      98.106  -3.457  43.835  1.00  0.00           C  
ATOM   2577  CD1 ILE A 212      97.311  -4.015  46.542  1.00  0.00           C  
ATOM   2578  H   ILE A 212      94.234  -2.917  44.280  1.00  0.00           H  
ATOM   2579  HA  ILE A 212      96.426  -1.789  45.194  1.00  0.00           H  
ATOM   2580  N   ALA A 213      95.851  -1.304  42.073  1.00  0.00           N  
ATOM   2581  CA  ALA A 213      96.192  -0.421  40.962  1.00  0.00           C  
ATOM   2582  C   ALA A 213      95.846   1.030  41.271  1.00  0.00           C  
ATOM   2583  O   ALA A 213      96.472   1.947  40.724  1.00  0.00           O  
ATOM   2584  CB  ALA A 213      95.480  -0.874  39.686  1.00  0.00           C  
ATOM   2585  H   ALA A 213      95.239  -1.883  41.904  1.00  0.00           H  
ATOM   2586  HA  ALA A 213      97.151  -0.474  40.827  1.00  0.00           H  
ATOM   2587  HB1 ALA A 213      95.810  -0.361  38.932  1.00  0.00           H  
ATOM   2588  HB2 ALA A 213      95.654  -1.817  39.536  1.00  0.00           H  
ATOM   2589  HB3 ALA A 213      94.525  -0.732  39.781  1.00  0.00           H  
ATOM   2590  N   ALA A 214      94.856   1.262  42.138  1.00  0.00           N  
ATOM   2591  CA  ALA A 214      94.517   2.622  42.529  1.00  0.00           C  
ATOM   2592  C   ALA A 214      95.458   3.160  43.599  1.00  0.00           C  
ATOM   2593  O   ALA A 214      95.771   4.355  43.594  1.00  0.00           O  
ATOM   2594  CB  ALA A 214      93.071   2.686  43.022  1.00  0.00           C  
ATOM   2595  H   ALA A 214      94.376   0.649  42.504  1.00  0.00           H  
ATOM   2596  HA  ALA A 214      94.615   3.183  41.744  1.00  0.00           H  
ATOM   2597  HB1 ALA A 214      92.857   3.596  43.280  1.00  0.00           H  
ATOM   2598  HB2 ALA A 214      92.475   2.402  42.312  1.00  0.00           H  
ATOM   2599  HB3 ALA A 214      92.964   2.100  43.788  1.00  0.00           H  
ATOM   2600  N   ALA A 215      95.925   2.307  44.512  1.00  0.00           N  
ATOM   2601  CA  ALA A 215      96.752   2.781  45.615  1.00  0.00           C  
ATOM   2602  C   ALA A 215      98.172   3.127  45.184  1.00  0.00           C  
ATOM   2603  O   ALA A 215      98.853   3.879  45.890  1.00  0.00           O  
ATOM   2604  CB  ALA A 215      96.791   1.734  46.728  1.00  0.00           C  
ATOM   2605  H   ALA A 215      95.776   1.460  44.509  1.00  0.00           H  
ATOM   2606  HA  ALA A 215      96.345   3.599  45.940  1.00  0.00           H  
ATOM   2607  HB1 ALA A 215      97.342   2.058  47.458  1.00  0.00           H  
ATOM   2608  HB2 ALA A 215      95.890   1.572  47.052  1.00  0.00           H  
ATOM   2609  HB3 ALA A 215      97.163   0.908  46.383  1.00  0.00           H  
ATOM   2610  N   LEU A 216      98.635   2.600  44.045  1.00  0.00           N  
ATOM   2611  CA  LEU A 216     100.034   2.806  43.667  1.00  0.00           C  
ATOM   2612  C   LEU A 216     100.335   4.258  43.320  1.00  0.00           C  
ATOM   2613  O   LEU A 216     101.265   4.829  43.920  1.00  0.00           O  
ATOM   2614  CB  LEU A 216     100.413   1.855  42.527  1.00  0.00           C  
ATOM   2615  CG  LEU A 216     100.683   0.406  42.925  1.00  0.00           C  
ATOM   2616  CD1 LEU A 216     100.808  -0.461  41.688  1.00  0.00           C  
ATOM   2617  CD2 LEU A 216     101.939   0.328  43.778  1.00  0.00           C  
ATOM   2618  H   LEU A 216      98.169   2.133  43.493  1.00  0.00           H  
ATOM   2619  HA  LEU A 216     100.585   2.598  44.438  1.00  0.00           H  
ATOM   2620  HB2 LEU A 216      99.699   1.864  41.871  1.00  0.00           H  
ATOM   2621  HB3 LEU A 216     101.205   2.204  42.089  1.00  0.00           H  
ATOM   2622  N   PRO A 217      99.626   4.915  42.390  1.00  0.00           N  
ATOM   2623  CA  PRO A 217      99.952   6.321  42.104  1.00  0.00           C  
ATOM   2624  C   PRO A 217      99.808   7.228  43.314  1.00  0.00           C  
ATOM   2625  O   PRO A 217     100.456   8.283  43.363  1.00  0.00           O  
ATOM   2626  CB  PRO A 217      98.961   6.697  40.993  1.00  0.00           C  
ATOM   2627  CG  PRO A 217      98.573   5.391  40.378  1.00  0.00           C  
ATOM   2628  CD  PRO A 217      98.521   4.443  41.536  1.00  0.00           C  
ATOM   2629  HA  PRO A 217     100.880   6.432  41.845  1.00  0.00           H  
ATOM   2630  HB2 PRO A 217      98.189   7.162  41.351  1.00  0.00           H  
ATOM   2631  HB3 PRO A 217      99.370   7.286  40.340  1.00  0.00           H  
ATOM   2632  HG2 PRO A 217      97.715   5.452  39.930  1.00  0.00           H  
ATOM   2633  HG3 PRO A 217      99.220   5.105  39.714  1.00  0.00           H  
ATOM   2634  HD2 PRO A 217      97.668   4.483  41.996  1.00  0.00           H  
ATOM   2635  HD3 PRO A 217      98.650   3.524  41.255  1.00  0.00           H  
ATOM   2636  N   ALA A 218      98.991   6.847  44.299  1.00  0.00           N  
ATOM   2637  CA  ALA A 218      98.921   7.620  45.532  1.00  0.00           C  
ATOM   2638  C   ALA A 218     100.198   7.466  46.349  1.00  0.00           C  
ATOM   2639  O   ALA A 218     100.713   8.447  46.898  1.00  0.00           O  
ATOM   2640  CB  ALA A 218      97.699   7.200  46.345  1.00  0.00           C  
ATOM   2641  H   ALA A 218      98.479   6.156  44.271  1.00  0.00           H  
ATOM   2642  HA  ALA A 218      98.832   8.558  45.301  1.00  0.00           H  
ATOM   2643  HB1 ALA A 218      97.660   7.719  47.163  1.00  0.00           H  
ATOM   2644  HB2 ALA A 218      96.895   7.356  45.825  1.00  0.00           H  
ATOM   2645  HB3 ALA A 218      97.764   6.257  46.563  1.00  0.00           H  
ATOM   2646  N   ILE A 219     100.736   6.247  46.430  1.00  0.00           N  
ATOM   2647  CA  ILE A 219     101.966   6.038  47.192  1.00  0.00           C  
ATOM   2648  C   ILE A 219     103.143   6.734  46.516  1.00  0.00           C  
ATOM   2649  O   ILE A 219     104.052   7.242  47.187  1.00  0.00           O  
ATOM   2650  CB  ILE A 219     102.232   4.534  47.386  1.00  0.00           C  
ATOM   2651  CG1 ILE A 219     101.062   3.877  48.122  1.00  0.00           C  
ATOM   2652  CG2 ILE A 219     103.514   4.320  48.166  1.00  0.00           C  
ATOM   2653  CD1 ILE A 219     101.166   2.362  48.212  1.00  0.00           C  
ATOM   2654  H   ILE A 219     100.412   5.542  46.059  1.00  0.00           H  
ATOM   2655  HA  ILE A 219     101.857   6.433  48.070  1.00  0.00           H  
ATOM   2656  N   ILE A 220     103.147   6.774  45.181  1.00  0.00           N  
ATOM   2657  CA  ILE A 220     104.201   7.493  44.466  1.00  0.00           C  
ATOM   2658  C   ILE A 220     104.129   8.984  44.778  1.00  0.00           C  
ATOM   2659  O   ILE A 220     105.146   9.623  45.079  1.00  0.00           O  
ATOM   2660  CB  ILE A 220     104.104   7.227  42.953  1.00  0.00           C  
ATOM   2661  CG1 ILE A 220     104.622   5.828  42.632  1.00  0.00           C  
ATOM   2662  CG2 ILE A 220     104.879   8.278  42.171  1.00  0.00           C  
ATOM   2663  CD1 ILE A 220     105.938   5.500  43.305  1.00  0.00           C  
ATOM   2664  H   ILE A 220     102.557   6.399  44.680  1.00  0.00           H  
ATOM   2665  HA  ILE A 220     105.063   7.167  44.768  1.00  0.00           H  
ATOM   2666  N   GLY A 221     102.922   9.555  44.713  1.00  0.00           N  
ATOM   2667  CA  GLY A 221     102.759  10.964  45.037  1.00  0.00           C  
ATOM   2668  C   GLY A 221     103.206  11.288  46.447  1.00  0.00           C  
ATOM   2669  O   GLY A 221     103.865  12.304  46.680  1.00  0.00           O  
ATOM   2670  H   GLY A 221     102.199   9.148  44.486  1.00  0.00           H  
ATOM   2671  HA2 GLY A 221     103.267  11.498  44.408  1.00  0.00           H  
ATOM   2672  HA3 GLY A 221     101.826  11.211  44.931  1.00  0.00           H  
ATOM   2673  N   GLY A 222     102.863  10.424  47.405  1.00  0.00           N  
ATOM   2674  CA  GLY A 222     103.348  10.610  48.762  1.00  0.00           C  
ATOM   2675  C   GLY A 222     104.863  10.574  48.856  1.00  0.00           C  
ATOM   2676  O   GLY A 222     105.471  11.397  49.545  1.00  0.00           O  
ATOM   2677  H   GLY A 222     102.358   9.738  47.288  1.00  0.00           H  
ATOM   2678  HA2 GLY A 222     103.027  11.459  49.103  1.00  0.00           H  
ATOM   2679  HA3 GLY A 222     102.977   9.917  49.332  1.00  0.00           H  
ATOM   2680  N   LEU A 223     105.499   9.631  48.158  1.00  0.00           N  
ATOM   2681  CA  LEU A 223     106.951   9.527  48.252  1.00  0.00           C  
ATOM   2682  C   LEU A 223     107.648  10.716  47.605  1.00  0.00           C  
ATOM   2683  O   LEU A 223     108.711  11.138  48.077  1.00  0.00           O  
ATOM   2684  CB  LEU A 223     107.430   8.222  47.621  1.00  0.00           C  
ATOM   2685  CG  LEU A 223     107.041   6.955  48.381  1.00  0.00           C  
ATOM   2686  CD1 LEU A 223     107.311   5.715  47.536  1.00  0.00           C  
ATOM   2687  CD2 LEU A 223     107.784   6.884  49.705  1.00  0.00           C  
ATOM   2688  H   LEU A 223     105.120   9.060  47.640  1.00  0.00           H  
ATOM   2689  HA  LEU A 223     107.186   9.529  49.193  1.00  0.00           H  
ATOM   2690  HB2 LEU A 223     107.075   8.165  46.720  1.00  0.00           H  
ATOM   2691  HB3 LEU A 223     108.397   8.252  47.542  1.00  0.00           H  
ATOM   2692  N   ALA A 224     107.074  11.267  46.533  1.00  0.00           N  
ATOM   2693  CA  ALA A 224     107.694  12.416  45.880  1.00  0.00           C  
ATOM   2694  C   ALA A 224     107.619  13.654  46.762  1.00  0.00           C  
ATOM   2695  O   ALA A 224     108.567  14.447  46.810  1.00  0.00           O  
ATOM   2696  CB  ALA A 224     107.034  12.679  44.528  1.00  0.00           C  
ATOM   2697  H   ALA A 224     106.340  10.997  46.177  1.00  0.00           H  
ATOM   2698  HA  ALA A 224     108.631  12.211  45.734  1.00  0.00           H  
ATOM   2699  HB1 ALA A 224     107.455  13.445  44.106  1.00  0.00           H  
ATOM   2700  HB2 ALA A 224     107.137  11.899  43.960  1.00  0.00           H  
ATOM   2701  HB3 ALA A 224     106.090  12.861  44.658  1.00  0.00           H  
ATOM   2702  N   ILE A 225     106.499  13.838  47.464  1.00  0.00           N  
ATOM   2703  CA  ILE A 225     106.387  14.934  48.420  1.00  0.00           C  
ATOM   2704  C   ILE A 225     107.438  14.784  49.513  1.00  0.00           C  
ATOM   2705  O   ILE A 225     108.169  15.730  49.829  1.00  0.00           O  
ATOM   2706  CB  ILE A 225     104.961  14.989  49.003  1.00  0.00           C  
ATOM   2707  CG1 ILE A 225     103.988  15.573  47.975  1.00  0.00           C  
ATOM   2708  CG2 ILE A 225     104.929  15.796  50.292  1.00  0.00           C  
ATOM   2709  CD1 ILE A 225     102.533  15.435  48.356  1.00  0.00           C  
ATOM   2710  H   ILE A 225     105.800  13.342  47.400  1.00  0.00           H  
ATOM   2711  HA  ILE A 225     106.551  15.774  47.965  1.00  0.00           H  
ATOM   2712  N   ALA A 226     107.540  13.583  50.094  1.00  0.00           N  
ATOM   2713  CA  ALA A 226     108.533  13.343  51.140  1.00  0.00           C  
ATOM   2714  C   ALA A 226     109.951  13.566  50.630  1.00  0.00           C  
ATOM   2715  O   ALA A 226     110.790  14.143  51.331  1.00  0.00           O  
ATOM   2716  CB  ALA A 226     108.389  11.925  51.689  1.00  0.00           C  
ATOM   2717  H   ALA A 226     107.049  12.905  49.898  1.00  0.00           H  
ATOM   2718  HA  ALA A 226     108.370  13.980  51.853  1.00  0.00           H  
ATOM   2719  HB1 ALA A 226     109.052  11.777  52.382  1.00  0.00           H  
ATOM   2720  HB2 ALA A 226     107.501  11.810  52.061  1.00  0.00           H  
ATOM   2721  HB3 ALA A 226     108.524  11.286  50.972  1.00  0.00           H  
ATOM   2722  N   GLY A 227     110.244  13.108  49.415  1.00  0.00           N  
ATOM   2723  CA  GLY A 227     111.575  13.315  48.877  1.00  0.00           C  
ATOM   2724  C   GLY A 227     111.839  14.764  48.513  1.00  0.00           C  
ATOM   2725  O   GLY A 227     112.928  15.289  48.767  1.00  0.00           O  
ATOM   2726  H   GLY A 227     109.699  12.686  48.901  1.00  0.00           H  
ATOM   2727  HA2 GLY A 227     112.232  13.024  49.529  1.00  0.00           H  
ATOM   2728  HA3 GLY A 227     111.692  12.760  48.090  1.00  0.00           H  
ATOM   2729  N   ALA A 228     110.850  15.434  47.912  1.00  0.00           N  
ATOM   2730  CA  ALA A 228     111.069  16.815  47.500  1.00  0.00           C  
ATOM   2731  C   ALA A 228     111.240  17.731  48.708  1.00  0.00           C  
ATOM   2732  O   ALA A 228     112.022  18.688  48.658  1.00  0.00           O  
ATOM   2733  CB  ALA A 228     109.926  17.297  46.608  1.00  0.00           C  
ATOM   2734  H   ALA A 228     110.069  15.116  47.739  1.00  0.00           H  
ATOM   2735  HA  ALA A 228     111.891  16.849  46.987  1.00  0.00           H  
ATOM   2736  HB1 ALA A 228     110.087  18.216  46.344  1.00  0.00           H  
ATOM   2737  HB2 ALA A 228     109.875  16.738  45.817  1.00  0.00           H  
ATOM   2738  HB3 ALA A 228     109.089  17.242  47.096  1.00  0.00           H  
ATOM   2739  N   LEU A 229     110.533  17.447  49.807  1.00  0.00           N  
ATOM   2740  CA  LEU A 229     110.707  18.245  51.019  1.00  0.00           C  
ATOM   2741  C   LEU A 229     112.117  18.103  51.576  1.00  0.00           C  
ATOM   2742  O   LEU A 229     112.682  19.066  52.105  1.00  0.00           O  
ATOM   2743  CB  LEU A 229     109.681  17.843  52.078  1.00  0.00           C  
ATOM   2744  CG  LEU A 229     108.277  18.365  51.783  1.00  0.00           C  
ATOM   2745  CD1 LEU A 229     107.335  18.129  52.965  1.00  0.00           C  
ATOM   2746  CD2 LEU A 229     108.343  19.842  51.386  1.00  0.00           C  
ATOM   2747  H   LEU A 229     109.959  16.809  49.869  1.00  0.00           H  
ATOM   2748  HA  LEU A 229     110.567  19.175  50.782  1.00  0.00           H  
ATOM   2749  HB2 LEU A 229     109.653  16.876  52.143  1.00  0.00           H  
ATOM   2750  HB3 LEU A 229     109.969  18.176  52.942  1.00  0.00           H  
ATOM   2751  N   GLY A 230     112.696  16.906  51.479  1.00  0.00           N  
ATOM   2752  CA  GLY A 230     114.055  16.723  51.949  1.00  0.00           C  
ATOM   2753  C   GLY A 230     115.057  17.456  51.080  1.00  0.00           C  
ATOM   2754  O   GLY A 230     116.035  18.021  51.584  1.00  0.00           O  
ATOM   2755  H   GLY A 230     112.322  16.204  51.150  1.00  0.00           H  
ATOM   2756  HA2 GLY A 230     114.126  17.041  52.862  1.00  0.00           H  
ATOM   2757  HA3 GLY A 230     114.268  15.777  51.960  1.00  0.00           H  
ATOM   2758  N   ILE A 231     114.825  17.466  49.765  1.00  0.00           N  
ATOM   2759  CA  ILE A 231     115.697  18.214  48.860  1.00  0.00           C  
ATOM   2760  C   ILE A 231     115.623  19.703  49.168  1.00  0.00           C  
ATOM   2761  O   ILE A 231     116.647  20.380  49.302  1.00  0.00           O  
ATOM   2762  CB  ILE A 231     115.324  17.929  47.394  1.00  0.00           C  
ATOM   2763  CG1 ILE A 231     115.703  16.508  47.004  1.00  0.00           C  
ATOM   2764  CG2 ILE A 231     116.007  18.912  46.464  1.00  0.00           C  
ATOM   2765  CD1 ILE A 231     115.520  16.229  45.538  1.00  0.00           C  
ATOM   2766  H   ILE A 231     114.176  17.051  49.382  1.00  0.00           H  
ATOM   2767  HA  ILE A 231     116.613  17.924  48.996  1.00  0.00           H  
ATOM   2768  N   MET A 232     114.409  20.239  49.275  1.00  0.00           N  
ATOM   2769  CA  MET A 232     114.266  21.674  49.470  1.00  0.00           C  
ATOM   2770  C   MET A 232     114.796  22.103  50.835  1.00  0.00           C  
ATOM   2771  O   MET A 232     115.303  23.226  50.976  1.00  0.00           O  
ATOM   2772  CB  MET A 232     112.803  22.085  49.287  1.00  0.00           C  
ATOM   2773  CG  MET A 232     112.277  21.939  47.853  1.00  0.00           C  
ATOM   2774  SD  MET A 232     113.163  22.873  46.580  1.00  0.00           S  
ATOM   2775  CE  MET A 232     113.327  24.465  47.376  1.00  0.00           C  
ATOM   2776  H   MET A 232     113.671  19.797  49.238  1.00  0.00           H  
ATOM   2777  HA  MET A 232     114.801  22.130  48.801  1.00  0.00           H  
ATOM   2778  HB2 MET A 232     112.251  21.549  49.878  1.00  0.00           H  
ATOM   2779  HB3 MET A 232     112.701  23.009  49.564  1.00  0.00           H  
ATOM   2780  HG2 MET A 232     112.300  21.000  47.614  1.00  0.00           H  
ATOM   2781  HG3 MET A 232     111.347  22.212  47.840  1.00  0.00           H  
ATOM   2782  HE1 MET A 232     113.796  25.075  46.786  1.00  0.00           H  
ATOM   2783  HE2 MET A 232     112.446  24.819  47.575  1.00  0.00           H  
ATOM   2784  HE3 MET A 232     113.828  24.364  48.201  1.00  0.00           H  
ATOM   2785  N   ARG A 233     114.701  21.230  51.843  1.00  0.00           N  
ATOM   2786  CA  ARG A 233     115.352  21.514  53.116  1.00  0.00           C  
ATOM   2787  C   ARG A 233     116.862  21.569  52.947  1.00  0.00           C  
ATOM   2788  O   ARG A 233     117.538  22.359  53.617  1.00  0.00           O  
ATOM   2789  CB  ARG A 233     114.959  20.462  54.149  1.00  0.00           C  
ATOM   2790  CG  ARG A 233     115.708  20.548  55.458  1.00  0.00           C  
ATOM   2791  CD  ARG A 233     115.259  21.738  56.290  1.00  0.00           C  
ATOM   2792  NE  ARG A 233     115.976  21.781  57.561  1.00  0.00           N  
ATOM   2793  CZ  ARG A 233     117.114  22.439  57.747  1.00  0.00           C  
ATOM   2794  H   ARG A 233     114.273  20.485  51.809  1.00  0.00           H  
ATOM   2795  HA  ARG A 233     115.055  22.383  53.431  1.00  0.00           H  
ATOM   2796  HB2 ARG A 233     114.009  20.543  54.328  1.00  0.00           H  
ATOM   2797  HB3 ARG A 233     115.102  19.583  53.766  1.00  0.00           H  
ATOM   2798  HG2 ARG A 233     115.572  19.731  55.963  1.00  0.00           H  
ATOM   2799  HG3 ARG A 233     116.660  20.618  55.282  1.00  0.00           H  
ATOM   2800  HD2 ARG A 233     115.414  22.559  55.797  1.00  0.00           H  
ATOM   2801  HD3 ARG A 233     114.304  21.681  56.454  1.00  0.00           H  
ATOM   2802  HE  ARG A 233     115.641  21.355  58.228  1.00  0.00           H  
ATOM   2803  N   LEU A 234     117.400  20.748  52.042  1.00  0.00           N  
ATOM   2804  CA  LEU A 234     118.827  20.796  51.742  1.00  0.00           C  
ATOM   2805  C   LEU A 234     119.186  22.057  50.966  1.00  0.00           C  
ATOM   2806  O   LEU A 234     120.229  22.670  51.224  1.00  0.00           O  
ATOM   2807  CB  LEU A 234     119.244  19.550  50.961  1.00  0.00           C  
ATOM   2808  CG  LEU A 234     120.716  19.422  50.557  1.00  0.00           C  
ATOM   2809  CD1 LEU A 234     121.567  19.089  51.770  1.00  0.00           C  
ATOM   2810  CD2 LEU A 234     120.887  18.363  49.469  1.00  0.00           C  
ATOM   2811  H   LEU A 234     116.958  20.162  51.594  1.00  0.00           H  
ATOM   2812  HA  LEU A 234     119.311  20.818  52.583  1.00  0.00           H  
ATOM   2813  HB2 LEU A 234     119.012  18.773  51.493  1.00  0.00           H  
ATOM   2814  HB3 LEU A 234     118.709  19.511  50.153  1.00  0.00           H  
ATOM   2815  N   VAL A 235     118.347  22.455  50.002  1.00  0.00           N  
ATOM   2816  CA  VAL A 235     118.579  23.721  49.307  1.00  0.00           C  
ATOM   2817  C   VAL A 235     118.547  24.880  50.293  1.00  0.00           C  
ATOM   2818  O   VAL A 235     119.269  25.871  50.128  1.00  0.00           O  
ATOM   2819  CB  VAL A 235     117.547  23.927  48.183  1.00  0.00           C  
ATOM   2820  CG1 VAL A 235     117.696  25.325  47.565  1.00  0.00           C  
ATOM   2821  CG2 VAL A 235     117.664  22.832  47.125  1.00  0.00           C  
ATOM   2822  H   VAL A 235     117.655  22.017  49.743  1.00  0.00           H  
ATOM   2823  HA  VAL A 235     119.459  23.690  48.901  1.00  0.00           H  
ATOM   2824  N   ALA A 236     117.719  24.771  51.337  1.00  0.00           N  
ATOM   2825  CA  ALA A 236     117.642  25.819  52.346  1.00  0.00           C  
ATOM   2826  C   ALA A 236     118.992  26.079  53.009  1.00  0.00           C  
ATOM   2827  O   ALA A 236     119.245  27.199  53.467  1.00  0.00           O  
ATOM   2828  CB  ALA A 236     116.590  25.453  53.393  1.00  0.00           C  
ATOM   2829  H   ALA A 236     117.200  24.100  51.474  1.00  0.00           H  
ATOM   2830  HA  ALA A 236     117.381  26.641  51.901  1.00  0.00           H  
ATOM   2831  HB1 ALA A 236     116.266  26.260  53.823  1.00  0.00           H  
ATOM   2832  HB2 ALA A 236     115.849  24.997  52.964  1.00  0.00           H  
ATOM   2833  HB3 ALA A 236     116.985  24.869  54.059  1.00  0.00           H  
ATOM   2834  N   GLU A 237     119.868  25.067  53.067  1.00  0.00           N  
ATOM   2835  CA  GLU A 237     121.177  25.247  53.693  1.00  0.00           C  
ATOM   2836  C   GLU A 237     122.021  26.272  52.952  1.00  0.00           C  
ATOM   2837  O   GLU A 237     122.862  26.940  53.563  1.00  0.00           O  
ATOM   2838  CB  GLU A 237     121.948  23.923  53.745  1.00  0.00           C  
ATOM   2839  CG  GLU A 237     121.391  22.801  54.628  1.00  0.00           C  
ATOM   2840  CD  GLU A 237     120.891  23.243  55.994  1.00  0.00           C  
ATOM   2841  OE1 GLU A 237     120.098  22.481  56.597  1.00  0.00           O  
ATOM   2842  OE2 GLU A 237     121.295  24.322  56.478  1.00  0.00           O  
ATOM   2843  H   GLU A 237     119.723  24.280  52.752  1.00  0.00           H  
ATOM   2844  HA  GLU A 237     121.010  25.567  54.593  1.00  0.00           H  
ATOM   2845  HB2 GLU A 237     122.015  23.583  52.839  1.00  0.00           H  
ATOM   2846  HB3 GLU A 237     122.850  24.116  54.044  1.00  0.00           H  
ATOM   2847  HG2 GLU A 237     120.662  22.369  54.156  1.00  0.00           H  
ATOM   2848  HG3 GLU A 237     122.082  22.133  54.753  1.00  0.00           H  
ATOM   2849  N   PHE A 238     121.820  26.412  51.642  1.00  0.00           N  
ATOM   2850  CA  PHE A 238     122.742  27.145  50.787  1.00  0.00           C  
ATOM   2851  C   PHE A 238     122.196  28.467  50.270  1.00  0.00           C  
ATOM   2852  O   PHE A 238     122.983  29.378  49.998  1.00  0.00           O  
ATOM   2853  CB  PHE A 238     123.156  26.264  49.601  1.00  0.00           C  
ATOM   2854  CG  PHE A 238     123.845  24.987  50.016  1.00  0.00           C  
ATOM   2855  CD1 PHE A 238     123.111  23.857  50.330  1.00  0.00           C  
ATOM   2856  CD2 PHE A 238     125.227  24.925  50.113  1.00  0.00           C  
ATOM   2857  CE1 PHE A 238     123.737  22.687  50.724  1.00  0.00           C  
ATOM   2858  CE2 PHE A 238     125.857  23.758  50.506  1.00  0.00           C  
ATOM   2859  CZ  PHE A 238     125.112  22.639  50.811  1.00  0.00           C  
ATOM   2860  H   PHE A 238     121.143  26.082  51.227  1.00  0.00           H  
ATOM   2861  HA  PHE A 238     123.506  27.365  51.342  1.00  0.00           H  
ATOM   2862  HB2 PHE A 238     122.369  26.044  49.079  1.00  0.00           H  
ATOM   2863  HB3 PHE A 238     123.748  26.769  49.022  1.00  0.00           H  
ATOM   2864  N   THR A 239     120.876  28.605  50.146  1.00  0.00           N  
ATOM   2865  CA  THR A 239     120.259  29.830  49.673  1.00  0.00           C  
ATOM   2866  C   THR A 239     118.864  29.921  50.270  1.00  0.00           C  
ATOM   2867  O   THR A 239     118.218  28.882  50.471  1.00  0.00           O  
ATOM   2868  CB  THR A 239     120.192  29.869  48.141  1.00  0.00           C  
ATOM   2869  OG1 THR A 239     119.463  31.025  47.714  1.00  0.00           O  
ATOM   2870  CG2 THR A 239     119.508  28.631  47.605  1.00  0.00           C  
ATOM   2871  H   THR A 239     120.313  27.981  50.336  1.00  0.00           H  
ATOM   2872  HA  THR A 239     120.796  30.588  49.953  1.00  0.00           H  
ATOM   2873  N   PRO A 240     118.383  31.125  50.582  1.00  0.00           N  
ATOM   2874  CA  PRO A 240     117.033  31.264  51.144  1.00  0.00           C  
ATOM   2875  C   PRO A 240     115.978  30.633  50.244  1.00  0.00           C  
ATOM   2876  O   PRO A 240     116.092  30.654  49.016  1.00  0.00           O  
ATOM   2877  CB  PRO A 240     116.850  32.781  51.240  1.00  0.00           C  
ATOM   2878  CG  PRO A 240     117.904  33.356  50.309  1.00  0.00           C  
ATOM   2879  CD  PRO A 240     119.050  32.429  50.448  1.00  0.00           C  
ATOM   2880  HA  PRO A 240     116.932  30.813  51.996  1.00  0.00           H  
ATOM   2881  HB2 PRO A 240     115.957  33.046  50.968  1.00  0.00           H  
ATOM   2882  HB3 PRO A 240     116.974  33.094  52.149  1.00  0.00           H  
ATOM   2883  HG2 PRO A 240     117.586  33.393  49.393  1.00  0.00           H  
ATOM   2884  HG3 PRO A 240     118.146  34.260  50.563  1.00  0.00           H  
ATOM   2885  HD2 PRO A 240     119.634  32.458  49.675  1.00  0.00           H  
ATOM   2886  HD3 PRO A 240     119.593  32.638  51.223  1.00  0.00           H  
ATOM   2887  N   VAL A 241     114.945  30.071  50.875  1.00  0.00           N  
ATOM   2888  CA  VAL A 241     113.854  29.380  50.185  1.00  0.00           C  
ATOM   2889  C   VAL A 241     112.533  29.998  50.623  1.00  0.00           C  
ATOM   2890  O   VAL A 241     112.190  29.964  51.811  1.00  0.00           O  
ATOM   2891  CB  VAL A 241     113.852  27.870  50.471  1.00  0.00           C  
ATOM   2892  CG1 VAL A 241     112.628  27.221  49.833  1.00  0.00           C  
ATOM   2893  CG2 VAL A 241     115.139  27.222  49.980  1.00  0.00           C  
ATOM   2894  H   VAL A 241     114.857  30.082  51.730  1.00  0.00           H  
ATOM   2895  HA  VAL A 241     113.978  29.486  49.229  1.00  0.00           H  
ATOM   2896  N   HIS A 242     111.784  30.530  49.667  1.00  0.00           N  
ATOM   2897  CA  HIS A 242     110.584  31.274  50.008  1.00  0.00           C  
ATOM   2898  C   HIS A 242     109.526  30.362  50.630  1.00  0.00           C  
ATOM   2899  O   HIS A 242     109.519  29.144  50.428  1.00  0.00           O  
ATOM   2900  CB  HIS A 242     110.019  31.963  48.769  1.00  0.00           C  
ATOM   2901  CG  HIS A 242     109.062  33.063  49.087  1.00  0.00           C  
ATOM   2902  ND1 HIS A 242     107.716  32.842  49.278  1.00  0.00           N  
ATOM   2903  CD2 HIS A 242     109.255  34.390  49.263  1.00  0.00           C  
ATOM   2904  CE1 HIS A 242     107.119  33.988  49.550  1.00  0.00           C  
ATOM   2905  NE2 HIS A 242     108.031  34.943  49.547  1.00  0.00           N  
ATOM   2906  H   HIS A 242     111.952  30.473  48.826  1.00  0.00           H  
ATOM   2907  HA  HIS A 242     110.824  31.948  50.662  1.00  0.00           H  
ATOM   2908  HB2 HIS A 242     110.752  32.324  48.245  1.00  0.00           H  
ATOM   2909  HB3 HIS A 242     109.572  31.304  48.216  1.00  0.00           H  
ATOM   2910  N   PHE A 243     108.641  30.979  51.421  1.00  0.00           N  
ATOM   2911  CA  PHE A 243     107.483  30.281  51.979  1.00  0.00           C  
ATOM   2912  C   PHE A 243     106.687  29.569  50.893  1.00  0.00           C  
ATOM   2913  O   PHE A 243     106.367  28.382  51.011  1.00  0.00           O  
ATOM   2914  CB  PHE A 243     106.573  31.278  52.703  1.00  0.00           C  
ATOM   2915  CG  PHE A 243     106.735  31.285  54.192  1.00  0.00           C  
ATOM   2916  CD1 PHE A 243     105.982  30.438  54.990  1.00  0.00           C  
ATOM   2917  CD2 PHE A 243     107.624  32.162  54.800  1.00  0.00           C  
ATOM   2918  CE1 PHE A 243     106.123  30.454  56.368  1.00  0.00           C  
ATOM   2919  CE2 PHE A 243     107.775  32.184  56.174  1.00  0.00           C  
ATOM   2920  CZ  PHE A 243     107.020  31.329  56.963  1.00  0.00           C  
ATOM   2921  H   PHE A 243     108.696  31.807  51.646  1.00  0.00           H  
ATOM   2922  HA  PHE A 243     107.809  29.616  52.605  1.00  0.00           H  
ATOM   2923  HB2 PHE A 243     106.752  32.169  52.365  1.00  0.00           H  
ATOM   2924  HB3 PHE A 243     105.649  31.072  52.489  1.00  0.00           H  
ATOM   2925  N   PHE A 244     106.362  30.292  49.823  1.00  0.00           N  
ATOM   2926  CA  PHE A 244     105.544  29.789  48.727  1.00  0.00           C  
ATOM   2927  C   PHE A 244     106.097  28.522  48.089  1.00  0.00           C  
ATOM   2928  O   PHE A 244     105.408  27.931  47.250  1.00  0.00           O  
ATOM   2929  CB  PHE A 244     105.414  30.880  47.670  1.00  0.00           C  
ATOM   2930  CG  PHE A 244     104.036  31.044  47.133  1.00  0.00           C  
ATOM   2931  CD1 PHE A 244     103.087  31.773  47.837  1.00  0.00           C  
ATOM   2932  CD2 PHE A 244     103.682  30.490  45.913  1.00  0.00           C  
ATOM   2933  CE1 PHE A 244     101.806  31.936  47.338  1.00  0.00           C  
ATOM   2934  CE2 PHE A 244     102.399  30.656  45.403  1.00  0.00           C  
ATOM   2935  CZ  PHE A 244     101.463  31.378  46.118  1.00  0.00           C  
ATOM   2936  H   PHE A 244     106.617  31.106  49.714  1.00  0.00           H  
ATOM   2937  HA  PHE A 244     104.680  29.553  49.098  1.00  0.00           H  
ATOM   2938  HB2 PHE A 244     105.705  31.723  48.052  1.00  0.00           H  
ATOM   2939  HB3 PHE A 244     106.015  30.680  46.936  1.00  0.00           H  
ATOM   2940  N   ALA A 245     107.307  28.090  48.453  1.00  0.00           N  
ATOM   2941  CA  ALA A 245     107.870  26.888  47.848  1.00  0.00           C  
ATOM   2942  C   ALA A 245     107.179  25.629  48.357  1.00  0.00           C  
ATOM   2943  O   ALA A 245     106.990  24.671  47.597  1.00  0.00           O  
ATOM   2944  CB  ALA A 245     109.371  26.809  48.115  1.00  0.00           C  
ATOM   2945  H   ALA A 245     107.809  28.473  49.038  1.00  0.00           H  
ATOM   2946  HA  ALA A 245     107.720  26.943  46.891  1.00  0.00           H  
ATOM   2947  HB1 ALA A 245     109.731  26.005  47.708  1.00  0.00           H  
ATOM   2948  HB2 ALA A 245     109.809  27.587  47.736  1.00  0.00           H  
ATOM   2949  HB3 ALA A 245     109.529  26.784  49.072  1.00  0.00           H  
ATOM   2950  N   GLN A 246     106.812  25.603  49.640  1.00  0.00           N  
ATOM   2951  CA  GLN A 246     106.152  24.427  50.210  1.00  0.00           C  
ATOM   2952  C   GLN A 246     104.840  24.059  49.522  1.00  0.00           C  
ATOM   2953  O   GLN A 246     104.633  22.864  49.239  1.00  0.00           O  
ATOM   2954  CB  GLN A 246     105.934  24.638  51.710  1.00  0.00           C  
ATOM   2955  CG  GLN A 246     107.085  25.321  52.409  1.00  0.00           C  
ATOM   2956  CD  GLN A 246     106.668  25.899  53.741  1.00  0.00           C  
ATOM   2957  OE1 GLN A 246     106.179  27.028  53.812  1.00  0.00           O  
ATOM   2958  NE2 GLN A 246     106.838  25.118  54.807  1.00  0.00           N  
ATOM   2959  H   GLN A 246     106.934  26.250  50.192  1.00  0.00           H  
ATOM   2960  HA  GLN A 246     106.745  23.675  50.058  1.00  0.00           H  
ATOM   2961  HB2 GLN A 246     105.131  25.166  51.840  1.00  0.00           H  
ATOM   2962  HB3 GLN A 246     105.779  23.777  52.128  1.00  0.00           H  
ATOM   2963  HG2 GLN A 246     107.805  24.685  52.543  1.00  0.00           H  
ATOM   2964  HG3 GLN A 246     107.434  26.028  51.844  1.00  0.00           H  
ATOM   2965  N   PRO A 247     103.912  24.983  49.249  1.00  0.00           N  
ATOM   2966  CA  PRO A 247     102.702  24.569  48.522  1.00  0.00           C  
ATOM   2967  C   PRO A 247     102.989  24.063  47.117  1.00  0.00           C  
ATOM   2968  O   PRO A 247     102.208  23.266  46.586  1.00  0.00           O  
ATOM   2969  CB  PRO A 247     101.849  25.845  48.505  1.00  0.00           C  
ATOM   2970  CG  PRO A 247     102.816  26.952  48.712  1.00  0.00           C  
ATOM   2971  CD  PRO A 247     103.847  26.402  49.636  1.00  0.00           C  
ATOM   2972  HA  PRO A 247     102.262  23.817  48.948  1.00  0.00           H  
ATOM   2973  HB2 PRO A 247     101.378  25.943  47.663  1.00  0.00           H  
ATOM   2974  HB3 PRO A 247     101.177  25.829  49.205  1.00  0.00           H  
ATOM   2975  HG2 PRO A 247     103.212  27.233  47.873  1.00  0.00           H  
ATOM   2976  HG3 PRO A 247     102.381  27.730  49.095  1.00  0.00           H  
ATOM   2977  HD2 PRO A 247     104.703  26.844  49.524  1.00  0.00           H  
ATOM   2978  HD3 PRO A 247     103.592  26.510  50.566  1.00  0.00           H  
ATOM   2979  N   VAL A 248     104.091  24.505  46.508  1.00  0.00           N  
ATOM   2980  CA  VAL A 248     104.467  24.038  45.176  1.00  0.00           C  
ATOM   2981  C   VAL A 248     104.864  22.570  45.206  1.00  0.00           C  
ATOM   2982  O   VAL A 248     104.516  21.804  44.297  1.00  0.00           O  
ATOM   2983  CB  VAL A 248     105.588  24.930  44.608  1.00  0.00           C  
ATOM   2984  CG1 VAL A 248     106.237  24.302  43.370  1.00  0.00           C  
ATOM   2985  CG2 VAL A 248     105.019  26.304  44.274  1.00  0.00           C  
ATOM   2986  H   VAL A 248     104.634  25.077  46.851  1.00  0.00           H  
ATOM   2987  HA  VAL A 248     103.700  24.108  44.585  1.00  0.00           H  
ATOM   2988  N   VAL A 249     105.592  22.153  46.243  1.00  0.00           N  
ATOM   2989  CA  VAL A 249     105.877  20.730  46.418  1.00  0.00           C  
ATOM   2990  C   VAL A 249     104.578  19.933  46.482  1.00  0.00           C  
ATOM   2991  O   VAL A 249     104.414  18.925  45.780  1.00  0.00           O  
ATOM   2992  CB  VAL A 249     106.750  20.496  47.668  1.00  0.00           C  
ATOM   2993  CG1 VAL A 249     106.890  19.016  47.967  1.00  0.00           C  
ATOM   2994  CG2 VAL A 249     108.130  21.102  47.491  1.00  0.00           C  
ATOM   2995  H   VAL A 249     105.925  22.668  46.845  1.00  0.00           H  
ATOM   2996  HA  VAL A 249     106.380  20.416  45.651  1.00  0.00           H  
ATOM   2997  N   THR A 250     103.618  20.390  47.295  1.00  0.00           N  
ATOM   2998  CA  THR A 250     102.404  19.596  47.513  1.00  0.00           C  
ATOM   2999  C   THR A 250     101.598  19.435  46.227  1.00  0.00           C  
ATOM   3000  O   THR A 250     101.059  18.353  45.956  1.00  0.00           O  
ATOM   3001  CB  THR A 250     101.528  20.224  48.606  1.00  0.00           C  
ATOM   3002  OG1 THR A 250     102.203  20.156  49.870  1.00  0.00           O  
ATOM   3003  CG2 THR A 250     100.226  19.470  48.719  1.00  0.00           C  
ATOM   3004  H   THR A 250     103.648  21.137  47.719  1.00  0.00           H  
ATOM   3005  HA  THR A 250     102.686  18.716  47.805  1.00  0.00           H  
ATOM   3006  N   LEU A 251     101.549  20.494  45.458  1.00  0.00           N  
ATOM   3007  CA  LEU A 251     100.846  20.517  44.220  1.00  0.00           C  
ATOM   3008  C   LEU A 251     101.361  19.507  43.284  1.00  0.00           C  
ATOM   3009  O   LEU A 251     100.650  18.680  42.814  1.00  0.00           O  
ATOM   3010  CB  LEU A 251     101.110  21.826  43.563  1.00  0.00           C  
ATOM   3011  CG  LEU A 251     100.277  22.909  44.163  1.00  0.00           C  
ATOM   3012  CD1 LEU A 251     100.789  24.228  43.678  1.00  0.00           C  
ATOM   3013  CD2 LEU A 251      98.875  22.706  43.671  1.00  0.00           C  
ATOM   3014  H   LEU A 251     101.936  21.237  45.653  1.00  0.00           H  
ATOM   3015  HA  LEU A 251      99.909  20.355  44.411  1.00  0.00           H  
ATOM   3016  HB2 LEU A 251     102.049  22.052  43.650  1.00  0.00           H  
ATOM   3017  HB3 LEU A 251     100.922  21.759  42.613  1.00  0.00           H  
ATOM   3018  N   ILE A 252     102.622  19.619  42.966  1.00  0.00           N  
ATOM   3019  CA  ILE A 252     103.265  18.705  42.025  1.00  0.00           C  
ATOM   3020  C   ILE A 252     103.219  17.270  42.546  1.00  0.00           C  
ATOM   3021  O   ILE A 252     102.963  16.317  41.790  1.00  0.00           O  
ATOM   3022  CB  ILE A 252     104.710  19.139  41.721  1.00  0.00           C  
ATOM   3023  CG1 ILE A 252     104.717  20.480  40.948  1.00  0.00           C  
ATOM   3024  CG2 ILE A 252     105.425  18.117  40.894  1.00  0.00           C  
ATOM   3025  CD1 ILE A 252     106.118  21.014  40.690  1.00  0.00           C  
ATOM   3026  H   ILE A 252     103.144  20.224  43.284  1.00  0.00           H  
ATOM   3027  HA  ILE A 252     102.769  18.739  41.192  1.00  0.00           H  
ATOM   3028  N   GLY A 253     103.476  17.088  43.837  1.00  0.00           N  
ATOM   3029  CA  GLY A 253     103.349  15.776  44.441  1.00  0.00           C  
ATOM   3030  C   GLY A 253     101.971  15.165  44.280  1.00  0.00           C  
ATOM   3031  O   GLY A 253     101.820  14.138  43.613  1.00  0.00           O  
ATOM   3032  H   GLY A 253     103.725  17.711  44.375  1.00  0.00           H  
ATOM   3033  HA2 GLY A 253     104.007  15.182  44.046  1.00  0.00           H  
ATOM   3034  HA3 GLY A 253     103.558  15.842  45.385  1.00  0.00           H  
ATOM   3035  N   LEU A 254     100.951  15.775  44.889  1.00  0.00           N  
ATOM   3036  CA  LEU A 254      99.605  15.223  44.775  1.00  0.00           C  
ATOM   3037  C   LEU A 254      99.107  15.251  43.339  1.00  0.00           C  
ATOM   3038  O   LEU A 254      98.234  14.458  42.969  1.00  0.00           O  
ATOM   3039  CB  LEU A 254      98.631  15.983  45.677  1.00  0.00           C  
ATOM   3040  CG  LEU A 254      98.867  15.829  47.179  1.00  0.00           C  
ATOM   3041  CD1 LEU A 254      97.852  16.643  47.954  1.00  0.00           C  
ATOM   3042  CD2 LEU A 254      98.823  14.369  47.601  1.00  0.00           C  
ATOM   3043  H   LEU A 254     101.016  16.492  45.360  1.00  0.00           H  
ATOM   3044  HA  LEU A 254      99.648  14.297  45.062  1.00  0.00           H  
ATOM   3045  HB2 LEU A 254      98.676  16.926  45.454  1.00  0.00           H  
ATOM   3046  HB3 LEU A 254      97.730  15.687  45.476  1.00  0.00           H  
ATOM   3047  N   GLY A 255      99.648  16.142  42.513  1.00  0.00           N  
ATOM   3048  CA  GLY A 255      99.112  16.318  41.179  1.00  0.00           C  
ATOM   3049  C   GLY A 255      99.885  15.606  40.091  1.00  0.00           C  
ATOM   3050  O   GLY A 255      99.371  14.672  39.471  1.00  0.00           O  
ATOM   3051  H   GLY A 255     100.318  16.646  42.706  1.00  0.00           H  
ATOM   3052  HA2 GLY A 255      98.195  16.002  41.168  1.00  0.00           H  
ATOM   3053  HA3 GLY A 255      99.089  17.266  40.976  1.00  0.00           H  
ATOM   3054  N   ILE A 256     101.123  16.033  39.847  1.00  0.00           N  
ATOM   3055  CA  ILE A 256     101.862  15.497  38.710  1.00  0.00           C  
ATOM   3056  C   ILE A 256     102.407  14.107  39.009  1.00  0.00           C  
ATOM   3057  O   ILE A 256     102.298  13.201  38.175  1.00  0.00           O  
ATOM   3058  CB  ILE A 256     102.975  16.472  38.297  1.00  0.00           C  
ATOM   3059  CG1 ILE A 256     102.363  17.697  37.618  1.00  0.00           C  
ATOM   3060  CG2 ILE A 256     103.961  15.795  37.364  1.00  0.00           C  
ATOM   3061  CD1 ILE A 256     103.399  18.623  37.019  1.00  0.00           C  
ATOM   3062  H   ILE A 256     101.543  16.618  40.316  1.00  0.00           H  
ATOM   3063  HA  ILE A 256     101.252  15.402  37.961  1.00  0.00           H  
ATOM   3064  N   ALA A 257     103.004  13.910  40.189  1.00  0.00           N  
ATOM   3065  CA  ALA A 257     103.508  12.585  40.549  1.00  0.00           C  
ATOM   3066  C   ALA A 257     102.403  11.540  40.466  1.00  0.00           C  
ATOM   3067  O   ALA A 257     102.570  10.486  39.842  1.00  0.00           O  
ATOM   3068  CB  ALA A 257     104.113  12.610  41.952  1.00  0.00           C  
ATOM   3069  H   ALA A 257     103.125  14.519  40.783  1.00  0.00           H  
ATOM   3070  HA  ALA A 257     104.200  12.343  39.914  1.00  0.00           H  
ATOM   3071  HB1 ALA A 257     104.779  11.909  42.030  1.00  0.00           H  
ATOM   3072  HB2 ALA A 257     104.530  13.471  42.110  1.00  0.00           H  
ATOM   3073  HB3 ALA A 257     103.414  12.464  42.608  1.00  0.00           H  
ATOM   3074  N   ILE A 258     101.255  11.824  41.081  1.00  0.00           N  
ATOM   3075  CA  ILE A 258     100.147  10.877  41.042  1.00  0.00           C  
ATOM   3076  C   ILE A 258      99.670  10.671  39.607  1.00  0.00           C  
ATOM   3077  O   ILE A 258      99.331   9.549  39.207  1.00  0.00           O  
ATOM   3078  CB  ILE A 258      99.017  11.357  41.970  1.00  0.00           C  
ATOM   3079  CG1 ILE A 258      99.510  11.334  43.422  1.00  0.00           C  
ATOM   3080  CG2 ILE A 258      97.748  10.521  41.768  1.00  0.00           C  
ATOM   3081  CD1 ILE A 258      98.405  11.354  44.469  1.00  0.00           C  
ATOM   3082  H   ILE A 258     101.101  12.548  41.519  1.00  0.00           H  
ATOM   3083  HA  ILE A 258     100.446  10.014  41.366  1.00  0.00           H  
ATOM   3084  N   ASP A 259      99.671  11.738  38.799  1.00  0.00           N  
ATOM   3085  CA  ASP A 259      99.292  11.609  37.392  1.00  0.00           C  
ATOM   3086  C   ASP A 259     100.337  10.845  36.585  1.00  0.00           C  
ATOM   3087  O   ASP A 259      99.990  10.135  35.633  1.00  0.00           O  
ATOM   3088  CB  ASP A 259      99.072  12.988  36.775  1.00  0.00           C  
ATOM   3089  CG  ASP A 259      97.629  13.415  36.819  1.00  0.00           C  
ATOM   3090  OD1 ASP A 259      96.782  12.587  37.216  1.00  0.00           O  
ATOM   3091  OD2 ASP A 259      97.340  14.572  36.454  1.00  0.00           O  
ATOM   3092  H   ASP A 259      99.885  12.534  39.045  1.00  0.00           H  
ATOM   3093  HA  ASP A 259      98.466  11.102  37.362  1.00  0.00           H  
ATOM   3094  HB2 ASP A 259      99.613  13.640  37.247  1.00  0.00           H  
ATOM   3095  HB3 ASP A 259      99.376  12.979  35.855  1.00  0.00           H  
ATOM   3096  N   TYR A 260     101.616  10.994  36.926  1.00  0.00           N  
ATOM   3097  CA  TYR A 260     102.643  10.210  36.253  1.00  0.00           C  
ATOM   3098  C   TYR A 260     102.401   8.719  36.462  1.00  0.00           C  
ATOM   3099  O   TYR A 260     102.422   7.934  35.509  1.00  0.00           O  
ATOM   3100  CB  TYR A 260     104.031  10.617  36.756  1.00  0.00           C  
ATOM   3101  CG  TYR A 260     104.627  11.829  36.060  1.00  0.00           C  
ATOM   3102  CD1 TYR A 260     104.073  12.326  34.882  1.00  0.00           C  
ATOM   3103  CD2 TYR A 260     105.743  12.481  36.584  1.00  0.00           C  
ATOM   3104  CE1 TYR A 260     104.619  13.434  34.245  1.00  0.00           C  
ATOM   3105  CE2 TYR A 260     106.295  13.587  35.952  1.00  0.00           C  
ATOM   3106  CZ  TYR A 260     105.729  14.057  34.786  1.00  0.00           C  
ATOM   3107  OH  TYR A 260     106.281  15.150  34.159  1.00  0.00           O  
ATOM   3108  H   TYR A 260     101.903  11.532  37.533  1.00  0.00           H  
ATOM   3109  HA  TYR A 260     102.599  10.389  35.301  1.00  0.00           H  
ATOM   3110  HB2 TYR A 260     103.978  10.798  37.707  1.00  0.00           H  
ATOM   3111  HB3 TYR A 260     104.635   9.866  36.645  1.00  0.00           H  
ATOM   3112  N   GLY A 261     102.148   8.314  37.709  1.00  0.00           N  
ATOM   3113  CA  GLY A 261     101.919   6.906  37.990  1.00  0.00           C  
ATOM   3114  C   GLY A 261     100.639   6.370  37.382  1.00  0.00           C  
ATOM   3115  O   GLY A 261     100.574   5.197  36.995  1.00  0.00           O  
ATOM   3116  H   GLY A 261     102.106   8.834  38.393  1.00  0.00           H  
ATOM   3117  HA2 GLY A 261     102.669   6.391  37.655  1.00  0.00           H  
ATOM   3118  HA3 GLY A 261     101.892   6.776  38.951  1.00  0.00           H  
ATOM   3119  N   LEU A 262      99.606   7.210  37.292  1.00  0.00           N  
ATOM   3120  CA  LEU A 262      98.379   6.798  36.618  1.00  0.00           C  
ATOM   3121  C   LEU A 262      98.660   6.382  35.179  1.00  0.00           C  
ATOM   3122  O   LEU A 262      98.096   5.400  34.688  1.00  0.00           O  
ATOM   3123  CB  LEU A 262      97.350   7.934  36.664  1.00  0.00           C  
ATOM   3124  CG  LEU A 262      95.970   7.732  36.033  1.00  0.00           C  
ATOM   3125  CD1 LEU A 262      94.930   8.500  36.827  1.00  0.00           C  
ATOM   3126  CD2 LEU A 262      95.937   8.161  34.567  1.00  0.00           C  
ATOM   3127  H   LEU A 262      99.596   8.009  37.609  1.00  0.00           H  
ATOM   3128  HA  LEU A 262      98.014   6.029  37.082  1.00  0.00           H  
ATOM   3129  HB2 LEU A 262      97.212   8.163  37.597  1.00  0.00           H  
ATOM   3130  HB3 LEU A 262      97.753   8.708  36.239  1.00  0.00           H  
ATOM   3131  N   PHE A 263      99.528   7.119  34.485  1.00  0.00           N  
ATOM   3132  CA  PHE A 263      99.802   6.795  33.091  1.00  0.00           C  
ATOM   3133  C   PHE A 263     100.590   5.504  32.967  1.00  0.00           C  
ATOM   3134  O   PHE A 263     100.431   4.774  31.980  1.00  0.00           O  
ATOM   3135  CB  PHE A 263     100.559   7.940  32.420  1.00  0.00           C  
ATOM   3136  CG  PHE A 263      99.668   9.019  31.886  1.00  0.00           C  
ATOM   3137  CD1 PHE A 263      98.968   8.835  30.699  1.00  0.00           C  
ATOM   3138  CD2 PHE A 263      99.518  10.212  32.570  1.00  0.00           C  
ATOM   3139  CE1 PHE A 263      98.134   9.825  30.205  1.00  0.00           C  
ATOM   3140  CE2 PHE A 263      98.688  11.207  32.084  1.00  0.00           C  
ATOM   3141  CZ  PHE A 263      97.995  11.014  30.899  1.00  0.00           C  
ATOM   3142  H   PHE A 263      99.959   7.795  34.796  1.00  0.00           H  
ATOM   3143  HA  PHE A 263      98.952   6.671  32.642  1.00  0.00           H  
ATOM   3144  HB2 PHE A 263     101.175   8.329  33.060  1.00  0.00           H  
ATOM   3145  HB3 PHE A 263     101.092   7.583  31.692  1.00  0.00           H  
ATOM   3146  N   ILE A 264     101.427   5.201  33.958  1.00  0.00           N  
ATOM   3147  CA  ILE A 264     102.305   4.040  33.873  1.00  0.00           C  
ATOM   3148  C   ILE A 264     101.587   2.781  34.344  1.00  0.00           C  
ATOM   3149  O   ILE A 264     101.629   1.745  33.671  1.00  0.00           O  
ATOM   3150  CB  ILE A 264     103.598   4.299  34.668  1.00  0.00           C  
ATOM   3151  CG1 ILE A 264     104.533   5.195  33.856  1.00  0.00           C  
ATOM   3152  CG2 ILE A 264     104.285   2.990  35.025  1.00  0.00           C  
ATOM   3153  CD1 ILE A 264     105.782   5.587  34.594  1.00  0.00           C  
ATOM   3154  H   ILE A 264     101.501   5.654  34.685  1.00  0.00           H  
ATOM   3155  HA  ILE A 264     102.551   3.895  32.946  1.00  0.00           H  
ATOM   3156  N   VAL A 265     100.909   2.845  35.497  1.00  0.00           N  
ATOM   3157  CA  VAL A 265     100.130   1.689  35.937  1.00  0.00           C  
ATOM   3158  C   VAL A 265      99.087   1.323  34.887  1.00  0.00           C  
ATOM   3159  O   VAL A 265      98.799   0.139  34.669  1.00  0.00           O  
ATOM   3160  CB  VAL A 265      99.492   1.956  37.313  1.00  0.00           C  
ATOM   3161  CG1 VAL A 265      98.586   0.813  37.706  1.00  0.00           C  
ATOM   3162  CG2 VAL A 265     100.562   2.141  38.364  1.00  0.00           C  
ATOM   3163  H   VAL A 265     100.888   3.526  36.021  1.00  0.00           H  
ATOM   3164  HA  VAL A 265     100.724   0.929  36.038  1.00  0.00           H  
ATOM   3165  N   SER A 266      98.527   2.322  34.201  1.00  0.00           N  
ATOM   3166  CA  SER A 266      97.567   2.040  33.139  1.00  0.00           C  
ATOM   3167  C   SER A 266      98.226   1.326  31.965  1.00  0.00           C  
ATOM   3168  O   SER A 266      97.620   0.436  31.359  1.00  0.00           O  
ATOM   3169  CB  SER A 266      96.906   3.333  32.671  1.00  0.00           C  
ATOM   3170  OG  SER A 266      96.590   3.250  31.294  1.00  0.00           O  
ATOM   3171  H   SER A 266      98.687   3.156  34.334  1.00  0.00           H  
ATOM   3172  HA  SER A 266      96.888   1.450  33.501  1.00  0.00           H  
ATOM   3173  HB2 SER A 266      96.100   3.497  33.185  1.00  0.00           H  
ATOM   3174  HB3 SER A 266      97.501   4.083  32.828  1.00  0.00           H  
ATOM   3175  HG  SER A 266      96.226   3.965  31.047  1.00  0.00           H  
ATOM   3176  N   ARG A 267      99.465   1.695  31.629  1.00  0.00           N  
ATOM   3177  CA  ARG A 267     100.142   1.071  30.492  1.00  0.00           C  
ATOM   3178  C   ARG A 267     100.604  -0.346  30.823  1.00  0.00           C  
ATOM   3179  O   ARG A 267     100.566  -1.235  29.964  1.00  0.00           O  
ATOM   3180  CB  ARG A 267     101.322   1.935  30.050  1.00  0.00           C  
ATOM   3181  CG  ARG A 267     102.173   1.307  28.971  1.00  0.00           C  
ATOM   3182  CD  ARG A 267     101.406   1.183  27.670  1.00  0.00           C  
ATOM   3183  NE  ARG A 267     101.623   2.340  26.810  1.00  0.00           N  
ATOM   3184  CZ  ARG A 267     101.905   2.262  25.514  1.00  0.00           C  
ATOM   3185  H   ARG A 267      99.924   2.295  32.040  1.00  0.00           H  
ATOM   3186  HA  ARG A 267      99.507   1.006  29.761  1.00  0.00           H  
ATOM   3187  HB2 ARG A 267     100.985   2.786  29.729  1.00  0.00           H  
ATOM   3188  HB3 ARG A 267     101.880   2.123  30.820  1.00  0.00           H  
ATOM   3189  HG2 ARG A 267     102.969   1.844  28.830  1.00  0.00           H  
ATOM   3190  HG3 ARG A 267     102.470   0.429  29.260  1.00  0.00           H  
ATOM   3191  HD2 ARG A 267     101.681   0.377  27.206  1.00  0.00           H  
ATOM   3192  HD3 ARG A 267     100.459   1.092  27.858  1.00  0.00           H  
ATOM   3193  HE  ARG A 267     101.565   3.122  27.163  1.00  0.00           H  
ATOM   3194  N   PHE A 268     101.049  -0.576  32.059  1.00  0.00           N  
ATOM   3195  CA  PHE A 268     101.340  -1.937  32.495  1.00  0.00           C  
ATOM   3196  C   PHE A 268     100.106  -2.827  32.376  1.00  0.00           C  
ATOM   3197  O   PHE A 268     100.205  -3.983  31.943  1.00  0.00           O  
ATOM   3198  CB  PHE A 268     101.858  -1.921  33.935  1.00  0.00           C  
ATOM   3199  CG  PHE A 268     102.156  -3.284  34.494  1.00  0.00           C  
ATOM   3200  CD1 PHE A 268     103.398  -3.878  34.285  1.00  0.00           C  
ATOM   3201  CD2 PHE A 268     101.195  -3.973  35.226  1.00  0.00           C  
ATOM   3202  CE1 PHE A 268     103.679  -5.135  34.799  1.00  0.00           C  
ATOM   3203  CE2 PHE A 268     101.466  -5.229  35.741  1.00  0.00           C  
ATOM   3204  CZ  PHE A 268     102.712  -5.811  35.528  1.00  0.00           C  
ATOM   3205  H   PHE A 268     101.187   0.033  32.651  1.00  0.00           H  
ATOM   3206  HA  PHE A 268     102.026  -2.307  31.917  1.00  0.00           H  
ATOM   3207  HB2 PHE A 268     102.664  -1.384  33.972  1.00  0.00           H  
ATOM   3208  HB3 PHE A 268     101.200  -1.488  34.500  1.00  0.00           H  
ATOM   3209  N   ARG A 269      98.932  -2.299  32.739  1.00  0.00           N  
ATOM   3210  CA  ARG A 269      97.716  -3.102  32.705  1.00  0.00           C  
ATOM   3211  C   ARG A 269      97.384  -3.557  31.284  1.00  0.00           C  
ATOM   3212  O   ARG A 269      96.914  -4.686  31.080  1.00  0.00           O  
ATOM   3213  CB  ARG A 269      96.555  -2.310  33.309  1.00  0.00           C  
ATOM   3214  CG  ARG A 269      96.409  -2.443  34.831  1.00  0.00           C  
ATOM   3215  CD  ARG A 269      95.200  -1.641  35.357  1.00  0.00           C  
ATOM   3216  NE  ARG A 269      93.980  -1.904  34.593  1.00  0.00           N  
ATOM   3217  CZ  ARG A 269      92.853  -2.388  35.108  1.00  0.00           C  
ATOM   3218  H   ARG A 269      98.824  -1.489  33.005  1.00  0.00           H  
ATOM   3219  HA  ARG A 269      97.862  -3.902  33.234  1.00  0.00           H  
ATOM   3220  HB2 ARG A 269      96.671  -1.373  33.088  1.00  0.00           H  
ATOM   3221  HB3 ARG A 269      95.730  -2.600  32.891  1.00  0.00           H  
ATOM   3222  HG2 ARG A 269      96.305  -3.378  35.067  1.00  0.00           H  
ATOM   3223  HG3 ARG A 269      97.219  -2.129  35.263  1.00  0.00           H  
ATOM   3224  HD2 ARG A 269      95.049  -1.864  36.289  1.00  0.00           H  
ATOM   3225  HD3 ARG A 269      95.404  -0.693  35.321  1.00  0.00           H  
ATOM   3226  HE  ARG A 269      93.993  -1.733  33.750  1.00  0.00           H  
ATOM   3227  N   GLU A 270      97.634  -2.701  30.285  1.00  0.00           N  
ATOM   3228  CA  GLU A 270      97.303  -3.064  28.909  1.00  0.00           C  
ATOM   3229  C   GLU A 270      98.227  -4.150  28.381  1.00  0.00           C  
ATOM   3230  O   GLU A 270      97.786  -5.059  27.667  1.00  0.00           O  
ATOM   3231  CB  GLU A 270      97.377  -1.844  27.993  1.00  0.00           C  
ATOM   3232  CG  GLU A 270      96.923  -0.556  28.626  1.00  0.00           C  
ATOM   3233  CD  GLU A 270      97.215   0.647  27.755  1.00  0.00           C  
ATOM   3234  OE1 GLU A 270      97.486   0.442  26.550  1.00  0.00           O  
ATOM   3235  OE2 GLU A 270      97.190   1.788  28.280  1.00  0.00           O  
ATOM   3236  H   GLU A 270      97.987  -1.922  30.383  1.00  0.00           H  
ATOM   3237  HA  GLU A 270      96.395  -3.406  28.914  1.00  0.00           H  
ATOM   3238  HB2 GLU A 270      98.293  -1.736  27.691  1.00  0.00           H  
ATOM   3239  HB3 GLU A 270      96.836  -2.011  27.206  1.00  0.00           H  
ATOM   3240  HG2 GLU A 270      95.969  -0.603  28.800  1.00  0.00           H  
ATOM   3241  HG3 GLU A 270      97.363  -0.446  29.484  1.00  0.00           H  
ATOM   3242  N   GLU A 271      99.517  -4.069  28.713  1.00  0.00           N  
ATOM   3243  CA  GLU A 271     100.464  -5.044  28.194  1.00  0.00           C  
ATOM   3244  C   GLU A 271     100.243  -6.417  28.811  1.00  0.00           C  
ATOM   3245  O   GLU A 271     100.415  -7.435  28.127  1.00  0.00           O  
ATOM   3246  CB  GLU A 271     101.887  -4.553  28.425  1.00  0.00           C  
ATOM   3247  CG  GLU A 271     102.118  -3.136  27.934  1.00  0.00           C  
ATOM   3248  CD  GLU A 271     102.330  -3.060  26.431  1.00  0.00           C  
ATOM   3249  OE1 GLU A 271     102.403  -1.935  25.892  1.00  0.00           O  
ATOM   3250  OE2 GLU A 271     102.414  -4.123  25.780  1.00  0.00           O  
ATOM   3251  H   GLU A 271      99.856  -3.467  29.227  1.00  0.00           H  
ATOM   3252  HA  GLU A 271     100.319  -5.139  27.240  1.00  0.00           H  
ATOM   3253  HB2 GLU A 271     102.089  -4.597  29.372  1.00  0.00           H  
ATOM   3254  HB3 GLU A 271     102.505  -5.150  27.975  1.00  0.00           H  
ATOM   3255  HG2 GLU A 271     101.357  -2.586  28.177  1.00  0.00           H  
ATOM   3256  HG3 GLU A 271     102.892  -2.764  28.385  1.00  0.00           H  
ATOM   3257  N   ILE A 272      99.848  -6.474  30.084  1.00  0.00           N  
ATOM   3258  CA  ILE A 272      99.383  -7.740  30.639  1.00  0.00           C  
ATOM   3259  C   ILE A 272      98.209  -8.267  29.826  1.00  0.00           C  
ATOM   3260  O   ILE A 272      98.162  -9.451  29.471  1.00  0.00           O  
ATOM   3261  CB  ILE A 272      99.017  -7.571  32.121  1.00  0.00           C  
ATOM   3262  CG1 ILE A 272     100.256  -7.208  32.925  1.00  0.00           C  
ATOM   3263  CG2 ILE A 272      98.442  -8.855  32.667  1.00  0.00           C  
ATOM   3264  CD1 ILE A 272     101.304  -8.300  32.906  1.00  0.00           C  
ATOM   3265  H   ILE A 272      99.842  -5.809  30.629  1.00  0.00           H  
ATOM   3266  HA  ILE A 272     100.097  -8.394  30.586  1.00  0.00           H  
ATOM   3267  N   ALA A 273      97.259  -7.385  29.490  1.00  0.00           N  
ATOM   3268  CA  ALA A 273      96.052  -7.799  28.781  1.00  0.00           C  
ATOM   3269  C   ALA A 273      96.366  -8.373  27.409  1.00  0.00           C  
ATOM   3270  O   ALA A 273      95.642  -9.253  26.927  1.00  0.00           O  
ATOM   3271  CB  ALA A 273      95.091  -6.619  28.644  1.00  0.00           C  
ATOM   3272  H   ALA A 273      97.299  -6.544  29.667  1.00  0.00           H  
ATOM   3273  HA  ALA A 273      95.633  -8.500  29.304  1.00  0.00           H  
ATOM   3274  HB1 ALA A 273      94.196  -6.949  28.472  1.00  0.00           H  
ATOM   3275  HB2 ALA A 273      95.093  -6.103  29.466  1.00  0.00           H  
ATOM   3276  HB3 ALA A 273      95.375  -6.053  27.908  1.00  0.00           H  
ATOM   3277  N   GLU A 274      97.436  -7.899  26.770  1.00  0.00           N  
ATOM   3278  CA  GLU A 274      97.798  -8.357  25.435  1.00  0.00           C  
ATOM   3279  C   GLU A 274      98.646  -9.624  25.438  1.00  0.00           C  
ATOM   3280  O   GLU A 274      99.049 -10.081  24.363  1.00  0.00           O  
ATOM   3281  CB  GLU A 274      98.522  -7.249  24.673  1.00  0.00           C  
ATOM   3282  CG  GLU A 274      97.574  -6.322  23.948  1.00  0.00           C  
ATOM   3283  CD  GLU A 274      98.281  -5.156  23.289  1.00  0.00           C  
ATOM   3284  OE1 GLU A 274      97.965  -4.863  22.115  1.00  0.00           O  
ATOM   3285  OE2 GLU A 274      99.149  -4.535  23.943  1.00  0.00           O  
ATOM   3286  H   GLU A 274      97.967  -7.307  27.098  1.00  0.00           H  
ATOM   3287  HA  GLU A 274      96.966  -8.579  24.988  1.00  0.00           H  
ATOM   3288  HB2 GLU A 274      99.060  -6.734  25.295  1.00  0.00           H  
ATOM   3289  HB3 GLU A 274      99.132  -7.648  24.032  1.00  0.00           H  
ATOM   3290  HG2 GLU A 274      97.090  -6.824  23.274  1.00  0.00           H  
ATOM   3291  HG3 GLU A 274      96.916  -5.983  24.576  1.00  0.00           H  
ATOM   3292  N   GLY A 275      98.914 -10.204  26.607  1.00  0.00           N  
ATOM   3293  CA  GLY A 275      99.511 -11.520  26.698  1.00  0.00           C  
ATOM   3294  C   GLY A 275     100.967 -11.531  27.078  1.00  0.00           C  
ATOM   3295  O   GLY A 275     101.554 -12.614  27.184  1.00  0.00           O  
ATOM   3296  H   GLY A 275      98.752  -9.838  27.369  1.00  0.00           H  
ATOM   3297  HA2 GLY A 275      99.016 -12.040  27.350  1.00  0.00           H  
ATOM   3298  HA3 GLY A 275      99.410 -11.966  25.842  1.00  0.00           H  
ATOM   3299  N   TYR A 276     101.572 -10.371  27.288  1.00  0.00           N  
ATOM   3300  CA  TYR A 276     102.978 -10.327  27.655  1.00  0.00           C  
ATOM   3301  C   TYR A 276     103.175 -10.797  29.087  1.00  0.00           C  
ATOM   3302  O   TYR A 276     102.391 -10.469  29.983  1.00  0.00           O  
ATOM   3303  CB  TYR A 276     103.528  -8.911  27.482  1.00  0.00           C  
ATOM   3304  CG  TYR A 276     103.542  -8.492  26.036  1.00  0.00           C  
ATOM   3305  CD1 TYR A 276     104.546  -8.915  25.191  1.00  0.00           C  
ATOM   3306  CD2 TYR A 276     102.525  -7.718  25.503  1.00  0.00           C  
ATOM   3307  CE1 TYR A 276     104.559  -8.557  23.861  1.00  0.00           C  
ATOM   3308  CE2 TYR A 276     102.527  -7.357  24.167  1.00  0.00           C  
ATOM   3309  CZ  TYR A 276     103.552  -7.779  23.354  1.00  0.00           C  
ATOM   3310  OH  TYR A 276     103.584  -7.431  22.025  1.00  0.00           O  
ATOM   3311  H   TYR A 276     101.191  -9.602  27.224  1.00  0.00           H  
ATOM   3312  HA  TYR A 276     103.466 -10.926  27.068  1.00  0.00           H  
ATOM   3313  HB2 TYR A 276     102.988  -8.289  27.994  1.00  0.00           H  
ATOM   3314  HB3 TYR A 276     104.428  -8.868  27.841  1.00  0.00           H  
ATOM   3315  N   ASP A 277     104.218 -11.592  29.287  1.00  0.00           N  
ATOM   3316  CA  ASP A 277     104.723 -11.878  30.615  1.00  0.00           C  
ATOM   3317  C   ASP A 277     105.000 -10.548  31.328  1.00  0.00           C  
ATOM   3318  O   ASP A 277     105.080  -9.490  30.698  1.00  0.00           O  
ATOM   3319  CB  ASP A 277     105.969 -12.761  30.484  1.00  0.00           C  
ATOM   3320  CG  ASP A 277     106.694 -12.964  31.788  1.00  0.00           C  
ATOM   3321  OD1 ASP A 277     106.034 -12.969  32.853  1.00  0.00           O  
ATOM   3322  OD2 ASP A 277     107.934 -13.135  31.732  1.00  0.00           O  
ATOM   3323  H   ASP A 277     104.651 -11.980  28.654  1.00  0.00           H  
ATOM   3324  HA  ASP A 277     104.079 -12.365  31.151  1.00  0.00           H  
ATOM   3325  HB2 ASP A 277     105.709 -13.625  30.128  1.00  0.00           H  
ATOM   3326  HB3 ASP A 277     106.576 -12.360  29.842  1.00  0.00           H  
ATOM   3327  N   THR A 278     105.121 -10.587  32.661  1.00  0.00           N  
ATOM   3328  CA  THR A 278     105.276  -9.323  33.385  1.00  0.00           C  
ATOM   3329  C   THR A 278     106.644  -8.689  33.153  1.00  0.00           C  
ATOM   3330  O   THR A 278     106.744  -7.458  33.083  1.00  0.00           O  
ATOM   3331  CB  THR A 278     105.035  -9.495  34.888  1.00  0.00           C  
ATOM   3332  OG1 THR A 278     106.259  -9.848  35.541  1.00  0.00           O  
ATOM   3333  CG2 THR A 278     103.983 -10.560  35.167  1.00  0.00           C  
ATOM   3334  H   THR A 278     105.118 -11.299  33.144  1.00  0.00           H  
ATOM   3335  HA  THR A 278     104.600  -8.726  33.029  1.00  0.00           H  
ATOM   3336  N   GLU A 279     107.707  -9.485  33.025  1.00  0.00           N  
ATOM   3337  CA  GLU A 279     108.990  -8.836  32.795  1.00  0.00           C  
ATOM   3338  C   GLU A 279     109.075  -8.286  31.379  1.00  0.00           C  
ATOM   3339  O   GLU A 279     109.691  -7.239  31.162  1.00  0.00           O  
ATOM   3340  CB  GLU A 279     110.151  -9.775  33.119  1.00  0.00           C  
ATOM   3341  CG  GLU A 279     110.479 -10.871  32.148  1.00  0.00           C  
ATOM   3342  CD  GLU A 279     111.968 -11.190  32.170  1.00  0.00           C  
ATOM   3343  OE1 GLU A 279     112.768 -10.297  31.813  1.00  0.00           O  
ATOM   3344  OE2 GLU A 279     112.334 -12.317  32.581  1.00  0.00           O  
ATOM   3345  H   GLU A 279     107.710 -10.344  33.065  1.00  0.00           H  
ATOM   3346  HA  GLU A 279     109.061  -8.082  33.401  1.00  0.00           H  
ATOM   3347  HB2 GLU A 279     110.947  -9.232  33.230  1.00  0.00           H  
ATOM   3348  HB3 GLU A 279     109.967 -10.187  33.977  1.00  0.00           H  
ATOM   3349  HG2 GLU A 279     109.971 -11.666  32.369  1.00  0.00           H  
ATOM   3350  HG3 GLU A 279     110.215 -10.605  31.254  1.00  0.00           H  
ATOM   3351  N   ALA A 280     108.425  -8.932  30.415  1.00  0.00           N  
ATOM   3352  CA  ALA A 280     108.196  -8.260  29.141  1.00  0.00           C  
ATOM   3353  C   ALA A 280     107.336  -7.018  29.341  1.00  0.00           C  
ATOM   3354  O   ALA A 280     107.630  -5.953  28.789  1.00  0.00           O  
ATOM   3355  CB  ALA A 280     107.546  -9.217  28.142  1.00  0.00           C  
ATOM   3356  H   ALA A 280     108.117  -9.733  30.473  1.00  0.00           H  
ATOM   3357  HA  ALA A 280     109.053  -7.982  28.781  1.00  0.00           H  
ATOM   3358  HB1 ALA A 280     107.400  -8.757  27.301  1.00  0.00           H  
ATOM   3359  HB2 ALA A 280     108.129  -9.978  27.997  1.00  0.00           H  
ATOM   3360  HB3 ALA A 280     106.695  -9.523  28.495  1.00  0.00           H  
ATOM   3361  N   ALA A 281     106.283  -7.128  30.156  1.00  0.00           N  
ATOM   3362  CA  ALA A 281     105.375  -6.001  30.352  1.00  0.00           C  
ATOM   3363  C   ALA A 281     106.094  -4.802  30.961  1.00  0.00           C  
ATOM   3364  O   ALA A 281     105.889  -3.664  30.526  1.00  0.00           O  
ATOM   3365  CB  ALA A 281     104.195  -6.421  31.226  1.00  0.00           C  
ATOM   3366  H   ALA A 281     106.081  -7.837  30.599  1.00  0.00           H  
ATOM   3367  HA  ALA A 281     105.043  -5.731  29.482  1.00  0.00           H  
ATOM   3368  HB1 ALA A 281     103.503  -5.743  31.182  1.00  0.00           H  
ATOM   3369  HB2 ALA A 281     103.840  -7.265  30.907  1.00  0.00           H  
ATOM   3370  HB3 ALA A 281     104.492  -6.522  32.144  1.00  0.00           H  
ATOM   3371  N   VAL A 282     106.944  -5.034  31.965  1.00  0.00           N  
ATOM   3372  CA  VAL A 282     107.653  -3.922  32.595  1.00  0.00           C  
ATOM   3373  C   VAL A 282     108.563  -3.225  31.589  1.00  0.00           C  
ATOM   3374  O   VAL A 282     108.690  -1.993  31.594  1.00  0.00           O  
ATOM   3375  CB  VAL A 282     108.444  -4.411  33.827  1.00  0.00           C  
ATOM   3376  CG1 VAL A 282     109.511  -3.398  34.213  1.00  0.00           C  
ATOM   3377  CG2 VAL A 282     107.512  -4.669  35.002  1.00  0.00           C  
ATOM   3378  H   VAL A 282     107.120  -5.811  32.288  1.00  0.00           H  
ATOM   3379  HA  VAL A 282     107.000  -3.273  32.901  1.00  0.00           H  
ATOM   3380  N   ARG A 283     109.203  -3.992  30.705  1.00  0.00           N  
ATOM   3381  CA  ARG A 283     110.174  -3.384  29.800  1.00  0.00           C  
ATOM   3382  C   ARG A 283     109.492  -2.469  28.787  1.00  0.00           C  
ATOM   3383  O   ARG A 283     109.988  -1.373  28.503  1.00  0.00           O  
ATOM   3384  CB  ARG A 283     111.001  -4.463  29.091  1.00  0.00           C  
ATOM   3385  CG  ARG A 283     111.982  -3.880  28.077  1.00  0.00           C  
ATOM   3386  CD  ARG A 283     112.247  -4.816  26.927  1.00  0.00           C  
ATOM   3387  NE  ARG A 283     111.993  -6.200  27.293  1.00  0.00           N  
ATOM   3388  CZ  ARG A 283     111.208  -7.018  26.599  1.00  0.00           C  
ATOM   3389  H   ARG A 283     109.094  -4.841  30.615  1.00  0.00           H  
ATOM   3390  HA  ARG A 283     110.775  -2.837  30.331  1.00  0.00           H  
ATOM   3391  HB2 ARG A 283     111.492  -4.976  29.752  1.00  0.00           H  
ATOM   3392  HB3 ARG A 283     110.403  -5.080  28.640  1.00  0.00           H  
ATOM   3393  HG2 ARG A 283     111.629  -3.044  27.735  1.00  0.00           H  
ATOM   3394  HG3 ARG A 283     112.819  -3.673  28.523  1.00  0.00           H  
ATOM   3395  HD2 ARG A 283     111.686  -4.572  26.174  1.00  0.00           H  
ATOM   3396  HD3 ARG A 283     113.168  -4.721  26.637  1.00  0.00           H  
ATOM   3397  HE  ARG A 283     112.374  -6.508  28.000  1.00  0.00           H  
ATOM   3398  N   ARG A 284     108.340  -2.891  28.249  1.00  0.00           N  
ATOM   3399  CA  ARG A 284     107.674  -2.103  27.216  1.00  0.00           C  
ATOM   3400  C   ARG A 284     106.877  -0.943  27.795  1.00  0.00           C  
ATOM   3401  O   ARG A 284     106.605   0.028  27.082  1.00  0.00           O  
ATOM   3402  CB  ARG A 284     106.772  -2.983  26.350  1.00  0.00           C  
ATOM   3403  CG  ARG A 284     107.255  -4.393  26.257  1.00  0.00           C  
ATOM   3404  CD  ARG A 284     106.302  -5.249  25.449  1.00  0.00           C  
ATOM   3405  NE  ARG A 284     106.278  -4.900  24.030  1.00  0.00           N  
ATOM   3406  CZ  ARG A 284     105.158  -4.680  23.357  1.00  0.00           C  
ATOM   3407  H   ARG A 284     107.937  -3.618  28.467  1.00  0.00           H  
ATOM   3408  HA  ARG A 284     108.374  -1.727  26.660  1.00  0.00           H  
ATOM   3409  HB2 ARG A 284     105.874  -2.977  26.716  1.00  0.00           H  
ATOM   3410  HB3 ARG A 284     106.717  -2.604  25.459  1.00  0.00           H  
ATOM   3411  HG2 ARG A 284     108.134  -4.409  25.847  1.00  0.00           H  
ATOM   3412  HG3 ARG A 284     107.350  -4.764  27.148  1.00  0.00           H  
ATOM   3413  HD2 ARG A 284     106.555  -6.180  25.543  1.00  0.00           H  
ATOM   3414  HD3 ARG A 284     105.407  -5.159  25.814  1.00  0.00           H  
ATOM   3415  HE  ARG A 284     107.027  -4.834  23.612  1.00  0.00           H  
ATOM   3416  N   THR A 285     106.485  -1.019  29.068  1.00  0.00           N  
ATOM   3417  CA  THR A 285     105.944   0.159  29.746  1.00  0.00           C  
ATOM   3418  C   THR A 285     106.999   1.253  29.837  1.00  0.00           C  
ATOM   3419  O   THR A 285     106.738   2.416  29.506  1.00  0.00           O  
ATOM   3420  CB  THR A 285     105.448  -0.211  31.151  1.00  0.00           C  
ATOM   3421  OG1 THR A 285     104.548  -1.327  31.078  1.00  0.00           O  
ATOM   3422  CG2 THR A 285     104.748   0.956  31.794  1.00  0.00           C  
ATOM   3423  H   THR A 285     106.524  -1.731  29.549  1.00  0.00           H  
ATOM   3424  HA  THR A 285     105.194   0.491  29.229  1.00  0.00           H  
ATOM   3425  N   VAL A 286     108.202   0.889  30.286  1.00  0.00           N  
ATOM   3426  CA  VAL A 286     109.277   1.867  30.423  1.00  0.00           C  
ATOM   3427  C   VAL A 286     109.668   2.429  29.063  1.00  0.00           C  
ATOM   3428  O   VAL A 286     109.919   3.631  28.918  1.00  0.00           O  
ATOM   3429  CB  VAL A 286     110.479   1.225  31.134  1.00  0.00           C  
ATOM   3430  CG1 VAL A 286     111.674   2.164  31.111  1.00  0.00           C  
ATOM   3431  CG2 VAL A 286     110.090   0.842  32.555  1.00  0.00           C  
ATOM   3432  H   VAL A 286     108.412   0.088  30.515  1.00  0.00           H  
ATOM   3433  HA  VAL A 286     108.964   2.608  30.964  1.00  0.00           H  
ATOM   3434  N   MET A 287     109.704   1.576  28.039  1.00  0.00           N  
ATOM   3435  CA  MET A 287     110.153   2.004  26.721  1.00  0.00           C  
ATOM   3436  C   MET A 287     109.192   2.981  26.051  1.00  0.00           C  
ATOM   3437  O   MET A 287     109.601   3.681  25.116  1.00  0.00           O  
ATOM   3438  CB  MET A 287     110.363   0.785  25.823  1.00  0.00           C  
ATOM   3439  CG  MET A 287     111.754   0.174  25.949  1.00  0.00           C  
ATOM   3440  SD  MET A 287     111.894  -1.446  25.184  1.00  0.00           S  
ATOM   3441  CE  MET A 287     111.182  -1.131  23.566  1.00  0.00           C  
ATOM   3442  H   MET A 287     109.473   0.748  28.089  1.00  0.00           H  
ATOM   3443  HA  MET A 287     110.991   2.477  26.849  1.00  0.00           H  
ATOM   3444  HB2 MET A 287     109.701   0.112  26.043  1.00  0.00           H  
ATOM   3445  HB3 MET A 287     110.212   1.041  24.900  1.00  0.00           H  
ATOM   3446  HG2 MET A 287     112.400   0.773  25.543  1.00  0.00           H  
ATOM   3447  HG3 MET A 287     111.985   0.102  26.888  1.00  0.00           H  
ATOM   3448  HE1 MET A 287     111.198  -1.947  23.041  1.00  0.00           H  
ATOM   3449  HE2 MET A 287     110.265  -0.831  23.668  1.00  0.00           H  
ATOM   3450  HE3 MET A 287     111.698  -0.446  23.114  1.00  0.00           H  
ATOM   3451  N   THR A 288     107.937   3.053  26.501  1.00  0.00           N  
ATOM   3452  CA  THR A 288     106.943   3.919  25.867  1.00  0.00           C  
ATOM   3453  C   THR A 288     106.468   5.009  26.821  1.00  0.00           C  
ATOM   3454  O   THR A 288     106.832   6.174  26.641  1.00  0.00           O  
ATOM   3455  CB  THR A 288     105.771   3.079  25.352  1.00  0.00           C  
ATOM   3456  OG1 THR A 288     105.294   2.218  26.399  1.00  0.00           O  
ATOM   3457  CG2 THR A 288     106.202   2.234  24.159  1.00  0.00           C  
ATOM   3458  H   THR A 288     107.643   2.608  27.175  1.00  0.00           H  
ATOM   3459  HA  THR A 288     107.357   4.363  25.112  1.00  0.00           H  
ATOM   3460  N   SER A 289     105.667   4.669  27.831  1.00  0.00           N  
ATOM   3461  CA  SER A 289     105.164   5.676  28.756  1.00  0.00           C  
ATOM   3462  C   SER A 289     106.259   6.200  29.675  1.00  0.00           C  
ATOM   3463  O   SER A 289     106.252   7.386  30.026  1.00  0.00           O  
ATOM   3464  CB  SER A 289     104.010   5.095  29.566  1.00  0.00           C  
ATOM   3465  OG  SER A 289     103.052   4.519  28.693  1.00  0.00           O  
ATOM   3466  H   SER A 289     105.405   3.866  27.994  1.00  0.00           H  
ATOM   3467  HA  SER A 289     104.844   6.431  28.237  1.00  0.00           H  
ATOM   3468  HB2 SER A 289     104.342   4.425  30.184  1.00  0.00           H  
ATOM   3469  HB3 SER A 289     103.595   5.791  30.100  1.00  0.00           H  
ATOM   3470  HG  SER A 289     102.289   4.573  29.039  1.00  0.00           H  
ATOM   3471  N   GLY A 290     107.203   5.344  30.075  1.00  0.00           N  
ATOM   3472  CA  GLY A 290     108.326   5.829  30.859  1.00  0.00           C  
ATOM   3473  C   GLY A 290     109.130   6.870  30.107  1.00  0.00           C  
ATOM   3474  O   GLY A 290     109.571   7.869  30.682  1.00  0.00           O  
ATOM   3475  H   GLY A 290     107.208   4.501  29.905  1.00  0.00           H  
ATOM   3476  HA2 GLY A 290     108.001   6.209  31.690  1.00  0.00           H  
ATOM   3477  HA3 GLY A 290     108.902   5.084  31.094  1.00  0.00           H  
ATOM   3478  N   ARG A 291     109.327   6.651  28.807  1.00  0.00           N  
ATOM   3479  CA  ARG A 291     109.966   7.660  27.975  1.00  0.00           C  
ATOM   3480  C   ARG A 291     109.088   8.902  27.864  1.00  0.00           C  
ATOM   3481  O   ARG A 291     109.588  10.031  27.909  1.00  0.00           O  
ATOM   3482  CB  ARG A 291     110.277   7.068  26.599  1.00  0.00           C  
ATOM   3483  CG  ARG A 291     110.915   8.024  25.612  1.00  0.00           C  
ATOM   3484  CD  ARG A 291     111.023   7.388  24.236  1.00  0.00           C  
ATOM   3485  NE  ARG A 291     111.625   8.288  23.253  1.00  0.00           N  
ATOM   3486  CZ  ARG A 291     110.951   9.201  22.558  1.00  0.00           C  
ATOM   3487  H   ARG A 291     109.100   5.932  28.394  1.00  0.00           H  
ATOM   3488  HA  ARG A 291     110.800   7.934  28.387  1.00  0.00           H  
ATOM   3489  HB2 ARG A 291     110.867   6.307  26.717  1.00  0.00           H  
ATOM   3490  HB3 ARG A 291     109.453   6.731  26.214  1.00  0.00           H  
ATOM   3491  HG2 ARG A 291     110.388   8.837  25.557  1.00  0.00           H  
ATOM   3492  HG3 ARG A 291     111.797   8.278  25.926  1.00  0.00           H  
ATOM   3493  HD2 ARG A 291     111.554   6.578  24.297  1.00  0.00           H  
ATOM   3494  HD3 ARG A 291     110.140   7.126  23.933  1.00  0.00           H  
ATOM   3495  HE  ARG A 291     112.471   8.223  23.115  1.00  0.00           H  
ATOM   3496  N   THR A 292     107.773   8.715  27.750  1.00  0.00           N  
ATOM   3497  CA  THR A 292     106.873   9.862  27.700  1.00  0.00           C  
ATOM   3498  C   THR A 292     106.889  10.641  29.008  1.00  0.00           C  
ATOM   3499  O   THR A 292     106.874  11.877  28.998  1.00  0.00           O  
ATOM   3500  CB  THR A 292     105.456   9.406  27.375  1.00  0.00           C  
ATOM   3501  OG1 THR A 292     105.460   8.740  26.110  1.00  0.00           O  
ATOM   3502  CG2 THR A 292     104.508  10.606  27.308  1.00  0.00           C  
ATOM   3503  H   THR A 292     107.390   7.947  27.701  1.00  0.00           H  
ATOM   3504  HA  THR A 292     107.185  10.453  26.998  1.00  0.00           H  
ATOM   3505  N   VAL A 293     106.919   9.943  30.145  1.00  0.00           N  
ATOM   3506  CA  VAL A 293     106.965  10.636  31.431  1.00  0.00           C  
ATOM   3507  C   VAL A 293     108.289  11.372  31.593  1.00  0.00           C  
ATOM   3508  O   VAL A 293     108.326  12.508  32.082  1.00  0.00           O  
ATOM   3509  CB  VAL A 293     106.715   9.650  32.590  1.00  0.00           C  
ATOM   3510  CG1 VAL A 293     107.161  10.252  33.909  1.00  0.00           C  
ATOM   3511  CG2 VAL A 293     105.254   9.296  32.671  1.00  0.00           C  
ATOM   3512  H   VAL A 293     106.914   9.084  30.193  1.00  0.00           H  
ATOM   3513  HA  VAL A 293     106.256  11.297  31.454  1.00  0.00           H  
ATOM   3514  N   VAL A 294     109.397  10.749  31.179  1.00  0.00           N  
ATOM   3515  CA  VAL A 294     110.701  11.395  31.328  1.00  0.00           C  
ATOM   3516  C   VAL A 294     110.743  12.682  30.517  1.00  0.00           C  
ATOM   3517  O   VAL A 294     111.149  13.741  31.011  1.00  0.00           O  
ATOM   3518  CB  VAL A 294     111.835  10.438  30.919  1.00  0.00           C  
ATOM   3519  CG1 VAL A 294     113.075  11.225  30.522  1.00  0.00           C  
ATOM   3520  CG2 VAL A 294     112.151   9.474  32.050  1.00  0.00           C  
ATOM   3521  H   VAL A 294     109.415   9.969  30.818  1.00  0.00           H  
ATOM   3522  HA  VAL A 294     110.832  11.621  32.262  1.00  0.00           H  
ATOM   3523  N   PHE A 295     110.305  12.612  29.266  1.00  0.00           N  
ATOM   3524  CA  PHE A 295     110.346  13.786  28.418  1.00  0.00           C  
ATOM   3525  C   PHE A 295     109.327  14.829  28.856  1.00  0.00           C  
ATOM   3526  O   PHE A 295     109.534  16.023  28.620  1.00  0.00           O  
ATOM   3527  CB  PHE A 295     110.159  13.343  26.971  1.00  0.00           C  
ATOM   3528  CG  PHE A 295     110.120  14.464  26.011  1.00  0.00           C  
ATOM   3529  CD1 PHE A 295     111.286  14.845  25.343  1.00  0.00           C  
ATOM   3530  CD2 PHE A 295     108.928  15.117  25.728  1.00  0.00           C  
ATOM   3531  CE1 PHE A 295     111.280  15.903  24.437  1.00  0.00           C  
ATOM   3532  CE2 PHE A 295     108.902  16.160  24.820  1.00  0.00           C  
ATOM   3533  CZ  PHE A 295     110.080  16.553  24.174  1.00  0.00           C  
ATOM   3534  H   PHE A 295     109.986  11.904  28.896  1.00  0.00           H  
ATOM   3535  HA  PHE A 295     111.209  14.223  28.499  1.00  0.00           H  
ATOM   3536  HB2 PHE A 295     110.881  12.744  26.728  1.00  0.00           H  
ATOM   3537  HB3 PHE A 295     109.335  12.837  26.900  1.00  0.00           H  
ATOM   3538  N   SER A 296     108.259  14.411  29.530  1.00  0.00           N  
ATOM   3539  CA  SER A 296     107.358  15.372  30.159  1.00  0.00           C  
ATOM   3540  C   SER A 296     108.079  16.146  31.252  1.00  0.00           C  
ATOM   3541  O   SER A 296     107.979  17.376  31.336  1.00  0.00           O  
ATOM   3542  CB  SER A 296     106.140  14.646  30.728  1.00  0.00           C  
ATOM   3543  OG  SER A 296     105.519  15.412  31.743  1.00  0.00           O  
ATOM   3544  H   SER A 296     108.040  13.586  29.634  1.00  0.00           H  
ATOM   3545  HA  SER A 296     107.059  16.005  29.488  1.00  0.00           H  
ATOM   3546  HB2 SER A 296     105.504  14.469  30.017  1.00  0.00           H  
ATOM   3547  HB3 SER A 296     106.410  13.786  31.086  1.00  0.00           H  
ATOM   3548  HG  SER A 296     105.640  15.041  32.487  1.00  0.00           H  
ATOM   3549  N   ALA A 297     108.821  15.433  32.096  1.00  0.00           N  
ATOM   3550  CA  ALA A 297     109.553  16.080  33.176  1.00  0.00           C  
ATOM   3551  C   ALA A 297     110.529  17.116  32.634  1.00  0.00           C  
ATOM   3552  O   ALA A 297     110.577  18.252  33.121  1.00  0.00           O  
ATOM   3553  CB  ALA A 297     110.283  15.029  34.013  1.00  0.00           C  
ATOM   3554  H   ALA A 297     108.913  14.578  32.059  1.00  0.00           H  
ATOM   3555  HA  ALA A 297     108.918  16.545  33.743  1.00  0.00           H  
ATOM   3556  HB1 ALA A 297     110.302  15.310  34.941  1.00  0.00           H  
ATOM   3557  HB2 ALA A 297     109.821  14.180  33.943  1.00  0.00           H  
ATOM   3558  HB3 ALA A 297     111.191  14.930  33.686  1.00  0.00           H  
ATOM   3559  N   VAL A 298     111.308  16.753  31.611  1.00  0.00           N  
ATOM   3560  CA  VAL A 298     112.289  17.706  31.109  1.00  0.00           C  
ATOM   3561  C   VAL A 298     111.596  18.899  30.462  1.00  0.00           C  
ATOM   3562  O   VAL A 298     112.106  20.025  30.527  1.00  0.00           O  
ATOM   3563  CB  VAL A 298     113.290  17.036  30.146  1.00  0.00           C  
ATOM   3564  CG1 VAL A 298     113.903  15.803  30.794  1.00  0.00           C  
ATOM   3565  CG2 VAL A 298     112.634  16.695  28.822  1.00  0.00           C  
ATOM   3566  H   VAL A 298     111.286  15.992  31.212  1.00  0.00           H  
ATOM   3567  HA  VAL A 298     112.803  18.035  31.863  1.00  0.00           H  
ATOM   3568  N   ILE A 299     110.420  18.692  29.859  1.00  0.00           N  
ATOM   3569  CA  ILE A 299     109.676  19.818  29.295  1.00  0.00           C  
ATOM   3570  C   ILE A 299     109.299  20.804  30.390  1.00  0.00           C  
ATOM   3571  O   ILE A 299     109.486  22.019  30.254  1.00  0.00           O  
ATOM   3572  CB  ILE A 299     108.425  19.334  28.548  1.00  0.00           C  
ATOM   3573  CG1 ILE A 299     108.791  18.726  27.202  1.00  0.00           C  
ATOM   3574  CG2 ILE A 299     107.468  20.502  28.331  1.00  0.00           C  
ATOM   3575  CD1 ILE A 299     107.619  18.716  26.255  1.00  0.00           C  
ATOM   3576  H   ILE A 299     110.044  17.924  29.768  1.00  0.00           H  
ATOM   3577  HA  ILE A 299     110.249  20.269  28.656  1.00  0.00           H  
ATOM   3578  N   ILE A 300     108.748  20.295  31.490  1.00  0.00           N  
ATOM   3579  CA  ILE A 300     108.359  21.169  32.590  1.00  0.00           C  
ATOM   3580  C   ILE A 300     109.579  21.878  33.157  1.00  0.00           C  
ATOM   3581  O   ILE A 300     109.536  23.079  33.458  1.00  0.00           O  
ATOM   3582  CB  ILE A 300     107.616  20.363  33.668  1.00  0.00           C  
ATOM   3583  CG1 ILE A 300     106.254  19.922  33.138  1.00  0.00           C  
ATOM   3584  CG2 ILE A 300     107.470  21.175  34.939  1.00  0.00           C  
ATOM   3585  CD1 ILE A 300     105.587  18.878  33.991  1.00  0.00           C  
ATOM   3586  H   ILE A 300     108.593  19.459  31.617  1.00  0.00           H  
ATOM   3587  HA  ILE A 300     107.753  21.851  32.259  1.00  0.00           H  
ATOM   3588  N   VAL A 301     110.688  21.155  33.307  1.00  0.00           N  
ATOM   3589  CA  VAL A 301     111.925  21.808  33.709  1.00  0.00           C  
ATOM   3590  C   VAL A 301     112.313  22.879  32.693  1.00  0.00           C  
ATOM   3591  O   VAL A 301     112.669  24.006  33.062  1.00  0.00           O  
ATOM   3592  CB  VAL A 301     113.036  20.761  33.899  1.00  0.00           C  
ATOM   3593  CG1 VAL A 301     114.386  21.438  34.011  1.00  0.00           C  
ATOM   3594  CG2 VAL A 301     112.752  19.930  35.133  1.00  0.00           C  
ATOM   3595  H   VAL A 301     110.742  20.307  33.182  1.00  0.00           H  
ATOM   3596  HA  VAL A 301     111.794  22.253  34.561  1.00  0.00           H  
ATOM   3597  N   ALA A 302     112.219  22.558  31.399  1.00  0.00           N  
ATOM   3598  CA  ALA A 302     112.517  23.543  30.366  1.00  0.00           C  
ATOM   3599  C   ALA A 302     111.590  24.744  30.430  1.00  0.00           C  
ATOM   3600  O   ALA A 302     111.899  25.784  29.840  1.00  0.00           O  
ATOM   3601  CB  ALA A 302     112.424  22.913  28.978  1.00  0.00           C  
ATOM   3602  H   ALA A 302     111.986  21.784  31.105  1.00  0.00           H  
ATOM   3603  HA  ALA A 302     113.422  23.850  30.530  1.00  0.00           H  
ATOM   3604  HB1 ALA A 302     112.168  23.589  28.331  1.00  0.00           H  
ATOM   3605  HB2 ALA A 302     113.287  22.542  28.733  1.00  0.00           H  
ATOM   3606  HB3 ALA A 302     111.760  22.206  28.986  1.00  0.00           H  
ATOM   3607  N   SER A 303     110.456  24.624  31.116  1.00  0.00           N  
ATOM   3608  CA  SER A 303     109.518  25.732  31.228  1.00  0.00           C  
ATOM   3609  C   SER A 303     109.695  26.537  32.504  1.00  0.00           C  
ATOM   3610  O   SER A 303     109.323  27.713  32.528  1.00  0.00           O  
ATOM   3611  CB  SER A 303     108.071  25.224  31.151  1.00  0.00           C  
ATOM   3612  OG  SER A 303     107.861  24.471  29.967  1.00  0.00           O  
ATOM   3613  H   SER A 303     110.212  23.907  31.523  1.00  0.00           H  
ATOM   3614  HA  SER A 303     109.708  26.322  30.481  1.00  0.00           H  
ATOM   3615  HB2 SER A 303     107.876  24.675  31.926  1.00  0.00           H  
ATOM   3616  HB3 SER A 303     107.459  25.976  31.173  1.00  0.00           H  
ATOM   3617  HG  SER A 303     108.264  23.736  30.027  1.00  0.00           H  
ATOM   3618  N   SER A 304     110.266  25.947  33.549  1.00  0.00           N  
ATOM   3619  CA  SER A 304     110.456  26.647  34.811  1.00  0.00           C  
ATOM   3620  C   SER A 304     111.838  27.263  34.956  1.00  0.00           C  
ATOM   3621  O   SER A 304     111.983  28.264  35.658  1.00  0.00           O  
ATOM   3622  CB  SER A 304     110.209  25.693  35.976  1.00  0.00           C  
ATOM   3623  OG  SER A 304     109.027  24.956  35.742  1.00  0.00           O  
ATOM   3624  H   SER A 304     110.551  25.136  33.547  1.00  0.00           H  
ATOM   3625  HA  SER A 304     109.814  27.375  34.819  1.00  0.00           H  
ATOM   3626  HB2 SER A 304     110.963  25.091  36.078  1.00  0.00           H  
ATOM   3627  HB3 SER A 304     110.132  26.192  36.804  1.00  0.00           H  
ATOM   3628  HG  SER A 304     109.184  24.343  35.191  1.00  0.00           H  
ATOM   3629  N   VAL A 305     112.846  26.671  34.305  1.00  0.00           N  
ATOM   3630  CA  VAL A 305     114.193  27.248  34.361  1.00  0.00           C  
ATOM   3631  C   VAL A 305     114.233  28.687  33.891  1.00  0.00           C  
ATOM   3632  O   VAL A 305     114.967  29.490  34.496  1.00  0.00           O  
ATOM   3633  CB  VAL A 305     115.179  26.334  33.600  1.00  0.00           C  
ATOM   3634  CG1 VAL A 305     116.352  27.131  33.064  1.00  0.00           C  
ATOM   3635  CG2 VAL A 305     115.667  25.220  34.516  1.00  0.00           C  
ATOM   3636  H   VAL A 305     112.774  25.953  33.837  1.00  0.00           H  
ATOM   3637  HA  VAL A 305     114.472  27.286  35.290  1.00  0.00           H  
ATOM   3638  N   PRO A 306     113.491  29.116  32.841  1.00  0.00           N  
ATOM   3639  CA  PRO A 306     113.545  30.532  32.429  1.00  0.00           C  
ATOM   3640  C   PRO A 306     113.236  31.563  33.515  1.00  0.00           C  
ATOM   3641  O   PRO A 306     113.683  32.706  33.416  1.00  0.00           O  
ATOM   3642  CB  PRO A 306     112.512  30.591  31.296  1.00  0.00           C  
ATOM   3643  CG  PRO A 306     112.579  29.254  30.689  1.00  0.00           C  
ATOM   3644  CD  PRO A 306     112.781  28.300  31.837  1.00  0.00           C  
ATOM   3645  HA  PRO A 306     114.449  30.777  32.180  1.00  0.00           H  
ATOM   3646  HB2 PRO A 306     111.623  30.784  31.634  1.00  0.00           H  
ATOM   3647  HB3 PRO A 306     112.729  31.285  30.654  1.00  0.00           H  
ATOM   3648  HG2 PRO A 306     111.764  29.049  30.204  1.00  0.00           H  
ATOM   3649  HG3 PRO A 306     113.310  29.195  30.054  1.00  0.00           H  
ATOM   3650  HD2 PRO A 306     111.936  27.969  32.179  1.00  0.00           H  
ATOM   3651  HD3 PRO A 306     113.303  27.527  31.572  1.00  0.00           H  
ATOM   3652  N   LEU A 307     112.472  31.175  34.548  1.00  0.00           N  
ATOM   3653  CA  LEU A 307     112.208  32.081  35.666  1.00  0.00           C  
ATOM   3654  C   LEU A 307     113.461  32.417  36.455  1.00  0.00           C  
ATOM   3655  O   LEU A 307     113.460  33.384  37.223  1.00  0.00           O  
ATOM   3656  CB  LEU A 307     111.145  31.539  36.620  1.00  0.00           C  
ATOM   3657  CG  LEU A 307     109.862  31.010  35.980  1.00  0.00           C  
ATOM   3658  CD1 LEU A 307     109.012  30.349  37.035  1.00  0.00           C  
ATOM   3659  CD2 LEU A 307     109.130  32.151  35.296  1.00  0.00           C  
ATOM   3660  H   LEU A 307     112.105  30.400  34.616  1.00  0.00           H  
ATOM   3661  HA  LEU A 307     111.873  32.894  35.256  1.00  0.00           H  
ATOM   3662  HB2 LEU A 307     111.542  30.824  37.141  1.00  0.00           H  
ATOM   3663  HB3 LEU A 307     110.906  32.244  37.242  1.00  0.00           H  
ATOM   3664  N   LEU A 308     114.532  31.648  36.300  1.00  0.00           N  
ATOM   3665  CA  LEU A 308     115.793  32.003  36.944  1.00  0.00           C  
ATOM   3666  C   LEU A 308     116.400  33.291  36.395  1.00  0.00           C  
ATOM   3667  O   LEU A 308     117.359  33.806  36.983  1.00  0.00           O  
ATOM   3668  CB  LEU A 308     116.770  30.837  36.801  1.00  0.00           C  
ATOM   3669  CG  LEU A 308     116.360  29.647  37.666  1.00  0.00           C  
ATOM   3670  CD1 LEU A 308     117.382  28.499  37.610  1.00  0.00           C  
ATOM   3671  CD2 LEU A 308     116.151  30.115  39.097  1.00  0.00           C  
ATOM   3672  H   LEU A 308     114.551  30.926  35.833  1.00  0.00           H  
ATOM   3673  HA  LEU A 308     115.611  32.173  37.882  1.00  0.00           H  
ATOM   3674  HB2 LEU A 308     116.813  30.562  35.872  1.00  0.00           H  
ATOM   3675  HB3 LEU A 308     117.661  31.128  37.053  1.00  0.00           H  
ATOM   3676  N   LEU A 309     115.856  33.824  35.294  1.00  0.00           N  
ATOM   3677  CA  LEU A 309     116.323  35.108  34.787  1.00  0.00           C  
ATOM   3678  C   LEU A 309     115.822  36.263  35.637  1.00  0.00           C  
ATOM   3679  O   LEU A 309     116.455  37.324  35.671  1.00  0.00           O  
ATOM   3680  CB  LEU A 309     115.894  35.313  33.336  1.00  0.00           C  
ATOM   3681  CG  LEU A 309     116.241  34.181  32.371  1.00  0.00           C  
ATOM   3682  CD1 LEU A 309     115.503  34.361  31.058  1.00  0.00           C  
ATOM   3683  CD2 LEU A 309     117.756  34.065  32.157  1.00  0.00           C  
ATOM   3684  H   LEU A 309     115.225  33.461  34.837  1.00  0.00           H  
ATOM   3685  HA  LEU A 309     117.292  35.094  34.831  1.00  0.00           H  
ATOM   3686  HB2 LEU A 309     114.933  35.447  33.317  1.00  0.00           H  
ATOM   3687  HB3 LEU A 309     116.301  36.130  33.009  1.00  0.00           H  
ATOM   3688  N   PHE A 310     114.701  36.093  36.311  1.00  0.00           N  
ATOM   3689  CA  PHE A 310     114.198  37.151  37.170  1.00  0.00           C  
ATOM   3690  C   PHE A 310     114.953  37.154  38.495  1.00  0.00           C  
ATOM   3691  O   PHE A 310     115.383  36.100  38.975  1.00  0.00           O  
ATOM   3692  CB  PHE A 310     112.709  36.962  37.416  1.00  0.00           C  
ATOM   3693  CG  PHE A 310     111.903  36.871  36.156  1.00  0.00           C  
ATOM   3694  CD1 PHE A 310     111.793  37.963  35.312  1.00  0.00           C  
ATOM   3695  CD2 PHE A 310     111.257  35.698  35.809  1.00  0.00           C  
ATOM   3696  CE1 PHE A 310     111.051  37.887  34.154  1.00  0.00           C  
ATOM   3697  CE2 PHE A 310     110.510  35.621  34.646  1.00  0.00           C  
ATOM   3698  CZ  PHE A 310     110.408  36.716  33.819  1.00  0.00           C  
ATOM   3699  H   PHE A 310     114.218  35.381  36.287  1.00  0.00           H  
ATOM   3700  HA  PHE A 310     114.337  38.003  36.729  1.00  0.00           H  
ATOM   3701  HB2 PHE A 310     112.574  36.154  37.937  1.00  0.00           H  
ATOM   3702  HB3 PHE A 310     112.380  37.702  37.949  1.00  0.00           H  
ATOM   3703  N   PRO A 311     115.143  38.330  39.099  1.00  0.00           N  
ATOM   3704  CA  PRO A 311     115.989  38.409  40.300  1.00  0.00           C  
ATOM   3705  C   PRO A 311     115.300  38.012  41.594  1.00  0.00           C  
ATOM   3706  O   PRO A 311     116.001  37.631  42.541  1.00  0.00           O  
ATOM   3707  CB  PRO A 311     116.411  39.886  40.339  1.00  0.00           C  
ATOM   3708  CG  PRO A 311     115.361  40.600  39.582  1.00  0.00           C  
ATOM   3709  CD  PRO A 311     114.840  39.657  38.538  1.00  0.00           C  
ATOM   3710  HA  PRO A 311     116.725  37.779  40.242  1.00  0.00           H  
ATOM   3711  HB2 PRO A 311     116.470  40.211  41.251  1.00  0.00           H  
ATOM   3712  HB3 PRO A 311     117.284  40.012  39.935  1.00  0.00           H  
ATOM   3713  HG2 PRO A 311     114.646  40.883  40.174  1.00  0.00           H  
ATOM   3714  HG3 PRO A 311     115.721  41.401  39.170  1.00  0.00           H  
ATOM   3715  HD2 PRO A 311     113.888  39.774  38.392  1.00  0.00           H  
ATOM   3716  HD3 PRO A 311     115.277  39.792  37.683  1.00  0.00           H  
ATOM   3717  N   GLN A 312     113.972  38.084  41.665  1.00  0.00           N  
ATOM   3718  CA  GLN A 312     113.261  37.848  42.919  1.00  0.00           C  
ATOM   3719  C   GLN A 312     113.581  36.465  43.467  1.00  0.00           C  
ATOM   3720  O   GLN A 312     113.359  35.456  42.790  1.00  0.00           O  
ATOM   3721  CB  GLN A 312     111.750  37.987  42.699  1.00  0.00           C  
ATOM   3722  CG  GLN A 312     111.288  39.349  42.205  1.00  0.00           C  
ATOM   3723  CD  GLN A 312     111.489  39.520  40.708  1.00  0.00           C  
ATOM   3724  OE1 GLN A 312     112.166  38.712  40.066  1.00  0.00           O  
ATOM   3725  NE2 GLN A 312     110.906  40.577  40.145  1.00  0.00           N  
ATOM   3726  H   GLN A 312     113.463  38.269  40.997  1.00  0.00           H  
ATOM   3727  HA  GLN A 312     113.551  38.509  43.566  1.00  0.00           H  
ATOM   3728  HB2 GLN A 312     111.468  37.315  42.059  1.00  0.00           H  
ATOM   3729  HB3 GLN A 312     111.297  37.791  43.534  1.00  0.00           H  
ATOM   3730  HG2 GLN A 312     110.349  39.467  42.418  1.00  0.00           H  
ATOM   3731  HG3 GLN A 312     111.774  40.044  42.676  1.00  0.00           H  
ATOM   3732  N   GLY A 313     114.110  36.415  44.695  1.00  0.00           N  
ATOM   3733  CA  GLY A 313     114.319  35.128  45.345  1.00  0.00           C  
ATOM   3734  C   GLY A 313     113.053  34.307  45.457  1.00  0.00           C  
ATOM   3735  O   GLY A 313     113.120  33.083  45.615  1.00  0.00           O  
ATOM   3736  H   GLY A 313     114.348  37.101  45.155  1.00  0.00           H  
ATOM   3737  HA2 GLY A 313     114.982  34.624  44.848  1.00  0.00           H  
ATOM   3738  HA3 GLY A 313     114.682  35.275  46.233  1.00  0.00           H  
ATOM   3739  N   PHE A 314     111.895  34.967  45.371  1.00  0.00           N  
ATOM   3740  CA  PHE A 314     110.610  34.283  45.368  1.00  0.00           C  
ATOM   3741  C   PHE A 314     110.473  33.377  44.150  1.00  0.00           C  
ATOM   3742  O   PHE A 314     110.135  32.194  44.280  1.00  0.00           O  
ATOM   3743  CB  PHE A 314     109.506  35.338  45.416  1.00  0.00           C  
ATOM   3744  CG  PHE A 314     108.141  34.837  45.075  1.00  0.00           C  
ATOM   3745  CD1 PHE A 314     107.370  34.190  46.030  1.00  0.00           C  
ATOM   3746  CD2 PHE A 314     107.599  35.074  43.816  1.00  0.00           C  
ATOM   3747  CE1 PHE A 314     106.090  33.760  45.724  1.00  0.00           C  
ATOM   3748  CE2 PHE A 314     106.321  34.639  43.502  1.00  0.00           C  
ATOM   3749  CZ  PHE A 314     105.564  33.985  44.459  1.00  0.00           C  
ATOM   3750  H   PHE A 314     111.839  35.824  45.313  1.00  0.00           H  
ATOM   3751  HA  PHE A 314     110.538  33.708  46.146  1.00  0.00           H  
ATOM   3752  HB2 PHE A 314     109.482  35.722  46.306  1.00  0.00           H  
ATOM   3753  HB3 PHE A 314     109.736  36.055  44.804  1.00  0.00           H  
ATOM   3754  N   LEU A 315     110.745  33.911  42.955  1.00  0.00           N  
ATOM   3755  CA  LEU A 315     110.657  33.098  41.745  1.00  0.00           C  
ATOM   3756  C   LEU A 315     111.745  32.025  41.688  1.00  0.00           C  
ATOM   3757  O   LEU A 315     111.540  30.964  41.088  1.00  0.00           O  
ATOM   3758  CB  LEU A 315     110.732  33.989  40.513  1.00  0.00           C  
ATOM   3759  CG  LEU A 315     109.462  34.783  40.227  1.00  0.00           C  
ATOM   3760  CD1 LEU A 315     109.626  35.667  38.995  1.00  0.00           C  
ATOM   3761  CD2 LEU A 315     108.266  33.852  40.067  1.00  0.00           C  
ATOM   3762  H   LEU A 315     110.978  34.729  42.827  1.00  0.00           H  
ATOM   3763  HA  LEU A 315     109.802  32.640  41.764  1.00  0.00           H  
ATOM   3764  HB2 LEU A 315     111.469  34.610  40.620  1.00  0.00           H  
ATOM   3765  HB3 LEU A 315     110.936  33.438  39.741  1.00  0.00           H  
ATOM   3766  N   LYS A 316     112.899  32.265  42.305  1.00  0.00           N  
ATOM   3767  CA  LYS A 316     113.945  31.251  42.262  1.00  0.00           C  
ATOM   3768  C   LYS A 316     113.603  30.060  43.153  1.00  0.00           C  
ATOM   3769  O   LYS A 316     113.781  28.909  42.740  1.00  0.00           O  
ATOM   3770  CB  LYS A 316     115.295  31.867  42.643  1.00  0.00           C  
ATOM   3771  CG  LYS A 316     115.691  33.018  41.731  1.00  0.00           C  
ATOM   3772  CD  LYS A 316     117.075  33.550  42.039  1.00  0.00           C  
ATOM   3773  CE  LYS A 316     117.528  34.550  40.976  1.00  0.00           C  
ATOM   3774  NZ  LYS A 316     118.064  33.860  39.767  1.00  0.00           N1+
ATOM   3775  H   LYS A 316     113.091  32.982  42.739  1.00  0.00           H  
ATOM   3776  HA  LYS A 316     114.009  30.917  41.354  1.00  0.00           H  
ATOM   3777  HB2 LYS A 316     115.255  32.183  43.559  1.00  0.00           H  
ATOM   3778  HB3 LYS A 316     115.980  31.181  42.610  1.00  0.00           H  
ATOM   3779  HG2 LYS A 316     115.660  32.721  40.808  1.00  0.00           H  
ATOM   3780  HG3 LYS A 316     115.044  33.735  41.820  1.00  0.00           H  
ATOM   3781  HD2 LYS A 316     117.074  33.977  42.911  1.00  0.00           H  
ATOM   3782  HD3 LYS A 316     117.706  32.814  42.084  1.00  0.00           H  
ATOM   3783  HE2 LYS A 316     116.782  35.116  40.723  1.00  0.00           H  
ATOM   3784  HE3 LYS A 316     118.211  35.131  41.347  1.00  0.00           H  
ATOM   3785  HZ1 LYS A 316     118.906  34.113  39.629  1.00  0.00           H  
ATOM   3786  HZ2 LYS A 316     118.036  32.979  39.891  1.00  0.00           H  
ATOM   3787  HZ3 LYS A 316     117.570  34.076  39.059  1.00  0.00           H  
ATOM   3788  N   SER A 317     113.105  30.312  44.371  1.00  0.00           N  
ATOM   3789  CA  SER A 317     112.695  29.211  45.241  1.00  0.00           C  
ATOM   3790  C   SER A 317     111.639  28.349  44.562  1.00  0.00           C  
ATOM   3791  O   SER A 317     111.748  27.118  44.525  1.00  0.00           O  
ATOM   3792  CB  SER A 317     112.149  29.747  46.567  1.00  0.00           C  
ATOM   3793  OG  SER A 317     113.112  30.506  47.269  1.00  0.00           O  
ATOM   3794  H   SER A 317     113.000  31.098  44.703  1.00  0.00           H  
ATOM   3795  HA  SER A 317     113.477  28.664  45.420  1.00  0.00           H  
ATOM   3796  HB2 SER A 317     111.368  30.296  46.395  1.00  0.00           H  
ATOM   3797  HB3 SER A 317     111.858  29.005  47.120  1.00  0.00           H  
ATOM   3798  HG  SER A 317     113.214  31.248  46.890  1.00  0.00           H  
ATOM   3799  N   ILE A 318     110.606  28.992  44.018  1.00  0.00           N  
ATOM   3800  CA  ILE A 318     109.569  28.279  43.285  1.00  0.00           C  
ATOM   3801  C   ILE A 318     110.173  27.468  42.147  1.00  0.00           C  
ATOM   3802  O   ILE A 318     109.786  26.317  41.913  1.00  0.00           O  
ATOM   3803  CB  ILE A 318     108.523  29.283  42.776  1.00  0.00           C  
ATOM   3804  CG1 ILE A 318     107.867  29.972  43.971  1.00  0.00           C  
ATOM   3805  CG2 ILE A 318     107.497  28.597  41.897  1.00  0.00           C  
ATOM   3806  CD1 ILE A 318     106.624  30.718  43.620  1.00  0.00           C  
ATOM   3807  H   ILE A 318     110.490  29.843  44.063  1.00  0.00           H  
ATOM   3808  HA  ILE A 318     109.128  27.651  43.878  1.00  0.00           H  
ATOM   3809  N   THR A 319     111.133  28.048  41.425  1.00  0.00           N  
ATOM   3810  CA  THR A 319     111.762  27.325  40.325  1.00  0.00           C  
ATOM   3811  C   THR A 319     112.473  26.074  40.826  1.00  0.00           C  
ATOM   3812  O   THR A 319     112.349  24.994  40.235  1.00  0.00           O  
ATOM   3813  CB  THR A 319     112.744  28.232  39.593  1.00  0.00           C  
ATOM   3814  OG1 THR A 319     112.035  29.346  39.039  1.00  0.00           O  
ATOM   3815  CG2 THR A 319     113.423  27.462  38.479  1.00  0.00           C  
ATOM   3816  H   THR A 319     111.428  28.845  41.554  1.00  0.00           H  
ATOM   3817  HA  THR A 319     111.066  27.049  39.708  1.00  0.00           H  
ATOM   3818  N   TYR A 320     113.229  26.202  41.916  1.00  0.00           N  
ATOM   3819  CA  TYR A 320     113.913  25.041  42.468  1.00  0.00           C  
ATOM   3820  C   TYR A 320     112.913  23.981  42.907  1.00  0.00           C  
ATOM   3821  O   TYR A 320     113.158  22.780  42.746  1.00  0.00           O  
ATOM   3822  CB  TYR A 320     114.808  25.453  43.637  1.00  0.00           C  
ATOM   3823  CG  TYR A 320     115.814  26.553  43.321  1.00  0.00           C  
ATOM   3824  CD1 TYR A 320     116.365  26.682  42.051  1.00  0.00           C  
ATOM   3825  CD2 TYR A 320     116.209  27.465  44.301  1.00  0.00           C  
ATOM   3826  CE1 TYR A 320     117.277  27.692  41.765  1.00  0.00           C  
ATOM   3827  CE2 TYR A 320     117.114  28.471  44.025  1.00  0.00           C  
ATOM   3828  CZ  TYR A 320     117.647  28.586  42.754  1.00  0.00           C  
ATOM   3829  OH  TYR A 320     118.553  29.595  42.471  1.00  0.00           O  
ATOM   3830  H   TYR A 320     113.356  26.938  42.342  1.00  0.00           H  
ATOM   3831  HA  TYR A 320     114.471  24.659  41.773  1.00  0.00           H  
ATOM   3832  HB2 TYR A 320     114.245  25.749  44.369  1.00  0.00           H  
ATOM   3833  HB3 TYR A 320     115.292  24.671  43.949  1.00  0.00           H  
ATOM   3834  N   ALA A 321     111.766  24.403  43.440  1.00  0.00           N  
ATOM   3835  CA  ALA A 321     110.798  23.434  43.949  1.00  0.00           C  
ATOM   3836  C   ALA A 321     110.108  22.690  42.814  1.00  0.00           C  
ATOM   3837  O   ALA A 321     109.876  21.483  42.913  1.00  0.00           O  
ATOM   3838  CB  ALA A 321     109.775  24.128  44.847  1.00  0.00           C  
ATOM   3839  H   ALA A 321     111.534  25.228  43.516  1.00  0.00           H  
ATOM   3840  HA  ALA A 321     111.279  22.778  44.478  1.00  0.00           H  
ATOM   3841  HB1 ALA A 321     109.138  23.475  45.178  1.00  0.00           H  
ATOM   3842  HB2 ALA A 321     110.230  24.543  45.597  1.00  0.00           H  
ATOM   3843  HB3 ALA A 321     109.305  24.808  44.338  1.00  0.00           H  
ATOM   3844  N   ILE A 322     109.779  23.389  41.728  1.00  0.00           N  
ATOM   3845  CA  ILE A 322     109.254  22.716  40.543  1.00  0.00           C  
ATOM   3846  C   ILE A 322     110.256  21.688  40.030  1.00  0.00           C  
ATOM   3847  O   ILE A 322     109.913  20.526  39.775  1.00  0.00           O  
ATOM   3848  CB  ILE A 322     108.914  23.736  39.445  1.00  0.00           C  
ATOM   3849  CG1 ILE A 322     107.656  24.519  39.794  1.00  0.00           C  
ATOM   3850  CG2 ILE A 322     108.743  23.022  38.120  1.00  0.00           C  
ATOM   3851  CD1 ILE A 322     107.619  25.878  39.146  1.00  0.00           C  
ATOM   3852  H   ILE A 322     109.851  24.243  41.658  1.00  0.00           H  
ATOM   3853  HA  ILE A 322     108.438  22.253  40.789  1.00  0.00           H  
ATOM   3854  N   ILE A 323     111.508  22.116  39.849  1.00  0.00           N  
ATOM   3855  CA  ILE A 323     112.543  21.236  39.313  1.00  0.00           C  
ATOM   3856  C   ILE A 323     112.676  19.985  40.175  1.00  0.00           C  
ATOM   3857  O   ILE A 323     112.606  18.857  39.677  1.00  0.00           O  
ATOM   3858  CB  ILE A 323     113.879  21.991  39.214  1.00  0.00           C  
ATOM   3859  CG1 ILE A 323     113.911  22.886  37.974  1.00  0.00           C  
ATOM   3860  CG2 ILE A 323     115.051  21.017  39.208  1.00  0.00           C  
ATOM   3861  CD1 ILE A 323     115.206  23.658  37.848  1.00  0.00           C  
ATOM   3862  H   ILE A 323     111.776  22.913  40.030  1.00  0.00           H  
ATOM   3863  HA  ILE A 323     112.288  20.955  38.421  1.00  0.00           H  
ATOM   3864  N   ALA A 324     112.852  20.165  41.484  1.00  0.00           N  
ATOM   3865  CA  ALA A 324     113.079  19.017  42.357  1.00  0.00           C  
ATOM   3866  C   ALA A 324     111.885  18.070  42.344  1.00  0.00           C  
ATOM   3867  O   ALA A 324     112.039  16.870  42.089  1.00  0.00           O  
ATOM   3868  CB  ALA A 324     113.377  19.486  43.781  1.00  0.00           C  
ATOM   3869  H   ALA A 324     112.843  20.929  41.878  1.00  0.00           H  
ATOM   3870  HA  ALA A 324     113.847  18.530  42.021  1.00  0.00           H  
ATOM   3871  HB1 ALA A 324     113.526  18.715  44.352  1.00  0.00           H  
ATOM   3872  HB2 ALA A 324     114.171  20.044  43.779  1.00  0.00           H  
ATOM   3873  HB3 ALA A 324     112.625  19.996  44.119  1.00  0.00           H  
ATOM   3874  N   SER A 325     110.684  18.601  42.600  1.00  0.00           N  
ATOM   3875  CA  SER A 325     109.486  17.773  42.671  1.00  0.00           C  
ATOM   3876  C   SER A 325     109.248  17.016  41.368  1.00  0.00           C  
ATOM   3877  O   SER A 325     108.992  15.804  41.379  1.00  0.00           O  
ATOM   3878  CB  SER A 325     108.273  18.640  43.005  1.00  0.00           C  
ATOM   3879  OG  SER A 325     108.481  19.359  44.205  1.00  0.00           O  
ATOM   3880  H   SER A 325     110.547  19.439  42.734  1.00  0.00           H  
ATOM   3881  HA  SER A 325     109.617  17.116  43.373  1.00  0.00           H  
ATOM   3882  HB2 SER A 325     108.104  19.259  42.279  1.00  0.00           H  
ATOM   3883  HB3 SER A 325     107.486  18.080  43.092  1.00  0.00           H  
ATOM   3884  HG  SER A 325     108.892  20.072  44.037  1.00  0.00           H  
ATOM   3885  N   VAL A 326     109.336  17.715  40.232  1.00  0.00           N  
ATOM   3886  CA  VAL A 326     108.870  17.145  38.970  1.00  0.00           C  
ATOM   3887  C   VAL A 326     109.696  15.926  38.585  1.00  0.00           C  
ATOM   3888  O   VAL A 326     109.147  14.866  38.265  1.00  0.00           O  
ATOM   3889  CB  VAL A 326     108.883  18.210  37.859  1.00  0.00           C  
ATOM   3890  CG1 VAL A 326     109.091  17.566  36.507  1.00  0.00           C  
ATOM   3891  CG2 VAL A 326     107.576  18.961  37.862  1.00  0.00           C  
ATOM   3892  H   VAL A 326     109.658  18.510  40.174  1.00  0.00           H  
ATOM   3893  HA  VAL A 326     107.953  16.850  39.086  1.00  0.00           H  
ATOM   3894  N   MET A 327     111.025  16.047  38.608  1.00  0.00           N  
ATOM   3895  CA  MET A 327     111.815  14.909  38.159  1.00  0.00           C  
ATOM   3896  C   MET A 327     111.964  13.855  39.241  1.00  0.00           C  
ATOM   3897  O   MET A 327     112.144  12.674  38.921  1.00  0.00           O  
ATOM   3898  CB  MET A 327     113.183  15.347  37.653  1.00  0.00           C  
ATOM   3899  CG  MET A 327     113.907  16.304  38.515  1.00  0.00           C  
ATOM   3900  SD  MET A 327     115.324  16.879  37.576  1.00  0.00           S  
ATOM   3901  CE  MET A 327     114.739  16.645  35.895  1.00  0.00           C  
ATOM   3902  H   MET A 327     111.466  16.740  38.865  1.00  0.00           H  
ATOM   3903  HA  MET A 327     111.328  14.509  37.422  1.00  0.00           H  
ATOM   3904  HB2 MET A 327     113.735  14.557  37.539  1.00  0.00           H  
ATOM   3905  HB3 MET A 327     113.073  15.746  36.776  1.00  0.00           H  
ATOM   3906  HG2 MET A 327     113.334  17.047  38.763  1.00  0.00           H  
ATOM   3907  HG3 MET A 327     114.191  15.878  39.339  1.00  0.00           H  
ATOM   3908  HE1 MET A 327     115.427  16.924  35.271  1.00  0.00           H  
ATOM   3909  HE2 MET A 327     114.533  15.707  35.751  1.00  0.00           H  
ATOM   3910  HE3 MET A 327     113.940  17.176  35.754  1.00  0.00           H  
ATOM   3911  N   LEU A 328     111.879  14.237  40.517  1.00  0.00           N  
ATOM   3912  CA  LEU A 328     111.747  13.200  41.530  1.00  0.00           C  
ATOM   3913  C   LEU A 328     110.503  12.364  41.276  1.00  0.00           C  
ATOM   3914  O   LEU A 328     110.504  11.153  41.513  1.00  0.00           O  
ATOM   3915  CB  LEU A 328     111.711  13.805  42.926  1.00  0.00           C  
ATOM   3916  CG  LEU A 328     111.768  12.729  44.009  1.00  0.00           C  
ATOM   3917  CD1 LEU A 328     113.089  11.995  43.942  1.00  0.00           C  
ATOM   3918  CD2 LEU A 328     111.569  13.319  45.379  1.00  0.00           C  
ATOM   3919  H   LEU A 328     111.895  15.047  40.802  1.00  0.00           H  
ATOM   3920  HA  LEU A 328     112.525  12.623  41.475  1.00  0.00           H  
ATOM   3921  HB2 LEU A 328     112.457  14.414  43.036  1.00  0.00           H  
ATOM   3922  HB3 LEU A 328     110.900  14.327  43.032  1.00  0.00           H  
ATOM   3923  N   ALA A 329     109.447  12.981  40.752  1.00  0.00           N  
ATOM   3924  CA  ALA A 329     108.260  12.219  40.391  1.00  0.00           C  
ATOM   3925  C   ALA A 329     108.508  11.372  39.154  1.00  0.00           C  
ATOM   3926  O   ALA A 329     108.028  10.237  39.070  1.00  0.00           O  
ATOM   3927  CB  ALA A 329     107.074  13.157  40.164  1.00  0.00           C  
ATOM   3928  H   ALA A 329     109.399  13.827  40.600  1.00  0.00           H  
ATOM   3929  HA  ALA A 329     108.052  11.622  41.127  1.00  0.00           H  
ATOM   3930  HB1 ALA A 329     106.414  12.716  39.608  1.00  0.00           H  
ATOM   3931  HB2 ALA A 329     106.674  13.387  41.018  1.00  0.00           H  
ATOM   3932  HB3 ALA A 329     107.379  13.965  39.722  1.00  0.00           H  
ATOM   3933  N   ALA A 330     109.227  11.910  38.168  1.00  0.00           N  
ATOM   3934  CA  ALA A 330     109.570  11.105  36.999  1.00  0.00           C  
ATOM   3935  C   ALA A 330     110.462   9.934  37.396  1.00  0.00           C  
ATOM   3936  O   ALA A 330     110.177   8.777  37.063  1.00  0.00           O  
ATOM   3937  CB  ALA A 330     110.251  11.971  35.937  1.00  0.00           C  
ATOM   3938  H   ALA A 330     109.520  12.719  38.157  1.00  0.00           H  
ATOM   3939  HA  ALA A 330     108.752  10.746  36.622  1.00  0.00           H  
ATOM   3940  HB1 ALA A 330     110.041  11.625  35.055  1.00  0.00           H  
ATOM   3941  HB2 ALA A 330     109.931  12.884  36.010  1.00  0.00           H  
ATOM   3942  HB3 ALA A 330     111.211  11.953  36.072  1.00  0.00           H  
ATOM   3943  N   ILE A 331     111.540  10.213  38.131  1.00  0.00           N  
ATOM   3944  CA  ILE A 331     112.444   9.148  38.558  1.00  0.00           C  
ATOM   3945  C   ILE A 331     111.703   8.132  39.423  1.00  0.00           C  
ATOM   3946  O   ILE A 331     111.867   6.920  39.258  1.00  0.00           O  
ATOM   3947  CB  ILE A 331     113.661   9.731  39.292  1.00  0.00           C  
ATOM   3948  CG1 ILE A 331     114.547  10.501  38.316  1.00  0.00           C  
ATOM   3949  CG2 ILE A 331     114.455   8.628  39.934  1.00  0.00           C  
ATOM   3950  CD1 ILE A 331     115.332  11.619  38.967  1.00  0.00           C  
ATOM   3951  H   ILE A 331     111.761  11.003  38.390  1.00  0.00           H  
ATOM   3952  HA  ILE A 331     112.770   8.685  37.771  1.00  0.00           H  
ATOM   3953  N   LEU A 332     110.869   8.610  40.351  1.00  0.00           N  
ATOM   3954  CA  LEU A 332     110.116   7.683  41.190  1.00  0.00           C  
ATOM   3955  C   LEU A 332     109.199   6.805  40.352  1.00  0.00           C  
ATOM   3956  O   LEU A 332     109.062   5.605  40.620  1.00  0.00           O  
ATOM   3957  CB  LEU A 332     109.302   8.439  42.241  1.00  0.00           C  
ATOM   3958  CG  LEU A 332     110.043   8.757  43.539  1.00  0.00           C  
ATOM   3959  CD1 LEU A 332     109.109   9.427  44.533  1.00  0.00           C  
ATOM   3960  CD2 LEU A 332     110.657   7.495  44.130  1.00  0.00           C  
ATOM   3961  H   LEU A 332     110.730   9.444  40.506  1.00  0.00           H  
ATOM   3962  HA  LEU A 332     110.756   7.113  41.643  1.00  0.00           H  
ATOM   3963  HB2 LEU A 332     108.991   9.271  41.851  1.00  0.00           H  
ATOM   3964  HB3 LEU A 332     108.514   7.914  42.455  1.00  0.00           H  
ATOM   3965  N   SER A 333     108.583   7.376  39.317  1.00  0.00           N  
ATOM   3966  CA  SER A 333     107.585   6.629  38.565  1.00  0.00           C  
ATOM   3967  C   SER A 333     108.204   5.537  37.700  1.00  0.00           C  
ATOM   3968  O   SER A 333     107.510   4.573  37.364  1.00  0.00           O  
ATOM   3969  CB  SER A 333     106.749   7.575  37.702  1.00  0.00           C  
ATOM   3970  OG  SER A 333     107.356   7.782  36.443  1.00  0.00           O  
ATOM   3971  H   SER A 333     108.726   8.178  39.042  1.00  0.00           H  
ATOM   3972  HA  SER A 333     107.012   6.190  39.214  1.00  0.00           H  
ATOM   3973  HB2 SER A 333     105.861   7.206  37.579  1.00  0.00           H  
ATOM   3974  HB3 SER A 333     106.643   8.425  38.158  1.00  0.00           H  
ATOM   3975  HG  SER A 333     108.137   8.073  36.552  1.00  0.00           H  
ATOM   3976  N   ILE A 334     109.482   5.645  37.344  1.00  0.00           N  
ATOM   3977  CA  ILE A 334     110.147   4.608  36.559  1.00  0.00           C  
ATOM   3978  C   ILE A 334     111.150   3.806  37.392  1.00  0.00           C  
ATOM   3979  O   ILE A 334     111.872   2.967  36.846  1.00  0.00           O  
ATOM   3980  CB  ILE A 334     110.794   5.182  35.280  1.00  0.00           C  
ATOM   3981  CG1 ILE A 334     111.645   6.443  35.527  1.00  0.00           C  
ATOM   3982  CG2 ILE A 334     109.709   5.523  34.278  1.00  0.00           C  
ATOM   3983  CD1 ILE A 334     112.983   6.231  36.216  1.00  0.00           C  
ATOM   3984  H   ILE A 334     109.984   6.313  37.549  1.00  0.00           H  
ATOM   3985  HA  ILE A 334     109.457   3.986  36.277  1.00  0.00           H  
ATOM   3986  N   THR A 335     111.195   4.020  38.707  1.00  0.00           N  
ATOM   3987  CA  THR A 335     112.008   3.176  39.576  1.00  0.00           C  
ATOM   3988  C   THR A 335     111.131   2.474  40.602  1.00  0.00           C  
ATOM   3989  O   THR A 335     110.807   1.292  40.443  1.00  0.00           O  
ATOM   3990  CB  THR A 335     113.094   3.988  40.284  1.00  0.00           C  
ATOM   3991  OG1 THR A 335     112.492   4.985  41.124  1.00  0.00           O  
ATOM   3992  CG2 THR A 335     114.011   4.653  39.271  1.00  0.00           C  
ATOM   3993  H   THR A 335     110.765   4.646  39.112  1.00  0.00           H  
ATOM   3994  HA  THR A 335     112.443   2.512  39.020  1.00  0.00           H  
ATOM   3995  N   VAL A 336     110.737   3.197  41.654  1.00  0.00           N  
ATOM   3996  CA  VAL A 336     109.941   2.592  42.720  1.00  0.00           C  
ATOM   3997  C   VAL A 336     108.700   1.929  42.144  1.00  0.00           C  
ATOM   3998  O   VAL A 336     108.396   0.767  42.436  1.00  0.00           O  
ATOM   3999  CB  VAL A 336     109.572   3.645  43.779  1.00  0.00           C  
ATOM   4000  CG1 VAL A 336     108.361   3.190  44.570  1.00  0.00           C  
ATOM   4001  CG2 VAL A 336     110.746   3.888  44.705  1.00  0.00           C  
ATOM   4002  H   VAL A 336     110.920   4.030  41.767  1.00  0.00           H  
ATOM   4003  HA  VAL A 336     110.471   1.906  43.155  1.00  0.00           H  
ATOM   4004  N   LEU A 337     107.979   2.654  41.291  1.00  0.00           N  
ATOM   4005  CA  LEU A 337     106.716   2.143  40.773  1.00  0.00           C  
ATOM   4006  C   LEU A 337     106.932   0.942  39.862  1.00  0.00           C  
ATOM   4007  O   LEU A 337     106.261  -0.086  40.007  1.00  0.00           O  
ATOM   4008  CB  LEU A 337     105.977   3.256  40.034  1.00  0.00           C  
ATOM   4009  CG  LEU A 337     104.701   2.836  39.322  1.00  0.00           C  
ATOM   4010  CD1 LEU A 337     103.682   2.332  40.334  1.00  0.00           C  
ATOM   4011  CD2 LEU A 337     104.162   4.014  38.546  1.00  0.00           C  
ATOM   4012  H   LEU A 337     108.201   3.433  41.003  1.00  0.00           H  
ATOM   4013  HA  LEU A 337     106.176   1.845  41.522  1.00  0.00           H  
ATOM   4014  HB2 LEU A 337     105.758   3.955  40.670  1.00  0.00           H  
ATOM   4015  HB3 LEU A 337     106.580   3.644  39.382  1.00  0.00           H  
ATOM   4016  N   ALA A 338     107.864   1.054  38.910  1.00  0.00           N  
ATOM   4017  CA  ALA A 338     108.097  -0.041  37.972  1.00  0.00           C  
ATOM   4018  C   ALA A 338     108.525  -1.306  38.707  1.00  0.00           C  
ATOM   4019  O   ALA A 338     108.009  -2.401  38.444  1.00  0.00           O  
ATOM   4020  CB  ALA A 338     109.143   0.369  36.937  1.00  0.00           C  
ATOM   4021  H   ALA A 338     108.363   1.744  38.794  1.00  0.00           H  
ATOM   4022  HA  ALA A 338     107.266  -0.235  37.512  1.00  0.00           H  
ATOM   4023  HB1 ALA A 338     109.291  -0.363  36.319  1.00  0.00           H  
ATOM   4024  HB2 ALA A 338     108.828   1.145  36.448  1.00  0.00           H  
ATOM   4025  HB3 ALA A 338     109.975   0.586  37.386  1.00  0.00           H  
ATOM   4026  N   ALA A 339     109.460  -1.168  39.651  1.00  0.00           N  
ATOM   4027  CA  ALA A 339     109.867  -2.306  40.467  1.00  0.00           C  
ATOM   4028  C   ALA A 339     108.669  -2.954  41.147  1.00  0.00           C  
ATOM   4029  O   ALA A 339     108.549  -4.187  41.168  1.00  0.00           O  
ATOM   4030  CB  ALA A 339     110.894  -1.861  41.507  1.00  0.00           C  
ATOM   4031  H   ALA A 339     109.865  -0.431  39.830  1.00  0.00           H  
ATOM   4032  HA  ALA A 339     110.272  -2.968  39.886  1.00  0.00           H  
ATOM   4033  HB1 ALA A 339     110.972  -2.539  42.196  1.00  0.00           H  
ATOM   4034  HB2 ALA A 339     111.755  -1.735  41.079  1.00  0.00           H  
ATOM   4035  HB3 ALA A 339     110.608  -1.025  41.908  1.00  0.00           H  
ATOM   4036  N   ALA A 340     107.773  -2.142  41.713  1.00  0.00           N  
ATOM   4037  CA  ALA A 340     106.565  -2.695  42.312  1.00  0.00           C  
ATOM   4038  C   ALA A 340     105.775  -3.509  41.294  1.00  0.00           C  
ATOM   4039  O   ALA A 340     105.413  -4.662  41.553  1.00  0.00           O  
ATOM   4040  CB  ALA A 340     105.703  -1.579  42.899  1.00  0.00           C  
ATOM   4041  H   ALA A 340     107.846  -1.286  41.760  1.00  0.00           H  
ATOM   4042  HA  ALA A 340     106.828  -3.291  43.031  1.00  0.00           H  
ATOM   4043  HB1 ALA A 340     105.057  -1.958  43.516  1.00  0.00           H  
ATOM   4044  HB2 ALA A 340     106.268  -0.947  43.371  1.00  0.00           H  
ATOM   4045  HB3 ALA A 340     105.235  -1.121  42.183  1.00  0.00           H  
ATOM   4046  N   LEU A 341     105.512  -2.932  40.115  1.00  0.00           N  
ATOM   4047  CA  LEU A 341     104.765  -3.666  39.098  1.00  0.00           C  
ATOM   4048  C   LEU A 341     105.497  -4.931  38.671  1.00  0.00           C  
ATOM   4049  O   LEU A 341     104.857  -5.956  38.408  1.00  0.00           O  
ATOM   4050  CB  LEU A 341     104.476  -2.771  37.891  1.00  0.00           C  
ATOM   4051  CG  LEU A 341     103.556  -1.597  38.213  1.00  0.00           C  
ATOM   4052  CD1 LEU A 341     103.457  -0.654  37.030  1.00  0.00           C  
ATOM   4053  CD2 LEU A 341     102.185  -2.089  38.644  1.00  0.00           C  
ATOM   4054  H   LEU A 341     105.752  -2.137  39.892  1.00  0.00           H  
ATOM   4055  HA  LEU A 341     103.919  -3.937  39.490  1.00  0.00           H  
ATOM   4056  HB2 LEU A 341     105.314  -2.431  37.542  1.00  0.00           H  
ATOM   4057  HB3 LEU A 341     104.072  -3.307  37.190  1.00  0.00           H  
ATOM   4058  N   ALA A 342     106.835  -4.894  38.627  1.00  0.00           N  
ATOM   4059  CA  ALA A 342     107.599  -6.095  38.301  1.00  0.00           C  
ATOM   4060  C   ALA A 342     107.463  -7.177  39.367  1.00  0.00           C  
ATOM   4061  O   ALA A 342     107.616  -8.362  39.053  1.00  0.00           O  
ATOM   4062  CB  ALA A 342     109.075  -5.745  38.099  1.00  0.00           C  
ATOM   4063  H   ALA A 342     107.309  -4.193  38.781  1.00  0.00           H  
ATOM   4064  HA  ALA A 342     107.231  -6.452  37.478  1.00  0.00           H  
ATOM   4065  HB1 ALA A 342     109.572  -6.550  37.884  1.00  0.00           H  
ATOM   4066  HB2 ALA A 342     109.160  -5.109  37.372  1.00  0.00           H  
ATOM   4067  HB3 ALA A 342     109.430  -5.355  38.913  1.00  0.00           H  
ATOM   4068  N   ILE A 343     107.183  -6.796  40.612  1.00  0.00           N  
ATOM   4069  CA  ILE A 343     107.033  -7.773  41.684  1.00  0.00           C  
ATOM   4070  C   ILE A 343     105.644  -8.391  41.655  1.00  0.00           C  
ATOM   4071  O   ILE A 343     105.490  -9.614  41.755  1.00  0.00           O  
ATOM   4072  CB  ILE A 343     107.315  -7.112  43.047  1.00  0.00           C  
ATOM   4073  CG1 ILE A 343     108.809  -6.815  43.210  1.00  0.00           C  
ATOM   4074  CG2 ILE A 343     106.782  -7.971  44.184  1.00  0.00           C  
ATOM   4075  CD1 ILE A 343     109.123  -5.953  44.417  1.00  0.00           C  
ATOM   4076  H   ILE A 343     107.078  -5.977  40.856  1.00  0.00           H  
ATOM   4077  HA  ILE A 343     107.677  -8.485  41.550  1.00  0.00           H  
ATOM   4078  N   LEU A 344     104.616  -7.551  41.520  1.00  0.00           N  
ATOM   4079  CA  LEU A 344     103.243  -8.015  41.675  1.00  0.00           C  
ATOM   4080  C   LEU A 344     102.714  -8.639  40.385  1.00  0.00           C  
ATOM   4081  O   LEU A 344     102.229  -9.773  40.395  1.00  0.00           O  
ATOM   4082  CB  LEU A 344     102.341  -6.868  42.165  1.00  0.00           C  
ATOM   4083  CG  LEU A 344     102.520  -6.331  43.603  1.00  0.00           C  
ATOM   4084  CD1 LEU A 344     103.851  -5.646  43.875  1.00  0.00           C  
ATOM   4085  CD2 LEU A 344     101.367  -5.415  44.003  1.00  0.00           C  
ATOM   4086  H   LEU A 344     104.695  -6.714  41.339  1.00  0.00           H  
ATOM   4087  HA  LEU A 344     103.233  -8.713  42.348  1.00  0.00           H  
ATOM   4088  HB2 LEU A 344     102.461  -6.121  41.557  1.00  0.00           H  
ATOM   4089  HB3 LEU A 344     101.420  -7.161  42.076  1.00  0.00           H  
ATOM   4090  N   GLY A 345     102.821  -7.936  39.261  1.00  0.00           N  
ATOM   4091  CA  GLY A 345     102.354  -8.459  37.998  1.00  0.00           C  
ATOM   4092  C   GLY A 345     100.849  -8.345  37.854  1.00  0.00           C  
ATOM   4093  O   GLY A 345     100.258  -7.289  38.105  1.00  0.00           O  
ATOM   4094  H   GLY A 345     103.165  -7.149  39.217  1.00  0.00           H  
ATOM   4095  HA2 GLY A 345     102.783  -7.980  37.272  1.00  0.00           H  
ATOM   4096  HA3 GLY A 345     102.615  -9.390  37.918  1.00  0.00           H  
ATOM   4097  N   PRO A 346     100.191  -9.438  37.463  1.00  0.00           N  
ATOM   4098  CA  PRO A 346      98.734  -9.381  37.272  1.00  0.00           C  
ATOM   4099  C   PRO A 346      97.947  -9.147  38.550  1.00  0.00           C  
ATOM   4100  O   PRO A 346      96.745  -8.892  38.453  1.00  0.00           O  
ATOM   4101  CB  PRO A 346      98.393 -10.748  36.660  1.00  0.00           C  
ATOM   4102  CG  PRO A 346      99.691 -11.364  36.277  1.00  0.00           C  
ATOM   4103  CD  PRO A 346     100.728 -10.777  37.185  1.00  0.00           C  
ATOM   4104  HA  PRO A 346      98.490  -8.625  36.714  1.00  0.00           H  
ATOM   4105  HB2 PRO A 346      97.919 -11.306  37.297  1.00  0.00           H  
ATOM   4106  HB3 PRO A 346      97.815 -10.648  35.888  1.00  0.00           H  
ATOM   4107  HG2 PRO A 346      99.657 -12.329  36.373  1.00  0.00           H  
ATOM   4108  HG3 PRO A 346      99.901 -11.178  35.348  1.00  0.00           H  
ATOM   4109  HD2 PRO A 346     100.833 -11.298  37.995  1.00  0.00           H  
ATOM   4110  HD3 PRO A 346     101.598 -10.735  36.758  1.00  0.00           H  
ATOM   4111  N   ARG A 347      98.570  -9.228  39.732  1.00  0.00           N  
ATOM   4112  CA  ARG A 347      97.797  -9.011  40.955  1.00  0.00           C  
ATOM   4113  C   ARG A 347      97.589  -7.543  41.278  1.00  0.00           C  
ATOM   4114  O   ARG A 347      97.085  -7.238  42.363  1.00  0.00           O  
ATOM   4115  CB  ARG A 347      98.410  -9.732  42.146  1.00  0.00           C  
ATOM   4116  CG  ARG A 347      99.896  -9.627  42.276  1.00  0.00           C  
ATOM   4117  CD  ARG A 347     100.425 -10.497  43.425  1.00  0.00           C  
ATOM   4118  NE  ARG A 347     100.593 -11.908  43.057  1.00  0.00           N  
ATOM   4119  CZ  ARG A 347      99.630 -12.832  43.078  1.00  0.00           C  
ATOM   4120  H   ARG A 347      99.405  -9.400  39.843  1.00  0.00           H  
ATOM   4121  HA  ARG A 347      96.922  -9.391  40.780  1.00  0.00           H  
ATOM   4122  HB2 ARG A 347      98.006  -9.385  42.956  1.00  0.00           H  
ATOM   4123  HB3 ARG A 347      98.173 -10.672  42.090  1.00  0.00           H  
ATOM   4124  HG2 ARG A 347     100.315  -9.897  41.444  1.00  0.00           H  
ATOM   4125  HG3 ARG A 347     100.144  -8.701  42.431  1.00  0.00           H  
ATOM   4126  HD2 ARG A 347     101.278 -10.144  43.723  1.00  0.00           H  
ATOM   4127  HD3 ARG A 347      99.815 -10.437  44.176  1.00  0.00           H  
ATOM   4128  HE  ARG A 347     101.377 -12.160  42.807  1.00  0.00           H  
ATOM   4129  N   VAL A 348      97.919  -6.627  40.364  1.00  0.00           N  
ATOM   4130  CA  VAL A 348      97.475  -5.255  40.548  1.00  0.00           C  
ATOM   4131  C   VAL A 348      95.974  -5.152  40.335  1.00  0.00           C  
ATOM   4132  O   VAL A 348      95.347  -4.176  40.767  1.00  0.00           O  
ATOM   4133  CB  VAL A 348      98.239  -4.298  39.615  1.00  0.00           C  
ATOM   4134  CG1 VAL A 348      99.735  -4.338  39.918  1.00  0.00           C  
ATOM   4135  CG2 VAL A 348      97.970  -4.649  38.166  1.00  0.00           C  
ATOM   4136  H   VAL A 348      98.383  -6.777  39.655  1.00  0.00           H  
ATOM   4137  HA  VAL A 348      97.671  -4.990  41.460  1.00  0.00           H  
ATOM   4138  N   ASP A 349      95.379  -6.149  39.690  1.00  0.00           N  
ATOM   4139  CA  ASP A 349      93.940  -6.217  39.476  1.00  0.00           C  
ATOM   4140  C   ASP A 349      93.287  -7.246  40.391  1.00  0.00           C  
ATOM   4141  O   ASP A 349      92.341  -7.924  39.997  1.00  0.00           O  
ATOM   4142  CB  ASP A 349      93.632  -6.540  38.017  1.00  0.00           C  
ATOM   4143  CG  ASP A 349      94.057  -5.435  37.082  1.00  0.00           C  
ATOM   4144  OD1 ASP A 349      93.825  -4.257  37.415  1.00  0.00           O  
ATOM   4145  OD2 ASP A 349      94.623  -5.740  36.013  1.00  0.00           O  
ATOM   4146  H   ASP A 349      95.808  -6.817  39.359  1.00  0.00           H  
ATOM   4147  HA  ASP A 349      93.569  -5.347  39.692  1.00  0.00           H  
ATOM   4148  HB2 ASP A 349      94.083  -7.362  37.768  1.00  0.00           H  
ATOM   4149  HB3 ASP A 349      92.681  -6.696  37.916  1.00  0.00           H  
ATOM   4150  N   ALA A 350      93.758  -7.356  41.634  1.00  0.00           N  
ATOM   4151  CA  ALA A 350      93.371  -8.484  42.476  1.00  0.00           C  
ATOM   4152  C   ALA A 350      92.236  -8.193  43.452  1.00  0.00           C  
ATOM   4153  O   ALA A 350      91.570  -9.141  43.884  1.00  0.00           O  
ATOM   4154  CB  ALA A 350      94.581  -9.003  43.262  1.00  0.00           C  
ATOM   4155  H   ALA A 350      94.295  -6.795  42.004  1.00  0.00           H  
ATOM   4156  HA  ALA A 350      93.038  -9.153  41.858  1.00  0.00           H  
ATOM   4157  HB1 ALA A 350      94.309  -9.752  43.816  1.00  0.00           H  
ATOM   4158  HB2 ALA A 350      95.268  -9.293  42.643  1.00  0.00           H  
ATOM   4159  HB3 ALA A 350      94.930  -8.295  43.824  1.00  0.00           H  
ATOM   4160  N   LEU A 351      91.986  -6.933  43.808  1.00  0.00           N  
ATOM   4161  CA  LEU A 351      91.023  -6.607  44.856  1.00  0.00           C  
ATOM   4162  C   LEU A 351      89.951  -5.629  44.371  1.00  0.00           C  
ATOM   4163  O   LEU A 351      90.134  -4.917  43.380  1.00  0.00           O  
ATOM   4164  CB  LEU A 351      91.743  -6.047  46.093  1.00  0.00           C  
ATOM   4165  CG  LEU A 351      92.739  -6.914  46.891  1.00  0.00           C  
ATOM   4166  CD1 LEU A 351      94.082  -7.127  46.198  1.00  0.00           C  
ATOM   4167  CD2 LEU A 351      92.942  -6.401  48.326  1.00  0.00           C  
ATOM   4168  H   LEU A 351      92.366  -6.248  43.451  1.00  0.00           H  
ATOM   4169  HA  LEU A 351      90.572  -7.431  45.099  1.00  0.00           H  
ATOM   4170  HB2 LEU A 351      92.222  -5.253  45.809  1.00  0.00           H  
ATOM   4171  HB3 LEU A 351      91.056  -5.758  46.714  1.00  0.00           H  
ATOM   4172  N   GLY A 352      88.825  -5.591  45.090  1.00  0.00           N  
ATOM   4173  CA  GLY A 352      87.735  -4.676  44.764  1.00  0.00           C  
ATOM   4174  C   GLY A 352      87.047  -4.122  45.999  1.00  0.00           C  
ATOM   4175  O   GLY A 352      85.821  -3.983  46.043  1.00  0.00           O  
ATOM   4176  H   GLY A 352      88.675  -6.091  45.774  1.00  0.00           H  
ATOM   4177  HA2 GLY A 352      88.082  -3.941  44.234  1.00  0.00           H  
ATOM   4178  HA3 GLY A 352      87.083  -5.138  44.214  1.00  0.00           H  
ATOM   4179  N   PRO A 353      85.739  19.175  11.217  1.00  0.00           N1+
ATOM   4180  CA  PRO A 353      86.065  20.088  10.120  1.00  0.00           C  
ATOM   4181  C   PRO A 353      86.267  21.523  10.600  1.00  0.00           C  
ATOM   4182  O   PRO A 353      86.522  21.748  11.783  1.00  0.00           O  
ATOM   4183  CB  PRO A 353      84.835  19.988   9.208  1.00  0.00           C  
ATOM   4184  CG  PRO A 353      83.706  19.489  10.100  1.00  0.00           C  
ATOM   4185  CD  PRO A 353      84.286  19.101  11.443  1.00  0.00           C  
ATOM   4186  H2  PRO A 353      86.129  19.438  11.937  1.00  0.00           H  
ATOM   4187  H3  PRO A 353      86.043  18.390  11.039  1.00  0.00           H  
ATOM   4188  HA  PRO A 353      86.897  19.853   9.681  1.00  0.00           H  
ATOM   4189  HB2 PRO A 353      84.617  20.850   8.819  1.00  0.00           H  
ATOM   4190  HB3 PRO A 353      84.994  19.377   8.472  1.00  0.00           H  
ATOM   4191  HG2 PRO A 353      83.034  20.179  10.211  1.00  0.00           H  
ATOM   4192  HG3 PRO A 353      83.266  18.727   9.692  1.00  0.00           H  
ATOM   4193  HD2 PRO A 353      84.002  19.707  12.145  1.00  0.00           H  
ATOM   4194  HD3 PRO A 353      84.010  18.210  11.709  1.00  0.00           H  
ATOM   4195  N   ILE A 354      86.150  22.482   9.677  1.00  0.00           N  
ATOM   4196  CA  ILE A 354      86.169  23.893  10.046  1.00  0.00           C  
ATOM   4197  C   ILE A 354      84.951  24.252  10.891  1.00  0.00           C  
ATOM   4198  O   ILE A 354      84.938  25.298  11.554  1.00  0.00           O  
ATOM   4199  CB  ILE A 354      86.256  24.762   8.772  1.00  0.00           C  
ATOM   4200  CG1 ILE A 354      87.412  24.294   7.882  1.00  0.00           C  
ATOM   4201  CG2 ILE A 354      86.448  26.234   9.109  1.00  0.00           C  
ATOM   4202  CD1 ILE A 354      86.980  23.483   6.672  1.00  0.00           C  
ATOM   4203  H   ILE A 354      86.060  22.333   8.835  1.00  0.00           H  
ATOM   4204  HA  ILE A 354      86.953  24.068  10.589  1.00  0.00           H  
ATOM   4205  N   ALA A 355      83.934  23.387  10.912  1.00  0.00           N  
ATOM   4206  CA  ALA A 355      82.708  23.664  11.651  1.00  0.00           C  
ATOM   4207  C   ALA A 355      82.926  23.723  13.158  1.00  0.00           C  
ATOM   4208  O   ALA A 355      82.062  24.242  13.874  1.00  0.00           O  
ATOM   4209  CB  ALA A 355      81.652  22.607  11.323  1.00  0.00           C  
ATOM   4210  H   ALA A 355      83.938  22.631  10.502  1.00  0.00           H  
ATOM   4211  HA  ALA A 355      82.402  24.542  11.372  1.00  0.00           H  
ATOM   4212  HB1 ALA A 355      80.796  22.881  11.689  1.00  0.00           H  
ATOM   4213  HB2 ALA A 355      81.577  22.513  10.361  1.00  0.00           H  
ATOM   4214  HB3 ALA A 355      81.912  21.757  11.712  1.00  0.00           H  
ATOM   4215  N   PHE A 356      84.044  23.204  13.659  1.00  0.00           N  
ATOM   4216  CA  PHE A 356      84.320  23.226  15.089  1.00  0.00           C  
ATOM   4217  C   PHE A 356      85.623  23.916  15.459  1.00  0.00           C  
ATOM   4218  O   PHE A 356      85.747  24.388  16.589  1.00  0.00           O  
ATOM   4219  CB  PHE A 356      84.325  21.800  15.658  1.00  0.00           C  
ATOM   4220  CG  PHE A 356      82.968  21.320  16.096  1.00  0.00           C  
ATOM   4221  CD1 PHE A 356      81.947  22.228  16.348  1.00  0.00           C  
ATOM   4222  CD2 PHE A 356      82.713  19.968  16.257  1.00  0.00           C  
ATOM   4223  CE1 PHE A 356      80.695  21.797  16.751  1.00  0.00           C  
ATOM   4224  CE2 PHE A 356      81.466  19.530  16.661  1.00  0.00           C  
ATOM   4225  CZ  PHE A 356      80.454  20.446  16.909  1.00  0.00           C  
ATOM   4226  H   PHE A 356      84.658  22.833  13.184  1.00  0.00           H  
ATOM   4227  HA  PHE A 356      83.603  23.749  15.482  1.00  0.00           H  
ATOM   4228  HB2 PHE A 356      84.673  21.193  14.987  1.00  0.00           H  
ATOM   4229  HB3 PHE A 356      84.932  21.763  16.415  1.00  0.00           H  
ATOM   4230  N   ALA A 357      86.594  23.990  14.545  1.00  0.00           N  
ATOM   4231  CA  ALA A 357      87.805  24.753  14.828  1.00  0.00           C  
ATOM   4232  C   ALA A 357      87.532  26.252  14.785  1.00  0.00           C  
ATOM   4233  O   ALA A 357      88.074  27.013  15.597  1.00  0.00           O  
ATOM   4234  CB  ALA A 357      88.908  24.377  13.840  1.00  0.00           C  
ATOM   4235  H   ALA A 357      86.571  23.613  13.773  1.00  0.00           H  
ATOM   4236  HA  ALA A 357      88.102  24.532  15.725  1.00  0.00           H  
ATOM   4237  HB1 ALA A 357      89.708  24.889  14.036  1.00  0.00           H  
ATOM   4238  HB2 ALA A 357      89.104  23.430  13.917  1.00  0.00           H  
ATOM   4239  HB3 ALA A 357      88.614  24.572  12.936  1.00  0.00           H  
ATOM   4240  N   ALA A 358      86.683  26.694  13.849  1.00  0.00           N  
ATOM   4241  CA  ALA A 358      86.367  28.117  13.736  1.00  0.00           C  
ATOM   4242  C   ALA A 358      85.599  28.637  14.944  1.00  0.00           C  
ATOM   4243  O   ALA A 358      86.123  29.513  15.654  1.00  0.00           O  
ATOM   4244  CB  ALA A 358      85.624  28.378  12.422  1.00  0.00           C  
ATOM   4245  H   ALA A 358      86.286  26.190  13.277  1.00  0.00           H  
ATOM   4246  HA  ALA A 358      87.200  28.614  13.722  1.00  0.00           H  
ATOM   4247  HB1 ALA A 358      85.940  29.207  12.029  1.00  0.00           H  
ATOM   4248  HB2 ALA A 358      85.788  27.647  11.807  1.00  0.00           H  
ATOM   4249  HB3 ALA A 358      84.672  28.446  12.596  1.00  0.00           H  
ATOM   4250  N   PRO A 359      84.383  28.130  15.273  1.00  0.00           N  
ATOM   4251  CA  PRO A 359      83.615  28.750  16.364  1.00  0.00           C  
ATOM   4252  C   PRO A 359      84.240  28.530  17.734  1.00  0.00           C  
ATOM   4253  O   PRO A 359      83.617  28.808  18.765  1.00  0.00           O  
ATOM   4254  CB  PRO A 359      82.245  28.073  16.252  1.00  0.00           C  
ATOM   4255  CG  PRO A 359      82.565  26.724  15.747  1.00  0.00           C  
ATOM   4256  CD  PRO A 359      83.717  26.904  14.786  1.00  0.00           C  
ATOM   4257  HA  PRO A 359      83.579  29.716  16.281  1.00  0.00           H  
ATOM   4258  HB2 PRO A 359      81.796  28.035  17.111  1.00  0.00           H  
ATOM   4259  HB3 PRO A 359      81.659  28.551  15.645  1.00  0.00           H  
ATOM   4260  HG2 PRO A 359      82.808  26.129  16.473  1.00  0.00           H  
ATOM   4261  HG3 PRO A 359      81.799  26.328  15.302  1.00  0.00           H  
ATOM   4262  HD2 PRO A 359      84.317  26.142  14.801  1.00  0.00           H  
ATOM   4263  HD3 PRO A 359      83.408  27.004  13.873  1.00  0.00           H  
ATOM   4264  N   ILE A 360      85.477  28.032  17.756  1.00  0.00           N  
ATOM   4265  CA  ILE A 360      86.237  27.870  18.985  1.00  0.00           C  
ATOM   4266  C   ILE A 360      87.453  28.787  19.021  1.00  0.00           C  
ATOM   4267  O   ILE A 360      87.754  29.384  20.062  1.00  0.00           O  
ATOM   4268  CB  ILE A 360      86.654  26.395  19.181  1.00  0.00           C  
ATOM   4269  CG1 ILE A 360      85.415  25.546  19.478  1.00  0.00           C  
ATOM   4270  CG2 ILE A 360      87.662  26.265  20.285  1.00  0.00           C  
ATOM   4271  CD1 ILE A 360      85.723  24.106  19.832  1.00  0.00           C  
ATOM   4272  H   ILE A 360      85.898  27.779  17.050  1.00  0.00           H  
ATOM   4273  HA  ILE A 360      85.660  28.126  19.721  1.00  0.00           H  
ATOM   4274  N   LEU A 361      88.152  28.932  17.890  1.00  0.00           N  
ATOM   4275  CA  LEU A 361      89.204  29.939  17.798  1.00  0.00           C  
ATOM   4276  C   LEU A 361      88.630  31.344  17.919  1.00  0.00           C  
ATOM   4277  O   LEU A 361      89.311  32.253  18.409  1.00  0.00           O  
ATOM   4278  CB  LEU A 361      89.977  29.775  16.484  1.00  0.00           C  
ATOM   4279  CG  LEU A 361      91.204  30.663  16.253  1.00  0.00           C  
ATOM   4280  CD1 LEU A 361      92.393  29.817  15.803  1.00  0.00           C  
ATOM   4281  CD2 LEU A 361      90.900  31.745  15.228  1.00  0.00           C  
ATOM   4282  H   LEU A 361      88.032  28.465  17.179  1.00  0.00           H  
ATOM   4283  HA  LEU A 361      89.819  29.808  18.536  1.00  0.00           H  
ATOM   4284  HB2 LEU A 361      90.264  28.850  16.422  1.00  0.00           H  
ATOM   4285  HB3 LEU A 361      89.358  29.928  15.753  1.00  0.00           H  
ATOM   4286  N   VAL A 362      87.381  31.542  17.489  1.00  0.00           N  
ATOM   4287  CA  VAL A 362      86.730  32.842  17.666  1.00  0.00           C  
ATOM   4288  C   VAL A 362      86.644  33.204  19.140  1.00  0.00           C  
ATOM   4289  O   VAL A 362      86.872  34.358  19.526  1.00  0.00           O  
ATOM   4290  CB  VAL A 362      85.335  32.871  16.995  1.00  0.00           C  
ATOM   4291  CG1 VAL A 362      85.408  32.518  15.515  1.00  0.00           C  
ATOM   4292  CG2 VAL A 362      84.335  31.964  17.710  1.00  0.00           C  
ATOM   4293  H   VAL A 362      86.900  30.946  17.098  1.00  0.00           H  
ATOM   4294  HA  VAL A 362      87.275  33.513  17.226  1.00  0.00           H  
ATOM   4295  N   VAL A 363      86.290  32.235  19.984  1.00  0.00           N  
ATOM   4296  CA  VAL A 363      86.047  32.524  21.396  1.00  0.00           C  
ATOM   4297  C   VAL A 363      87.300  32.457  22.251  1.00  0.00           C  
ATOM   4298  O   VAL A 363      87.205  32.572  23.481  1.00  0.00           O  
ATOM   4299  CB  VAL A 363      84.980  31.590  22.011  1.00  0.00           C  
ATOM   4300  CG1 VAL A 363      83.713  31.638  21.201  1.00  0.00           C  
ATOM   4301  CG2 VAL A 363      85.479  30.154  22.182  1.00  0.00           C  
ATOM   4302  H   VAL A 363      86.185  31.411  19.760  1.00  0.00           H  
ATOM   4303  HA  VAL A 363      85.723  33.438  21.403  1.00  0.00           H  
ATOM   4304  N   MET A 364      88.467  32.243  21.655  1.00  0.00           N  
ATOM   4305  CA  MET A 364      89.686  32.211  22.447  1.00  0.00           C  
ATOM   4306  C   MET A 364      90.627  33.375  22.138  1.00  0.00           C  
ATOM   4307  O   MET A 364      91.409  33.781  23.008  1.00  0.00           O  
ATOM   4308  CB  MET A 364      90.392  30.872  22.247  1.00  0.00           C  
ATOM   4309  CG  MET A 364      89.549  29.664  22.575  1.00  0.00           C  
ATOM   4310  SD  MET A 364      90.486  28.249  23.178  1.00  0.00           S  
ATOM   4311  CE  MET A 364      91.587  29.049  24.325  1.00  0.00           C  
ATOM   4312  H   MET A 364      88.573  32.116  20.811  1.00  0.00           H  
ATOM   4313  HA  MET A 364      89.432  32.311  23.378  1.00  0.00           H  
ATOM   4314  HB2 MET A 364      90.684  30.808  21.324  1.00  0.00           H  
ATOM   4315  HB3 MET A 364      91.191  30.855  22.798  1.00  0.00           H  
ATOM   4316  HG2 MET A 364      88.893  29.913  23.244  1.00  0.00           H  
ATOM   4317  HG3 MET A 364      89.059  29.400  21.781  1.00  0.00           H  
ATOM   4318  HE1 MET A 364      92.165  28.387  24.735  1.00  0.00           H  
ATOM   4319  HE2 MET A 364      92.127  29.702  23.853  1.00  0.00           H  
ATOM   4320  HE3 MET A 364      91.069  29.496  25.013  1.00  0.00           H  
ATOM   4321  N   VAL A 365      90.538  33.943  20.934  1.00  0.00           N  
ATOM   4322  CA  VAL A 365      90.949  35.324  20.728  1.00  0.00           C  
ATOM   4323  C   VAL A 365      89.884  36.286  21.267  1.00  0.00           C  
ATOM   4324  O   VAL A 365      90.180  37.467  21.474  1.00  0.00           O  
ATOM   4325  CB  VAL A 365      91.265  35.588  19.241  1.00  0.00           C  
ATOM   4326  CG1 VAL A 365      92.176  36.810  19.075  1.00  0.00           C  
ATOM   4327  CG2 VAL A 365      91.920  34.353  18.622  1.00  0.00           C  
ATOM   4328  H   VAL A 365      90.243  33.546  20.230  1.00  0.00           H  
ATOM   4329  HA  VAL A 365      91.766  35.481  21.226  1.00  0.00           H  
ATOM   4330  N   LEU A 366      88.646  35.806  21.514  1.00  0.00           N  
ATOM   4331  CA  LEU A 366      87.646  36.554  22.298  1.00  0.00           C  
ATOM   4332  C   LEU A 366      88.221  36.986  23.636  1.00  0.00           C  
ATOM   4333  O   LEU A 366      88.056  38.142  24.035  1.00  0.00           O  
ATOM   4334  CB  LEU A 366      86.367  35.715  22.507  1.00  0.00           C  
ATOM   4335  CG  LEU A 366      85.026  36.064  23.199  1.00  0.00           C  
ATOM   4336  CD1 LEU A 366      83.835  35.164  22.676  1.00  0.00           C  
ATOM   4337  CD2 LEU A 366      85.173  36.111  24.732  1.00  0.00           C  
ATOM   4338  H   LEU A 366      88.370  35.042  21.232  1.00  0.00           H  
ATOM   4339  HA  LEU A 366      87.408  37.348  21.795  1.00  0.00           H  
ATOM   4340  HB2 LEU A 366      86.111  35.443  21.611  1.00  0.00           H  
ATOM   4341  HB3 LEU A 366      86.675  34.920  22.969  1.00  0.00           H  
ATOM   4342  N   LEU A 367      88.920  36.076  24.334  1.00  0.00           N  
ATOM   4343  CA  LEU A 367      89.296  36.261  25.733  1.00  0.00           C  
ATOM   4344  C   LEU A 367      90.704  36.812  25.934  1.00  0.00           C  
ATOM   4345  O   LEU A 367      91.035  37.208  27.056  1.00  0.00           O  
ATOM   4346  CB  LEU A 367      89.164  34.930  26.482  1.00  0.00           C  
ATOM   4347  CG  LEU A 367      87.813  34.227  26.724  1.00  0.00           C  
ATOM   4348  CD1 LEU A 367      87.953  32.735  26.827  1.00  0.00           C  
ATOM   4349  CD2 LEU A 367      87.158  34.797  27.977  1.00  0.00           C  
ATOM   4350  H   LEU A 367      89.187  35.330  23.999  1.00  0.00           H  
ATOM   4351  HA  LEU A 367      88.687  36.928  26.087  1.00  0.00           H  
ATOM   4352  HB2 LEU A 367      89.724  34.294  26.011  1.00  0.00           H  
ATOM   4353  HB3 LEU A 367      89.562  35.067  27.356  1.00  0.00           H  
ATOM   4354  N   ILE A 368      91.525  36.883  24.884  1.00  0.00           N  
ATOM   4355  CA  ILE A 368      92.938  37.184  25.098  1.00  0.00           C  
ATOM   4356  C   ILE A 368      93.133  38.628  25.546  1.00  0.00           C  
ATOM   4357  O   ILE A 368      94.063  38.933  26.303  1.00  0.00           O  
ATOM   4358  CB  ILE A 368      93.745  36.873  23.824  1.00  0.00           C  
ATOM   4359  CG1 ILE A 368      95.186  37.377  23.962  1.00  0.00           C  
ATOM   4360  CG2 ILE A 368      93.094  37.509  22.611  1.00  0.00           C  
ATOM   4361  CD1 ILE A 368      96.132  36.861  22.906  1.00  0.00           C  
ATOM   4362  H   ILE A 368      91.293  36.764  24.065  1.00  0.00           H  
ATOM   4363  HA  ILE A 368      93.269  36.618  25.813  1.00  0.00           H  
ATOM   4364  N   ILE A 369      92.237  39.475  25.094  1.00  0.00           N  
ATOM   4365  CA  ILE A 369      92.431  40.880  25.309  1.00  0.00           C  
ATOM   4366  C   ILE A 369      91.888  41.627  26.501  1.00  0.00           C  
ATOM   4367  O   ILE A 369      92.102  42.829  26.561  1.00  0.00           O  
ATOM   4368  CB  ILE A 369      92.055  41.645  24.056  1.00  0.00           C  
ATOM   4369  CG1 ILE A 369      92.886  42.929  23.978  1.00  0.00           C  
ATOM   4370  CG2 ILE A 369      90.554  41.854  24.037  1.00  0.00           C  
ATOM   4371  CD1 ILE A 369      94.153  42.893  24.801  1.00  0.00           C  
ATOM   4372  H   ILE A 369      91.521  39.260  24.668  1.00  0.00           H  
ATOM   4373  HA  ILE A 369      93.372  40.854  25.545  1.00  0.00           H  
ATOM   4374  N   PRO A 370      91.124  40.965  27.377  1.00  0.00           N  
ATOM   4375  CA  PRO A 370      90.676  41.614  28.598  1.00  0.00           C  
ATOM   4376  C   PRO A 370      91.959  42.056  29.246  1.00  0.00           C  
ATOM   4377  O   PRO A 370      92.011  42.921  30.096  1.00  0.00           O  
ATOM   4378  CB  PRO A 370      89.984  40.499  29.322  1.00  0.00           C  
ATOM   4379  CG  PRO A 370      89.307  39.798  28.212  1.00  0.00           C  
ATOM   4380  CD  PRO A 370      90.297  39.795  27.079  1.00  0.00           C  
ATOM   4381  HA  PRO A 370      90.081  42.377  28.535  1.00  0.00           H  
ATOM   4382  HB2 PRO A 370      90.610  39.924  29.790  1.00  0.00           H  
ATOM   4383  HB3 PRO A 370      89.355  40.829  29.983  1.00  0.00           H  
ATOM   4384  HG2 PRO A 370      89.064  38.894  28.466  1.00  0.00           H  
ATOM   4385  HG3 PRO A 370      88.489  40.253  27.960  1.00  0.00           H  
ATOM   4386  HD2 PRO A 370      90.821  38.979  27.059  1.00  0.00           H  
ATOM   4387  HD3 PRO A 370      89.860  39.872  26.217  1.00  0.00           H  
ATOM   4388  N   LEU A 371      93.037  41.467  28.769  1.00  0.00           N  
ATOM   4389  CA  LEU A 371      94.325  42.025  29.167  1.00  0.00           C  
ATOM   4390  C   LEU A 371      94.498  43.415  28.572  1.00  0.00           C  
ATOM   4391  O   LEU A 371      93.929  43.749  27.530  1.00  0.00           O  
ATOM   4392  CB  LEU A 371      95.495  41.150  28.711  1.00  0.00           C  
ATOM   4393  CG  LEU A 371      95.393  39.638  28.876  1.00  0.00           C  
ATOM   4394  CD1 LEU A 371      96.738  38.946  28.744  1.00  0.00           C  
ATOM   4395  CD2 LEU A 371      94.770  39.350  30.213  1.00  0.00           C  
ATOM   4396  H   LEU A 371      93.056  40.785  28.246  1.00  0.00           H  
ATOM   4397  HA  LEU A 371      94.330  42.066  30.136  1.00  0.00           H  
ATOM   4398  HB2 LEU A 371      95.649  41.332  27.771  1.00  0.00           H  
ATOM   4399  HB3 LEU A 371      96.286  41.444  29.190  1.00  0.00           H  
ATOM   4400  N   GLY A 372      95.341  44.210  29.221  1.00  0.00           N  
ATOM   4401  CA  GLY A 372      95.376  45.634  29.026  1.00  0.00           C  
ATOM   4402  C   GLY A 372      94.672  46.381  30.137  1.00  0.00           C  
ATOM   4403  O   GLY A 372      94.988  47.548  30.397  1.00  0.00           O  
ATOM   4404  H   GLY A 372      95.915  43.924  29.794  1.00  0.00           H  
ATOM   4405  HA2 GLY A 372      96.299  45.929  28.974  1.00  0.00           H  
ATOM   4406  HA3 GLY A 372      94.959  45.854  28.177  1.00  0.00           H  
ATOM   4407  N   GLN A 373      93.710  45.724  30.783  1.00  0.00           N  
ATOM   4408  CA  GLN A 373      93.256  46.102  32.112  1.00  0.00           C  
ATOM   4409  C   GLN A 373      94.230  45.651  33.189  1.00  0.00           C  
ATOM   4410  O   GLN A 373      94.069  46.031  34.354  1.00  0.00           O  
ATOM   4411  CB  GLN A 373      91.874  45.497  32.387  1.00  0.00           C  
ATOM   4412  CG  GLN A 373      90.707  46.250  31.759  1.00  0.00           C  
ATOM   4413  CD  GLN A 373      90.661  46.130  30.244  1.00  0.00           C  
ATOM   4414  OE1 GLN A 373      91.483  45.447  29.634  1.00  0.00           O  
ATOM   4415  NE2 GLN A 373      89.691  46.793  29.630  1.00  0.00           N  
ATOM   4416  H   GLN A 373      93.300  45.043  30.456  1.00  0.00           H  
ATOM   4417  HA  GLN A 373      93.202  47.070  32.139  1.00  0.00           H  
ATOM   4418  HB2 GLN A 373      91.865  44.583  32.062  1.00  0.00           H  
ATOM   4419  HB3 GLN A 373      91.738  45.457  33.347  1.00  0.00           H  
ATOM   4420  HG2 GLN A 373      89.876  45.914  32.129  1.00  0.00           H  
ATOM   4421  HG3 GLN A 373      90.767  47.187  32.002  1.00  0.00           H  
ATOM   4422  N   LEU A 374      95.231  44.859  32.814  1.00  0.00           N  
ATOM   4423  CA  LEU A 374      96.166  44.283  33.766  1.00  0.00           C  
ATOM   4424  C   LEU A 374      96.998  45.370  34.433  1.00  0.00           C  
ATOM   4425  O   LEU A 374      97.664  46.161  33.756  1.00  0.00           O  
ATOM   4426  CB  LEU A 374      97.068  43.286  33.045  1.00  0.00           C  
ATOM   4427  CG  LEU A 374      98.100  42.537  33.879  1.00  0.00           C  
ATOM   4428  CD1 LEU A 374      97.894  41.039  33.736  1.00  0.00           C  
ATOM   4429  CD2 LEU A 374      99.496  42.956  33.438  1.00  0.00           C  
ATOM   4430  H   LEU A 374      95.384  44.641  31.996  1.00  0.00           H  
ATOM   4431  HA  LEU A 374      95.669  43.824  34.460  1.00  0.00           H  
ATOM   4432  HB2 LEU A 374      96.502  42.630  32.611  1.00  0.00           H  
ATOM   4433  HB3 LEU A 374      97.540  43.763  32.344  1.00  0.00           H  
ATOM   4434  N   SER A 375      96.949  45.412  35.763  1.00  0.00           N  
ATOM   4435  CA  SER A 375      97.785  46.298  36.555  1.00  0.00           C  
ATOM   4436  C   SER A 375      98.475  45.479  37.636  1.00  0.00           C  
ATOM   4437  O   SER A 375      98.024  44.391  38.004  1.00  0.00           O  
ATOM   4438  CB  SER A 375      96.978  47.451  37.180  1.00  0.00           C  
ATOM   4439  OG  SER A 375      95.848  46.981  37.894  1.00  0.00           O  
ATOM   4440  H   SER A 375      96.423  44.919  36.232  1.00  0.00           H  
ATOM   4441  HA  SER A 375      98.444  46.707  35.972  1.00  0.00           H  
ATOM   4442  HB2 SER A 375      97.549  47.958  37.778  1.00  0.00           H  
ATOM   4443  HB3 SER A 375      96.688  48.058  36.481  1.00  0.00           H  
ATOM   4444  HG  SER A 375      95.433  47.634  38.222  1.00  0.00           H  
ATOM   4445  N   LEU A 376      99.582  46.015  38.139  1.00  0.00           N  
ATOM   4446  CA  LEU A 376     100.430  45.311  39.085  1.00  0.00           C  
ATOM   4447  C   LEU A 376     100.656  46.171  40.321  1.00  0.00           C  
ATOM   4448  O   LEU A 376     100.621  47.402  40.254  1.00  0.00           O  
ATOM   4449  CB  LEU A 376     101.764  44.948  38.442  1.00  0.00           C  
ATOM   4450  CG  LEU A 376     101.623  44.127  37.162  1.00  0.00           C  
ATOM   4451  CD1 LEU A 376     102.791  44.376  36.211  1.00  0.00           C  
ATOM   4452  CD2 LEU A 376     101.508  42.655  37.525  1.00  0.00           C  
ATOM   4453  H   LEU A 376      99.862  46.802  37.938  1.00  0.00           H  
ATOM   4454  HA  LEU A 376      99.986  44.490  39.350  1.00  0.00           H  
ATOM   4455  HB2 LEU A 376     102.250  45.763  38.243  1.00  0.00           H  
ATOM   4456  HB3 LEU A 376     102.297  44.448  39.081  1.00  0.00           H  
ATOM   4457  N   GLY A 377     100.895  45.511  41.453  1.00  0.00           N  
ATOM   4458  CA  GLY A 377     101.031  46.220  42.708  1.00  0.00           C  
ATOM   4459  C   GLY A 377     101.859  45.450  43.714  1.00  0.00           C  
ATOM   4460  O   GLY A 377     102.348  44.350  43.445  1.00  0.00           O  
ATOM   4461  H   GLY A 377     100.981  44.657  41.510  1.00  0.00           H  
ATOM   4462  HA2 GLY A 377     101.442  47.084  42.547  1.00  0.00           H  
ATOM   4463  HA3 GLY A 377     100.151  46.390  43.078  1.00  0.00           H  
ATOM   4464  N   GLY A 378     102.023  46.059  44.891  1.00  0.00           N  
ATOM   4465  CA  GLY A 378     102.734  45.433  45.983  1.00  0.00           C  
ATOM   4466  C   GLY A 378     101.793  44.756  46.960  1.00  0.00           C  
ATOM   4467  O   GLY A 378     100.579  44.684  46.766  1.00  0.00           O  
ATOM   4468  H   GLY A 378     101.722  46.844  45.070  1.00  0.00           H  
ATOM   4469  HA2 GLY A 378     103.357  44.779  45.630  1.00  0.00           H  
ATOM   4470  HA3 GLY A 378     103.259  46.101  46.451  1.00  0.00           H  
ATOM   4471  N   ILE A 379     102.379  44.231  48.025  1.00  0.00           N  
ATOM   4472  CA  ILE A 379     101.594  43.573  49.056  1.00  0.00           C  
ATOM   4473  C   ILE A 379     100.923  44.632  49.903  1.00  0.00           C  
ATOM   4474  O   ILE A 379     101.585  45.533  50.432  1.00  0.00           O  
ATOM   4475  CB  ILE A 379     102.463  42.663  49.925  1.00  0.00           C  
ATOM   4476  CG1 ILE A 379     103.351  41.805  49.041  1.00  0.00           C  
ATOM   4477  CG2 ILE A 379     101.576  41.810  50.813  1.00  0.00           C  
ATOM   4478  CD1 ILE A 379     104.684  41.468  49.668  1.00  0.00           C  
ATOM   4479  H   ILE A 379     103.227  44.246  48.170  1.00  0.00           H  
ATOM   4480  HA  ILE A 379     100.924  43.011  48.634  1.00  0.00           H  
ATOM   4481  N   SER A 380      99.605  44.533  50.013  1.00  0.00           N  
ATOM   4482  CA  SER A 380      98.827  45.292  50.965  1.00  0.00           C  
ATOM   4483  C   SER A 380      98.061  44.309  51.834  1.00  0.00           C  
ATOM   4484  O   SER A 380      98.091  43.096  51.617  1.00  0.00           O  
ATOM   4485  CB  SER A 380      97.869  46.260  50.263  1.00  0.00           C  
ATOM   4486  OG  SER A 380      97.042  45.567  49.340  1.00  0.00           O  
ATOM   4487  H   SER A 380      99.131  44.010  49.521  1.00  0.00           H  
ATOM   4488  HA  SER A 380      99.419  45.832  51.512  1.00  0.00           H  
ATOM   4489  HB2 SER A 380      97.318  46.712  50.922  1.00  0.00           H  
ATOM   4490  HB3 SER A 380      98.375  46.945  49.800  1.00  0.00           H  
ATOM   4491  HG  SER A 380      96.621  46.121  48.870  1.00  0.00           H  
ATOM   4492  N   GLU A 381      97.371  44.851  52.834  1.00  0.00           N  
ATOM   4493  CA  GLU A 381      96.454  44.047  53.626  1.00  0.00           C  
ATOM   4494  C   GLU A 381      95.299  43.501  52.789  1.00  0.00           C  
ATOM   4495  O   GLU A 381      94.606  42.579  53.231  1.00  0.00           O  
ATOM   4496  CB  GLU A 381      95.924  44.870  54.799  1.00  0.00           C  
ATOM   4497  CG  GLU A 381      95.101  46.124  54.424  1.00  0.00           C  
ATOM   4498  CD  GLU A 381      95.917  47.305  53.864  1.00  0.00           C  
ATOM   4499  OE1 GLU A 381      97.046  47.087  53.356  1.00  0.00           O  
ATOM   4500  OE2 GLU A 381      95.415  48.459  53.955  1.00  0.00           O  
ATOM   4501  H   GLU A 381      97.421  45.677  53.067  1.00  0.00           H  
ATOM   4502  HA  GLU A 381      96.945  43.282  53.965  1.00  0.00           H  
ATOM   4503  HB2 GLU A 381      95.372  44.295  55.352  1.00  0.00           H  
ATOM   4504  HB3 GLU A 381      96.678  45.148  55.342  1.00  0.00           H  
ATOM   4505  HG2 GLU A 381      94.435  45.870  53.766  1.00  0.00           H  
ATOM   4506  HG3 GLU A 381      94.623  46.426  55.211  1.00  0.00           H  
ATOM   4507  N   LYS A 382      95.075  44.039  51.586  1.00  0.00           N  
ATOM   4508  CA  LYS A 382      93.995  43.546  50.729  1.00  0.00           C  
ATOM   4509  C   LYS A 382      94.257  42.155  50.164  1.00  0.00           C  
ATOM   4510  O   LYS A 382      93.369  41.605  49.505  1.00  0.00           O  
ATOM   4511  CB  LYS A 382      93.747  44.508  49.568  1.00  0.00           C  
ATOM   4512  CG  LYS A 382      93.001  45.771  49.947  1.00  0.00           C  
ATOM   4513  CD  LYS A 382      93.664  46.991  49.319  1.00  0.00           C  
ATOM   4514  CE  LYS A 382      92.924  48.268  49.655  1.00  0.00           C  
ATOM   4515  NZ  LYS A 382      91.699  48.417  48.826  1.00  0.00           N1+
ATOM   4516  H   LYS A 382      95.534  44.685  51.252  1.00  0.00           H  
ATOM   4517  HA  LYS A 382      93.213  43.490  51.300  1.00  0.00           H  
ATOM   4518  HB2 LYS A 382      94.601  44.755  49.179  1.00  0.00           H  
ATOM   4519  HB3 LYS A 382      93.246  44.044  48.879  1.00  0.00           H  
ATOM   4520  HG2 LYS A 382      92.079  45.709  49.652  1.00  0.00           H  
ATOM   4521  HG3 LYS A 382      92.984  45.866  50.912  1.00  0.00           H  
ATOM   4522  HD2 LYS A 382      94.580  47.057  49.629  1.00  0.00           H  
ATOM   4523  HD3 LYS A 382      93.698  46.881  48.356  1.00  0.00           H  
ATOM   4524  HE2 LYS A 382      92.682  48.266  50.595  1.00  0.00           H  
ATOM   4525  HE3 LYS A 382      93.507  49.029  49.514  1.00  0.00           H  
ATOM   4526  HZ1 LYS A 382      91.284  49.174  49.043  1.00  0.00           H  
ATOM   4527  HZ2 LYS A 382      91.924  48.440  47.966  1.00  0.00           H  
ATOM   4528  HZ3 LYS A 382      91.155  47.728  48.973  1.00  0.00           H  
ATOM   4529  N   TYR A 383      95.445  41.584  50.377  1.00  0.00           N  
ATOM   4530  CA  TYR A 383      95.698  40.213  49.950  1.00  0.00           C  
ATOM   4531  C   TYR A 383      94.908  39.203  50.765  1.00  0.00           C  
ATOM   4532  O   TYR A 383      94.835  38.035  50.371  1.00  0.00           O  
ATOM   4533  CB  TYR A 383      97.186  39.876  50.049  1.00  0.00           C  
ATOM   4534  CG  TYR A 383      98.016  40.342  48.884  1.00  0.00           C  
ATOM   4535  CD1 TYR A 383      97.549  41.330  48.022  1.00  0.00           C  
ATOM   4536  CD2 TYR A 383      99.265  39.790  48.636  1.00  0.00           C  
ATOM   4537  CE1 TYR A 383      98.306  41.764  46.955  1.00  0.00           C  
ATOM   4538  CE2 TYR A 383     100.034  40.216  47.566  1.00  0.00           C  
ATOM   4539  CZ  TYR A 383      99.550  41.204  46.731  1.00  0.00           C  
ATOM   4540  OH  TYR A 383     100.303  41.634  45.668  1.00  0.00           O  
ATOM   4541  H   TYR A 383      96.108  41.972  50.763  1.00  0.00           H  
ATOM   4542  HA  TYR A 383      95.409  40.156  49.026  1.00  0.00           H  
ATOM   4543  HB2 TYR A 383      97.541  40.269  50.861  1.00  0.00           H  
ATOM   4544  HB3 TYR A 383      97.282  38.914  50.133  1.00  0.00           H  
ATOM   4545  N   LEU A 384      94.336  39.620  51.881  1.00  0.00           N  
ATOM   4546  CA  LEU A 384      93.482  38.853  52.767  1.00  0.00           C  
ATOM   4547  C   LEU A 384      92.014  39.124  52.473  1.00  0.00           C  
ATOM   4548  O   LEU A 384      91.662  40.160  51.901  1.00  0.00           O  
ATOM   4549  CB  LEU A 384      93.779  39.214  54.219  1.00  0.00           C  
ATOM   4550  CG  LEU A 384      95.205  38.932  54.648  1.00  0.00           C  
ATOM   4551  CD1 LEU A 384      95.365  39.333  56.101  1.00  0.00           C  
ATOM   4552  CD2 LEU A 384      95.494  37.462  54.442  1.00  0.00           C  
ATOM   4553  H   LEU A 384      94.446  40.426  52.162  1.00  0.00           H  
ATOM   4554  HA  LEU A 384      93.664  37.911  52.620  1.00  0.00           H  
ATOM   4555  HB2 LEU A 384      93.592  40.157  54.352  1.00  0.00           H  
ATOM   4556  HB3 LEU A 384      93.175  38.721  54.795  1.00  0.00           H  
ATOM   4557  N   PRO A 385      91.125  38.205  52.860  1.00  0.00           N  
ATOM   4558  CA  PRO A 385      89.704  38.414  52.603  1.00  0.00           C  
ATOM   4559  C   PRO A 385      89.174  39.582  53.426  1.00  0.00           C  
ATOM   4560  O   PRO A 385      89.722  39.903  54.489  1.00  0.00           O  
ATOM   4561  CB  PRO A 385      89.066  37.081  53.034  1.00  0.00           C  
ATOM   4562  CG  PRO A 385      90.201  36.083  52.958  1.00  0.00           C  
ATOM   4563  CD  PRO A 385      91.397  36.852  53.377  1.00  0.00           C  
ATOM   4564  HA  PRO A 385      89.508  38.638  51.680  1.00  0.00           H  
ATOM   4565  HB2 PRO A 385      88.701  37.136  53.931  1.00  0.00           H  
ATOM   4566  HB3 PRO A 385      88.335  36.832  52.446  1.00  0.00           H  
ATOM   4567  HG2 PRO A 385      90.045  35.325  53.542  1.00  0.00           H  
ATOM   4568  HG3 PRO A 385      90.303  35.732  52.060  1.00  0.00           H  
ATOM   4569  HD2 PRO A 385      91.503  36.851  54.341  1.00  0.00           H  
ATOM   4570  HD3 PRO A 385      92.211  36.481  53.002  1.00  0.00           H  
ATOM   4571  N   PRO A 386      88.117  40.244  52.955  1.00  0.00           N  
ATOM   4572  CA  PRO A 386      87.662  41.467  53.638  1.00  0.00           C  
ATOM   4573  C   PRO A 386      87.166  41.251  55.058  1.00  0.00           C  
ATOM   4574  O   PRO A 386      87.204  42.192  55.864  1.00  0.00           O  
ATOM   4575  CB  PRO A 386      86.546  41.983  52.719  1.00  0.00           C  
ATOM   4576  CG  PRO A 386      86.220  40.858  51.796  1.00  0.00           C  
ATOM   4577  CD  PRO A 386      87.453  40.047  51.657  1.00  0.00           C  
ATOM   4578  HA  PRO A 386      88.394  42.091  53.763  1.00  0.00           H  
ATOM   4579  HB2 PRO A 386      85.767  42.247  53.232  1.00  0.00           H  
ATOM   4580  HB3 PRO A 386      86.836  42.765  52.224  1.00  0.00           H  
ATOM   4581  HG2 PRO A 386      85.494  40.322  52.150  1.00  0.00           H  
ATOM   4582  HG3 PRO A 386      85.931  41.194  50.933  1.00  0.00           H  
ATOM   4583  HD2 PRO A 386      87.253  39.113  51.493  1.00  0.00           H  
ATOM   4584  HD3 PRO A 386      88.005  40.353  50.920  1.00  0.00           H  
ATOM   4585  N   ASP A 387      86.691  40.057  55.397  1.00  0.00           N  
ATOM   4586  CA  ASP A 387      86.219  39.782  56.748  1.00  0.00           C  
ATOM   4587  C   ASP A 387      87.327  39.288  57.669  1.00  0.00           C  
ATOM   4588  O   ASP A 387      87.059  39.017  58.845  1.00  0.00           O  
ATOM   4589  CB  ASP A 387      85.057  38.774  56.713  1.00  0.00           C  
ATOM   4590  CG  ASP A 387      85.413  37.471  56.008  1.00  0.00           C  
ATOM   4591  OD1 ASP A 387      86.316  37.451  55.138  1.00  0.00           O  
ATOM   4592  OD2 ASP A 387      84.755  36.456  56.325  1.00  0.00           O  
ATOM   4593  H   ASP A 387      86.633  39.390  54.856  1.00  0.00           H  
ATOM   4594  HA  ASP A 387      85.905  40.623  57.116  1.00  0.00           H  
ATOM   4595  HB2 ASP A 387      84.779  38.579  57.621  1.00  0.00           H  
ATOM   4596  HB3 ASP A 387      84.298  39.180  56.265  1.00  0.00           H  
ATOM   4597  N   ASN A 388      88.558  39.190  57.167  1.00  0.00           N  
ATOM   4598  CA  ASN A 388      89.677  38.769  57.997  1.00  0.00           C  
ATOM   4599  C   ASN A 388      89.970  39.820  59.058  1.00  0.00           C  
ATOM   4600  O   ASN A 388      90.034  41.017  58.767  1.00  0.00           O  
ATOM   4601  CB  ASN A 388      90.921  38.523  57.144  1.00  0.00           C  
ATOM   4602  CG  ASN A 388      92.169  38.348  57.984  1.00  0.00           C  
ATOM   4603  OD1 ASN A 388      92.732  39.317  58.490  1.00  0.00           O  
ATOM   4604  ND2 ASN A 388      92.604  37.110  58.146  1.00  0.00           N  
ATOM   4605  H   ASN A 388      88.762  39.364  56.350  1.00  0.00           H  
ATOM   4606  HA  ASN A 388      89.435  37.937  58.435  1.00  0.00           H  
ATOM   4607  HB2 ASN A 388      90.786  37.732  56.600  1.00  0.00           H  
ATOM   4608  HB3 ASN A 388      91.045  39.268  56.536  1.00  0.00           H  
ATOM   4609  N   ALA A 389      90.188  39.356  60.293  1.00  0.00           N  
ATOM   4610  CA  ALA A 389      90.212  40.263  61.439  1.00  0.00           C  
ATOM   4611  C   ALA A 389      91.404  41.218  61.397  1.00  0.00           C  
ATOM   4612  O   ALA A 389      91.244  42.421  61.641  1.00  0.00           O  
ATOM   4613  CB  ALA A 389      90.207  39.461  62.742  1.00  0.00           C  
ATOM   4614  H   ALA A 389      90.322  38.529  60.485  1.00  0.00           H  
ATOM   4615  HA  ALA A 389      89.413  40.810  61.397  1.00  0.00           H  
ATOM   4616  HB1 ALA A 389      90.223  40.070  63.497  1.00  0.00           H  
ATOM   4617  HB2 ALA A 389      89.405  38.917  62.783  1.00  0.00           H  
ATOM   4618  HB3 ALA A 389      90.989  38.888  62.772  1.00  0.00           H  
ATOM   4619  N   VAL A 390      92.608  40.721  61.102  1.00  0.00           N  
ATOM   4620  CA  VAL A 390      93.756  41.619  61.186  1.00  0.00           C  
ATOM   4621  C   VAL A 390      93.727  42.638  60.048  1.00  0.00           C  
ATOM   4622  O   VAL A 390      94.059  43.810  60.255  1.00  0.00           O  
ATOM   4623  CB  VAL A 390      95.088  40.838  61.237  1.00  0.00           C  
ATOM   4624  CG1 VAL A 390      95.161  39.777  60.170  1.00  0.00           C  
ATOM   4625  CG2 VAL A 390      96.278  41.791  61.123  1.00  0.00           C  
ATOM   4626  H   VAL A 390      92.776  39.911  60.865  1.00  0.00           H  
ATOM   4627  HA  VAL A 390      93.695  42.111  62.020  1.00  0.00           H  
ATOM   4628  N   ARG A 391      93.291  42.234  58.848  1.00  0.00           N  
ATOM   4629  CA  ARG A 391      93.112  43.224  57.790  1.00  0.00           C  
ATOM   4630  C   ARG A 391      92.168  44.328  58.253  1.00  0.00           C  
ATOM   4631  O   ARG A 391      92.424  45.513  58.023  1.00  0.00           O  
ATOM   4632  CB  ARG A 391      92.602  42.566  56.505  1.00  0.00           C  
ATOM   4633  CG  ARG A 391      91.908  43.528  55.562  1.00  0.00           C  
ATOM   4634  CD  ARG A 391      91.345  42.832  54.325  1.00  0.00           C  
ATOM   4635  NE  ARG A 391      90.979  43.793  53.285  1.00  0.00           N  
ATOM   4636  CZ  ARG A 391      90.419  43.472  52.122  1.00  0.00           C  
ATOM   4637  H   ARG A 391      93.101  41.423  58.635  1.00  0.00           H  
ATOM   4638  HA  ARG A 391      93.973  43.623  57.593  1.00  0.00           H  
ATOM   4639  HB2 ARG A 391      93.349  42.155  56.043  1.00  0.00           H  
ATOM   4640  HB3 ARG A 391      91.987  41.853  56.738  1.00  0.00           H  
ATOM   4641  HG2 ARG A 391      91.188  43.975  56.034  1.00  0.00           H  
ATOM   4642  HG3 ARG A 391      92.536  44.215  55.286  1.00  0.00           H  
ATOM   4643  HD2 ARG A 391      92.003  42.211  53.975  1.00  0.00           H  
ATOM   4644  HD3 ARG A 391      90.566  42.310  54.573  1.00  0.00           H  
ATOM   4645  HE  ARG A 391      91.137  44.625  53.436  1.00  0.00           H  
ATOM   4646  N   GLN A 392      91.103  43.952  58.964  1.00  0.00           N  
ATOM   4647  CA  GLN A 392      90.163  44.920  59.514  1.00  0.00           C  
ATOM   4648  C   GLN A 392      90.794  45.783  60.598  1.00  0.00           C  
ATOM   4649  O   GLN A 392      90.421  46.954  60.753  1.00  0.00           O  
ATOM   4650  CB  GLN A 392      88.944  44.185  60.073  1.00  0.00           C  
ATOM   4651  CG  GLN A 392      88.173  43.413  59.028  1.00  0.00           C  
ATOM   4652  CD  GLN A 392      86.699  43.636  59.140  1.00  0.00           C  
ATOM   4653  OE1 GLN A 392      86.247  44.597  59.768  1.00  0.00           O  
ATOM   4654  NE2 GLN A 392      85.925  42.751  58.531  1.00  0.00           N  
ATOM   4655  H   GLN A 392      90.908  43.132  59.138  1.00  0.00           H  
ATOM   4656  HA  GLN A 392      89.893  45.513  58.796  1.00  0.00           H  
ATOM   4657  HB2 GLN A 392      89.235  43.573  60.768  1.00  0.00           H  
ATOM   4658  HB3 GLN A 392      88.351  44.828  60.491  1.00  0.00           H  
ATOM   4659  HG2 GLN A 392      88.474  43.678  58.144  1.00  0.00           H  
ATOM   4660  HG3 GLN A 392      88.364  42.466  59.120  1.00  0.00           H  
ATOM   4661  N   SER A 393      91.726  45.226  61.373  1.00  0.00           N  
ATOM   4662  CA  SER A 393      92.447  46.041  62.345  1.00  0.00           C  
ATOM   4663  C   SER A 393      93.291  47.091  61.646  1.00  0.00           C  
ATOM   4664  O   SER A 393      93.363  48.238  62.099  1.00  0.00           O  
ATOM   4665  CB  SER A 393      93.327  45.164  63.236  1.00  0.00           C  
ATOM   4666  OG  SER A 393      92.578  44.583  64.287  1.00  0.00           O  
ATOM   4667  H   SER A 393      91.950  44.396  61.352  1.00  0.00           H  
ATOM   4668  HA  SER A 393      91.794  46.491  62.902  1.00  0.00           H  
ATOM   4669  HB2 SER A 393      93.736  44.465  62.702  1.00  0.00           H  
ATOM   4670  HB3 SER A 393      94.048  45.697  63.607  1.00  0.00           H  
ATOM   4671  HG  SER A 393      93.082  44.105  64.760  1.00  0.00           H  
ATOM   4672  N   GLN A 394      93.934  46.718  60.539  1.00  0.00           N  
ATOM   4673  CA  GLN A 394      94.718  47.688  59.785  1.00  0.00           C  
ATOM   4674  C   GLN A 394      93.815  48.750  59.174  1.00  0.00           C  
ATOM   4675  O   GLN A 394      94.114  49.952  59.232  1.00  0.00           O  
ATOM   4676  CB  GLN A 394      95.533  46.982  58.704  1.00  0.00           C  
ATOM   4677  CG  GLN A 394      96.345  47.924  57.850  1.00  0.00           C  
ATOM   4678  CD  GLN A 394      97.378  48.675  58.655  1.00  0.00           C  
ATOM   4679  OE1 GLN A 394      98.128  48.072  59.428  1.00  0.00           O  
ATOM   4680  NE2 GLN A 394      97.431  49.996  58.479  1.00  0.00           N  
ATOM   4681  H   GLN A 394      93.929  45.921  60.215  1.00  0.00           H  
ATOM   4682  HA  GLN A 394      95.332  48.130  60.393  1.00  0.00           H  
ATOM   4683  HB2 GLN A 394      96.130  46.342  59.125  1.00  0.00           H  
ATOM   4684  HB3 GLN A 394      94.932  46.477  58.134  1.00  0.00           H  
ATOM   4685  HG2 GLN A 394      96.787  47.422  57.147  1.00  0.00           H  
ATOM   4686  HG3 GLN A 394      95.752  48.557  57.416  1.00  0.00           H  
ATOM   4687  N   GLU A 395      92.684  48.325  58.606  1.00  0.00           N  
ATOM   4688  CA  GLU A 395      91.814  49.271  57.912  1.00  0.00           C  
ATOM   4689  C   GLU A 395      91.151  50.227  58.882  1.00  0.00           C  
ATOM   4690  O   GLU A 395      90.830  51.359  58.501  1.00  0.00           O  
ATOM   4691  CB  GLU A 395      90.801  48.516  57.049  1.00  0.00           C  
ATOM   4692  CG  GLU A 395      91.534  47.634  56.035  1.00  0.00           C  
ATOM   4693  CD  GLU A 395      90.650  47.013  54.978  1.00  0.00           C  
ATOM   4694  OE1 GLU A 395      90.908  47.238  53.776  1.00  0.00           O  
ATOM   4695  OE2 GLU A 395      89.706  46.289  55.347  1.00  0.00           O  
ATOM   4696  H   GLU A 395      92.408  47.510  58.612  1.00  0.00           H  
ATOM   4697  HA  GLU A 395      92.355  49.817  57.320  1.00  0.00           H  
ATOM   4698  HB2 GLU A 395      90.229  47.971  57.611  1.00  0.00           H  
ATOM   4699  HB3 GLU A 395      90.226  49.146  56.585  1.00  0.00           H  
ATOM   4700  HG2 GLU A 395      92.216  48.165  55.595  1.00  0.00           H  
ATOM   4701  HG3 GLU A 395      91.991  46.924  56.513  1.00  0.00           H  
ATOM   4702  N   GLN A 396      90.985  49.819  60.147  1.00  0.00           N  
ATOM   4703  CA  GLN A 396      90.485  50.767  61.132  1.00  0.00           C  
ATOM   4704  C   GLN A 396      91.614  51.527  61.807  1.00  0.00           C  
ATOM   4705  O   GLN A 396      91.398  52.658  62.261  1.00  0.00           O  
ATOM   4706  CB  GLN A 396      89.575  50.093  62.177  1.00  0.00           C  
ATOM   4707  CG  GLN A 396      89.072  51.081  63.260  1.00  0.00           C  
ATOM   4708  CD  GLN A 396      87.559  51.133  63.413  1.00  0.00           C  
ATOM   4709  OE1 GLN A 396      86.823  51.204  62.423  1.00  0.00           O  
ATOM   4710  NE2 GLN A 396      87.087  51.128  64.665  1.00  0.00           N  
ATOM   4711  H   GLN A 396      91.151  49.029  60.442  1.00  0.00           H  
ATOM   4712  HA  GLN A 396      89.945  51.409  60.645  1.00  0.00           H  
ATOM   4713  HB2 GLN A 396      88.812  49.695  61.728  1.00  0.00           H  
ATOM   4714  HB3 GLN A 396      90.060  49.370  62.605  1.00  0.00           H  
ATOM   4715  HG2 GLN A 396      89.463  50.835  64.113  1.00  0.00           H  
ATOM   4716  HG3 GLN A 396      89.395  51.970  63.046  1.00  0.00           H  
ATOM   4717  N   PHE A 397      92.834  50.987  61.817  1.00  0.00           N  
ATOM   4718  CA  PHE A 397      93.959  51.834  62.204  1.00  0.00           C  
ATOM   4719  C   PHE A 397      94.049  53.047  61.294  1.00  0.00           C  
ATOM   4720  O   PHE A 397      94.168  54.182  61.760  1.00  0.00           O  
ATOM   4721  CB  PHE A 397      95.296  51.092  62.170  1.00  0.00           C  
ATOM   4722  CG  PHE A 397      96.452  52.017  62.369  1.00  0.00           C  
ATOM   4723  CD1 PHE A 397      96.840  52.373  63.647  1.00  0.00           C  
ATOM   4724  CD2 PHE A 397      97.084  52.619  61.289  1.00  0.00           C  
ATOM   4725  CE1 PHE A 397      97.876  53.269  63.848  1.00  0.00           C  
ATOM   4726  CE2 PHE A 397      98.108  53.526  61.487  1.00  0.00           C  
ATOM   4727  CZ  PHE A 397      98.509  53.845  62.769  1.00  0.00           C  
ATOM   4728  H   PHE A 397      93.026  50.173  61.614  1.00  0.00           H  
ATOM   4729  HA  PHE A 397      93.790  52.110  63.119  1.00  0.00           H  
ATOM   4730  HB2 PHE A 397      95.305  50.411  62.860  1.00  0.00           H  
ATOM   4731  HB3 PHE A 397      95.390  50.637  61.319  1.00  0.00           H  
ATOM   4732  N   ASP A 398      93.997  52.821  59.983  1.00  0.00           N  
ATOM   4733  CA  ASP A 398      94.133  53.917  59.043  1.00  0.00           C  
ATOM   4734  C   ASP A 398      92.901  54.811  58.984  1.00  0.00           C  
ATOM   4735  O   ASP A 398      92.976  55.895  58.397  1.00  0.00           O  
ATOM   4736  CB  ASP A 398      94.465  53.364  57.658  1.00  0.00           C  
ATOM   4737  CG  ASP A 398      95.883  52.837  57.582  1.00  0.00           C  
ATOM   4738  OD1 ASP A 398      96.099  51.726  57.045  1.00  0.00           O  
ATOM   4739  OD2 ASP A 398      96.786  53.538  58.096  1.00  0.00           O  
ATOM   4740  H   ASP A 398      93.885  52.047  59.626  1.00  0.00           H  
ATOM   4741  HA  ASP A 398      94.858  54.480  59.356  1.00  0.00           H  
ATOM   4742  HB2 ASP A 398      93.844  52.651  57.438  1.00  0.00           H  
ATOM   4743  HB3 ASP A 398      94.343  54.060  56.994  1.00  0.00           H  
ATOM   4744  N   LYS A 399      91.779  54.393  59.572  1.00  0.00           N  
ATOM   4745  CA  LYS A 399      90.607  55.252  59.663  1.00  0.00           C  
ATOM   4746  C   LYS A 399      90.628  56.112  60.923  1.00  0.00           C  
ATOM   4747  O   LYS A 399      90.267  57.292  60.877  1.00  0.00           O  
ATOM   4748  CB  LYS A 399      89.327  54.410  59.631  1.00  0.00           C  
ATOM   4749  CG  LYS A 399      88.055  55.245  59.677  1.00  0.00           C  
ATOM   4750  CD  LYS A 399      86.797  54.399  59.807  1.00  0.00           C  
ATOM   4751  CE  LYS A 399      85.556  55.209  59.472  1.00  0.00           C  
ATOM   4752  NZ  LYS A 399      85.400  55.312  57.997  1.00  0.00           N1+
ATOM   4753  H   LYS A 399      91.680  53.615  59.924  1.00  0.00           H  
ATOM   4754  HA  LYS A 399      90.623  55.846  58.896  1.00  0.00           H  
ATOM   4755  HB2 LYS A 399      89.323  53.870  58.826  1.00  0.00           H  
ATOM   4756  HB3 LYS A 399      89.332  53.798  60.384  1.00  0.00           H  
ATOM   4757  HG2 LYS A 399      88.104  55.861  60.424  1.00  0.00           H  
ATOM   4758  HG3 LYS A 399      87.997  55.782  58.870  1.00  0.00           H  
ATOM   4759  HD2 LYS A 399      86.857  53.633  59.215  1.00  0.00           H  
ATOM   4760  HD3 LYS A 399      86.728  54.054  60.710  1.00  0.00           H  
ATOM   4761  HE2 LYS A 399      84.772  54.788  59.858  1.00  0.00           H  
ATOM   4762  HE3 LYS A 399      85.623  56.095  59.860  1.00  0.00           H  
ATOM   4763  HZ1 LYS A 399      85.007  56.084  57.793  1.00  0.00           H  
ATOM   4764  HZ2 LYS A 399      86.202  55.276  57.610  1.00  0.00           H  
ATOM   4765  HZ3 LYS A 399      84.899  54.638  57.703  1.00  0.00           H  
ATOM   4766  N   LEU A 400      91.056  55.543  62.047  1.00  0.00           N  
ATOM   4767  CA  LEU A 400      91.062  56.286  63.298  1.00  0.00           C  
ATOM   4768  C   LEU A 400      92.275  57.194  63.416  1.00  0.00           C  
ATOM   4769  O   LEU A 400      92.191  58.256  64.042  1.00  0.00           O  
ATOM   4770  CB  LEU A 400      91.021  55.317  64.482  1.00  0.00           C  
ATOM   4771  CG  LEU A 400      89.750  54.476  64.584  1.00  0.00           C  
ATOM   4772  CD1 LEU A 400      89.711  53.689  65.889  1.00  0.00           C  
ATOM   4773  CD2 LEU A 400      88.545  55.394  64.449  1.00  0.00           C  
ATOM   4774  H   LEU A 400      91.344  54.735  62.105  1.00  0.00           H  
ATOM   4775  HA  LEU A 400      90.272  56.848  63.307  1.00  0.00           H  
ATOM   4776  HB2 LEU A 400      91.783  54.721  64.422  1.00  0.00           H  
ATOM   4777  HB3 LEU A 400      91.122  55.826  65.303  1.00  0.00           H  
ATOM   4778  N   PHE A 401      93.399  56.802  62.832  1.00  0.00           N  
ATOM   4779  CA  PHE A 401      94.643  57.565  62.920  1.00  0.00           C  
ATOM   4780  C   PHE A 401      95.217  57.748  61.520  1.00  0.00           C  
ATOM   4781  O   PHE A 401      96.194  57.087  61.142  1.00  0.00           O  
ATOM   4782  CB  PHE A 401      95.643  56.864  63.843  1.00  0.00           C  
ATOM   4783  CG  PHE A 401      95.061  56.439  65.169  1.00  0.00           C  
ATOM   4784  CD1 PHE A 401      94.934  57.347  66.211  1.00  0.00           C  
ATOM   4785  CD2 PHE A 401      94.664  55.123  65.378  1.00  0.00           C  
ATOM   4786  CE1 PHE A 401      94.418  56.951  67.432  1.00  0.00           C  
ATOM   4787  CE2 PHE A 401      94.147  54.721  66.595  1.00  0.00           C  
ATOM   4788  CZ  PHE A 401      94.020  55.637  67.624  1.00  0.00           C  
ATOM   4789  H   PHE A 401      93.465  56.081  62.369  1.00  0.00           H  
ATOM   4790  HA  PHE A 401      94.461  58.438  63.302  1.00  0.00           H  
ATOM   4791  HB2 PHE A 401      95.995  56.083  63.389  1.00  0.00           H  
ATOM   4792  HB3 PHE A 401      96.392  57.459  64.005  1.00  0.00           H  
ATOM   4793  N   PRO A 402      94.643  58.654  60.730  1.00  0.00           N  
ATOM   4794  CA  PRO A 402      95.132  58.854  59.361  1.00  0.00           C  
ATOM   4795  C   PRO A 402      96.447  59.614  59.337  1.00  0.00           C  
ATOM   4796  O   PRO A 402      96.744  60.428  60.216  1.00  0.00           O  
ATOM   4797  CB  PRO A 402      94.017  59.673  58.694  1.00  0.00           C  
ATOM   4798  CG  PRO A 402      92.917  59.805  59.724  1.00  0.00           C  
ATOM   4799  CD  PRO A 402      93.547  59.576  61.058  1.00  0.00           C  
ATOM   4800  HA  PRO A 402      95.315  58.014  58.910  1.00  0.00           H  
ATOM   4801  HB2 PRO A 402      94.343  60.544  58.421  1.00  0.00           H  
ATOM   4802  HB3 PRO A 402      93.691  59.229  57.895  1.00  0.00           H  
ATOM   4803  HG2 PRO A 402      92.511  60.685  59.682  1.00  0.00           H  
ATOM   4804  HG3 PRO A 402      92.213  59.159  59.561  1.00  0.00           H  
ATOM   4805  HD2 PRO A 402      93.873  60.401  61.451  1.00  0.00           H  
ATOM   4806  HD3 PRO A 402      92.923  59.187  61.691  1.00  0.00           H  
ATOM   4807  N   GLY A 403      97.242  59.339  58.303  1.00  0.00           N  
ATOM   4808  CA  GLY A 403      98.467  60.066  58.064  1.00  0.00           C  
ATOM   4809  C   GLY A 403      99.714  59.478  58.687  1.00  0.00           C  
ATOM   4810  O   GLY A 403     100.812  59.963  58.393  1.00  0.00           O  
ATOM   4811  H   GLY A 403      97.078  58.724  57.724  1.00  0.00           H  
ATOM   4812  HA2 GLY A 403      98.604  60.129  57.106  1.00  0.00           H  
ATOM   4813  HA3 GLY A 403      98.356  60.970  58.395  1.00  0.00           H  
ATOM   4814  N   PHE A 404      99.589  58.461  59.542  1.00  0.00           N  
ATOM   4815  CA  PHE A 404     100.779  57.821  60.089  1.00  0.00           C  
ATOM   4816  C   PHE A 404     101.365  56.791  59.128  1.00  0.00           C  
ATOM   4817  O   PHE A 404     102.578  56.561  59.132  1.00  0.00           O  
ATOM   4818  CB  PHE A 404     100.452  57.177  61.437  1.00  0.00           C  
ATOM   4819  CG  PHE A 404     100.156  58.169  62.517  1.00  0.00           C  
ATOM   4820  CD1 PHE A 404     101.136  58.547  63.415  1.00  0.00           C  
ATOM   4821  CD2 PHE A 404      98.900  58.737  62.629  1.00  0.00           C  
ATOM   4822  CE1 PHE A 404     100.869  59.479  64.414  1.00  0.00           C  
ATOM   4823  CE2 PHE A 404      98.619  59.667  63.630  1.00  0.00           C  
ATOM   4824  CZ  PHE A 404      99.611  60.037  64.522  1.00  0.00           C  
ATOM   4825  H   PHE A 404      98.840  58.135  59.811  1.00  0.00           H  
ATOM   4826  HA  PHE A 404     101.453  58.506  60.218  1.00  0.00           H  
ATOM   4827  HB2 PHE A 404      99.687  56.590  61.330  1.00  0.00           H  
ATOM   4828  HB3 PHE A 404     101.199  56.623  61.713  1.00  0.00           H  
ATOM   4829  N   ARG A 405     100.530  56.181  58.299  1.00  0.00           N  
ATOM   4830  CA  ARG A 405     100.977  55.200  57.321  1.00  0.00           C  
ATOM   4831  C   ARG A 405     101.516  55.941  56.103  1.00  0.00           C  
ATOM   4832  O   ARG A 405     100.785  56.698  55.461  1.00  0.00           O  
ATOM   4833  CB  ARG A 405      99.808  54.287  56.963  1.00  0.00           C  
ATOM   4834  CG  ARG A 405     100.060  53.267  55.914  1.00  0.00           C  
ATOM   4835  CD  ARG A 405     100.654  52.057  56.524  1.00  0.00           C  
ATOM   4836  NE  ARG A 405     100.147  50.858  55.865  1.00  0.00           N  
ATOM   4837  CZ  ARG A 405     100.183  50.648  54.553  1.00  0.00           C  
ATOM   4838  H   ARG A 405      99.683  56.325  58.288  1.00  0.00           H  
ATOM   4839  HA  ARG A 405     101.687  54.646  57.679  1.00  0.00           H  
ATOM   4840  HB2 ARG A 405      99.523  53.829  57.769  1.00  0.00           H  
ATOM   4841  HB3 ARG A 405      99.067  54.842  56.675  1.00  0.00           H  
ATOM   4842  HG2 ARG A 405      99.230  53.039  55.467  1.00  0.00           H  
ATOM   4843  HG3 ARG A 405     100.657  53.625  55.239  1.00  0.00           H  
ATOM   4844  HD2 ARG A 405     101.621  52.092  56.449  1.00  0.00           H  
ATOM   4845  HD3 ARG A 405     100.444  52.028  57.470  1.00  0.00           H  
ATOM   4846  HE  ARG A 405      99.802  50.246  56.360  1.00  0.00           H  
ATOM   4847  N   THR A 406     102.796  55.754  55.795  1.00  0.00           N  
ATOM   4848  CA  THR A 406     103.468  56.537  54.766  1.00  0.00           C  
ATOM   4849  C   THR A 406     104.398  55.639  53.961  1.00  0.00           C  
ATOM   4850  O   THR A 406     104.835  54.583  54.421  1.00  0.00           O  
ATOM   4851  CB  THR A 406     104.282  57.700  55.367  1.00  0.00           C  
ATOM   4852  OG1 THR A 406     105.181  57.190  56.362  1.00  0.00           O  
ATOM   4853  CG2 THR A 406     103.374  58.721  56.007  1.00  0.00           C  
ATOM   4854  H   THR A 406     103.298  55.170  56.178  1.00  0.00           H  
ATOM   4855  HA  THR A 406     102.783  56.913  54.192  1.00  0.00           H  
ATOM   4856  N   GLU A 407     104.697  56.084  52.741  1.00  0.00           N  
ATOM   4857  CA  GLU A 407     105.646  55.402  51.861  1.00  0.00           C  
ATOM   4858  C   GLU A 407     106.590  56.434  51.259  1.00  0.00           C  
ATOM   4859  O   GLU A 407     106.612  56.652  50.044  1.00  0.00           O  
ATOM   4860  CB  GLU A 407     104.909  54.632  50.771  1.00  0.00           C  
ATOM   4861  CG  GLU A 407     104.054  53.507  51.297  1.00  0.00           C  
ATOM   4862  CD  GLU A 407     103.322  52.805  50.188  1.00  0.00           C  
ATOM   4863  OE1 GLU A 407     102.345  53.396  49.657  1.00  0.00           O  
ATOM   4864  OE2 GLU A 407     103.748  51.680  49.837  1.00  0.00           O  
ATOM   4865  H   GLU A 407     104.353  56.794  52.400  1.00  0.00           H  
ATOM   4866  HA  GLU A 407     106.163  54.760  52.373  1.00  0.00           H  
ATOM   4867  HB2 GLU A 407     104.349  55.247  50.274  1.00  0.00           H  
ATOM   4868  HB3 GLU A 407     105.557  54.270  50.148  1.00  0.00           H  
ATOM   4869  HG2 GLU A 407     104.611  52.871  51.772  1.00  0.00           H  
ATOM   4870  HG3 GLU A 407     103.414  53.857  51.936  1.00  0.00           H  
ATOM   4871  N   PRO A 408     107.386  57.101  52.093  1.00  0.00           N  
ATOM   4872  CA  PRO A 408     108.238  58.183  51.583  1.00  0.00           C  
ATOM   4873  C   PRO A 408     109.261  57.665  50.586  1.00  0.00           C  
ATOM   4874  O   PRO A 408     109.815  56.573  50.739  1.00  0.00           O  
ATOM   4875  CB  PRO A 408     108.915  58.732  52.847  1.00  0.00           C  
ATOM   4876  CG  PRO A 408     108.141  58.151  54.007  1.00  0.00           C  
ATOM   4877  CD  PRO A 408     107.612  56.843  53.524  1.00  0.00           C  
ATOM   4878  HA  PRO A 408     107.737  58.859  51.100  1.00  0.00           H  
ATOM   4879  HB2 PRO A 408     109.848  58.471  52.884  1.00  0.00           H  
ATOM   4880  HB3 PRO A 408     108.891  59.702  52.862  1.00  0.00           H  
ATOM   4881  HG2 PRO A 408     108.713  58.031  54.781  1.00  0.00           H  
ATOM   4882  HG3 PRO A 408     107.420  58.740  54.275  1.00  0.00           H  
ATOM   4883  HD2 PRO A 408     108.247  56.122  53.666  1.00  0.00           H  
ATOM   4884  HD3 PRO A 408     106.794  56.593  53.981  1.00  0.00           H  
ATOM   4885  N   LEU A 409     109.491  58.455  49.546  1.00  0.00           N  
ATOM   4886  CA  LEU A 409     110.586  58.167  48.637  1.00  0.00           C  
ATOM   4887  C   LEU A 409     111.864  58.771  49.189  1.00  0.00           C  
ATOM   4888  O   LEU A 409     111.854  59.821  49.839  1.00  0.00           O  
ATOM   4889  CB  LEU A 409     110.297  58.689  47.232  1.00  0.00           C  
ATOM   4890  CG  LEU A 409     109.486  57.702  46.381  1.00  0.00           C  
ATOM   4891  CD1 LEU A 409     108.154  57.314  47.040  1.00  0.00           C  
ATOM   4892  CD2 LEU A 409     109.259  58.248  44.988  1.00  0.00           C  
ATOM   4893  H   LEU A 409     109.030  59.154  49.352  1.00  0.00           H  
ATOM   4894  HA  LEU A 409     110.689  57.205  48.567  1.00  0.00           H  
ATOM   4895  HB2 LEU A 409     109.813  59.527  47.296  1.00  0.00           H  
ATOM   4896  HB3 LEU A 409     111.137  58.879  46.784  1.00  0.00           H  
ATOM   4897  N   THR A 410     112.967  58.084  48.943  1.00  0.00           N  
ATOM   4898  CA  THR A 410     114.193  58.303  49.691  1.00  0.00           C  
ATOM   4899  C   THR A 410     115.310  58.671  48.725  1.00  0.00           C  
ATOM   4900  O   THR A 410     115.449  58.050  47.669  1.00  0.00           O  
ATOM   4901  CB  THR A 410     114.524  57.044  50.502  1.00  0.00           C  
ATOM   4902  OG1 THR A 410     113.719  57.017  51.687  1.00  0.00           O  
ATOM   4903  CG2 THR A 410     115.940  57.036  50.916  1.00  0.00           C  
ATOM   4904  H   THR A 410     113.027  57.477  48.336  1.00  0.00           H  
ATOM   4905  HA  THR A 410     114.086  59.037  50.316  1.00  0.00           H  
ATOM   4906  N   LEU A 411     116.076  59.702  49.055  1.00  0.00           N  
ATOM   4907  CA  LEU A 411     117.308  60.006  48.332  1.00  0.00           C  
ATOM   4908  C   LEU A 411     118.461  59.756  49.301  1.00  0.00           C  
ATOM   4909  O   LEU A 411     118.789  60.620  50.118  1.00  0.00           O  
ATOM   4910  CB  LEU A 411     117.320  61.437  47.783  1.00  0.00           C  
ATOM   4911  CG  LEU A 411     116.252  61.882  46.772  1.00  0.00           C  
ATOM   4912  CD1 LEU A 411     115.977  63.369  46.838  1.00  0.00           C  
ATOM   4913  CD2 LEU A 411     116.657  61.517  45.354  1.00  0.00           C  
ATOM   4914  H   LEU A 411     115.900  60.244  49.700  1.00  0.00           H  
ATOM   4915  HA  LEU A 411     117.388  59.437  47.550  1.00  0.00           H  
ATOM   4916  HB2 LEU A 411     117.266  62.038  48.543  1.00  0.00           H  
ATOM   4917  HB3 LEU A 411     118.186  61.580  47.370  1.00  0.00           H  
ATOM   4918  N   VAL A 412     119.034  58.553  49.236  1.00  0.00           N  
ATOM   4919  CA  VAL A 412     120.241  58.210  49.986  1.00  0.00           C  
ATOM   4920  C   VAL A 412     121.437  58.769  49.231  1.00  0.00           C  
ATOM   4921  O   VAL A 412     121.713  58.353  48.102  1.00  0.00           O  
ATOM   4922  CB  VAL A 412     120.382  56.687  50.161  1.00  0.00           C  
ATOM   4923  CG1 VAL A 412     121.497  56.352  51.133  1.00  0.00           C  
ATOM   4924  CG2 VAL A 412     119.113  56.077  50.635  1.00  0.00           C  
ATOM   4925  H   VAL A 412     118.731  57.910  48.753  1.00  0.00           H  
ATOM   4926  HA  VAL A 412     120.189  58.593  50.875  1.00  0.00           H  
ATOM   4927  N   MET A 413     122.157  59.694  49.854  1.00  0.00           N  
ATOM   4928  CA  MET A 413     123.368  60.269  49.281  1.00  0.00           C  
ATOM   4929  C   MET A 413     124.587  59.785  50.053  1.00  0.00           C  
ATOM   4930  O   MET A 413     124.563  59.729  51.286  1.00  0.00           O  
ATOM   4931  CB  MET A 413     123.335  61.798  49.324  1.00  0.00           C  
ATOM   4932  CG  MET A 413     122.021  62.444  48.945  1.00  0.00           C  
ATOM   4933  SD  MET A 413     122.090  64.218  49.281  1.00  0.00           S  
ATOM   4934  CE  MET A 413     123.286  64.255  50.605  1.00  0.00           C  
ATOM   4935  H   MET A 413     121.956  60.009  50.629  1.00  0.00           H  
ATOM   4936  HA  MET A 413     123.419  59.982  48.355  1.00  0.00           H  
ATOM   4937  HB2 MET A 413     123.569  62.084  50.221  1.00  0.00           H
[truncated: 1,231,293 more chars]
