# Supplementary material for: Combined computational and classical medicinal chemistry procedure to disclose novel pyrrole-based compounds as potential antituberculosis agents
Source: J Comput Aided Mol Des. 2026 Apr 6;40(1):92. doi: 10.1007/s10822-026-00794-6 (PMC13053371; doi:10.1007/s10822-026-00794-6)
Supplement: Supplementary file 4 — Supplementary Material 4 [file 10822_2026_794_MOESM4_ESM.zip › Dataset.M_COMBINE_4/tr_p_act.txt]

6AJI_A_AAY6.1001.A_min_key_minimized_in_6AJI_A_AAY6.1001.A_min_lock_with_Smina 4.382999658879101
6AJG_A_A3RX.1001.A_min_key_minimized_in_6AJI_A_AAY6.1001.A_min_lock_with_Smina 5.7447274948966935
6AJJ_A_AJ9E.1008.A_min_key_minimized_in_6AJI_A_AAY6.1001.A_min_lock_with_Smina 6.958607314841775
7C2N_A_AFG0.1008.A_min_key_minimized_in_6AJI_A_AAY6.1001.A_min_lock_with_Smina 6.096910013008056
6AJH_A_A9ZF.1001.A_min_key_minimized_in_6AJI_A_AAY6.1001.A_min_lock_with_Smina 6.698970004336019
7C2M_A_AFFU.1001.A_min_key_minimized_in_6AJI_A_AAY6.1001.A_min_lock_with_Smina 7.301029995663981
7WNX_A_A1I2.1101.A_min_key_minimized_in_6AJI_A_AAY6.1001.A_min_lock_with_Smina 5.018634490921456
