# Supplementary material for: Combined computational and classical medicinal chemistry procedure to disclose novel pyrrole-based compounds as potential antituberculosis agents
Source: J Comput Aided Mol Des. 2026 Apr 6;40(1):92. doi: 10.1007/s10822-026-00794-6 (PMC13053371; doi:10.1007/s10822-026-00794-6)
Supplement: Supplementary file 5 — Supplementary Material 5 [file 10822_2026_794_MOESM5_ESM.zip]

Archive with 16 entries (16 files):
- mols/TrainingSet/6AJG_A_A3RX.1001.A_min_key.sdf
- mols/TrainingSet/6AJH_A_A9ZF.1001.A_min_key.sdf
- mols/TrainingSet/6AJJ_A_AJ9E.1008.A_min_key.sdf
- mols/TrainingSet/7C2N_A_AFG0.1008.A_min_key.sdf
- mols/TrainingSet/6AJI_A_AAY6.1001.A_min_key.sdf
- mols/TrainingSet/7C2M_A_AFFU.1001.A_min_key.sdf
- mols/TrainingSet/7WNX_A_A1I2.1101.A_min_key.sdf
- targets/6AJI_A_AAY6.1001.A_min_lock.pdb
- targets/6AJG_A_A3RX.1001.A_min_lock.pdb
- targets/6AJH_A_A9ZF.1001.A_min_lock.pdb
- targets/6AJJ_A_AJ9E.1008.A_min_lock.pdb
- targets/7C2N_A_AFG0.1008.A_min_lock.pdb
- targets/7C2M_A_AFFU.1001.A_min_lock.pdb
- targets/7WNX_A_A1I2.1101.A_min_lock.pdb
- tr_p_act.txt
- mol_target_association.txt
