# Supplementary material for: Combined computational and classical medicinal chemistry procedure to disclose novel pyrrole-based compounds as potential antituberculosis agents
Source: J Comput Aided Mol Des. 2026 Apr 6;40(1):92. doi: 10.1007/s10822-026-00794-6 (PMC13053371; doi:10.1007/s10822-026-00794-6)
Supplement: Supplementary file 5 — Supplementary Material 5 [file 10822_2026_794_MOESM5_ESM.zip › mols/TrainingSet/6AJH_A_A9ZF.1001.A_min_key.sdf]

mobile_key.mol2
 OpenBabel10172509533D

 42 45  0  0  0  0  0  0  0  0999 V2000
  100.0393   15.0148   31.9012 C   0  0  0  0  0  0  0  0  0  0  0  0
  102.3914   20.6548   33.2759 C   0  0  0  0  0  0  0  0  0  0  0  0
  102.4609   21.7502   34.1363 C   0  0  0  0  0  0  0  0  0  0  0  0
  101.5867   19.5600   33.5877 C   0  0  0  0  0  0  0  0  0  0  0  0
  100.7504   17.2416   32.8002 C   0  0  0  0  0  0  0  0  0  0  0  0
  101.7259   21.7575   35.3156 C   0  0  0  0  0  0  0  0  0  0  0  0
  100.8528   19.5771   34.7753 C   0  0  0  0  0  0  0  0  0  0  0  0
  100.9192   20.6686   35.6356 C   0  0  0  0  0  0  0  0  0  0  0  0
  100.5877   12.2195   30.0462 C   0  0  0  0  0  0  0  0  0  0  0  0
  101.4288   13.5280   29.9906 C   0  0  0  0  0  0  0  0  0  0  0  0
  101.9561   13.9709   31.3703 C   0  0  0  0  0  0  0  0  0  0  0  0
  100.8737   13.8925   32.4716 C   0  0  0  0  0  0  0  0  0  0  0  0
  100.1869   12.5777   32.5063 C   0  0  0  0  0  0  0  0  0  0  0  0
   99.5716   12.2237   31.2146 C   0  0  0  0  0  0  0  0  0  0  0  0
   98.7109   13.3096   30.6028 C   0  0  0  0  0  0  0  0  0  0  0  0
   99.4285   14.6311   30.5380 C   0  0  0  0  0  0  0  0  0  0  0  0
  100.4784   14.6108   29.6070 C   0  0  0  0  0  0  0  0  0  0  0  0
  100.8358   16.2270   31.7757 N   0  0  0  0  0  0  0  0  0  0  0  0
  100.0048   17.0460   33.7461 O   0  0  0  0  0  0  0  0  0  0  0  0
  101.5491   18.4519   32.6657 N   0  0  0  0  0  0  0  0  0  0  0  0
  101.7938   22.8146   36.1452 F   0  0  0  0  0  0  0  0  0  0  0  0
  103.2402   22.7998   33.8240 F   0  0  0  0  0  0  0  0  0  0  0  0
  103.1049   20.6572   32.1383 F   0  0  0  0  0  0  0  0  0  0  0  0
   99.2328   15.1973   32.5803 H   0  0  0  0  0  0  0  0  0  0  0  0
  100.2548   18.7717   35.0176 H   0  0  0  0  0  0  0  0  0  0  0  0
  100.3711   20.6711   36.5100 H   0  0  0  0  0  0  0  0  0  0  0  0
  101.2510   11.3890   30.1699 H   0  0  0  0  0  0  0  0  0  0  0  0
  100.0358   12.1459   29.1325 H   0  0  0  0  0  0  0  0  0  0  0  0
  102.2516   13.3579   29.3280 H   0  0  0  0  0  0  0  0  0  0  0  0
  102.2993   14.9818   31.2980 H   0  0  0  0  0  0  0  0  0  0  0  0
  102.7475   13.3051   31.6446 H   0  0  0  0  0  0  0  0  0  0  0  0
  101.1760   13.9810   33.4942 H   0  0  0  0  0  0  0  0  0  0  0  0
   99.4210   12.6111   33.2527 H   0  0  0  0  0  0  0  0  0  0  0  0
  100.9233   11.8339   32.7284 H   0  0  0  0  0  0  0  0  0  0  0  0
   99.0871   11.3088   31.4850 H   0  0  0  0  0  0  0  0  0  0  0  0
   97.8278   13.4252   31.1959 H   0  0  0  0  0  0  0  0  0  0  0  0
   98.4707   13.0155   29.6024 H   0  0  0  0  0  0  0  0  0  0  0  0
   98.6877   15.3456   30.2455 H   0  0  0  0  0  0  0  0  0  0  0  0
  100.0897   14.4202   28.6285 H   0  0  0  0  0  0  0  0  0  0  0  0
  100.9813   15.5552   29.6004 H   0  0  0  0  0  0  0  0  0  0  0  0
  101.4275   16.3541   30.9992 H   0  0  0  0  0  0  0  0  0  0  0  0
  102.1197   18.5203   31.8664 H   0  0  0  0  0  0  0  0  0  0  0  0
  1 12  1  0  0  0  0
  1 18  1  0  0  0  0
  1 24  1  0  0  0  0
  2 23  1  0  0  0  0
  2  3  2  0  0  0  0
  3  6  1  0  0  0  0
  3 22  1  0  0  0  0
  4  7  2  0  0  0  0
  4  2  1  0  0  0  0
  5 20  1  0  0  0  0
  6 21  1  0  0  0  0
  7  8  1  0  0  0  0
  7 25  1  0  0  0  0
  8  6  2  0  0  0  0
  8 26  1  0  0  0  0
  9 10  1  0  0  0  0
  9 27  1  0  0  0  0
  9 28  1  0  0  0  0
 10 11  1  0  0  0  0
 10 17  1  0  0  0  0
 10 29  1  0  0  0  0
 11 30  1  0  0  0  0
 11 31  1  0  0  0  0
 12 11  1  0  0  0  0
 12 32  1  0  0  0  0
 13 12  1  0  0  0  0
 13 33  1  0  0  0  0
 13 34  1  0  0  0  0
 14  9  1  0  0  0  0
 14 13  1  0  0  0  0
 14 15  1  0  0  0  0
 14 35  1  0  0  0  0
 15 16  1  0  0  0  0
 15 36  1  0  0  0  0
 15 37  1  0  0  0  0
 16  1  1  0  0  0  0
 16 38  1  0  0  0  0
 17 16  1  0  0  0  0
 17 39  1  0  0  0  0
 17 40  1  0  0  0  0
 18  5  1  0  0  0  0
 18 41  1  0  0  0  0
 19  5  2  0  0  0  0
 20  4  1  0  0  0  0
 20 42  1  0  0  0  0
M  END
$$$$
