# Supplementary material for: Combined computational and classical medicinal chemistry procedure to disclose novel pyrrole-based compounds as potential antituberculosis agents
Source: J Comput Aided Mol Des. 2026 Apr 6;40(1):92. doi: 10.1007/s10822-026-00794-6 (PMC13053371; doi:10.1007/s10822-026-00794-6)
Supplement: Supplementary file 5 — Supplementary Material 5 [file 10822_2026_794_MOESM5_ESM.zip › mols/TrainingSet/7C2M_A_AFFU.1001.A_min_key.sdf]

mobile_key.mol2
 OpenBabel10172509533D

 42 44  0  0  0  0  0  0  0  0999 V2000
  100.5629   14.8271   30.6223 C   0  0  0  0  0  0  0  0  0  0  0  0
   99.9919   13.4725   30.1886 C   0  0  0  0  0  0  0  0  0  0  0  0
  100.5125   12.3048   31.0599 C   0  0  0  0  0  0  0  0  0  0  0  0
   99.7339   11.0383   30.6772 C   0  0  0  0  0  0  0  0  0  0  0  0
  102.0156   12.0268   30.8042 C   0  0  0  0  0  0  0  0  0  0  0  0
  100.2470   12.6274   32.5562 C   0  0  0  0  0  0  0  0  0  0  0  0
  103.0710   22.4189   34.1542 C   0  0  0  0  0  0  0  0  0  0  0  0
  102.8933   21.3060   33.3146 C   0  0  0  0  0  0  0  0  0  0  0  0
  102.0254   20.2988   33.7390 C   0  0  0  0  0  0  0  0  0  0  0  0
  100.8641   18.4774   33.8898 C   0  0  0  0  0  0  0  0  0  0  0  0
  100.3026   17.1276   33.5783 C   0  0  0  0  0  0  0  0  0  0  0  0
  100.2043   15.1201   32.0942 C   0  0  0  0  0  0  0  0  0  0  0  0
  100.8023   14.0043   32.9829 C   0  0  0  0  0  0  0  0  0  0  0  0
  100.6040   19.2169   35.0466 C   0  0  0  0  0  0  0  0  0  0  0  0
  101.3626   20.3678   34.9331 C   0  0  0  0  0  0  0  0  0  0  0  0
  101.5219   21.4578   35.7892 C   0  0  0  0  0  0  0  0  0  0  0  0
  102.3888   22.4948   35.3881 C   0  0  0  0  0  0  0  0  0  0  0  0
  103.9042   23.4202   33.7773 F   0  0  0  0  0  0  0  0  0  0  0  0
  100.8681   21.5197   36.9754 F   0  0  0  0  0  0  0  0  0  0  0  0
  101.7199   19.1648   33.0936 N   0  0  0  0  0  0  0  0  0  0  0  0
  100.7066   16.4370   32.4707 N   0  0  0  0  0  0  0  0  0  0  0  0
   99.4668   16.6474   34.3295 O   0  0  0  0  0  0  0  0  0  0  0  0
  101.6275   14.8105   30.5161 H   0  0  0  0  0  0  0  0  0  0  0  0
  100.1419   15.5931   30.0051 H   0  0  0  0  0  0  0  0  0  0  0  0
  100.2703   13.2924   29.1713 H   0  0  0  0  0  0  0  0  0  0  0  0
   98.9289   13.5155   30.3034 H   0  0  0  0  0  0  0  0  0  0  0  0
   98.6890   11.1983   30.8428 H   0  0  0  0  0  0  0  0  0  0  0  0
  100.0688   10.2186   31.2779 H   0  0  0  0  0  0  0  0  0  0  0  0
   99.9012   10.8153   29.6442 H   0  0  0  0  0  0  0  0  0  0  0  0
  102.5875   12.8936   31.0621 H   0  0  0  0  0  0  0  0  0  0  0  0
  102.1647   11.7958   29.7701 H   0  0  0  0  0  0  0  0  0  0  0  0
  102.3323   11.1991   31.4038 H   0  0  0  0  0  0  0  0  0  0  0  0
  100.7104   11.8719   33.1556 H   0  0  0  0  0  0  0  0  0  0  0  0
   99.1864   12.6521   32.6957 H   0  0  0  0  0  0  0  0  0  0  0  0
  103.3892   21.2357   32.4123 H   0  0  0  0  0  0  0  0  0  0  0  0
   99.1427   15.1296   32.2278 H   0  0  0  0  0  0  0  0  0  0  0  0
  101.8673   14.0032   32.8800 H   0  0  0  0  0  0  0  0  0  0  0  0
  100.5340   14.1883   34.0022 H   0  0  0  0  0  0  0  0  0  0  0  0
   99.9764   18.9581   35.8239 H   0  0  0  0  0  0  0  0  0  0  0  0
  102.5256   23.3144   36.0001 H   0  0  0  0  0  0  0  0  0  0  0  0
  102.0530   18.8845   32.2106 H   0  0  0  0  0  0  0  0  0  0  0  0
  101.3811   16.8557   31.8884 H   0  0  0  0  0  0  0  0  0  0  0  0
  1 12  1  0  0  0  0
  1 23  1  0  0  0  0
  1 24  1  0  0  0  0
  2  1  1  0  0  0  0
  2  3  1  0  0  0  0
  2 25  1  0  0  0  0
  2 26  1  0  0  0  0
  3  6  1  0  0  0  0
  4  3  1  0  0  0  0
  4 27  1  0  0  0  0
  4 28  1  0  0  0  0
  4 29  1  0  0  0  0
  5  3  1  0  0  0  0
  5 30  1  0  0  0  0
  5 31  1  0  0  0  0
  5 32  1  0  0  0  0
  6 13  1  0  0  0  0
  6 33  1  0  0  0  0
  6 34  1  0  0  0  0
  7 17  2  0  0  0  0
  8  9  2  0  0  0  0
  8  7  1  0  0  0  0
  8 35  1  0  0  0  0
  9 15  1  0  0  0  0
 10 14  2  0  0  0  0
 11 10  1  0  0  0  0
 11 22  2  0  0  0  0
 12 21  1  0  0  0  0
 12 13  1  0  0  0  0
 12 36  1  0  0  0  0
 13 37  1  0  0  0  0
 13 38  1  0  0  0  0
 14 39  1  0  0  0  0
 15 14  1  0  0  0  0
 15 16  2  0  0  0  0
 16 19  1  0  0  0  0
 17 16  1  0  0  0  0
 17 40  1  0  0  0  0
 18  7  1  0  0  0  0
 20  9  1  0  0  0  0
 20 10  1  0  0  0  0
 20 41  1  0  0  0  0
 21 11  1  0  0  0  0
 21 42  1  0  0  0  0
M  END
$$$$
