# Supplementary material for: Combined computational and classical medicinal chemistry procedure to disclose novel pyrrole-based compounds as potential antituberculosis agents
Source: J Comput Aided Mol Des. 2026 Apr 6;40(1):92. doi: 10.1007/s10822-026-00794-6 (PMC13053371; doi:10.1007/s10822-026-00794-6)
Supplement: Supplementary file 5 — Supplementary Material 5 [file 10822_2026_794_MOESM5_ESM.zip › mols/TrainingSet/7WNX_A_A1I2.1101.A_min_key.sdf]

mobile_key.mol2
 OpenBabel10172509533D

 69 74  0  0  0  0  0  0  0  0999 V2000
  101.5980   19.2029   33.5146 C   0  0  0  0  0  0  0  0  0  0  0  0
  101.3981   20.0307   34.7222 C   0  0  0  0  0  0  0  0  0  0  0  0
   99.4598   20.7013   37.5989 C   0  0  0  0  0  0  0  0  0  0  0  0
   98.1255   21.0224   37.3141 C   0  0  0  0  0  0  0  0  0  0  0  0
   97.1707   21.0330   38.3355 C   0  0  0  0  0  0  0  0  0  0  0  0
   97.5350   20.6848   39.6359 C   0  0  0  0  0  0  0  0  0  0  0  0
   98.8552   20.3381   39.9158 C   0  0  0  0  0  0  0  0  0  0  0  0
   99.8249   20.3595   38.9085 C   0  0  0  0  0  0  0  0  0  0  0  0
  101.5728   21.3943   36.4403 C   0  0  0  0  0  0  0  0  0  0  0  0
  102.0270   22.4285   37.3883 C   0  0  0  0  0  0  0  0  0  0  0  0
  101.1836   23.4969   37.7151 C   0  0  0  0  0  0  0  0  0  0  0  0
  101.6224   24.5053   38.5793 C   0  0  0  0  0  0  0  0  0  0  0  0
  102.8960   24.4284   39.1526 C   0  0  0  0  0  0  0  0  0  0  0  0
  103.7329   23.3497   38.8480 C   0  0  0  0  0  0  0  0  0  0  0  0
  103.3056   22.3621   37.9555 C   0  0  0  0  0  0  0  0  0  0  0  0
  102.2049   21.0250   35.2593 C   0  0  0  0  0  0  0  0  0  0  0  0
  103.4667   21.6126   34.6995 C   0  0  0  0  0  0  0  0  0  0  0  0
  101.0568   17.0896   32.3480 C   0  0  0  0  0  0  0  0  0  0  0  0
  100.0587   15.9172   32.5349 C   0  0  0  0  0  0  0  0  0  0  0  0
  100.9409   14.2501   30.9683 C   0  0  0  0  0  0  0  0  0  0  0  0
  102.0562   13.1784   30.8686 C   0  0  0  0  0  0  0  0  0  0  0  0
  101.6013   11.8464   31.5118 C   0  0  0  0  0  0  0  0  0  0  0  0
   99.6562   13.6997   30.2577 C   0  0  0  0  0  0  0  0  0  0  0  0
   99.1973   12.3464   30.8747 C   0  0  0  0  0  0  0  0  0  0  0  0
  100.3470   11.3209   30.7783 C   0  0  0  0  0  0  0  0  0  0  0  0
  100.6905   11.0982   29.2967 C   0  0  0  0  0  0  0  0  0  0  0  0
  101.1345   12.4216   28.6702 C   0  0  0  0  0  0  0  0  0  0  0  0
  102.3862   12.9471   29.3845 C   0  0  0  0  0  0  0  0  0  0  0  0
   99.9917   13.4617   28.7719 C   0  0  0  0  0  0  0  0  0  0  0  0
   97.7594   21.3572   36.0522 F   0  0  0  0  0  0  0  0  0  0  0  0
   96.6096   20.6816   40.6259 F   0  0  0  0  0  0  0  0  0  0  0  0
  100.3272   19.8602   35.5231 N   0  0  0  0  0  0  0  0  0  0  0  0
  100.4281   20.6862   36.5455 N   0  0  0  0  0  0  0  0  0  0  0  0
  100.8706   18.0637   33.4016 N   0  0  0  0  0  0  0  0  0  0  0  0
  100.7016   14.6097   32.3754 N   0  3  0  0  0  0  0  0  0  0  0  0
  102.4309   19.4956   32.6711 O   0  0  0  0  0  0  0  0  0  0  0  0
  103.4429   25.6834   40.2486 Cl  0  0  0  0  0  0  0  0  0  0  0  0
   96.1956   21.2987   38.1269 H   0  0  0  0  0  0  0  0  0  0  0  0
   99.1196   20.0632   40.8747 H   0  0  0  0  0  0  0  0  0  0  0  0
  100.8055   20.1246   39.1283 H   0  0  0  0  0  0  0  0  0  0  0  0
  100.2328   23.5407   37.3162 H   0  0  0  0  0  0  0  0  0  0  0  0
  101.0070   25.3055   38.7938 H   0  0  0  0  0  0  0  0  0  0  0  0
  104.6666   23.2829   39.2825 H   0  0  0  0  0  0  0  0  0  0  0  0
  103.9351   21.5809   37.7137 H   0  0  0  0  0  0  0  0  0  0  0  0
  103.8384   22.3613   35.3674 H   0  0  0  0  0  0  0  0  0  0  0  0
  103.2623   22.0544   33.7466 H   0  0  0  0  0  0  0  0  0  0  0  0
  104.1993   20.8412   34.5852 H   0  0  0  0  0  0  0  0  0  0  0  0
  100.8852   17.5546   31.3997 H   0  0  0  0  0  0  0  0  0  0  0  0
  102.0572   16.7121   32.3883 H   0  0  0  0  0  0  0  0  0  0  0  0
   99.2797   16.0089   31.8071 H   0  0  0  0  0  0  0  0  0  0  0  0
   99.6710   15.9725   33.5307 H   0  0  0  0  0  0  0  0  0  0  0  0
  101.2371   15.1513   30.4733 H   0  0  0  0  0  0  0  0  0  0  0  0
  102.9216   13.5247   31.3941 H   0  0  0  0  0  0  0  0  0  0  0  0
  101.3687   12.0098   32.5434 H   0  0  0  0  0  0  0  0  0  0  0  0
  102.3882   11.1257   31.4329 H   0  0  0  0  0  0  0  0  0  0  0  0
   98.8685   14.4137   30.3788 H   0  0  0  0  0  0  0  0  0  0  0  0
   98.3468   11.9802   30.3386 H   0  0  0  0  0  0  0  0  0  0  0  0
   98.9354   12.4932   31.9017 H   0  0  0  0  0  0  0  0  0  0  0  0
  100.0371   10.4036   31.2337 H   0  0  0  0  0  0  0  0  0  0  0  0
   99.8270   10.7320   28.7817 H   0  0  0  0  0  0  0  0  0  0  0  0
  101.4830   10.3835   29.2184 H   0  0  0  0  0  0  0  0  0  0  0  0
  101.3671   12.2579   27.6387 H   0  0  0  0  0  0  0  0  0  0  0  0
  103.1752   12.2293   29.3002 H   0  0  0  0  0  0  0  0  0  0  0  0
  102.6987   13.8670   28.9362 H   0  0  0  0  0  0  0  0  0  0  0  0
  100.3037   14.3817   28.3233 H   0  0  0  0  0  0  0  0  0  0  0  0
   99.1255   13.0963   28.2610 H   0  0  0  0  0  0  0  0  0  0  0  0
  100.1750   17.8893   34.0761 H   0  0  0  0  0  0  0  0  0  0  0  0
  100.1008   13.8996   32.7940 H   0  0  0  0  0  0  0  0  0  0  0  0
  101.6110   14.6606   32.8345 H   0  0  0  0  0  0  0  0  0  0  0  0
  1 36  2  0  0  0  0
  1 34  1  0  0  0  0
  2  1  1  0  0  0  0
  3 33  1  0  0  0  0
  4  3  2  0  0  0  0
  4 30  1  0  0  0  0
  5  4  1  0  0  0  0
  5 38  1  0  0  0  0
  6  7  1  0  0  0  0
  6  5  2  0  0  0  0
  7  8  2  0  0  0  0
  7 39  1  0  0  0  0
  8  3  1  0  0  0  0
  8 40  1  0  0  0  0
  9 33  1  0  0  0  0
  9 16  2  0  0  0  0
 10  9  1  0  0  0  0
 11 10  2  0  0  0  0
 11 41  1  0  0  0  0
 12 11  1  0  0  0  0
 12 42  1  0  0  0  0
 13 12  2  0  0  0  0
 13 14  1  0  0  0  0
 14 15  2  0  0  0  0
 14 43  1  0  0  0  0
 15 10  1  0  0  0  0
 15 44  1  0  0  0  0
 16  2  1  0  0  0  0
 17 16  1  0  0  0  0
 17 45  1  0  0  0  0
 17 46  1  0  0  0  0
 17 47  1  0  0  0  0
 18 19  1  0  0  0  0
 18 48  1  0  0  0  0
 18 49  1  0  0  0  0
 19 35  1  0  0  0  0
 19 50  1  0  0  0  0
 19 51  1  0  0  0  0
 20 23  1  0  0  0  0
 20 52  1  0  0  0  0
 21 20  1  0  0  0  0
 21 22  1  0  0  0  0
 21 28  1  0  0  0  0
 21 53  1  0  0  0  0
 22 25  1  0  0  0  0
 22 54  1  0  0  0  0
 22 55  1  0  0  0  0
 23 24  1  0  0  0  0
 23 29  1  0  0  0  0
 23 56  1  0  0  0  0
 24 25  1  0  0  0  0
 24 57  1  0  0  0  0
 24 58  1  0  0  0  0
 25 26  1  0  0  0  0
 25 59  1  0  0  0  0
 26 60  1  0  0  0  0
 26 61  1  0  0  0  0
 27 26  1  0  0  0  0
 27 62  1  0  0  0  0
 28 27  1  0  0  0  0
 28 63  1  0  0  0  0
 28 64  1  0  0  0  0
 29 27  1  0  0  0  0
 29 65  1  0  0  0  0
 29 66  1  0  0  0  0
 31  6  1  0  0  0  0
 32  2  2  0  0  0  0
 33 32  1  0  0  0  0
 34 18  1  0  0  0  0
 34 67  1  0  0  0  0
 35 20  1  0  0  0  0
 35 68  1  0  0  0  0
 35 69  1  0  0  0  0
 37 13  1  0  0  0  0
M  CHG  1  35   1
M  END
$$$$
