# Supplementary material for: Combined computational and classical medicinal chemistry procedure to disclose novel pyrrole-based compounds as potential antituberculosis agents
Source: J Comput Aided Mol Des. 2026 Apr 6;40(1):92. doi: 10.1007/s10822-026-00794-6 (PMC13053371; doi:10.1007/s10822-026-00794-6)
Supplement: Supplementary file 5 — Supplementary Material 5 [file 10822_2026_794_MOESM5_ESM.zip › targets/6AJG_A_A3RX.1001.A_min_lock.pdb]

COMPND    ***** 
AUTHOR    GENERATED BY OPEN BABEL 2.4.1
ATOM      1  N   PHE A   1     121.017   5.814  22.825  1.00  0.00           N1+
ATOM      2  CA  PHE A   1     120.947   7.248  22.563  1.00  0.00           C  
ATOM      3  C   PHE A   1     119.701   7.589  21.749  1.00  0.00           C  
ATOM      4  O   PHE A   1     119.351   6.872  20.809  1.00  0.00           O  
ATOM      5  CB  PHE A   1     122.205   7.722  21.830  1.00  0.00           C  
ATOM      6  CG  PHE A   1     122.179   7.462  20.351  1.00  0.00           C  
ATOM      7  CD1 PHE A   1     122.277   6.171  19.859  1.00  0.00           C  
ATOM      8  CD2 PHE A   1     122.055   8.509  19.453  1.00  0.00           C  
ATOM      9  CE1 PHE A   1     122.250   5.929  18.499  1.00  0.00           C  
ATOM     10  CE2 PHE A   1     122.029   8.274  18.092  1.00  0.00           C  
ATOM     11  CZ  PHE A   1     122.126   6.983  17.614  1.00  0.00           C  
ATOM     12  H1  PHE A   1     121.145   5.677  23.695  1.00  0.00           H  
ATOM     13  H2  PHE A   1     120.255   5.428  22.573  1.00  0.00           H  
ATOM     14  H3  PHE A   1     121.693   5.461  22.367  1.00  0.00           H  
ATOM     15  HA  PHE A   1     120.892   7.708  23.415  1.00  0.00           H  
ATOM     16  HB2 PHE A   1     122.318   8.674  21.981  1.00  0.00           H  
ATOM     17  HB3 PHE A   1     122.979   7.280  22.214  1.00  0.00           H  
ATOM     18  N   GLN A   2     118.922   8.542  22.229  1.00  0.00           N  
ATOM     19  CA  GLN A   2     117.793   9.038  21.470  1.00  0.00           C  
ATOM     20  C   GLN A   2     116.946   7.855  21.085  1.00  0.00           C  
ATOM     21  O   GLN A   2     116.312   7.854  20.044  1.00  0.00           O  
ATOM     22  CB  GLN A   2     118.270   9.743  20.215  1.00  0.00           C  
ATOM     23  CG  GLN A   2     118.619  11.197  20.428  1.00  0.00           C  
ATOM     24  CD  GLN A   2     118.439  12.028  19.177  1.00  0.00           C  
ATOM     25  OE1 GLN A   2     118.281  11.498  18.081  1.00  0.00           O  
ATOM     26  NE2 GLN A   2     118.463  13.342  19.339  1.00  0.00           N  
ATOM     27  H   GLN A   2     119.031   8.916  22.996  1.00  0.00           H  
ATOM     28  HA  GLN A   2     117.286   9.671  22.003  1.00  0.00           H  
ATOM     29  HB2 GLN A   2     119.049   9.279  19.870  1.00  0.00           H  
ATOM     30  HB3 GLN A   2     117.579   9.681  19.537  1.00  0.00           H  
ATOM     31  HG2 GLN A   2     118.063  11.559  21.136  1.00  0.00           H  
ATOM     32  HG3 GLN A   2     119.539  11.265  20.728  1.00  0.00           H  
ATOM     33  N   SER A   3     116.927   6.842  21.925  1.00  0.00           N  
ATOM     34  CA  SER A   3     116.307   5.601  21.540  1.00  0.00           C  
ATOM     35  C   SER A   3     115.881   4.876  22.774  1.00  0.00           C  
ATOM     36  O   SER A   3     116.405   5.123  23.848  1.00  0.00           O  
ATOM     37  CB  SER A   3     117.323   4.757  20.808  1.00  0.00           C  
ATOM     38  OG  SER A   3     118.569   4.853  21.460  1.00  0.00           O  
ATOM     39  H   SER A   3     117.265   6.853  22.716  1.00  0.00           H  
ATOM     40  HA  SER A   3     115.541   5.772  20.970  1.00  0.00           H  
ATOM     41  HB2 SER A   3     117.031   3.832  20.781  1.00  0.00           H  
ATOM     42  HB3 SER A   3     117.404   5.055  19.889  1.00  0.00           H  
ATOM     43  HG  SER A   3     119.100   5.298  20.985  1.00  0.00           H  
ATOM     44  N   ASN A   4     114.947   3.957  22.621  1.00  0.00           N  
ATOM     45  CA  ASN A   4     114.492   3.206  23.784  1.00  0.00           C  
ATOM     46  C   ASN A   4     115.577   2.306  24.368  1.00  0.00           C  
ATOM     47  O   ASN A   4     115.319   1.543  25.297  1.00  0.00           O  
ATOM     48  CB  ASN A   4     113.269   2.364  23.418  1.00  0.00           C  
ATOM     49  CG  ASN A   4     113.494   1.515  22.181  1.00  0.00           C  
ATOM     50  OD1 ASN A   4     114.585   1.503  21.611  1.00  0.00           O  
ATOM     51  ND2 ASN A   4     112.460   0.794  21.762  1.00  0.00           N  
ATOM     52  H   ASN A   4     114.569   3.753  21.876  1.00  0.00           H  
ATOM     53  HA  ASN A   4     114.259   3.856  24.465  1.00  0.00           H  
ATOM     54  HB2 ASN A   4     113.042   1.788  24.165  1.00  0.00           H  
ATOM     55  HB3 ASN A   4     112.510   2.950  23.271  1.00  0.00           H  
ATOM     56  N   ALA A   5     116.784   2.408  23.817  1.00  0.00           N  
ATOM     57  CA  ALA A   5     117.907   1.554  24.194  1.00  0.00           C  
ATOM     58  C   ALA A   5     118.165   1.538  25.699  1.00  0.00           C  
ATOM     59  O   ALA A   5     118.334   0.474  26.294  1.00  0.00           O  
ATOM     60  CB  ALA A   5     119.164   1.992  23.456  1.00  0.00           C  
ATOM     61  H   ALA A   5     116.976   2.982  23.206  1.00  0.00           H  
ATOM     62  HA  ALA A   5     117.670   0.649  23.939  1.00  0.00           H  
ATOM     63  HB1 ALA A   5     119.905   1.421  23.711  1.00  0.00           H  
ATOM     64  HB2 ALA A   5     119.018   1.924  22.499  1.00  0.00           H  
ATOM     65  HB3 ALA A   5     119.371   2.911  23.686  1.00  0.00           H  
ATOM     66  N   MET A   6     118.190   2.717  26.310  1.00  0.00           N  
ATOM     67  CA  MET A   6     118.463   2.821  27.739  1.00  0.00           C  
ATOM     68  C   MET A   6     117.215   2.552  28.572  1.00  0.00           C  
ATOM     69  O   MET A   6     117.306   2.027  29.682  1.00  0.00           O  
ATOM     70  CB  MET A   6     119.042   4.196  28.074  1.00  0.00           C  
ATOM     71  CG  MET A   6     120.396   4.446  27.434  1.00  0.00           C  
ATOM     72  SD  MET A   6     121.602   3.190  27.908  1.00  0.00           S  
ATOM     73  CE  MET A   6     122.322   2.788  26.317  1.00  0.00           C  
ATOM     74  H   MET A   6     118.052   3.469  25.916  1.00  0.00           H  
ATOM     75  HA  MET A   6     119.118   2.141  27.963  1.00  0.00           H  
ATOM     76  HB2 MET A   6     118.421   4.882  27.782  1.00  0.00           H  
ATOM     77  HB3 MET A   6     119.125   4.280  29.037  1.00  0.00           H  
ATOM     78  HG2 MET A   6     120.301   4.455  26.469  1.00  0.00           H  
ATOM     79  HG3 MET A   6     120.721   5.322  27.696  1.00  0.00           H  
ATOM     80  HE1 MET A   6     123.003   2.107  26.433  1.00  0.00           H  
ATOM     81  HE2 MET A   6     121.631   2.456  25.723  1.00  0.00           H  
ATOM     82  HE3 MET A   6     122.723   3.583  25.933  1.00  0.00           H  
ATOM     83  N   PHE A   7     116.052   2.911  28.037  1.00  0.00           N  
ATOM     84  CA  PHE A   7     114.790   2.602  28.700  1.00  0.00           C  
ATOM     85  C   PHE A   7     114.566   1.096  28.720  1.00  0.00           C  
ATOM     86  O   PHE A   7     113.997   0.555  29.669  1.00  0.00           O  
ATOM     87  CB  PHE A   7     113.620   3.306  28.010  1.00  0.00           C  
ATOM     88  CG  PHE A   7     113.591   4.791  28.232  1.00  0.00           C  
ATOM     89  CD1 PHE A   7     113.140   5.315  29.433  1.00  0.00           C  
ATOM     90  CD2 PHE A   7     114.008   5.663  27.241  1.00  0.00           C  
ATOM     91  CE1 PHE A   7     113.112   6.680  29.644  1.00  0.00           C  
ATOM     92  CE2 PHE A   7     113.981   7.031  27.445  1.00  0.00           C  
ATOM     93  CZ  PHE A   7     113.532   7.540  28.648  1.00  0.00           C  
ATOM     94  H   PHE A   7     115.972   3.333  27.292  1.00  0.00           H  
ATOM     95  HA  PHE A   7     114.838   2.926  29.613  1.00  0.00           H  
ATOM     96  HB2 PHE A   7     113.664   3.131  27.057  1.00  0.00           H  
ATOM     97  HB3 PHE A   7     112.788   2.923  28.331  1.00  0.00           H  
ATOM     98  N   ALA A   8     115.022   0.424  27.668  1.00  0.00           N  
ATOM     99  CA  ALA A   8     114.945  -1.029  27.592  1.00  0.00           C  
ATOM    100  C   ALA A   8     115.888  -1.662  28.604  1.00  0.00           C  
ATOM    101  O   ALA A   8     115.564  -2.679  29.217  1.00  0.00           O  
ATOM    102  CB  ALA A   8     115.271  -1.511  26.188  1.00  0.00           C  
ATOM    103  H   ALA A   8     115.383   0.796  26.982  1.00  0.00           H  
ATOM    104  HA  ALA A   8     114.038  -1.299  27.803  1.00  0.00           H  
ATOM    105  HB1 ALA A   8     115.215  -2.479  26.157  1.00  0.00           H  
ATOM    106  HB2 ALA A   8     114.638  -1.130  25.560  1.00  0.00           H  
ATOM    107  HB3 ALA A   8     116.169  -1.232  25.950  1.00  0.00           H  
ATOM    108  N   TRP A   9     117.056  -1.052  28.776  1.00  0.00           N  
ATOM    109  CA  TRP A   9     118.028  -1.540  29.743  1.00  0.00           C  
ATOM    110  C   TRP A   9     117.513  -1.368  31.166  1.00  0.00           C  
ATOM    111  O   TRP A   9     117.608  -2.286  31.981  1.00  0.00           O  
ATOM    112  CB  TRP A   9     119.368  -0.820  29.583  1.00  0.00           C  
ATOM    113  CG  TRP A   9     120.351  -1.177  30.655  1.00  0.00           C  
ATOM    114  CD1 TRP A   9     121.152  -2.280  30.698  1.00  0.00           C  
ATOM    115  CD2 TRP A   9     120.631  -0.431  31.847  1.00  0.00           C  
ATOM    116  NE1 TRP A   9     121.915  -2.267  31.840  1.00  0.00           N  
ATOM    117  CE2 TRP A   9     121.615  -1.143  32.562  1.00  0.00           C  
ATOM    118  CE3 TRP A   9     120.146   0.769  32.377  1.00  0.00           C  
ATOM    119  CZ2 TRP A   9     122.123  -0.693  33.780  1.00  0.00           C  
ATOM    120  CZ3 TRP A   9     120.653   1.213  33.586  1.00  0.00           C  
ATOM    121  H   TRP A   9     117.304  -0.353  28.341  1.00  0.00           H  
ATOM    122  HA  TRP A   9     118.162  -2.486  29.573  1.00  0.00           H  
ATOM    123  HB2 TRP A   9     119.747  -1.039  28.717  1.00  0.00           H  
ATOM    124  HB3 TRP A   9     119.219   0.138  29.593  1.00  0.00           H  
ATOM    125  N   TRP A  10     116.967  -0.193  31.462  1.00  0.00           N  
ATOM    126  CA  TRP A  10     116.461   0.082  32.800  1.00  0.00           C  
ATOM    127  C   TRP A  10     115.178  -0.687  33.085  1.00  0.00           C  
ATOM    128  O   TRP A  10     114.959  -1.143  34.207  1.00  0.00           O  
ATOM    129  CB  TRP A  10     116.216   1.578  33.001  1.00  0.00           C  
ATOM    130  CG  TRP A  10     115.645   1.868  34.350  1.00  0.00           C  
ATOM    131  CD1 TRP A  10     114.392   2.329  34.631  1.00  0.00           C  
ATOM    132  CD2 TRP A  10     116.294   1.677  35.611  1.00  0.00           C  
ATOM    133  NE1 TRP A  10     114.227   2.454  35.989  1.00  0.00           N  
ATOM    134  CE2 TRP A  10     115.384   2.058  36.615  1.00  0.00           C  
ATOM    135  CE3 TRP A  10     117.565   1.229  35.991  1.00  0.00           C  
ATOM    136  CZ2 TRP A  10     115.698   2.006  37.970  1.00  0.00           C  
ATOM    137  CZ3 TRP A  10     117.876   1.176  37.336  1.00  0.00           C  
ATOM    138  H   TRP A  10     116.881   0.456  30.904  1.00  0.00           H  
ATOM    139  HA  TRP A  10     117.142  -0.214  33.424  1.00  0.00           H  
ATOM    140  HB2 TRP A  10     117.051   2.060  32.892  1.00  0.00           H  
ATOM    141  HB3 TRP A  10     115.610   1.902  32.316  1.00  0.00           H  
ATOM    142  N   GLY A  11     114.334  -0.822  32.066  1.00  0.00           N  
ATOM    143  CA  GLY A  11     113.078  -1.538  32.198  1.00  0.00           C  
ATOM    144  C   GLY A  11     113.276  -2.968  32.660  1.00  0.00           C  
ATOM    145  O   GLY A  11     112.445  -3.519  33.382  1.00  0.00           O  
ATOM    146  H   GLY A  11     114.476  -0.500  31.281  1.00  0.00           H  
ATOM    147  HA2 GLY A  11     112.508  -1.072  32.830  1.00  0.00           H  
ATOM    148  HA3 GLY A  11     112.616  -1.537  31.345  1.00  0.00           H  
ATOM    149  N   ARG A  12     114.386  -3.568  32.247  1.00  0.00           N  
ATOM    150  CA  ARG A  12     114.713  -4.927  32.654  1.00  0.00           C  
ATOM    151  C   ARG A  12     115.560  -4.921  33.925  1.00  0.00           C  
ATOM    152  O   ARG A  12     115.510  -5.860  34.718  1.00  0.00           O  
ATOM    153  CB  ARG A  12     115.428  -5.665  31.517  1.00  0.00           C  
ATOM    154  CG  ARG A  12     116.919  -5.881  31.716  1.00  0.00           C  
ATOM    155  CD  ARG A  12     117.567  -6.376  30.432  1.00  0.00           C  
ATOM    156  NE  ARG A  12     119.025  -6.355  30.505  1.00  0.00           N  
ATOM    157  CZ  ARG A  12     119.818  -6.013  29.494  1.00  0.00           C  
ATOM    158  H   ARG A  12     114.966  -3.202  31.728  1.00  0.00           H  
ATOM    159  HA  ARG A  12     113.888  -5.399  32.850  1.00  0.00           H  
ATOM    160  HB2 ARG A  12     115.005  -6.529  31.396  1.00  0.00           H  
ATOM    161  HB3 ARG A  12     115.296  -5.167  30.695  1.00  0.00           H  
ATOM    162  HG2 ARG A  12     117.336  -5.051  31.995  1.00  0.00           H  
ATOM    163  HG3 ARG A  12     117.065  -6.525  32.427  1.00  0.00           H  
ATOM    164  HD2 ARG A  12     117.267  -7.280  30.248  1.00  0.00           H  
ATOM    165  HD3 ARG A  12     117.274  -5.824  29.690  1.00  0.00           H  
ATOM    166  HE  ARG A  12     119.394  -6.578  31.249  1.00  0.00           H  
ATOM    167  N   THR A  13     116.322  -3.849  34.124  1.00  0.00           N  
ATOM    168  CA  THR A  13     117.163  -3.721  35.309  1.00  0.00           C  
ATOM    169  C   THR A  13     116.325  -3.479  36.561  1.00  0.00           C  
ATOM    170  O   THR A  13     116.605  -4.038  37.622  1.00  0.00           O  
ATOM    171  CB  THR A  13     118.185  -2.576  35.158  1.00  0.00           C  
ATOM    172  OG1 THR A  13     118.962  -2.777  33.971  1.00  0.00           O  
ATOM    173  CG2 THR A  13     119.112  -2.517  36.366  1.00  0.00           C  
ATOM    174  H   THR A  13     116.366  -3.183  33.582  1.00  0.00           H  
ATOM    175  HA  THR A  13     117.641  -4.560  35.402  1.00  0.00           H  
ATOM    176  N   VAL A  14     115.291  -2.652  36.432  1.00  0.00           N  
ATOM    177  CA  VAL A  14     114.449  -2.311  37.574  1.00  0.00           C  
ATOM    178  C   VAL A  14     113.631  -3.519  38.036  1.00  0.00           C  
ATOM    179  O   VAL A  14     113.321  -3.645  39.220  1.00  0.00           O  
ATOM    180  CB  VAL A  14     113.506  -1.121  37.254  1.00  0.00           C  
ATOM    181  CG1 VAL A  14     112.452  -1.510  36.224  1.00  0.00           C  
ATOM    182  CG2 VAL A  14     112.850  -0.601  38.526  1.00  0.00           C  
ATOM    183  H   VAL A  14     115.061  -2.278  35.693  1.00  0.00           H  
ATOM    184  HA  VAL A  14     115.041  -2.043  38.294  1.00  0.00           H  
ATOM    185  N   TYR A  15     113.298  -4.414  37.111  1.00  0.00           N  
ATOM    186  CA  TYR A  15     112.580  -5.632  37.469  1.00  0.00           C  
ATOM    187  C   TYR A  15     113.484  -6.577  38.247  1.00  0.00           C  
ATOM    188  O   TYR A  15     113.071  -7.178  39.238  1.00  0.00           O  
ATOM    189  CB  TYR A  15     112.038  -6.343  36.226  1.00  0.00           C  
ATOM    190  CG  TYR A  15     111.631  -7.779  36.492  1.00  0.00           C  
ATOM    191  CD1 TYR A  15     110.381  -8.081  37.014  1.00  0.00           C  
ATOM    192  CD2 TYR A  15     112.503  -8.831  36.230  1.00  0.00           C  
ATOM    193  CE1 TYR A  15     110.007  -9.389  37.265  1.00  0.00           C  
ATOM    194  CE2 TYR A  15     112.139 -10.141  36.482  1.00  0.00           C  
ATOM    195  CZ  TYR A  15     110.890 -10.414  36.997  1.00  0.00           C  
ATOM    196  OH  TYR A  15     110.524 -11.717  37.244  1.00  0.00           O  
ATOM    197  H   TYR A  15     113.478  -4.335  36.274  1.00  0.00           H  
ATOM    198  HA  TYR A  15     111.830  -5.376  38.028  1.00  0.00           H  
ATOM    199  HB2 TYR A  15     111.272  -5.853  35.888  1.00  0.00           H  
ATOM    200  HB3 TYR A  15     112.714  -6.328  35.531  1.00  0.00           H  
ATOM    201  N   GLN A  16     114.720  -6.710  37.779  1.00  0.00           N  
ATOM    202  CA  GLN A  16     115.662  -7.665  38.348  1.00  0.00           C  
ATOM    203  C   GLN A  16     116.082  -7.277  39.765  1.00  0.00           C  
ATOM    204  O   GLN A  16     116.276  -8.140  40.620  1.00  0.00           O  
ATOM    205  CB  GLN A  16     116.889  -7.789  37.446  1.00  0.00           C  
ATOM    206  CG  GLN A  16     117.861  -8.876  37.859  1.00  0.00           C  
ATOM    207  CD  GLN A  16     119.122  -8.872  37.021  1.00  0.00           C  
ATOM    208  OE1 GLN A  16     119.180  -8.234  35.969  1.00  0.00           O  
ATOM    209  NE2 GLN A  16     120.140  -9.590  37.480  1.00  0.00           N  
ATOM    210  H   GLN A  16     115.035  -6.250  37.124  1.00  0.00           H  
ATOM    211  HA  GLN A  16     115.215  -8.524  38.403  1.00  0.00           H  
ATOM    212  HB2 GLN A  16     116.594  -7.962  36.538  1.00  0.00           H  
ATOM    213  HB3 GLN A  16     117.356  -6.939  37.435  1.00  0.00           H  
ATOM    214  HG2 GLN A  16     118.096  -8.759  38.793  1.00  0.00           H  
ATOM    215  HG3 GLN A  16     117.427  -9.740  37.782  1.00  0.00           H  
ATOM    216  N   PHE A  17     116.220  -5.978  40.007  1.00  0.00           N  
ATOM    217  CA  PHE A  17     116.570  -5.482  41.334  1.00  0.00           C  
ATOM    218  C   PHE A  17     115.374  -4.804  41.992  1.00  0.00           C  
ATOM    219  O   PHE A  17     115.531  -3.820  42.715  1.00  0.00           O  
ATOM    220  CB  PHE A  17     117.742  -4.502  41.255  1.00  0.00           C  
ATOM    221  CG  PHE A  17     118.982  -5.081  40.637  1.00  0.00           C  
ATOM    222  CD1 PHE A  17     119.878  -5.809  41.402  1.00  0.00           C  
ATOM    223  CD2 PHE A  17     119.257  -4.888  39.293  1.00  0.00           C  
ATOM    224  CE1 PHE A  17     121.022  -6.340  40.836  1.00  0.00           C  
ATOM    225  CE2 PHE A  17     120.399  -5.416  38.722  1.00  0.00           C  
ATOM    226  CZ  PHE A  17     121.283  -6.143  39.495  1.00  0.00           C  
ATOM    227  H   PHE A  17     116.115  -5.364  39.414  1.00  0.00           H  
ATOM    228  HA  PHE A  17     116.834  -6.243  41.874  1.00  0.00           H  
ATOM    229  HB2 PHE A  17     117.468  -3.726  40.742  1.00  0.00           H  
ATOM    230  HB3 PHE A  17     117.952  -4.191  42.149  1.00  0.00           H  
ATOM    231  N   ARG A  18     114.184  -5.343  41.743  1.00  0.00           N  
ATOM    232  CA  ARG A  18     112.939  -4.724  42.191  1.00  0.00           C  
ATOM    233  C   ARG A  18     112.859  -4.553  43.705  1.00  0.00           C  
ATOM    234  O   ARG A  18     112.169  -3.661  44.193  1.00  0.00           O  
ATOM    235  CB  ARG A  18     111.742  -5.542  41.699  1.00  0.00           C  
ATOM    236  CG  ARG A  18     111.718  -6.975  42.200  1.00  0.00           C  
ATOM    237  CD  ARG A  18     110.679  -7.798  41.455  1.00  0.00           C  
ATOM    238  NE  ARG A  18     110.617  -9.170  41.948  1.00  0.00           N  
ATOM    239  CZ  ARG A  18     111.406 -10.152  41.524  1.00  0.00           C  
ATOM    240  H   ARG A  18     114.075  -6.078  41.310  1.00  0.00           H  
ATOM    241  HA  ARG A  18     112.920  -3.833  41.807  1.00  0.00           H  
ATOM    242  HB2 ARG A  18     110.925  -5.099  41.977  1.00  0.00           H  
ATOM    243  HB3 ARG A  18     111.745  -5.549  40.729  1.00  0.00           H  
ATOM    244  HG2 ARG A  18     112.594  -7.375  42.086  1.00  0.00           H  
ATOM    245  HG3 ARG A  18     111.523  -6.985  43.150  1.00  0.00           H  
ATOM    246  HD2 ARG A  18     109.808  -7.381  41.549  1.00  0.00           H  
ATOM    247  HD3 ARG A  18     110.890  -7.804  40.508  1.00  0.00           H  
ATOM    248  HE  ARG A  18     110.033  -9.355  42.551  1.00  0.00           H  
ATOM    249  N   TYR A  19     113.565  -5.400  44.445  1.00  0.00           N  
ATOM    250  CA  TYR A  19     113.550  -5.320  45.900  1.00  0.00           C  
ATOM    251  C   TYR A  19     114.542  -4.282  46.414  1.00  0.00           C  
ATOM    252  O   TYR A  19     114.233  -3.521  47.332  1.00  0.00           O  
ATOM    253  CB  TYR A  19     113.845  -6.689  46.514  1.00  0.00           C  
ATOM    254  CG  TYR A  19     112.731  -7.689  46.307  1.00  0.00           C  
ATOM    255  CD1 TYR A  19     111.575  -7.636  47.075  1.00  0.00           C  
ATOM    256  CD2 TYR A  19     112.830  -8.681  45.341  1.00  0.00           C  
ATOM    257  CE1 TYR A  19     110.551  -8.545  46.890  1.00  0.00           C  
ATOM    258  CE2 TYR A  19     111.811  -9.595  45.148  1.00  0.00           C  
ATOM    259  CZ  TYR A  19     110.674  -9.522  45.925  1.00  0.00           C  
ATOM    260  OH  TYR A  19     109.656 -10.429  45.737  1.00  0.00           O  
ATOM    261  H   TYR A  19     114.058  -6.027  44.125  1.00  0.00           H  
ATOM    262  HA  TYR A  19     112.662  -5.040  46.170  1.00  0.00           H  
ATOM    263  HB2 TYR A  19     114.663  -7.040  46.128  1.00  0.00           H  
ATOM    264  HB3 TYR A  19     114.003  -6.583  47.465  1.00  0.00           H  
ATOM    265  N   ILE A  20     115.731  -4.251  45.820  1.00  0.00           N  
ATOM    266  CA  ILE A  20     116.742  -3.269  46.193  1.00  0.00           C  
ATOM    267  C   ILE A  20     116.275  -1.858  45.849  1.00  0.00           C  
ATOM    268  O   ILE A  20     116.369  -0.945  46.670  1.00  0.00           O  
ATOM    269  CB  ILE A  20     118.088  -3.542  45.493  1.00  0.00           C  
ATOM    270  CG1 ILE A  20     118.617  -4.925  45.874  1.00  0.00           C  
ATOM    271  CG2 ILE A  20     119.103  -2.466  45.848  1.00  0.00           C  
ATOM    272  CD1 ILE A  20     119.973  -5.244  45.284  1.00  0.00           C  
ATOM    273  H   ILE A  20     115.972  -4.792  45.197  1.00  0.00           H  
ATOM    274  HA  ILE A  20     116.871  -3.345  47.151  1.00  0.00           H  
ATOM    275  N   VAL A  21     115.765  -1.695  44.632  1.00  0.00           N  
ATOM    276  CA  VAL A  21     115.285  -0.403  44.155  1.00  0.00           C  
ATOM    277  C   VAL A  21     114.153   0.141  45.023  1.00  0.00           C  
ATOM    278  O   VAL A  21     114.177   1.302  45.435  1.00  0.00           O  
ATOM    279  CB  VAL A  21     114.798  -0.492  42.693  1.00  0.00           C  
ATOM    280  CG1 VAL A  21     114.059   0.777  42.293  1.00  0.00           C  
ATOM    281  CG2 VAL A  21     115.969  -0.753  41.758  1.00  0.00           C  
ATOM    282  H   VAL A  21     115.688  -2.332  44.059  1.00  0.00           H  
ATOM    283  HA  VAL A  21     116.039   0.205  44.208  1.00  0.00           H  
ATOM    284  N   ILE A  22     113.170  -0.707  45.308  1.00  0.00           N  
ATOM    285  CA  ILE A  22     111.996  -0.288  46.064  1.00  0.00           C  
ATOM    286  C   ILE A  22     112.344   0.009  47.523  1.00  0.00           C  
ATOM    287  O   ILE A  22     111.616   0.723  48.207  1.00  0.00           O  
ATOM    288  CB  ILE A  22     110.877  -1.356  46.007  1.00  0.00           C  
ATOM    289  CG1 ILE A  22     109.505  -0.717  46.226  1.00  0.00           C  
ATOM    290  CG2 ILE A  22     111.131  -2.474  47.013  1.00  0.00           C  
ATOM    291  CD1 ILE A  22     108.352  -1.680  46.041  1.00  0.00           C  
ATOM    292  H   ILE A  22     113.164  -1.534  45.071  1.00  0.00           H  
ATOM    293  HA  ILE A  22     111.673   0.527  45.649  1.00  0.00           H  
ATOM    294  N   GLY A  23     113.464  -0.532  47.992  1.00  0.00           N  
ATOM    295  CA  GLY A  23     113.883  -0.326  49.365  1.00  0.00           C  
ATOM    296  C   GLY A  23     114.681   0.951  49.538  1.00  0.00           C  
ATOM    297  O   GLY A  23     114.404   1.752  50.431  1.00  0.00           O  
ATOM    298  H   GLY A  23     113.995  -1.023  47.526  1.00  0.00           H  
ATOM    299  HA2 GLY A  23     113.101  -0.296  49.938  1.00  0.00           H  
ATOM    300  HA3 GLY A  23     114.419  -1.081  49.654  1.00  0.00           H  
ATOM    301  N   VAL A  24     115.673   1.137  48.673  1.00  0.00           N  
ATOM    302  CA  VAL A  24     116.544   2.305  48.725  1.00  0.00           C  
ATOM    303  C   VAL A  24     115.771   3.606  48.529  1.00  0.00           C  
ATOM    304  O   VAL A  24     115.918   4.549  49.307  1.00  0.00           O  
ATOM    305  CB  VAL A  24     117.654   2.219  47.658  1.00  0.00           C  
ATOM    306  CG1 VAL A  24     118.421   3.531  47.572  1.00  0.00           C  
ATOM    307  CG2 VAL A  24     118.593   1.062  47.961  1.00  0.00           C  
ATOM    308  H   VAL A  24     115.860   0.588  48.038  1.00  0.00           H  
ATOM    309  HA  VAL A  24     116.941   2.309  49.610  1.00  0.00           H  
ATOM    310  N   MET A  25     114.943   3.646  47.491  1.00  0.00           N  
ATOM    311  CA  MET A  25     114.225   4.862  47.128  1.00  0.00           C  
ATOM    312  C   MET A  25     113.181   5.264  48.167  1.00  0.00           C  
ATOM    313  O   MET A  25     113.015   6.449  48.457  1.00  0.00           O  
ATOM    314  CB  MET A  25     113.561   4.690  45.763  1.00  0.00           C  
ATOM    315  CG  MET A  25     114.533   4.511  44.611  1.00  0.00           C  
ATOM    316  SD  MET A  25     115.678   5.895  44.459  1.00  0.00           S  
ATOM    317  CE  MET A  25     114.537   7.243  44.163  1.00  0.00           C  
ATOM    318  H   MET A  25     114.782   2.973  46.980  1.00  0.00           H  
ATOM    319  HA  MET A  25     114.880   5.577  47.090  1.00  0.00           H  
ATOM    320  HB2 MET A  25     112.971   3.920  45.797  1.00  0.00           H  
ATOM    321  HB3 MET A  25     113.006   5.465  45.586  1.00  0.00           H  
ATOM    322  HG2 MET A  25     115.035   3.691  44.739  1.00  0.00           H  
ATOM    323  HG3 MET A  25     114.036   4.413  43.784  1.00  0.00           H  
ATOM    324  HE1 MET A  25     115.033   8.070  44.060  1.00  0.00           H  
ATOM    325  HE2 MET A  25     114.031   7.067  43.355  1.00  0.00           H  
ATOM    326  HE3 MET A  25     113.928   7.323  44.914  1.00  0.00           H  
ATOM    327  N   VAL A  26     112.475   4.283  48.721  1.00  0.00           N  
ATOM    328  CA  VAL A  26     111.504   4.556  49.776  1.00  0.00           C  
ATOM    329  C   VAL A  26     112.227   5.073  51.015  1.00  0.00           C  
ATOM    330  O   VAL A  26     111.758   5.998  51.679  1.00  0.00           O  
ATOM    331  CB  VAL A  26     110.669   3.304  50.125  1.00  0.00           C  
ATOM    332  CG1 VAL A  26     109.976   3.469  51.470  1.00  0.00           C  
ATOM    333  CG2 VAL A  26     109.647   3.034  49.032  1.00  0.00           C  
ATOM    334  H   VAL A  26     112.543   3.454  48.501  1.00  0.00           H  
ATOM    335  HA  VAL A  26     110.889   5.232  49.452  1.00  0.00           H  
ATOM    336  N   ALA A  27     113.382   4.485  51.307  1.00  0.00           N  
ATOM    337  CA  ALA A  27     114.214   4.938  52.416  1.00  0.00           C  
ATOM    338  C   ALA A  27     114.619   6.398  52.231  1.00  0.00           C  
ATOM    339  O   ALA A  27     114.526   7.199  53.162  1.00  0.00           O  
ATOM    340  CB  ALA A  27     115.447   4.058  52.550  1.00  0.00           C  
ATOM    341  H   ALA A  27     113.704   3.817  50.872  1.00  0.00           H  
ATOM    342  HA  ALA A  27     113.694   4.869  53.232  1.00  0.00           H  
ATOM    343  HB1 ALA A  27     116.200   4.598  52.836  1.00  0.00           H  
ATOM    344  HB2 ALA A  27     115.279   3.364  53.206  1.00  0.00           H  
ATOM    345  HB3 ALA A  27     115.649   3.650  51.693  1.00  0.00           H  
ATOM    346  N   LEU A  28     115.057   6.739  51.023  1.00  0.00           N  
ATOM    347  CA  LEU A  28     115.490   8.100  50.721  1.00  0.00           C  
ATOM    348  C   LEU A  28     114.331   9.091  50.757  1.00  0.00           C  
ATOM    349  O   LEU A  28     114.473  10.200  51.271  1.00  0.00           O  
ATOM    350  CB  LEU A  28     116.177   8.154  49.355  1.00  0.00           C  
ATOM    351  CG  LEU A  28     117.527   7.442  49.244  1.00  0.00           C  
ATOM    352  CD1 LEU A  28     118.167   7.718  47.892  1.00  0.00           C  
ATOM    353  CD2 LEU A  28     118.450   7.865  50.376  1.00  0.00           C  
ATOM    354  H   LEU A  28     115.112   6.194  50.360  1.00  0.00           H  
ATOM    355  HA  LEU A  28     116.122   8.357  51.410  1.00  0.00           H  
ATOM    356  HB2 LEU A  28     115.576   7.771  48.697  1.00  0.00           H  
ATOM    357  HB3 LEU A  28     116.304   9.085  49.115  1.00  0.00           H  
ATOM    358  N   CYS A  29     113.189   8.690  50.208  1.00  0.00           N  
ATOM    359  CA  CYS A  29     112.016   9.558  50.178  1.00  0.00           C  
ATOM    360  C   CYS A  29     111.453   9.786  51.577  1.00  0.00           C  
ATOM    361  O   CYS A  29     111.062  10.901  51.921  1.00  0.00           O  
ATOM    362  CB  CYS A  29     110.935   8.973  49.267  1.00  0.00           C  
ATOM    363  SG  CYS A  29     111.307   9.101  47.505  1.00  0.00           S  
ATOM    364  H   CYS A  29     113.072   7.918  49.847  1.00  0.00           H  
ATOM    365  HA  CYS A  29     112.298  10.416  49.823  1.00  0.00           H  
ATOM    366  HB2 CYS A  29     110.806   8.039  49.493  1.00  0.00           H  
ATOM    367  HB3 CYS A  29     110.096   9.426  49.444  1.00  0.00           H  
ATOM    368  HG  CYS A  29     112.050   8.214  47.187  1.00  0.00           H  
ATOM    369  N   LEU A  30     111.411   8.728  52.380  1.00  0.00           N  
ATOM    370  CA  LEU A  30     110.955   8.850  53.758  1.00  0.00           C  
ATOM    371  C   LEU A  30     111.995   9.579  54.597  1.00  0.00           C  
ATOM    372  O   LEU A  30     111.654  10.414  55.435  1.00  0.00           O  
ATOM    373  CB  LEU A  30     110.656   7.475  54.358  1.00  0.00           C  
ATOM    374  CG  LEU A  30     109.455   6.740  53.760  1.00  0.00           C  
ATOM    375  CD1 LEU A  30     109.147   5.479  54.552  1.00  0.00           C  
ATOM    376  CD2 LEU A  30     108.246   7.657  53.705  1.00  0.00           C  
ATOM    377  H   LEU A  30     111.642   7.933  52.147  1.00  0.00           H  
ATOM    378  HA  LEU A  30     110.134   9.366  53.761  1.00  0.00           H  
ATOM    379  HB2 LEU A  30     111.442   6.916  54.253  1.00  0.00           H  
ATOM    380  HB3 LEU A  30     110.508   7.581  55.311  1.00  0.00           H  
ATOM    381  N   GLY A  31     113.265   9.262  54.363  1.00  0.00           N  
ATOM    382  CA  GLY A  31     114.357   9.925  55.051  1.00  0.00           C  
ATOM    383  C   GLY A  31     114.385  11.409  54.745  1.00  0.00           C  
ATOM    384  O   GLY A  31     114.643  12.230  55.625  1.00  0.00           O  
ATOM    385  H   GLY A  31     113.513   8.659  53.803  1.00  0.00           H  
ATOM    386  HA2 GLY A  31     114.267   9.792  56.008  1.00  0.00           H  
ATOM    387  HA3 GLY A  31     115.199   9.523  54.787  1.00  0.00           H  
ATOM    388  N   GLY A  32     114.111  11.752  53.491  1.00  0.00           N  
ATOM    389  CA  GLY A  32     114.066  13.140  53.071  1.00  0.00           C  
ATOM    390  C   GLY A  32     112.864  13.865  53.641  1.00  0.00           C  
ATOM    391  O   GLY A  32     112.961  15.025  54.040  1.00  0.00           O  
ATOM    392  H   GLY A  32     113.947  11.186  52.864  1.00  0.00           H  
ATOM    393  HA2 GLY A  32     114.878  13.589  53.353  1.00  0.00           H  
ATOM    394  HA3 GLY A  32     114.040  13.184  52.102  1.00  0.00           H  
ATOM    395  N   GLY A  33     111.727  13.177  53.679  1.00  0.00           N  
ATOM    396  CA  GLY A  33     110.508  13.740  54.229  1.00  0.00           C  
ATOM    397  C   GLY A  33     110.662  14.089  55.696  1.00  0.00           C  
ATOM    398  O   GLY A  33     110.174  15.122  56.154  1.00  0.00           O  
ATOM    399  H   GLY A  33     111.644  12.373  53.386  1.00  0.00           H  
ATOM    400  HA2 GLY A  33     110.266  14.536  53.731  1.00  0.00           H  
ATOM    401  HA3 GLY A  33     109.782  13.106  54.122  1.00  0.00           H  
ATOM    402  N   VAL A  34     111.345  13.219  56.432  1.00  0.00           N  
ATOM    403  CA  VAL A  34     111.639  13.460  57.840  1.00  0.00           C  
ATOM    404  C   VAL A  34     112.563  14.667  57.984  1.00  0.00           C  
ATOM    405  O   VAL A  34     112.391  15.498  58.875  1.00  0.00           O  
ATOM    406  CB  VAL A  34     112.287  12.223  58.498  1.00  0.00           C  
ATOM    407  CG1 VAL A  34     112.812  12.558  59.885  1.00  0.00           C  
ATOM    408  CG2 VAL A  34     111.292  11.075  58.563  1.00  0.00           C  
ATOM    409  H   VAL A  34     111.651  12.474  56.130  1.00  0.00           H  
ATOM    410  HA  VAL A  34     110.800  13.639  58.293  1.00  0.00           H  
ATOM    411  N   TYR A  35     113.538  14.760  57.086  1.00  0.00           N  
ATOM    412  CA  TYR A  35     114.477  15.874  57.074  1.00  0.00           C  
ATOM    413  C   TYR A  35     113.822  17.143  56.533  1.00  0.00           C  
ATOM    414  O   TYR A  35     114.289  18.253  56.787  1.00  0.00           O  
ATOM    415  CB  TYR A  35     115.710  15.504  56.242  1.00  0.00           C  
ATOM    416  CG  TYR A  35     116.691  16.632  56.011  1.00  0.00           C  
ATOM    417  CD1 TYR A  35     117.416  17.178  57.062  1.00  0.00           C  
ATOM    418  CD2 TYR A  35     116.904  17.140  54.736  1.00  0.00           C  
ATOM    419  CE1 TYR A  35     118.319  18.205  56.850  1.00  0.00           C  
ATOM    420  CE2 TYR A  35     117.805  18.163  54.514  1.00  0.00           C  
ATOM    421  CZ  TYR A  35     118.509  18.693  55.574  1.00  0.00           C  
ATOM    422  OH  TYR A  35     119.405  19.714  55.355  1.00  0.00           O  
ATOM    423  H   TYR A  35     113.673  14.179  56.467  1.00  0.00           H  
ATOM    424  HA  TYR A  35     114.753  16.054  57.986  1.00  0.00           H  
ATOM    425  HB2 TYR A  35     116.174  14.776  56.684  1.00  0.00           H  
ATOM    426  HB3 TYR A  35     115.413  15.170  55.381  1.00  0.00           H  
ATOM    427  N   GLY A  36     112.724  16.971  55.802  1.00  0.00           N  
ATOM    428  CA  GLY A  36     112.078  18.078  55.121  1.00  0.00           C  
ATOM    429  C   GLY A  36     110.975  18.782  55.890  1.00  0.00           C  
ATOM    430  O   GLY A  36     110.359  19.714  55.374  1.00  0.00           O  
ATOM    431  H   GLY A  36     112.337  16.211  55.690  1.00  0.00           H  
ATOM    432  HA2 GLY A  36     112.756  18.733  54.891  1.00  0.00           H  
ATOM    433  HA3 GLY A  36     111.707  17.749  54.287  1.00  0.00           H  
ATOM    434  N   ILE A  37     110.717  18.347  57.119  1.00  0.00           N  
ATOM    435  CA  ILE A  37     109.690  18.986  57.936  1.00  0.00           C  
ATOM    436  C   ILE A  37     110.272  20.152  58.730  1.00  0.00           C  
ATOM    437  O   ILE A  37     109.542  20.898  59.382  1.00  0.00           O  
ATOM    438  CB  ILE A  37     109.023  17.992  58.907  1.00  0.00           C  
ATOM    439  CG1 ILE A  37     110.061  17.380  59.848  1.00  0.00           C  
ATOM    440  CG2 ILE A  37     108.282  16.909  58.135  1.00  0.00           C  
ATOM    441  CD1 ILE A  37     109.513  16.278  60.730  1.00  0.00           C  
ATOM    442  H   ILE A  37     111.121  17.689  57.497  1.00  0.00           H  
ATOM    443  HA  ILE A  37     109.014  19.316  57.324  1.00  0.00           H  
ATOM    444  N   SER A  38     111.591  20.304  58.667  1.00  0.00           N  
ATOM    445  CA  SER A  38     112.264  21.420  59.320  1.00  0.00           C  
ATOM    446  C   SER A  38     112.400  22.595  58.359  1.00  0.00           C  
ATOM    447  O   SER A  38     112.920  23.651  58.721  1.00  0.00           O  
ATOM    448  CB  SER A  38     113.641  20.996  59.835  1.00  0.00           C  
ATOM    449  OG  SER A  38     114.510  20.674  58.763  1.00  0.00           O  
ATOM    450  H   SER A  38     112.117  19.768  58.248  1.00  0.00           H  
ATOM    451  HA  SER A  38     111.725  21.697  60.078  1.00  0.00           H  
ATOM    452  HB2 SER A  38     114.026  21.712  60.364  1.00  0.00           H  
ATOM    453  HB3 SER A  38     113.548  20.229  60.421  1.00  0.00           H  
ATOM    454  HG  SER A  38     114.239  19.976  58.382  1.00  0.00           H  
ATOM    455  N   LEU A  39     111.927  22.398  57.131  1.00  0.00           N  
ATOM    456  CA  LEU A  39     111.961  23.437  56.106  1.00  0.00           C  
ATOM    457  C   LEU A  39     111.173  24.670  56.537  1.00  0.00           C  
ATOM    458  O   LEU A  39     111.518  25.795  56.177  1.00  0.00           O  
ATOM    459  CB  LEU A  39     111.408  22.896  54.784  1.00  0.00           C  
ATOM    460  CG  LEU A  39     111.294  23.879  53.616  1.00  0.00           C  
ATOM    461  CD1 LEU A  39     112.669  24.303  53.122  1.00  0.00           C  
ATOM    462  CD2 LEU A  39     110.469  23.281  52.485  1.00  0.00           C  
ATOM    463  H   LEU A  39     111.577  21.657  56.869  1.00  0.00           H  
ATOM    464  HA  LEU A  39     112.886  23.701  55.981  1.00  0.00           H  
ATOM    465  HB2 LEU A  39     111.972  22.159  54.502  1.00  0.00           H  
ATOM    466  HB3 LEU A  39     110.526  22.529  54.955  1.00  0.00           H  
ATOM    467  N   GLY A  40     110.120  24.446  57.318  1.00  0.00           N  
ATOM    468  CA  GLY A  40     109.235  25.512  57.753  1.00  0.00           C  
ATOM    469  C   GLY A  40     109.905  26.626  58.536  1.00  0.00           C  
ATOM    470  O   GLY A  40     109.443  27.766  58.517  1.00  0.00           O  
ATOM    471  H   GLY A  40     109.901  23.667  57.610  1.00  0.00           H  
ATOM    472  HA2 GLY A  40     108.807  25.897  56.972  1.00  0.00           H  
ATOM    473  HA3 GLY A  40     108.533  25.127  58.301  1.00  0.00           H  
ATOM    474  N   ASN A  41     110.993  26.301  59.227  1.00  0.00           N  
ATOM    475  CA  ASN A  41     111.718  27.294  60.013  1.00  0.00           C  
ATOM    476  C   ASN A  41     112.962  27.809  59.299  1.00  0.00           C  
ATOM    477  O   ASN A  41     113.707  28.624  59.844  1.00  0.00           O  
ATOM    478  CB  ASN A  41     112.106  26.717  61.375  1.00  0.00           C  
ATOM    479  CG  ASN A  41     110.902  26.432  62.251  1.00  0.00           C  
ATOM    480  OD1 ASN A  41     109.858  25.996  61.768  1.00  0.00           O  
ATOM    481  ND2 ASN A  41     111.041  26.685  63.547  1.00  0.00           N  
ATOM    482  H   ASN A  41     111.328  25.510  59.254  1.00  0.00           H  
ATOM    483  HA  ASN A  41     111.119  28.047  60.135  1.00  0.00           H  
ATOM    484  HB2 ASN A  41     112.608  25.897  61.244  1.00  0.00           H  
ATOM    485  HB3 ASN A  41     112.693  27.340  61.831  1.00  0.00           H  
ATOM    486  N   HIS A  42     113.183  27.334  58.078  1.00  0.00           N  
ATOM    487  CA  HIS A  42     114.340  27.755  57.296  1.00  0.00           C  
ATOM    488  C   HIS A  42     113.918  28.365  55.964  1.00  0.00           C  
ATOM    489  O   HIS A  42     114.672  28.342  54.991  1.00  0.00           O  
ATOM    490  CB  HIS A  42     115.285  26.576  57.061  1.00  0.00           C  
ATOM    491  CG  HIS A  42     115.833  25.984  58.322  1.00  0.00           C  
ATOM    492  ND1 HIS A  42     115.137  25.062  59.074  1.00  0.00           N  
ATOM    493  CD2 HIS A  42     117.006  26.187  58.967  1.00  0.00           C  
ATOM    494  CE1 HIS A  42     115.858  24.721  60.126  1.00  0.00           C  
ATOM    495  NE2 HIS A  42     116.997  25.389  60.085  1.00  0.00           N  
ATOM    496  H   HIS A  42     112.673  26.765  57.683  1.00  0.00           H  
ATOM    497  HA  HIS A  42     114.807  28.437  57.804  1.00  0.00           H  
ATOM    498  HB2 HIS A  42     114.813  25.887  56.568  1.00  0.00           H  
ATOM    499  HB3 HIS A  42     116.023  26.869  56.503  1.00  0.00           H  
ATOM    500  N   VAL A  43     112.707  28.910  55.929  1.00  0.00           N  
ATOM    501  CA  VAL A  43     112.216  29.599  54.743  1.00  0.00           C  
ATOM    502  C   VAL A  43     112.214  31.109  54.955  1.00  0.00           C  
ATOM    503  O   VAL A  43     112.153  31.589  56.087  1.00  0.00           O  
ATOM    504  CB  VAL A  43     110.797  29.138  54.361  1.00  0.00           C  
ATOM    505  CG1 VAL A  43     110.838  27.754  53.729  1.00  0.00           C  
ATOM    506  CG2 VAL A  43     109.889  29.156  55.579  1.00  0.00           C  
ATOM    507  H   VAL A  43     112.152  28.891  56.586  1.00  0.00           H  
ATOM    508  HA  VAL A  43     112.819  29.375  54.017  1.00  0.00           H  
ATOM    509  N   THR A  44     112.283  31.852  53.856  1.00  0.00           N  
ATOM    510  CA  THR A  44     112.336  33.307  53.918  1.00  0.00           C  
ATOM    511  C   THR A  44     111.094  33.937  53.295  1.00  0.00           C  
ATOM    512  O   THR A  44     110.432  33.330  52.453  1.00  0.00           O  
ATOM    513  CB  THR A  44     113.590  33.850  53.205  1.00  0.00           C  
ATOM    514  OG1 THR A  44     113.624  35.279  53.311  1.00  0.00           O  
ATOM    515  CG2 THR A  44     113.586  33.452  51.735  1.00  0.00           C  
ATOM    516  H   THR A  44     112.300  31.530  53.059  1.00  0.00           H  
ATOM    517  HA  THR A  44     112.374  33.547  54.857  1.00  0.00           H  
ATOM    518  N   GLN A  45     110.779  35.156  53.719  1.00  0.00           N  
ATOM    519  CA  GLN A  45     109.651  35.890  53.160  1.00  0.00           C  
ATOM    520  C   GLN A  45     110.140  36.898  52.129  1.00  0.00           C  
ATOM    521  O   GLN A  45     109.345  37.546  51.449  1.00  0.00           O  
ATOM    522  CB  GLN A  45     108.863  36.598  54.264  1.00  0.00           C  
ATOM    523  CG  GLN A  45     109.627  37.716  54.955  1.00  0.00           C  
ATOM    524  CD  GLN A  45     108.825  38.373  56.062  1.00  0.00           C  
ATOM    525  OE1 GLN A  45     108.389  37.713  57.005  1.00  0.00           O  
ATOM    526  NE2 GLN A  45     108.622  39.681  55.949  1.00  0.00           N  
ATOM    527  H   GLN A  45     111.209  35.577  54.333  1.00  0.00           H  
ATOM    528  HA  GLN A  45     109.060  35.257  52.724  1.00  0.00           H  
ATOM    529  HB2 GLN A  45     108.049  36.963  53.883  1.00  0.00           H  
ATOM    530  HB3 GLN A  45     108.597  35.943  54.928  1.00  0.00           H  
ATOM    531  HG2 GLN A  45     110.450  37.360  55.324  1.00  0.00           H  
ATOM    532  HG3 GLN A  45     109.876  38.386  54.299  1.00  0.00           H  
ATOM    533  N   SER A  46     111.459  37.018  52.017  1.00  0.00           N  
ATOM    534  CA  SER A  46     112.077  37.978  51.111  1.00  0.00           C  
ATOM    535  C   SER A  46     112.285  37.389  49.720  1.00  0.00           C  
ATOM    536  O   SER A  46     112.324  36.170  49.552  1.00  0.00           O  
ATOM    537  CB  SER A  46     113.415  38.454  51.678  1.00  0.00           C  
ATOM    538  OG  SER A  46     113.336  38.641  53.080  1.00  0.00           O  
ATOM    539  H   SER A  46     112.021  36.545  52.465  1.00  0.00           H  
ATOM    540  HA  SER A  46     111.473  38.732  51.029  1.00  0.00           H  
ATOM    541  HB2 SER A  46     114.106  37.805  51.474  1.00  0.00           H  
ATOM    542  HB3 SER A  46     113.673  39.286  51.252  1.00  0.00           H  
ATOM    543  HG  SER A  46     114.080  38.900  53.371  1.00  0.00           H  
ATOM    544  N   GLY A  47     112.418  38.261  48.725  1.00  0.00           N  
ATOM    545  CA  GLY A  47     112.701  37.828  47.369  1.00  0.00           C  
ATOM    546  C   GLY A  47     111.767  38.395  46.316  1.00  0.00           C  
ATOM    547  O   GLY A  47     111.751  37.923  45.180  1.00  0.00           O  
ATOM    548  H   GLY A  47     112.347  39.113  48.819  1.00  0.00           H  
ATOM    549  HA2 GLY A  47     113.611  38.078  47.146  1.00  0.00           H  
ATOM    550  HA3 GLY A  47     112.657  36.860  47.336  1.00  0.00           H  
ATOM    551  N   PHE A  48     110.992  39.411  46.685  1.00  0.00           N  
ATOM    552  CA  PHE A  48     110.035  40.007  45.757  1.00  0.00           C  
ATOM    553  C   PHE A  48     110.613  41.208  45.014  1.00  0.00           C  
ATOM    554  O   PHE A  48     110.002  41.717  44.075  1.00  0.00           O  
ATOM    555  CB  PHE A  48     108.761  40.420  46.498  1.00  0.00           C  
ATOM    556  CG  PHE A  48     107.900  39.261  46.908  1.00  0.00           C  
ATOM    557  CD1 PHE A  48     107.271  38.481  45.953  1.00  0.00           C  
ATOM    558  CD2 PHE A  48     107.718  38.952  48.246  1.00  0.00           C  
ATOM    559  CE1 PHE A  48     106.478  37.412  46.324  1.00  0.00           C  
ATOM    560  CE2 PHE A  48     106.926  37.884  48.622  1.00  0.00           C  
ATOM    561  CZ  PHE A  48     106.304  37.114  47.659  1.00  0.00           C  
ATOM    562  H   PHE A  48     111.004  39.769  47.467  1.00  0.00           H  
ATOM    563  HA  PHE A  48     109.824  39.329  45.096  1.00  0.00           H  
ATOM    564  HB2 PHE A  48     109.006  40.927  47.288  1.00  0.00           H  
ATOM    565  HB3 PHE A  48     108.244  41.012  45.930  1.00  0.00           H  
ATOM    566  N   TYR A  49     111.793  41.653  45.434  1.00  0.00           N  
ATOM    567  CA  TYR A  49     112.439  42.802  44.810  1.00  0.00           C  
ATOM    568  C   TYR A  49     113.617  42.382  43.939  1.00  0.00           C  
ATOM    569  O   TYR A  49     113.948  41.200  43.848  1.00  0.00           O  
ATOM    570  CB  TYR A  49     112.913  43.794  45.875  1.00  0.00           C  
ATOM    571  CG  TYR A  49     111.809  44.335  46.754  1.00  0.00           C  
ATOM    572  CD1 TYR A  49     110.552  44.617  46.233  1.00  0.00           C  
ATOM    573  CD2 TYR A  49     112.024  44.564  48.107  1.00  0.00           C  
ATOM    574  CE1 TYR A  49     109.540  45.113  47.037  1.00  0.00           C  
ATOM    575  CE2 TYR A  49     111.020  45.058  48.917  1.00  0.00           C  
ATOM    576  CZ  TYR A  49     109.781  45.330  48.378  1.00  0.00           C  
ATOM    577  OH  TYR A  49     108.781  45.823  49.185  1.00  0.00           O  
ATOM    578  H   TYR A  49     112.237  41.302  46.081  1.00  0.00           H  
ATOM    579  HA  TYR A  49     111.780  43.230  44.241  1.00  0.00           H  
ATOM    580  HB2 TYR A  49     113.575  43.360  46.435  1.00  0.00           H  
ATOM    581  HB3 TYR A  49     113.356  44.537  45.436  1.00  0.00           H  
ATOM    582  N   ASP A  50     114.243  43.364  43.298  1.00  0.00           N  
ATOM    583  CA  ASP A  50     115.458  43.138  42.526  1.00  0.00           C  
ATOM    584  C   ASP A  50     116.664  43.511  43.379  1.00  0.00           C  
ATOM    585  O   ASP A  50     116.929  44.691  43.598  1.00  0.00           O  
ATOM    586  CB  ASP A  50     115.438  43.958  41.231  1.00  0.00           C  
ATOM    587  CG  ASP A  50     116.571  43.596  40.279  1.00  0.00           C  
ATOM    588  OD1 ASP A  50     117.607  43.064  40.731  1.00  0.00           O  
ATOM    589  OD2 ASP A  50     116.428  43.856  39.067  1.00  0.00           O  
ATOM    590  H   ASP A  50     113.974  44.181  43.299  1.00  0.00           H  
ATOM    591  HA  ASP A  50     115.513  42.201  42.281  1.00  0.00           H  
ATOM    592  HB2 ASP A  50     114.589  43.823  40.782  1.00  0.00           H  
ATOM    593  HB3 ASP A  50     115.496  44.901  41.450  1.00  0.00           H  
ATOM    594  N   GLU A  51     117.395  42.502  43.846  1.00  0.00           N  
ATOM    595  CA  GLU A  51     118.555  42.712  44.712  1.00  0.00           C  
ATOM    596  C   GLU A  51     119.604  43.631  44.086  1.00  0.00           C  
ATOM    597  O   GLU A  51     120.382  44.268  44.795  1.00  0.00           O  
ATOM    598  CB  GLU A  51     119.199  41.370  45.070  1.00  0.00           C  
ATOM    599  CG  GLU A  51     118.384  40.510  46.029  1.00  0.00           C  
ATOM    600  CD  GLU A  51     118.652  40.837  47.488  1.00  0.00           C  
ATOM    601  OE1 GLU A  51     119.078  41.973  47.783  1.00  0.00           O  
ATOM    602  OE2 GLU A  51     118.439  39.950  48.342  1.00  0.00           O  
ATOM    603  H   GLU A  51     117.233  41.676  43.670  1.00  0.00           H  
ATOM    604  HA  GLU A  51     118.227  43.149  45.513  1.00  0.00           H  
ATOM    605  HB2 GLU A  51     119.349  40.869  44.253  1.00  0.00           H  
ATOM    606  HB3 GLU A  51     120.069  41.537  45.464  1.00  0.00           H  
ATOM    607  HG2 GLU A  51     117.440  40.632  45.843  1.00  0.00           H  
ATOM    608  HG3 GLU A  51     118.586  39.575  45.869  1.00  0.00           H  
ATOM    609  N   GLY A  52     119.619  43.698  42.758  1.00  0.00           N  
ATOM    610  CA  GLY A  52     120.580  44.522  42.049  1.00  0.00           C  
ATOM    611  C   GLY A  52     120.026  45.861  41.600  1.00  0.00           C  
ATOM    612  O   GLY A  52     120.634  46.545  40.776  1.00  0.00           O  
ATOM    613  H   GLY A  52     119.075  43.269  42.249  1.00  0.00           H  
ATOM    614  HA2 GLY A  52     121.347  44.675  42.622  1.00  0.00           H  
ATOM    615  HA3 GLY A  52     120.899  44.036  41.272  1.00  0.00           H  
ATOM    616  N   SER A  53     118.873  46.241  42.141  1.00  0.00           N  
ATOM    617  CA  SER A  53     118.245  47.507  41.780  1.00  0.00           C  
ATOM    618  C   SER A  53     118.783  48.656  42.627  1.00  0.00           C  
ATOM    619  O   SER A  53     119.347  48.439  43.700  1.00  0.00           O  
ATOM    620  CB  SER A  53     116.725  47.416  41.929  1.00  0.00           C  
ATOM    621  OG  SER A  53     116.356  47.227  43.284  1.00  0.00           O  
ATOM    622  H   SER A  53     118.437  45.779  42.721  1.00  0.00           H  
ATOM    623  HA  SER A  53     118.462  47.687  40.852  1.00  0.00           H  
ATOM    624  HB2 SER A  53     116.315  48.226  41.589  1.00  0.00           H  
ATOM    625  HB3 SER A  53     116.388  46.681  41.393  1.00  0.00           H  
ATOM    626  HG  SER A  53     116.433  46.415  43.485  1.00  0.00           H  
ATOM    627  N   GLN A  54     118.601  49.878  42.138  1.00  0.00           N  
ATOM    628  CA  GLN A  54     119.052  51.067  42.851  1.00  0.00           C  
ATOM    629  C   GLN A  54     118.241  51.283  44.126  1.00  0.00           C  
ATOM    630  O   GLN A  54     118.746  51.827  45.109  1.00  0.00           O  
ATOM    631  CB  GLN A  54     118.959  52.300  41.949  1.00  0.00           C  
ATOM    632  CG  GLN A  54     119.537  53.567  42.560  1.00  0.00           C  
ATOM    633  CD  GLN A  54     119.332  54.785  41.681  1.00  0.00           C  
ATOM    634  OE1 GLN A  54     118.809  55.806  42.127  1.00  0.00           O  
ATOM    635  NE2 GLN A  54     119.747  54.683  40.424  1.00  0.00           N  
ATOM    636  H   GLN A  54     118.214  50.041  41.387  1.00  0.00           H  
ATOM    637  HA  GLN A  54     119.979  50.932  43.101  1.00  0.00           H  
ATOM    638  HB2 GLN A  54     119.422  52.115  41.117  1.00  0.00           H  
ATOM    639  HB3 GLN A  54     118.028  52.456  41.727  1.00  0.00           H  
ATOM    640  HG2 GLN A  54     119.124  53.723  43.424  1.00  0.00           H  
ATOM    641  HG3 GLN A  54     120.486  53.442  42.717  1.00  0.00           H  
ATOM    642  N   SER A  55     116.984  50.851  44.105  1.00  0.00           N  
ATOM    643  CA  SER A  55     116.104  51.009  45.257  1.00  0.00           C  
ATOM    644  C   SER A  55     116.538  50.120  46.420  1.00  0.00           C  
ATOM    645  O   SER A  55     116.456  50.523  47.580  1.00  0.00           O  
ATOM    646  CB  SER A  55     114.654  50.705  44.870  1.00  0.00           C  
ATOM    647  OG  SER A  55     114.570  49.536  44.075  1.00  0.00           O  
ATOM    648  H   SER A  55     116.620  50.462  43.430  1.00  0.00           H  
ATOM    649  HA  SER A  55     116.165  51.932  45.549  1.00  0.00           H  
ATOM    650  HB2 SER A  55     114.119  50.593  45.672  1.00  0.00           H  
ATOM    651  HB3 SER A  55     114.282  51.457  44.384  1.00  0.00           H  
ATOM    652  HG  SER A  55     114.699  49.735  43.269  1.00  0.00           H  
ATOM    653  N   VAL A  56     116.997  48.911  46.108  1.00  0.00           N  
ATOM    654  CA  VAL A  56     117.516  48.011  47.133  1.00  0.00           C  
ATOM    655  C   VAL A  56     118.819  48.566  47.698  1.00  0.00           C  
ATOM    656  O   VAL A  56     119.047  48.533  48.909  1.00  0.00           O  
ATOM    657  CB  VAL A  56     117.743  46.586  46.581  1.00  0.00           C  
ATOM    658  CG1 VAL A  56     118.666  45.788  47.493  1.00  0.00           C  
ATOM    659  CG2 VAL A  56     116.415  45.871  46.417  1.00  0.00           C  
ATOM    660  H   VAL A  56     117.017  48.593  45.309  1.00  0.00           H  
ATOM    661  HA  VAL A  56     116.854  47.951  47.839  1.00  0.00           H  
ATOM    662  N   ALA A  57     119.662  49.092  46.813  1.00  0.00           N  
ATOM    663  CA  ALA A  57     120.915  49.718  47.218  1.00  0.00           C  
ATOM    664  C   ALA A  57     120.653  50.886  48.160  1.00  0.00           C  
ATOM    665  O   ALA A  57     121.348  51.055  49.161  1.00  0.00           O  
ATOM    666  CB  ALA A  57     121.697  50.183  46.000  1.00  0.00           C  
ATOM    667  H   ALA A  57     119.523  49.096  45.964  1.00  0.00           H  
ATOM    668  HA  ALA A  57     121.446  49.058  47.691  1.00  0.00           H  
ATOM    669  HB1 ALA A  57     122.526  50.596  46.286  1.00  0.00           H  
ATOM    670  HB2 ALA A  57     121.895  49.422  45.432  1.00  0.00           H  
ATOM    671  HB3 ALA A  57     121.169  50.828  45.503  1.00  0.00           H  
ATOM    672  N   ALA A  58     119.640  51.684  47.833  1.00  0.00           N  
ATOM    673  CA  ALA A  58     119.247  52.817  48.664  1.00  0.00           C  
ATOM    674  C   ALA A  58     118.806  52.352  50.047  1.00  0.00           C  
ATOM    675  O   ALA A  58     119.086  53.006  51.052  1.00  0.00           O  
ATOM    676  CB  ALA A  58     118.133  53.604  47.992  1.00  0.00           C  
ATOM    677  H   ALA A  58     119.163  51.584  47.125  1.00  0.00           H  
ATOM    678  HA  ALA A  58     120.018  53.395  48.771  1.00  0.00           H  
ATOM    679  HB1 ALA A  58     118.449  54.497  47.782  1.00  0.00           H  
ATOM    680  HB2 ALA A  58     117.867  53.155  47.175  1.00  0.00           H  
ATOM    681  HB3 ALA A  58     117.372  53.663  48.591  1.00  0.00           H  
ATOM    682  N   SER A  59     118.117  51.216  50.087  1.00  0.00           N  
ATOM    683  CA  SER A  59     117.629  50.655  51.341  1.00  0.00           C  
ATOM    684  C   SER A  59     118.775  50.134  52.202  1.00  0.00           C  
ATOM    685  O   SER A  59     118.787  50.331  53.416  1.00  0.00           O  
ATOM    686  CB  SER A  59     116.623  49.535  51.069  1.00  0.00           C  
ATOM    687  OG  SER A  59     115.507  50.019  50.343  1.00  0.00           O  
ATOM    688  H   SER A  59     117.920  50.751  49.391  1.00  0.00           H  
ATOM    689  HA  SER A  59     117.186  51.366  51.830  1.00  0.00           H  
ATOM    690  HB2 SER A  59     117.054  48.823  50.570  1.00  0.00           H  
ATOM    691  HB3 SER A  59     116.325  49.152  51.909  1.00  0.00           H  
ATOM    692  HG  SER A  59     115.738  50.189  49.554  1.00  0.00           H  
ATOM    693  N   LEU A  60     119.734  49.467  51.567  1.00  0.00           N  
ATOM    694  CA  LEU A  60     120.898  48.945  52.274  1.00  0.00           C  
ATOM    695  C   LEU A  60     121.718  50.076  52.886  1.00  0.00           C  
ATOM    696  O   LEU A  60     122.074  50.027  54.063  1.00  0.00           O  
ATOM    697  CB  LEU A  60     121.768  48.107  51.335  1.00  0.00           C  
ATOM    698  CG  LEU A  60     121.157  46.793  50.843  1.00  0.00           C  
ATOM    699  CD1 LEU A  60     122.130  46.047  49.943  1.00  0.00           C  
ATOM    700  CD2 LEU A  60     120.738  45.925  52.019  1.00  0.00           C  
ATOM    701  H   LEU A  60     119.729  49.306  50.722  1.00  0.00           H  
ATOM    702  HA  LEU A  60     120.580  48.376  52.993  1.00  0.00           H  
ATOM    703  HB2 LEU A  60     121.991  48.648  50.562  1.00  0.00           H  
ATOM    704  HB3 LEU A  60     122.601  47.905  51.790  1.00  0.00           H  
ATOM    705  N   ILE A  61     122.009  51.093  52.081  1.00  0.00           N  
ATOM    706  CA  ILE A  61     122.740  52.263  52.556  1.00  0.00           C  
ATOM    707  C   ILE A  61     121.934  53.006  53.619  1.00  0.00           C  
ATOM    708  O   ILE A  61     122.481  53.456  54.626  1.00  0.00           O  
ATOM    709  CB  ILE A  61     123.075  53.228  51.400  1.00  0.00           C  
ATOM    710  CG1 ILE A  61     123.897  52.513  50.327  1.00  0.00           C  
ATOM    711  CG2 ILE A  61     123.830  54.442  51.916  1.00  0.00           C  
ATOM    712  CD1 ILE A  61     124.032  53.297  49.041  1.00  0.00           C  
ATOM    713  H   ILE A  61     121.790  51.125  51.250  1.00  0.00           H  
ATOM    714  HA  ILE A  61     123.571  51.946  52.944  1.00  0.00           H  
ATOM    715  N   GLY A  62     120.629  53.120  53.389  1.00  0.00           N  
ATOM    716  CA  GLY A  62     119.744  53.810  54.310  1.00  0.00           C  
ATOM    717  C   GLY A  62     119.649  53.144  55.669  1.00  0.00           C  
ATOM    718  O   GLY A  62     119.793  53.801  56.700  1.00  0.00           O  
ATOM    719  H   GLY A  62     120.236  52.799  52.695  1.00  0.00           H  
ATOM    720  HA2 GLY A  62     120.055  54.721  54.425  1.00  0.00           H  
ATOM    721  HA3 GLY A  62     118.858  53.860  53.919  1.00  0.00           H  
ATOM    722  N   ASP A  63     119.405  51.837  55.672  1.00  0.00           N  
ATOM    723  CA  ASP A  63     119.279  51.081  56.914  1.00  0.00           C  
ATOM    724  C   ASP A  63     120.606  51.003  57.662  1.00  0.00           C  
ATOM    725  O   ASP A  63     120.634  50.974  58.891  1.00  0.00           O  
ATOM    726  CB  ASP A  63     118.753  49.672  56.633  1.00  0.00           C  
ATOM    727  CG  ASP A  63     117.322  49.673  56.133  1.00  0.00           C  
ATOM    728  OD1 ASP A  63     116.851  50.735  55.674  1.00  0.00           O  
ATOM    729  OD2 ASP A  63     116.668  48.611  56.198  1.00  0.00           O  
ATOM    730  H   ASP A  63     119.308  51.366  54.959  1.00  0.00           H  
ATOM    731  HA  ASP A  63     118.645  51.551  57.478  1.00  0.00           H  
ATOM    732  HB2 ASP A  63     119.322  49.243  55.974  1.00  0.00           H  
ATOM    733  HB3 ASP A  63     118.808  49.142  57.444  1.00  0.00           H  
ATOM    734  N   GLU A  64     121.702  50.965  56.912  1.00  0.00           N  
ATOM    735  CA  GLU A  64     123.037  50.928  57.499  1.00  0.00           C  
ATOM    736  C   GLU A  64     123.312  52.155  58.363  1.00  0.00           C  
ATOM    737  O   GLU A  64     123.814  52.042  59.481  1.00  0.00           O  
ATOM    738  CB  GLU A  64     124.096  50.820  56.397  1.00  0.00           C  
ATOM    739  CG  GLU A  64     125.495  51.251  56.818  1.00  0.00           C  
ATOM    740  CD  GLU A  64     126.178  50.244  57.721  1.00  0.00           C  
ATOM    741  OE1 GLU A  64     125.756  49.068  57.734  1.00  0.00           O  
ATOM    742  OE2 GLU A  64     127.140  50.629  58.419  1.00  0.00           O  
ATOM    743  H   GLU A  64     121.693  50.960  56.052  1.00  0.00           H  
ATOM    744  HA  GLU A  64     123.082  50.146  58.071  1.00  0.00           H  
ATOM    745  HB2 GLU A  64     124.132  49.901  56.089  1.00  0.00           H  
ATOM    746  HB3 GLU A  64     123.817  51.362  55.642  1.00  0.00           H  
ATOM    747  HG2 GLU A  64     126.038  51.388  56.026  1.00  0.00           H  
ATOM    748  HG3 GLU A  64     125.441  52.104  57.276  1.00  0.00           H  
ATOM    749  N   VAL A  65     122.963  53.326  57.841  1.00  0.00           N  
ATOM    750  CA  VAL A  65     123.338  54.589  58.464  1.00  0.00           C  
ATOM    751  C   VAL A  65     122.300  55.110  59.458  1.00  0.00           C  
ATOM    752  O   VAL A  65     122.651  55.582  60.539  1.00  0.00           O  
ATOM    753  CB  VAL A  65     123.592  55.664  57.391  1.00  0.00           C  
ATOM    754  CG1 VAL A  65     123.936  56.998  58.033  1.00  0.00           C  
ATOM    755  CG2 VAL A  65     124.704  55.211  56.459  1.00  0.00           C  
ATOM    756  H   VAL A  65     122.504  53.410  57.119  1.00  0.00           H  
ATOM    757  HA  VAL A  65     124.150  54.408  58.963  1.00  0.00           H  
ATOM    758  N   TYR A  66     121.026  55.022  59.094  1.00  0.00           N  
ATOM    759  CA  TYR A  66     119.963  55.561  59.937  1.00  0.00           C  
ATOM    760  C   TYR A  66     119.321  54.499  60.823  1.00  0.00           C  
ATOM    761  O   TYR A  66     118.567  54.821  61.741  1.00  0.00           O  
ATOM    762  CB  TYR A  66     118.894  56.233  59.072  1.00  0.00           C  
ATOM    763  CG  TYR A  66     119.311  57.587  58.548  1.00  0.00           C  
ATOM    764  CD1 TYR A  66     120.169  57.700  57.462  1.00  0.00           C  
ATOM    765  CD2 TYR A  66     118.851  58.753  59.144  1.00  0.00           C  
ATOM    766  CE1 TYR A  66     120.555  58.937  56.982  1.00  0.00           C  
ATOM    767  CE2 TYR A  66     119.232  59.995  58.672  1.00  0.00           C  
ATOM    768  CZ  TYR A  66     120.083  60.081  57.591  1.00  0.00           C  
ATOM    769  OH  TYR A  66     120.462  61.316  57.120  1.00  0.00           O  
ATOM    770  H   TYR A  66     120.755  54.655  58.365  1.00  0.00           H  
ATOM    771  HA  TYR A  66     120.372  56.216  60.524  1.00  0.00           H  
ATOM    772  HB2 TYR A  66     118.683  55.654  58.323  1.00  0.00           H  
ATOM    773  HB3 TYR A  66     118.081  56.331  59.592  1.00  0.00           H  
ATOM    774  N   GLY A  67     119.629  53.235  60.551  1.00  0.00           N  
ATOM    775  CA  GLY A  67     119.034  52.136  61.287  1.00  0.00           C  
ATOM    776  C   GLY A  67     117.704  51.735  60.681  1.00  0.00           C  
ATOM    777  O   GLY A  67     116.957  52.585  60.197  1.00  0.00           O  
ATOM    778  H   GLY A  67     120.184  52.996  59.939  1.00  0.00           H  
ATOM    779  HA2 GLY A  67     119.637  51.376  61.284  1.00  0.00           H  
ATOM    780  HA3 GLY A  67     118.907  52.394  62.213  1.00  0.00           H  
ATOM    781  N   ARG A  68     117.408  50.441  60.700  1.00  0.00           N  
ATOM    782  CA  ARG A  68     116.150  49.953  60.149  1.00  0.00           C  
ATOM    783  C   ARG A  68     114.978  50.428  61.002  1.00  0.00           C  
ATOM    784  O   ARG A  68     115.083  50.519  62.226  1.00  0.00           O  
ATOM    785  CB  ARG A  68     116.162  48.424  60.043  1.00  0.00           C  
ATOM    786  CG  ARG A  68     116.036  47.691  61.369  1.00  0.00           C  
ATOM    787  CD  ARG A  68     116.043  46.188  61.157  1.00  0.00           C  
ATOM    788  NE  ARG A  68     115.536  45.829  59.836  1.00  0.00           N  
ATOM    789  CZ  ARG A  68     115.638  44.617  59.303  1.00  0.00           C  
ATOM    790  H   ARG A  68     117.919  49.831  61.026  1.00  0.00           H  
ATOM    791  HA  ARG A  68     116.044  50.315  59.255  1.00  0.00           H  
ATOM    792  HB2 ARG A  68     115.434  48.147  59.464  1.00  0.00           H  
ATOM    793  HB3 ARG A  68     116.987  48.149  59.613  1.00  0.00           H  
ATOM    794  HG2 ARG A  68     116.768  47.943  61.953  1.00  0.00           H  
ATOM    795  HG3 ARG A  68     115.215  47.955  61.813  1.00  0.00           H  
ATOM    796  HD2 ARG A  68     116.946  45.850  61.260  1.00  0.00           H  
ATOM    797  HD3 ARG A  68     115.501  45.762  61.839  1.00  0.00           H  
ATOM    798  HE  ARG A  68     115.147  46.441  59.374  1.00  0.00           H  
ATOM    799  N   ASP A  69     113.868  50.753  60.348  1.00  0.00           N  
ATOM    800  CA  ASP A  69     112.682  51.215  61.056  1.00  0.00           C  
ATOM    801  C   ASP A  69     112.013  50.063  61.795  1.00  0.00           C  
ATOM    802  O   ASP A  69     111.726  49.020  61.208  1.00  0.00           O  
ATOM    803  CB  ASP A  69     111.692  51.865  60.089  1.00  0.00           C  
ATOM    804  CG  ASP A  69     110.398  52.270  60.767  1.00  0.00           C  
ATOM    805  OD1 ASP A  69     110.454  52.784  61.904  1.00  0.00           O  
ATOM    806  OD2 ASP A  69     109.322  52.067  60.166  1.00  0.00           O  
ATOM    807  H   ASP A  69     113.782  50.713  59.493  1.00  0.00           H  
ATOM    808  HA  ASP A  69     112.961  51.879  61.705  1.00  0.00           H  
ATOM    809  HB2 ASP A  69     112.102  52.647  59.688  1.00  0.00           H  
ATOM    810  HB3 ASP A  69     111.496  51.247  59.368  1.00  0.00           H  
ATOM    811  N   ARG A  70     111.768  50.256  63.086  1.00  0.00           N  
ATOM    812  CA  ARG A  70     111.129  49.229  63.898  1.00  0.00           C  
ATOM    813  C   ARG A  70     109.808  49.726  64.477  1.00  0.00           C  
ATOM    814  O   ARG A  70     109.150  49.019  65.239  1.00  0.00           O  
ATOM    815  CB  ARG A  70     112.064  48.774  65.023  1.00  0.00           C  
ATOM    816  CG  ARG A  70     113.482  48.472  64.562  1.00  0.00           C  
ATOM    817  CD  ARG A  70     114.327  47.886  65.682  1.00  0.00           C  
ATOM    818  NE  ARG A  70     114.760  46.523  65.377  1.00  0.00           N  
ATOM    819  CZ  ARG A  70     116.029  46.128  65.365  1.00  0.00           C  
ATOM    820  H   ARG A  70     111.965  50.977  63.512  1.00  0.00           H  
ATOM    821  HA  ARG A  70     110.940  48.471  63.323  1.00  0.00           H  
ATOM    822  HB2 ARG A  70     112.095  49.463  65.705  1.00  0.00           H  
ATOM    823  HB3 ARG A  70     111.693  47.980  65.439  1.00  0.00           H  
ATOM    824  HG2 ARG A  70     113.455  47.850  63.818  1.00  0.00           H  
ATOM    825  HG3 ARG A  70     113.897  49.286  64.236  1.00  0.00           H  
ATOM    826  HD2 ARG A  70     115.104  48.447  65.829  1.00  0.00           H  
ATOM    827  HD3 ARG A  70     113.817  47.887  66.507  1.00  0.00           H  
ATOM    828  HE  ARG A  70     114.155  45.940  65.194  1.00  0.00           H  
ATOM    829  N   THR A  71     109.422  50.943  64.103  1.00  0.00           N  
ATOM    830  CA  THR A  71     108.183  51.537  64.593  1.00  0.00           C  
ATOM    831  C   THR A  71     106.959  50.907  63.933  1.00  0.00           C  
ATOM    832  O   THR A  71     105.828  51.143  64.356  1.00  0.00           O  
ATOM    833  CB  THR A  71     108.149  53.060  64.350  1.00  0.00           C  
ATOM    834  OG1 THR A  71     108.109  53.324  62.941  1.00  0.00           O  
ATOM    835  CG2 THR A  71     109.375  53.726  64.954  1.00  0.00           C  
ATOM    836  H   THR A  71     109.867  51.443  63.563  1.00  0.00           H  
ATOM    837  HA  THR A  71     108.157  51.364  65.547  1.00  0.00           H  
ATOM    838  N   SER A  72     107.190  50.105  62.899  1.00  0.00           N  
ATOM    839  CA  SER A  72     106.100  49.494  62.147  1.00  0.00           C  
ATOM    840  C   SER A  72     105.997  47.991  62.387  1.00  0.00           C  
ATOM    841  O   SER A  72     105.116  47.332  61.832  1.00  0.00           O  
ATOM    842  CB  SER A  72     106.275  49.766  60.651  1.00  0.00           C  
ATOM    843  OG  SER A  72     106.309  51.158  60.387  1.00  0.00           O  
ATOM    844  H   SER A  72     107.976  49.901  62.615  1.00  0.00           H  
ATOM    845  HA  SER A  72     105.276  49.897  62.463  1.00  0.00           H  
ATOM    846  HB2 SER A  72     107.096  49.354  60.338  1.00  0.00           H  
ATOM    847  HB3 SER A  72     105.547  49.358  60.157  1.00  0.00           H  
ATOM    848  HG  SER A  72     107.107  51.415  60.341  1.00  0.00           H  
ATOM    849  N   HIS A  73     106.898  47.456  63.209  1.00  0.00           N  
ATOM    850  CA  HIS A  73     106.913  46.027  63.523  1.00  0.00           C  
ATOM    851  C   HIS A  73     105.573  45.554  64.069  1.00  0.00           C  
ATOM    852  O   HIS A  73     104.920  44.691  63.483  1.00  0.00           O  
ATOM    853  CB  HIS A  73     108.017  45.709  64.532  1.00  0.00           C  
ATOM    854  CG  HIS A  73     109.400  45.712  63.946  1.00  0.00           C  
ATOM    855  ND1 HIS A  73     110.522  45.521  64.707  1.00  0.00           N  
ATOM    856  CD2 HIS A  73     109.815  45.881  62.669  1.00  0.00           C  
ATOM    857  CE1 HIS A  73     111.594  45.570  63.921  1.00  0.00           C  
ATOM    858  NE2 HIS A  73     111.192  45.787  62.690  1.00  0.00           N  
ATOM    859  H   HIS A  73     107.516  47.909  63.599  1.00  0.00           H  
ATOM    860  HA  HIS A  73     107.087  45.555  62.694  1.00  0.00           H  
ATOM    861  HB2 HIS A  73     107.980  46.357  65.253  1.00  0.00           H  
ATOM    862  HB3 HIS A  73     107.844  44.839  64.924  1.00  0.00           H  
ATOM    863  N   VAL A  74     105.179  46.118  65.205  1.00  0.00           N  
ATOM    864  CA  VAL A  74     103.878  45.835  65.793  1.00  0.00           C  
ATOM    865  C   VAL A  74     103.175  47.132  66.169  1.00  0.00           C  
ATOM    866  O   VAL A  74     103.743  47.986  66.850  1.00  0.00           O  
ATOM    867  CB  VAL A  74     103.987  44.941  67.047  1.00  0.00           C  
ATOM    868  CG1 VAL A  74     102.599  44.556  67.542  1.00  0.00           C  
ATOM    869  CG2 VAL A  74     104.808  43.694  66.753  1.00  0.00           C  
ATOM    870  H   VAL A  74     105.657  46.674  65.655  1.00  0.00           H  
ATOM    871  HA  VAL A  74     103.364  45.357  65.123  1.00  0.00           H  
ATOM    872  N   VAL A  75     101.940  47.278  65.707  1.00  0.00           N  
ATOM    873  CA  VAL A  75     101.099  48.398  66.101  1.00  0.00           C  
ATOM    874  C   VAL A  75      99.878  47.834  66.827  1.00  0.00           C  
ATOM    875  O   VAL A  75      99.260  46.873  66.365  1.00  0.00           O  
ATOM    876  CB  VAL A  75     100.690  49.257  64.882  1.00  0.00           C  
ATOM    877  CG1 VAL A  75      99.212  49.584  64.911  1.00  0.00           C  
ATOM    878  CG2 VAL A  75     101.530  50.527  64.821  1.00  0.00           C  
ATOM    879  H   VAL A  75     101.567  46.732  65.157  1.00  0.00           H  
ATOM    880  HA  VAL A  75     101.591  48.989  66.693  1.00  0.00           H  
ATOM    881  N   ALA A  76      99.550  48.411  67.978  1.00  0.00           N  
ATOM    882  CA  ALA A  76      98.527  47.829  68.841  1.00  0.00           C  
ATOM    883  C   ALA A  76      97.501  48.849  69.316  1.00  0.00           C  
ATOM    884  O   ALA A  76      97.808  49.714  70.134  1.00  0.00           O  
ATOM    885  CB  ALA A  76      99.181  47.155  70.038  1.00  0.00           C  
ATOM    886  H   ALA A  76      99.905  49.135  68.277  1.00  0.00           H  
ATOM    887  HA  ALA A  76      98.048  47.174  68.310  1.00  0.00           H  
ATOM    888  HB1 ALA A  76      98.542  47.096  70.765  1.00  0.00           H  
ATOM    889  HB2 ALA A  76      99.471  46.263  69.789  1.00  0.00           H  
ATOM    890  HB3 ALA A  76      99.948  47.676  70.324  1.00  0.00           H  
ATOM    891  N   ILE A  77      96.278  48.730  68.809  1.00  0.00           N  
ATOM    892  CA  ILE A  77      95.186  49.598  69.234  1.00  0.00           C  
ATOM    893  C   ILE A  77      94.600  49.131  70.561  1.00  0.00           C  
ATOM    894  O   ILE A  77      94.121  48.003  70.677  1.00  0.00           O  
ATOM    895  CB  ILE A  77      94.060  49.651  68.187  1.00  0.00           C  
ATOM    896  CG1 ILE A  77      94.614  50.067  66.824  1.00  0.00           C  
ATOM    897  CG2 ILE A  77      92.960  50.604  68.637  1.00  0.00           C  
ATOM    898  CD1 ILE A  77      93.570  50.096  65.732  1.00  0.00           C  
ATOM    899  H   ILE A  77      96.059  48.149  68.214  1.00  0.00           H  
ATOM    900  HA  ILE A  77      95.562  50.486  69.338  1.00  0.00           H  
ATOM    901  N   LEU A  78      94.641  50.007  71.558  1.00  0.00           N  
ATOM    902  CA  LEU A  78      94.069  49.707  72.863  1.00  0.00           C  
ATOM    903  C   LEU A  78      92.757  50.458  73.056  1.00  0.00           C  
ATOM    904  O   LEU A  78      92.662  51.649  72.759  1.00  0.00           O  
ATOM    905  CB  LEU A  78      95.057  50.060  73.975  1.00  0.00           C  
ATOM    906  CG  LEU A  78      96.313  49.189  74.030  1.00  0.00           C  
ATOM    907  CD1 LEU A  78      97.491  49.976  74.573  1.00  0.00           C  
ATOM    908  CD2 LEU A  78      96.064  47.947  74.872  1.00  0.00           C  
ATOM    909  H   LEU A  78      94.999  50.787  71.498  1.00  0.00           H  
ATOM    910  HA  LEU A  78      93.887  48.755  72.906  1.00  0.00           H  
ATOM    911  HB2 LEU A  78      95.327  50.985  73.867  1.00  0.00           H  
ATOM    912  HB3 LEU A  78      94.599  49.996  74.828  1.00  0.00           H  
ATOM    913  N   THR A  79      91.745  49.753  73.549  1.00  0.00           N  
ATOM    914  CA  THR A  79      90.430  50.345  73.757  1.00  0.00           C  
ATOM    915  C   THR A  79      89.890  50.001  75.140  1.00  0.00           C  
ATOM    916  O   THR A  79      89.689  48.828  75.454  1.00  0.00           O  
ATOM    917  CB  THR A  79      89.424  49.872  72.690  1.00  0.00           C  
ATOM    918  OG1 THR A  79      89.888  50.255  71.389  1.00  0.00           O  
ATOM    919  CG2 THR A  79      88.055  50.486  72.937  1.00  0.00           C  
ATOM    920  H   THR A  79      91.800  48.924  73.771  1.00  0.00           H  
ATOM    921  HA  THR A  79      90.537  51.306  73.683  1.00  0.00           H  
ATOM    922  N   PRO A  80      89.660  51.028  75.974  1.00  0.00           N  
ATOM    923  CA  PRO A  80      89.095  50.833  77.314  1.00  0.00           C  
ATOM    924  C   PRO A  80      87.744  50.121  77.255  1.00  0.00           C  
ATOM    925  O   PRO A  80      86.918  50.453  76.405  1.00  0.00           O  
ATOM    926  CB  PRO A  80      88.949  52.260  77.848  1.00  0.00           C  
ATOM    927  CG  PRO A  80      89.941  53.060  77.070  1.00  0.00           C  
ATOM    928  CD  PRO A  80      89.964  52.444  75.704  1.00  0.00           C  
ATOM    929  HA  PRO A  80      89.651  50.273  77.878  1.00  0.00           H  
ATOM    930  HB2 PRO A  80      88.048  52.594  77.718  1.00  0.00           H  
ATOM    931  HB3 PRO A  80      89.132  52.301  78.800  1.00  0.00           H  
ATOM    932  HG2 PRO A  80      89.682  53.994  77.028  1.00  0.00           H  
ATOM    933  HG3 PRO A  80      90.818  53.027  77.483  1.00  0.00           H  
ATOM    934  HD2 PRO A  80      89.305  52.847  75.117  1.00  0.00           H  
ATOM    935  HD3 PRO A  80      90.828  52.551  75.276  1.00  0.00           H  
ATOM    936  N   PRO A  81      87.528  49.150  78.154  1.00  0.00           N  
ATOM    937  CA  PRO A  81      86.387  48.223  78.127  1.00  0.00           C  
ATOM    938  C   PRO A  81      85.004  48.879  78.221  1.00  0.00           C  
ATOM    939  O   PRO A  81      84.259  48.859  77.241  1.00  0.00           O  
ATOM    940  CB  PRO A  81      86.635  47.329  79.350  1.00  0.00           C  
ATOM    941  CG  PRO A  81      87.566  48.104  80.222  1.00  0.00           C  
ATOM    942  CD  PRO A  81      88.430  48.880  79.286  1.00  0.00           C  
ATOM    943  HA  PRO A  81      86.352  47.760  77.275  1.00  0.00           H  
ATOM    944  HB2 PRO A  81      85.806  47.131  79.813  1.00  0.00           H  
ATOM    945  HB3 PRO A  81      87.025  46.480  79.090  1.00  0.00           H  
ATOM    946  HG2 PRO A  81      87.078  48.694  80.818  1.00  0.00           H  
ATOM    947  HG3 PRO A  81      88.096  47.513  80.779  1.00  0.00           H  
ATOM    948  HD2 PRO A  81      88.754  49.700  79.691  1.00  0.00           H  
ATOM    949  HD3 PRO A  81      89.210  48.372  79.011  1.00  0.00           H  
ATOM    950  N   ASP A  82      84.667  49.440  79.378  1.00  0.00           N  
ATOM    951  CA  ASP A  82      83.306  49.910  79.638  1.00  0.00           C  
ATOM    952  C   ASP A  82      83.042  51.325  79.133  1.00  0.00           C  
ATOM    953  O   ASP A  82      82.627  52.190  79.906  1.00  0.00           O  
ATOM    954  CB  ASP A  82      83.011  49.848  81.138  1.00  0.00           C  
ATOM    955  CG  ASP A  82      82.992  48.431  81.668  1.00  0.00           C  
ATOM    956  OD1 ASP A  82      82.459  47.542  80.972  1.00  0.00           O  
ATOM    957  OD2 ASP A  82      83.513  48.205  82.781  1.00  0.00           O  
ATOM    958  H   ASP A  82      85.214  49.559  80.031  1.00  0.00           H  
ATOM    959  HA  ASP A  82      82.716  49.318  79.145  1.00  0.00           H  
ATOM    960  HB2 ASP A  82      83.681  50.360  81.618  1.00  0.00           H  
ATOM    961  HB3 ASP A  82      82.154  50.267  81.313  1.00  0.00           H  
ATOM    962  N   ASP A  83      83.277  51.552  77.842  1.00  0.00           N  
ATOM    963  CA  ASP A  83      83.160  52.882  77.240  1.00  0.00           C  
ATOM    964  C   ASP A  83      83.957  53.919  78.025  1.00  0.00           C  
ATOM    965  O   ASP A  83      83.651  55.111  77.995  1.00  0.00           O  
ATOM    966  CB  ASP A  83      81.693  53.312  77.137  1.00  0.00           C  
ATOM    967  CG  ASP A  83      81.069  52.945  75.804  1.00  0.00           C  
ATOM    968  OD1 ASP A  83      81.430  51.888  75.245  1.00  0.00           O  
ATOM    969  OD2 ASP A  83      80.219  53.717  75.313  1.00  0.00           O  
ATOM    970  H   ASP A  83      83.510  50.937  77.287  1.00  0.00           H  
ATOM    971  HA  ASP A  83      83.530  52.827  76.345  1.00  0.00           H  
ATOM    972  HB2 ASP A  83      81.187  52.896  77.852  1.00  0.00           H  
ATOM    973  HB3 ASP A  83      81.631  54.271  77.266  1.00  0.00           H  
ATOM    974  N   LYS A  84      84.976  53.449  78.734  1.00  0.00           N  
ATOM    975  CA  LYS A  84      85.856  54.327  79.478  1.00  0.00           C  
ATOM    976  C   LYS A  84      86.760  55.057  78.502  1.00  0.00           C  
ATOM    977  O   LYS A  84      86.937  54.630  77.361  1.00  0.00           O  
ATOM    978  CB  LYS A  84      86.679  53.537  80.498  1.00  0.00           C  
ATOM    979  CG  LYS A  84      86.074  53.524  81.892  1.00  0.00           C  
ATOM    980  CD  LYS A  84      86.615  52.377  82.731  1.00  0.00           C  
ATOM    981  CE  LYS A  84      85.907  52.307  84.074  1.00  0.00           C  
ATOM    982  NZ  LYS A  84      86.244  51.067  84.825  1.00  0.00           N1+
ATOM    983  H   LYS A  84      85.173  52.614  78.795  1.00  0.00           H  
ATOM    984  HA  LYS A  84      85.326  54.973  79.972  1.00  0.00           H  
ATOM    985  HB2 LYS A  84      86.774  52.623  80.187  1.00  0.00           H  
ATOM    986  HB3 LYS A  84      87.571  53.915  80.545  1.00  0.00           H  
ATOM    987  HG2 LYS A  84      86.263  54.366  82.335  1.00  0.00           H  
ATOM    988  HG3 LYS A  84      85.109  53.449  81.825  1.00  0.00           H  
ATOM    989  HD2 LYS A  84      86.498  51.540  82.255  1.00  0.00           H  
ATOM    990  HD3 LYS A  84      87.568  52.494  82.869  1.00  0.00           H  
ATOM    991  HE2 LYS A  84      86.149  53.081  84.606  1.00  0.00           H  
ATOM    992  HE3 LYS A  84      84.948  52.348  83.934  1.00  0.00           H  
ATOM    993  HZ1 LYS A  84      85.811  51.064  85.603  1.00  0.00           H  
ATOM    994  HZ2 LYS A  84      86.002  50.356  84.348  1.00  0.00           H  
ATOM    995  HZ3 LYS A  84      87.121  51.039  84.974  1.00  0.00           H  
ATOM    996  N   LYS A  85      87.322  56.171  78.950  1.00  0.00           N  
ATOM    997  CA  LYS A  85      88.198  56.955  78.101  1.00  0.00           C  
ATOM    998  C   LYS A  85      89.654  56.781  78.518  1.00  0.00           C  
ATOM    999  O   LYS A  85      89.955  56.612  79.698  1.00  0.00           O  
ATOM   1000  CB  LYS A  85      87.783  58.429  78.125  1.00  0.00           C  
ATOM   1001  CG  LYS A  85      86.280  58.624  77.981  1.00  0.00           C  
ATOM   1002  CD  LYS A  85      85.886  58.748  76.515  1.00  0.00           C  
ATOM   1003  CE  LYS A  85      84.380  58.689  76.333  1.00  0.00           C  
ATOM   1004  NZ  LYS A  85      83.685  58.961  77.617  1.00  0.00           N1+
ATOM   1005  H   LYS A  85      87.208  56.488  79.741  1.00  0.00           H  
ATOM   1006  HA  LYS A  85      88.115  56.634  77.189  1.00  0.00           H  
ATOM   1007  HB2 LYS A  85      88.078  58.830  78.958  1.00  0.00           H  
ATOM   1008  HB3 LYS A  85      88.236  58.899  77.408  1.00  0.00           H  
ATOM   1009  HG2 LYS A  85      85.813  57.875  78.383  1.00  0.00           H  
ATOM   1010  HG3 LYS A  85      86.006  59.420  78.462  1.00  0.00           H  
ATOM   1011  HD2 LYS A  85      86.223  59.585  76.158  1.00  0.00           H  
ATOM   1012  HD3 LYS A  85      86.302  58.035  76.006  1.00  0.00           H  
ATOM   1013  HE2 LYS A  85      84.104  59.338  75.667  1.00  0.00           H  
ATOM   1014  HE3 LYS A  85      84.124  57.815  76.000  1.00  0.00           H  
ATOM   1015  HZ1 LYS A  85      82.812  59.052  77.469  1.00  0.00           H  
ATOM   1016  HZ2 LYS A  85      83.821  58.284  78.178  1.00  0.00           H  
ATOM   1017  HZ3 LYS A  85      84.004  59.711  77.975  1.00  0.00           H  
ATOM   1018  N   VAL A  86      90.547  56.829  77.534  1.00  0.00           N  
ATOM   1019  CA  VAL A  86      91.966  56.525  77.716  1.00  0.00           C  
ATOM   1020  C   VAL A  86      92.639  57.390  78.791  1.00  0.00           C  
ATOM   1021  O   VAL A  86      93.733  57.078  79.265  1.00  0.00           O  
ATOM   1022  CB  VAL A  86      92.719  56.689  76.377  1.00  0.00           C  
ATOM   1023  CG1 VAL A  86      94.052  55.978  76.418  1.00  0.00           C  
ATOM   1024  CG2 VAL A  86      91.880  56.138  75.239  1.00  0.00           C  
ATOM   1025  H   VAL A  86      90.343  57.043  76.726  1.00  0.00           H  
ATOM   1026  HA  VAL A  86      92.013  55.605  78.021  1.00  0.00           H  
ATOM   1027  N   THR A  87      91.970  58.468  79.185  1.00  0.00           N  
ATOM   1028  CA  THR A  87      92.472  59.353  80.231  1.00  0.00           C  
ATOM   1029  C   THR A  87      92.334  58.740  81.626  1.00  0.00           C  
ATOM   1030  O   THR A  87      92.877  59.269  82.597  1.00  0.00           O  
ATOM   1031  CB  THR A  87      91.740  60.706  80.206  1.00  0.00           C  
ATOM   1032  OG1 THR A  87      90.325  60.483  80.228  1.00  0.00           O  
ATOM   1033  CG2 THR A  87      92.102  61.477  78.948  1.00  0.00           C  
ATOM   1034  H   THR A  87      91.213  58.707  78.854  1.00  0.00           H  
ATOM   1035  HA  THR A  87      93.415  59.485  80.046  1.00  0.00           H  
ATOM   1036  N   ASP A  88      91.604  57.631  81.720  1.00  0.00           N  
ATOM   1037  CA  ASP A  88      91.415  56.924  82.986  1.00  0.00           C  
ATOM   1038  C   ASP A  88      92.755  56.452  83.545  1.00  0.00           C  
ATOM   1039  O   ASP A  88      93.371  55.534  83.006  1.00  0.00           O  
ATOM   1040  CB  ASP A  88      90.466  55.734  82.794  1.00  0.00           C  
ATOM   1041  CG  ASP A  88      90.001  55.126  84.111  1.00  0.00           C  
ATOM   1042  OD1 ASP A  88      90.827  54.950  85.031  1.00  0.00           O  
ATOM   1043  OD2 ASP A  88      88.796  54.817  84.223  1.00  0.00           O  
ATOM   1044  H   ASP A  88      91.204  57.267  81.052  1.00  0.00           H  
ATOM   1045  HA  ASP A  88      91.019  57.538  83.624  1.00  0.00           H  
ATOM   1046  HB2 ASP A  88      89.692  56.023  82.286  1.00  0.00           H  
ATOM   1047  HB3 ASP A  88      90.913  55.052  82.268  1.00  0.00           H  
ATOM   1048  N   LYS A  89      93.191  57.077  84.635  1.00  0.00           N  
ATOM   1049  CA  LYS A  89      94.487  56.774  85.237  1.00  0.00           C  
ATOM   1050  C   LYS A  89      94.572  55.346  85.770  1.00  0.00           C  
ATOM   1051  O   LYS A  89      95.644  54.740  85.768  1.00  0.00           O  
ATOM   1052  CB  LYS A  89      94.794  57.765  86.361  1.00  0.00           C  
ATOM   1053  CG  LYS A  89      95.109  59.168  85.873  1.00  0.00           C  
ATOM   1054  CD  LYS A  89      96.287  59.155  84.912  1.00  0.00           C  
ATOM   1055  CE  LYS A  89      96.506  60.518  84.279  1.00  0.00           C  
ATOM   1056  NZ  LYS A  89      97.647  60.504  83.322  1.00  0.00           N1+
ATOM   1057  H   LYS A  89      92.745  57.687  85.046  1.00  0.00           H  
ATOM   1058  HA  LYS A  89      95.148  56.858  84.533  1.00  0.00           H  
ATOM   1059  HB2 LYS A  89      94.034  57.804  86.963  1.00  0.00           H  
ATOM   1060  HB3 LYS A  89      95.547  57.434  86.876  1.00  0.00           H  
ATOM   1061  HG2 LYS A  89      94.331  59.544  85.432  1.00  0.00           H  
ATOM   1062  HG3 LYS A  89      95.310  59.740  86.630  1.00  0.00           H  
ATOM   1063  HD2 LYS A  89      97.089  58.885  85.386  1.00  0.00           H  
ATOM   1064  HD3 LYS A  89      96.132  58.496  84.217  1.00  0.00           H  
ATOM   1065  HE2 LYS A  89      95.699  60.794  83.817  1.00  0.00           H  
ATOM   1066  HE3 LYS A  89      96.674  61.174  84.973  1.00  0.00           H  
ATOM   1067  HZ1 LYS A  89      97.539  61.152  82.722  1.00  0.00           H  
ATOM   1068  HZ2 LYS A  89      98.408  60.634  83.765  1.00  0.00           H  
ATOM   1069  HZ3 LYS A  89      97.677  59.717  82.907  1.00  0.00           H  
ATOM   1070  N   ALA A  90      93.444  54.812  86.228  1.00  0.00           N  
ATOM   1071  CA  ALA A  90      93.402  53.444  86.730  1.00  0.00           C  
ATOM   1072  C   ALA A  90      93.590  52.452  85.588  1.00  0.00           C  
ATOM   1073  O   ALA A  90      94.401  51.530  85.682  1.00  0.00           O  
ATOM   1074  CB  ALA A  90      92.093  53.179  87.457  1.00  0.00           C  
ATOM   1075  H   ALA A  90      92.691  55.226  86.256  1.00  0.00           H  
ATOM   1076  HA  ALA A  90      94.129  53.328  87.361  1.00  0.00           H  
ATOM   1077  HB1 ALA A  90      92.156  52.342  87.943  1.00  0.00           H  
ATOM   1078  HB2 ALA A  90      91.917  53.901  88.080  1.00  0.00           H  
ATOM   1079  HB3 ALA A  90      91.370  53.125  86.813  1.00  0.00           H  
ATOM   1080  N   TRP A  91      92.836  52.650  84.511  1.00  0.00           N  
ATOM   1081  CA  TRP A  91      92.958  51.813  83.324  1.00  0.00           C  
ATOM   1082  C   TRP A  91      94.342  51.951  82.698  1.00  0.00           C  
ATOM   1083  O   TRP A  91      94.908  50.976  82.202  1.00  0.00           O  
ATOM   1084  CB  TRP A  91      91.880  52.171  82.298  1.00  0.00           C  
ATOM   1085  CG  TRP A  91      92.020  51.430  81.003  1.00  0.00           C  
ATOM   1086  CD1 TRP A  91      91.491  50.211  80.694  1.00  0.00           C  
ATOM   1087  CD2 TRP A  91      92.742  51.858  79.844  1.00  0.00           C  
ATOM   1088  NE1 TRP A  91      91.837  49.854  79.413  1.00  0.00           N  
ATOM   1089  CE2 TRP A  91      92.607  50.852  78.868  1.00  0.00           C  
ATOM   1090  CE3 TRP A  91      93.492  52.998  79.533  1.00  0.00           C  
ATOM   1091  CZ2 TRP A  91      93.190  50.946  77.607  1.00  0.00           C  
ATOM   1092  CZ3 TRP A  91      94.072  53.090  78.283  1.00  0.00           C  
ATOM   1093  H   TRP A  91      92.243  53.270  84.448  1.00  0.00           H  
ATOM   1094  HA  TRP A  91      92.835  50.890  83.597  1.00  0.00           H  
ATOM   1095  HB2 TRP A  91      91.007  51.983  82.677  1.00  0.00           H  
ATOM   1096  HB3 TRP A  91      91.914  53.124  82.123  1.00  0.00           H  
ATOM   1097  N   GLN A  92      94.876  53.169  82.723  1.00  0.00           N  
ATOM   1098  CA  GLN A  92      96.203  53.447  82.184  1.00  0.00           C  
ATOM   1099  C   GLN A  92      97.270  52.624  82.890  1.00  0.00           C  
ATOM   1100  O   GLN A  92      98.201  52.128  82.260  1.00  0.00           O  
ATOM   1101  CB  GLN A  92      96.538  54.935  82.311  1.00  0.00           C  
ATOM   1102  CG  GLN A  92      95.953  55.812  81.217  1.00  0.00           C  
ATOM   1103  CD  GLN A  92      96.396  57.258  81.333  1.00  0.00           C  
ATOM   1104  OE1 GLN A  92      97.284  57.586  82.121  1.00  0.00           O  
ATOM   1105  NE2 GLN A  92      95.777  58.132  80.549  1.00  0.00           N  
ATOM   1106  H   GLN A  92      94.479  53.857  83.053  1.00  0.00           H  
ATOM   1107  HA  GLN A  92      96.192  53.201  81.246  1.00  0.00           H  
ATOM   1108  HB2 GLN A  92      96.219  55.254  83.170  1.00  0.00           H  
ATOM   1109  HB3 GLN A  92      97.502  55.038  82.311  1.00  0.00           H  
ATOM   1110  HG2 GLN A  92      96.218  55.464  80.351  1.00  0.00           H  
ATOM   1111  HG3 GLN A  92      94.985  55.769  81.255  1.00  0.00           H  
ATOM   1112  N   LYS A  93      97.122  52.477  84.202  1.00  0.00           N  
ATOM   1113  CA  LYS A  93      98.122  51.803  85.021  1.00  0.00           C  
ATOM   1114  C   LYS A  93      98.101  50.284  84.861  1.00  0.00           C  
ATOM   1115  O   LYS A  93      99.149  49.643  84.846  1.00  0.00           O  
ATOM   1116  CB  LYS A  93      97.921  52.174  86.490  1.00  0.00           C  
ATOM   1117  CG  LYS A  93      98.996  51.648  87.419  1.00  0.00           C  
ATOM   1118  CD  LYS A  93      98.524  51.699  88.859  1.00  0.00           C  
ATOM   1119  CE  LYS A  93      99.468  50.944  89.775  1.00  0.00           C  
ATOM   1120  NZ  LYS A  93      98.740  50.004  90.671  1.00  0.00           N1+
ATOM   1121  H   LYS A  93      96.441  52.764  84.641  1.00  0.00           H  
ATOM   1122  HA  LYS A  93      98.991  52.105  84.713  1.00  0.00           H  
ATOM   1123  HB2 LYS A  93      97.887  53.140  86.567  1.00  0.00           H  
ATOM   1124  HB3 LYS A  93      97.061  51.835  86.783  1.00  0.00           H  
ATOM   1125  HG2 LYS A  93      99.221  50.736  87.179  1.00  0.00           H  
ATOM   1126  HG3 LYS A  93      99.804  52.175  87.319  1.00  0.00           H  
ATOM   1127  HD2 LYS A  93      98.459  52.623  89.148  1.00  0.00           H  
ATOM   1128  HD3 LYS A  93      97.634  51.319  88.924  1.00  0.00           H  
ATOM   1129  HE2 LYS A  93     100.110  50.450  89.241  1.00  0.00           H  
ATOM   1130  HE3 LYS A  93      99.972  51.576  90.311  1.00  0.00           H  
ATOM   1131  HZ1 LYS A  93      99.323  49.579  91.193  1.00  0.00           H  
ATOM   1132  HZ2 LYS A  93      98.167  50.460  91.177  1.00  0.00           H  
ATOM   1133  HZ3 LYS A  93      98.295  49.410  90.180  1.00  0.00           H  
ATOM   1134  N   LYS A  94      96.906  49.712  84.747  1.00  0.00           N  
ATOM   1135  CA  LYS A  94      96.765  48.265  84.599  1.00  0.00           C  
ATOM   1136  C   LYS A  94      97.330  47.799  83.262  1.00  0.00           C  
ATOM   1137  O   LYS A  94      98.091  46.834  83.200  1.00  0.00           O  
ATOM   1138  CB  LYS A  94      95.298  47.845  84.719  1.00  0.00           C  
ATOM   1139  CG  LYS A  94      95.082  46.339  84.728  1.00  0.00           C  
ATOM   1140  CD  LYS A  94      93.611  45.984  84.579  1.00  0.00           C  
ATOM   1141  CE  LYS A  94      93.168  46.069  83.127  1.00  0.00           C  
ATOM   1142  NZ  LYS A  94      93.595  44.867  82.357  1.00  0.00           N1+
ATOM   1143  H   LYS A  94      96.163  50.144  84.753  1.00  0.00           H  
ATOM   1144  HA  LYS A  94      97.269  47.845  85.314  1.00  0.00           H  
ATOM   1145  HB2 LYS A  94      94.930  48.220  85.534  1.00  0.00           H  
ATOM   1146  HB3 LYS A  94      94.800  48.229  83.980  1.00  0.00           H  
ATOM   1147  HG2 LYS A  94      95.588  45.934  84.006  1.00  0.00           H  
ATOM   1148  HG3 LYS A  94      95.423  45.967  85.557  1.00  0.00           H  
ATOM   1149  HD2 LYS A  94      93.457  45.087  84.915  1.00  0.00           H  
ATOM   1150  HD3 LYS A  94      93.074  46.585  85.119  1.00  0.00           H  
ATOM   1151  HE2 LYS A  94      92.203  46.155  83.086  1.00  0.00           H  
ATOM   1152  HE3 LYS A  94      93.542  46.866  82.719  1.00  0.00           H  
ATOM   1153  HZ1 LYS A  94      93.323  44.943  81.513  1.00  0.00           H  
ATOM   1154  HZ2 LYS A  94      94.482  44.801  82.378  1.00  0.00           H  
ATOM   1155  HZ3 LYS A  94      93.235  44.138  82.720  1.00  0.00           H  
ATOM   1156  N   VAL A  95      96.951  48.497  82.197  1.00  0.00           N  
ATOM   1157  CA  VAL A  95      97.405  48.168  80.852  1.00  0.00           C  
ATOM   1158  C   VAL A  95      98.911  48.385  80.715  1.00  0.00           C  
ATOM   1159  O   VAL A  95      99.611  47.567  80.118  1.00  0.00           O  
ATOM   1160  CB  VAL A  95      96.658  49.005  79.793  1.00  0.00           C  
ATOM   1161  CG1 VAL A  95      97.214  48.742  78.403  1.00  0.00           C  
ATOM   1162  CG2 VAL A  95      95.168  48.701  79.841  1.00  0.00           C  
ATOM   1163  H   VAL A  95      96.423  49.175  82.234  1.00  0.00           H  
ATOM   1164  HA  VAL A  95      97.209  47.230  80.701  1.00  0.00           H  
ATOM   1165  N   THR A  96      99.404  49.484  81.281  1.00  0.00           N  
ATOM   1166  CA  THR A  96     100.830  49.797  81.243  1.00  0.00           C  
ATOM   1167  C   THR A  96     101.654  48.722  81.945  1.00  0.00           C  
ATOM   1168  O   THR A  96     102.685  48.286  81.433  1.00  0.00           O  
ATOM   1169  CB  THR A  96     101.127  51.163  81.893  1.00  0.00           C  
ATOM   1170  OG1 THR A  96     100.453  52.198  81.165  1.00  0.00           O  
ATOM   1171  CG2 THR A  96     102.621  51.447  81.896  1.00  0.00           C  
ATOM   1172  H   THR A  96      98.925  50.066  81.695  1.00  0.00           H  
ATOM   1173  HA  THR A  96     101.081  49.831  80.307  1.00  0.00           H  
ATOM   1174  N   GLU A  97     101.190  48.294  83.115  1.00  0.00           N  
ATOM   1175  CA  GLU A  97     101.879  47.257  83.875  1.00  0.00           C  
ATOM   1176  C   GLU A  97     101.831  45.915  83.150  1.00  0.00           C  
ATOM   1177  O   GLU A  97     102.756  45.110  83.261  1.00  0.00           O  
ATOM   1178  CB  GLU A  97     101.275  47.125  85.274  1.00  0.00           C  
ATOM   1179  CG  GLU A  97     101.832  48.119  86.282  1.00  0.00           C  
ATOM   1180  CD  GLU A  97     101.153  48.023  87.635  1.00  0.00           C  
ATOM   1181  OE1 GLU A  97     100.117  47.334  87.733  1.00  0.00           O  
ATOM   1182  OE2 GLU A  97     101.659  48.633  88.600  1.00  0.00           O  
ATOM   1183  H   GLU A  97     100.475  48.593  83.487  1.00  0.00           H  
ATOM   1184  HA  GLU A  97     102.809  47.521  83.959  1.00  0.00           H  
ATOM   1185  HB2 GLU A  97     100.314  47.243  85.214  1.00  0.00           H  
ATOM   1186  HB3 GLU A  97     101.431  46.225  85.600  1.00  0.00           H  
ATOM   1187  HG2 GLU A  97     102.784  47.965  86.390  1.00  0.00           H  
ATOM   1188  HG3 GLU A  97     101.728  49.019  85.935  1.00  0.00           H  
ATOM   1189  N   GLU A  98     100.752  45.679  82.410  1.00  0.00           N  
ATOM   1190  CA  GLU A  98     100.637  44.471  81.601  1.00  0.00           C  
ATOM   1191  C   GLU A  98     101.661  44.486  80.472  1.00  0.00           C  
ATOM   1192  O   GLU A  98     102.261  43.460  80.153  1.00  0.00           O  
ATOM   1193  CB  GLU A  98      99.224  44.331  81.028  1.00  0.00           C  
ATOM   1194  CG  GLU A  98      98.191  43.832  82.023  1.00  0.00           C  
ATOM   1195  CD  GLU A  98      96.819  43.659  81.400  1.00  0.00           C  
ATOM   1196  OE1 GLU A  98      96.493  44.411  80.458  1.00  0.00           O  
ATOM   1197  OE2 GLU A  98      96.067  42.768  81.850  1.00  0.00           O  
ATOM   1198  H   GLU A  98     100.075  46.207  82.363  1.00  0.00           H  
ATOM   1199  HA  GLU A  98     100.813  43.708  82.173  1.00  0.00           H  
ATOM   1200  HB2 GLU A  98      98.938  45.193  80.686  1.00  0.00           H  
ATOM   1201  HB3 GLU A  98      99.251  43.722  80.274  1.00  0.00           H  
ATOM   1202  HG2 GLU A  98      98.485  42.984  82.391  1.00  0.00           H  
ATOM   1203  HG3 GLU A  98      98.131  44.457  82.762  1.00  0.00           H  
ATOM   1204  N   LEU A  99     101.859  45.658  79.878  1.00  0.00           N  
ATOM   1205  CA  LEU A  99     102.802  45.818  78.778  1.00  0.00           C  
ATOM   1206  C   LEU A  99     104.246  45.686  79.251  1.00  0.00           C  
ATOM   1207  O   LEU A  99     105.075  45.080  78.573  1.00  0.00           O  
ATOM   1208  CB  LEU A  99     102.597  47.170  78.093  1.00  0.00           C  
ATOM   1209  CG  LEU A  99     101.265  47.359  77.365  1.00  0.00           C  
ATOM   1210  CD1 LEU A  99     101.116  48.797  76.896  1.00  0.00           C  
ATOM   1211  CD2 LEU A  99     101.148  46.392  76.196  1.00  0.00           C  
ATOM   1212  H   LEU A  99     101.451  46.382  80.101  1.00  0.00           H  
ATOM   1213  HA  LEU A  99     102.631  45.107  78.140  1.00  0.00           H  
ATOM   1214  HB2 LEU A  99     102.681  47.867  78.762  1.00  0.00           H  
ATOM   1215  HB3 LEU A  99     103.315  47.301  77.455  1.00  0.00           H  
ATOM   1216  N   ASP A 100     104.542  46.258  80.415  1.00  0.00           N  
ATOM   1217  CA  ASP A 100     105.881  46.174  80.988  1.00  0.00           C  
ATOM   1218  C   ASP A 100     106.243  44.731  81.318  1.00  0.00           C  
ATOM   1219  O   ASP A 100     107.405  44.336  81.228  1.00  0.00           O  
ATOM   1220  CB  ASP A 100     105.990  47.039  82.246  1.00  0.00           C  
ATOM   1221  CG  ASP A 100     105.897  48.522  81.946  1.00  0.00           C  
ATOM   1222  OD1 ASP A 100     106.184  48.918  80.797  1.00  0.00           O  
ATOM   1223  OD2 ASP A 100     105.544  49.292  82.863  1.00  0.00           O  
ATOM   1224  H   ASP A 100     103.979  46.701  80.890  1.00  0.00           H  
ATOM   1225  HA  ASP A 100     106.506  46.507  80.325  1.00  0.00           H  
ATOM   1226  HB2 ASP A 100     105.285  46.793  82.865  1.00  0.00           H  
ATOM   1227  HB3 ASP A 100     106.833  46.855  82.689  1.00  0.00           H  
ATOM   1228  N   GLN A 101     105.237  43.947  81.694  1.00  0.00           N  
ATOM   1229  CA  GLN A 101     105.440  42.548  82.052  1.00  0.00           C  
ATOM   1230  C   GLN A 101     105.827  41.712  80.835  1.00  0.00           C  
ATOM   1231  O   GLN A 101     106.698  40.846  80.919  1.00  0.00           O  
ATOM   1232  CB  GLN A 101     104.180  41.975  82.704  1.00  0.00           C  
ATOM   1233  CG  GLN A 101     104.335  40.549  83.207  1.00  0.00           C  
ATOM   1234  CD  GLN A 101     105.337  40.437  84.340  1.00  0.00           C  
ATOM   1235  OE1 GLN A 101     105.255  41.162  85.331  1.00  0.00           O  
ATOM   1236  NE2 GLN A 101     106.292  39.525  84.197  1.00  0.00           N  
ATOM   1237  H   GLN A 101     104.420  44.211  81.749  1.00  0.00           H  
ATOM   1238  HA  GLN A 101     106.171  42.510  82.688  1.00  0.00           H  
ATOM   1239  HB2 GLN A 101     103.925  42.544  83.447  1.00  0.00           H  
ATOM   1240  HB3 GLN A 101     103.453  42.004  82.062  1.00  0.00           H  
ATOM   1241  HG2 GLN A 101     103.473  40.220  83.508  1.00  0.00           H  
ATOM   1242  HG3 GLN A 101     104.616  39.979  82.474  1.00  0.00           H  
ATOM   1243  N   VAL A 102     105.175  41.976  79.706  1.00  0.00           N  
ATOM   1244  CA  VAL A 102     105.466  41.265  78.466  1.00  0.00           C  
ATOM   1245  C   VAL A 102     106.885  41.561  77.991  1.00  0.00           C  
ATOM   1246  O   VAL A 102     107.616  40.659  77.580  1.00  0.00           O  
ATOM   1247  CB  VAL A 102     104.467  41.637  77.352  1.00  0.00           C  
ATOM   1248  CG1 VAL A 102     104.768  40.854  76.082  1.00  0.00           C  
ATOM   1249  CG2 VAL A 102     103.041  41.378  77.810  1.00  0.00           C  
ATOM   1250  H   VAL A 102     104.555  42.569  79.638  1.00  0.00           H  
ATOM   1251  HA  VAL A 102     105.381  40.317  78.655  1.00  0.00           H  
ATOM   1252  N   VAL A 103     107.268  42.833  78.056  1.00  0.00           N  
ATOM   1253  CA  VAL A 103     108.608  43.259  77.668  1.00  0.00           C  
ATOM   1254  C   VAL A 103     109.659  42.656  78.597  1.00  0.00           C  
ATOM   1255  O   VAL A 103     110.728  42.233  78.154  1.00  0.00           O  
ATOM   1256  CB  VAL A 103     108.731  44.798  77.678  1.00  0.00           C  
ATOM   1257  CG1 VAL A 103     110.149  45.228  77.336  1.00  0.00           C  
ATOM   1258  CG2 VAL A 103     107.736  45.414  76.707  1.00  0.00           C  
ATOM   1259  H   VAL A 103     106.759  43.472  78.326  1.00  0.00           H  
ATOM   1260  HA  VAL A 103     108.762  42.941  76.765  1.00  0.00           H  
ATOM   1261  N   LYS A 104     109.340  42.612  79.886  1.00  0.00           N  
ATOM   1262  CA  LYS A 104     110.242  42.063  80.894  1.00  0.00           C  
ATOM   1263  C   LYS A 104     110.478  40.568  80.690  1.00  0.00           C  
ATOM   1264  O   LYS A 104     111.553  40.053  80.996  1.00  0.00           O  
ATOM   1265  CB  LYS A 104     109.682  42.316  82.296  1.00  0.00           C  
ATOM   1266  CG  LYS A 104     110.632  41.967  83.429  1.00  0.00           C  
ATOM   1267  CD  LYS A 104     109.914  41.986  84.770  1.00  0.00           C  
ATOM   1268  CE  LYS A 104     109.251  43.330  85.027  1.00  0.00           C  
ATOM   1269  NZ  LYS A 104     108.472  43.330  86.297  1.00  0.00           N1+
ATOM   1270  H   LYS A 104     108.594  42.900  80.202  1.00  0.00           H  
ATOM   1271  HA  LYS A 104     111.096  42.514  80.799  1.00  0.00           H  
ATOM   1272  HB2 LYS A 104     109.439  43.252  82.370  1.00  0.00           H  
ATOM   1273  HB3 LYS A 104     108.867  41.802  82.403  1.00  0.00           H  
ATOM   1274  HG2 LYS A 104     111.014  41.089  83.276  1.00  0.00           H  
ATOM   1275  HG3 LYS A 104     111.368  42.598  83.444  1.00  0.00           H  
ATOM   1276  HD2 LYS A 104     109.245  41.284  84.790  1.00  0.00           H  
ATOM   1277  HD3 LYS A 104     110.547  41.795  85.480  1.00  0.00           H  
ATOM   1278  HE2 LYS A 104     109.929  44.023  85.063  1.00  0.00           H  
ATOM   1279  HE3 LYS A 104     108.663  43.547  84.287  1.00  0.00           H  
ATOM   1280  HZ1 LYS A 104     108.098  44.129  86.416  1.00  0.00           H  
ATOM   1281  HZ2 LYS A 104     107.836  42.709  86.255  1.00  0.00           H  
ATOM   1282  HZ3 LYS A 104     109.016  43.152  86.979  1.00  0.00           H  
ATOM   1283  N   ASP A 105     109.469  39.878  80.169  1.00  0.00           N  
ATOM   1284  CA  ASP A 105     109.533  38.429  80.006  1.00  0.00           C  
ATOM   1285  C   ASP A 105     110.078  38.008  78.643  1.00  0.00           C  
ATOM   1286  O   ASP A 105     110.345  36.828  78.415  1.00  0.00           O  
ATOM   1287  CB  ASP A 105     108.147  37.811  80.214  1.00  0.00           C  
ATOM   1288  CG  ASP A 105     107.686  37.879  81.657  1.00  0.00           C  
ATOM   1289  OD1 ASP A 105     108.549  37.901  82.560  1.00  0.00           O  
ATOM   1290  OD2 ASP A 105     106.459  37.908  81.889  1.00  0.00           O  
ATOM   1291  H   ASP A 105     108.733  40.233  79.902  1.00  0.00           H  
ATOM   1292  HA  ASP A 105     110.150  38.102  80.679  1.00  0.00           H  
ATOM   1293  HB2 ASP A 105     107.504  38.271  79.651  1.00  0.00           H  
ATOM   1294  HB3 ASP A 105     108.164  36.885  79.927  1.00  0.00           H  
ATOM   1295  N   HIS A 106     110.240  38.968  77.737  1.00  0.00           N  
ATOM   1296  CA  HIS A 106     110.667  38.661  76.374  1.00  0.00           C  
ATOM   1297  C   HIS A 106     111.638  39.697  75.818  1.00  0.00           C  
ATOM   1298  O   HIS A 106     111.335  40.368  74.832  1.00  0.00           O  
ATOM   1299  CB  HIS A 106     109.454  38.561  75.447  1.00  0.00           C  
ATOM   1300  CG  HIS A 106     108.435  37.554  75.881  1.00  0.00           C  
ATOM   1301  ND1 HIS A 106     108.521  36.218  75.553  1.00  0.00           N  
ATOM   1302  CD2 HIS A 106     107.303  37.690  76.611  1.00  0.00           C  
ATOM   1303  CE1 HIS A 106     107.488  35.574  76.066  1.00  0.00           C  
ATOM   1304  NE2 HIS A 106     106.734  36.444  76.713  1.00  0.00           N  
ATOM   1305  H   HIS A 106     110.108  39.804  77.891  1.00  0.00           H  
ATOM   1306  HA  HIS A 106     111.130  37.810  76.413  1.00  0.00           H  
ATOM   1307  HB2 HIS A 106     109.030  39.432  75.390  1.00  0.00           H  
ATOM   1308  HB3 HIS A 106     109.759  38.334  74.554  1.00  0.00           H  
ATOM   1309  N   GLU A 107     112.807  39.821  76.436  1.00  0.00           N  
ATOM   1310  CA  GLU A 107     113.763  40.841  76.021  1.00  0.00           C  
ATOM   1311  C   GLU A 107     114.652  40.382  74.866  1.00  0.00           C  
ATOM   1312  O   GLU A 107     115.329  41.196  74.239  1.00  0.00           O  
ATOM   1313  CB  GLU A 107     114.618  41.279  77.211  1.00  0.00           C  
ATOM   1314  CG  GLU A 107     114.023  42.461  77.965  1.00  0.00           C  
ATOM   1315  CD  GLU A 107     114.738  42.756  79.267  1.00  0.00           C  
ATOM   1316  OE1 GLU A 107     115.426  41.855  79.789  1.00  0.00           O  
ATOM   1317  OE2 GLU A 107     114.611  43.894  79.768  1.00  0.00           O  
ATOM   1318  H   GLU A 107     113.065  39.329  77.093  1.00  0.00           H  
ATOM   1319  HA  GLU A 107     113.249  41.597  75.696  1.00  0.00           H  
ATOM   1320  HB2 GLU A 107     114.723  40.532  77.821  1.00  0.00           H  
ATOM   1321  HB3 GLU A 107     115.505  41.515  76.897  1.00  0.00           H  
ATOM   1322  HG2 GLU A 107     114.055  43.248  77.399  1.00  0.00           H  
ATOM   1323  HG3 GLU A 107     113.088  42.282  78.149  1.00  0.00           H  
ATOM   1324  N   ASP A 108     114.644  39.085  74.577  1.00  0.00           N  
ATOM   1325  CA  ASP A 108     115.334  38.575  73.397  1.00  0.00           C  
ATOM   1326  C   ASP A 108     114.497  38.815  72.146  1.00  0.00           C  
ATOM   1327  O   ASP A 108     115.002  38.740  71.025  1.00  0.00           O  
ATOM   1328  CB  ASP A 108     115.643  37.082  73.540  1.00  0.00           C  
ATOM   1329  CG  ASP A 108     116.855  36.815  74.411  1.00  0.00           C  
ATOM   1330  OD1 ASP A 108     117.609  37.769  74.695  1.00  0.00           O  
ATOM   1331  OD2 ASP A 108     117.059  35.646  74.802  1.00  0.00           O  
ATOM   1332  H   ASP A 108     114.247  38.486  75.049  1.00  0.00           H  
ATOM   1333  HA  ASP A 108     116.173  39.054  73.314  1.00  0.00           H  
ATOM   1334  HB2 ASP A 108     114.872  36.631  73.918  1.00  0.00           H  
ATOM   1335  HB3 ASP A 108     115.791  36.701  72.660  1.00  0.00           H  
ATOM   1336  N   GLN A 109     113.216  39.110  72.344  1.00  0.00           N  
ATOM   1337  CA  GLN A 109     112.288  39.272  71.231  1.00  0.00           C  
ATOM   1338  C   GLN A 109     111.781  40.706  71.088  1.00  0.00           C  
ATOM   1339  O   GLN A 109     111.536  41.174  69.976  1.00  0.00           O  
ATOM   1340  CB  GLN A 109     111.094  38.324  71.388  1.00  0.00           C  
ATOM   1341  CG  GLN A 109     111.425  36.846  71.233  1.00  0.00           C  
ATOM   1342  CD  GLN A 109     112.079  36.256  72.468  1.00  0.00           C  
ATOM   1343  OE1 GLN A 109     111.785  36.661  73.593  1.00  0.00           O  
ATOM   1344  NE2 GLN A 109     112.971  35.294  72.262  1.00  0.00           N  
ATOM   1345  H   GLN A 109     112.863  39.221  73.120  1.00  0.00           H  
ATOM   1346  HA  GLN A 109     112.783  39.054  70.426  1.00  0.00           H  
ATOM   1347  HB2 GLN A 109     110.700  38.464  72.263  1.00  0.00           H  
ATOM   1348  HB3 GLN A 109     110.420  38.562  70.732  1.00  0.00           H  
ATOM   1349  HG2 GLN A 109     110.611  36.356  71.038  1.00  0.00           H  
ATOM   1350  HG3 GLN A 109     112.016  36.729  70.473  1.00  0.00           H  
ATOM   1351  N   ILE A 110     111.624  41.400  72.211  1.00  0.00           N  
ATOM   1352  CA  ILE A 110     111.023  42.731  72.197  1.00  0.00           C  
ATOM   1353  C   ILE A 110     111.984  43.818  72.674  1.00  0.00           C  
ATOM   1354  O   ILE A 110     112.635  43.678  73.709  1.00  0.00           O  
ATOM   1355  CB  ILE A 110     109.751  42.775  73.069  1.00  0.00           C  
ATOM   1356  CG1 ILE A 110     108.758  41.703  72.618  1.00  0.00           C  
ATOM   1357  CG2 ILE A 110     109.107  44.154  73.017  1.00  0.00           C  
ATOM   1358  CD1 ILE A 110     107.485  41.668  73.436  1.00  0.00           C  
ATOM   1359  H   ILE A 110     111.858  41.120  72.990  1.00  0.00           H  
ATOM   1360  HA  ILE A 110     110.797  42.910  71.271  1.00  0.00           H  
ATOM   1361  N   VAL A 111     112.063  44.902  71.907  1.00  0.00           N  
ATOM   1362  CA  VAL A 111     112.877  46.054  72.272  1.00  0.00           C  
ATOM   1363  C   VAL A 111     112.184  46.877  73.358  1.00  0.00           C  
ATOM   1364  O   VAL A 111     112.823  47.350  74.297  1.00  0.00           O  
ATOM   1365  CB  VAL A 111     113.166  46.948  71.047  1.00  0.00           C  
ATOM   1366  CG1 VAL A 111     113.933  48.197  71.456  1.00  0.00           C  
ATOM   1367  CG2 VAL A 111     113.934  46.165  69.990  1.00  0.00           C  
ATOM   1368  H   VAL A 111     111.645  44.989  71.160  1.00  0.00           H  
ATOM   1369  HA  VAL A 111     113.721  45.720  72.613  1.00  0.00           H  
ATOM   1370  N   GLY A 112     110.870  47.032  73.224  1.00  0.00           N  
ATOM   1371  CA  GLY A 112     110.078  47.773  74.190  1.00  0.00           C  
ATOM   1372  C   GLY A 112     108.767  48.235  73.583  1.00  0.00           C  
ATOM   1373  O   GLY A 112     108.478  47.933  72.427  1.00  0.00           O  
ATOM   1374  H   GLY A 112     110.416  46.709  72.569  1.00  0.00           H  
ATOM   1375  HA2 GLY A 112     109.901  47.215  74.963  1.00  0.00           H  
ATOM   1376  HA3 GLY A 112     110.581  48.541  74.504  1.00  0.00           H  
ATOM   1377  N   TRP A 113     107.965  48.959  74.358  1.00  0.00           N  
ATOM   1378  CA  TRP A 113     106.731  49.528  73.826  1.00  0.00           C  
ATOM   1379  C   TRP A 113     106.753  51.050  73.932  1.00  0.00           C  
ATOM   1380  O   TRP A 113     107.197  51.611  74.933  1.00  0.00           O  
ATOM   1381  CB  TRP A 113     105.504  48.949  74.541  1.00  0.00           C  
ATOM   1382  CG  TRP A 113     105.306  49.418  75.953  1.00  0.00           C  
ATOM   1383  CD1 TRP A 113     105.879  48.902  77.078  1.00  0.00           C  
ATOM   1384  CD2 TRP A 113     104.452  50.486  76.390  1.00  0.00           C  
ATOM   1385  NE1 TRP A 113     105.445  49.587  78.187  1.00  0.00           N  
ATOM   1386  CE2 TRP A 113     104.571  50.561  77.794  1.00  0.00           C  
ATOM   1387  CE3 TRP A 113     103.609  51.384  75.732  1.00  0.00           C  
ATOM   1388  CZ2 TRP A 113     103.872  51.505  78.548  1.00  0.00           C  
ATOM   1389  CZ3 TRP A 113     102.917  52.318  76.485  1.00  0.00           C  
ATOM   1390  H   TRP A 113     108.115  49.131  75.187  1.00  0.00           H  
ATOM   1391  HA  TRP A 113     106.669  49.288  72.888  1.00  0.00           H  
ATOM   1392  HB2 TRP A 113     104.712  49.173  74.027  1.00  0.00           H  
ATOM   1393  HB3 TRP A 113     105.576  47.982  74.544  1.00  0.00           H  
ATOM   1394  N   VAL A 114     106.279  51.708  72.879  1.00  0.00           N  
ATOM   1395  CA  VAL A 114     106.324  53.162  72.781  1.00  0.00           C  
ATOM   1396  C   VAL A 114     104.946  53.721  72.445  1.00  0.00           C  
ATOM   1397  O   VAL A 114     104.242  53.176  71.595  1.00  0.00           O  
ATOM   1398  CB  VAL A 114     107.342  53.616  71.708  1.00  0.00           C  
ATOM   1399  CG1 VAL A 114     107.254  55.115  71.468  1.00  0.00           C  
ATOM   1400  CG2 VAL A 114     108.755  53.216  72.108  1.00  0.00           C  
ATOM   1401  H   VAL A 114     105.921  51.322  72.199  1.00  0.00           H  
ATOM   1402  HA  VAL A 114     106.606  53.505  73.643  1.00  0.00           H  
ATOM   1403  N   GLY A 115     104.554  54.801  73.115  1.00  0.00           N  
ATOM   1404  CA  GLY A 115     103.285  55.436  72.816  1.00  0.00           C  
ATOM   1405  C   GLY A 115     102.871  56.537  73.770  1.00  0.00           C  
ATOM   1406  O   GLY A 115     103.547  56.809  74.763  1.00  0.00           O  
ATOM   1407  H   GLY A 115     105.008  55.176  73.742  1.00  0.00           H  
ATOM   1408  HA2 GLY A 115     103.328  55.804  71.920  1.00  0.00           H  
ATOM   1409  HA3 GLY A 115     102.593  54.756  72.811  1.00  0.00           H  
ATOM   1410  N   TRP A 116     101.746  57.173  73.452  1.00  0.00           N  
ATOM   1411  CA  TRP A 116     101.149  58.200  74.297  1.00  0.00           C  
ATOM   1412  C   TRP A 116     100.818  57.647  75.676  1.00  0.00           C  
ATOM   1413  O   TRP A 116     100.870  58.362  76.675  1.00  0.00           O  
ATOM   1414  CB  TRP A 116      99.886  58.758  73.636  1.00  0.00           C  
ATOM   1415  CG  TRP A 116      99.117  59.727  74.485  1.00  0.00           C  
ATOM   1416  CD1 TRP A 116      99.254  61.084  74.512  1.00  0.00           C  
ATOM   1417  CD2 TRP A 116      98.081  59.411  75.422  1.00  0.00           C  
ATOM   1418  NE1 TRP A 116      98.372  61.632  75.411  1.00  0.00           N  
ATOM   1419  CE2 TRP A 116      97.639  60.624  75.984  1.00  0.00           C  
ATOM   1420  CE3 TRP A 116      97.486  58.218  75.845  1.00  0.00           C  
ATOM   1421  CZ2 TRP A 116      96.631  60.682  76.944  1.00  0.00           C  
ATOM   1422  CZ3 TRP A 116      96.489  58.277  76.799  1.00  0.00           C  
ATOM   1423  H   TRP A 116     101.304  57.017  72.731  1.00  0.00           H  
ATOM   1424  HA  TRP A 116     101.794  58.917  74.404  1.00  0.00           H  
ATOM   1425  HB2 TRP A 116     100.135  59.198  72.808  1.00  0.00           H  
ATOM   1426  HB3 TRP A 116      99.304  58.019  73.401  1.00  0.00           H  
ATOM   1427  N   LEU A 117     100.484  56.361  75.717  1.00  0.00           N  
ATOM   1428  CA  LEU A 117     100.128  55.689  76.959  1.00  0.00           C  
ATOM   1429  C   LEU A 117     101.299  55.664  77.940  1.00  0.00           C  
ATOM   1430  O   LEU A 117     101.112  55.460  79.139  1.00  0.00           O  
ATOM   1431  CB  LEU A 117      99.654  54.265  76.665  1.00  0.00           C  
ATOM   1432  CG  LEU A 117      98.771  53.598  77.719  1.00  0.00           C  
ATOM   1433  CD1 LEU A 117      97.521  54.429  77.970  1.00  0.00           C  
ATOM   1434  CD2 LEU A 117      98.405  52.188  77.289  1.00  0.00           C  
ATOM   1435  H   LEU A 117     100.458  55.854  75.023  1.00  0.00           H  
ATOM   1436  HA  LEU A 117      99.407  56.189  77.373  1.00  0.00           H  
ATOM   1437  HB2 LEU A 117      99.167  54.276  75.826  1.00  0.00           H  
ATOM   1438  HB3 LEU A 117     100.437  53.708  76.531  1.00  0.00           H  
ATOM   1439  N   LYS A 118     102.506  55.876  77.423  1.00  0.00           N  
ATOM   1440  CA  LYS A 118     103.706  55.912  78.250  1.00  0.00           C  
ATOM   1441  C   LYS A 118     103.940  57.310  78.822  1.00  0.00           C  
ATOM   1442  O   LYS A 118     104.497  57.462  79.910  1.00  0.00           O  
ATOM   1443  CB  LYS A 118     104.922  55.448  77.442  1.00  0.00           C  
ATOM   1444  CG  LYS A 118     106.249  55.554  78.178  1.00  0.00           C  
ATOM   1445  CD  LYS A 118     107.279  54.591  77.613  1.00  0.00           C  
ATOM   1446  CE  LYS A 118     106.893  53.151  77.904  1.00  0.00           C  
ATOM   1447  NZ  LYS A 118     107.943  52.185  77.481  1.00  0.00           N1+
ATOM   1448  H   LYS A 118     102.651  56.003  76.585  1.00  0.00           H  
ATOM   1449  HA  LYS A 118     103.578  55.305  78.995  1.00  0.00           H  
ATOM   1450  HB2 LYS A 118     104.786  54.525  77.176  1.00  0.00           H  
ATOM   1451  HB3 LYS A 118     104.974  55.973  76.628  1.00  0.00           H  
ATOM   1452  HG2 LYS A 118     106.584  56.462  78.114  1.00  0.00           H  
ATOM   1453  HG3 LYS A 118     106.113  55.368  79.120  1.00  0.00           H  
ATOM   1454  HD2 LYS A 118     107.358  54.721  76.655  1.00  0.00           H  
ATOM   1455  HD3 LYS A 118     108.149  54.780  77.997  1.00  0.00           H  
ATOM   1456  HE2 LYS A 118     106.727  53.049  78.854  1.00  0.00           H  
ATOM   1457  HE3 LYS A 118     106.063  52.943  77.447  1.00  0.00           H  
ATOM   1458  HZ1 LYS A 118     107.949  51.490  78.037  1.00  0.00           H  
ATOM   1459  HZ2 LYS A 118     107.771  51.902  76.655  1.00  0.00           H  
ATOM   1460  HZ3 LYS A 118     108.738  52.584  77.498  1.00  0.00           H  
ATOM   1461  N   ALA A 119     103.503  58.330  78.089  1.00  0.00           N  
ATOM   1462  CA  ALA A 119     103.625  59.709  78.550  1.00  0.00           C  
ATOM   1463  C   ALA A 119     102.383  60.522  78.195  1.00  0.00           C  
ATOM   1464  O   ALA A 119     102.425  61.360  77.293  1.00  0.00           O  
ATOM   1465  CB  ALA A 119     104.869  60.356  77.961  1.00  0.00           C  
ATOM   1466  H   ALA A 119     103.131  58.244  77.318  1.00  0.00           H  
ATOM   1467  HA  ALA A 119     103.707  59.696  79.516  1.00  0.00           H  
ATOM   1468  HB1 ALA A 119     104.938  61.271  78.275  1.00  0.00           H  
ATOM   1469  HB2 ALA A 119     105.655  59.859  78.239  1.00  0.00           H  
ATOM   1470  HB3 ALA A 119     104.809  60.351  76.993  1.00  0.00           H  
ATOM   1471  N   PRO A 120     101.273  60.281  78.912  1.00  0.00           N  
ATOM   1472  CA  PRO A 120      99.986  60.924  78.620  1.00  0.00           C  
ATOM   1473  C   PRO A 120     100.028  62.437  78.801  1.00  0.00           C  
ATOM   1474  O   PRO A 120      99.237  63.153  78.186  1.00  0.00           O  
ATOM   1475  CB  PRO A 120      99.034  60.280  79.634  1.00  0.00           C  
ATOM   1476  CG  PRO A 120      99.914  59.837  80.747  1.00  0.00           C  
ATOM   1477  CD  PRO A 120     101.197  59.414  80.101  1.00  0.00           C  
ATOM   1478  HA  PRO A 120      99.719  60.797  77.696  1.00  0.00           H  
ATOM   1479  HB2 PRO A 120      98.367  60.913  79.943  1.00  0.00           H  
ATOM   1480  HB3 PRO A 120      98.556  59.532  79.243  1.00  0.00           H  
ATOM   1481  HG2 PRO A 120     100.063  60.556  81.381  1.00  0.00           H  
ATOM   1482  HG3 PRO A 120      99.512  59.104  81.239  1.00  0.00           H  
ATOM   1483  HD2 PRO A 120     101.956  59.546  80.690  1.00  0.00           H  
ATOM   1484  HD3 PRO A 120     101.185  58.475  79.860  1.00  0.00           H  
ATOM   1485  N   ASP A 121     100.941  62.913  79.640  1.00  0.00           N  
ATOM   1486  CA  ASP A 121     101.118  64.345  79.842  1.00  0.00           C  
ATOM   1487  C   ASP A 121     102.242  64.867  78.957  1.00  0.00           C  
ATOM   1488  O   ASP A 121     103.285  65.298  79.448  1.00  0.00           O  
ATOM   1489  CB  ASP A 121     101.408  64.652  81.312  1.00  0.00           C  
ATOM   1490  CG  ASP A 121     100.394  64.026  82.248  1.00  0.00           C  
ATOM   1491  OD1 ASP A 121      99.257  63.760  81.804  1.00  0.00           O  
ATOM   1492  OD2 ASP A 121     100.732  63.802  83.429  1.00  0.00           O  
ATOM   1493  H   ASP A 121     101.471  62.420  80.104  1.00  0.00           H  
ATOM   1494  HA  ASP A 121     100.294  64.794  79.595  1.00  0.00           H  
ATOM   1495  HB2 ASP A 121     102.294  64.329  81.538  1.00  0.00           H  
ATOM   1496  HB3 ASP A 121     101.414  65.613  81.443  1.00  0.00           H  
ATOM   1497  N   THR A 122     102.024  64.816  77.648  1.00  0.00           N  
ATOM   1498  CA  THR A 122     103.016  65.274  76.685  1.00  0.00           C  
ATOM   1499  C   THR A 122     102.488  66.463  75.891  1.00  0.00           C  
ATOM   1500  O   THR A 122     101.279  66.683  75.815  1.00  0.00           O  
ATOM   1501  CB  THR A 122     103.421  64.149  75.712  1.00  0.00           C  
ATOM   1502  OG1 THR A 122     104.474  64.606  74.854  1.00  0.00           O  
ATOM   1503  CG2 THR A 122     102.231  63.719  74.867  1.00  0.00           C  
ATOM   1504  H   THR A 122     101.300  64.516  77.295  1.00  0.00           H  
ATOM   1505  HA  THR A 122     103.800  65.545  77.188  1.00  0.00           H  
ATOM   1506  N   THR A 123     103.400  67.233  75.308  1.00  0.00           N  
ATOM   1507  CA  THR A 123     103.023  68.369  74.476  1.00  0.00           C  
ATOM   1508  C   THR A 123     103.274  68.046  73.010  1.00  0.00           C  
ATOM   1509  O   THR A 123     103.002  68.856  72.124  1.00  0.00           O  
ATOM   1510  CB  THR A 123     103.799  69.641  74.862  1.00  0.00           C  
ATOM   1511  OG1 THR A 123     105.206  69.400  74.737  1.00  0.00           O  
ATOM   1512  CG2 THR A 123     103.484  70.042  76.294  1.00  0.00           C  
ATOM   1513  H   THR A 123     104.248  67.113  75.383  1.00  0.00           H  
ATOM   1514  HA  THR A 123     102.079  68.537  74.620  1.00  0.00           H  
ATOM   1515  N   ASP A 124     103.798  66.849  72.768  1.00  0.00           N  
ATOM   1516  CA  ASP A 124     104.121  66.400  71.422  1.00  0.00           C  
ATOM   1517  C   ASP A 124     102.852  66.151  70.614  1.00  0.00           C  
ATOM   1518  O   ASP A 124     102.024  65.326  70.996  1.00  0.00           O  
ATOM   1519  CB  ASP A 124     104.973  65.133  71.482  1.00  0.00           C  
ATOM   1520  CG  ASP A 124     105.737  64.881  70.202  1.00  0.00           C  
ATOM   1521  OD1 ASP A 124     105.106  64.819  69.125  1.00  0.00           O  
ATOM   1522  OD2 ASP A 124     106.976  64.747  70.272  1.00  0.00           O  
ATOM   1523  H   ASP A 124     103.976  66.274  73.382  1.00  0.00           H  
ATOM   1524  HA  ASP A 124     104.628  67.098  70.979  1.00  0.00           H  
ATOM   1525  HB2 ASP A 124     105.599  65.204  72.219  1.00  0.00           H  
ATOM   1526  HB3 ASP A 124     104.401  64.372  71.668  1.00  0.00           H  
ATOM   1527  N   PRO A 125     102.701  66.864  69.487  1.00  0.00           N  
ATOM   1528  CA  PRO A 125     101.506  66.757  68.641  1.00  0.00           C  
ATOM   1529  C   PRO A 125     101.327  65.362  68.048  1.00  0.00           C  
ATOM   1530  O   PRO A 125     100.204  64.863  67.981  1.00  0.00           O  
ATOM   1531  CB  PRO A 125     101.762  67.792  67.539  1.00  0.00           C  
ATOM   1532  CG  PRO A 125     103.245  67.946  67.501  1.00  0.00           C  
ATOM   1533  CD  PRO A 125     103.696  67.791  68.922  1.00  0.00           C  
ATOM   1534  HA  PRO A 125     100.691  66.914  69.142  1.00  0.00           H  
ATOM   1535  HB2 PRO A 125     101.417  67.489  66.684  1.00  0.00           H  
ATOM   1536  HB3 PRO A 125     101.325  68.635  67.739  1.00  0.00           H  
ATOM   1537  HG2 PRO A 125     103.652  67.276  66.930  1.00  0.00           H  
ATOM   1538  HG3 PRO A 125     103.498  68.813  67.146  1.00  0.00           H  
ATOM   1539  HD2 PRO A 125     104.595  67.430  68.976  1.00  0.00           H  
ATOM   1540  HD3 PRO A 125     103.703  68.640  69.391  1.00  0.00           H  
ATOM   1541  N   THR A 126     102.427  64.745  67.628  1.00  0.00           N  
ATOM   1542  CA  THR A 126     102.385  63.411  67.041  1.00  0.00           C  
ATOM   1543  C   THR A 126     102.038  62.355  68.084  1.00  0.00           C  
ATOM   1544  O   THR A 126     101.210  61.477  67.841  1.00  0.00           O  
ATOM   1545  CB  THR A 126     103.727  63.043  66.387  1.00  0.00           C  
ATOM   1546  OG1 THR A 126     104.760  63.060  67.379  1.00  0.00           O  
ATOM   1547  CG2 THR A 126     104.071  64.033  65.285  1.00  0.00           C  
ATOM   1548  H   THR A 126     103.215  65.086  67.675  1.00  0.00           H  
ATOM   1549  HA  THR A 126     101.693  63.429  66.362  1.00  0.00           H  
ATOM   1550  N   VAL A 127     102.682  62.442  69.244  1.00  0.00           N  
ATOM   1551  CA  VAL A 127     102.417  61.516  70.337  1.00  0.00           C  
ATOM   1552  C   VAL A 127     100.983  61.685  70.828  1.00  0.00           C  
ATOM   1553  O   VAL A 127     100.305  60.709  71.149  1.00  0.00           O  
ATOM   1554  CB  VAL A 127     103.407  61.720  71.503  1.00  0.00           C  
ATOM   1555  CG1 VAL A 127     103.026  60.855  72.693  1.00  0.00           C  
ATOM   1556  CG2 VAL A 127     104.824  61.406  71.050  1.00  0.00           C  
ATOM   1557  H   VAL A 127     103.280  63.035  69.418  1.00  0.00           H  
ATOM   1558  HA  VAL A 127     102.537  60.614  70.001  1.00  0.00           H  
ATOM   1559  N   SER A 128     100.517  62.929  70.863  1.00  0.00           N  
ATOM   1560  CA  SER A 128      99.138  63.216  71.240  1.00  0.00           C  
ATOM   1561  C   SER A 128      98.167  62.730  70.169  1.00  0.00           C  
ATOM   1562  O   SER A 128      96.981  62.548  70.433  1.00  0.00           O  
ATOM   1563  CB  SER A 128      98.945  64.714  71.483  1.00  0.00           C  
ATOM   1564  OG  SER A 128      99.811  65.180  72.503  1.00  0.00           O  
ATOM   1565  H   SER A 128     100.986  63.624  70.671  1.00  0.00           H  
ATOM   1566  HA  SER A 128      98.950  62.740  72.064  1.00  0.00           H  
ATOM   1567  HB2 SER A 128      99.115  65.202  70.662  1.00  0.00           H  
ATOM   1568  HB3 SER A 128      98.024  64.888  71.732  1.00  0.00           H  
ATOM   1569  HG  SER A 128     100.583  65.283  72.189  1.00  0.00           H  
ATOM   1570  N   ALA A 129      98.677  62.522  68.958  1.00  0.00           N  
ATOM   1571  CA  ALA A 129      97.856  62.030  67.859  1.00  0.00           C  
ATOM   1572  C   ALA A 129      97.695  60.515  67.931  1.00  0.00           C  
ATOM   1573  O   ALA A 129      96.928  59.927  67.169  1.00  0.00           O  
ATOM   1574  CB  ALA A 129      98.456  62.436  66.521  1.00  0.00           C  
ATOM   1575  H   ALA A 129      99.501  62.661  68.753  1.00  0.00           H  
ATOM   1576  HA  ALA A 129      96.977  62.431  67.940  1.00  0.00           H  
ATOM   1577  HB1 ALA A 129      97.892  63.106  66.103  1.00  0.00           H  
ATOM   1578  HB2 ALA A 129      99.343  62.803  66.662  1.00  0.00           H  
ATOM   1579  HB3 ALA A 129      98.516  61.659  65.944  1.00  0.00           H  
ATOM   1580  N   MET A 130      98.417  59.886  68.856  1.00  0.00           N  
ATOM   1581  CA  MET A 130      98.329  58.441  69.040  1.00  0.00           C  
ATOM   1582  C   MET A 130      97.107  58.063  69.870  1.00  0.00           C  
ATOM   1583  O   MET A 130      96.958  56.917  70.290  1.00  0.00           O  
ATOM   1584  CB  MET A 130      99.604  57.899  69.689  1.00  0.00           C  
ATOM   1585  CG  MET A 130     100.824  57.970  68.781  1.00  0.00           C  
ATOM   1586  SD  MET A 130     102.172  56.890  69.299  1.00  0.00           S  
ATOM   1587  CE  MET A 130     103.103  57.995  70.350  1.00  0.00           C  
ATOM   1588  H   MET A 130      98.965  60.280  69.388  1.00  0.00           H  
ATOM   1589  HA  MET A 130      98.233  58.037  68.163  1.00  0.00           H  
ATOM   1590  HB2 MET A 130      99.784  58.400  70.500  1.00  0.00           H  
ATOM   1591  HB3 MET A 130      99.458  56.977  69.951  1.00  0.00           H  
ATOM   1592  HG2 MET A 130     100.560  57.735  67.878  1.00  0.00           H  
ATOM   1593  HG3 MET A 130     101.145  58.885  68.754  1.00  0.00           H  
ATOM   1594  HE1 MET A 130     103.876  57.529  70.705  1.00  0.00           H  
ATOM   1595  HE2 MET A 130     103.397  58.762  69.834  1.00  0.00           H  
ATOM   1596  HE3 MET A 130     102.542  58.294  71.083  1.00  0.00           H  
ATOM   1597  N   LYS A 131      96.240  59.042  70.105  1.00  0.00           N  
ATOM   1598  CA  LYS A 131      94.934  58.799  70.700  1.00  0.00           C  
ATOM   1599  C   LYS A 131      93.871  59.503  69.866  1.00  0.00           C  
ATOM   1600  O   LYS A 131      94.101  60.598  69.353  1.00  0.00           O  
ATOM   1601  CB  LYS A 131      94.887  59.285  72.151  1.00  0.00           C  
ATOM   1602  CG  LYS A 131      95.162  60.768  72.311  1.00  0.00           C  
ATOM   1603  CD  LYS A 131      95.035  61.220  73.753  1.00  0.00           C  
ATOM   1604  CE  LYS A 131      95.493  62.661  73.906  1.00  0.00           C  
ATOM   1605  NZ  LYS A 131      94.838  63.556  72.911  1.00  0.00           N1+
ATOM   1606  H   LYS A 131      96.394  59.868  69.923  1.00  0.00           H  
ATOM   1607  HA  LYS A 131      94.764  57.844  70.708  1.00  0.00           H  
ATOM   1608  HB2 LYS A 131      94.013  59.085  72.522  1.00  0.00           H  
ATOM   1609  HB3 LYS A 131      95.537  58.787  72.671  1.00  0.00           H  
ATOM   1610  HG2 LYS A 131      96.055  60.967  71.989  1.00  0.00           H  
ATOM   1611  HG3 LYS A 131      94.543  61.272  71.760  1.00  0.00           H  
ATOM   1612  HD2 LYS A 131      94.113  61.136  74.043  1.00  0.00           H  
ATOM   1613  HD3 LYS A 131      95.566  60.644  74.325  1.00  0.00           H  
ATOM   1614  HE2 LYS A 131      95.292  62.971  74.803  1.00  0.00           H  
ATOM   1615  HE3 LYS A 131      96.456  62.708  73.799  1.00  0.00           H  
ATOM   1616  HZ1 LYS A 131      94.744  64.369  73.260  1.00  0.00           H  
ATOM   1617  HZ2 LYS A 131      95.341  63.604  72.178  1.00  0.00           H  
ATOM   1618  HZ3 LYS A 131      94.037  63.230  72.700  1.00  0.00           H  
ATOM   1619  N   THR A 132      92.717  58.865  69.715  1.00  0.00           N  
ATOM   1620  CA  THR A 132      91.596  59.490  69.028  1.00  0.00           C  
ATOM   1621  C   THR A 132      91.062  60.621  69.898  1.00  0.00           C  
ATOM   1622  O   THR A 132      91.344  60.669  71.094  1.00  0.00           O  
ATOM   1623  CB  THR A 132      90.477  58.481  68.725  1.00  0.00           C  
ATOM   1624  OG1 THR A 132      89.951  57.967  69.954  1.00  0.00           O  
ATOM   1625  CG2 THR A 132      91.012  57.329  67.887  1.00  0.00           C  
ATOM   1626  H   THR A 132      92.563  58.070  70.003  1.00  0.00           H  
ATOM   1627  HA  THR A 132      91.907  59.836  68.177  1.00  0.00           H  
ATOM   1628  N   GLN A 133      90.298  61.535  69.309  1.00  0.00           N  
ATOM   1629  CA  GLN A 133      89.820  62.682  70.072  1.00  0.00           C  
ATOM   1630  C   GLN A 133      88.570  62.370  70.886  1.00  0.00           C  
ATOM   1631  O   GLN A 133      88.202  63.137  71.774  1.00  0.00           O  
ATOM   1632  CB  GLN A 133      89.556  63.878  69.157  1.00  0.00           C  
ATOM   1633  CG  GLN A 133      90.679  64.911  69.167  1.00  0.00           C  
ATOM   1634  CD  GLN A 133      90.996  65.445  70.561  1.00  0.00           C  
ATOM   1635  OE1 GLN A 133      90.184  65.352  71.485  1.00  0.00           O  
ATOM   1636  NE2 GLN A 133      92.190  66.007  70.716  1.00  0.00           N  
ATOM   1637  H   GLN A 133      90.049  61.512  68.486  1.00  0.00           H  
ATOM   1638  HA  GLN A 133      90.528  62.904  70.697  1.00  0.00           H  
ATOM   1639  HB2 GLN A 133      89.427  63.560  68.250  1.00  0.00           H  
ATOM   1640  HB3 GLN A 133      88.729  64.307  69.428  1.00  0.00           H  
ATOM   1641  HG2 GLN A 133      91.479  64.513  68.790  1.00  0.00           H  
ATOM   1642  HG3 GLN A 133      90.433  65.652  68.592  1.00  0.00           H  
ATOM   1643  N   ASP A 134      87.922  61.247  70.596  1.00  0.00           N  
ATOM   1644  CA  ASP A 134      86.826  60.794  71.443  1.00  0.00           C  
ATOM   1645  C   ASP A 134      87.404  60.142  72.693  1.00  0.00           C  
ATOM   1646  O   ASP A 134      86.678  59.816  73.631  1.00  0.00           O  
ATOM   1647  CB  ASP A 134      85.899  59.825  70.697  1.00  0.00           C  
ATOM   1648  CG  ASP A 134      86.621  58.591  70.175  1.00  0.00           C  
ATOM   1649  OD1 ASP A 134      87.809  58.387  70.501  1.00  0.00           O  
ATOM   1650  OD2 ASP A 134      85.986  57.809  69.437  1.00  0.00           O  
ATOM   1651  H   ASP A 134      88.098  60.740  69.924  1.00  0.00           H  
ATOM   1652  HA  ASP A 134      86.287  61.560  71.696  1.00  0.00           H  
ATOM   1653  HB2 ASP A 134      85.184  59.548  71.291  1.00  0.00           H  
ATOM   1654  HB3 ASP A 134      85.485  60.290  69.953  1.00  0.00           H  
ATOM   1655  N   LEU A 135      88.724  59.958  72.676  1.00  0.00           N  
ATOM   1656  CA  LEU A 135      89.468  59.338  73.768  1.00  0.00           C  
ATOM   1657  C   LEU A 135      88.972  57.925  74.049  1.00  0.00           C  
ATOM   1658  O   LEU A 135      88.981  57.473  75.188  1.00  0.00           O  
ATOM   1659  CB  LEU A 135      89.383  60.196  75.035  1.00  0.00           C  
ATOM   1660  CG  LEU A 135      89.844  61.647  74.881  1.00  0.00           C  
ATOM   1661  CD1 LEU A 135      89.786  62.380  76.211  1.00  0.00           C  
ATOM   1662  CD2 LEU A 135      91.246  61.705  74.293  1.00  0.00           C  
ATOM   1663  H   LEU A 135      89.220  60.196  72.015  1.00  0.00           H  
ATOM   1664  HA  LEU A 135      90.397  59.278  73.494  1.00  0.00           H  
ATOM   1665  HB2 LEU A 135      88.464  60.196  75.345  1.00  0.00           H  
ATOM   1666  HB3 LEU A 135      89.916  59.776  75.728  1.00  0.00           H  
ATOM   1667  N   ARG A 136      88.543  57.229  73.002  1.00  0.00           N  
ATOM   1668  CA  ARG A 136      88.061  55.860  73.140  1.00  0.00           C  
ATOM   1669  C   ARG A 136      89.098  54.862  72.642  1.00  0.00           C  
ATOM   1670  O   ARG A 136      88.972  53.659  72.865  1.00  0.00           O  
ATOM   1671  CB  ARG A 136      86.746  55.675  72.380  1.00  0.00           C  
ATOM   1672  CG  ARG A 136      85.564  56.399  73.001  1.00  0.00           C  
ATOM   1673  CD  ARG A 136      84.605  55.428  73.676  1.00  0.00           C  
ATOM   1674  NE  ARG A 136      85.285  54.518  74.594  1.00  0.00           N  
ATOM   1675  CZ  ARG A 136      85.319  53.197  74.447  1.00  0.00           C  
ATOM   1676  H   ARG A 136      88.523  57.534  72.198  1.00  0.00           H  
ATOM   1677  HA  ARG A 136      87.905  55.693  74.083  1.00  0.00           H  
ATOM   1678  HB2 ARG A 136      86.863  55.988  71.470  1.00  0.00           H  
ATOM   1679  HB3 ARG A 136      86.543  54.728  72.330  1.00  0.00           H  
ATOM   1680  HG2 ARG A 136      85.884  57.044  73.651  1.00  0.00           H  
ATOM   1681  HG3 ARG A 136      85.092  56.897  72.315  1.00  0.00           H  
ATOM   1682  HD2 ARG A 136      83.931  55.929  74.162  1.00  0.00           H  
ATOM   1683  HD3 ARG A 136      84.141  54.912  72.998  1.00  0.00           H  
ATOM   1684  HE  ARG A 136      85.689  54.858  75.273  1.00  0.00           H  
ATOM   1685  N   HIS A 137      90.121  55.369  71.962  1.00  0.00           N  
ATOM   1686  CA  HIS A 137      91.158  54.515  71.399  1.00  0.00           C  
ATOM   1687  C   HIS A 137      92.532  55.169  71.480  1.00  0.00           C  
ATOM   1688  O   HIS A 137      92.662  56.389  71.378  1.00  0.00           O  
ATOM   1689  CB  HIS A 137      90.842  54.171  69.941  1.00  0.00           C  
ATOM   1690  CG  HIS A 137      89.455  53.649  69.727  1.00  0.00           C  
ATOM   1691  ND1 HIS A 137      89.064  52.388  70.123  1.00  0.00           N  
ATOM   1692  CD2 HIS A 137      88.366  54.220  69.160  1.00  0.00           C  
ATOM   1693  CE1 HIS A 137      87.794  52.204  69.808  1.00  0.00           C  
ATOM   1694  NE2 HIS A 137      87.347  53.301  69.223  1.00  0.00           N  
ATOM   1695  H   HIS A 137      90.232  56.209  71.815  1.00  0.00           H  
ATOM   1696  HA  HIS A 137      91.175  53.701  71.927  1.00  0.00           H  
ATOM   1697  HB2 HIS A 137      90.967  54.964  69.397  1.00  0.00           H  
ATOM   1698  HB3 HIS A 137      91.479  53.509  69.629  1.00  0.00           H  
ATOM   1699  N   THR A 138      93.552  54.342  71.672  1.00  0.00           N  
ATOM   1700  CA  THR A 138      94.935  54.786  71.580  1.00  0.00           C  
ATOM   1701  C   THR A 138      95.777  53.614  71.097  1.00  0.00           C  
ATOM   1702  O   THR A 138      95.428  52.455  71.329  1.00  0.00           O  
ATOM   1703  CB  THR A 138      95.474  55.312  72.927  1.00  0.00           C  
ATOM   1704  OG1 THR A 138      96.685  56.047  72.707  1.00  0.00           O  
ATOM   1705  CG2 THR A 138      95.748  54.164  73.889  1.00  0.00           C  
ATOM   1706  H   THR A 138      93.461  53.508  71.859  1.00  0.00           H  
ATOM   1707  HA  THR A 138      94.983  55.527  70.956  1.00  0.00           H  
ATOM   1708  N   PHE A 139      96.872  53.903  70.406  1.00  0.00           N  
ATOM   1709  CA  PHE A 139      97.724  52.825  69.928  1.00  0.00           C  
ATOM   1710  C   PHE A 139      99.160  52.991  70.395  1.00  0.00           C  
ATOM   1711  O   PHE A 139      99.623  54.101  70.660  1.00  0.00           O  
ATOM   1712  CB  PHE A 139      97.668  52.719  68.398  1.00  0.00           C  
ATOM   1713  CG  PHE A 139      98.579  53.676  67.676  1.00  0.00           C  
ATOM   1714  CD1 PHE A 139      98.156  54.958  67.370  1.00  0.00           C  
ATOM   1715  CD2 PHE A 139      99.849  53.282  67.279  1.00  0.00           C  
ATOM   1716  CE1 PHE A 139      98.986  55.835  66.696  1.00  0.00           C  
ATOM   1717  CE2 PHE A 139     100.685  54.156  66.609  1.00  0.00           C  
ATOM   1718  CZ  PHE A 139     100.253  55.433  66.316  1.00  0.00           C  
ATOM   1719  H   PHE A 139      97.135  54.697  70.207  1.00  0.00           H  
ATOM   1720  HA  PHE A 139      97.383  52.001  70.309  1.00  0.00           H  
ATOM   1721  HB2 PHE A 139      97.897  51.813  68.139  1.00  0.00           H  
ATOM   1722  HB3 PHE A 139      96.756  52.875  68.107  1.00  0.00           H  
ATOM   1723  N   ILE A 140      99.854  51.865  70.499  1.00  0.00           N  
ATOM   1724  CA  ILE A 140     101.260  51.853  70.863  1.00  0.00           C  
ATOM   1725  C   ILE A 140     102.069  51.148  69.784  1.00  0.00           C  
ATOM   1726  O   ILE A 140     101.530  50.364  69.002  1.00  0.00           O  
ATOM   1727  CB  ILE A 140     101.496  51.145  72.206  1.00  0.00           C  
ATOM   1728  CG1 ILE A 140     100.971  49.708  72.138  1.00  0.00           C  
ATOM   1729  CG2 ILE A 140     100.830  51.911  73.338  1.00  0.00           C  
ATOM   1730  CD1 ILE A 140     101.357  48.856  73.319  1.00  0.00           C  
ATOM   1731  H   ILE A 140      99.520  51.085  70.360  1.00  0.00           H  
ATOM   1732  HA  ILE A 140     101.545  52.776  70.949  1.00  0.00           H  
ATOM   1733  N   SER A 141     103.363  51.435  69.743  1.00  0.00           N  
ATOM   1734  CA  SER A 141     104.269  50.720  68.861  1.00  0.00           C  
ATOM   1735  C   SER A 141     105.119  49.770  69.693  1.00  0.00           C  
ATOM   1736  O   SER A 141     105.581  50.128  70.776  1.00  0.00           O  
ATOM   1737  CB  SER A 141     105.151  51.692  68.076  1.00  0.00           C  
ATOM   1738  OG  SER A 141     105.953  51.004  67.132  1.00  0.00           O  
ATOM   1739  H   SER A 141     103.737  52.044  70.221  1.00  0.00           H  
ATOM   1740  HA  SER A 141     103.753  50.212  68.215  1.00  0.00           H  
ATOM   1741  HB2 SER A 141     104.594  52.342  67.619  1.00  0.00           H  
ATOM   1742  HB3 SER A 141     105.719  52.185  68.689  1.00  0.00           H  
ATOM   1743  HG  SER A 141     105.716  51.217  66.355  1.00  0.00           H  
ATOM   1744  N   ILE A 142     105.311  48.554  69.194  1.00  0.00           N  
ATOM   1745  CA  ILE A 142     106.099  47.558  69.911  1.00  0.00           C  
ATOM   1746  C   ILE A 142     107.236  47.032  69.036  1.00  0.00           C  
ATOM   1747  O   ILE A 142     107.121  45.960  68.441  1.00  0.00           O  
ATOM   1748  CB  ILE A 142     105.223  46.376  70.385  1.00  0.00           C  
ATOM   1749  CG1 ILE A 142     103.935  46.891  71.032  1.00  0.00           C  
ATOM   1750  CG2 ILE A 142     105.990  45.496  71.361  1.00  0.00           C  
ATOM   1751  CD1 ILE A 142     102.967  45.800  71.427  1.00  0.00           C  
ATOM   1752  H   ILE A 142     104.993  48.285  68.441  1.00  0.00           H  
ATOM   1753  HA  ILE A 142     106.473  47.997  70.691  1.00  0.00           H  
ATOM   1754  N   PRO A 143     108.337  47.799  68.947  1.00  0.00           N  
ATOM   1755  CA  PRO A 143     109.522  47.396  68.180  1.00  0.00           C  
ATOM   1756  C   PRO A 143     110.132  46.091  68.688  1.00  0.00           C  
ATOM   1757  O   PRO A 143     110.276  45.899  69.896  1.00  0.00           O  
ATOM   1758  CB  PRO A 143     110.489  48.570  68.381  1.00  0.00           C  
ATOM   1759  CG  PRO A 143     109.989  49.287  69.595  1.00  0.00           C  
ATOM   1760  CD  PRO A 143     108.504  49.132  69.547  1.00  0.00           C  
ATOM   1761  HA  PRO A 143     109.312  47.221  67.249  1.00  0.00           H  
ATOM   1762  HB2 PRO A 143     111.398  48.257  68.509  1.00  0.00           H  
ATOM   1763  HB3 PRO A 143     110.496  49.155  67.607  1.00  0.00           H  
ATOM   1764  HG2 PRO A 143     110.357  48.903  70.406  1.00  0.00           H  
ATOM   1765  HG3 PRO A 143     110.246  50.222  69.582  1.00  0.00           H  
ATOM   1766  HD2 PRO A 143     108.108  49.181  70.431  1.00  0.00           H  
ATOM   1767  HD3 PRO A 143     108.087  49.824  69.010  1.00  0.00           H  
ATOM   1768  N   LEU A 144     110.489  45.208  67.761  1.00  0.00           N  
ATOM   1769  CA  LEU A 144     110.979  43.880  68.109  1.00  0.00           C  
ATOM   1770  C   LEU A 144     112.468  43.722  67.828  1.00  0.00           C  
ATOM   1771  O   LEU A 144     113.072  44.545  67.142  1.00  0.00           O  
ATOM   1772  CB  LEU A 144     110.197  42.816  67.341  1.00  0.00           C  
ATOM   1773  CG  LEU A 144     108.678  42.851  67.500  1.00  0.00           C  
ATOM   1774  CD1 LEU A 144     108.028  41.907  66.506  1.00  0.00           C  
ATOM   1775  CD2 LEU A 144     108.278  42.497  68.924  1.00  0.00           C  
ATOM   1776  H   LEU A 144     110.454  45.362  66.916  1.00  0.00           H  
ATOM   1777  HA  LEU A 144     110.846  43.766  69.063  1.00  0.00           H  
ATOM   1778  HB2 LEU A 144     110.407  42.904  66.398  1.00  0.00           H  
ATOM   1779  HB3 LEU A 144     110.513  41.943  67.622  1.00  0.00           H  
ATOM   1780  N   GLN A 145     113.051  42.653  68.362  1.00  0.00           N  
ATOM   1781  CA  GLN A 145     114.447  42.329  68.102  1.00  0.00           C  
ATOM   1782  C   GLN A 145     114.568  41.551  66.795  1.00  0.00           C  
ATOM   1783  O   GLN A 145     113.572  41.063  66.261  1.00  0.00           O  
ATOM   1784  CB  GLN A 145     115.041  41.519  69.258  1.00  0.00           C  
ATOM   1785  CG  GLN A 145     114.915  42.180  70.627  1.00  0.00           C  
ATOM   1786  CD  GLN A 145     115.949  43.265  70.862  1.00  0.00           C  
ATOM   1787  OE1 GLN A 145     116.706  43.627  69.961  1.00  0.00           O  
ATOM   1788  NE2 GLN A 145     115.988  43.788  72.083  1.00  0.00           N  
ATOM   1789  H   GLN A 145     112.650  42.098  68.883  1.00  0.00           H  
ATOM   1790  HA  GLN A 145     114.946  43.157  68.024  1.00  0.00           H  
ATOM   1791  HB2 GLN A 145     114.605  40.653  69.289  1.00  0.00           H  
ATOM   1792  HB3 GLN A 145     115.980  41.357  69.075  1.00  0.00           H  
ATOM   1793  HG2 GLN A 145     114.028  42.562  70.715  1.00  0.00           H  
ATOM   1794  HG3 GLN A 145     115.002  41.503  71.316  1.00  0.00           H  
ATOM   1795  N   GLY A 146     115.790  41.438  66.284  1.00  0.00           N  
ATOM   1796  CA  GLY A 146     116.031  40.716  65.048  1.00  0.00           C  
ATOM   1797  C   GLY A 146     116.860  41.517  64.063  1.00  0.00           C  
ATOM   1798  O   GLY A 146     116.774  42.744  64.022  1.00  0.00           O  
ATOM   1799  H   GLY A 146     116.495  41.776  66.643  1.00  0.00           H  
ATOM   1800  HA2 GLY A 146     116.486  39.882  65.247  1.00  0.00           H  
ATOM   1801  HA3 GLY A 146     115.182  40.486  64.640  1.00  0.00           H  
ATOM   1802  N   ASP A 147     117.661  40.821  63.262  1.00  0.00           N  
ATOM   1803  CA  ASP A 147     118.544  41.483  62.310  1.00  0.00           C  
ATOM   1804  C   ASP A 147     118.088  41.271  60.867  1.00  0.00           C  
ATOM   1805  O   ASP A 147     118.713  41.769  59.931  1.00  0.00           O  
ATOM   1806  CB  ASP A 147     119.980  40.991  62.492  1.00  0.00           C  
ATOM   1807  CG  ASP A 147     120.549  41.355  63.850  1.00  0.00           C  
ATOM   1808  OD1 ASP A 147     120.658  42.564  64.146  1.00  0.00           O  
ATOM   1809  OD2 ASP A 147     120.885  40.432  64.623  1.00  0.00           O  
ATOM   1810  H   ASP A 147     117.708  39.962  63.255  1.00  0.00           H  
ATOM   1811  HA  ASP A 147     118.508  42.436  62.489  1.00  0.00           H  
ATOM   1812  HB2 ASP A 147     120.005  40.028  62.381  1.00  0.00           H  
ATOM   1813  HB3 ASP A 147     120.540  41.371  61.797  1.00  0.00           H  
ATOM   1814  N   ASP A 148     116.999  40.528  60.697  1.00  0.00           N  
ATOM   1815  CA  ASP A 148     116.348  40.392  59.397  1.00  0.00           C  
ATOM   1816  C   ASP A 148     114.864  40.102  59.605  1.00  0.00           C  
ATOM   1817  O   ASP A 148     114.454  39.715  60.698  1.00  0.00           O  
ATOM   1818  CB  ASP A 148     117.010  39.296  58.555  1.00  0.00           C  
ATOM   1819  CG  ASP A 148     116.843  37.915  59.154  1.00  0.00           C  
ATOM   1820  OD1 ASP A 148     115.782  37.296  58.936  1.00  0.00           O  
ATOM   1821  OD2 ASP A 148     117.778  37.445  59.835  1.00  0.00           O  
ATOM   1822  H   ASP A 148     116.617  40.089  61.330  1.00  0.00           H  
ATOM   1823  HA  ASP A 148     116.445  41.224  58.908  1.00  0.00           H  
ATOM   1824  HB2 ASP A 148     116.630  39.305  57.663  1.00  0.00           H  
ATOM   1825  HB3 ASP A 148     117.956  39.492  58.462  1.00  0.00           H  
ATOM   1826  N   ASP A 149     114.067  40.288  58.557  1.00  0.00           N  
ATOM   1827  CA  ASP A 149     112.611  40.202  58.669  1.00  0.00           C  
ATOM   1828  C   ASP A 149     112.109  38.815  59.069  1.00  0.00           C  
ATOM   1829  O   ASP A 149     111.058  38.692  59.698  1.00  0.00           O  
ATOM   1830  CB  ASP A 149     111.956  40.627  57.353  1.00  0.00           C  
ATOM   1831  CG  ASP A 149     112.118  42.108  57.074  1.00  0.00           C  
ATOM   1832  OD1 ASP A 149     112.352  42.872  58.034  1.00  0.00           O  
ATOM   1833  OD2 ASP A 149     112.007  42.510  55.897  1.00  0.00           O  
ATOM   1834  H   ASP A 149     114.351  40.467  57.765  1.00  0.00           H  
ATOM   1835  HA  ASP A 149     112.358  40.807  59.384  1.00  0.00           H  
ATOM   1836  HB2 ASP A 149     112.344  40.119  56.623  1.00  0.00           H  
ATOM   1837  HB3 ASP A 149     111.012  40.408  57.380  1.00  0.00           H  
ATOM   1838  N   ASP A 150     112.851  37.776  58.704  1.00  0.00           N  
ATOM   1839  CA  ASP A 150     112.475  36.415  59.074  1.00  0.00           C  
ATOM   1840  C   ASP A 150     112.673  36.193  60.570  1.00  0.00           C  
ATOM   1841  O   ASP A 150     111.838  35.582  61.237  1.00  0.00           O  
ATOM   1842  CB  ASP A 150     113.287  35.393  58.277  1.00  0.00           C  
ATOM   1843  CG  ASP A 150     113.069  35.515  56.783  1.00  0.00           C  
ATOM   1844  OD1 ASP A 150     111.920  35.779  56.368  1.00  0.00           O  
ATOM   1845  OD2 ASP A 150     114.048  35.353  56.026  1.00  0.00           O  
ATOM   1846  H   ASP A 150     113.574  37.836  58.243  1.00  0.00           H  
ATOM   1847  HA  ASP A 150     111.536  36.294  58.863  1.00  0.00           H  
ATOM   1848  HB2 ASP A 150     114.230  35.509  58.474  1.00  0.00           H  
ATOM   1849  HB3 ASP A 150     113.046  34.498  58.564  1.00  0.00           H  
ATOM   1850  N   GLU A 151     113.787  36.700  61.085  1.00  0.00           N  
ATOM   1851  CA  GLU A 151     114.111  36.588  62.501  1.00  0.00           C  
ATOM   1852  C   GLU A 151     113.148  37.420  63.345  1.00  0.00           C  
ATOM   1853  O   GLU A 151     112.756  37.016  64.440  1.00  0.00           O  
ATOM   1854  CB  GLU A 151     115.557  37.026  62.745  1.00  0.00           C  
ATOM   1855  CG  GLU A 151     116.029  36.900  64.182  1.00  0.00           C  
ATOM   1856  CD  GLU A 151     117.413  37.486  64.387  1.00  0.00           C  
ATOM   1857  OE1 GLU A 151     118.085  37.789  63.379  1.00  0.00           O  
ATOM   1858  OE2 GLU A 151     117.828  37.644  65.555  1.00  0.00           O  
ATOM   1859  H   GLU A 151     114.378  37.120  60.622  1.00  0.00           H  
ATOM   1860  HA  GLU A 151     114.017  35.660  62.767  1.00  0.00           H  
ATOM   1861  HB2 GLU A 151     116.141  36.498  62.179  1.00  0.00           H  
ATOM   1862  HB3 GLU A 151     115.653  37.950  62.467  1.00  0.00           H  
ATOM   1863  HG2 GLU A 151     115.400  37.350  64.767  1.00  0.00           H  
ATOM   1864  HG3 GLU A 151     116.035  35.964  64.437  1.00  0.00           H  
ATOM   1865  N   ILE A 152     112.769  38.581  62.820  1.00  0.00           N  
ATOM   1866  CA  ILE A 152     111.844  39.479  63.505  1.00  0.00           C  
ATOM   1867  C   ILE A 152     110.450  38.863  63.623  1.00  0.00           C  
ATOM   1868  O   ILE A 152     109.810  38.953  64.672  1.00  0.00           O  
ATOM   1869  CB  ILE A 152     111.746  40.838  62.780  1.00  0.00           C  
ATOM   1870  CG1 ILE A 152     113.081  41.582  62.864  1.00  0.00           C  
ATOM   1871  CG2 ILE A 152     110.635  41.691  63.373  1.00  0.00           C  
ATOM   1872  CD1 ILE A 152     113.092  42.903  62.127  1.00  0.00           C  
ATOM   1873  H   ILE A 152     113.040  38.871  62.057  1.00  0.00           H  
ATOM   1874  HA  ILE A 152     112.198  39.621  64.397  1.00  0.00           H  
ATOM   1875  N   LEU A 153     109.989  38.232  62.547  1.00  0.00           N  
ATOM   1876  CA  LEU A 153     108.675  37.598  62.539  1.00  0.00           C  
ATOM   1877  C   LEU A 153     108.604  36.453  63.545  1.00  0.00           C  
ATOM   1878  O   LEU A 153     107.590  36.272  64.220  1.00  0.00           O  
ATOM   1879  CB  LEU A 153     108.331  37.088  61.138  1.00  0.00           C  
ATOM   1880  CG  LEU A 153     107.001  36.344  61.007  1.00  0.00           C  
ATOM   1881  CD1 LEU A 153     105.849  37.189  61.535  1.00  0.00           C  
ATOM   1882  CD2 LEU A 153     106.754  35.933  59.564  1.00  0.00           C  
ATOM   1883  H   LEU A 153     110.424  38.160  61.809  1.00  0.00           H  
ATOM   1884  HA  LEU A 153     108.024  38.269  62.798  1.00  0.00           H  
ATOM   1885  HB2 LEU A 153     108.320  37.844  60.531  1.00  0.00           H  
ATOM   1886  HB3 LEU A 153     109.042  36.498  60.843  1.00  0.00           H  
ATOM   1887  N   LYS A 154     109.685  35.685  63.641  1.00  0.00           N  
ATOM   1888  CA  LYS A 154     109.759  34.589  64.599  1.00  0.00           C  
ATOM   1889  C   LYS A 154     109.691  35.115  66.028  1.00  0.00           C  
ATOM   1890  O   LYS A 154     109.055  34.510  66.890  1.00  0.00           O  
ATOM   1891  CB  LYS A 154     111.037  33.775  64.389  1.00  0.00           C  
ATOM   1892  CG  LYS A 154     110.974  32.852  63.183  1.00  0.00           C  
ATOM   1893  CD  LYS A 154     112.325  32.239  62.868  1.00  0.00           C  
ATOM   1894  CE  LYS A 154     112.243  31.361  61.629  1.00  0.00           C  
ATOM   1895  NZ  LYS A 154     113.584  31.086  61.044  1.00  0.00           N1+
ATOM   1896  H   LYS A 154     110.389  35.783  63.157  1.00  0.00           H  
ATOM   1897  HA  LYS A 154     108.997  34.007  64.452  1.00  0.00           H  
ATOM   1898  HB2 LYS A 154     111.786  34.383  64.284  1.00  0.00           H  
ATOM   1899  HB3 LYS A 154     111.210  33.246  65.184  1.00  0.00           H  
ATOM   1900  HG2 LYS A 154     110.330  32.146  63.350  1.00  0.00           H  
ATOM   1901  HG3 LYS A 154     110.657  33.349  62.412  1.00  0.00           H  
ATOM   1902  HD2 LYS A 154     112.979  32.941  62.729  1.00  0.00           H  
ATOM   1903  HD3 LYS A 154     112.630  31.712  63.623  1.00  0.00           H  
ATOM   1904  HE2 LYS A 154     111.813  30.522  61.857  1.00  0.00           H  
ATOM   1905  HE3 LYS A 154     111.685  31.794  60.964  1.00  0.00           H  
ATOM   1906  HZ1 LYS A 154     113.585  30.278  60.670  1.00  0.00           H  
ATOM   1907  HZ2 LYS A 154     113.770  31.699  60.426  1.00  0.00           H  
ATOM   1908  HZ3 LYS A 154     114.200  31.116  61.686  1.00  0.00           H  
ATOM   1909  N   ASN A 155     110.339  36.250  66.270  1.00  0.00           N  
ATOM   1910  CA  ASN A 155     110.281  36.890  67.577  1.00  0.00           C  
ATOM   1911  C   ASN A 155     108.879  37.402  67.887  1.00  0.00           C  
ATOM   1912  O   ASN A 155     108.442  37.375  69.038  1.00  0.00           O  
ATOM   1913  CB  ASN A 155     111.291  38.035  67.665  1.00  0.00           C  
ATOM   1914  CG  ASN A 155     112.715  37.544  67.830  1.00  0.00           C  
ATOM   1915  OD1 ASN A 155     112.949  36.426  68.288  1.00  0.00           O  
ATOM   1916  ND2 ASN A 155     113.677  38.383  67.463  1.00  0.00           N  
ATOM   1917  H   ASN A 155     110.818  36.665  65.689  1.00  0.00           H  
ATOM   1918  HA  ASN A 155     110.509  36.219  68.239  1.00  0.00           H  
ATOM   1919  HB2 ASN A 155     111.230  38.578  66.863  1.00  0.00           H  
ATOM   1920  HB3 ASN A 155     111.061  38.608  68.413  1.00  0.00           H  
ATOM   1921  N   TYR A 156     108.175  37.869  66.858  1.00  0.00           N  
ATOM   1922  CA  TYR A 156     106.790  38.293  67.026  1.00  0.00           C  
ATOM   1923  C   TYR A 156     105.913  37.115  67.424  1.00  0.00           C  
ATOM   1924  O   TYR A 156     105.159  37.186  68.395  1.00  0.00           O  
ATOM   1925  CB  TYR A 156     106.238  38.925  65.748  1.00  0.00           C  
ATOM   1926  CG  TYR A 156     104.739  39.125  65.799  1.00  0.00           C  
ATOM   1927  CD1 TYR A 156     104.182  40.136  66.572  1.00  0.00           C  
ATOM   1928  CD2 TYR A 156     103.880  38.294  65.089  1.00  0.00           C  
ATOM   1929  CE1 TYR A 156     102.814  40.319  66.633  1.00  0.00           C  
ATOM   1930  CE2 TYR A 156     102.508  38.470  65.144  1.00  0.00           C  
ATOM   1931  CZ  TYR A 156     101.982  39.484  65.918  1.00  0.00           C  
ATOM   1932  OH  TYR A 156     100.619  39.666  65.977  1.00  0.00           O  
ATOM   1933  H   TYR A 156     108.481  37.948  66.058  1.00  0.00           H  
ATOM   1934  HA  TYR A 156     106.777  38.959  67.731  1.00  0.00           H  
ATOM   1935  HB2 TYR A 156     106.670  39.781  65.602  1.00  0.00           H  
ATOM   1936  HB3 TYR A 156     106.460  38.362  64.990  1.00  0.00           H  
ATOM   1937  N   GLN A 157     106.022  36.034  66.661  1.00  0.00           N  
ATOM   1938  CA  GLN A 157     105.199  34.851  66.870  1.00  0.00           C  
ATOM   1939  C   GLN A 157     105.475  34.204  68.226  1.00  0.00           C  
ATOM   1940  O   GLN A 157     104.632  33.485  68.761  1.00  0.00           O  
ATOM   1941  CB  GLN A 157     105.425  33.853  65.733  1.00  0.00           C  
ATOM   1942  CG  GLN A 157     104.856  34.331  64.401  1.00  0.00           C  
ATOM   1943  CD  GLN A 157     105.308  33.492  63.223  1.00  0.00           C  
ATOM   1944  OE1 GLN A 157     106.409  32.941  63.223  1.00  0.00           O  
ATOM   1945  NE2 GLN A 157     104.457  33.393  62.207  1.00  0.00           N  
ATOM   1946  H   GLN A 157     106.576  35.966  66.007  1.00  0.00           H  
ATOM   1947  HA  GLN A 157     104.269  35.125  66.869  1.00  0.00           H  
ATOM   1948  HB2 GLN A 157     106.377  33.693  65.634  1.00  0.00           H  
ATOM   1949  HB3 GLN A 157     105.017  33.005  65.968  1.00  0.00           H  
ATOM   1950  HG2 GLN A 157     103.887  34.318  64.447  1.00  0.00           H  
ATOM   1951  HG3 GLN A 157     105.121  35.253  64.255  1.00  0.00           H  
ATOM   1952  N   VAL A 158     106.651  34.476  68.784  1.00  0.00           N  
ATOM   1953  CA  VAL A 158     106.976  34.023  70.131  1.00  0.00           C  
ATOM   1954  C   VAL A 158     106.139  34.765  71.171  1.00  0.00           C  
ATOM   1955  O   VAL A 158     105.538  34.148  72.051  1.00  0.00           O  
ATOM   1956  CB  VAL A 158     108.478  34.216  70.449  1.00  0.00           C  
ATOM   1957  CG1 VAL A 158     108.718  34.219  71.953  1.00  0.00           C  
ATOM   1958  CG2 VAL A 158     109.308  33.134  69.777  1.00  0.00           C  
ATOM   1959  H   VAL A 158     107.276  34.923  68.397  1.00  0.00           H  
ATOM   1960  HA  VAL A 158     106.771  33.076  70.170  1.00  0.00           H  
ATOM   1961  N   VAL A 159     106.086  36.089  71.054  1.00  0.00           N  
ATOM   1962  CA  VAL A 159     105.453  36.922  72.074  1.00  0.00           C  
ATOM   1963  C   VAL A 159     103.977  37.204  71.806  1.00  0.00           C  
ATOM   1964  O   VAL A 159     103.277  37.721  72.677  1.00  0.00           O  
ATOM   1965  CB  VAL A 159     106.180  38.272  72.213  1.00  0.00           C  
ATOM   1966  CG1 VAL A 159     107.664  38.046  72.407  1.00  0.00           C  
ATOM   1967  CG2 VAL A 159     105.927  39.141  70.990  1.00  0.00           C  
ATOM   1968  H   VAL A 159     106.412  36.526  70.389  1.00  0.00           H  
ATOM   1969  HA  VAL A 159     105.517  36.408  72.894  1.00  0.00           H  
ATOM   1970  N   GLU A 160     103.511  36.867  70.608  1.00  0.00           N  
ATOM   1971  CA  GLU A 160     102.128  37.135  70.210  1.00  0.00           C  
ATOM   1972  C   GLU A 160     101.057  36.561  71.160  1.00  0.00           C  
ATOM   1973  O   GLU A 160     100.097  37.264  71.477  1.00  0.00           O  
ATOM   1974  CB  GLU A 160     101.886  36.622  68.782  1.00  0.00           C  
ATOM   1975  CG  GLU A 160     100.536  37.012  68.182  1.00  0.00           C  
ATOM   1976  CD  GLU A 160      99.424  36.038  68.534  1.00  0.00           C  
ATOM   1977  OE1 GLU A 160      99.734  34.883  68.892  1.00  0.00           O  
ATOM   1978  OE2 GLU A 160      98.241  36.431  68.455  1.00  0.00           O  
ATOM   1979  H   GLU A 160     103.983  36.478  70.004  1.00  0.00           H  
ATOM   1980  HA  GLU A 160     102.027  38.099  70.255  1.00  0.00           H  
ATOM   1981  HB2 GLU A 160     102.591  36.959  68.207  1.00  0.00           H  
ATOM   1982  HB3 GLU A 160     101.958  35.655  68.783  1.00  0.00           H  
ATOM   1983  HG2 GLU A 160     100.293  37.898  68.494  1.00  0.00           H  
ATOM   1984  HG3 GLU A 160     100.620  37.064  67.217  1.00  0.00           H  
ATOM   1985  N   PRO A 161     101.199  35.293  71.606  1.00  0.00           N  
ATOM   1986  CA  PRO A 161     100.148  34.753  72.482  1.00  0.00           C  
ATOM   1987  C   PRO A 161      99.925  35.548  73.769  1.00  0.00           C  
ATOM   1988  O   PRO A 161      98.777  35.773  74.151  1.00  0.00           O  
ATOM   1989  CB  PRO A 161     100.659  33.347  72.809  1.00  0.00           C  
ATOM   1990  CG  PRO A 161     101.498  32.981  71.649  1.00  0.00           C  
ATOM   1991  CD  PRO A 161     102.184  34.252  71.250  1.00  0.00           C  
ATOM   1992  HA  PRO A 161      99.284  34.783  72.042  1.00  0.00           H  
ATOM   1993  HB2 PRO A 161     101.172  33.340  73.632  1.00  0.00           H  
ATOM   1994  HB3 PRO A 161      99.926  32.723  72.926  1.00  0.00           H  
ATOM   1995  HG2 PRO A 161     102.141  32.294  71.884  1.00  0.00           H  
ATOM   1996  HG3 PRO A 161     100.959  32.630  70.923  1.00  0.00           H  
ATOM   1997  HD2 PRO A 161     103.021  34.372  71.726  1.00  0.00           H  
ATOM   1998  HD3 PRO A 161     102.392  34.265  70.303  1.00  0.00           H  
ATOM   1999  N   GLU A 162     101.002  35.967  74.423  1.00  0.00           N  
ATOM   2000  CA  GLU A 162     100.885  36.715  75.670  1.00  0.00           C  
ATOM   2001  C   GLU A 162     100.542  38.179  75.417  1.00  0.00           C  
ATOM   2002  O   GLU A 162      99.873  38.820  76.229  1.00  0.00           O  
ATOM   2003  CB  GLU A 162     102.178  36.610  76.481  1.00  0.00           C  
ATOM   2004  CG  GLU A 162     102.404  35.240  77.097  1.00  0.00           C  
ATOM   2005  CD  GLU A 162     103.640  35.190  77.971  1.00  0.00           C  
ATOM   2006  OE1 GLU A 162     104.624  35.889  77.650  1.00  0.00           O  
ATOM   2007  OE2 GLU A 162     103.627  34.454  78.980  1.00  0.00           O  
ATOM   2008  H   GLU A 162     101.810  35.829  74.162  1.00  0.00           H  
ATOM   2009  HA  GLU A 162     100.159  36.322  76.179  1.00  0.00           H  
ATOM   2010  HB2 GLU A 162     102.929  36.825  75.906  1.00  0.00           H  
ATOM   2011  HB3 GLU A 162     102.162  37.275  77.187  1.00  0.00           H  
ATOM   2012  HG2 GLU A 162     101.628  34.995  77.626  1.00  0.00           H  
ATOM   2013  HG3 GLU A 162     102.485  34.581  76.390  1.00  0.00           H  
ATOM   2014  N   LEU A 163     101.000  38.700  74.284  1.00  0.00           N  
ATOM   2015  CA  LEU A 163     100.743  40.087  73.914  1.00  0.00           C  
ATOM   2016  C   LEU A 163      99.269  40.298  73.576  1.00  0.00           C  
ATOM   2017  O   LEU A 163      98.728  41.390  73.754  1.00  0.00           O  
ATOM   2018  CB  LEU A 163     101.626  40.488  72.730  1.00  0.00           C  
ATOM   2019  CG  LEU A 163     101.610  41.947  72.277  1.00  0.00           C  
ATOM   2020  CD1 LEU A 163     101.937  42.871  73.438  1.00  0.00           C  
ATOM   2021  CD2 LEU A 163     102.595  42.148  71.136  1.00  0.00           C  
ATOM   2022  H   LEU A 163     101.467  38.262  73.710  1.00  0.00           H  
ATOM   2023  HA  LEU A 163     100.960  40.651  74.673  1.00  0.00           H  
ATOM   2024  HB2 LEU A 163     102.542  40.257  72.952  1.00  0.00           H  
ATOM   2025  HB3 LEU A 163     101.371  39.940  71.972  1.00  0.00           H  
ATOM   2026  N   GLN A 164      98.623  39.239  73.101  1.00  0.00           N  
ATOM   2027  CA  GLN A 164      97.227  39.302  72.683  1.00  0.00           C  
ATOM   2028  C   GLN A 164      96.274  39.348  73.881  1.00  0.00           C  
ATOM   2029  O   GLN A 164      95.091  39.658  73.735  1.00  0.00           O  
ATOM   2030  CB  GLN A 164      96.900  38.106  71.780  1.00  0.00           C  
ATOM   2031  CG  GLN A 164      95.512  38.125  71.150  1.00  0.00           C  
ATOM   2032  CD  GLN A 164      95.210  39.427  70.435  1.00  0.00           C  
ATOM   2033  OE1 GLN A 164      95.696  39.670  69.331  1.00  0.00           O  
ATOM   2034  NE2 GLN A 164      94.400  40.272  71.062  1.00  0.00           N  
ATOM   2035  H   GLN A 164      98.982  38.463  73.012  1.00  0.00           H  
ATOM   2036  HA  GLN A 164      97.101  40.125  72.185  1.00  0.00           H  
ATOM   2037  HB2 GLN A 164      97.560  38.065  71.071  1.00  0.00           H  
ATOM   2038  HB3 GLN A 164      96.992  37.292  72.300  1.00  0.00           H  
ATOM   2039  HG2 GLN A 164      95.437  37.390  70.521  1.00  0.00           H  
ATOM   2040  HG3 GLN A 164      94.846  37.977  71.840  1.00  0.00           H  
ATOM   2041  N   GLN A 165      96.794  39.060  75.070  1.00  0.00           N  
ATOM   2042  CA  GLN A 165      95.957  39.007  76.265  1.00  0.00           C  
ATOM   2043  C   GLN A 165      95.956  40.319  77.047  1.00  0.00           C  
ATOM   2044  O   GLN A 165      95.279  40.438  78.069  1.00  0.00           O  
ATOM   2045  CB  GLN A 165      96.405  37.861  77.174  1.00  0.00           C  
ATOM   2046  CG  GLN A 165      96.533  36.520  76.464  1.00  0.00           C  
ATOM   2047  CD  GLN A 165      95.238  36.065  75.811  1.00  0.00           C  
ATOM   2048  OE1 GLN A 165      94.145  36.457  76.224  1.00  0.00           O  
ATOM   2049  NE2 GLN A 165      95.358  35.234  74.782  1.00  0.00           N  
ATOM   2050  H   GLN A 165      97.626  38.893  75.207  1.00  0.00           H  
ATOM   2051  HA  GLN A 165      95.048  38.853  75.963  1.00  0.00           H  
ATOM   2052  HB2 GLN A 165      97.261  38.090  77.569  1.00  0.00           H  
ATOM   2053  HB3 GLN A 165      95.771  37.771  77.902  1.00  0.00           H  
ATOM   2054  HG2 GLN A 165      97.225  36.583  75.787  1.00  0.00           H  
ATOM   2055  HG3 GLN A 165      96.820  35.848  77.102  1.00  0.00           H  
ATOM   2056  N   VAL A 166      96.713  41.300  76.567  1.00  0.00           N  
ATOM   2057  CA  VAL A 166      96.748  42.618  77.191  1.00  0.00           C  
ATOM   2058  C   VAL A 166      95.383  43.295  77.051  1.00  0.00           C  
ATOM   2059  O   VAL A 166      94.701  43.112  76.043  1.00  0.00           O  
ATOM   2060  CB  VAL A 166      97.853  43.504  76.566  1.00  0.00           C  
ATOM   2061  CG1 VAL A 166      97.859  44.898  77.182  1.00  0.00           C  
ATOM   2062  CG2 VAL A 166      99.213  42.845  76.732  1.00  0.00           C  
ATOM   2063  H   VAL A 166      97.218  41.222  75.875  1.00  0.00           H  
ATOM   2064  HA  VAL A 166      96.954  42.505  78.132  1.00  0.00           H  
ATOM   2065  N   ASN A 167      94.985  44.048  78.076  1.00  0.00           N  
ATOM   2066  CA  ASN A 167      93.720  44.782  78.079  1.00  0.00           C  
ATOM   2067  C   ASN A 167      92.519  43.851  77.916  1.00  0.00           C  
ATOM   2068  O   ASN A 167      91.597  44.131  77.148  1.00  0.00           O  
ATOM   2069  CB  ASN A 167      93.718  45.852  76.979  1.00  0.00           C  
ATOM   2070  CG  ASN A 167      92.600  46.863  77.147  1.00  0.00           C  
ATOM   2071  OD1 ASN A 167      92.222  47.208  78.266  1.00  0.00           O  
ATOM   2072  ND2 ASN A 167      92.059  47.337  76.031  1.00  0.00           N  
ATOM   2073  H   ASN A 167      95.446  44.148  78.795  1.00  0.00           H  
ATOM   2074  HA  ASN A 167      93.639  45.215  78.943  1.00  0.00           H  
ATOM   2075  HB2 ASN A 167      94.570  46.315  76.982  1.00  0.00           H  
ATOM   2076  HB3 ASN A 167      93.632  45.421  76.114  1.00  0.00           H  
ATOM   2077  N   GLY A 168      92.543  42.736  78.639  1.00  0.00           N  
ATOM   2078  CA  GLY A 168      91.451  41.780  78.618  1.00  0.00           C  
ATOM   2079  C   GLY A 168      91.197  41.162  77.256  1.00  0.00           C  
ATOM   2080  O   GLY A 168      90.104  40.665  76.986  1.00  0.00           O  
ATOM   2081  H   GLY A 168      93.195  42.515  79.155  1.00  0.00           H  
ATOM   2082  HA2 GLY A 168      91.641  41.072  79.254  1.00  0.00           H  
ATOM   2083  HA3 GLY A 168      90.641  42.221  78.919  1.00  0.00           H  
ATOM   2084  N   GLY A 169      92.205  41.195  76.392  1.00  0.00           N  
ATOM   2085  CA  GLY A 169      92.083  40.620  75.066  1.00  0.00           C  
ATOM   2086  C   GLY A 169      91.594  41.608  74.024  1.00  0.00           C  
ATOM   2087  O   GLY A 169      91.685  41.345  72.825  1.00  0.00           O  
ATOM   2088  H   GLY A 169      92.971  41.549  76.559  1.00  0.00           H  
ATOM   2089  HA2 GLY A 169      92.945  40.271  74.791  1.00  0.00           H  
ATOM   2090  HA3 GLY A 169      91.471  39.868  75.102  1.00  0.00           H  
ATOM   2091  N   ASP A 170      91.072  42.746  74.474  1.00  0.00           N  
ATOM   2092  CA  ASP A 170      90.620  43.776  73.546  1.00  0.00           C  
ATOM   2093  C   ASP A 170      91.790  44.666  73.141  1.00  0.00           C  
ATOM   2094  O   ASP A 170      91.783  45.878  73.361  1.00  0.00           O  
ATOM   2095  CB  ASP A 170      89.492  44.616  74.151  1.00  0.00           C  
ATOM   2096  CG  ASP A 170      88.882  45.582  73.147  1.00  0.00           C  
ATOM   2097  OD1 ASP A 170      88.971  45.310  71.930  1.00  0.00           O  
ATOM   2098  OD2 ASP A 170      88.316  46.611  73.571  1.00  0.00           O  
ATOM   2099  H   ASP A 170      90.972  42.940  75.306  1.00  0.00           H  
ATOM   2100  HA  ASP A 170      90.269  43.337  72.756  1.00  0.00           H  
ATOM   2101  HB2 ASP A 170      88.800  44.027  74.490  1.00  0.00           H  
ATOM   2102  HB3 ASP A 170      89.835  45.115  74.908  1.00  0.00           H  
ATOM   2103  N   ILE A 171      92.807  44.039  72.564  1.00  0.00           N  
ATOM   2104  CA  ILE A 171      93.914  44.761  71.963  1.00  0.00           C  
ATOM   2105  C   ILE A 171      94.049  44.284  70.521  1.00  0.00           C  
ATOM   2106  O   ILE A 171      94.200  43.090  70.259  1.00  0.00           O  
ATOM   2107  CB  ILE A 171      95.235  44.562  72.748  1.00  0.00           C  
ATOM   2108  CG1 ILE A 171      96.401  45.245  72.030  1.00  0.00           C  
ATOM   2109  CG2 ILE A 171      95.526  43.082  72.982  1.00  0.00           C  
ATOM   2110  CD1 ILE A 171      97.706  45.175  72.793  1.00  0.00           C  
ATOM   2111  H   ILE A 171      92.873  43.183  72.511  1.00  0.00           H  
ATOM   2112  HA  ILE A 171      93.733  45.714  71.988  1.00  0.00           H  
ATOM   2113  N   ARG A 172      93.951  45.215  69.582  1.00  0.00           N  
ATOM   2114  CA  ARG A 172      93.999  44.853  68.174  1.00  0.00           C  
ATOM   2115  C   ARG A 172      95.412  45.022  67.638  1.00  0.00           C  
ATOM   2116  O   ARG A 172      95.974  46.117  67.665  1.00  0.00           O  
ATOM   2117  CB  ARG A 172      93.003  45.688  67.368  1.00  0.00           C  
ATOM   2118  CG  ARG A 172      91.596  45.667  67.947  1.00  0.00           C  
ATOM   2119  CD  ARG A 172      90.562  46.139  66.941  1.00  0.00           C  
ATOM   2120  NE  ARG A 172      90.429  45.208  65.824  1.00  0.00           N  
ATOM   2121  CZ  ARG A 172      89.461  45.265  64.915  1.00  0.00           C  
ATOM   2122  H   ARG A 172      93.857  46.056  69.737  1.00  0.00           H  
ATOM   2123  HA  ARG A 172      93.747  43.921  68.083  1.00  0.00           H  
ATOM   2124  HB2 ARG A 172      93.316  46.605  67.328  1.00  0.00           H  
ATOM   2125  HB3 ARG A 172      92.976  45.358  66.456  1.00  0.00           H  
ATOM   2126  HG2 ARG A 172      91.379  44.767  68.235  1.00  0.00           H  
ATOM   2127  HG3 ARG A 172      91.562  46.233  68.734  1.00  0.00           H  
ATOM   2128  HD2 ARG A 172      89.704  46.240  67.382  1.00  0.00           H  
ATOM   2129  HD3 ARG A 172      90.813  47.014  66.605  1.00  0.00           H  
ATOM   2130  HE  ARG A 172      91.015  44.583  65.750  1.00  0.00           H  
ATOM   2131  N   LEU A 173      95.985  43.922  67.163  1.00  0.00           N  
ATOM   2132  CA  LEU A 173      97.360  43.919  66.687  1.00  0.00           C  
ATOM   2133  C   LEU A 173      97.420  44.078  65.174  1.00  0.00           C  
ATOM   2134  O   LEU A 173      96.780  43.332  64.433  1.00  0.00           O  
ATOM   2135  CB  LEU A 173      98.067  42.632  67.113  1.00  0.00           C  
ATOM   2136  CG  LEU A 173      98.091  42.360  68.619  1.00  0.00           C  
ATOM   2137  CD1 LEU A 173      98.791  41.044  68.918  1.00  0.00           C  
ATOM   2138  CD2 LEU A 173      98.759  43.507  69.363  1.00  0.00           C  
ATOM   2139  H   LEU A 173      95.589  43.161  67.108  1.00  0.00           H  
ATOM   2140  HA  LEU A 173      97.816  44.676  67.086  1.00  0.00           H  
ATOM   2141  HB2 LEU A 173      97.636  41.883  66.672  1.00  0.00           H  
ATOM   2142  HB3 LEU A 173      98.982  42.662  66.791  1.00  0.00           H  
ATOM   2143  N   ALA A 174      98.190  45.062  64.725  1.00  0.00           N  
ATOM   2144  CA  ALA A 174      98.372  45.305  63.302  1.00  0.00           C  
ATOM   2145  C   ALA A 174      99.826  45.650  63.010  1.00  0.00           C  
ATOM   2146  O   ALA A 174     100.689  45.533  63.881  1.00  0.00           O  
ATOM   2147  CB  ALA A 174      97.450  46.417  62.825  1.00  0.00           C  
ATOM   2148  H   ALA A 174      98.620  45.605  65.235  1.00  0.00           H  
ATOM   2149  HA  ALA A 174      98.143  44.496  62.818  1.00  0.00           H  
ATOM   2150  HB1 ALA A 174      97.356  46.368  61.861  1.00  0.00           H  
ATOM   2151  HB2 ALA A 174      96.579  46.316  63.240  1.00  0.00           H  
ATOM   2152  HB3 ALA A 174      97.826  47.277  63.070  1.00  0.00           H  
ATOM   2153  N   GLY A 175     100.093  46.080  61.783  1.00  0.00           N  
ATOM   2154  CA  GLY A 175     101.446  46.395  61.373  1.00  0.00           C  
ATOM   2155  C   GLY A 175     102.038  45.298  60.510  1.00  0.00           C  
ATOM   2156  O   GLY A 175     101.313  44.466  59.966  1.00  0.00           O  
ATOM   2157  H   GLY A 175      99.498  46.195  61.172  1.00  0.00           H  
ATOM   2158  HA2 GLY A 175     101.449  47.231  60.882  1.00  0.00           H  
ATOM   2159  HA3 GLY A 175     102.001  46.525  62.158  1.00  0.00           H  
ATOM   2160  N   LEU A 176     103.362  45.291  60.400  1.00  0.00           N  
ATOM   2161  CA  LEU A 176     104.060  44.368  59.511  1.00  0.00           C  
ATOM   2162  C   LEU A 176     103.977  42.910  59.956  1.00  0.00           C  
ATOM   2163  O   LEU A 176     103.595  42.037  59.177  1.00  0.00           O  
ATOM   2164  CB  LEU A 176     105.528  44.779  59.384  1.00  0.00           C  
ATOM   2165  CG  LEU A 176     105.816  45.998  58.507  1.00  0.00           C  
ATOM   2166  CD1 LEU A 176     107.275  46.405  58.623  1.00  0.00           C  
ATOM   2167  CD2 LEU A 176     105.457  45.703  57.062  1.00  0.00           C  
ATOM   2168  H   LEU A 176     103.880  45.820  60.837  1.00  0.00           H  
ATOM   2169  HA  LEU A 176     103.612  44.425  58.653  1.00  0.00           H  
ATOM   2170  HB2 LEU A 176     105.873  44.955  60.273  1.00  0.00           H  
ATOM   2171  HB3 LEU A 176     106.026  44.025  59.031  1.00  0.00           H  
ATOM   2172  N   ASN A 177     104.339  42.648  61.208  1.00  0.00           N  
ATOM   2173  CA  ASN A 177     104.465  41.275  61.692  1.00  0.00           C  
ATOM   2174  C   ASN A 177     103.142  40.530  61.928  1.00  0.00           C  
ATOM   2175  O   ASN A 177     103.058  39.338  61.626  1.00  0.00           O  
ATOM   2176  CB  ASN A 177     105.307  41.254  62.970  1.00  0.00           C  
ATOM   2177  CG  ASN A 177     106.780  41.490  62.696  1.00  0.00           C  
ATOM   2178  OD1 ASN A 177     107.469  40.622  62.161  1.00  0.00           O  
ATOM   2179  ND2 ASN A 177     107.269  42.671  63.056  1.00  0.00           N  
ATOM   2180  H   ASN A 177     104.517  43.251  61.795  1.00  0.00           H  
ATOM   2181  HA  ASN A 177     104.900  40.792  60.972  1.00  0.00           H  
ATOM   2182  HB2 ASN A 177     104.981  41.934  63.580  1.00  0.00           H  
ATOM   2183  HB3 ASN A 177     105.196  40.398  63.413  1.00  0.00           H  
ATOM   2184  N   PRO A 178     102.112  41.206  62.477  1.00  0.00           N  
ATOM   2185  CA  PRO A 178     100.830  40.491  62.529  1.00  0.00           C  
ATOM   2186  C   PRO A 178     100.304  40.134  61.140  1.00  0.00           C  
ATOM   2187  O   PRO A 178      99.692  39.079  60.965  1.00  0.00           O  
ATOM   2188  CB  PRO A 178      99.901  41.491  63.222  1.00  0.00           C  
ATOM   2189  CG  PRO A 178     100.806  42.308  64.064  1.00  0.00           C  
ATOM   2190  CD  PRO A 178     102.068  42.454  63.263  1.00  0.00           C  
ATOM   2191  HA  PRO A 178     100.904  39.641  62.990  1.00  0.00           H  
ATOM   2192  HB2 PRO A 178      99.426  42.039  62.577  1.00  0.00           H  
ATOM   2193  HB3 PRO A 178      99.231  41.039  63.758  1.00  0.00           H  
ATOM   2194  HG2 PRO A 178     100.414  43.173  64.261  1.00  0.00           H  
ATOM   2195  HG3 PRO A 178     100.979  41.875  64.914  1.00  0.00           H  
ATOM   2196  HD2 PRO A 178     102.041  43.237  62.691  1.00  0.00           H  
ATOM   2197  HD3 PRO A 178     102.847  42.546  63.834  1.00  0.00           H  
ATOM   2198  N   LEU A 179     100.551  41.004  60.166  1.00  0.00           N  
ATOM   2199  CA  LEU A 179     100.118  40.760  58.795  1.00  0.00           C  
ATOM   2200  C   LEU A 179     100.964  39.688  58.116  1.00  0.00           C  
ATOM   2201  O   LEU A 179     100.446  38.875  57.351  1.00  0.00           O  
ATOM   2202  CB  LEU A 179     100.161  42.056  57.982  1.00  0.00           C  
ATOM   2203  CG  LEU A 179      98.959  42.983  58.169  1.00  0.00           C  
ATOM   2204  CD1 LEU A 179      99.161  44.293  57.428  1.00  0.00           C  
ATOM   2205  CD2 LEU A 179      97.688  42.292  57.701  1.00  0.00           C  
ATOM   2206  H   LEU A 179     100.971  41.746  60.280  1.00  0.00           H  
ATOM   2207  HA  LEU A 179      99.204  40.437  58.833  1.00  0.00           H  
ATOM   2208  HB2 LEU A 179     100.966  42.543  58.218  1.00  0.00           H  
ATOM   2209  HB3 LEU A 179     100.233  41.829  57.042  1.00  0.00           H  
ATOM   2210  N   ALA A 180     102.263  39.689  58.397  1.00  0.00           N  
ATOM   2211  CA  ALA A 180     103.173  38.710  57.811  1.00  0.00           C  
ATOM   2212  C   ALA A 180     102.899  37.313  58.359  1.00  0.00           C  
ATOM   2213  O   ALA A 180     103.002  36.322  57.636  1.00  0.00           O  
ATOM   2214  CB  ALA A 180     104.620  39.108  58.067  1.00  0.00           C  
ATOM   2215  H   ALA A 180     102.639  40.251  58.928  1.00  0.00           H  
ATOM   2216  HA  ALA A 180     103.021  38.693  56.853  1.00  0.00           H  
ATOM   2217  HB1 ALA A 180     105.212  38.449  57.672  1.00  0.00           H  
ATOM   2218  HB2 ALA A 180     104.792  39.976  57.669  1.00  0.00           H  
ATOM   2219  HB3 ALA A 180     104.779  39.153  59.023  1.00  0.00           H  
ATOM   2220  N   SER A 181     102.550  37.243  59.640  1.00  0.00           N  
ATOM   2221  CA  SER A 181     102.233  35.971  60.279  1.00  0.00           C  
ATOM   2222  C   SER A 181     100.944  35.386  59.712  1.00  0.00           C  
ATOM   2223  O   SER A 181     100.784  34.169  59.633  1.00  0.00           O  
ATOM   2224  CB  SER A 181     102.113  36.146  61.795  1.00  0.00           C  
ATOM   2225  OG  SER A 181     101.863  34.907  62.434  1.00  0.00           O  
ATOM   2226  H   SER A 181     102.491  37.926  60.159  1.00  0.00           H  
ATOM   2227  HA  SER A 181     102.957  35.353  60.094  1.00  0.00           H  
ATOM   2228  HB2 SER A 181     102.930  36.534  62.144  1.00  0.00           H  
ATOM   2229  HB3 SER A 181     101.396  36.767  61.996  1.00  0.00           H  
ATOM   2230  HG  SER A 181     101.802  35.026  63.263  1.00  0.00           H  
ATOM   2231  N   GLU A 182     100.030  36.265  59.314  1.00  0.00           N  
ATOM   2232  CA  GLU A 182      98.752  35.844  58.754  1.00  0.00           C  
ATOM   2233  C   GLU A 182      98.905  35.422  57.295  1.00  0.00           C  
ATOM   2234  O   GLU A 182      98.265  34.472  56.843  1.00  0.00           O  
ATOM   2235  CB  GLU A 182      97.721  36.969  58.872  1.00  0.00           C  
ATOM   2236  CG  GLU A 182      96.278  36.527  58.680  1.00  0.00           C  
ATOM   2237  CD  GLU A 182      95.702  35.837  59.904  1.00  0.00           C  
ATOM   2238  OE1 GLU A 182      96.407  35.754  60.933  1.00  0.00           O  
ATOM   2239  OE2 GLU A 182      94.539  35.386  59.841  1.00  0.00           O  
ATOM   2240  H   GLU A 182     100.133  37.118  59.361  1.00  0.00           H  
ATOM   2241  HA  GLU A 182      98.441  35.078  59.261  1.00  0.00           H  
ATOM   2242  HB2 GLU A 182      97.807  37.381  59.746  1.00  0.00           H  
ATOM   2243  HB3 GLU A 182      97.928  37.652  58.215  1.00  0.00           H  
ATOM   2244  HG2 GLU A 182      95.734  37.301  58.465  1.00  0.00           H  
ATOM   2245  HG3 GLU A 182      96.228  35.925  57.921  1.00  0.00           H  
ATOM   2246  N   LEU A 183      99.756  36.134  56.564  1.00  0.00           N  
ATOM   2247  CA  LEU A 183      99.996  35.837  55.156  1.00  0.00           C  
ATOM   2248  C   LEU A 183     100.756  34.524  54.982  1.00  0.00           C  
ATOM   2249  O   LEU A 183     100.406  33.706  54.131  1.00  0.00           O  
ATOM   2250  CB  LEU A 183     100.760  36.984  54.490  1.00  0.00           C  
ATOM   2251  CG  LEU A 183      99.963  38.264  54.225  1.00  0.00           C  
ATOM   2252  CD1 LEU A 183     100.891  39.414  53.874  1.00  0.00           C  
ATOM   2253  CD2 LEU A 183      98.944  38.044  53.117  1.00  0.00           C  
ATOM   2254  H   LEU A 183     100.208  36.799  56.868  1.00  0.00           H  
ATOM   2255  HA  LEU A 183      99.133  35.740  54.724  1.00  0.00           H  
ATOM   2256  HB2 LEU A 183     101.520  37.209  55.049  1.00  0.00           H  
ATOM   2257  HB3 LEU A 183     101.113  36.665  53.645  1.00  0.00           H  
ATOM   2258  N   THR A 184     101.795  34.325  55.787  1.00  0.00           N  
ATOM   2259  CA  THR A 184     102.548  33.076  55.752  1.00  0.00           C  
ATOM   2260  C   THR A 184     101.741  31.948  56.384  1.00  0.00           C  
ATOM   2261  O   THR A 184     101.967  30.773  56.097  1.00  0.00           O  
ATOM   2262  CB  THR A 184     103.901  33.197  56.481  1.00  0.00           C  
ATOM   2263  OG1 THR A 184     103.680  33.544  57.854  1.00  0.00           O  
ATOM   2264  CG2 THR A 184     104.772  34.256  55.821  1.00  0.00           C  
ATOM   2265  H   THR A 184     102.080  34.900  56.360  1.00  0.00           H  
ATOM   2266  HA  THR A 184     102.720  32.877  54.818  1.00  0.00           H  
ATOM   2267  N   GLY A 185     100.795  32.317  57.242  1.00  0.00           N  
ATOM   2268  CA  GLY A 185      99.948  31.348  57.912  1.00  0.00           C  
ATOM   2269  C   GLY A 185      98.949  30.691  56.979  1.00  0.00           C  
ATOM   2270  O   GLY A 185      98.331  29.685  57.329  1.00  0.00           O  
ATOM   2271  H   GLY A 185     100.629  33.135  57.449  1.00  0.00           H  
ATOM   2272  HA2 GLY A 185     100.504  30.664  58.316  1.00  0.00           H  
ATOM   2273  HA3 GLY A 185      99.470  31.787  58.633  1.00  0.00           H  
ATOM   2274  N   THR A 186      98.790  31.260  55.788  1.00  0.00           N  
ATOM   2275  CA  THR A 186      97.866  30.716  54.800  1.00  0.00           C  
ATOM   2276  C   THR A 186      98.387  29.404  54.225  1.00  0.00           C  
ATOM   2277  O   THR A 186      97.615  28.591  53.717  1.00  0.00           O  
ATOM   2278  CB  THR A 186      97.617  31.709  53.648  1.00  0.00           C  
ATOM   2279  OG1 THR A 186      98.858  32.019  53.002  1.00  0.00           O  
ATOM   2280  CG2 THR A 186      96.986  32.991  54.173  1.00  0.00           C  
ATOM   2281  H   THR A 186      99.210  31.965  55.532  1.00  0.00           H  
ATOM   2282  HA  THR A 186      97.028  30.555  55.260  1.00  0.00           H  
ATOM   2283  N   ILE A 187      99.700  29.207  54.310  1.00  0.00           N  
ATOM   2284  CA  ILE A 187     100.340  27.992  53.815  1.00  0.00           C  
ATOM   2285  C   ILE A 187      99.773  26.740  54.474  1.00  0.00           C  
ATOM   2286  O   ILE A 187      99.326  25.819  53.791  1.00  0.00           O  
ATOM   2287  CB  ILE A 187     101.861  28.022  54.047  1.00  0.00           C  
ATOM   2288  CG1 ILE A 187     102.492  29.173  53.267  1.00  0.00           C  
ATOM   2289  CG2 ILE A 187     102.488  26.701  53.630  1.00  0.00           C  
ATOM   2290  CD1 ILE A 187     102.192  29.122  51.796  1.00  0.00           C  
ATOM   2291  H   ILE A 187     100.245  29.775  54.657  1.00  0.00           H  
ATOM   2292  HA  ILE A 187     100.156  27.961  52.863  1.00  0.00           H  
ATOM   2293  N   GLY A 188      99.794  26.718  55.803  1.00  0.00           N  
ATOM   2294  CA  GLY A 188      99.309  25.580  56.561  1.00  0.00           C  
ATOM   2295  C   GLY A 188      97.851  25.267  56.292  1.00  0.00           C  
ATOM   2296  O   GLY A 188      97.459  24.102  56.227  1.00  0.00           O  
ATOM   2297  H   GLY A 188     100.090  27.364  56.287  1.00  0.00           H  
ATOM   2298  HA2 GLY A 188      99.847  24.802  56.346  1.00  0.00           H  
ATOM   2299  HA3 GLY A 188      99.428  25.754  57.508  1.00  0.00           H  
ATOM   2300  N   GLU A 189      97.047  26.313  56.131  1.00  0.00           N  
ATOM   2301  CA  GLU A 189      95.626  26.154  55.849  1.00  0.00           C  
ATOM   2302  C   GLU A 189      95.403  25.476  54.501  1.00  0.00           C  
ATOM   2303  O   GLU A 189      94.542  24.606  54.370  1.00  0.00           O  
ATOM   2304  CB  GLU A 189      94.922  27.511  55.877  1.00  0.00           C  
ATOM   2305  CG  GLU A 189      95.027  28.234  57.208  1.00  0.00           C  
ATOM   2306  CD  GLU A 189      94.536  29.666  57.130  1.00  0.00           C  
ATOM   2307  OE1 GLU A 189      94.251  30.137  56.009  1.00  0.00           O  
ATOM   2308  OE2 GLU A 189      94.436  30.320  58.190  1.00  0.00           O  
ATOM   2309  H   GLU A 189      97.309  27.131  56.182  1.00  0.00           H  
ATOM   2310  HA  GLU A 189      95.248  25.587  56.539  1.00  0.00           H  
ATOM   2311  HB2 GLU A 189      95.298  28.074  55.183  1.00  0.00           H  
ATOM   2312  HB3 GLU A 189      93.985  27.383  55.662  1.00  0.00           H  
ATOM   2313  HG2 GLU A 189      94.511  27.754  57.875  1.00  0.00           H  
ATOM   2314  HG3 GLU A 189      95.951  28.227  57.504  1.00  0.00           H  
ATOM   2315  N   ASP A 190      96.185  25.876  53.504  1.00  0.00           N  
ATOM   2316  CA  ASP A 190      96.079  25.297  52.169  1.00  0.00           C  
ATOM   2317  C   ASP A 190      96.598  23.864  52.148  1.00  0.00           C  
ATOM   2318  O   ASP A 190      96.058  23.011  51.442  1.00  0.00           O  
ATOM   2319  CB  ASP A 190      96.840  26.149  51.151  1.00  0.00           C  
ATOM   2320  CG  ASP A 190      96.342  27.579  51.103  1.00  0.00           C  
ATOM   2321  OD1 ASP A 190      95.232  27.842  51.613  1.00  0.00           O  
ATOM   2322  OD2 ASP A 190      97.059  28.441  50.552  1.00  0.00           O  
ATOM   2323  H   ASP A 190      96.787  26.485  53.580  1.00  0.00           H  
ATOM   2324  HA  ASP A 190      95.140  25.283  51.926  1.00  0.00           H  
ATOM   2325  HB2 ASP A 190      97.784  26.146  51.373  1.00  0.00           H  
ATOM   2326  HB3 ASP A 190      96.754  25.750  50.271  1.00  0.00           H  
ATOM   2327  N   GLN A 191      97.650  23.608  52.920  1.00  0.00           N  
ATOM   2328  CA  GLN A 191      98.190  22.261  53.055  1.00  0.00           C  
ATOM   2329  C   GLN A 191      97.153  21.333  53.673  1.00  0.00           C  
ATOM   2330  O   GLN A 191      96.882  20.252  53.151  1.00  0.00           O  
ATOM   2331  CB  GLN A 191      99.462  22.264  53.908  1.00  0.00           C  
ATOM   2332  CG  GLN A 191     100.652  22.972  53.279  1.00  0.00           C  
ATOM   2333  CD  GLN A 191     101.328  22.149  52.198  1.00  0.00           C  
ATOM   2334  OE1 GLN A 191     100.918  21.025  51.907  1.00  0.00           O  
ATOM   2335  NE2 GLN A 191     102.374  22.707  51.600  1.00  0.00           N  
ATOM   2336  H   GLN A 191      98.067  24.206  53.377  1.00  0.00           H  
ATOM   2337  HA  GLN A 191      98.415  21.938  52.168  1.00  0.00           H  
ATOM   2338  HB2 GLN A 191      99.264  22.685  54.759  1.00  0.00           H  
ATOM   2339  HB3 GLN A 191      99.711  21.346  54.097  1.00  0.00           H  
ATOM   2340  HG2 GLN A 191     100.357  23.815  52.900  1.00  0.00           H  
ATOM   2341  HG3 GLN A 191     101.299  23.183  53.970  1.00  0.00           H  
ATOM   2342  N   LYS A 192      96.570  21.771  54.785  1.00  0.00           N  
ATOM   2343  CA  LYS A 192      95.585  20.972  55.502  1.00  0.00           C  
ATOM   2344  C   LYS A 192      94.322  20.776  54.671  1.00  0.00           C  
ATOM   2345  O   LYS A 192      93.684  19.726  54.740  1.00  0.00           O  
ATOM   2346  CB  LYS A 192      95.235  21.625  56.841  1.00  0.00           C  
ATOM   2347  CG  LYS A 192      94.698  20.652  57.879  1.00  0.00           C  
ATOM   2348  CD  LYS A 192      95.789  19.697  58.342  1.00  0.00           C  
ATOM   2349  CE  LYS A 192      95.256  18.669  59.326  1.00  0.00           C  
ATOM   2350  NZ  LYS A 192      95.195  17.309  58.724  1.00  0.00           N1+
ATOM   2351  H   LYS A 192      96.734  22.536  55.143  1.00  0.00           H  
ATOM   2352  HA  LYS A 192      95.977  20.101  55.669  1.00  0.00           H  
ATOM   2353  HB2 LYS A 192      96.027  22.059  57.196  1.00  0.00           H  
ATOM   2354  HB3 LYS A 192      94.575  22.319  56.689  1.00  0.00           H  
ATOM   2355  HG2 LYS A 192      94.349  21.144  58.639  1.00  0.00           H  
ATOM   2356  HG3 LYS A 192      93.959  20.148  57.504  1.00  0.00           H  
ATOM   2357  HD2 LYS A 192      96.169  19.243  57.574  1.00  0.00           H  
ATOM   2358  HD3 LYS A 192      96.506  20.201  58.757  1.00  0.00           H  
ATOM   2359  HE2 LYS A 192      95.823  18.650  60.113  1.00  0.00           H  
ATOM   2360  HE3 LYS A 192      94.370  18.932  59.621  1.00  0.00           H  
ATOM   2361  HZ1 LYS A 192      94.880  16.732  59.324  1.00  0.00           H  
ATOM   2362  HZ2 LYS A 192      94.658  17.322  58.015  1.00  0.00           H  
ATOM   2363  HZ3 LYS A 192      96.011  17.058  58.473  1.00  0.00           H  
ATOM   2364  N   ARG A 193      93.965  21.787  53.885  1.00  0.00           N  
ATOM   2365  CA  ARG A 193      92.792  21.693  53.024  1.00  0.00           C  
ATOM   2366  C   ARG A 193      93.040  20.688  51.906  1.00  0.00           C  
ATOM   2367  O   ARG A 193      92.114  20.040  51.424  1.00  0.00           O  
ATOM   2368  CB  ARG A 193      92.429  23.058  52.436  1.00  0.00           C  
ATOM   2369  CG  ARG A 193      91.052  23.094  51.788  1.00  0.00           C  
ATOM   2370  CD  ARG A 193      90.801  24.393  51.041  1.00  0.00           C  
ATOM   2371  NE  ARG A 193      91.019  25.569  51.878  1.00  0.00           N  
ATOM   2372  CZ  ARG A 193      92.048  26.400  51.744  1.00  0.00           C  
ATOM   2373  H   ARG A 193      94.388  22.534  53.836  1.00  0.00           H  
ATOM   2374  HA  ARG A 193      92.045  21.389  53.564  1.00  0.00           H  
ATOM   2375  HB2 ARG A 193      92.465  23.725  53.139  1.00  0.00           H  
ATOM   2376  HB3 ARG A 193      93.096  23.305  51.776  1.00  0.00           H  
ATOM   2377  HG2 ARG A 193      90.966  22.348  51.174  1.00  0.00           H  
ATOM   2378  HG3 ARG A 193      90.372  22.979  52.471  1.00  0.00           H  
ATOM   2379  HD2 ARG A 193      91.386  24.437  50.268  1.00  0.00           H  
ATOM   2380  HD3 ARG A 193      89.890  24.401  50.708  1.00  0.00           H  
ATOM   2381  HE  ARG A 193      90.445  25.735  52.497  1.00  0.00           H  
ATOM   2382  N   ALA A 194      94.298  20.561  51.499  1.00  0.00           N  
ATOM   2383  CA  ALA A 194      94.673  19.583  50.487  1.00  0.00           C  
ATOM   2384  C   ALA A 194      94.689  18.180  51.085  1.00  0.00           C  
ATOM   2385  O   ALA A 194      94.227  17.224  50.464  1.00  0.00           O  
ATOM   2386  CB  ALA A 194      96.029  19.926  49.890  1.00  0.00           C  
ATOM   2387  H   ALA A 194      94.951  21.034  51.798  1.00  0.00           H  
ATOM   2388  HA  ALA A 194      94.013  19.606  49.776  1.00  0.00           H  
ATOM   2389  HB1 ALA A 194      96.221  19.323  49.155  1.00  0.00           H  
ATOM   2390  HB2 ALA A 194      96.018  20.839  49.564  1.00  0.00           H  
ATOM   2391  HB3 ALA A 194      96.715  19.835  50.570  1.00  0.00           H  
ATOM   2392  N   GLU A 195      95.213  18.069  52.302  1.00  0.00           N  
ATOM   2393  CA  GLU A 195      95.334  16.779  52.975  1.00  0.00           C  
ATOM   2394  C   GLU A 195      93.979  16.166  53.319  1.00  0.00           C  
ATOM   2395  O   GLU A 195      93.862  14.948  53.460  1.00  0.00           O  
ATOM   2396  CB  GLU A 195      96.173  16.917  54.250  1.00  0.00           C  
ATOM   2397  CG  GLU A 195      97.638  17.247  54.002  1.00  0.00           C  
ATOM   2398  CD  GLU A 195      98.446  17.336  55.285  1.00  0.00           C  
ATOM   2399  OE1 GLU A 195      98.093  16.645  56.265  1.00  0.00           O  
ATOM   2400  OE2 GLU A 195      99.440  18.093  55.311  1.00  0.00           O  
ATOM   2401  H   GLU A 195      95.507  18.735  52.759  1.00  0.00           H  
ATOM   2402  HA  GLU A 195      95.776  16.181  52.352  1.00  0.00           H  
ATOM   2403  HB2 GLU A 195      95.786  17.611  54.806  1.00  0.00           H  
ATOM   2404  HB3 GLU A 195      96.119  16.088  54.751  1.00  0.00           H  
ATOM   2405  HG2 GLU A 195      98.025  16.569  53.427  1.00  0.00           H  
ATOM   2406  HG3 GLU A 195      97.699  18.090  53.527  1.00  0.00           H  
ATOM   2407  N   VAL A 196      92.958  17.007  53.450  1.00  0.00           N  
ATOM   2408  CA  VAL A 196      91.649  16.541  53.895  1.00  0.00           C  
ATOM   2409  C   VAL A 196      90.604  16.543  52.777  1.00  0.00           C  
ATOM   2410  O   VAL A 196      89.779  15.633  52.693  1.00  0.00           O  
ATOM   2411  CB  VAL A 196      91.133  17.395  55.073  1.00  0.00           C  
ATOM   2412  CG1 VAL A 196      89.749  16.935  55.510  1.00  0.00           C  
ATOM   2413  CG2 VAL A 196      92.105  17.325  56.240  1.00  0.00           C  
ATOM   2414  H   VAL A 196      93.002  17.850  53.287  1.00  0.00           H  
ATOM   2415  HA  VAL A 196      91.775  15.623  54.181  1.00  0.00           H  
ATOM   2416  N   ALA A 197      90.636  17.555  51.916  1.00  0.00           N  
ATOM   2417  CA  ALA A 197      89.633  17.666  50.861  1.00  0.00           C  
ATOM   2418  C   ALA A 197      90.123  17.108  49.526  1.00  0.00           C  
ATOM   2419  O   ALA A 197      89.358  16.482  48.792  1.00  0.00           O  
ATOM   2420  CB  ALA A 197      89.199  19.116  50.695  1.00  0.00           C  
ATOM   2421  H   ALA A 197      91.224  18.183  51.924  1.00  0.00           H  
ATOM   2422  HA  ALA A 197      88.873  17.129  51.135  1.00  0.00           H  
ATOM   2423  HB1 ALA A 197      88.341  19.148  50.243  1.00  0.00           H  
ATOM   2424  HB2 ALA A 197      89.120  19.532  51.568  1.00  0.00           H  
ATOM   2425  HB3 ALA A 197      89.859  19.593  50.168  1.00  0.00           H  
ATOM   2426  N   ALA A 198      91.395  17.333  49.214  1.00  0.00           N  
ATOM   2427  CA  ALA A 198      91.934  16.942  47.916  1.00  0.00           C  
ATOM   2428  C   ALA A 198      92.329  15.467  47.865  1.00  0.00           C  
ATOM   2429  O   ALA A 198      92.091  14.795  46.863  1.00  0.00           O  
ATOM   2430  CB  ALA A 198      93.125  17.818  47.555  1.00  0.00           C  
ATOM   2431  H   ALA A 198      91.962  17.710  49.739  1.00  0.00           H  
ATOM   2432  HA  ALA A 198      91.227  17.070  47.264  1.00  0.00           H  
ATOM   2433  HB1 ALA A 198      93.248  17.817  46.593  1.00  0.00           H  
ATOM   2434  HB2 ALA A 198      92.964  18.725  47.859  1.00  0.00           H  
ATOM   2435  HB3 ALA A 198      93.924  17.471  47.983  1.00  0.00           H  
ATOM   2436  N   ILE A 199      92.927  14.967  48.943  1.00  0.00           N  
ATOM   2437  CA  ILE A 199      93.430  13.593  48.970  1.00  0.00           C  
ATOM   2438  C   ILE A 199      92.338  12.525  48.781  1.00  0.00           C  
ATOM   2439  O   ILE A 199      92.484  11.656  47.919  1.00  0.00           O  
ATOM   2440  CB  ILE A 199      94.204  13.299  50.281  1.00  0.00           C  
ATOM   2441  CG1 ILE A 199      95.533  14.054  50.296  1.00  0.00           C  
ATOM   2442  CG2 ILE A 199      94.446  11.806  50.439  1.00  0.00           C  
ATOM   2443  CD1 ILE A 199      96.422  13.694  51.468  1.00  0.00           C  
ATOM   2444  H   ILE A 199      93.052  15.407  49.671  1.00  0.00           H  
ATOM   2445  HA  ILE A 199      94.029  13.533  48.209  1.00  0.00           H  
ATOM   2446  N   PRO A 200      91.243  12.576  49.569  1.00  0.00           N  
ATOM   2447  CA  PRO A 200      90.233  11.536  49.338  1.00  0.00           C  
ATOM   2448  C   PRO A 200      89.549  11.701  47.986  1.00  0.00           C  
ATOM   2449  O   PRO A 200      89.112  10.716  47.390  1.00  0.00           O  
ATOM   2450  CB  PRO A 200      89.231  11.749  50.482  1.00  0.00           C  
ATOM   2451  CG  PRO A 200      89.945  12.598  51.482  1.00  0.00           C  
ATOM   2452  CD  PRO A 200      90.847  13.466  50.673  1.00  0.00           C  
ATOM   2453  HA  PRO A 200      90.618  10.646  49.324  1.00  0.00           H  
ATOM   2454  HB2 PRO A 200      88.425  12.186  50.164  1.00  0.00           H  
ATOM   2455  HB3 PRO A 200      88.960  10.903  50.872  1.00  0.00           H  
ATOM   2456  HG2 PRO A 200      89.321  13.128  52.003  1.00  0.00           H  
ATOM   2457  HG3 PRO A 200      90.448  12.055  52.109  1.00  0.00           H  
ATOM   2458  HD2 PRO A 200      90.391  14.259  50.351  1.00  0.00           H  
ATOM   2459  HD3 PRO A 200      91.613  13.768  51.186  1.00  0.00           H  
ATOM   2460  N   LEU A 201      89.464  12.941  47.515  1.00  0.00           N  
ATOM   2461  CA  LEU A 201      88.868  13.231  46.219  1.00  0.00           C  
ATOM   2462  C   LEU A 201      89.703  12.611  45.104  1.00  0.00           C  
ATOM   2463  O   LEU A 201      89.164  12.046  44.153  1.00  0.00           O  
ATOM   2464  CB  LEU A 201      88.736  14.740  46.013  1.00  0.00           C  
ATOM   2465  CG  LEU A 201      87.355  15.236  45.581  1.00  0.00           C  
ATOM   2466  CD1 LEU A 201      86.336  14.985  46.681  1.00  0.00           C  
ATOM   2467  CD2 LEU A 201      87.399  16.711  45.217  1.00  0.00           C  
ATOM   2468  H   LEU A 201      89.749  13.634  47.937  1.00  0.00           H  
ATOM   2469  HA  LEU A 201      87.980  12.842  46.194  1.00  0.00           H  
ATOM   2470  HB2 LEU A 201      88.976  15.184  46.841  1.00  0.00           H  
ATOM   2471  HB3 LEU A 201      89.383  15.016  45.345  1.00  0.00           H  
ATOM   2472  N   VAL A 202      91.022  12.719  45.231  1.00  0.00           N  
ATOM   2473  CA  VAL A 202      91.938  12.090  44.289  1.00  0.00           C  
ATOM   2474  C   VAL A 202      91.822  10.571  44.386  1.00  0.00           C  
ATOM   2475  O   VAL A 202      91.818   9.871  43.372  1.00  0.00           O  
ATOM   2476  CB  VAL A 202      93.400  12.523  44.543  1.00  0.00           C  
ATOM   2477  CG1 VAL A 202      94.369  11.638  43.775  1.00  0.00           C  
ATOM   2478  CG2 VAL A 202      93.593  13.983  44.165  1.00  0.00           C  
ATOM   2479  H   VAL A 202      91.408  13.157  45.862  1.00  0.00           H  
ATOM   2480  HA  VAL A 202      91.692  12.379  43.396  1.00  0.00           H  
ATOM   2481  N   ALA A 203      91.711  10.073  45.615  1.00  0.00           N  
ATOM   2482  CA  ALA A 203      91.574   8.641  45.863  1.00  0.00           C  
ATOM   2483  C   ALA A 203      90.333   8.076  45.180  1.00  0.00           C  
ATOM   2484  O   ALA A 203      90.368   6.979  44.622  1.00  0.00           O  
ATOM   2485  CB  ALA A 203      91.525   8.367  47.359  1.00  0.00           C  
ATOM   2486  H   ALA A 203      91.713  10.555  46.327  1.00  0.00           H  
ATOM   2487  HA  ALA A 203      92.350   8.197  45.486  1.00  0.00           H  
ATOM   2488  HB1 ALA A 203      91.672   7.422  47.520  1.00  0.00           H  
ATOM   2489  HB2 ALA A 203      92.215   8.882  47.805  1.00  0.00           H  
ATOM   2490  HB3 ALA A 203      90.656   8.622  47.707  1.00  0.00           H  
ATOM   2491  N   VAL A 204      89.241   8.832  45.226  1.00  0.00           N  
ATOM   2492  CA  VAL A 204      87.995   8.424  44.587  1.00  0.00           C  
ATOM   2493  C   VAL A 204      88.137   8.415  43.069  1.00  0.00           C  
ATOM   2494  O   VAL A 204      87.750   7.449  42.408  1.00  0.00           O  
ATOM   2495  CB  VAL A 204      86.825   9.347  44.988  1.00  0.00           C  
ATOM   2496  CG1 VAL A 204      85.634   9.141  44.062  1.00  0.00           C  
ATOM   2497  CG2 VAL A 204      86.432   9.104  46.436  1.00  0.00           C  
ATOM   2498  H   VAL A 204      89.201   9.592  45.626  1.00  0.00           H  
ATOM   2499  HA  VAL A 204      87.800   7.525  44.894  1.00  0.00           H  
ATOM   2500  N   VAL A 205      88.694   9.494  42.525  1.00  0.00           N  
ATOM   2501  CA  VAL A 205      88.935   9.595  41.089  1.00  0.00           C  
ATOM   2502  C   VAL A 205      89.795   8.431  40.608  1.00  0.00           C  
ATOM   2503  O   VAL A 205      89.492   7.800  39.595  1.00  0.00           O  
ATOM   2504  CB  VAL A 205      89.619  10.926  40.719  1.00  0.00           C  
ATOM   2505  CG1 VAL A 205      90.059  10.913  39.263  1.00  0.00           C  
ATOM   2506  CG2 VAL A 205      88.683  12.096  40.985  1.00  0.00           C  
ATOM   2507  H   VAL A 205      88.941  10.184  42.975  1.00  0.00           H  
ATOM   2508  HA  VAL A 205      88.071   9.563  40.650  1.00  0.00           H  
ATOM   2509  N   LEU A 206      90.859   8.144  41.351  1.00  0.00           N  
ATOM   2510  CA  LEU A 206      91.733   7.018  41.043  1.00  0.00           C  
ATOM   2511  C   LEU A 206      90.988   5.688  41.109  1.00  0.00           C  
ATOM   2512  O   LEU A 206      91.252   4.781  40.319  1.00  0.00           O  
ATOM   2513  CB  LEU A 206      92.926   6.990  42.001  1.00  0.00           C  
ATOM   2514  CG  LEU A 206      94.018   8.034  41.773  1.00  0.00           C  
ATOM   2515  CD1 LEU A 206      95.027   8.007  42.909  1.00  0.00           C  
ATOM   2516  CD2 LEU A 206      94.705   7.789  40.442  1.00  0.00           C  
ATOM   2517  H   LEU A 206      91.094   8.594  42.045  1.00  0.00           H  
ATOM   2518  HA  LEU A 206      92.051   7.140  40.135  1.00  0.00           H  
ATOM   2519  HB2 LEU A 206      92.590   7.096  42.905  1.00  0.00           H  
ATOM   2520  HB3 LEU A 206      93.333   6.111  41.951  1.00  0.00           H  
ATOM   2521  N   PHE A 207      90.054   5.579  42.048  1.00  0.00           N  
ATOM   2522  CA  PHE A 207      89.317   4.336  42.243  1.00  0.00           C  
ATOM   2523  C   PHE A 207      88.201   4.179  41.213  1.00  0.00           C  
ATOM   2524  O   PHE A 207      87.577   3.124  41.119  1.00  0.00           O  
ATOM   2525  CB  PHE A 207      88.740   4.266  43.658  1.00  0.00           C  
ATOM   2526  CG  PHE A 207      88.445   2.867  44.121  1.00  0.00           C  
ATOM   2527  CD1 PHE A 207      89.451   2.076  44.649  1.00  0.00           C  
ATOM   2528  CD2 PHE A 207      87.166   2.343  44.027  1.00  0.00           C  
ATOM   2529  CE1 PHE A 207      89.188   0.789  45.073  1.00  0.00           C  
ATOM   2530  CE2 PHE A 207      86.898   1.054  44.449  1.00  0.00           C  
ATOM   2531  CZ  PHE A 207      87.910   0.277  44.974  1.00  0.00           C  
ATOM   2532  H   PHE A 207      89.832   6.214  42.583  1.00  0.00           H  
ATOM   2533  HA  PHE A 207      89.943   3.605  42.122  1.00  0.00           H  
ATOM   2534  HB2 PHE A 207      89.366   4.677  44.275  1.00  0.00           H  
ATOM   2535  HB3 PHE A 207      87.923   4.788  43.692  1.00  0.00           H  
ATOM   2536  N   PHE A 208      87.948   5.232  40.446  1.00  0.00           N  
ATOM   2537  CA  PHE A 208      86.986   5.153  39.354  1.00  0.00           C  
ATOM   2538  C   PHE A 208      87.716   5.054  38.018  1.00  0.00           C  
ATOM   2539  O   PHE A 208      87.097   4.859  36.972  1.00  0.00           O  
ATOM   2540  CB  PHE A 208      86.039   6.355  39.373  1.00  0.00           C  
ATOM   2541  CG  PHE A 208      84.792   6.130  40.185  1.00  0.00           C  
ATOM   2542  CD1 PHE A 208      84.870   5.682  41.494  1.00  0.00           C  
ATOM   2543  CD2 PHE A 208      83.540   6.366  39.638  1.00  0.00           C  
ATOM   2544  CE1 PHE A 208      83.725   5.473  42.242  1.00  0.00           C  
ATOM   2545  CE2 PHE A 208      82.392   6.160  40.381  1.00  0.00           C  
ATOM   2546  CZ  PHE A 208      82.484   5.713  41.684  1.00  0.00           C  
ATOM   2547  H   PHE A 208      88.322   6.001  40.541  1.00  0.00           H  
ATOM   2548  HA  PHE A 208      86.450   4.353  39.472  1.00  0.00           H  
ATOM   2549  HB2 PHE A 208      86.512   7.124  39.728  1.00  0.00           H  
ATOM   2550  HB3 PHE A 208      85.787   6.573  38.462  1.00  0.00           H  
ATOM   2551  N   VAL A 209      89.038   5.187  38.066  1.00  0.00           N  
ATOM   2552  CA  VAL A 209      89.879   4.961  36.896  1.00  0.00           C  
ATOM   2553  C   VAL A 209      90.234   3.480  36.810  1.00  0.00           C  
ATOM   2554  O   VAL A 209      90.032   2.839  35.780  1.00  0.00           O  
ATOM   2555  CB  VAL A 209      91.165   5.807  36.941  1.00  0.00           C  
ATOM   2556  CG1 VAL A 209      92.152   5.334  35.885  1.00  0.00           C  
ATOM   2557  CG2 VAL A 209      90.836   7.280  36.750  1.00  0.00           C  
ATOM   2558  H   VAL A 209      89.471   5.410  38.775  1.00  0.00           H  
ATOM   2559  HA  VAL A 209      89.380   5.232  36.109  1.00  0.00           H  
ATOM   2560  N   PHE A 210      90.768   2.947  37.904  1.00  0.00           N  
ATOM   2561  CA  PHE A 210      90.962   1.509  38.042  1.00  0.00           C  
ATOM   2562  C   PHE A 210      89.872   0.966  38.954  1.00  0.00           C  
ATOM   2563  O   PHE A 210      89.463   1.637  39.898  1.00  0.00           O  
ATOM   2564  CB  PHE A 210      92.342   1.182  38.617  1.00  0.00           C  
ATOM   2565  CG  PHE A 210      93.457   2.002  38.036  1.00  0.00           C  
ATOM   2566  CD1 PHE A 210      94.104   1.599  36.880  1.00  0.00           C  
ATOM   2567  CD2 PHE A 210      93.868   3.171  38.656  1.00  0.00           C  
ATOM   2568  CE1 PHE A 210      95.134   2.352  36.348  1.00  0.00           C  
ATOM   2569  CE2 PHE A 210      94.896   3.929  38.129  1.00  0.00           C  
ATOM   2570  CZ  PHE A 210      95.531   3.519  36.974  1.00  0.00           C  
ATOM   2571  H   PHE A 210      91.027   3.406  38.584  1.00  0.00           H  
ATOM   2572  HA  PHE A 210      90.910   1.095  37.166  1.00  0.00           H  
ATOM   2573  HB2 PHE A 210      92.322   1.316  39.578  1.00  0.00           H  
ATOM   2574  HB3 PHE A 210      92.531   0.243  38.465  1.00  0.00           H  
ATOM   2575  N   GLY A 211      89.401  -0.245  38.684  1.00  0.00           N  
ATOM   2576  CA  GLY A 211      88.372  -0.841  39.515  1.00  0.00           C  
ATOM   2577  C   GLY A 211      88.942  -1.513  40.750  1.00  0.00           C  
ATOM   2578  O   GLY A 211      88.238  -2.225  41.461  1.00  0.00           O  
ATOM   2579  H   GLY A 211      89.664  -0.734  38.027  1.00  0.00           H  
ATOM   2580  HA2 GLY A 211      87.741  -0.156  39.785  1.00  0.00           H  
ATOM   2581  HA3 GLY A 211      87.877  -1.493  38.995  1.00  0.00           H  
ATOM   2582  N   THR A 212      90.220  -1.270  41.016  1.00  0.00           N  
ATOM   2583  CA  THR A 212      90.941  -2.011  42.043  1.00  0.00           C  
ATOM   2584  C   THR A 212      91.534  -1.081  43.107  1.00  0.00           C  
ATOM   2585  O   THR A 212      91.835   0.076  42.826  1.00  0.00           O  
ATOM   2586  CB  THR A 212      92.058  -2.859  41.397  1.00  0.00           C  
ATOM   2587  OG1 THR A 212      91.478  -3.773  40.460  1.00  0.00           O  
ATOM   2588  CG2 THR A 212      92.805  -3.653  42.434  1.00  0.00           C  
ATOM   2589  H   THR A 212      90.691  -0.676  40.610  1.00  0.00           H  
ATOM   2590  HA  THR A 212      90.306  -2.595  42.486  1.00  0.00           H  
ATOM   2591  N   VAL A 213      91.681  -1.591  44.328  1.00  0.00           N  
ATOM   2592  CA  VAL A 213      92.301  -0.847  45.420  1.00  0.00           C  
ATOM   2593  C   VAL A 213      93.801  -0.641  45.210  1.00  0.00           C  
ATOM   2594  O   VAL A 213      94.290   0.488  45.258  1.00  0.00           O  
ATOM   2595  CB  VAL A 213      92.092  -1.560  46.769  1.00  0.00           C  
ATOM   2596  CG1 VAL A 213      92.740  -0.770  47.895  1.00  0.00           C  
ATOM   2597  CG2 VAL A 213      90.610  -1.770  47.035  1.00  0.00           C  
ATOM   2598  H   VAL A 213      91.423  -2.382  44.546  1.00  0.00           H  
ATOM   2599  HA  VAL A 213      91.866   0.020  45.430  1.00  0.00           H  
ATOM   2600  N   ILE A 214      94.523  -1.737  44.987  1.00  0.00           N  
ATOM   2601  CA  ILE A 214      95.975  -1.692  44.823  1.00  0.00           C  
ATOM   2602  C   ILE A 214      96.389  -0.820  43.641  1.00  0.00           C  
ATOM   2603  O   ILE A 214      97.280   0.021  43.760  1.00  0.00           O  
ATOM   2604  CB  ILE A 214      96.564  -3.105  44.631  1.00  0.00           C  
ATOM   2605  CG1 ILE A 214      96.341  -3.954  45.884  1.00  0.00           C  
ATOM   2606  CG2 ILE A 214      98.048  -3.028  44.311  1.00  0.00           C  
ATOM   2607  CD1 ILE A 214      97.058  -3.430  47.110  1.00  0.00           C  
ATOM   2608  H   ILE A 214      94.186  -2.526  44.927  1.00  0.00           H  
ATOM   2609  HA  ILE A 214      96.328  -1.303  45.639  1.00  0.00           H  
ATOM   2610  N   ALA A 215      95.730  -1.022  42.504  1.00  0.00           N  
ATOM   2611  CA  ALA A 215      96.045  -0.279  41.289  1.00  0.00           C  
ATOM   2612  C   ALA A 215      95.744   1.211  41.438  1.00  0.00           C  
ATOM   2613  O   ALA A 215      96.369   2.046  40.784  1.00  0.00           O  
ATOM   2614  CB  ALA A 215      95.279  -0.855  40.108  1.00  0.00           C  
ATOM   2615  H   ALA A 215      95.091  -1.591  42.415  1.00  0.00           H  
ATOM   2616  HA  ALA A 215      96.997  -0.370  41.129  1.00  0.00           H  
ATOM   2617  HB1 ALA A 215      95.446  -0.316  39.319  1.00  0.00           H  
ATOM   2618  HB2 ALA A 215      95.572  -1.765  39.945  1.00  0.00           H  
ATOM   2619  HB3 ALA A 215      94.329  -0.852  40.306  1.00  0.00           H  
ATOM   2620  N   ALA A 216      94.788   1.541  42.300  1.00  0.00           N  
ATOM   2621  CA  ALA A 216      94.410   2.933  42.518  1.00  0.00           C  
ATOM   2622  C   ALA A 216      95.269   3.585  43.596  1.00  0.00           C  
ATOM   2623  O   ALA A 216      95.463   4.800  43.593  1.00  0.00           O  
ATOM   2624  CB  ALA A 216      92.938   3.032  42.889  1.00  0.00           C  
ATOM   2625  H   ALA A 216      94.345   0.973  42.770  1.00  0.00           H  
ATOM   2626  HA  ALA A 216      94.560   3.411  41.688  1.00  0.00           H  
ATOM   2627  HB1 ALA A 216      92.702   3.962  43.031  1.00  0.00           H  
ATOM   2628  HB2 ALA A 216      92.398   2.667  42.171  1.00  0.00           H  
ATOM   2629  HB3 ALA A 216      92.775   2.530  43.703  1.00  0.00           H  
ATOM   2630  N   ALA A 217      95.784   2.773  44.513  1.00  0.00           N  
ATOM   2631  CA  ALA A 217      96.559   3.287  45.637  1.00  0.00           C  
ATOM   2632  C   ALA A 217      97.996   3.615  45.243  1.00  0.00           C  
ATOM   2633  O   ALA A 217      98.597   4.537  45.793  1.00  0.00           O  
ATOM   2634  CB  ALA A 217      96.544   2.289  46.785  1.00  0.00           C  
ATOM   2635  H   ALA A 217      95.696   1.918  44.502  1.00  0.00           H  
ATOM   2636  HA  ALA A 217      96.141   4.114  45.923  1.00  0.00           H  
ATOM   2637  HB1 ALA A 217      97.062   2.640  47.526  1.00  0.00           H  
ATOM   2638  HB2 ALA A 217      95.630   2.139  47.072  1.00  0.00           H  
ATOM   2639  HB3 ALA A 217      96.931   1.450  46.490  1.00  0.00           H  
ATOM   2640  N   LEU A 218      98.540   2.858  44.293  1.00  0.00           N  
ATOM   2641  CA  LEU A 218      99.930   3.029  43.865  1.00  0.00           C  
ATOM   2642  C   LEU A 218     100.280   4.454  43.404  1.00  0.00           C  
ATOM   2643  O   LEU A 218     101.308   4.987  43.822  1.00  0.00           O  
ATOM   2644  CB  LEU A 218     100.270   2.029  42.753  1.00  0.00           C  
ATOM   2645  CG  LEU A 218     100.433   0.563  43.159  1.00  0.00           C  
ATOM   2646  CD1 LEU A 218     100.671  -0.302  41.933  1.00  0.00           C  
ATOM   2647  CD2 LEU A 218     101.570   0.406  44.155  1.00  0.00           C  
ATOM   2648  H   LEU A 218      98.118   2.233  43.879  1.00  0.00           H  
ATOM   2649  HA  LEU A 218     100.468   2.859  44.654  1.00  0.00           H  
ATOM   2650  HB2 LEU A 218      99.573   2.079  42.080  1.00  0.00           H  
ATOM   2651  HB3 LEU A 218     101.094   2.318  42.330  1.00  0.00           H  
ATOM   2652  N   PRO A 219      99.445   5.077  42.545  1.00  0.00           N  
ATOM   2653  CA  PRO A 219      99.803   6.450  42.166  1.00  0.00           C  
ATOM   2654  C   PRO A 219      99.751   7.421  43.343  1.00  0.00           C  
ATOM   2655  O   PRO A 219     100.531   8.373  43.388  1.00  0.00           O  
ATOM   2656  CB  PRO A 219      98.744   6.815  41.119  1.00  0.00           C  
ATOM   2657  CG  PRO A 219      98.250   5.511  40.602  1.00  0.00           C  
ATOM   2658  CD  PRO A 219      98.275   4.598  41.785  1.00  0.00           C  
ATOM   2659  HA  PRO A 219     100.715   6.507  41.840  1.00  0.00           H  
ATOM   2660  HB2 PRO A 219      98.024   7.332  41.513  1.00  0.00           H  
ATOM   2661  HB3 PRO A 219      99.124   7.354  40.408  1.00  0.00           H  
ATOM   2662  HG2 PRO A 219      97.354   5.593  40.239  1.00  0.00           H  
ATOM   2663  HG3 PRO A 219      98.816   5.178  39.888  1.00  0.00           H  
ATOM   2664  HD2 PRO A 219      97.458   4.660  42.305  1.00  0.00           H  
ATOM   2665  HD3 PRO A 219      98.373   3.670  41.521  1.00  0.00           H  
ATOM   2666  N   ALA A 220      98.842   7.177  44.282  1.00  0.00           N  
ATOM   2667  CA  ALA A 220      98.708   8.027  45.459  1.00  0.00           C  
ATOM   2668  C   ALA A 220      99.935   7.913  46.357  1.00  0.00           C  
ATOM   2669  O   ALA A 220     100.392   8.904  46.926  1.00  0.00           O  
ATOM   2670  CB  ALA A 220      97.448   7.668  46.231  1.00  0.00           C  
ATOM   2671  H   ALA A 220      98.289   6.519  44.255  1.00  0.00           H  
ATOM   2672  HA  ALA A 220      98.638   8.947  45.161  1.00  0.00           H  
ATOM   2673  HB1 ALA A 220      97.295   8.327  46.926  1.00  0.00           H  
ATOM   2674  HB2 ALA A 220      96.690   7.655  45.626  1.00  0.00           H  
ATOM   2675  HB3 ALA A 220      97.554   6.792  46.635  1.00  0.00           H  
ATOM   2676  N   ILE A 221     100.462   6.698  46.480  1.00  0.00           N  
ATOM   2677  CA  ILE A 221     101.659   6.456  47.278  1.00  0.00           C  
ATOM   2678  C   ILE A 221     102.865   7.157  46.656  1.00  0.00           C  
ATOM   2679  O   ILE A 221     103.716   7.697  47.364  1.00  0.00           O  
ATOM   2680  CB  ILE A 221     101.948   4.945  47.417  1.00  0.00           C  
ATOM   2681  CG1 ILE A 221     100.770   4.237  48.089  1.00  0.00           C  
ATOM   2682  CG2 ILE A 221     103.224   4.708  48.212  1.00  0.00           C  
ATOM   2683  CD1 ILE A 221     100.946   2.739  48.212  1.00  0.00           C  
ATOM   2684  H   ILE A 221     100.138   5.995  46.106  1.00  0.00           H  
ATOM   2685  HA  ILE A 221     101.499   6.818  48.164  1.00  0.00           H  
ATOM   2686  N   ILE A 222     102.921   7.154  45.328  1.00  0.00           N  
ATOM   2687  CA  ILE A 222     104.008   7.796  44.596  1.00  0.00           C  
ATOM   2688  C   ILE A 222     104.021   9.306  44.831  1.00  0.00           C  
ATOM   2689  O   ILE A 222     105.078   9.897  45.057  1.00  0.00           O  
ATOM   2690  CB  ILE A 222     103.908   7.512  43.083  1.00  0.00           C  
ATOM   2691  CG1 ILE A 222     104.162   6.029  42.807  1.00  0.00           C  
ATOM   2692  CG2 ILE A 222     104.900   8.362  42.305  1.00  0.00           C  
ATOM   2693  CD1 ILE A 222     105.523   5.550  43.264  1.00  0.00           C  
ATOM   2694  H   ILE A 222     102.331   6.780  44.826  1.00  0.00           H  
ATOM   2695  HA  ILE A 222     104.836   7.420  44.932  1.00  0.00           H  
ATOM   2696  N   GLY A 223     102.843   9.920  44.783  1.00  0.00           N  
ATOM   2697  CA  GLY A 223     102.716  11.345  45.032  1.00  0.00           C  
ATOM   2698  C   GLY A 223     103.162  11.719  46.432  1.00  0.00           C  
ATOM   2699  O   GLY A 223     103.815  12.743  46.634  1.00  0.00           O  
ATOM   2700  H   GLY A 223     102.101   9.523  44.606  1.00  0.00           H  
ATOM   2701  HA2 GLY A 223     103.246  11.834  44.383  1.00  0.00           H  
ATOM   2702  HA3 GLY A 223     101.793  11.614  44.905  1.00  0.00           H  
ATOM   2703  N   GLY A 224     102.812  10.878  47.401  1.00  0.00           N  
ATOM   2704  CA  GLY A 224     103.194  11.096  48.784  1.00  0.00           C  
ATOM   2705  C   GLY A 224     104.690  10.966  48.995  1.00  0.00           C  
ATOM   2706  O   GLY A 224     105.273  11.668  49.822  1.00  0.00           O  
ATOM   2707  H   GLY A 224     102.347  10.167  47.271  1.00  0.00           H  
ATOM   2708  HA2 GLY A 224     102.906  11.980  49.062  1.00  0.00           H  
ATOM   2709  HA3 GLY A 224     102.733  10.457  49.349  1.00  0.00           H  
ATOM   2710  N   LEU A 225     105.313  10.061  48.247  1.00  0.00           N  
ATOM   2711  CA  LEU A 225     106.758   9.880  48.309  1.00  0.00           C  
ATOM   2712  C   LEU A 225     107.471  11.027  47.603  1.00  0.00           C  
ATOM   2713  O   LEU A 225     108.603  11.372  47.943  1.00  0.00           O  
ATOM   2714  CB  LEU A 225     107.163   8.542  47.687  1.00  0.00           C  
ATOM   2715  CG  LEU A 225     106.835   7.280  48.489  1.00  0.00           C  
ATOM   2716  CD1 LEU A 225     107.000   6.041  47.625  1.00  0.00           C  
ATOM   2717  CD2 LEU A 225     107.710   7.189  49.729  1.00  0.00           C  
ATOM   2718  H   LEU A 225     104.913   9.538  47.693  1.00  0.00           H  
ATOM   2719  HA  LEU A 225     107.023   9.878  49.242  1.00  0.00           H  
ATOM   2720  HB2 LEU A 225     106.734   8.469  46.820  1.00  0.00           H  
ATOM   2721  HB3 LEU A 225     108.120   8.559  47.529  1.00  0.00           H  
ATOM   2722  N   ALA A 226     106.798  11.614  46.619  1.00  0.00           N  
ATOM   2723  CA  ALA A 226     107.354  12.731  45.866  1.00  0.00           C  
ATOM   2724  C   ALA A 226     107.382  13.997  46.712  1.00  0.00           C  
ATOM   2725  O   ALA A 226     108.391  14.698  46.755  1.00  0.00           O  
ATOM   2726  CB  ALA A 226     106.558  12.961  44.591  1.00  0.00           C  
ATOM   2727  H   ALA A 226     106.010  11.377  46.370  1.00  0.00           H  
ATOM   2728  HA  ALA A 226     108.267  12.508  45.625  1.00  0.00           H  
ATOM   2729  HB1 ALA A 226     106.629  13.892  44.328  1.00  0.00           H  
ATOM   2730  HB2 ALA A 226     106.910  12.398  43.884  1.00  0.00           H  
ATOM   2731  HB3 ALA A 226     105.626  12.740  44.747  1.00  0.00           H  
ATOM   2732  N   ILE A 227     106.269  14.282  47.381  1.00  0.00           N  
ATOM   2733  CA  ILE A 227     106.172  15.445  48.257  1.00  0.00           C  
ATOM   2734  C   ILE A 227     107.208  15.370  49.372  1.00  0.00           C  
ATOM   2735  O   ILE A 227     107.909  16.344  49.646  1.00  0.00           O  
ATOM   2736  CB  ILE A 227     104.766  15.574  48.875  1.00  0.00           C  
ATOM   2737  CG1 ILE A 227     103.728  15.848  47.784  1.00  0.00           C  
ATOM   2738  CG2 ILE A 227     104.737  16.681  49.919  1.00  0.00           C  
ATOM   2739  CD1 ILE A 227     102.328  16.063  48.315  1.00  0.00           C  
ATOM   2740  H   ILE A 227     105.552  13.809  47.340  1.00  0.00           H  
ATOM   2741  HA  ILE A 227     106.342  16.228  47.710  1.00  0.00           H  
ATOM   2742  N   ALA A 228     107.306  14.204  50.003  1.00  0.00           N  
ATOM   2743  CA  ALA A 228     108.268  13.984  51.078  1.00  0.00           C  
ATOM   2744  C   ALA A 228     109.697  14.222  50.602  1.00  0.00           C  
ATOM   2745  O   ALA A 228     110.449  14.977  51.219  1.00  0.00           O  
ATOM   2746  CB  ALA A 228     108.124  12.575  51.633  1.00  0.00           C  
ATOM   2747  H   ALA A 228     106.818  13.520  49.821  1.00  0.00           H  
ATOM   2748  HA  ALA A 228     108.079  14.623  51.783  1.00  0.00           H  
ATOM   2749  HB1 ALA A 228     108.967  12.291  52.019  1.00  0.00           H  
ATOM   2750  HB2 ALA A 228     107.436  12.565  52.317  1.00  0.00           H  
ATOM   2751  HB3 ALA A 228     107.876  11.969  50.917  1.00  0.00           H  
ATOM   2752  N   GLY A 229     110.062  13.580  49.497  1.00  0.00           N  
ATOM   2753  CA  GLY A 229     111.398  13.704  48.947  1.00  0.00           C  
ATOM   2754  C   GLY A 229     111.727  15.101  48.455  1.00  0.00           C  
ATOM   2755  O   GLY A 229     112.840  15.587  48.656  1.00  0.00           O  
ATOM   2756  H   GLY A 229     109.541  13.063  49.049  1.00  0.00           H  
ATOM   2757  HA2 GLY A 229     112.043  13.448  49.624  1.00  0.00           H  
ATOM   2758  HA3 GLY A 229     111.496  13.079  48.212  1.00  0.00           H  
ATOM   2759  N   ALA A 230     110.760  15.749  47.811  1.00  0.00           N  
ATOM   2760  CA  ALA A 230     110.970  17.081  47.252  1.00  0.00           C  
ATOM   2761  C   ALA A 230     111.190  18.123  48.346  1.00  0.00           C  
ATOM   2762  O   ALA A 230     112.012  19.027  48.196  1.00  0.00           O  
ATOM   2763  CB  ALA A 230     109.795  17.481  46.372  1.00  0.00           C  
ATOM   2764  H   ALA A 230     109.970  15.432  47.687  1.00  0.00           H  
ATOM   2765  HA  ALA A 230     111.773  17.047  46.710  1.00  0.00           H  
ATOM   2766  HB1 ALA A 230     109.949  18.367  46.009  1.00  0.00           H  
ATOM   2767  HB2 ALA A 230     109.704  16.845  45.645  1.00  0.00           H  
ATOM   2768  HB3 ALA A 230     108.982  17.486  46.901  1.00  0.00           H  
ATOM   2769  N   LEU A 231     110.449  17.994  49.442  1.00  0.00           N  
ATOM   2770  CA  LEU A 231     110.601  18.905  50.570  1.00  0.00           C  
ATOM   2771  C   LEU A 231     111.955  18.705  51.239  1.00  0.00           C  
ATOM   2772  O   LEU A 231     112.550  19.654  51.751  1.00  0.00           O  
ATOM   2773  CB  LEU A 231     109.472  18.706  51.581  1.00  0.00           C  
ATOM   2774  CG  LEU A 231     108.083  19.142  51.113  1.00  0.00           C  
ATOM   2775  CD1 LEU A 231     107.052  18.870  52.190  1.00  0.00           C  
ATOM   2776  CD2 LEU A 231     108.081  20.612  50.719  1.00  0.00           C  
ATOM   2777  H   LEU A 231     109.852  17.385  49.552  1.00  0.00           H  
ATOM   2778  HA  LEU A 231     110.554  19.814  50.235  1.00  0.00           H  
ATOM   2779  HB2 LEU A 231     109.435  17.767  51.820  1.00  0.00           H  
ATOM   2780  HB3 LEU A 231     109.692  19.196  52.389  1.00  0.00           H  
ATOM   2781  N   GLY A 232     112.435  17.466  51.230  1.00  0.00           N  
ATOM   2782  CA  GLY A 232     113.748  17.156  51.762  1.00  0.00           C  
ATOM   2783  C   GLY A 232     114.838  17.785  50.918  1.00  0.00           C  
ATOM   2784  O   GLY A 232     115.835  18.283  51.441  1.00  0.00           O  
ATOM   2785  H   GLY A 232     112.009  16.788  50.917  1.00  0.00           H  
ATOM   2786  HA2 GLY A 232     113.815  17.477  52.675  1.00  0.00           H  
ATOM   2787  HA3 GLY A 232     113.870  16.194  51.790  1.00  0.00           H  
ATOM   2788  N   ILE A 233     114.642  17.761  49.603  1.00  0.00           N  
ATOM   2789  CA  ILE A 233     115.570  18.395  48.676  1.00  0.00           C  
ATOM   2790  C   ILE A 233     115.574  19.906  48.878  1.00  0.00           C  
ATOM   2791  O   ILE A 233     116.633  20.530  48.930  1.00  0.00           O  
ATOM   2792  CB  ILE A 233     115.215  18.070  47.210  1.00  0.00           C  
ATOM   2793  CG1 ILE A 233     115.407  16.577  46.934  1.00  0.00           C  
ATOM   2794  CG2 ILE A 233     116.063  18.896  46.254  1.00  0.00           C  
ATOM   2795  CD1 ILE A 233     115.040  16.164  45.526  1.00  0.00           C  
ATOM   2796  H   ILE A 233     113.970  17.378  49.226  1.00  0.00           H  
ATOM   2797  HA  ILE A 233     116.454  18.042  48.861  1.00  0.00           H  
ATOM   2798  N   MET A 234     114.384  20.486  49.005  1.00  0.00           N  
ATOM   2799  CA  MET A 234     114.248  21.923  49.218  1.00  0.00           C  
ATOM   2800  C   MET A 234     114.846  22.350  50.555  1.00  0.00           C  
ATOM   2801  O   MET A 234     115.341  23.468  50.694  1.00  0.00           O  
ATOM   2802  CB  MET A 234     112.777  22.338  49.140  1.00  0.00           C  
ATOM   2803  CG  MET A 234     112.244  22.454  47.721  1.00  0.00           C  
ATOM   2804  SD  MET A 234     113.107  23.713  46.761  1.00  0.00           S  
ATOM   2805  CE  MET A 234     114.095  22.691  45.673  1.00  0.00           C  
ATOM   2806  H   MET A 234     113.637  20.061  48.970  1.00  0.00           H  
ATOM   2807  HA  MET A 234     114.741  22.373  48.514  1.00  0.00           H  
ATOM   2808  HB2 MET A 234     112.241  21.691  49.625  1.00  0.00           H  
ATOM   2809  HB3 MET A 234     112.667  23.191  49.588  1.00  0.00           H  
ATOM   2810  HG2 MET A 234     112.329  21.597  47.275  1.00  0.00           H  
ATOM   2811  HG3 MET A 234     111.298  22.666  47.750  1.00  0.00           H  
ATOM   2812  HE1 MET A 234     114.622  23.257  45.087  1.00  0.00           H  
ATOM   2813  HE2 MET A 234     114.687  22.133  46.202  1.00  0.00           H  
ATOM   2814  HE3 MET A 234     113.512  22.128  45.139  1.00  0.00           H  
ATOM   2815  N   ARG A 235     114.795  21.454  51.535  1.00  0.00           N  
ATOM   2816  CA  ARG A 235     115.424  21.704  52.824  1.00  0.00           C  
ATOM   2817  C   ARG A 235     116.942  21.699  52.666  1.00  0.00           C  
ATOM   2818  O   ARG A 235     117.650  22.464  53.322  1.00  0.00           O  
ATOM   2819  CB  ARG A 235     114.983  20.661  53.854  1.00  0.00           C  
ATOM   2820  CG  ARG A 235     115.661  20.791  55.209  1.00  0.00           C  
ATOM   2821  CD  ARG A 235     115.441  22.163  55.823  1.00  0.00           C  
ATOM   2822  NE  ARG A 235     116.091  22.283  57.125  1.00  0.00           N  
ATOM   2823  CZ  ARG A 235     117.317  22.765  57.306  1.00  0.00           C  
ATOM   2824  H   ARG A 235     114.399  20.693  51.472  1.00  0.00           H  
ATOM   2825  HA  ARG A 235     115.145  22.575  53.146  1.00  0.00           H  
ATOM   2826  HB2 ARG A 235     114.023  20.729  53.977  1.00  0.00           H  
ATOM   2827  HB3 ARG A 235     115.161  19.776  53.499  1.00  0.00           H  
ATOM   2828  HG2 ARG A 235     115.318  20.110  55.809  1.00  0.00           H  
ATOM   2829  HG3 ARG A 235     116.612  20.630  55.111  1.00  0.00           H  
ATOM   2830  HD2 ARG A 235     115.786  22.844  55.225  1.00  0.00           H  
ATOM   2831  HD3 ARG A 235     114.490  22.326  55.920  1.00  0.00           H  
ATOM   2832  HE  ARG A 235     115.653  22.026  57.819  1.00  0.00           H  
ATOM   2833  N   LEU A 236     117.434  20.835  51.783  1.00  0.00           N  
ATOM   2834  CA  LEU A 236     118.857  20.777  51.476  1.00  0.00           C  
ATOM   2835  C   LEU A 236     119.294  22.023  50.712  1.00  0.00           C  
ATOM   2836  O   LEU A 236     120.375  22.561  50.952  1.00  0.00           O  
ATOM   2837  CB  LEU A 236     119.186  19.519  50.670  1.00  0.00           C  
ATOM   2838  CG  LEU A 236     120.618  19.398  50.144  1.00  0.00           C  
ATOM   2839  CD1 LEU A 236     121.624  19.476  51.284  1.00  0.00           C  
ATOM   2840  CD2 LEU A 236     120.795  18.108  49.358  1.00  0.00           C  
ATOM   2841  H   LEU A 236     116.954  20.269  51.348  1.00  0.00           H  
ATOM   2842  HA  LEU A 236     119.344  20.742  52.314  1.00  0.00           H  
ATOM   2843  HB2 LEU A 236     119.001  18.746  51.226  1.00  0.00           H  
ATOM   2844  HB3 LEU A 236     118.580  19.476  49.913  1.00  0.00           H  
ATOM   2845  N   VAL A 237     118.447  22.473  49.791  1.00  0.00           N  
ATOM   2846  CA  VAL A 237     118.707  23.686  49.024  1.00  0.00           C  
ATOM   2847  C   VAL A 237     118.824  24.892  49.956  1.00  0.00           C  
ATOM   2848  O   VAL A 237     119.629  25.796  49.724  1.00  0.00           O  
ATOM   2849  CB  VAL A 237     117.597  23.934  47.975  1.00  0.00           C  
ATOM   2850  CG1 VAL A 237     117.773  25.284  47.301  1.00  0.00           C  
ATOM   2851  CG2 VAL A 237     117.596  22.824  46.937  1.00  0.00           C  
ATOM   2852  H   VAL A 237     117.706  22.084  49.594  1.00  0.00           H  
ATOM   2853  HA  VAL A 237     119.547  23.565  48.555  1.00  0.00           H  
ATOM   2854  N   ALA A 238     118.034  24.879  51.026  1.00  0.00           N  
ATOM   2855  CA  ALA A 238     118.025  25.966  52.001  1.00  0.00           C  
ATOM   2856  C   ALA A 238     119.372  26.123  52.706  1.00  0.00           C  
ATOM   2857  O   ALA A 238     119.669  27.181  53.260  1.00  0.00           O  
ATOM   2858  CB  ALA A 238     116.919  25.743  53.024  1.00  0.00           C  
ATOM   2859  H   ALA A 238     117.488  24.240  51.207  1.00  0.00           H  
ATOM   2860  HA  ALA A 238     117.857  26.789  51.515  1.00  0.00           H  
ATOM   2861  HB1 ALA A 238     116.784  26.555  53.537  1.00  0.00           H  
ATOM   2862  HB2 ALA A 238     116.096  25.510  52.566  1.00  0.00           H  
ATOM   2863  HB3 ALA A 238     117.171  25.022  53.622  1.00  0.00           H  
ATOM   2864  N   GLU A 239     120.183  25.071  52.683  1.00  0.00           N  
ATOM   2865  CA  GLU A 239     121.498  25.106  53.315  1.00  0.00           C  
ATOM   2866  C   GLU A 239     122.497  25.934  52.509  1.00  0.00           C  
ATOM   2867  O   GLU A 239     123.570  26.276  53.005  1.00  0.00           O  
ATOM   2868  CB  GLU A 239     122.040  23.686  53.504  1.00  0.00           C  
ATOM   2869  CG  GLU A 239     121.253  22.827  54.485  1.00  0.00           C  
ATOM   2870  CD  GLU A 239     121.642  23.072  55.932  1.00  0.00           C  
ATOM   2871  OE1 GLU A 239     121.264  22.252  56.795  1.00  0.00           O  
ATOM   2872  OE2 GLU A 239     122.327  24.079  56.209  1.00  0.00           O  
ATOM   2873  H   GLU A 239     119.990  24.323  52.305  1.00  0.00           H  
ATOM   2874  HA  GLU A 239     121.388  25.529  54.181  1.00  0.00           H  
ATOM   2875  HB2 GLU A 239     122.053  23.241  52.642  1.00  0.00           H  
ATOM   2876  HB3 GLU A 239     122.959  23.742  53.808  1.00  0.00           H  
ATOM   2877  HG2 GLU A 239     120.306  23.005  54.375  1.00  0.00           H  
ATOM   2878  HG3 GLU A 239     121.392  21.891  54.272  1.00  0.00           H  
ATOM   2879  N   PHE A 240     122.142  26.256  51.269  1.00  0.00           N  
ATOM   2880  CA  PHE A 240     123.051  26.970  50.379  1.00  0.00           C  
ATOM   2881  C   PHE A 240     122.498  28.323  49.940  1.00  0.00           C  
ATOM   2882  O   PHE A 240     123.255  29.265  49.705  1.00  0.00           O  
ATOM   2883  CB  PHE A 240     123.359  26.121  49.143  1.00  0.00           C  
ATOM   2884  CG  PHE A 240     123.827  24.730  49.463  1.00  0.00           C  
ATOM   2885  CD1 PHE A 240     125.164  24.476  49.722  1.00  0.00           C  
ATOM   2886  CD2 PHE A 240     122.931  23.674  49.496  1.00  0.00           C  
ATOM   2887  CE1 PHE A 240     125.597  23.196  50.014  1.00  0.00           C  
ATOM   2888  CE2 PHE A 240     123.358  22.392  49.788  1.00  0.00           C  
ATOM   2889  CZ  PHE A 240     124.693  22.153  50.046  1.00  0.00           C  
ATOM   2890  H   PHE A 240     121.377  26.070  50.923  1.00  0.00           H  
ATOM   2891  HA  PHE A 240     123.864  27.133  50.882  1.00  0.00           H  
ATOM   2892  HB2 PHE A 240     122.562  26.066  48.592  1.00  0.00           H  
ATOM   2893  HB3 PHE A 240     124.039  26.568  48.615  1.00  0.00           H  
ATOM   2894  N   THR A 241     121.177  28.413  49.827  1.00  0.00           N  
ATOM   2895  CA  THR A 241     120.531  29.613  49.308  1.00  0.00           C  
ATOM   2896  C   THR A 241     119.148  29.784  49.940  1.00  0.00           C  
ATOM   2897  O   THR A 241     118.520  28.800  50.334  1.00  0.00           O  
ATOM   2898  CB  THR A 241     120.420  29.553  47.762  1.00  0.00           C  
ATOM   2899  OG1 THR A 241     120.064  30.839  47.240  1.00  0.00           O  
ATOM   2900  CG2 THR A 241     119.390  28.523  47.328  1.00  0.00           C  
ATOM   2901  H   THR A 241     120.633  27.784  50.047  1.00  0.00           H  
ATOM   2902  HA  THR A 241     121.076  30.381  49.541  1.00  0.00           H  
ATOM   2903  N   PRO A 242     118.681  31.038  50.072  1.00  0.00           N  
ATOM   2904  CA  PRO A 242     117.354  31.294  50.645  1.00  0.00           C  
ATOM   2905  C   PRO A 242     116.214  30.634  49.871  1.00  0.00           C  
ATOM   2906  O   PRO A 242     116.133  30.767  48.649  1.00  0.00           O  
ATOM   2907  CB  PRO A 242     117.234  32.819  50.577  1.00  0.00           C  
ATOM   2908  CG  PRO A 242     118.636  33.302  50.634  1.00  0.00           C  
ATOM   2909  CD  PRO A 242     119.445  32.284  49.883  1.00  0.00           C  
ATOM   2910  HA  PRO A 242     117.279  30.924  51.539  1.00  0.00           H  
ATOM   2911  HB2 PRO A 242     116.795  33.103  49.760  1.00  0.00           H  
ATOM   2912  HB3 PRO A 242     116.710  33.166  51.316  1.00  0.00           H  
ATOM   2913  HG2 PRO A 242     118.719  34.180  50.230  1.00  0.00           H  
ATOM   2914  HG3 PRO A 242     118.940  33.382  51.552  1.00  0.00           H  
ATOM   2915  HD2 PRO A 242     119.528  32.514  48.944  1.00  0.00           H  
ATOM   2916  HD3 PRO A 242     120.345  32.210  50.237  1.00  0.00           H  
ATOM   2917  N   VAL A 243     115.346  29.928  50.588  1.00  0.00           N  
ATOM   2918  CA  VAL A 243     114.153  29.334  49.997  1.00  0.00           C  
ATOM   2919  C   VAL A 243     112.913  30.080  50.476  1.00  0.00           C  
ATOM   2920  O   VAL A 243     112.725  30.279  51.675  1.00  0.00           O  
ATOM   2921  CB  VAL A 243     114.024  27.840  50.350  1.00  0.00           C  
ATOM   2922  CG1 VAL A 243     112.749  27.261  49.758  1.00  0.00           C  
ATOM   2923  CG2 VAL A 243     115.239  27.074  49.857  1.00  0.00           C  
ATOM   2924  H   VAL A 243     115.432  29.780  51.431  1.00  0.00           H  
ATOM   2925  HA  VAL A 243     114.233  29.408  49.033  1.00  0.00           H  
ATOM   2926  N   HIS A 244     112.070  30.495  49.538  1.00  0.00           N  
ATOM   2927  CA  HIS A 244     110.893  31.289  49.871  1.00  0.00           C  
ATOM   2928  C   HIS A 244     109.778  30.436  50.476  1.00  0.00           C  
ATOM   2929  O   HIS A 244     109.659  29.248  50.173  1.00  0.00           O  
ATOM   2930  CB  HIS A 244     110.380  32.018  48.628  1.00  0.00           C  
ATOM   2931  CG  HIS A 244     109.494  33.185  48.935  1.00  0.00           C  
ATOM   2932  ND1 HIS A 244     108.142  33.054  49.163  1.00  0.00           N  
ATOM   2933  CD2 HIS A 244     109.769  34.506  49.051  1.00  0.00           C  
ATOM   2934  CE1 HIS A 244     107.621  34.243  49.405  1.00  0.00           C  
ATOM   2935  NE2 HIS A 244     108.587  35.141  49.344  1.00  0.00           N  
ATOM   2936  H   HIS A 244     112.162  30.327  48.700  1.00  0.00           H  
ATOM   2937  HA  HIS A 244     111.160  31.938  50.540  1.00  0.00           H  
ATOM   2938  HB2 HIS A 244     111.139  32.326  48.108  1.00  0.00           H  
ATOM   2939  HB3 HIS A 244     109.892  31.390  48.073  1.00  0.00           H  
ATOM   2940  N   PHE A 245     108.976  31.059  51.339  1.00  0.00           N  
ATOM   2941  CA  PHE A 245     107.799  30.433  51.942  1.00  0.00           C  
ATOM   2942  C   PHE A 245     106.912  29.747  50.908  1.00  0.00           C  
ATOM   2943  O   PHE A 245     106.393  28.655  51.139  1.00  0.00           O  
ATOM   2944  CB  PHE A 245     106.965  31.481  52.687  1.00  0.00           C  
ATOM   2945  CG  PHE A 245     107.303  31.627  54.144  1.00  0.00           C  
ATOM   2946  CD1 PHE A 245     106.704  30.815  55.093  1.00  0.00           C  
ATOM   2947  CD2 PHE A 245     108.192  32.600  54.569  1.00  0.00           C  
ATOM   2948  CE1 PHE A 245     107.001  30.960  56.437  1.00  0.00           C  
ATOM   2949  CE2 PHE A 245     108.494  32.746  55.912  1.00  0.00           C  
ATOM   2950  CZ  PHE A 245     107.897  31.924  56.845  1.00  0.00           C  
ATOM   2951  H   PHE A 245     109.103  31.870  51.595  1.00  0.00           H  
ATOM   2952  HA  PHE A 245     108.126  29.758  52.557  1.00  0.00           H  
ATOM   2953  HB2 PHE A 245     107.082  32.340  52.252  1.00  0.00           H  
ATOM   2954  HB3 PHE A 245     106.027  31.248  52.606  1.00  0.00           H  
ATOM   2955  N   PHE A 246     106.751  30.405  49.764  1.00  0.00           N  
ATOM   2956  CA  PHE A 246     105.794  29.993  48.742  1.00  0.00           C  
ATOM   2957  C   PHE A 246     106.202  28.718  48.008  1.00  0.00           C  
ATOM   2958  O   PHE A 246     105.425  28.170  47.227  1.00  0.00           O  
ATOM   2959  CB  PHE A 246     105.601  31.133  47.740  1.00  0.00           C  
ATOM   2960  CG  PHE A 246     104.299  31.076  46.998  1.00  0.00           C  
ATOM   2961  CD1 PHE A 246     103.126  31.488  47.607  1.00  0.00           C  
ATOM   2962  CD2 PHE A 246     104.248  30.639  45.684  1.00  0.00           C  
ATOM   2963  CE1 PHE A 246     101.923  31.445  46.931  1.00  0.00           C  
ATOM   2964  CE2 PHE A 246     103.046  30.598  44.999  1.00  0.00           C  
ATOM   2965  CZ  PHE A 246     101.883  31.003  45.624  1.00  0.00           C  
ATOM   2966  H   PHE A 246     107.198  31.110  49.557  1.00  0.00           H  
ATOM   2967  HA  PHE A 246     104.961  29.792  49.197  1.00  0.00           H  
ATOM   2968  HB2 PHE A 246     105.658  31.979  48.211  1.00  0.00           H  
ATOM   2969  HB3 PHE A 246     106.329  31.116  47.099  1.00  0.00           H  
ATOM   2970  N   ALA A 247     107.417  28.244  48.261  1.00  0.00           N  
ATOM   2971  CA  ALA A 247     107.927  27.056  47.587  1.00  0.00           C  
ATOM   2972  C   ALA A 247     107.254  25.780  48.090  1.00  0.00           C  
ATOM   2973  O   ALA A 247     107.072  24.827  47.332  1.00  0.00           O  
ATOM   2974  CB  ALA A 247     109.432  26.960  47.761  1.00  0.00           C  
ATOM   2975  H   ALA A 247     107.964  28.598  48.822  1.00  0.00           H  
ATOM   2976  HA  ALA A 247     107.718  27.143  46.644  1.00  0.00           H  
ATOM   2977  HB1 ALA A 247     109.760  26.167  47.309  1.00  0.00           H  
ATOM   2978  HB2 ALA A 247     109.853  27.746  47.380  1.00  0.00           H  
ATOM   2979  HB3 ALA A 247     109.646  26.905  48.706  1.00  0.00           H  
ATOM   2980  N   GLN A 248     106.887  25.766  49.368  1.00  0.00           N  
ATOM   2981  CA  GLN A 248     106.252  24.596  49.972  1.00  0.00           C  
ATOM   2982  C   GLN A 248     104.894  24.247  49.341  1.00  0.00           C  
ATOM   2983  O   GLN A 248     104.669  23.088  48.989  1.00  0.00           O  
ATOM   2984  CB  GLN A 248     106.089  24.794  51.484  1.00  0.00           C  
ATOM   2985  CG  GLN A 248     107.349  25.247  52.198  1.00  0.00           C  
ATOM   2986  CD  GLN A 248     107.082  25.668  53.630  1.00  0.00           C  
ATOM   2987  OE1 GLN A 248     107.506  25.004  54.576  1.00  0.00           O  
ATOM   2988  NE2 GLN A 248     106.373  26.779  53.796  1.00  0.00           N  
ATOM   2989  H   GLN A 248     106.997  26.428  49.906  1.00  0.00           H  
ATOM   2990  HA  GLN A 248     106.844  23.847  49.799  1.00  0.00           H  
ATOM   2991  HB2 GLN A 248     105.390  25.448  51.640  1.00  0.00           H  
ATOM   2992  HB3 GLN A 248     105.790  23.960  51.878  1.00  0.00           H  
ATOM   2993  HG2 GLN A 248     107.998  24.527  52.191  1.00  0.00           H  
ATOM   2994  HG3 GLN A 248     107.743  25.989  51.713  1.00  0.00           H  
ATOM   2995  N   PRO A 249     103.980  25.231  49.196  1.00  0.00           N  
ATOM   2996  CA  PRO A 249     102.706  24.857  48.567  1.00  0.00           C  
ATOM   2997  C   PRO A 249     102.843  24.491  47.090  1.00  0.00           C  
ATOM   2998  O   PRO A 249     102.049  23.694  46.591  1.00  0.00           O  
ATOM   2999  CB  PRO A 249     101.850  26.118  48.730  1.00  0.00           C  
ATOM   3000  CG  PRO A 249     102.827  27.222  48.864  1.00  0.00           C  
ATOM   3001  CD  PRO A 249     103.965  26.638  49.639  1.00  0.00           C  
ATOM   3002  HA  PRO A 249     102.328  24.063  48.977  1.00  0.00           H  
ATOM   3003  HB2 PRO A 249     101.270  26.252  47.964  1.00  0.00           H  
ATOM   3004  HB3 PRO A 249     101.278  26.057  49.511  1.00  0.00           H  
ATOM   3005  HG2 PRO A 249     103.120  27.540  47.995  1.00  0.00           H  
ATOM   3006  HG3 PRO A 249     102.439  27.981  49.327  1.00  0.00           H  
ATOM   3007  HD2 PRO A 249     104.802  27.086  49.441  1.00  0.00           H  
ATOM   3008  HD3 PRO A 249     103.823  26.712  50.596  1.00  0.00           H  
ATOM   3009  N   VAL A 250     103.828  25.068  46.408  1.00  0.00           N  
ATOM   3010  CA  VAL A 250     104.072  24.759  45.001  1.00  0.00           C  
ATOM   3011  C   VAL A 250     104.414  23.279  44.829  1.00  0.00           C  
ATOM   3012  O   VAL A 250     103.982  22.638  43.869  1.00  0.00           O  
ATOM   3013  CB  VAL A 250     105.206  25.634  44.420  1.00  0.00           C  
ATOM   3014  CG1 VAL A 250     105.678  25.099  43.076  1.00  0.00           C  
ATOM   3015  CG2 VAL A 250     104.741  27.076  44.286  1.00  0.00           C  
ATOM   3016  H   VAL A 250     104.370  25.645  46.744  1.00  0.00           H  
ATOM   3017  HA  VAL A 250     103.258  24.955  44.512  1.00  0.00           H  
ATOM   3018  N   VAL A 251     105.177  22.741  45.776  1.00  0.00           N  
ATOM   3019  CA  VAL A 251     105.512  21.322  45.785  1.00  0.00           C  
ATOM   3020  C   VAL A 251     104.243  20.474  45.838  1.00  0.00           C  
ATOM   3021  O   VAL A 251     104.143  19.442  45.175  1.00  0.00           O  
ATOM   3022  CB  VAL A 251     106.428  20.966  46.979  1.00  0.00           C  
ATOM   3023  CG1 VAL A 251     106.555  19.457  47.140  1.00  0.00           C  
ATOM   3024  CG2 VAL A 251     107.797  21.610  46.811  1.00  0.00           C  
ATOM   3025  H   VAL A 251     105.514  23.187  46.429  1.00  0.00           H  
ATOM   3026  HA  VAL A 251     105.992  21.130  44.964  1.00  0.00           H  
ATOM   3027  N   THR A 252     103.266  20.929  46.615  1.00  0.00           N  
ATOM   3028  CA  THR A 252     102.008  20.207  46.763  1.00  0.00           C  
ATOM   3029  C   THR A 252     101.037  20.505  45.621  1.00  0.00           C  
ATOM   3030  O   THR A 252     100.402  19.600  45.086  1.00  0.00           O  
ATOM   3031  CB  THR A 252     101.324  20.542  48.103  1.00  0.00           C  
ATOM   3032  OG1 THR A 252     102.229  20.281  49.183  1.00  0.00           O  
ATOM   3033  CG2 THR A 252     100.067  19.705  48.288  1.00  0.00           C  
ATOM   3034  H   THR A 252     103.313  21.659  47.068  1.00  0.00           H  
ATOM   3035  HA  THR A 252     102.233  19.264  46.742  1.00  0.00           H  
ATOM   3036  N   LEU A 253     100.924  21.776  45.248  1.00  0.00           N  
ATOM   3037  CA  LEU A 253      99.988  22.183  44.203  1.00  0.00           C  
ATOM   3038  C   LEU A 253     100.339  21.591  42.842  1.00  0.00           C  
ATOM   3039  O   LEU A 253      99.473  21.078  42.133  1.00  0.00           O  
ATOM   3040  CB  LEU A 253      99.937  23.707  44.094  1.00  0.00           C  
ATOM   3041  CG  LEU A 253      99.159  24.241  42.890  1.00  0.00           C  
ATOM   3042  CD1 LEU A 253      97.658  24.136  43.117  1.00  0.00           C  
ATOM   3043  CD2 LEU A 253      99.563  25.669  42.571  1.00  0.00           C  
ATOM   3044  H   LEU A 253     101.381  22.420  45.588  1.00  0.00           H  
ATOM   3045  HA  LEU A 253      99.118  21.840  44.461  1.00  0.00           H  
ATOM   3046  HB2 LEU A 253      99.539  24.063  44.904  1.00  0.00           H  
ATOM   3047  HB3 LEU A 253     100.845  24.046  44.052  1.00  0.00           H  
ATOM   3048  N   ILE A 254     101.615  21.665  42.484  1.00  0.00           N  
ATOM   3049  CA  ILE A 254     102.067  21.245  41.163  1.00  0.00           C  
ATOM   3050  C   ILE A 254     102.674  19.843  41.181  1.00  0.00           C  
ATOM   3051  O   ILE A 254     102.336  19.004  40.347  1.00  0.00           O  
ATOM   3052  CB  ILE A 254     103.094  22.245  40.594  1.00  0.00           C  
ATOM   3053  CG1 ILE A 254     102.399  23.559  40.230  1.00  0.00           C  
ATOM   3054  CG2 ILE A 254     103.797  21.667  39.379  1.00  0.00           C  
ATOM   3055  CD1 ILE A 254     103.339  24.636  39.746  1.00  0.00           C  
ATOM   3056  H   ILE A 254     102.240  21.958  42.996  1.00  0.00           H  
ATOM   3057  HA  ILE A 254     101.283  21.225  40.592  1.00  0.00           H  
ATOM   3058  N   GLY A 255     103.560  19.593  42.139  1.00  0.00           N  
ATOM   3059  CA  GLY A 255     104.241  18.315  42.232  1.00  0.00           C  
ATOM   3060  C   GLY A 255     103.318  17.127  42.431  1.00  0.00           C  
ATOM   3061  O   GLY A 255     103.401  16.145  41.694  1.00  0.00           O  
ATOM   3062  H   GLY A 255     103.780  20.158  42.749  1.00  0.00           H  
ATOM   3063  HA2 GLY A 255     104.759  18.177  41.423  1.00  0.00           H  
ATOM   3064  HA3 GLY A 255     104.870  18.349  42.969  1.00  0.00           H  
ATOM   3065  N   LEU A 256     102.438  17.221  43.425  1.00  0.00           N  
ATOM   3066  CA  LEU A 256     101.528  16.129  43.772  1.00  0.00           C  
ATOM   3067  C   LEU A 256     100.682  15.657  42.592  1.00  0.00           C  
ATOM   3068  O   LEU A 256     100.642  14.466  42.289  1.00  0.00           O  
ATOM   3069  CB  LEU A 256     100.607  16.552  44.918  1.00  0.00           C  
ATOM   3070  CG  LEU A 256      99.423  15.637  45.233  1.00  0.00           C  
ATOM   3071  CD1 LEU A 256      99.885  14.405  45.994  1.00  0.00           C  
ATOM   3072  CD2 LEU A 256      98.354  16.390  46.011  1.00  0.00           C  
ATOM   3073  H   LEU A 256     102.351  17.920  43.918  1.00  0.00           H  
ATOM   3074  HA  LEU A 256     102.086  15.384  44.045  1.00  0.00           H  
ATOM   3075  HB2 LEU A 256     101.145  16.636  45.721  1.00  0.00           H  
ATOM   3076  HB3 LEU A 256     100.260  17.435  44.715  1.00  0.00           H  
ATOM   3077  N   GLY A 257     100.008  16.596  41.936  1.00  0.00           N  
ATOM   3078  CA  GLY A 257      99.155  16.275  40.805  1.00  0.00           C  
ATOM   3079  C   GLY A 257      99.914  15.636  39.659  1.00  0.00           C  
ATOM   3080  O   GLY A 257      99.460  14.654  39.072  1.00  0.00           O  
ATOM   3081  H   GLY A 257     100.034  17.432  42.135  1.00  0.00           H  
ATOM   3082  HA2 GLY A 257      98.451  15.674  41.096  1.00  0.00           H  
ATOM   3083  HA3 GLY A 257      98.724  17.085  40.490  1.00  0.00           H  
ATOM   3084  N   ILE A 258     101.079  16.194  39.345  1.00  0.00           N  
ATOM   3085  CA  ILE A 258     101.918  15.680  38.268  1.00  0.00           C  
ATOM   3086  C   ILE A 258     102.438  14.279  38.583  1.00  0.00           C  
ATOM   3087  O   ILE A 258     102.428  13.396  37.722  1.00  0.00           O  
ATOM   3088  CB  ILE A 258     103.107  16.620  37.994  1.00  0.00           C  
ATOM   3089  CG1 ILE A 258     102.615  17.930  37.379  1.00  0.00           C  
ATOM   3090  CG2 ILE A 258     104.118  15.963  37.070  1.00  0.00           C  
ATOM   3091  CD1 ILE A 258     103.725  18.898  37.054  1.00  0.00           C  
ATOM   3092  H   ILE A 258     101.405  16.880  39.749  1.00  0.00           H  
ATOM   3093  HA  ILE A 258     101.362  15.633  37.475  1.00  0.00           H  
ATOM   3094  N   ALA A 259     102.882  14.080  39.821  1.00  0.00           N  
ATOM   3095  CA  ALA A 259     103.405  12.788  40.256  1.00  0.00           C  
ATOM   3096  C   ALA A 259     102.343  11.698  40.164  1.00  0.00           C  
ATOM   3097  O   ALA A 259     102.607  10.603  39.668  1.00  0.00           O  
ATOM   3098  CB  ALA A 259     103.940  12.884  41.676  1.00  0.00           C  
ATOM   3099  H   ALA A 259     102.889  14.687  40.430  1.00  0.00           H  
ATOM   3100  HA  ALA A 259     104.132  12.547  39.661  1.00  0.00           H  
ATOM   3101  HB1 ALA A 259     104.502  12.116  41.863  1.00  0.00           H  
ATOM   3102  HB2 ALA A 259     104.461  13.696  41.771  1.00  0.00           H  
ATOM   3103  HB3 ALA A 259     103.198  12.901  42.301  1.00  0.00           H  
ATOM   3104  N   ILE A 260     101.142  12.006  40.644  1.00  0.00           N  
ATOM   3105  CA  ILE A 260     100.030  11.064  40.591  1.00  0.00           C  
ATOM   3106  C   ILE A 260      99.632  10.790  39.142  1.00  0.00           C  
ATOM   3107  O   ILE A 260      99.330   9.652  38.777  1.00  0.00           O  
ATOM   3108  CB  ILE A 260      98.814  11.585  41.384  1.00  0.00           C  
ATOM   3109  CG1 ILE A 260      99.159  11.684  42.871  1.00  0.00           C  
ATOM   3110  CG2 ILE A 260      97.610  10.675  41.191  1.00  0.00           C  
ATOM   3111  CD1 ILE A 260      98.021  12.179  43.733  1.00  0.00           C  
ATOM   3112  H   ILE A 260     100.950  12.762  41.007  1.00  0.00           H  
ATOM   3113  HA  ILE A 260     100.325  10.236  41.001  1.00  0.00           H  
ATOM   3114  N   ASP A 261      99.648  11.835  38.319  1.00  0.00           N  
ATOM   3115  CA  ASP A 261      99.373  11.695  36.891  1.00  0.00           C  
ATOM   3116  C   ASP A 261     100.375  10.757  36.224  1.00  0.00           C  
ATOM   3117  O   ASP A 261     100.006   9.946  35.374  1.00  0.00           O  
ATOM   3118  CB  ASP A 261      99.396  13.061  36.202  1.00  0.00           C  
ATOM   3119  CG  ASP A 261      98.096  13.823  36.370  1.00  0.00           C  
ATOM   3120  OD1 ASP A 261      97.246  13.385  37.174  1.00  0.00           O  
ATOM   3121  OD2 ASP A 261      97.926  14.862  35.699  1.00  0.00           O  
ATOM   3122  H   ASP A 261      99.817  12.640  38.570  1.00  0.00           H  
ATOM   3123  HA  ASP A 261      98.488  11.310  36.798  1.00  0.00           H  
ATOM   3124  HB2 ASP A 261     100.125  13.589  36.563  1.00  0.00           H  
ATOM   3125  HB3 ASP A 261      99.575  12.939  35.257  1.00  0.00           H  
ATOM   3126  N   TYR A 262     101.641  10.876  36.614  1.00  0.00           N  
ATOM   3127  CA  TYR A 262     102.688   9.995  36.105  1.00  0.00           C  
ATOM   3128  C   TYR A 262     102.418   8.548  36.495  1.00  0.00           C  
ATOM   3129  O   TYR A 262     102.449   7.651  35.652  1.00  0.00           O  
ATOM   3130  CB  TYR A 262     104.062  10.424  36.627  1.00  0.00           C  
ATOM   3131  CG  TYR A 262     104.652  11.627  35.928  1.00  0.00           C  
ATOM   3132  CD1 TYR A 262     104.142  12.073  34.715  1.00  0.00           C  
ATOM   3133  CD2 TYR A 262     105.727  12.312  36.478  1.00  0.00           C  
ATOM   3134  CE1 TYR A 262     104.684  13.172  34.072  1.00  0.00           C  
ATOM   3135  CE2 TYR A 262     106.277  13.409  35.843  1.00  0.00           C  
ATOM   3136  CZ  TYR A 262     105.752  13.836  34.642  1.00  0.00           C  
ATOM   3137  OH  TYR A 262     106.297  14.929  34.008  1.00  0.00           O  
ATOM   3138  H   TYR A 262     101.916  11.465  37.177  1.00  0.00           H  
ATOM   3139  HA  TYR A 262     102.685  10.063  35.137  1.00  0.00           H  
ATOM   3140  HB2 TYR A 262     103.989  10.619  37.574  1.00  0.00           H  
ATOM   3141  HB3 TYR A 262     104.676   9.679  36.537  1.00  0.00           H  
ATOM   3142  N   GLY A 263     102.155   8.332  37.780  1.00  0.00           N  
ATOM   3143  CA  GLY A 263     101.870   7.005  38.294  1.00  0.00           C  
ATOM   3144  C   GLY A 263     100.649   6.388  37.643  1.00  0.00           C  
ATOM   3145  O   GLY A 263     100.640   5.200  37.319  1.00  0.00           O  
ATOM   3146  H   GLY A 263     102.138   8.952  38.375  1.00  0.00           H  
ATOM   3147  HA2 GLY A 263     102.638   6.431  38.146  1.00  0.00           H  
ATOM   3148  HA3 GLY A 263     101.733   7.054  39.253  1.00  0.00           H  
ATOM   3149  N   LEU A 264      99.619   7.206  37.450  1.00  0.00           N  
ATOM   3150  CA  LEU A 264      98.386   6.768  36.805  1.00  0.00           C  
ATOM   3151  C   LEU A 264      98.652   6.261  35.390  1.00  0.00           C  
ATOM   3152  O   LEU A 264      98.137   5.219  34.989  1.00  0.00           O  
ATOM   3153  CB  LEU A 264      97.369   7.914  36.780  1.00  0.00           C  
ATOM   3154  CG  LEU A 264      96.047   7.708  36.038  1.00  0.00           C  
ATOM   3155  CD1 LEU A 264      94.896   8.285  36.840  1.00  0.00           C  
ATOM   3156  CD2 LEU A 264      96.100   8.353  34.662  1.00  0.00           C  
ATOM   3157  H   LEU A 264      99.616   8.032  37.690  1.00  0.00           H  
ATOM   3158  HA  LEU A 264      98.020   6.032  37.320  1.00  0.00           H  
ATOM   3159  HB2 LEU A 264      97.158   8.140  37.699  1.00  0.00           H  
ATOM   3160  HB3 LEU A 264      97.807   8.687  36.391  1.00  0.00           H  
ATOM   3161  N   PHE A 265      99.464   7.005  34.645  1.00  0.00           N  
ATOM   3162  CA  PHE A 265      99.800   6.653  33.269  1.00  0.00           C  
ATOM   3163  C   PHE A 265     100.556   5.326  33.193  1.00  0.00           C  
ATOM   3164  O   PHE A 265     100.277   4.489  32.334  1.00  0.00           O  
ATOM   3165  CB  PHE A 265     100.633   7.771  32.632  1.00  0.00           C  
ATOM   3166  CG  PHE A 265     100.964   7.540  31.182  1.00  0.00           C  
ATOM   3167  CD1 PHE A 265     100.098   6.846  30.353  1.00  0.00           C  
ATOM   3168  CD2 PHE A 265     102.151   8.017  30.650  1.00  0.00           C  
ATOM   3169  CE1 PHE A 265     100.409   6.634  29.023  1.00  0.00           C  
ATOM   3170  CE2 PHE A 265     102.466   7.809  29.321  1.00  0.00           C  
ATOM   3171  CZ  PHE A 265     101.594   7.117  28.507  1.00  0.00           C  
ATOM   3172  H   PHE A 265      99.836   7.729  34.923  1.00  0.00           H  
ATOM   3173  HA  PHE A 265      98.970   6.547  32.778  1.00  0.00           H  
ATOM   3174  HB2 PHE A 265     100.150   8.608  32.714  1.00  0.00           H  
ATOM   3175  HB3 PHE A 265     101.459   7.870  33.131  1.00  0.00           H  
ATOM   3176  N   ILE A 266     101.506   5.138  34.102  1.00  0.00           N  
ATOM   3177  CA  ILE A 266     102.381   3.973  34.060  1.00  0.00           C  
ATOM   3178  C   ILE A 266     101.676   2.698  34.525  1.00  0.00           C  
ATOM   3179  O   ILE A 266     101.803   1.649  33.890  1.00  0.00           O  
ATOM   3180  CB  ILE A 266     103.650   4.215  34.903  1.00  0.00           C  
ATOM   3181  CG1 ILE A 266     104.616   5.108  34.122  1.00  0.00           C  
ATOM   3182  CG2 ILE A 266     104.327   2.903  35.265  1.00  0.00           C  
ATOM   3183  CD1 ILE A 266     105.943   5.321  34.793  1.00  0.00           C  
ATOM   3184  H   ILE A 266     101.661   5.676  34.755  1.00  0.00           H  
ATOM   3185  HA  ILE A 266     102.633   3.844  33.132  1.00  0.00           H  
ATOM   3186  N   VAL A 267     100.926   2.790  35.620  1.00  0.00           N  
ATOM   3187  CA  VAL A 267     100.158   1.649  36.111  1.00  0.00           C  
ATOM   3188  C   VAL A 267      99.120   1.222  35.073  1.00  0.00           C  
ATOM   3189  O   VAL A 267      98.902   0.030  34.850  1.00  0.00           O  
ATOM   3190  CB  VAL A 267      99.457   1.968  37.450  1.00  0.00           C  
ATOM   3191  CG1 VAL A 267      98.501   0.849  37.840  1.00  0.00           C  
ATOM   3192  CG2 VAL A 267     100.487   2.196  38.545  1.00  0.00           C  
ATOM   3193  H   VAL A 267     100.848   3.504  36.093  1.00  0.00           H  
ATOM   3194  HA  VAL A 267     100.781   0.921  36.263  1.00  0.00           H  
ATOM   3195  N   SER A 268      98.497   2.205  34.430  1.00  0.00           N  
ATOM   3196  CA  SER A 268      97.515   1.942  33.383  1.00  0.00           C  
ATOM   3197  C   SER A 268      98.143   1.212  32.199  1.00  0.00           C  
ATOM   3198  O   SER A 268      97.540   0.303  31.629  1.00  0.00           O  
ATOM   3199  CB  SER A 268      96.872   3.247  32.909  1.00  0.00           C  
ATOM   3200  OG  SER A 268      96.035   3.026  31.789  1.00  0.00           O  
ATOM   3201  H   SER A 268      98.631   3.040  34.587  1.00  0.00           H  
ATOM   3202  HA  SER A 268      96.830   1.370  33.763  1.00  0.00           H  
ATOM   3203  HB2 SER A 268      96.355   3.637  33.631  1.00  0.00           H  
ATOM   3204  HB3 SER A 268      97.564   3.887  32.678  1.00  0.00           H  
ATOM   3205  HG  SER A 268      95.692   3.754  31.547  1.00  0.00           H  
ATOM   3206  N   ARG A 269      99.355   1.618  31.833  1.00  0.00           N  
ATOM   3207  CA  ARG A 269     100.072   0.982  30.734  1.00  0.00           C  
ATOM   3208  C   ARG A 269     100.478  -0.440  31.096  1.00  0.00           C  
ATOM   3209  O   ARG A 269     100.384  -1.351  30.273  1.00  0.00           O  
ATOM   3210  CB  ARG A 269     101.309   1.794  30.355  1.00  0.00           C  
ATOM   3211  CG  ARG A 269     102.166   1.140  29.282  1.00  0.00           C  
ATOM   3212  CD  ARG A 269     101.372   0.941  28.002  1.00  0.00           C  
ATOM   3213  NE  ARG A 269     100.959   2.214  27.419  1.00  0.00           N  
ATOM   3214  CZ  ARG A 269     101.513   2.753  26.338  1.00  0.00           C  
ATOM   3215  H   ARG A 269      99.781   2.263  32.210  1.00  0.00           H  
ATOM   3216  HA  ARG A 269      99.473   0.947  29.972  1.00  0.00           H  
ATOM   3217  HB2 ARG A 269     101.029   2.669  30.045  1.00  0.00           H  
ATOM   3218  HB3 ARG A 269     101.849   1.934  31.148  1.00  0.00           H  
ATOM   3219  HG2 ARG A 269     102.943   1.692  29.103  1.00  0.00           H  
ATOM   3220  HG3 ARG A 269     102.493   0.284  29.601  1.00  0.00           H  
ATOM   3221  HD2 ARG A 269     101.909   0.450  27.361  1.00  0.00           H  
ATOM   3222  HD3 ARG A 269     100.588   0.401  28.188  1.00  0.00           H  
ATOM   3223  HE  ARG A 269     100.317   2.642  27.799  1.00  0.00           H  
ATOM   3224  N   PHE A 270     100.932  -0.615  32.333  1.00  0.00           N  
ATOM   3225  CA  PHE A 270     101.347  -1.921  32.833  1.00  0.00           C  
ATOM   3226  C   PHE A 270     100.217  -2.940  32.727  1.00  0.00           C  
ATOM   3227  O   PHE A 270     100.454  -4.121  32.476  1.00  0.00           O  
ATOM   3228  CB  PHE A 270     101.823  -1.806  34.284  1.00  0.00           C  
ATOM   3229  CG  PHE A 270     102.111  -3.128  34.935  1.00  0.00           C  
ATOM   3230  CD1 PHE A 270     103.295  -3.800  34.677  1.00  0.00           C  
ATOM   3231  CD2 PHE A 270     101.201  -3.697  35.812  1.00  0.00           C  
ATOM   3232  CE1 PHE A 270     103.563  -5.017  35.276  1.00  0.00           C  
ATOM   3233  CE2 PHE A 270     101.462  -4.913  36.414  1.00  0.00           C  
ATOM   3234  CZ  PHE A 270     102.645  -5.574  36.146  1.00  0.00           C  
ATOM   3235  H   PHE A 270     101.008   0.021  32.907  1.00  0.00           H  
ATOM   3236  HA  PHE A 270     102.082  -2.232  32.282  1.00  0.00           H  
ATOM   3237  HB2 PHE A 270     102.625  -1.261  34.310  1.00  0.00           H  
ATOM   3238  HB3 PHE A 270     101.147  -1.341  34.801  1.00  0.00           H  
ATOM   3239  N   ARG A 271      98.987  -2.472  32.911  1.00  0.00           N  
ATOM   3240  CA  ARG A 271      97.817  -3.338  32.846  1.00  0.00           C  
ATOM   3241  C   ARG A 271      97.462  -3.707  31.408  1.00  0.00           C  
ATOM   3242  O   ARG A 271      96.996  -4.818  31.146  1.00  0.00           O  
ATOM   3243  CB  ARG A 271      96.628  -2.667  33.532  1.00  0.00           C  
ATOM   3244  CG  ARG A 271      96.645  -2.801  35.045  1.00  0.00           C  
ATOM   3245  CD  ARG A 271      95.973  -1.614  35.711  1.00  0.00           C  
ATOM   3246  NE  ARG A 271      94.680  -1.308  35.108  1.00  0.00           N  
ATOM   3247  CZ  ARG A 271      93.519  -1.777  35.551  1.00  0.00           C  
ATOM   3248  H   ARG A 271      98.808  -1.647  33.076  1.00  0.00           H  
ATOM   3249  HA  ARG A 271      98.033  -4.161  33.312  1.00  0.00           H  
ATOM   3250  HB2 ARG A 271      96.618  -1.726  33.298  1.00  0.00           H  
ATOM   3251  HB3 ARG A 271      95.807  -3.053  33.190  1.00  0.00           H  
ATOM   3252  HG2 ARG A 271      96.193  -3.619  35.305  1.00  0.00           H  
ATOM   3253  HG3 ARG A 271      97.561  -2.873  35.355  1.00  0.00           H  
ATOM   3254  HD2 ARG A 271      95.853  -1.800  36.655  1.00  0.00           H  
ATOM   3255  HD3 ARG A 271      96.551  -0.838  35.646  1.00  0.00           H  
ATOM   3256  HE  ARG A 271      94.669  -0.790  34.421  1.00  0.00           H  
ATOM   3257  N   GLU A 272      97.675  -2.774  30.482  1.00  0.00           N  
ATOM   3258  CA  GLU A 272      97.491  -3.055  29.062  1.00  0.00           C  
ATOM   3259  C   GLU A 272      98.383  -4.214  28.644  1.00  0.00           C  
ATOM   3260  O   GLU A 272      97.920  -5.185  28.046  1.00  0.00           O  
ATOM   3261  CB  GLU A 272      97.813  -1.827  28.205  1.00  0.00           C  
ATOM   3262  CG  GLU A 272      96.905  -0.632  28.418  1.00  0.00           C  
ATOM   3263  CD  GLU A 272      97.246   0.518  27.487  1.00  0.00           C  
ATOM   3264  OE1 GLU A 272      97.340   0.284  26.263  1.00  0.00           O  
ATOM   3265  OE2 GLU A 272      97.426   1.652  27.978  1.00  0.00           O  
ATOM   3266  H   GLU A 272      97.927  -1.971  30.657  1.00  0.00           H  
ATOM   3267  HA  GLU A 272      96.560  -3.289  28.922  1.00  0.00           H  
ATOM   3268  HB2 GLU A 272      98.727  -1.556  28.385  1.00  0.00           H  
ATOM   3269  HB3 GLU A 272      97.772  -2.083  27.270  1.00  0.00           H  
ATOM   3270  HG2 GLU A 272      95.983  -0.899  28.276  1.00  0.00           H  
ATOM   3271  HG3 GLU A 272      96.976  -0.333  29.338  1.00  0.00           H  
ATOM   3272  N   GLU A 273      99.665  -4.099  28.979  1.00  0.00           N  
ATOM   3273  CA  GLU A 273     100.664  -5.100  28.625  1.00  0.00           C  
ATOM   3274  C   GLU A 273     100.317  -6.475  29.189  1.00  0.00           C  
ATOM   3275  O   GLU A 273     100.427  -7.483  28.491  1.00  0.00           O  
ATOM   3276  CB  GLU A 273     102.045  -4.664  29.119  1.00  0.00           C  
ATOM   3277  CG  GLU A 273     102.541  -3.355  28.520  1.00  0.00           C  
ATOM   3278  CD  GLU A 273     102.710  -3.423  27.014  1.00  0.00           C  
ATOM   3279  OE1 GLU A 273     102.973  -4.527  26.492  1.00  0.00           O  
ATOM   3280  OE2 GLU A 273     102.585  -2.372  26.351  1.00  0.00           O  
ATOM   3281  H   GLU A 273      99.981  -3.433  29.421  1.00  0.00           H  
ATOM   3282  HA  GLU A 273     100.674  -5.173  27.658  1.00  0.00           H  
ATOM   3283  HB2 GLU A 273     102.018  -4.576  30.085  1.00  0.00           H  
ATOM   3284  HB3 GLU A 273     102.685  -5.364  28.916  1.00  0.00           H  
ATOM   3285  HG2 GLU A 273     101.916  -2.647  28.739  1.00  0.00           H  
ATOM   3286  HG3 GLU A 273     103.390  -3.120  28.926  1.00  0.00           H  
ATOM   3287  N   ILE A 274      99.902  -6.508  30.452  1.00  0.00           N  
ATOM   3288  CA  ILE A 274      99.470  -7.749  31.087  1.00  0.00           C  
ATOM   3289  C   ILE A 274      98.288  -8.352  30.333  1.00  0.00           C  
ATOM   3290  O   ILE A 274      98.240  -9.559  30.093  1.00  0.00           O  
ATOM   3291  CB  ILE A 274      99.077  -7.524  32.563  1.00  0.00           C  
ATOM   3292  CG1 ILE A 274     100.306  -7.147  33.392  1.00  0.00           C  
ATOM   3293  CG2 ILE A 274      98.422  -8.769  33.144  1.00  0.00           C  
ATOM   3294  CD1 ILE A 274     101.320  -8.263  33.525  1.00  0.00           C  
ATOM   3295  H   ILE A 274      99.863  -5.817  30.962  1.00  0.00           H  
ATOM   3296  HA  ILE A 274     100.220  -8.364  31.060  1.00  0.00           H  
ATOM   3297  N   ALA A 275      97.345  -7.498  29.948  1.00  0.00           N  
ATOM   3298  CA  ALA A 275      96.150  -7.938  29.237  1.00  0.00           C  
ATOM   3299  C   ALA A 275      96.467  -8.348  27.801  1.00  0.00           C  
ATOM   3300  O   ALA A 275      95.727  -9.122  27.194  1.00  0.00           O  
ATOM   3301  CB  ALA A 275      95.095  -6.843  29.253  1.00  0.00           C  
ATOM   3302  H   ALA A 275      97.380  -6.651  30.091  1.00  0.00           H  
ATOM   3303  HA  ALA A 275      95.804  -8.719  29.696  1.00  0.00           H  
ATOM   3304  HB1 ALA A 275      94.306  -7.147  28.778  1.00  0.00           H  
ATOM   3305  HB2 ALA A 275      94.859  -6.634  30.170  1.00  0.00           H  
ATOM   3306  HB3 ALA A 275      95.446  -6.049  28.821  1.00  0.00           H  
ATOM   3307  N   GLU A 276      97.564  -7.826  27.260  1.00  0.00           N  
ATOM   3308  CA  GLU A 276      97.983  -8.180  25.907  1.00  0.00           C  
ATOM   3309  C   GLU A 276      98.673  -9.542  25.884  1.00  0.00           C  
ATOM   3310  O   GLU A 276      98.916 -10.105  24.816  1.00  0.00           O  
ATOM   3311  CB  GLU A 276      98.906  -7.107  25.325  1.00  0.00           C  
ATOM   3312  CG  GLU A 276      98.195  -5.813  24.953  1.00  0.00           C  
ATOM   3313  CD  GLU A 276      99.135  -4.775  24.368  1.00  0.00           C  
ATOM   3314  OE1 GLU A 276      99.758  -5.057  23.323  1.00  0.00           O  
ATOM   3315  OE2 GLU A 276      99.250  -3.678  24.954  1.00  0.00           O  
ATOM   3316  H   GLU A 276      98.079  -7.265  27.659  1.00  0.00           H  
ATOM   3317  HA  GLU A 276      97.187  -8.234  25.356  1.00  0.00           H  
ATOM   3318  HB2 GLU A 276      99.603  -6.908  25.970  1.00  0.00           H  
ATOM   3319  HB3 GLU A 276      99.343  -7.463  24.536  1.00  0.00           H  
ATOM   3320  HG2 GLU A 276      97.494  -6.007  24.312  1.00  0.00           H  
ATOM   3321  HG3 GLU A 276      97.765  -5.447  25.741  1.00  0.00           H  
ATOM   3322  N   GLY A 277      98.988 -10.067  27.064  1.00  0.00           N  
ATOM   3323  CA  GLY A 277      99.525 -11.411  27.175  1.00  0.00           C  
ATOM   3324  C   GLY A 277     100.952 -11.500  27.683  1.00  0.00           C  
ATOM   3325  O   GLY A 277     101.458 -12.596  27.924  1.00  0.00           O  
ATOM   3326  H   GLY A 277      98.896  -9.656  27.814  1.00  0.00           H  
ATOM   3327  HA2 GLY A 277      98.954 -11.924  27.768  1.00  0.00           H  
ATOM   3328  HA3 GLY A 277      99.481 -11.834  26.303  1.00  0.00           H  
ATOM   3329  N   TYR A 278     101.606 -10.355  27.843  1.00  0.00           N  
ATOM   3330  CA  TYR A 278     102.981 -10.332  28.332  1.00  0.00           C  
ATOM   3331  C   TYR A 278     103.027 -10.651  29.821  1.00  0.00           C  
ATOM   3332  O   TYR A 278     102.152 -10.231  30.578  1.00  0.00           O  
ATOM   3333  CB  TYR A 278     103.629  -8.971  28.065  1.00  0.00           C  
ATOM   3334  CG  TYR A 278     103.587  -8.547  26.614  1.00  0.00           C  
ATOM   3335  CD1 TYR A 278     104.591  -8.923  25.731  1.00  0.00           C  
ATOM   3336  CD2 TYR A 278     102.544  -7.770  26.128  1.00  0.00           C  
ATOM   3337  CE1 TYR A 278     104.555  -8.538  24.404  1.00  0.00           C  
ATOM   3338  CE2 TYR A 278     102.500  -7.381  24.804  1.00  0.00           C  
ATOM   3339  CZ  TYR A 278     103.507  -7.768  23.946  1.00  0.00           C  
ATOM   3340  OH  TYR A 278     103.466  -7.381  22.628  1.00  0.00           O  
ATOM   3341  H   TYR A 278     101.273  -9.580  27.674  1.00  0.00           H  
ATOM   3342  HA  TYR A 278     103.481 -11.011  27.853  1.00  0.00           H  
ATOM   3343  HB2 TYR A 278     103.182  -8.299  28.602  1.00  0.00           H  
ATOM   3344  HB3 TYR A 278     104.553  -9.000  28.358  1.00  0.00           H  
ATOM   3345  N   ASP A 279     104.044 -11.398  30.241  1.00  0.00           N  
ATOM   3346  CA  ASP A 279     104.210 -11.710  31.656  1.00  0.00           C  
ATOM   3347  C   ASP A 279     104.723 -10.479  32.396  1.00  0.00           C  
ATOM   3348  O   ASP A 279     105.013  -9.455  31.777  1.00  0.00           O  
ATOM   3349  CB  ASP A 279     105.157 -12.898  31.853  1.00  0.00           C  
ATOM   3350  CG  ASP A 279     106.602 -12.557  31.548  1.00  0.00           C  
ATOM   3351  OD1 ASP A 279     106.847 -11.768  30.613  1.00  0.00           O  
ATOM   3352  OD2 ASP A 279     107.495 -13.081  32.247  1.00  0.00           O  
ATOM   3353  H   ASP A 279     104.646 -11.732  29.725  1.00  0.00           H  
ATOM   3354  HA  ASP A 279     103.348 -11.962  32.022  1.00  0.00           H  
ATOM   3355  HB2 ASP A 279     105.090 -13.211  32.769  1.00  0.00           H  
ATOM   3356  HB3 ASP A 279     104.874 -13.629  31.282  1.00  0.00           H  
ATOM   3357  N   THR A 280     104.831 -10.585  33.718  1.00  0.00           N  
ATOM   3358  CA  THR A 280     105.198  -9.451  34.563  1.00  0.00           C  
ATOM   3359  C   THR A 280     106.511  -8.795  34.141  1.00  0.00           C  
ATOM   3360  O   THR A 280     106.565  -7.583  33.932  1.00  0.00           O  
ATOM   3361  CB  THR A 280     105.314  -9.872  36.040  1.00  0.00           C  
ATOM   3362  OG1 THR A 280     104.053 -10.378  36.496  1.00  0.00           O  
ATOM   3363  CG2 THR A 280     105.717  -8.685  36.901  1.00  0.00           C  
ATOM   3364  H   THR A 280     104.694 -11.316  34.150  1.00  0.00           H  
ATOM   3365  HA  THR A 280     104.484  -8.804  34.454  1.00  0.00           H  
ATOM   3366  N   GLU A 281     107.557  -9.604  34.009  1.00  0.00           N  
ATOM   3367  CA  GLU A 281     108.888  -9.112  33.660  1.00  0.00           C  
ATOM   3368  C   GLU A 281     108.899  -8.318  32.355  1.00  0.00           C  
ATOM   3369  O   GLU A 281     109.477  -7.233  32.285  1.00  0.00           O  
ATOM   3370  CB  GLU A 281     109.870 -10.280  33.563  1.00  0.00           C  
ATOM   3371  CG  GLU A 281     111.262  -9.890  33.099  1.00  0.00           C  
ATOM   3372  CD  GLU A 281     112.253 -11.031  33.219  1.00  0.00           C  
ATOM   3373  OE1 GLU A 281     111.834 -12.144  33.602  1.00  0.00           O  
ATOM   3374  OE2 GLU A 281     113.450 -10.816  32.935  1.00  0.00           O  
ATOM   3375  H   GLU A 281     107.516 -10.456  34.119  1.00  0.00           H  
ATOM   3376  HA  GLU A 281     109.160  -8.507  34.367  1.00  0.00           H  
ATOM   3377  HB2 GLU A 281     109.938 -10.705  34.432  1.00  0.00           H  
ATOM   3378  HB3 GLU A 281     109.510 -10.941  32.951  1.00  0.00           H  
ATOM   3379  HG2 GLU A 281     111.222  -9.596  32.176  1.00  0.00           H  
ATOM   3380  HG3 GLU A 281     111.575  -9.136  33.623  1.00  0.00           H  
ATOM   3381  N   ALA A 282     108.255  -8.860  31.327  1.00  0.00           N  
ATOM   3382  CA  ALA A 282     108.202  -8.200  30.029  1.00  0.00           C  
ATOM   3383  C   ALA A 282     107.306  -6.967  30.071  1.00  0.00           C  
ATOM   3384  O   ALA A 282     107.615  -5.946  29.457  1.00  0.00           O  
ATOM   3385  CB  ALA A 282     107.720  -9.168  28.960  1.00  0.00           C  
ATOM   3386  H   ALA A 282     107.841  -9.613  31.361  1.00  0.00           H  
ATOM   3387  HA  ALA A 282     109.100  -7.909  29.806  1.00  0.00           H  
ATOM   3388  HB1 ALA A 282     107.690  -8.715  28.103  1.00  0.00           H  
ATOM   3389  HB2 ALA A 282     108.329  -9.921  28.906  1.00  0.00           H  
ATOM   3390  HB3 ALA A 282     106.833  -9.487  29.188  1.00  0.00           H  
ATOM   3391  N   ALA A 283     106.197  -7.070  30.799  1.00  0.00           N  
ATOM   3392  CA  ALA A 283     105.251  -5.966  30.922  1.00  0.00           C  
ATOM   3393  C   ALA A 283     105.905  -4.756  31.577  1.00  0.00           C  
ATOM   3394  O   ALA A 283     105.650  -3.616  31.189  1.00  0.00           O  
ATOM   3395  CB  ALA A 283     104.027  -6.399  31.714  1.00  0.00           C  
ATOM   3396  H   ALA A 283     105.973  -7.778  31.233  1.00  0.00           H  
ATOM   3397  HA  ALA A 283     104.970  -5.711  30.029  1.00  0.00           H  
ATOM   3398  HB1 ALA A 283     103.409  -5.655  31.787  1.00  0.00           H  
ATOM   3399  HB2 ALA A 283     103.592  -7.137  31.260  1.00  0.00           H  
ATOM   3400  HB3 ALA A 283     104.299  -6.681  32.601  1.00  0.00           H  
ATOM   3401  N   VAL A 284     106.748  -5.014  32.571  1.00  0.00           N  
ATOM   3402  CA  VAL A 284     107.479  -3.956  33.257  1.00  0.00           C  
ATOM   3403  C   VAL A 284     108.395  -3.213  32.290  1.00  0.00           C  
ATOM   3404  O   VAL A 284     108.419  -1.982  32.264  1.00  0.00           O  
ATOM   3405  CB  VAL A 284     108.314  -4.513  34.429  1.00  0.00           C  
ATOM   3406  CG1 VAL A 284     109.306  -3.472  34.927  1.00  0.00           C  
ATOM   3407  CG2 VAL A 284     107.403  -4.972  35.559  1.00  0.00           C  
ATOM   3408  H   VAL A 284     106.912  -5.805  32.866  1.00  0.00           H  
ATOM   3409  HA  VAL A 284     106.820  -3.339  33.612  1.00  0.00           H  
ATOM   3410  N   ARG A 285     109.137  -3.967  31.485  1.00  0.00           N  
ATOM   3411  CA  ARG A 285     110.075  -3.377  30.538  1.00  0.00           C  
ATOM   3412  C   ARG A 285     109.352  -2.578  29.458  1.00  0.00           C  
ATOM   3413  O   ARG A 285     109.743  -1.454  29.144  1.00  0.00           O  
ATOM   3414  CB  ARG A 285     110.941  -4.459  29.892  1.00  0.00           C  
ATOM   3415  CG  ARG A 285     112.136  -3.906  29.131  1.00  0.00           C  
ATOM   3416  CD  ARG A 285     112.775  -4.957  28.237  1.00  0.00           C  
ATOM   3417  NE  ARG A 285     111.885  -5.360  27.152  1.00  0.00           N  
ATOM   3418  CZ  ARG A 285     111.211  -6.504  27.123  1.00  0.00           C  
ATOM   3419  H   ARG A 285     109.111  -4.827  31.472  1.00  0.00           H  
ATOM   3420  HA  ARG A 285     110.644  -2.769  31.035  1.00  0.00           H  
ATOM   3421  HB2 ARG A 285     111.257  -5.064  30.581  1.00  0.00           H  
ATOM   3422  HB3 ARG A 285     110.394  -4.982  29.285  1.00  0.00           H  
ATOM   3423  HG2 ARG A 285     111.854  -3.151  28.591  1.00  0.00           H  
ATOM   3424  HG3 ARG A 285     112.795  -3.574  29.761  1.00  0.00           H  
ATOM   3425  HD2 ARG A 285     113.600  -4.607  27.866  1.00  0.00           H  
ATOM   3426  HD3 ARG A 285     113.010  -5.734  28.768  1.00  0.00           H  
ATOM   3427  HE  ARG A 285     111.791  -4.821  26.488  1.00  0.00           H  
ATOM   3428  N   ARG A 286     108.299  -3.162  28.893  1.00  0.00           N  
ATOM   3429  CA  ARG A 286     107.536  -2.504  27.835  1.00  0.00           C  
ATOM   3430  C   ARG A 286     106.863  -1.232  28.343  1.00  0.00           C  
ATOM   3431  O   ARG A 286     106.674  -0.277  27.590  1.00  0.00           O  
ATOM   3432  CB  ARG A 286     106.490  -3.458  27.252  1.00  0.00           C  
ATOM   3433  CG  ARG A 286     107.081  -4.677  26.562  1.00  0.00           C  
ATOM   3434  CD  ARG A 286     106.016  -5.499  25.849  1.00  0.00           C  
ATOM   3435  NE  ARG A 286     106.072  -5.332  24.399  1.00  0.00           N  
ATOM   3436  CZ  ARG A 286     105.140  -4.719  23.677  1.00  0.00           C  
ATOM   3437  H   ARG A 286     108.009  -3.942  29.109  1.00  0.00           H  
ATOM   3438  HA  ARG A 286     108.159  -2.255  27.135  1.00  0.00           H  
ATOM   3439  HB2 ARG A 286     105.903  -3.754  27.965  1.00  0.00           H  
ATOM   3440  HB3 ARG A 286     105.941  -2.972  26.616  1.00  0.00           H  
ATOM   3441  HG2 ARG A 286     107.752  -4.392  25.922  1.00  0.00           H  
ATOM   3442  HG3 ARG A 286     107.532  -5.232  27.217  1.00  0.00           H  
ATOM   3443  HD2 ARG A 286     106.131  -6.436  26.070  1.00  0.00           H  
ATOM   3444  HD3 ARG A 286     105.139  -5.237  26.170  1.00  0.00           H  
ATOM   3445  HE  ARG A 286     106.754  -5.652  23.985  1.00  0.00           H  
ATOM   3446  N   THR A 287     106.507  -1.225  29.624  1.00  0.00           N  
ATOM   3447  CA  THR A 287     105.900  -0.052  30.242  1.00  0.00           C  
ATOM   3448  C   THR A 287     106.917   1.080  30.365  1.00  0.00           C  
ATOM   3449  O   THR A 287     106.604   2.240  30.096  1.00  0.00           O  
ATOM   3450  CB  THR A 287     105.325  -0.380  31.634  1.00  0.00           C  
ATOM   3451  OG1 THR A 287     104.407  -1.475  31.529  1.00  0.00           O  
ATOM   3452  CG2 THR A 287     104.603   0.826  32.213  1.00  0.00           C  
ATOM   3453  H   THR A 287     106.609  -1.894  30.155  1.00  0.00           H  
ATOM   3454  HA  THR A 287     105.172   0.231  29.667  1.00  0.00           H  
ATOM   3455  N   VAL A 288     108.136   0.735  30.767  1.00  0.00           N  
ATOM   3456  CA  VAL A 288     109.209   1.714  30.904  1.00  0.00           C  
ATOM   3457  C   VAL A 288     109.646   2.246  29.541  1.00  0.00           C  
ATOM   3458  O   VAL A 288     109.866   3.447  29.373  1.00  0.00           O  
ATOM   3459  CB  VAL A 288     110.429   1.113  31.635  1.00  0.00           C  
ATOM   3460  CG1 VAL A 288     111.585   2.102  31.658  1.00  0.00           C  
ATOM   3461  CG2 VAL A 288     110.050   0.698  33.048  1.00  0.00           C  
ATOM   3462  H   VAL A 288     108.364  -0.070  30.967  1.00  0.00           H  
ATOM   3463  HA  VAL A 288     108.858   2.448  31.433  1.00  0.00           H  
ATOM   3464  N   MET A 289     109.760   1.344  28.571  1.00  0.00           N  
ATOM   3465  CA  MET A 289     110.193   1.700  27.222  1.00  0.00           C  
ATOM   3466  C   MET A 289     109.237   2.663  26.529  1.00  0.00           C  
ATOM   3467  O   MET A 289     109.641   3.432  25.657  1.00  0.00           O  
ATOM   3468  CB  MET A 289     110.348   0.443  26.367  1.00  0.00           C  
ATOM   3469  CG  MET A 289     111.566  -0.392  26.699  1.00  0.00           C  
ATOM   3470  SD  MET A 289     111.553  -1.974  25.837  1.00  0.00           S  
ATOM   3471  CE  MET A 289     111.242  -1.432  24.158  1.00  0.00           C  
ATOM   3472  H   MET A 289     109.589   0.508  28.676  1.00  0.00           H  
ATOM   3473  HA  MET A 289     111.047   2.151  27.316  1.00  0.00           H  
ATOM   3474  HB2 MET A 289     109.555  -0.106  26.471  1.00  0.00           H  
ATOM   3475  HB3 MET A 289     110.392   0.703  25.434  1.00  0.00           H  
ATOM   3476  HG2 MET A 289     112.368   0.099  26.461  1.00  0.00           H  
ATOM   3477  HG3 MET A 289     111.601  -0.546  27.656  1.00  0.00           H  
ATOM   3478  HE1 MET A 289     111.209  -2.203  23.570  1.00  0.00           H  
ATOM   3479  HE2 MET A 289     110.395  -0.961  24.121  1.00  0.00           H  
ATOM   3480  HE3 MET A 289     111.954  -0.838  23.872  1.00  0.00           H  
ATOM   3481  N   THR A 290     107.967   2.611  26.913  1.00  0.00           N  
ATOM   3482  CA  THR A 290     106.951   3.440  26.280  1.00  0.00           C  
ATOM   3483  C   THR A 290     106.477   4.558  27.203  1.00  0.00           C  
ATOM   3484  O   THR A 290     106.733   5.735  26.947  1.00  0.00           O  
ATOM   3485  CB  THR A 290     105.738   2.600  25.841  1.00  0.00           C  
ATOM   3486  OG1 THR A 290     105.173   1.937  26.979  1.00  0.00           O  
ATOM   3487  CG2 THR A 290     106.155   1.561  24.812  1.00  0.00           C  
ATOM   3488  H   THR A 290     107.673   2.101  27.540  1.00  0.00           H  
ATOM   3489  HA  THR A 290     107.367   3.836  25.498  1.00  0.00           H  
ATOM   3490  N   SER A 291     105.791   4.186  28.279  1.00  0.00           N  
ATOM   3491  CA  SER A 291     105.226   5.164  29.203  1.00  0.00           C  
ATOM   3492  C   SER A 291     106.292   5.856  30.044  1.00  0.00           C  
ATOM   3493  O   SER A 291     106.232   7.068  30.247  1.00  0.00           O  
ATOM   3494  CB  SER A 291     104.194   4.501  30.114  1.00  0.00           C  
ATOM   3495  OG  SER A 291     102.996   4.251  29.405  1.00  0.00           O  
ATOM   3496  H   SER A 291     105.641   3.367  28.493  1.00  0.00           H  
ATOM   3497  HA  SER A 291     104.795   5.845  28.663  1.00  0.00           H  
ATOM   3498  HB2 SER A 291     104.550   3.669  30.463  1.00  0.00           H  
ATOM   3499  HB3 SER A 291     104.012   5.073  30.876  1.00  0.00           H  
ATOM   3500  HG  SER A 291     102.638   4.981  29.193  1.00  0.00           H  
ATOM   3501  N   GLY A 292     107.258   5.086  30.538  1.00  0.00           N  
ATOM   3502  CA  GLY A 292     108.356   5.648  31.305  1.00  0.00           C  
ATOM   3503  C   GLY A 292     109.106   6.666  30.471  1.00  0.00           C  
ATOM   3504  O   GLY A 292     109.499   7.726  30.957  1.00  0.00           O  
ATOM   3505  H   GLY A 292     107.293   4.233  30.438  1.00  0.00           H  
ATOM   3506  HA2 GLY A 292     108.016   6.067  32.111  1.00  0.00           H  
ATOM   3507  HA3 GLY A 292     108.959   4.942  31.585  1.00  0.00           H  
ATOM   3508  N   ARG A 293     109.287   6.332  29.199  1.00  0.00           N  
ATOM   3509  CA  ARG A 293     109.894   7.222  28.220  1.00  0.00           C  
ATOM   3510  C   ARG A 293     109.070   8.496  28.050  1.00  0.00           C  
ATOM   3511  O   ARG A 293     109.616   9.593  27.935  1.00  0.00           O  
ATOM   3512  CB  ARG A 293     110.037   6.490  26.886  1.00  0.00           C  
ATOM   3513  CG  ARG A 293     110.564   7.311  25.727  1.00  0.00           C  
ATOM   3514  CD  ARG A 293     110.822   6.386  24.550  1.00  0.00           C  
ATOM   3515  NE  ARG A 293     111.105   7.092  23.305  1.00  0.00           N  
ATOM   3516  CZ  ARG A 293     112.313   7.168  22.762  1.00  0.00           C  
ATOM   3517  H   ARG A 293     109.057   5.569  28.876  1.00  0.00           H  
ATOM   3518  HA  ARG A 293     110.773   7.483  28.537  1.00  0.00           H  
ATOM   3519  HB2 ARG A 293     110.628   5.732  27.016  1.00  0.00           H  
ATOM   3520  HB3 ARG A 293     109.169   6.135  26.638  1.00  0.00           H  
ATOM   3521  HG2 ARG A 293     109.923   7.996  25.482  1.00  0.00           H  
ATOM   3522  HG3 ARG A 293     111.382   7.766  25.982  1.00  0.00           H  
ATOM   3523  HD2 ARG A 293     111.570   5.806  24.762  1.00  0.00           H  
ATOM   3524  HD3 ARG A 293     110.048   5.815  24.421  1.00  0.00           H  
ATOM   3525  HE  ARG A 293     110.453   7.480  22.901  1.00  0.00           H  
ATOM   3526  N   THR A 294     107.750   8.338  28.039  1.00  0.00           N  
ATOM   3527  CA  THR A 294     106.836   9.466  27.908  1.00  0.00           C  
ATOM   3528  C   THR A 294     106.874  10.341  29.158  1.00  0.00           C  
ATOM   3529  O   THR A 294     106.769  11.565  29.076  1.00  0.00           O  
ATOM   3530  CB  THR A 294     105.391   8.991  27.654  1.00  0.00           C  
ATOM   3531  OG1 THR A 294     105.365   8.123  26.514  1.00  0.00           O  
ATOM   3532  CG2 THR A 294     104.465  10.175  27.406  1.00  0.00           C  
ATOM   3533  H   THR A 294     107.360   7.575  28.107  1.00  0.00           H  
ATOM   3534  HA  THR A 294     107.129   9.988  27.144  1.00  0.00           H  
ATOM   3535  N   VAL A 295     107.035   9.703  30.314  1.00  0.00           N  
ATOM   3536  CA  VAL A 295     107.107  10.417  31.584  1.00  0.00           C  
ATOM   3537  C   VAL A 295     108.388  11.242  31.693  1.00  0.00           C  
ATOM   3538  O   VAL A 295     108.344  12.424  32.035  1.00  0.00           O  
ATOM   3539  CB  VAL A 295     107.024   9.445  32.779  1.00  0.00           C  
ATOM   3540  CG1 VAL A 295     107.370  10.159  34.074  1.00  0.00           C  
ATOM   3541  CG2 VAL A 295     105.638   8.827  32.863  1.00  0.00           C  
ATOM   3542  H   VAL A 295     107.105   8.849  30.384  1.00  0.00           H  
ATOM   3543  HA  VAL A 295     106.345  11.017  31.609  1.00  0.00           H  
ATOM   3544  N   VAL A 296     109.524  10.613  31.403  1.00  0.00           N  
ATOM   3545  CA  VAL A 296     110.814  11.293  31.451  1.00  0.00           C  
ATOM   3546  C   VAL A 296     110.837  12.487  30.502  1.00  0.00           C  
ATOM   3547  O   VAL A 296     111.296  13.573  30.862  1.00  0.00           O  
ATOM   3548  CB  VAL A 296     111.973  10.339  31.095  1.00  0.00           C  
ATOM   3549  CG1 VAL A 296     113.284  11.105  30.987  1.00  0.00           C  
ATOM   3550  CG2 VAL A 296     112.083   9.229  32.128  1.00  0.00           C  
ATOM   3551  H   VAL A 296     109.568   9.785  31.174  1.00  0.00           H  
ATOM   3552  HA  VAL A 296     110.935  11.603  32.362  1.00  0.00           H  
ATOM   3553  N   PHE A 297     110.326  12.282  29.292  1.00  0.00           N  
ATOM   3554  CA  PHE A 297     110.282  13.342  28.294  1.00  0.00           C  
ATOM   3555  C   PHE A 297     109.330  14.450  28.730  1.00  0.00           C  
ATOM   3556  O   PHE A 297     109.553  15.624  28.435  1.00  0.00           O  
ATOM   3557  CB  PHE A 297     109.864  12.783  26.934  1.00  0.00           C  
ATOM   3558  CG  PHE A 297     110.135  13.715  25.789  1.00  0.00           C  
ATOM   3559  CD1 PHE A 297     111.433  14.088  25.480  1.00  0.00           C  
ATOM   3560  CD2 PHE A 297     109.097  14.213  25.019  1.00  0.00           C  
ATOM   3561  CE1 PHE A 297     111.691  14.945  24.427  1.00  0.00           C  
ATOM   3562  CE2 PHE A 297     109.349  15.070  23.963  1.00  0.00           C  
ATOM   3563  CZ  PHE A 297     110.647  15.436  23.667  1.00  0.00           C  
ATOM   3564  H   PHE A 297     109.998  11.532  29.029  1.00  0.00           H  
ATOM   3565  HA  PHE A 297     111.172  13.718  28.210  1.00  0.00           H  
ATOM   3566  HB2 PHE A 297     110.333  11.948  26.779  1.00  0.00           H  
ATOM   3567  HB3 PHE A 297     108.916  12.577  26.955  1.00  0.00           H  
ATOM   3568  N   SER A 298     108.269  14.068  29.436  1.00  0.00           N  
ATOM   3569  CA  SER A 298     107.337  15.034  30.005  1.00  0.00           C  
ATOM   3570  C   SER A 298     108.042  15.909  31.033  1.00  0.00           C  
ATOM   3571  O   SER A 298     107.831  17.121  31.084  1.00  0.00           O  
ATOM   3572  CB  SER A 298     106.145  14.322  30.649  1.00  0.00           C  
ATOM   3573  OG  SER A 298     105.369  15.222  31.421  1.00  0.00           O  
ATOM   3574  H   SER A 298     108.071  13.247  29.597  1.00  0.00           H  
ATOM   3575  HA  SER A 298     107.008  15.597  29.287  1.00  0.00           H  
ATOM   3576  HB2 SER A 298     105.592  13.923  29.959  1.00  0.00           H  
ATOM   3577  HB3 SER A 298     106.462  13.599  31.212  1.00  0.00           H  
ATOM   3578  HG  SER A 298     105.597  15.168  32.228  1.00  0.00           H  
ATOM   3579  N   ALA A 299     108.885  15.281  31.848  1.00  0.00           N  
ATOM   3580  CA  ALA A 299     109.644  15.988  32.870  1.00  0.00           C  
ATOM   3581  C   ALA A 299     110.599  16.996  32.242  1.00  0.00           C  
ATOM   3582  O   ALA A 299     110.776  18.100  32.756  1.00  0.00           O  
ATOM   3583  CB  ALA A 299     110.407  15.001  33.741  1.00  0.00           C  
ATOM   3584  H   ALA A 299     109.032  14.434  31.823  1.00  0.00           H  
ATOM   3585  HA  ALA A 299     109.018  16.475  33.428  1.00  0.00           H  
ATOM   3586  HB1 ALA A 299     110.504  15.366  34.635  1.00  0.00           H  
ATOM   3587  HB2 ALA A 299     109.919  14.164  33.785  1.00  0.00           H  
ATOM   3588  HB3 ALA A 299     111.285  14.843  33.359  1.00  0.00           H  
ATOM   3589  N   VAL A 300     111.209  16.607  31.127  1.00  0.00           N  
ATOM   3590  CA  VAL A 300     112.123  17.481  30.402  1.00  0.00           C  
ATOM   3591  C   VAL A 300     111.400  18.735  29.920  1.00  0.00           C  
ATOM   3592  O   VAL A 300     111.909  19.848  30.053  1.00  0.00           O  
ATOM   3593  CB  VAL A 300     112.756  16.756  29.196  1.00  0.00           C  
ATOM   3594  CG1 VAL A 300     113.546  17.731  28.335  1.00  0.00           C  
ATOM   3595  CG2 VAL A 300     113.640  15.611  29.670  1.00  0.00           C  
ATOM   3596  H   VAL A 300     111.105  15.831  30.771  1.00  0.00           H  
ATOM   3597  HA  VAL A 300     112.830  17.734  31.016  1.00  0.00           H  
ATOM   3598  N   ILE A 301     110.205  18.541  29.372  1.00  0.00           N  
ATOM   3599  CA  ILE A 301     109.386  19.643  28.878  1.00  0.00           C  
ATOM   3600  C   ILE A 301     109.047  20.639  29.986  1.00  0.00           C  
ATOM   3601  O   ILE A 301     109.133  21.852  29.792  1.00  0.00           O  
ATOM   3602  CB  ILE A 301     108.079  19.120  28.247  1.00  0.00           C  
ATOM   3603  CG1 ILE A 301     108.388  18.279  27.007  1.00  0.00           C  
ATOM   3604  CG2 ILE A 301     107.151  20.271  27.891  1.00  0.00           C  
ATOM   3605  CD1 ILE A 301     107.163  17.683  26.353  1.00  0.00           C  
ATOM   3606  H   ILE A 301     109.845  17.766  29.276  1.00  0.00           H  
ATOM   3607  HA  ILE A 301     109.910  20.100  28.202  1.00  0.00           H  
ATOM   3608  N   ILE A 302     108.673  20.118  31.150  1.00  0.00           N  
ATOM   3609  CA  ILE A 302     108.298  20.960  32.280  1.00  0.00           C  
ATOM   3610  C   ILE A 302     109.511  21.689  32.858  1.00  0.00           C  
ATOM   3611  O   ILE A 302     109.422  22.862  33.221  1.00  0.00           O  
ATOM   3612  CB  ILE A 302     107.611  20.136  33.386  1.00  0.00           C  
ATOM   3613  CG1 ILE A 302     106.365  19.444  32.828  1.00  0.00           C  
ATOM   3614  CG2 ILE A 302     107.237  21.022  34.563  1.00  0.00           C  
ATOM   3615  CD1 ILE A 302     105.613  18.616  33.846  1.00  0.00           C  
ATOM   3616  H   ILE A 302     108.630  19.273  31.306  1.00  0.00           H  
ATOM   3617  HA  ILE A 302     107.670  21.620  31.947  1.00  0.00           H  
ATOM   3618  N   VAL A 303     110.642  20.993  32.934  1.00  0.00           N  
ATOM   3619  CA  VAL A 303     111.885  21.607  33.393  1.00  0.00           C  
ATOM   3620  C   VAL A 303     112.324  22.707  32.429  1.00  0.00           C  
ATOM   3621  O   VAL A 303     112.710  23.798  32.850  1.00  0.00           O  
ATOM   3622  CB  VAL A 303     113.017  20.566  33.542  1.00  0.00           C  
ATOM   3623  CG1 VAL A 303     114.367  21.254  33.696  1.00  0.00           C  
ATOM   3624  CG2 VAL A 303     112.744  19.656  34.728  1.00  0.00           C  
ATOM   3625  H   VAL A 303     110.711  20.162  32.724  1.00  0.00           H  
ATOM   3626  HA  VAL A 303     111.711  21.992  34.266  1.00  0.00           H  
ATOM   3627  N   ALA A 304     112.241  22.418  31.133  1.00  0.00           N  
ATOM   3628  CA  ALA A 304     112.603  23.385  30.102  1.00  0.00           C  
ATOM   3629  C   ALA A 304     111.663  24.585  30.110  1.00  0.00           C  
ATOM   3630  O   ALA A 304     112.003  25.655  29.608  1.00  0.00           O  
ATOM   3631  CB  ALA A 304     112.603  22.725  28.733  1.00  0.00           C  
ATOM   3632  H   ALA A 304     111.974  21.659  30.828  1.00  0.00           H  
ATOM   3633  HA  ALA A 304     113.497  23.705  30.297  1.00  0.00           H  
ATOM   3634  HB1 ALA A 304     112.845  23.379  28.058  1.00  0.00           H  
ATOM   3635  HB2 ALA A 304     113.246  21.998  28.724  1.00  0.00           H  
ATOM   3636  HB3 ALA A 304     111.718  22.376  28.542  1.00  0.00           H  
ATOM   3637  N   SER A 305     110.476  24.398  30.678  1.00  0.00           N  
ATOM   3638  CA  SER A 305     109.505  25.477  30.785  1.00  0.00           C  
ATOM   3639  C   SER A 305     109.689  26.262  32.079  1.00  0.00           C  
ATOM   3640  O   SER A 305     109.133  27.346  32.238  1.00  0.00           O  
ATOM   3641  CB  SER A 305     108.079  24.927  30.704  1.00  0.00           C  
ATOM   3642  OG  SER A 305     107.838  24.309  29.451  1.00  0.00           O  
ATOM   3643  H   SER A 305     110.214  23.649  31.009  1.00  0.00           H  
ATOM   3644  HA  SER A 305     109.653  26.081  30.040  1.00  0.00           H  
ATOM   3645  HB2 SER A 305     107.936  24.285  31.417  1.00  0.00           H  
ATOM   3646  HB3 SER A 305     107.444  25.647  30.840  1.00  0.00           H  
ATOM   3647  HG  SER A 305     108.204  23.553  29.436  1.00  0.00           H  
ATOM   3648  N   SER A 306     110.479  25.714  32.997  1.00  0.00           N  
ATOM   3649  CA  SER A 306     110.669  26.324  34.309  1.00  0.00           C  
ATOM   3650  C   SER A 306     111.983  27.096  34.403  1.00  0.00           C  
ATOM   3651  O   SER A 306     112.035  28.177  34.987  1.00  0.00           O  
ATOM   3652  CB  SER A 306     110.618  25.254  35.401  1.00  0.00           C  
ATOM   3653  OG  SER A 306     109.427  24.493  35.310  1.00  0.00           O  
ATOM   3654  H   SER A 306     110.917  24.983  32.879  1.00  0.00           H  
ATOM   3655  HA  SER A 306     109.946  26.958  34.437  1.00  0.00           H  
ATOM   3656  HB2 SER A 306     111.387  24.668  35.321  1.00  0.00           H  
ATOM   3657  HB3 SER A 306     110.671  25.675  36.273  1.00  0.00           H  
ATOM   3658  HG  SER A 306     109.518  23.899  34.723  1.00  0.00           H  
ATOM   3659  N   VAL A 307     113.037  26.526  33.826  1.00  0.00           N  
ATOM   3660  CA  VAL A 307     114.374  27.126  33.841  1.00  0.00           C  
ATOM   3661  C   VAL A 307     114.441  28.602  33.388  1.00  0.00           C  
ATOM   3662  O   VAL A 307     115.160  29.390  34.006  1.00  0.00           O  
ATOM   3663  CB  VAL A 307     115.353  26.283  32.978  1.00  0.00           C  
ATOM   3664  CG1 VAL A 307     116.650  27.035  32.721  1.00  0.00           C  
ATOM   3665  CG2 VAL A 307     115.633  24.948  33.651  1.00  0.00           C  
ATOM   3666  H   VAL A 307     112.999  25.774  33.411  1.00  0.00           H  
ATOM   3667  HA  VAL A 307     114.634  27.123  34.776  1.00  0.00           H  
ATOM   3668  N   PRO A 308     113.695  28.991  32.328  1.00  0.00           N  
ATOM   3669  CA  PRO A 308     113.747  30.409  31.936  1.00  0.00           C  
ATOM   3670  C   PRO A 308     113.367  31.403  33.040  1.00  0.00           C  
ATOM   3671  O   PRO A 308     113.707  32.581  32.927  1.00  0.00           O  
ATOM   3672  CB  PRO A 308     112.736  30.485  30.789  1.00  0.00           C  
ATOM   3673  CG  PRO A 308     112.762  29.138  30.192  1.00  0.00           C  
ATOM   3674  CD  PRO A 308     112.940  28.194  31.342  1.00  0.00           C  
ATOM   3675  HA  PRO A 308     114.655  30.664  31.708  1.00  0.00           H  
ATOM   3676  HB2 PRO A 308     111.850  30.712  31.112  1.00  0.00           H  
ATOM   3677  HB3 PRO A 308     112.985  31.164  30.142  1.00  0.00           H  
ATOM   3678  HG2 PRO A 308     111.940  28.953  29.712  1.00  0.00           H  
ATOM   3679  HG3 PRO A 308     113.488  29.053  29.554  1.00  0.00           H  
ATOM   3680  HD2 PRO A 308     112.087  27.900  31.698  1.00  0.00           H  
ATOM   3681  HD3 PRO A 308     113.427  27.398  31.078  1.00  0.00           H  
ATOM   3682  N   LEU A 309     112.681  30.941  34.081  1.00  0.00           N  
ATOM   3683  CA  LEU A 309     112.333  31.800  35.211  1.00  0.00           C  
ATOM   3684  C   LEU A 309     113.576  32.280  35.953  1.00  0.00           C  
ATOM   3685  O   LEU A 309     113.540  33.296  36.648  1.00  0.00           O  
ATOM   3686  CB  LEU A 309     111.408  31.067  36.183  1.00  0.00           C  
ATOM   3687  CG  LEU A 309     109.992  30.739  35.713  1.00  0.00           C  
ATOM   3688  CD1 LEU A 309     109.252  29.954  36.785  1.00  0.00           C  
ATOM   3689  CD2 LEU A 309     109.245  32.013  35.366  1.00  0.00           C  
ATOM   3690  H   LEU A 309     112.406  30.129  34.153  1.00  0.00           H  
ATOM   3691  HA  LEU A 309     111.872  32.574  34.852  1.00  0.00           H  
ATOM   3692  HB2 LEU A 309     111.839  30.235  36.433  1.00  0.00           H  
ATOM   3693  HB3 LEU A 309     111.338  31.603  36.988  1.00  0.00           H  
ATOM   3694  N   LEU A 310     114.672  31.543  35.804  1.00  0.00           N  
ATOM   3695  CA  LEU A 310     115.922  31.881  36.475  1.00  0.00           C  
ATOM   3696  C   LEU A 310     116.554  33.138  35.884  1.00  0.00           C  
ATOM   3697  O   LEU A 310     117.481  33.705  36.461  1.00  0.00           O  
ATOM   3698  CB  LEU A 310     116.900  30.708  36.402  1.00  0.00           C  
ATOM   3699  CG  LEU A 310     116.411  29.436  37.097  1.00  0.00           C  
ATOM   3700  CD1 LEU A 310     117.434  28.315  36.978  1.00  0.00           C  
ATOM   3701  CD2 LEU A 310     116.083  29.722  38.556  1.00  0.00           C  
ATOM   3702  H   LEU A 310     114.712  30.837  35.314  1.00  0.00           H  
ATOM   3703  HA  LEU A 310     115.718  32.063  37.406  1.00  0.00           H  
ATOM   3704  HB2 LEU A 310     117.078  30.507  35.470  1.00  0.00           H  
ATOM   3705  HB3 LEU A 310     117.742  30.978  36.800  1.00  0.00           H  
ATOM   3706  N   LEU A 311     116.048  33.569  34.732  1.00  0.00           N  
ATOM   3707  CA  LEU A 311     116.465  34.835  34.142  1.00  0.00           C  
ATOM   3708  C   LEU A 311     115.997  36.001  35.005  1.00  0.00           C  
ATOM   3709  O   LEU A 311     116.598  37.074  34.997  1.00  0.00           O  
ATOM   3710  CB  LEU A 311     115.917  34.982  32.722  1.00  0.00           C  
ATOM   3711  CG  LEU A 311     116.566  34.133  31.628  1.00  0.00           C  
ATOM   3712  CD1 LEU A 311     115.949  34.459  30.280  1.00  0.00           C  
ATOM   3713  CD2 LEU A 311     118.068  34.357  31.599  1.00  0.00           C  
ATOM   3714  H   LEU A 311     115.459  33.140  34.275  1.00  0.00           H  
ATOM   3715  HA  LEU A 311     117.434  34.843  34.099  1.00  0.00           H  
ATOM   3716  HB2 LEU A 311     114.970  34.772  32.743  1.00  0.00           H  
ATOM   3717  HB3 LEU A 311     115.996  35.914  32.465  1.00  0.00           H  
ATOM   3718  N   PHE A 312     114.916  35.781  35.747  1.00  0.00           N  
ATOM   3719  CA  PHE A 312     114.385  36.796  36.647  1.00  0.00           C  
ATOM   3720  C   PHE A 312     115.180  36.825  37.950  1.00  0.00           C  
ATOM   3721  O   PHE A 312     115.499  35.777  38.511  1.00  0.00           O  
ATOM   3722  CB  PHE A 312     112.902  36.543  36.927  1.00  0.00           C  
ATOM   3723  CG  PHE A 312     112.047  36.532  35.690  1.00  0.00           C  
ATOM   3724  CD1 PHE A 312     111.865  37.687  34.948  1.00  0.00           C  
ATOM   3725  CD2 PHE A 312     111.422  35.368  35.273  1.00  0.00           C  
ATOM   3726  CE1 PHE A 312     111.080  37.682  33.810  1.00  0.00           C  
ATOM   3727  CE2 PHE A 312     110.635  35.356  34.136  1.00  0.00           C  
ATOM   3728  CZ  PHE A 312     110.464  36.515  33.404  1.00  0.00           C  
ATOM   3729  H   PHE A 312     114.473  35.044  35.743  1.00  0.00           H  
ATOM   3730  HA  PHE A 312     114.471  37.661  36.217  1.00  0.00           H  
ATOM   3731  HB2 PHE A 312     112.808  35.692  37.383  1.00  0.00           H  
ATOM   3732  HB3 PHE A 312     112.574  37.227  37.531  1.00  0.00           H  
ATOM   3733  N   PRO A 313     115.505  38.034  38.432  1.00  0.00           N  
ATOM   3734  CA  PRO A 313     116.366  38.222  39.604  1.00  0.00           C  
ATOM   3735  C   PRO A 313     115.654  38.028  40.943  1.00  0.00           C  
ATOM   3736  O   PRO A 313     116.318  38.003  41.979  1.00  0.00           O  
ATOM   3737  CB  PRO A 313     116.834  39.671  39.453  1.00  0.00           C  
ATOM   3738  CG  PRO A 313     115.697  40.342  38.767  1.00  0.00           C  
ATOM   3739  CD  PRO A 313     115.125  39.320  37.817  1.00  0.00           C  
ATOM   3740  HA  PRO A 313     117.077  37.563  39.625  1.00  0.00           H  
ATOM   3741  HB2 PRO A 313     117.019  40.077  40.314  1.00  0.00           H  
ATOM   3742  HB3 PRO A 313     117.649  39.729  38.931  1.00  0.00           H  
ATOM   3743  HG2 PRO A 313     115.029  40.634  39.407  1.00  0.00           H  
ATOM   3744  HG3 PRO A 313     115.996  41.131  38.289  1.00  0.00           H  
ATOM   3745  HD2 PRO A 313     114.162  39.407  37.735  1.00  0.00           H  
ATOM   3746  HD3 PRO A 313     115.495  39.414  36.925  1.00  0.00           H  
ATOM   3747  N   GLN A 314     114.331  37.899  40.925  1.00  0.00           N  
ATOM   3748  CA  GLN A 314     113.574  37.727  42.162  1.00  0.00           C  
ATOM   3749  C   GLN A 314     113.812  36.348  42.768  1.00  0.00           C  
ATOM   3750  O   GLN A 314     113.585  35.328  42.117  1.00  0.00           O  
ATOM   3751  CB  GLN A 314     112.077  37.942  41.920  1.00  0.00           C  
ATOM   3752  CG  GLN A 314     111.693  39.366  41.540  1.00  0.00           C  
ATOM   3753  CD  GLN A 314     111.943  39.673  40.076  1.00  0.00           C  
ATOM   3754  OE1 GLN A 314     112.303  38.791  39.297  1.00  0.00           O  
ATOM   3755  NE2 GLN A 314     111.753  40.931  39.694  1.00  0.00           N  
ATOM   3756  H   GLN A 314     113.853  37.908  40.210  1.00  0.00           H  
ATOM   3757  HA  GLN A 314     113.888  38.396  42.791  1.00  0.00           H  
ATOM   3758  HB2 GLN A 314     111.786  37.342  41.215  1.00  0.00           H  
ATOM   3759  HB3 GLN A 314     111.593  37.692  42.723  1.00  0.00           H  
ATOM   3760  HG2 GLN A 314     110.754  39.507  41.740  1.00  0.00           H  
ATOM   3761  HG3 GLN A 314     112.196  39.989  42.087  1.00  0.00           H  
ATOM   3762  N   GLY A 315     114.269  36.326  44.018  1.00  0.00           N  
ATOM   3763  CA  GLY A 315     114.521  35.083  44.727  1.00  0.00           C  
ATOM   3764  C   GLY A 315     113.258  34.259  44.883  1.00  0.00           C  
ATOM   3765  O   GLY A 315     113.308  33.031  44.970  1.00  0.00           O  
ATOM   3766  H   GLY A 315     114.441  37.034  44.476  1.00  0.00           H  
ATOM   3767  HA2 GLY A 315     115.187  34.566  44.248  1.00  0.00           H  
ATOM   3768  HA3 GLY A 315     114.890  35.279  45.602  1.00  0.00           H  
ATOM   3769  N   PHE A 316     112.124  34.952  44.923  1.00  0.00           N  
ATOM   3770  CA  PHE A 316     110.809  34.324  44.951  1.00  0.00           C  
ATOM   3771  C   PHE A 316     110.644  33.346  43.792  1.00  0.00           C  
ATOM   3772  O   PHE A 316     110.240  32.200  43.987  1.00  0.00           O  
ATOM   3773  CB  PHE A 316     109.721  35.401  44.909  1.00  0.00           C  
ATOM   3774  CG  PHE A 316     108.330  34.868  44.711  1.00  0.00           C  
ATOM   3775  CD1 PHE A 316     107.654  34.246  45.747  1.00  0.00           C  
ATOM   3776  CD2 PHE A 316     107.687  35.016  43.492  1.00  0.00           C  
ATOM   3777  CE1 PHE A 316     106.368  33.768  45.566  1.00  0.00           C  
ATOM   3778  CE2 PHE A 316     106.402  34.540  43.305  1.00  0.00           C  
ATOM   3779  CZ  PHE A 316     105.741  33.917  44.345  1.00  0.00           C  
ATOM   3780  H   PHE A 316     112.097  35.812  44.935  1.00  0.00           H  
ATOM   3781  HA  PHE A 316     110.724  33.820  45.775  1.00  0.00           H  
ATOM   3782  HB2 PHE A 316     109.748  35.905  45.737  1.00  0.00           H  
ATOM   3783  HB3 PHE A 316     109.923  36.022  44.192  1.00  0.00           H  
ATOM   3784  N   LEU A 317     110.976  33.800  42.588  1.00  0.00           N  
ATOM   3785  CA  LEU A 317     110.841  32.973  41.396  1.00  0.00           C  
ATOM   3786  C   LEU A 317     111.903  31.879  41.327  1.00  0.00           C  
ATOM   3787  O   LEU A 317     111.649  30.795  40.801  1.00  0.00           O  
ATOM   3788  CB  LEU A 317     110.902  33.840  40.138  1.00  0.00           C  
ATOM   3789  CG  LEU A 317     109.675  34.723  39.907  1.00  0.00           C  
ATOM   3790  CD1 LEU A 317     109.780  35.466  38.585  1.00  0.00           C  
ATOM   3791  CD2 LEU A 317     108.407  33.883  39.959  1.00  0.00           C  
ATOM   3792  H   LEU A 317     111.283  34.589  42.440  1.00  0.00           H  
ATOM   3793  HA  LEU A 317     109.976  32.537  41.448  1.00  0.00           H  
ATOM   3794  HB2 LEU A 317     111.688  34.407  40.189  1.00  0.00           H  
ATOM   3795  HB3 LEU A 317     111.019  33.262  39.368  1.00  0.00           H  
ATOM   3796  N   LYS A 318     113.088  32.163  41.857  1.00  0.00           N  
ATOM   3797  CA  LYS A 318     114.178  31.195  41.833  1.00  0.00           C  
ATOM   3798  C   LYS A 318     113.884  30.001  42.734  1.00  0.00           C  
ATOM   3799  O   LYS A 318     114.081  28.853  42.333  1.00  0.00           O  
ATOM   3800  CB  LYS A 318     115.495  31.856  42.241  1.00  0.00           C  
ATOM   3801  CG  LYS A 318     116.021  32.839  41.211  1.00  0.00           C  
ATOM   3802  CD  LYS A 318     117.535  32.908  41.231  1.00  0.00           C  
ATOM   3803  CE  LYS A 318     118.069  33.529  39.951  1.00  0.00           C  
ATOM   3804  NZ  LYS A 318     117.424  34.839  39.663  1.00  0.00           N1+
ATOM   3805  H   LYS A 318     113.281  32.911  42.235  1.00  0.00           H  
ATOM   3806  HA  LYS A 318     114.260  30.869  40.923  1.00  0.00           H  
ATOM   3807  HB2 LYS A 318     115.369  32.318  43.085  1.00  0.00           H  
ATOM   3808  HB3 LYS A 318     116.162  31.168  42.391  1.00  0.00           H  
ATOM   3809  HG2 LYS A 318     115.720  32.576  40.327  1.00  0.00           H  
ATOM   3810  HG3 LYS A 318     115.654  33.720  41.385  1.00  0.00           H  
ATOM   3811  HD2 LYS A 318     117.828  33.430  41.994  1.00  0.00           H  
ATOM   3812  HD3 LYS A 318     117.901  32.016  41.339  1.00  0.00           H  
ATOM   3813  HE2 LYS A 318     119.029  33.650  40.026  1.00  0.00           H  
ATOM   3814  HE3 LYS A 318     117.917  32.923  39.209  1.00  0.00           H  
ATOM   3815  HZ1 LYS A 318     117.934  35.304  39.102  1.00  0.00           H  
ATOM   3816  HZ2 LYS A 318     116.626  34.702  39.294  1.00  0.00           H  
ATOM   3817  HZ3 LYS A 318     117.326  35.295  40.421  1.00  0.00           H  
ATOM   3818  N   SER A 319     113.413  30.278  43.946  1.00  0.00           N  
ATOM   3819  CA  SER A 319     113.032  29.226  44.883  1.00  0.00           C  
ATOM   3820  C   SER A 319     111.954  28.334  44.280  1.00  0.00           C  
ATOM   3821  O   SER A 319     112.044  27.107  44.333  1.00  0.00           O  
ATOM   3822  CB  SER A 319     112.536  29.828  46.200  1.00  0.00           C  
ATOM   3823  OG  SER A 319     113.533  30.629  46.806  1.00  0.00           O  
ATOM   3824  H   SER A 319     113.306  31.076  44.247  1.00  0.00           H  
ATOM   3825  HA  SER A 319     113.818  28.687  45.064  1.00  0.00           H  
ATOM   3826  HB2 SER A 319     111.744  30.363  46.036  1.00  0.00           H  
ATOM   3827  HB3 SER A 319     112.277  29.116  46.806  1.00  0.00           H  
ATOM   3828  HG  SER A 319     113.595  31.359  46.394  1.00  0.00           H  
ATOM   3829  N   ILE A 320     110.938  28.967  43.700  1.00  0.00           N  
ATOM   3830  CA  ILE A 320     109.829  28.253  43.081  1.00  0.00           C  
ATOM   3831  C   ILE A 320     110.305  27.397  41.915  1.00  0.00           C  
ATOM   3832  O   ILE A 320     109.896  26.244  41.774  1.00  0.00           O  
ATOM   3833  CB  ILE A 320     108.744  29.229  42.592  1.00  0.00           C  
ATOM   3834  CG1 ILE A 320     108.063  29.895  43.785  1.00  0.00           C  
ATOM   3835  CG2 ILE A 320     107.709  28.507  41.746  1.00  0.00           C  
ATOM   3836  CD1 ILE A 320     106.990  30.869  43.392  1.00  0.00           C  
ATOM   3837  H   ILE A 320     110.874  29.823  43.655  1.00  0.00           H  
ATOM   3838  HA  ILE A 320     109.449  27.674  43.760  1.00  0.00           H  
ATOM   3839  N   THR A 321     111.176  27.966  41.086  1.00  0.00           N  
ATOM   3840  CA  THR A 321     111.755  27.238  39.963  1.00  0.00           C  
ATOM   3841  C   THR A 321     112.491  25.996  40.451  1.00  0.00           C  
ATOM   3842  O   THR A 321     112.359  24.919  39.872  1.00  0.00           O  
ATOM   3843  CB  THR A 321     112.723  28.119  39.156  1.00  0.00           C  
ATOM   3844  OG1 THR A 321     112.047  29.309  38.733  1.00  0.00           O  
ATOM   3845  CG2 THR A 321     113.240  27.369  37.936  1.00  0.00           C  
ATOM   3846  H   THR A 321     111.446  28.779  41.158  1.00  0.00           H  
ATOM   3847  HA  THR A 321     111.023  26.975  39.384  1.00  0.00           H  
ATOM   3848  N   TYR A 322     113.255  26.154  41.526  1.00  0.00           N  
ATOM   3849  CA  TYR A 322     113.957  25.031  42.136  1.00  0.00           C  
ATOM   3850  C   TYR A 322     112.960  24.001  42.650  1.00  0.00           C  
ATOM   3851  O   TYR A 322     113.182  22.796  42.535  1.00  0.00           O  
ATOM   3852  CB  TYR A 322     114.858  25.510  43.277  1.00  0.00           C  
ATOM   3853  CG  TYR A 322     115.937  26.470  42.837  1.00  0.00           C  
ATOM   3854  CD1 TYR A 322     116.364  26.502  41.517  1.00  0.00           C  
ATOM   3855  CD2 TYR A 322     116.529  27.346  43.739  1.00  0.00           C  
ATOM   3856  CE1 TYR A 322     117.345  27.375  41.105  1.00  0.00           C  
ATOM   3857  CE2 TYR A 322     117.516  28.226  43.335  1.00  0.00           C  
ATOM   3858  CZ  TYR A 322     117.918  28.233  42.014  1.00  0.00           C  
ATOM   3859  OH  TYR A 322     118.895  29.097  41.587  1.00  0.00           O  
ATOM   3860  H   TYR A 322     113.381  26.908  41.920  1.00  0.00           H  
ATOM   3861  HA  TYR A 322     114.515  24.617  41.459  1.00  0.00           H  
ATOM   3862  HB2 TYR A 322     114.310  25.939  43.952  1.00  0.00           H  
ATOM   3863  HB3 TYR A 322     115.273  24.740  43.696  1.00  0.00           H  
ATOM   3864  N   ALA A 323     111.857  24.489  43.209  1.00  0.00           N  
ATOM   3865  CA  ALA A 323     110.824  23.622  43.763  1.00  0.00           C  
ATOM   3866  C   ALA A 323     110.125  22.816  42.673  1.00  0.00           C  
ATOM   3867  O   ALA A 323     109.865  21.626  42.845  1.00  0.00           O  
ATOM   3868  CB  ALA A 323     109.813  24.442  44.546  1.00  0.00           C  
ATOM   3869  H   ALA A 323     111.687  25.329  43.277  1.00  0.00           H  
ATOM   3870  HA  ALA A 323     111.255  22.994  44.364  1.00  0.00           H  
ATOM   3871  HB1 ALA A 323     109.287  23.854  45.111  1.00  0.00           H  
ATOM   3872  HB2 ALA A 323     110.279  25.089  45.098  1.00  0.00           H  
ATOM   3873  HB3 ALA A 323     109.226  24.907  43.929  1.00  0.00           H  
ATOM   3874  N   ILE A 324     109.821  23.471  41.556  1.00  0.00           N  
ATOM   3875  CA  ILE A 324     109.185  22.802  40.425  1.00  0.00           C  
ATOM   3876  C   ILE A 324     110.095  21.722  39.853  1.00  0.00           C  
ATOM   3877  O   ILE A 324     109.679  20.577  39.678  1.00  0.00           O  
ATOM   3878  CB  ILE A 324     108.821  23.798  39.307  1.00  0.00           C  
ATOM   3879  CG1 ILE A 324     107.817  24.835  39.815  1.00  0.00           C  
ATOM   3880  CG2 ILE A 324     108.256  23.063  38.101  1.00  0.00           C  
ATOM   3881  CD1 ILE A 324     107.606  25.994  38.864  1.00  0.00           C  
ATOM   3882  H   ILE A 324     109.976  24.308  41.433  1.00  0.00           H  
ATOM   3883  HA  ILE A 324     108.369  22.397  40.759  1.00  0.00           H  
ATOM   3884  N   ILE A 325     111.339  22.098  39.571  1.00  0.00           N  
ATOM   3885  CA  ILE A 325     112.328  21.179  39.017  1.00  0.00           C  
ATOM   3886  C   ILE A 325     112.537  19.964  39.915  1.00  0.00           C  
ATOM   3887  O   ILE A 325     112.553  18.828  39.440  1.00  0.00           O  
ATOM   3888  CB  ILE A 325     113.681  21.887  38.796  1.00  0.00           C  
ATOM   3889  CG1 ILE A 325     113.546  22.961  37.716  1.00  0.00           C  
ATOM   3890  CG2 ILE A 325     114.758  20.884  38.411  1.00  0.00           C  
ATOM   3891  CD1 ILE A 325     114.776  23.824  37.557  1.00  0.00           C  
ATOM   3892  H   ILE A 325     111.634  22.896  39.696  1.00  0.00           H  
ATOM   3893  HA  ILE A 325     111.980  20.877  38.163  1.00  0.00           H  
ATOM   3894  N   ALA A 326     112.688  20.208  41.213  1.00  0.00           N  
ATOM   3895  CA  ALA A 326     112.876  19.131  42.178  1.00  0.00           C  
ATOM   3896  C   ALA A 326     111.660  18.211  42.221  1.00  0.00           C  
ATOM   3897  O   ALA A 326     111.798  16.992  42.308  1.00  0.00           O  
ATOM   3898  CB  ALA A 326     113.158  19.700  43.560  1.00  0.00           C  
ATOM   3899  H   ALA A 326     112.684  20.996  41.557  1.00  0.00           H  
ATOM   3900  HA  ALA A 326     113.640  18.605  41.894  1.00  0.00           H  
ATOM   3901  HB1 ALA A 326     113.281  18.973  44.191  1.00  0.00           H  
ATOM   3902  HB2 ALA A 326     113.963  20.240  43.530  1.00  0.00           H  
ATOM   3903  HB3 ALA A 326     112.410  20.250  43.843  1.00  0.00           H  
ATOM   3904  N   SER A 327     110.471  18.804  42.154  1.00  0.00           N  
ATOM   3905  CA  SER A 327     109.229  18.042  42.203  1.00  0.00           C  
ATOM   3906  C   SER A 327     109.051  17.157  40.974  1.00  0.00           C  
ATOM   3907  O   SER A 327     108.825  15.954  41.093  1.00  0.00           O  
ATOM   3908  CB  SER A 327     108.027  18.981  42.336  1.00  0.00           C  
ATOM   3909  OG  SER A 327     108.070  19.703  43.554  1.00  0.00           O  
ATOM   3910  H   SER A 327     110.363  19.654  42.079  1.00  0.00           H  
ATOM   3911  HA  SER A 327     109.281  17.467  42.982  1.00  0.00           H  
ATOM   3912  HB2 SER A 327     108.014  19.601  41.590  1.00  0.00           H  
ATOM   3913  HB3 SER A 327     107.206  18.467  42.291  1.00  0.00           H  
ATOM   3914  HG  SER A 327     108.604  20.347  43.479  1.00  0.00           H  
ATOM   3915  N   VAL A 328     109.158  17.762  39.795  1.00  0.00           N  
ATOM   3916  CA  VAL A 328     108.886  17.062  38.545  1.00  0.00           C  
ATOM   3917  C   VAL A 328     109.918  15.972  38.255  1.00  0.00           C  
ATOM   3918  O   VAL A 328     109.561  14.874  37.826  1.00  0.00           O  
ATOM   3919  CB  VAL A 328     108.834  18.045  37.360  1.00  0.00           C  
ATOM   3920  CG1 VAL A 328     108.558  17.306  36.064  1.00  0.00           C  
ATOM   3921  CG2 VAL A 328     107.765  19.096  37.602  1.00  0.00           C  
ATOM   3922  H   VAL A 328     109.389  18.585  39.698  1.00  0.00           H  
ATOM   3923  HA  VAL A 328     108.020  16.638  38.651  1.00  0.00           H  
ATOM   3924  N   MET A 329     111.191  16.273  38.493  1.00  0.00           N  
ATOM   3925  CA  MET A 329     112.251  15.292  38.278  1.00  0.00           C  
ATOM   3926  C   MET A 329     112.077  14.086  39.193  1.00  0.00           C  
ATOM   3927  O   MET A 329     112.155  12.942  38.744  1.00  0.00           O  
ATOM   3928  CB  MET A 329     113.630  15.919  38.496  1.00  0.00           C  
ATOM   3929  CG  MET A 329     114.079  16.843  37.374  1.00  0.00           C  
ATOM   3930  SD  MET A 329     113.807  16.137  35.737  1.00  0.00           S  
ATOM   3931  CE  MET A 329     114.924  14.738  35.774  1.00  0.00           C  
ATOM   3932  H   MET A 329     111.462  17.038  38.779  1.00  0.00           H  
ATOM   3933  HA  MET A 329     112.188  14.992  37.358  1.00  0.00           H  
ATOM   3934  HB2 MET A 329     113.619  16.418  39.328  1.00  0.00           H  
ATOM   3935  HB3 MET A 329     114.284  15.210  38.599  1.00  0.00           H  
ATOM   3936  HG2 MET A 329     113.601  17.684  37.442  1.00  0.00           H  
ATOM   3937  HG3 MET A 329     115.022  17.043  37.483  1.00  0.00           H  
ATOM   3938  HE1 MET A 329     114.873  14.261  34.931  1.00  0.00           H  
ATOM   3939  HE2 MET A 329     115.831  15.052  35.913  1.00  0.00           H  
ATOM   3940  HE3 MET A 329     114.673  14.143  36.498  1.00  0.00           H  
ATOM   3941  N   LEU A 330     111.834  14.347  40.473  1.00  0.00           N  
ATOM   3942  CA  LEU A 330     111.638  13.278  41.445  1.00  0.00           C  
ATOM   3943  C   LEU A 330     110.398  12.458  41.108  1.00  0.00           C  
ATOM   3944  O   LEU A 330     110.390  11.238  41.267  1.00  0.00           O  
ATOM   3945  CB  LEU A 330     111.522  13.845  42.859  1.00  0.00           C  
ATOM   3946  CG  LEU A 330     111.464  12.805  43.979  1.00  0.00           C  
ATOM   3947  CD1 LEU A 330     112.704  11.921  43.955  1.00  0.00           C  
ATOM   3948  CD2 LEU A 330     111.307  13.479  45.330  1.00  0.00           C  
ATOM   3949  H   LEU A 330     111.778  15.140  40.800  1.00  0.00           H  
ATOM   3950  HA  LEU A 330     112.413  12.696  41.406  1.00  0.00           H  
ATOM   3951  HB2 LEU A 330     112.279  14.430  43.020  1.00  0.00           H  
ATOM   3952  HB3 LEU A 330     110.724  14.394  42.907  1.00  0.00           H  
ATOM   3953  N   ALA A 331     109.356  13.138  40.641  1.00  0.00           N  
ATOM   3954  CA  ALA A 331     108.119  12.474  40.247  1.00  0.00           C  
ATOM   3955  C   ALA A 331     108.367  11.495  39.106  1.00  0.00           C  
ATOM   3956  O   ALA A 331     107.911  10.352  39.145  1.00  0.00           O  
ATOM   3957  CB  ALA A 331     107.070  13.500  39.846  1.00  0.00           C  
ATOM   3958  H   ALA A 331     109.346  13.992  40.544  1.00  0.00           H  
ATOM   3959  HA  ALA A 331     107.789  11.973  41.009  1.00  0.00           H  
ATOM   3960  HB1 ALA A 331     106.471  13.111  39.189  1.00  0.00           H  
ATOM   3961  HB2 ALA A 331     106.562  13.767  40.628  1.00  0.00           H  
ATOM   3962  HB3 ALA A 331     107.507  14.277  39.464  1.00  0.00           H  
ATOM   3963  N   ALA A 332     109.098  11.951  38.094  1.00  0.00           N  
ATOM   3964  CA  ALA A 332     109.420  11.122  36.941  1.00  0.00           C  
ATOM   3965  C   ALA A 332     110.286   9.934  37.344  1.00  0.00           C  
ATOM   3966  O   ALA A 332     110.061   8.808  36.898  1.00  0.00           O  
ATOM   3967  CB  ALA A 332     110.117  11.949  35.872  1.00  0.00           C  
ATOM   3968  H   ALA A 332     109.420  12.748  38.057  1.00  0.00           H  
ATOM   3969  HA  ALA A 332     108.590  10.778  36.577  1.00  0.00           H  
ATOM   3970  HB1 ALA A 332     110.072  11.484  35.022  1.00  0.00           H  
ATOM   3971  HB2 ALA A 332     109.679  12.811  35.792  1.00  0.00           H  
ATOM   3972  HB3 ALA A 332     111.046  12.081  36.119  1.00  0.00           H  
ATOM   3973  N   ILE A 333     111.274  10.193  38.194  1.00  0.00           N  
ATOM   3974  CA  ILE A 333     112.190   9.155  38.650  1.00  0.00           C  
ATOM   3975  C   ILE A 333     111.463   8.091  39.471  1.00  0.00           C  
ATOM   3976  O   ILE A 333     111.666   6.895  39.266  1.00  0.00           O  
ATOM   3977  CB  ILE A 333     113.342   9.756  39.483  1.00  0.00           C  
ATOM   3978  CG1 ILE A 333     114.288  10.548  38.579  1.00  0.00           C  
ATOM   3979  CG2 ILE A 333     114.111   8.664  40.209  1.00  0.00           C  
ATOM   3980  CD1 ILE A 333     115.366  11.298  39.329  1.00  0.00           C  
ATOM   3981  H   ILE A 333     111.432  10.972  38.521  1.00  0.00           H  
ATOM   3982  HA  ILE A 333     112.561   8.735  37.858  1.00  0.00           H  
ATOM   3983  N   LEU A 334     110.608   8.532  40.389  1.00  0.00           N  
ATOM   3984  CA  LEU A 334     109.860   7.617  41.246  1.00  0.00           C  
ATOM   3985  C   LEU A 334     108.931   6.706  40.451  1.00  0.00           C  
ATOM   3986  O   LEU A 334     108.750   5.537  40.796  1.00  0.00           O  
ATOM   3987  CB  LEU A 334     109.048   8.396  42.282  1.00  0.00           C  
ATOM   3988  CG  LEU A 334     109.823   8.968  43.468  1.00  0.00           C  
ATOM   3989  CD1 LEU A 334     108.883   9.693  44.415  1.00  0.00           C  
ATOM   3990  CD2 LEU A 334     110.579   7.867  44.192  1.00  0.00           C  
ATOM   3991  H   LEU A 334     110.446   9.364  40.532  1.00  0.00           H  
ATOM   3992  HA  LEU A 334     110.513   7.057  41.694  1.00  0.00           H  
ATOM   3993  HB2 LEU A 334     108.602   9.129  41.829  1.00  0.00           H  
ATOM   3994  HB3 LEU A 334     108.355   7.811  42.626  1.00  0.00           H  
ATOM   3995  N   SER A 335     108.344   7.243  39.388  1.00  0.00           N  
ATOM   3996  CA  SER A 335     107.384   6.492  38.590  1.00  0.00           C  
ATOM   3997  C   SER A 335     108.057   5.365  37.809  1.00  0.00           C  
ATOM   3998  O   SER A 335     107.411   4.383  37.443  1.00  0.00           O  
ATOM   3999  CB  SER A 335     106.637   7.426  37.634  1.00  0.00           C  
ATOM   4000  OG  SER A 335     107.496   7.916  36.620  1.00  0.00           O  
ATOM   4001  H   SER A 335     108.489   8.044  39.111  1.00  0.00           H  
ATOM   4002  HA  SER A 335     106.748   6.089  39.201  1.00  0.00           H  
ATOM   4003  HB2 SER A 335     105.893   6.952  37.230  1.00  0.00           H  
ATOM   4004  HB3 SER A 335     106.263   8.170  38.131  1.00  0.00           H  
ATOM   4005  HG  SER A 335     108.235   8.130  36.958  1.00  0.00           H  
ATOM   4006  N   ILE A 336     109.357   5.501  37.563  1.00  0.00           N  
ATOM   4007  CA  ILE A 336     110.093   4.487  36.815  1.00  0.00           C  
ATOM   4008  C   ILE A 336     111.101   3.743  37.689  1.00  0.00           C  
ATOM   4009  O   ILE A 336     111.953   3.013  37.181  1.00  0.00           O  
ATOM   4010  CB  ILE A 336     110.829   5.103  35.610  1.00  0.00           C  
ATOM   4011  CG1 ILE A 336     111.876   6.117  36.077  1.00  0.00           C  
ATOM   4012  CG2 ILE A 336     109.837   5.753  34.660  1.00  0.00           C  
ATOM   4013  CD1 ILE A 336     112.603   6.806  34.943  1.00  0.00           C  
ATOM   4014  H   ILE A 336     109.830   6.171  37.820  1.00  0.00           H  
ATOM   4015  HA  ILE A 336     109.431   3.852  36.499  1.00  0.00           H  
ATOM   4016  N   THR A 337     111.001   3.928  39.002  1.00  0.00           N  
ATOM   4017  CA  THR A 337     111.834   3.183  39.941  1.00  0.00           C  
ATOM   4018  C   THR A 337     110.974   2.438  40.958  1.00  0.00           C  
ATOM   4019  O   THR A 337     110.773   1.230  40.837  1.00  0.00           O  
ATOM   4020  CB  THR A 337     112.825   4.099  40.688  1.00  0.00           C  
ATOM   4021  OG1 THR A 337     112.118   5.195  41.281  1.00  0.00           O  
ATOM   4022  CG2 THR A 337     113.882   4.635  39.734  1.00  0.00           C  
ATOM   4023  H   THR A 337     110.456   4.482  39.370  1.00  0.00           H  
ATOM   4024  HA  THR A 337     112.343   2.546  39.416  1.00  0.00           H  
ATOM   4025  N   VAL A 338     110.469   3.162  41.954  1.00  0.00           N  
ATOM   4026  CA  VAL A 338     109.621   2.569  42.986  1.00  0.00           C  
ATOM   4027  C   VAL A 338     108.387   1.908  42.392  1.00  0.00           C  
ATOM   4028  O   VAL A 338     108.082   0.754  42.690  1.00  0.00           O  
ATOM   4029  CB  VAL A 338     109.150   3.617  44.014  1.00  0.00           C  
ATOM   4030  CG1 VAL A 338     108.254   2.969  45.060  1.00  0.00           C  
ATOM   4031  CG2 VAL A 338     110.331   4.281  44.671  1.00  0.00           C  
ATOM   4032  H   VAL A 338     110.607   4.005  42.051  1.00  0.00           H  
ATOM   4033  HA  VAL A 338     110.171   1.902  43.426  1.00  0.00           H  
ATOM   4034  N   LEU A 339     107.682   2.656  41.550  1.00  0.00           N  
ATOM   4035  CA  LEU A 339     106.429   2.193  40.973  1.00  0.00           C  
ATOM   4036  C   LEU A 339     106.633   0.988  40.063  1.00  0.00           C  
ATOM   4037  O   LEU A 339     105.878   0.018  40.128  1.00  0.00           O  
ATOM   4038  CB  LEU A 339     105.754   3.323  40.197  1.00  0.00           C  
ATOM   4039  CG  LEU A 339     104.404   2.956  39.586  1.00  0.00           C  
ATOM   4040  CD1 LEU A 339     103.424   2.564  40.681  1.00  0.00           C  
ATOM   4041  CD2 LEU A 339     103.867   4.108  38.763  1.00  0.00           C  
ATOM   4042  H   LEU A 339     107.917   3.444  41.299  1.00  0.00           H  
ATOM   4043  HA  LEU A 339     105.857   1.917  41.706  1.00  0.00           H  
ATOM   4044  HB2 LEU A 339     105.632   4.080  40.791  1.00  0.00           H  
ATOM   4045  HB3 LEU A 339     106.349   3.613  39.488  1.00  0.00           H  
ATOM   4046  N   ALA A 340     107.655   1.056  39.215  1.00  0.00           N  
ATOM   4047  CA  ALA A 340     107.980  -0.047  38.319  1.00  0.00           C  
ATOM   4048  C   ALA A 340     108.325  -1.299  39.115  1.00  0.00           C  
ATOM   4049  O   ALA A 340     107.858  -2.395  38.804  1.00  0.00           O  
ATOM   4050  CB  ALA A 340     109.129   0.334  37.400  1.00  0.00           C  
ATOM   4051  H   ALA A 340     108.175   1.737  39.143  1.00  0.00           H  
ATOM   4052  HA  ALA A 340     107.201  -0.237  37.773  1.00  0.00           H  
ATOM   4053  HB1 ALA A 340     109.333  -0.409  36.811  1.00  0.00           H  
ATOM   4054  HB2 ALA A 340     108.877   1.106  36.870  1.00  0.00           H  
ATOM   4055  HB3 ALA A 340     109.911   0.548  37.932  1.00  0.00           H  
ATOM   4056  N   ALA A 341     109.141  -1.123  40.150  1.00  0.00           N  
ATOM   4057  CA  ALA A 341     109.551  -2.227  41.009  1.00  0.00           C  
ATOM   4058  C   ALA A 341     108.358  -2.823  41.749  1.00  0.00           C  
ATOM   4059  O   ALA A 341     108.274  -4.037  41.926  1.00  0.00           O  
ATOM   4060  CB  ALA A 341     110.608  -1.763  41.997  1.00  0.00           C  
ATOM   4061  H   ALA A 341     109.472  -0.361  40.373  1.00  0.00           H  
ATOM   4062  HA  ALA A 341     109.930  -2.920  40.446  1.00  0.00           H  
ATOM   4063  HB1 ALA A 341     110.591  -2.334  42.781  1.00  0.00           H  
ATOM   4064  HB2 ALA A 341     111.483  -1.811  41.581  1.00  0.00           H  
ATOM   4065  HB3 ALA A 341     110.426  -0.847  42.260  1.00  0.00           H  
ATOM   4066  N   ALA A 342     107.441  -1.962  42.179  1.00  0.00           N  
ATOM   4067  CA  ALA A 342     106.237  -2.407  42.871  1.00  0.00           C  
ATOM   4068  C   ALA A 342     105.388  -3.285  41.960  1.00  0.00           C  
ATOM   4069  O   ALA A 342     104.925  -4.352  42.363  1.00  0.00           O  
ATOM   4070  CB  ALA A 342     105.433  -1.214  43.362  1.00  0.00           C  
ATOM   4071  H   ALA A 342     107.498  -1.110  42.079  1.00  0.00           H  
ATOM   4072  HA  ALA A 342     106.504  -2.934  43.640  1.00  0.00           H  
ATOM   4073  HB1 ALA A 342     104.637  -1.526  43.819  1.00  0.00           H  
ATOM   4074  HB2 ALA A 342     105.973  -0.690  43.974  1.00  0.00           H  
ATOM   4075  HB3 ALA A 342     105.176  -0.663  42.606  1.00  0.00           H  
ATOM   4076  N   LEU A 343     105.195  -2.829  40.726  1.00  0.00           N  
ATOM   4077  CA  LEU A 343     104.464  -3.597  39.725  1.00  0.00           C  
ATOM   4078  C   LEU A 343     105.188  -4.902  39.413  1.00  0.00           C  
ATOM   4079  O   LEU A 343     104.562  -5.907  39.077  1.00  0.00           O  
ATOM   4080  CB  LEU A 343     104.284  -2.774  38.447  1.00  0.00           C  
ATOM   4081  CG  LEU A 343     103.480  -1.479  38.577  1.00  0.00           C  
ATOM   4082  CD1 LEU A 343     103.614  -0.636  37.319  1.00  0.00           C  
ATOM   4083  CD2 LEU A 343     102.020  -1.784  38.864  1.00  0.00           C  
ATOM   4084  H   LEU A 343     105.483  -2.068  40.447  1.00  0.00           H  
ATOM   4085  HA  LEU A 343     103.589  -3.809  40.085  1.00  0.00           H  
ATOM   4086  HB2 LEU A 343     105.163  -2.552  38.102  1.00  0.00           H  
ATOM   4087  HB3 LEU A 343     103.852  -3.334  37.783  1.00  0.00           H  
ATOM   4088  N   ALA A 344     106.512  -4.876  39.532  1.00  0.00           N  
ATOM   4089  CA  ALA A 344     107.337  -6.045  39.250  1.00  0.00           C  
ATOM   4090  C   ALA A 344     107.220  -7.096  40.351  1.00  0.00           C  
ATOM   4091  O   ALA A 344     107.468  -8.279  40.118  1.00  0.00           O  
ATOM   4092  CB  ALA A 344     108.789  -5.631  39.066  1.00  0.00           C  
ATOM   4093  H   ALA A 344     106.956  -4.182  39.778  1.00  0.00           H  
ATOM   4094  HA  ALA A 344     107.013  -6.444  38.427  1.00  0.00           H  
ATOM   4095  HB1 ALA A 344     109.279  -6.350  38.638  1.00  0.00           H  
ATOM   4096  HB2 ALA A 344     108.831  -4.837  38.511  1.00  0.00           H  
ATOM   4097  HB3 ALA A 344     109.184  -5.442  39.932  1.00  0.00           H  
ATOM   4098  N   ILE A 345     106.849  -6.661  41.550  1.00  0.00           N  
ATOM   4099  CA  ILE A 345     106.651  -7.579  42.666  1.00  0.00           C  
ATOM   4100  C   ILE A 345     105.192  -8.016  42.732  1.00  0.00           C  
ATOM   4101  O   ILE A 345     104.887  -9.163  43.060  1.00  0.00           O  
ATOM   4102  CB  ILE A 345     107.058  -6.940  44.011  1.00  0.00           C  
ATOM   4103  CG1 ILE A 345     108.505  -6.450  43.954  1.00  0.00           C  
ATOM   4104  CG2 ILE A 345     106.883  -7.930  45.154  1.00  0.00           C  
ATOM   4105  CD1 ILE A 345     108.966  -5.758  45.216  1.00  0.00           C  
ATOM   4106  H   ILE A 345     106.706  -5.834  41.739  1.00  0.00           H  
ATOM   4107  HA  ILE A 345     107.219  -8.350  42.514  1.00  0.00           H  
ATOM   4108  N   LEU A 346     104.294  -7.094  42.405  1.00  0.00           N  
ATOM   4109  CA  LEU A 346     102.865  -7.371  42.451  1.00  0.00           C  
ATOM   4110  C   LEU A 346     102.401  -8.168  41.236  1.00  0.00           C  
ATOM   4111  O   LEU A 346     101.665  -9.143  41.372  1.00  0.00           O  
ATOM   4112  CB  LEU A 346     102.076  -6.065  42.554  1.00  0.00           C  
ATOM   4113  CG  LEU A 346     102.221  -5.287  43.862  1.00  0.00           C  
ATOM   4114  CD1 LEU A 346     101.555  -3.925  43.756  1.00  0.00           C  
ATOM   4115  CD2 LEU A 346     101.636  -6.082  45.018  1.00  0.00           C  
ATOM   4116  H   LEU A 346     104.494  -6.297  42.152  1.00  0.00           H  
ATOM   4117  HA  LEU A 346     102.698  -7.911  43.239  1.00  0.00           H  
ATOM   4118  HB2 LEU A 346     102.348  -5.487  41.824  1.00  0.00           H  
ATOM   4119  HB3 LEU A 346     101.136  -6.266  42.422  1.00  0.00           H  
ATOM   4120  N   GLY A 347     102.837  -7.755  40.051  1.00  0.00           N  
ATOM   4121  CA  GLY A 347     102.399  -8.394  38.824  1.00  0.00           C  
ATOM   4122  C   GLY A 347     100.911  -8.193  38.615  1.00  0.00           C  
ATOM   4123  O   GLY A 347     100.415  -7.073  38.723  1.00  0.00           O  
ATOM   4124  H   GLY A 347     103.388  -7.104  39.939  1.00  0.00           H  
ATOM   4125  HA2 GLY A 347     102.888  -8.027  38.071  1.00  0.00           H  
ATOM   4126  HA3 GLY A 347     102.600  -9.342  38.858  1.00  0.00           H  
ATOM   4127  N   PRO A 348     100.186  -9.282  38.318  1.00  0.00           N  
ATOM   4128  CA  PRO A 348      98.729  -9.229  38.146  1.00  0.00           C  
ATOM   4129  C   PRO A 348      97.982  -9.023  39.463  1.00  0.00           C  
ATOM   4130  O   PRO A 348      96.775  -8.785  39.444  1.00  0.00           O  
ATOM   4131  CB  PRO A 348      98.393 -10.602  37.547  1.00  0.00           C  
ATOM   4132  CG  PRO A 348      99.692 -11.136  37.028  1.00  0.00           C  
ATOM   4133  CD  PRO A 348     100.731 -10.600  37.957  1.00  0.00           C  
ATOM   4134  HA  PRO A 348      98.461  -8.480  37.591  1.00  0.00           H  
ATOM   4135  HB2 PRO A 348      98.014 -11.193  38.217  1.00  0.00           H  
ATOM   4136  HB3 PRO A 348      97.738 -10.523  36.836  1.00  0.00           H  
ATOM   4137  HG2 PRO A 348      99.695 -12.106  37.020  1.00  0.00           H  
ATOM   4138  HG3 PRO A 348      99.852 -10.845  36.117  1.00  0.00           H  
ATOM   4139  HD2 PRO A 348     100.848 -11.168  38.735  1.00  0.00           H  
ATOM   4140  HD3 PRO A 348     101.597 -10.527  37.527  1.00  0.00           H  
ATOM   4141  N   ARG A 349      98.689  -9.107  40.588  1.00  0.00           N  
ATOM   4142  CA  ARG A 349      98.062  -8.927  41.895  1.00  0.00           C  
ATOM   4143  C   ARG A 349      97.693  -7.468  42.146  1.00  0.00           C  
ATOM   4144  O   ARG A 349      97.101  -7.140  43.174  1.00  0.00           O  
ATOM   4145  CB  ARG A 349      98.977  -9.431  43.013  1.00  0.00           C  
ATOM   4146  CG  ARG A 349      99.416 -10.876  42.862  1.00  0.00           C  
ATOM   4147  CD  ARG A 349     100.204 -11.337  44.078  1.00  0.00           C  
ATOM   4148  NE  ARG A 349     101.369 -12.133  43.705  1.00  0.00           N  
ATOM   4149  CZ  ARG A 349     102.612 -11.663  43.673  1.00  0.00           C  
ATOM   4150  H   ARG A 349      99.533  -9.268  40.616  1.00  0.00           H  
ATOM   4151  HA  ARG A 349      97.245  -9.451  41.895  1.00  0.00           H  
ATOM   4152  HB2 ARG A 349      99.765  -8.867  43.049  1.00  0.00           H  
ATOM   4153  HB3 ARG A 349      98.518  -9.331  43.861  1.00  0.00           H  
ATOM   4154  HG2 ARG A 349      98.638 -11.443  42.743  1.00  0.00           H  
ATOM   4155  HG3 ARG A 349      99.961 -10.970  42.065  1.00  0.00           H  
ATOM   4156  HD2 ARG A 349     100.492 -10.564  44.588  1.00  0.00           H  
ATOM   4157  HD3 ARG A 349      99.628 -11.860  44.657  1.00  0.00           H  
ATOM   4158  HE  ARG A 349     101.244 -12.957  43.493  1.00  0.00           H  
ATOM   4159  N   VAL A 350      98.043  -6.595  41.205  1.00  0.00           N  
ATOM   4160  CA  VAL A 350      97.616  -5.202  41.266  1.00  0.00           C  
ATOM   4161  C   VAL A 350      96.116  -5.101  41.036  1.00  0.00           C  
ATOM   4162  O   VAL A 350      95.527  -4.043  41.232  1.00  0.00           O  
ATOM   4163  CB  VAL A 350      98.334  -4.323  40.223  1.00  0.00           C  
ATOM   4164  CG1 VAL A 350      99.821  -4.255  40.510  1.00  0.00           C  
ATOM   4165  CG2 VAL A 350      98.071  -4.841  38.817  1.00  0.00           C  
ATOM   4166  H   VAL A 350      98.528  -6.790  40.522  1.00  0.00           H  
ATOM   4167  HA  VAL A 350      97.848  -4.878  42.150  1.00  0.00           H  
ATOM   4168  N   ASP A 351      95.513  -6.204  40.599  1.00  0.00           N  
ATOM   4169  CA  ASP A 351      94.070  -6.282  40.403  1.00  0.00           C  
ATOM   4170  C   ASP A 351      93.463  -7.398  41.248  1.00  0.00           C  
ATOM   4171  O   ASP A 351      92.369  -7.881  40.958  1.00  0.00           O  
ATOM   4172  CB  ASP A 351      93.736  -6.505  38.927  1.00  0.00           C  
ATOM   4173  CG  ASP A 351      94.057  -5.300  38.067  1.00  0.00           C  
ATOM   4174  OD1 ASP A 351      94.154  -4.184  38.619  1.00  0.00           O  
ATOM   4175  OD2 ASP A 351      94.208  -5.468  36.839  1.00  0.00           O  
ATOM   4176  H   ASP A 351      95.932  -6.930  40.407  1.00  0.00           H  
ATOM   4177  HA  ASP A 351      93.687  -5.437  40.687  1.00  0.00           H  
ATOM   4178  HB2 ASP A 351      94.231  -7.272  38.600  1.00  0.00           H  
ATOM   4179  HB3 ASP A 351      92.793  -6.717  38.841  1.00  0.00           H  
ATOM   4180  N   ALA A 352      94.178  -7.802  42.293  1.00  0.00           N  
ATOM   4181  CA  ALA A 352      93.725  -8.888  43.157  1.00  0.00           C  
ATOM   4182  C   ALA A 352      92.573  -8.447  44.054  1.00  0.00           C  
ATOM   4183  O   ALA A 352      91.725  -9.257  44.432  1.00  0.00           O  
ATOM   4184  CB  ALA A 352      94.880  -9.409  44.000  1.00  0.00           C  
ATOM   4185  H   ALA A 352      94.933  -7.458  42.520  1.00  0.00           H  
ATOM   4186  HA  ALA A 352      93.400  -9.603  42.588  1.00  0.00           H  
ATOM   4187  HB1 ALA A 352      94.533  -9.952  44.725  1.00  0.00           H  
ATOM   4188  HB2 ALA A 352      95.468  -9.947  43.447  1.00  0.00           H  
ATOM   4189  HB3 ALA A 352      95.377  -8.661  44.366  1.00  0.00           H  
ATOM   4190  N   LEU A 353      92.621  -7.195  44.509  1.00  0.00           N  
ATOM   4191  CA  LEU A 353      91.620  -6.644  45.423  1.00  0.00           C  
ATOM   4192  C   LEU A 353      90.744  -5.640  44.773  1.00  0.00           C  
ATOM   4193  O   LEU A 353      91.193  -4.578  44.397  1.00  0.00           O  
ATOM   4194  CB  LEU A 353      92.282  -5.907  46.563  1.00  0.00           C  
ATOM   4195  CG  LEU A 353      93.306  -6.699  47.329  1.00  0.00           C  
ATOM   4196  CD1 LEU A 353      93.149  -6.408  48.806  1.00  0.00           C  
ATOM   4197  CD2 LEU A 353      93.071  -8.160  47.022  1.00  0.00           C  
ATOM   4198  H   LEU A 353      93.240  -6.638  44.294  1.00  0.00           H  
ATOM   4199  HA  LEU A 353      91.104  -7.409  45.722  1.00  0.00           H  
ATOM   4200  HB2 LEU A 353      92.708  -5.110  46.210  1.00  0.00           H  
ATOM   4201  HB3 LEU A 353      91.595  -5.611  47.180  1.00  0.00           H  
ATOM   4202  N   GLY A 354      89.471  -5.953  44.690  1.00  0.00           N  
ATOM   4203  CA  GLY A 354      88.549  -5.110  43.976  1.00  0.00           C  
ATOM   4204  C   GLY A 354      87.589  -4.404  44.895  1.00  0.00           C  
ATOM   4205  O   GLY A 354      87.771  -4.334  46.103  1.00  0.00           O  
ATOM   4206  H   GLY A 354      89.120  -6.654  45.043  1.00  0.00           H  
ATOM   4207  HA2 GLY A 354      89.046  -4.453  43.464  1.00  0.00           H  
ATOM   4208  HA3 GLY A 354      88.050  -5.646  43.341  1.00  0.00           H  
ATOM   4209  N   VAL A 355      86.545  -3.882  44.287  1.00  0.00           N  
ATOM   4210  CA  VAL A 355      85.532  -3.152  44.995  1.00  0.00           C  
ATOM   4211  C   VAL A 355      84.972  -3.886  46.193  1.00  0.00           C  
ATOM   4212  O   VAL A 355      84.471  -3.262  47.120  1.00  0.00           O  
ATOM   4213  CB  VAL A 355      84.365  -2.868  44.054  1.00  0.00           C  
ATOM   4214  CG1 VAL A 355      83.590  -1.661  44.530  1.00  0.00           C  
ATOM   4215  CG2 VAL A 355      84.879  -2.665  42.641  1.00  0.00           C  
ATOM   4216  H   VAL A 355      86.406  -3.944  43.441  1.00  0.00           H  
ATOM   4217  HA  VAL A 355      85.962  -2.343  45.313  1.00  0.00           H  
ATOM   4218  N   THR A 356      85.077  -5.205  46.220  1.00  0.00           N  
ATOM   4219  CA  THR A 356      84.435  -5.878  47.342  1.00  0.00           C  
ATOM   4220  C   THR A 356      85.085  -5.564  48.686  1.00  0.00           C  
ATOM   4221  O   THR A 356      84.398  -5.453  49.702  1.00  0.00           O  
ATOM   4222  CB  THR A 356      84.455  -7.406  47.150  1.00  0.00           C  
ATOM   4223  OG1 THR A 356      85.709  -7.930  47.606  1.00  0.00           O  
ATOM   4224  CG2 THR A 356      84.256  -7.765  45.686  1.00  0.00           C  
ATOM   4225  H   THR A 356      85.483  -5.701  45.647  1.00  0.00           H  
ATOM   4226  HA  THR A 356      83.525  -5.542  47.356  1.00  0.00           H  
ATOM   4227  N   THR A 357      86.413  -5.461  48.703  1.00  0.00           N  
ATOM   4228  CA  THR A 357      87.159  -5.410  49.976  1.00  0.00           C  
ATOM   4229  C   THR A 357      86.984  -4.320  51.037  1.00  0.00           C  
ATOM   4230  O   THR A 357      86.746  -4.656  52.192  1.00  0.00           O  
ATOM   4231  CB  THR A 357      88.671  -5.523  49.699  1.00  0.00           C  
ATOM   4232  OG1 THR A 357      89.256  -4.222  49.709  1.00  0.00           O  
ATOM   4233  CG2 THR A 357      88.929  -6.145  48.348  1.00  0.00           C  
ATOM   4234  H   THR A 357      86.904  -5.419  47.998  1.00  0.00           H  
ATOM   4235  HA  THR A 357      86.713  -6.156  50.407  1.00  0.00           H  
ATOM   4236  N   LEU A 358      87.060  -3.042  50.695  1.00  0.00           N  
ATOM   4237  CA  LEU A 358      86.740  -2.035  51.704  1.00  0.00           C  
ATOM   4238  C   LEU A 358      85.250  -1.695  51.711  1.00  0.00           C  
ATOM   4239  O   LEU A 358      84.746  -1.127  52.676  1.00  0.00           O  
ATOM   4240  CB  LEU A 358      87.603  -0.775  51.517  1.00  0.00           C  
ATOM   4241  CG  LEU A 358      87.659   0.100  50.260  1.00  0.00           C  
ATOM   4242  CD1 LEU A 358      86.335   0.769  49.923  1.00  0.00           C  
ATOM   4243  CD2 LEU A 358      88.750   1.150  50.433  1.00  0.00           C  
ATOM   4244  H   LEU A 358      87.284  -2.742  49.921  1.00  0.00           H  
ATOM   4245  HA  LEU A 358      86.950  -2.414  52.572  1.00  0.00           H  
ATOM   4246  HB2 LEU A 358      87.356  -0.178  52.241  1.00  0.00           H  
ATOM   4247  HB3 LEU A 358      88.517  -1.057  51.681  1.00  0.00           H  
ATOM   4248  N   LEU A 359      84.547  -2.052  50.642  1.00  0.00           N  
ATOM   4249  CA  LEU A 359      83.095  -1.909  50.615  1.00  0.00           C  
ATOM   4250  C   LEU A 359      82.424  -3.129  51.240  1.00  0.00           C  
ATOM   4251  O   LEU A 359      82.919  -3.685  52.221  1.00  0.00           O  
ATOM   4252  CB  LEU A 359      82.588  -1.701  49.185  1.00  0.00           C  
ATOM   4253  CG  LEU A 359      81.939  -0.350  48.863  1.00  0.00           C  
ATOM   4254  CD1 LEU A 359      82.828   0.818  49.261  1.00  0.00           C  
ATOM   4255  CD2 LEU A 359      81.563  -0.266  47.388  1.00  0.00           C  
ATOM   4256  H   LEU A 359      84.890  -2.378  49.924  1.00  0.00           H  
ATOM   4257  HA  LEU A 359      82.864  -1.124  51.136  1.00  0.00           H  
ATOM   4258  HB2 LEU A 359      83.335  -1.828  48.579  1.00  0.00           H  
ATOM   4259  HB3 LEU A 359      81.943  -2.399  48.990  1.00  0.00           H  
ATOM   4260  N   PHE A 360      80.206   7.394  20.410  1.00  0.00           N1+
ATOM   4261  CA  PHE A 360      80.800   7.807  19.147  1.00  0.00           C  
ATOM   4262  C   PHE A 360      81.264   9.256  19.239  1.00  0.00           C  
ATOM   4263  O   PHE A 360      81.109  10.057  18.314  1.00  0.00           O  
ATOM   4264  CB  PHE A 360      79.819   7.573  18.002  1.00  0.00           C  
ATOM   4265  CG  PHE A 360      79.518   6.116  17.779  1.00  0.00           C  
ATOM   4266  CD1 PHE A 360      80.323   5.345  16.955  1.00  0.00           C  
ATOM   4267  CD2 PHE A 360      78.470   5.503  18.446  1.00  0.00           C  
ATOM   4268  CE1 PHE A 360      80.061   3.999  16.768  1.00  0.00           C  
ATOM   4269  CE2 PHE A 360      78.205   4.158  18.265  1.00  0.00           C  
ATOM   4270  CZ  PHE A 360      79.002   3.405  17.425  1.00  0.00           C  
ATOM   4271  H1  PHE A 360      79.656   6.709  20.269  1.00  0.00           H  
ATOM   4272  H2  PHE A 360      80.849   7.147  20.974  1.00  0.00           H  
ATOM   4273  H3  PHE A 360      79.750   8.073  20.760  1.00  0.00           H  
ATOM   4274  HA  PHE A 360      81.584   7.268  18.960  1.00  0.00           H  
ATOM   4275  HB2 PHE A 360      78.992   8.045  18.189  1.00  0.00           H  
ATOM   4276  HB3 PHE A 360      80.184   7.952  17.187  1.00  0.00           H  
ATOM   4277  N   TRP A 361      81.832   9.554  20.407  1.00  0.00           N  
ATOM   4278  CA  TRP A 361      82.862  10.571  20.588  1.00  0.00           C  
ATOM   4279  C   TRP A 361      83.798  10.585  19.393  1.00  0.00           C  
ATOM   4280  O   TRP A 361      84.301  11.629  18.977  1.00  0.00           O  
ATOM   4281  CB  TRP A 361      83.699  10.265  21.826  1.00  0.00           C  
ATOM   4282  CG  TRP A 361      83.084  10.576  23.130  1.00  0.00           C  
ATOM   4283  CD1 TRP A 361      82.514   9.692  23.994  1.00  0.00           C  
ATOM   4284  CD2 TRP A 361      83.032  11.854  23.766  1.00  0.00           C  
ATOM   4285  NE1 TRP A 361      82.082  10.345  25.120  1.00  0.00           N  
ATOM   4286  CE2 TRP A 361      82.389  11.673  25.006  1.00  0.00           C  
ATOM   4287  CE3 TRP A 361      83.453  13.135  23.402  1.00  0.00           C  
ATOM   4288  CZ2 TRP A 361      82.157  12.727  25.883  1.00  0.00           C  
ATOM   4289  CZ3 TRP A 361      83.222  14.178  24.273  1.00  0.00           C  
ATOM   4290  H   TRP A 361      81.620   9.155  21.139  1.00  0.00           H  
ATOM   4291  HA  TRP A 361      82.419  11.428  20.684  1.00  0.00           H  
ATOM   4292  HB2 TRP A 361      83.925   9.322  21.814  1.00  0.00           H  
ATOM   4293  HB3 TRP A 361      84.532  10.757  21.758  1.00  0.00           H  
ATOM   4294  N   GLY A 362      84.048   9.382  18.883  1.00  0.00           N  
ATOM   4295  CA  GLY A 362      85.023   9.120  17.844  1.00  0.00           C  
ATOM   4296  C   GLY A 362      84.810   9.605  16.430  1.00  0.00           C  
ATOM   4297  O   GLY A 362      85.694   9.403  15.607  1.00  0.00           O  
ATOM   4298  H   GLY A 362      83.637   8.674  19.146  1.00  0.00           H  
ATOM   4299  HA2 GLY A 362      85.866   9.492  18.147  1.00  0.00           H  
ATOM   4300  HA3 GLY A 362      85.137   8.158  17.799  1.00  0.00           H  
ATOM   4301  N   ARG A 363      83.654  10.219  16.210  1.00  0.00           N  
ATOM   4302  CA  ARG A 363      83.271  10.801  14.945  1.00  0.00           C  
ATOM   4303  C   ARG A 363      82.995  12.260  15.269  1.00  0.00           C  
ATOM   4304  O   ARG A 363      82.921  13.102  14.374  1.00  0.00           O  
ATOM   4305  CB  ARG A 363      82.015  10.127  14.396  1.00  0.00           C  
ATOM   4306  CG  ARG A 363      82.076   8.608  14.396  1.00  0.00           C  
ATOM   4307  CD  ARG A 363      81.789   8.043  13.014  1.00  0.00           C  
ATOM   4308  NE  ARG A 363      82.226   6.656  12.889  1.00  0.00           N  
ATOM   4309  CZ  ARG A 363      83.497   6.279  12.790  1.00  0.00           C  
ATOM   4310  H   ARG A 363      83.053  10.308  16.819  1.00  0.00           H  
ATOM   4311  HA  ARG A 363      83.957  10.694  14.268  1.00  0.00           H  
ATOM   4312  HB2 ARG A 363      81.251  10.410  14.922  1.00  0.00           H  
ATOM   4313  HB3 ARG A 363      81.864  10.435  13.489  1.00  0.00           H  
ATOM   4314  HG2 ARG A 363      82.953   8.318  14.691  1.00  0.00           H  
ATOM   4315  HG3 ARG A 363      81.433   8.256  15.031  1.00  0.00           H  
ATOM   4316  HD2 ARG A 363      80.838   8.099  12.834  1.00  0.00           H  
ATOM   4317  HD3 ARG A 363      82.237   8.584  12.345  1.00  0.00           H  
ATOM   4318  HE  ARG A 363      81.623   6.043  12.879  1.00  0.00           H  
ATOM   4319  N   LEU A 364      82.841  12.556  16.561  1.00  0.00           N  
ATOM   4320  CA  LEU A 364      82.597  13.922  16.974  1.00  0.00           C  
ATOM   4321  C   LEU A 364      83.754  14.694  16.380  1.00  0.00           C  
ATOM   4322  O   LEU A 364      83.579  15.776  15.882  1.00  0.00           O  
ATOM   4323  CB  LEU A 364      82.601  14.062  18.478  1.00  0.00           C  
ATOM   4324  CG  LEU A 364      82.382  15.525  18.833  1.00  0.00           C  
ATOM   4325  CD1 LEU A 364      80.914  15.798  19.107  1.00  0.00           C  
ATOM   4326  CD2 LEU A 364      83.252  15.940  20.005  1.00  0.00           C  
ATOM   4327  H   LEU A 364      82.875  11.983  17.201  1.00  0.00           H  
ATOM   4328  HA  LEU A 364      81.728  14.238  16.679  1.00  0.00           H  
ATOM   4329  HB2 LEU A 364      81.903  13.513  18.869  1.00  0.00           H  
ATOM   4330  HB3 LEU A 364      83.444  13.750  18.842  1.00  0.00           H  
ATOM   4331  N   VAL A 365      84.951  14.120  16.437  1.00  0.00           N  
ATOM   4332  CA  VAL A 365      86.117  14.667  15.793  1.00  0.00           C  
ATOM   4333  C   VAL A 365      85.762  14.857  14.316  1.00  0.00           C  
ATOM   4334  O   VAL A 365      85.862  15.962  13.792  1.00  0.00           O  
ATOM   4335  CB  VAL A 365      87.295  13.697  15.952  1.00  0.00           C  
ATOM   4336  CG1 VAL A 365      86.793  12.271  16.075  1.00  0.00           C  
ATOM   4337  CG2 VAL A 365      88.283  13.828  14.811  1.00  0.00           C  
ATOM   4338  H   VAL A 365      85.102  13.388  16.862  1.00  0.00           H  
ATOM   4339  HA  VAL A 365      86.378  15.514  16.188  1.00  0.00           H  
ATOM   4340  N   ASN A 366      85.254  13.807  13.661  1.00  0.00           N  
ATOM   4341  CA  ASN A 366      84.848  13.863  12.252  1.00  0.00           C  
ATOM   4342  C   ASN A 366      83.938  15.045  11.918  1.00  0.00           C  
ATOM   4343  O   ASN A 366      84.104  15.670  10.877  1.00  0.00           O  
ATOM   4344  CB  ASN A 366      84.178  12.561  11.828  1.00  0.00           C  
ATOM   4345  CG  ASN A 366      85.152  11.416  11.706  1.00  0.00           C  
ATOM   4346  OD1 ASN A 366      85.114  10.478  12.488  1.00  0.00           O  
ATOM   4347  ND2 ASN A 366      86.023  11.483  10.711  1.00  0.00           N  
ATOM   4348  H   ASN A 366      85.135  13.037  14.025  1.00  0.00           H  
ATOM   4349  HA  ASN A 366      85.668  13.992  11.750  1.00  0.00           H  
ATOM   4350  HB2 ASN A 366      83.492  12.330  12.474  1.00  0.00           H  
ATOM   4351  HB3 ASN A 366      83.733  12.694  10.977  1.00  0.00           H  
ATOM   4352  N   VAL A 367      82.969  15.338  12.787  1.00  0.00           N  
ATOM   4353  CA  VAL A 367      82.089  16.480  12.621  1.00  0.00           C  
ATOM   4354  C   VAL A 367      82.913  17.731  12.409  1.00  0.00           C  
ATOM   4355  O   VAL A 367      82.686  18.470  11.461  1.00  0.00           O  
ATOM   4356  CB  VAL A 367      81.255  16.717  13.873  1.00  0.00           C  
ATOM   4357  CG1 VAL A 367      80.395  17.955  13.716  1.00  0.00           C  
ATOM   4358  CG2 VAL A 367      80.431  15.492  14.208  1.00  0.00           C  
ATOM   4359  H   VAL A 367      82.808  14.873  13.492  1.00  0.00           H  
ATOM   4360  HA  VAL A 367      81.514  16.294  11.862  1.00  0.00           H  
ATOM   4361  N   VAL A 368      83.881  17.972  13.291  1.00  0.00           N  
ATOM   4362  CA  VAL A 368      84.743  19.130  13.138  1.00  0.00           C  
ATOM   4363  C   VAL A 368      85.735  18.879  12.021  1.00  0.00           C  
ATOM   4364  O   VAL A 368      86.168  19.808  11.347  1.00  0.00           O  
ATOM   4365  CB  VAL A 368      85.477  19.513  14.440  1.00  0.00           C  
ATOM   4366  CG1 VAL A 368      85.145  18.556  15.560  1.00  0.00           C  
ATOM   4367  CG2 VAL A 368      86.977  19.606  14.231  1.00  0.00           C  
ATOM   4368  H   VAL A 368      84.051  17.481  13.976  1.00  0.00           H  
ATOM   4369  HA  VAL A 368      84.176  19.885  12.914  1.00  0.00           H  
ATOM   4370  N   MET A 369      86.097  17.621  11.821  1.00  0.00           N  
ATOM   4371  CA  MET A 369      87.017  17.295  10.760  1.00  0.00           C  
ATOM   4372  C   MET A 369      86.399  17.721   9.440  1.00  0.00           C  
ATOM   4373  O   MET A 369      87.034  18.395   8.636  1.00  0.00           O  
ATOM   4374  CB  MET A 369      87.313  15.809  10.763  1.00  0.00           C  
ATOM   4375  CG  MET A 369      88.325  15.413  11.807  1.00  0.00           C  
ATOM   4376  SD  MET A 369      89.884  14.986  11.050  1.00  0.00           S  
ATOM   4377  CE  MET A 369      89.880  13.223  11.330  1.00  0.00           C  
ATOM   4378  H   MET A 369      85.822  16.952  12.286  1.00  0.00           H  
ATOM   4379  HA  MET A 369      87.856  17.763  10.890  1.00  0.00           H  
ATOM   4380  HB2 MET A 369      86.489  15.320  10.916  1.00  0.00           H  
ATOM   4381  HB3 MET A 369      87.639  15.547   9.888  1.00  0.00           H  
ATOM   4382  HG2 MET A 369      88.454  16.144  12.432  1.00  0.00           H  
ATOM   4383  HG3 MET A 369      87.991  14.659  12.317  1.00  0.00           H  
ATOM   4384  HE1 MET A 369      90.690  12.835  10.963  1.00  0.00           H  
ATOM   4385  HE2 MET A 369      89.841  13.047  12.283  1.00  0.00           H  
ATOM   4386  HE3 MET A 369      89.107  12.828  10.896  1.00  0.00           H  
ATOM   4387  N   LYS A 370      85.149  17.334   9.225  1.00  0.00           N  
ATOM   4388  CA  LYS A 370      84.452  17.702   8.004  1.00  0.00           C  
ATOM   4389  C   LYS A 370      84.195  19.200   8.020  1.00  0.00           C  
ATOM   4390  O   LYS A 370      84.294  19.880   7.002  1.00  0.00           O  
ATOM   4391  CB  LYS A 370      83.128  16.945   7.899  1.00  0.00           C  
ATOM   4392  CG  LYS A 370      83.163  15.746   6.963  1.00  0.00           C  
ATOM   4393  CD  LYS A 370      84.436  15.724   6.131  1.00  0.00           C  
ATOM   4394  CE  LYS A 370      84.155  16.044   4.674  1.00  0.00           C  
ATOM   4395  NZ  LYS A 370      85.140  16.998   4.094  1.00  0.00           N1+
ATOM   4396  H   LYS A 370      84.688  16.858   9.773  1.00  0.00           H  
ATOM   4397  HA  LYS A 370      84.997  17.469   7.236  1.00  0.00           H  
ATOM   4398  HB2 LYS A 370      82.869  16.643   8.784  1.00  0.00           H  
ATOM   4399  HB3 LYS A 370      82.440  17.558   7.596  1.00  0.00           H  
ATOM   4400  HG2 LYS A 370      83.100  14.928   7.481  1.00  0.00           H  
ATOM   4401  HG3 LYS A 370      82.392  15.770   6.375  1.00  0.00           H  
ATOM   4402  HD2 LYS A 370      85.068  16.367   6.488  1.00  0.00           H  
ATOM   4403  HD3 LYS A 370      84.852  14.850   6.197  1.00  0.00           H  
ATOM   4404  HE2 LYS A 370      84.165  15.222   4.159  1.00  0.00           H  
ATOM   4405  HE3 LYS A 370      83.263  16.418   4.595  1.00  0.00           H  
ATOM   4406  HZ1 LYS A 370      84.936  17.155   3.242  1.00  0.00           H  
ATOM   4407  HZ2 LYS A 370      85.117  17.762   4.550  1.00  0.00           H  
ATOM   4408  HZ3 LYS A 370      85.957  16.648   4.143  1.00  0.00           H  
ATOM   4409  N   ARG A 371      83.885  19.695   9.208  1.00  0.00           N  
ATOM   4410  CA  ARG A 371      83.583  21.102   9.455  1.00  0.00           C  
ATOM   4411  C   ARG A 371      84.706  21.762  10.249  1.00  0.00           C  
ATOM   4412  O   ARG A 371      84.522  22.106  11.416  1.00  0.00           O  
ATOM   4413  CB  ARG A 371      82.259  21.254  10.205  1.00  0.00           C  
ATOM   4414  CG  ARG A 371      81.046  20.722   9.469  1.00  0.00           C  
ATOM   4415  CD  ARG A 371      80.728  21.571   8.254  1.00  0.00           C  
ATOM   4416  NE  ARG A 371      79.545  21.085   7.551  1.00  0.00           N  
ATOM   4417  CZ  ARG A 371      78.300  21.413   7.877  1.00  0.00           C  
ATOM   4418  H   ARG A 371      83.842  19.209   9.917  1.00  0.00           H  
ATOM   4419  HA  ARG A 371      83.504  21.543   8.595  1.00  0.00           H  
ATOM   4420  HB2 ARG A 371      82.330  20.797  11.057  1.00  0.00           H  
ATOM   4421  HB3 ARG A 371      82.118  22.194  10.398  1.00  0.00           H  
ATOM   4422  HG2 ARG A 371      81.207  19.806   9.194  1.00  0.00           H  
ATOM   4423  HG3 ARG A 371      80.282  20.708  10.066  1.00  0.00           H  
ATOM   4424  HD2 ARG A 371      80.586  22.490   8.529  1.00  0.00           H  
ATOM   4425  HD3 ARG A 371      81.487  21.569   7.650  1.00  0.00           H  
ATOM   4426  HE  ARG A 371      79.661  20.554   6.885  1.00  0.00           H  
ATOM   4427  N   PRO A 372      85.879  21.940   9.620  1.00  0.00           N  
ATOM   4428  CA  PRO A 372      87.011  22.554  10.322  1.00  0.00           C  
ATOM   4429  C   PRO A 372      86.759  24.026  10.622  1.00  0.00           C  
ATOM   4430  O   PRO A 372      86.924  24.468  11.759  1.00  0.00           O  
ATOM   4431  CB  PRO A 372      88.176  22.393   9.333  1.00  0.00           C  
ATOM   4432  CG  PRO A 372      87.701  21.405   8.305  1.00  0.00           C  
ATOM   4433  CD  PRO A 372      86.224  21.591   8.232  1.00  0.00           C  
ATOM   4434  HA  PRO A 372      87.178  22.141  11.184  1.00  0.00           H  
ATOM   4435  HB2 PRO A 372      88.404  23.241   8.922  1.00  0.00           H  
ATOM   4436  HB3 PRO A 372      88.973  22.072   9.783  1.00  0.00           H  
ATOM   4437  HG2 PRO A 372      88.117  21.568   7.444  1.00  0.00           H  
ATOM   4438  HG3 PRO A 372      87.927  20.497   8.562  1.00  0.00           H  
ATOM   4439  HD2 PRO A 372      85.979  22.295   7.611  1.00  0.00           H  
ATOM   4440  HD3 PRO A 372      85.772  20.784   7.939  1.00  0.00           H  
ATOM   4441  N   ILE A 373      86.347  24.769   9.601  1.00  0.00           N  
ATOM   4442  CA  ILE A 373      86.169  26.212   9.712  1.00  0.00           C  
ATOM   4443  C   ILE A 373      84.882  26.557  10.461  1.00  0.00           C  
ATOM   4444  O   ILE A 373      84.695  27.689  10.907  1.00  0.00           O  
ATOM   4445  CB  ILE A 373      86.158  26.875   8.317  1.00  0.00           C  
ATOM   4446  CG1 ILE A 373      87.213  26.230   7.414  1.00  0.00           C  
ATOM   4447  CG2 ILE A 373      86.399  28.375   8.424  1.00  0.00           C  
ATOM   4448  CD1 ILE A 373      88.635  26.386   7.920  1.00  0.00           C  
ATOM   4449  H   ILE A 373      86.163  24.451   8.824  1.00  0.00           H  
ATOM   4450  HA  ILE A 373      86.921  26.558  10.218  1.00  0.00           H  
ATOM   4451  N   ALA A 374      83.999  25.576  10.608  1.00  0.00           N  
ATOM   4452  CA  ALA A 374      82.770  25.780  11.364  1.00  0.00           C  
ATOM   4453  C   ALA A 374      83.070  25.920  12.853  1.00  0.00           C  
ATOM   4454  O   ALA A 374      82.291  26.513  13.598  1.00  0.00           O  
ATOM   4455  CB  ALA A 374      81.798  24.639  11.125  1.00  0.00           C  
ATOM   4456  H   ALA A 374      84.092  24.787  10.279  1.00  0.00           H  
ATOM   4457  HA  ALA A 374      82.359  26.603  11.056  1.00  0.00           H  
ATOM   4458  HB1 ALA A 374      80.901  24.923  11.360  1.00  0.00           H  
ATOM   4459  HB2 ALA A 374      81.822  24.384  10.189  1.00  0.00           H  
ATOM   4460  HB3 ALA A 374      82.049  23.879  11.673  1.00  0.00           H  
ATOM   4461  N   PHE A 375      84.205  25.374  13.281  1.00  0.00           N  
ATOM   4462  CA  PHE A 375      84.571  25.385  14.695  1.00  0.00           C  
ATOM   4463  C   PHE A 375      85.788  26.263  14.975  1.00  0.00           C  
ATOM   4464  O   PHE A 375      85.841  26.949  15.994  1.00  0.00           O  
ATOM   4465  CB  PHE A 375      84.844  23.962  15.191  1.00  0.00           C  
ATOM   4466  CG  PHE A 375      83.620  23.088  15.254  1.00  0.00           C  
ATOM   4467  CD1 PHE A 375      82.354  23.618  15.059  1.00  0.00           C  
ATOM   4468  CD2 PHE A 375      83.737  21.735  15.519  1.00  0.00           C  
ATOM   4469  CE1 PHE A 375      81.233  22.814  15.116  1.00  0.00           C  
ATOM   4470  CE2 PHE A 375      82.619  20.925  15.581  1.00  0.00           C  
ATOM   4471  CZ  PHE A 375      81.365  21.466  15.379  1.00  0.00           C  
ATOM   4472  H   PHE A 375      84.779  24.991  12.767  1.00  0.00           H  
ATOM   4473  HA  PHE A 375      83.816  25.761  15.175  1.00  0.00           H  
ATOM   4474  HB2 PHE A 375      85.497  23.546  14.607  1.00  0.00           H  
ATOM   4475  HB3 PHE A 375      85.242  24.008  16.074  1.00  0.00           H  
ATOM   4476  N   ALA A 376      86.762  26.234  14.070  1.00  0.00           N  
ATOM   4477  CA  ALA A 376      88.021  26.945  14.271  1.00  0.00           C  
ATOM   4478  C   ALA A 376      87.828  28.456  14.367  1.00  0.00           C  
ATOM   4479  O   ALA A 376      88.131  29.060  15.396  1.00  0.00           O  
ATOM   4480  CB  ALA A 376      88.996  26.613  13.151  1.00  0.00           C  
ATOM   4481  H   ALA A 376      86.713  25.804  13.327  1.00  0.00           H  
ATOM   4482  HA  ALA A 376      88.385  26.647  15.119  1.00  0.00           H  
ATOM   4483  HB1 ALA A 376      89.828  27.090  13.294  1.00  0.00           H  
ATOM   4484  HB2 ALA A 376      89.168  25.658  13.144  1.00  0.00           H  
ATOM   4485  HB3 ALA A 376      88.614  26.878  12.300  1.00  0.00           H  
ATOM   4486  N   ALA A 377      87.320  29.053  13.292  1.00  0.00           N  
ATOM   4487  CA  ALA A 377      87.172  30.507  13.190  1.00  0.00           C  
ATOM   4488  C   ALA A 377      86.418  31.165  14.358  1.00  0.00           C  
ATOM   4489  O   ALA A 377      86.847  32.214  14.840  1.00  0.00           O  
ATOM   4490  CB  ALA A 377      86.499  30.867  11.864  1.00  0.00           C  
ATOM   4491  H   ALA A 377      87.049  28.626  12.597  1.00  0.00           H  
ATOM   4492  HA  ALA A 377      88.073  30.865  13.231  1.00  0.00           H  
ATOM   4493  HB1 ALA A 377      87.175  31.121  11.216  1.00  0.00           H  
ATOM   4494  HB2 ALA A 377      86.006  30.100  11.532  1.00  0.00           H  
ATOM   4495  HB3 ALA A 377      85.889  31.608  12.001  1.00  0.00           H  
ATOM   4496  N   PRO A 378      85.295  30.573  14.815  1.00  0.00           N  
ATOM   4497  CA  PRO A 378      84.664  31.201  15.984  1.00  0.00           C  
ATOM   4498  C   PRO A 378      85.543  31.130  17.231  1.00  0.00           C  
ATOM   4499  O   PRO A 378      85.771  32.151  17.878  1.00  0.00           O  
ATOM   4500  CB  PRO A 378      83.384  30.381  16.177  1.00  0.00           C  
ATOM   4501  CG  PRO A 378      83.108  29.789  14.843  1.00  0.00           C  
ATOM   4502  CD  PRO A 378      84.456  29.492  14.267  1.00  0.00           C  
ATOM   4503  HA  PRO A 378      84.505  32.148  15.846  1.00  0.00           H  
ATOM   4504  HB2 PRO A 378      83.505  29.692  16.849  1.00  0.00           H  
ATOM   4505  HB3 PRO A 378      82.649  30.940  16.473  1.00  0.00           H  
ATOM   4506  HG2 PRO A 378      82.573  28.983  14.920  1.00  0.00           H  
ATOM   4507  HG3 PRO A 378      82.613  30.405  14.280  1.00  0.00           H  
ATOM   4508  HD2 PRO A 378      84.777  28.617  14.536  1.00  0.00           H  
ATOM   4509  HD3 PRO A 378      84.443  29.504  13.297  1.00  0.00           H  
ATOM   4510  N   ILE A 379      86.029  29.934  17.551  1.00  0.00           N  
ATOM   4511  CA  ILE A 379      86.901  29.731  18.704  1.00  0.00           C  
ATOM   4512  C   ILE A 379      88.172  30.569  18.590  1.00  0.00           C  
ATOM   4513  O   ILE A 379      88.633  31.153  19.572  1.00  0.00           O  
ATOM   4514  CB  ILE A 379      87.279  28.244  18.864  1.00  0.00           C  
ATOM   4515  CG1 ILE A 379      86.030  27.401  19.128  1.00  0.00           C  
ATOM   4516  CG2 ILE A 379      88.274  28.061  19.993  1.00  0.00           C  
ATOM   4517  CD1 ILE A 379      86.314  25.922  19.276  1.00  0.00           C  
ATOM   4518  H   ILE A 379      85.862  29.217  17.106  1.00  0.00           H  
ATOM   4519  HA  ILE A 379      86.406  30.015  19.488  1.00  0.00           H  
ATOM   4520  N   LEU A 380      88.725  30.633  17.382  1.00  0.00           N  
ATOM   4521  CA  LEU A 380      89.929  31.416  17.121  1.00  0.00           C  
ATOM   4522  C   LEU A 380      89.703  32.896  17.421  1.00  0.00           C  
ATOM   4523  O   LEU A 380      90.634  33.610  17.785  1.00  0.00           O  
ATOM   4524  CB  LEU A 380      90.381  31.236  15.669  1.00  0.00           C  
ATOM   4525  CG  LEU A 380      91.689  31.905  15.243  1.00  0.00           C  
ATOM   4526  CD1 LEU A 380      92.873  31.280  15.964  1.00  0.00           C  
ATOM   4527  CD2 LEU A 380      91.869  31.820  13.735  1.00  0.00           C  
ATOM   4528  H   LEU A 380      88.414  30.225  16.692  1.00  0.00           H  
ATOM   4529  HA  LEU A 380      90.627  31.091  17.711  1.00  0.00           H  
ATOM   4530  HB2 LEU A 380      90.463  30.285  15.498  1.00  0.00           H  
ATOM   4531  HB3 LEU A 380      89.675  31.568  15.093  1.00  0.00           H  
ATOM   4532  N   VAL A 381      88.462  33.348  17.271  1.00  0.00           N  
ATOM   4533  CA  VAL A 381      88.108  34.733  17.561  1.00  0.00           C  
ATOM   4534  C   VAL A 381      87.738  34.908  19.034  1.00  0.00           C  
ATOM   4535  O   VAL A 381      88.143  35.881  19.673  1.00  0.00           O  
ATOM   4536  CB  VAL A 381      86.939  35.212  16.671  1.00  0.00           C  
ATOM   4537  CG1 VAL A 381      86.363  36.523  17.187  1.00  0.00           C  
ATOM   4538  CG2 VAL A 381      87.399  35.359  15.228  1.00  0.00           C  
ATOM   4539  H   VAL A 381      87.805  32.864  17.000  1.00  0.00           H  
ATOM   4540  HA  VAL A 381      88.888  35.275  17.366  1.00  0.00           H  
ATOM   4541  N   VAL A 382      86.978  33.954  19.567  1.00  0.00           N  
ATOM   4542  CA  VAL A 382      86.546  33.991  20.963  1.00  0.00           C  
ATOM   4543  C   VAL A 382      87.728  34.042  21.930  1.00  0.00           C  
ATOM   4544  O   VAL A 382      87.728  34.818  22.886  1.00  0.00           O  
ATOM   4545  CB  VAL A 382      85.663  32.769  21.309  1.00  0.00           C  
ATOM   4546  CG1 VAL A 382      85.484  32.638  22.816  1.00  0.00           C  
ATOM   4547  CG2 VAL A 382      84.312  32.877  20.619  1.00  0.00           C  
ATOM   4548  H   VAL A 382      86.698  33.268  19.130  1.00  0.00           H  
ATOM   4549  HA  VAL A 382      86.028  34.804  21.065  1.00  0.00           H  
ATOM   4550  N   MET A 383      88.743  33.224  21.674  1.00  0.00           N  
ATOM   4551  CA  MET A 383      89.899  33.171  22.561  1.00  0.00           C  
ATOM   4552  C   MET A 383      90.798  34.397  22.410  1.00  0.00           C  
ATOM   4553  O   MET A 383      91.710  34.600  23.208  1.00  0.00           O  
ATOM   4554  CB  MET A 383      90.702  31.891  22.318  1.00  0.00           C  
ATOM   4555  CG  MET A 383      90.036  30.644  22.881  1.00  0.00           C  
ATOM   4556  SD  MET A 383      91.195  29.320  23.274  1.00  0.00           S  
ATOM   4557  CE  MET A 383      91.444  28.587  21.662  1.00  0.00           C  
ATOM   4558  H   MET A 383      88.782  32.695  20.997  1.00  0.00           H  
ATOM   4559  HA  MET A 383      89.563  33.168  23.471  1.00  0.00           H  
ATOM   4560  HB2 MET A 383      90.834  31.776  21.364  1.00  0.00           H  
ATOM   4561  HB3 MET A 383      91.581  31.988  22.716  1.00  0.00           H  
ATOM   4562  HG2 MET A 383      89.546  30.883  23.683  1.00  0.00           H  
ATOM   4563  HG3 MET A 383      89.387  30.315  22.239  1.00  0.00           H  
ATOM   4564  HE1 MET A 383      92.063  27.844  21.736  1.00  0.00           H  
ATOM   4565  HE2 MET A 383      90.596  28.267  21.317  1.00  0.00           H  
ATOM   4566  HE3 MET A 383      91.809  29.252  21.057  1.00  0.00           H  
ATOM   4567  N   VAL A 384      90.535  35.214  21.394  1.00  0.00           N  
ATOM   4568  CA  VAL A 384      91.270  36.463  21.210  1.00  0.00           C  
ATOM   4569  C   VAL A 384      90.558  37.615  21.920  1.00  0.00           C  
ATOM   4570  O   VAL A 384      91.204  38.504  22.475  1.00  0.00           O  
ATOM   4571  CB  VAL A 384      91.460  36.796  19.711  1.00  0.00           C  
ATOM   4572  CG1 VAL A 384      91.985  38.213  19.528  1.00  0.00           C  
ATOM   4573  CG2 VAL A 384      92.415  35.805  19.074  1.00  0.00           C  
ATOM   4574  H   VAL A 384      89.933  35.063  20.798  1.00  0.00           H  
ATOM   4575  HA  VAL A 384      92.149  36.345  21.603  1.00  0.00           H  
ATOM   4576  N   LEU A 385      89.228  37.589  21.927  1.00  0.00           N  
ATOM   4577  CA  LEU A 385      88.473  38.606  22.653  1.00  0.00           C  
ATOM   4578  C   LEU A 385      88.601  38.380  24.159  1.00  0.00           C  
ATOM   4579  O   LEU A 385      88.230  39.237  24.959  1.00  0.00           O  
ATOM   4580  CB  LEU A 385      86.998  38.625  22.219  1.00  0.00           C  
ATOM   4581  CG  LEU A 385      86.065  37.419  22.383  1.00  0.00           C  
ATOM   4582  CD1 LEU A 385      85.515  37.290  23.802  1.00  0.00           C  
ATOM   4583  CD2 LEU A 385      84.925  37.496  21.377  1.00  0.00           C  
ATOM   4584  H   LEU A 385      88.749  37.000  21.524  1.00  0.00           H  
ATOM   4585  HA  LEU A 385      88.847  39.475  22.438  1.00  0.00           H  
ATOM   4586  HB2 LEU A 385      86.581  39.362  22.692  1.00  0.00           H  
ATOM   4587  HB3 LEU A 385      86.991  38.853  21.276  1.00  0.00           H  
ATOM   4588  N   LEU A 386      89.127  37.218  24.536  1.00  0.00           N  
ATOM   4589  CA  LEU A 386      89.437  36.933  25.931  1.00  0.00           C  
ATOM   4590  C   LEU A 386      90.833  37.439  26.279  1.00  0.00           C  
ATOM   4591  O   LEU A 386      91.223  37.453  27.445  1.00  0.00           O  
ATOM   4592  CB  LEU A 386      89.328  35.435  26.219  1.00  0.00           C  
ATOM   4593  CG  LEU A 386      87.912  34.865  26.315  1.00  0.00           C  
ATOM   4594  CD1 LEU A 386      87.951  33.376  26.622  1.00  0.00           C  
ATOM   4595  CD2 LEU A 386      87.107  35.611  27.368  1.00  0.00           C  
ATOM   4596  H   LEU A 386      89.313  36.577  23.993  1.00  0.00           H  
ATOM   4597  HA  LEU A 386      88.790  37.396  26.485  1.00  0.00           H  
ATOM   4598  HB2 LEU A 386      89.803  34.956  25.522  1.00  0.00           H  
ATOM   4599  HB3 LEU A 386      89.788  35.251  27.053  1.00  0.00           H  
ATOM   4600  N   ILE A 387      91.581  37.850  25.259  1.00  0.00           N  
ATOM   4601  CA  ILE A 387      92.904  38.431  25.461  1.00  0.00           C  
ATOM   4602  C   ILE A 387      92.777  39.932  25.717  1.00  0.00           C  
ATOM   4603  O   ILE A 387      93.651  40.545  26.322  1.00  0.00           O  
ATOM   4604  CB  ILE A 387      93.832  38.182  24.242  1.00  0.00           C  
ATOM   4605  CG1 ILE A 387      93.935  36.689  23.937  1.00  0.00           C  
ATOM   4606  CG2 ILE A 387      95.228  38.745  24.481  1.00  0.00           C  
ATOM   4607  CD1 ILE A 387      94.857  36.365  22.778  1.00  0.00           C  
ATOM   4608  H   ILE A 387      91.338  37.800  24.436  1.00  0.00           H  
ATOM   4609  HA  ILE A 387      93.304  37.999  26.232  1.00  0.00           H  
ATOM   4610  N   ILE A 388      91.674  40.526  25.273  1.00  0.00           N  
ATOM   4611  CA  ILE A 388      91.516  41.973  25.393  1.00  0.00           C  
ATOM   4612  C   ILE A 388      91.420  42.487  26.846  1.00  0.00           C  
ATOM   4613  O   ILE A 388      91.717  43.657  27.091  1.00  0.00           O  
ATOM   4614  CB  ILE A 388      90.286  42.477  24.582  1.00  0.00           C  
ATOM   4615  CG1 ILE A 388      88.978  42.327  25.363  1.00  0.00           C  
ATOM   4616  CG2 ILE A 388      90.212  41.772  23.233  1.00  0.00           C  
ATOM   4617  CD1 ILE A 388      87.749  42.762  24.596  1.00  0.00           C  
ATOM   4618  H   ILE A 388      91.013  40.117  24.904  1.00  0.00           H  
ATOM   4619  HA  ILE A 388      92.333  42.340  25.022  1.00  0.00           H  
ATOM   4620  N   PRO A 389      91.025  41.634  27.819  1.00  0.00           N  
ATOM   4621  CA  PRO A 389      91.205  42.200  29.158  1.00  0.00           C  
ATOM   4622  C   PRO A 389      92.591  41.920  29.716  1.00  0.00           C  
ATOM   4623  O   PRO A 389      92.749  41.941  30.925  1.00  0.00           O  
ATOM   4624  CB  PRO A 389      90.149  41.476  30.004  1.00  0.00           C  
ATOM   4625  CG  PRO A 389      89.275  40.759  29.040  1.00  0.00           C  
ATOM   4626  CD  PRO A 389      90.154  40.449  27.873  1.00  0.00           C  
ATOM   4627  HA  PRO A 389      91.112  43.165  29.154  1.00  0.00           H  
ATOM   4628  HB2 PRO A 389      90.565  40.856  30.623  1.00  0.00           H  
ATOM   4629  HB3 PRO A 389      89.637  42.106  30.535  1.00  0.00           H  
ATOM   4630  HG2 PRO A 389      88.912  39.949  29.431  1.00  0.00           H  
ATOM   4631  HG3 PRO A 389      88.521  41.308  28.775  1.00  0.00           H  
ATOM   4632  HD2 PRO A 389      90.660  39.633  28.007  1.00  0.00           H  
ATOM   4633  HD3 PRO A 389      89.645  40.336  27.055  1.00  0.00           H  
ATOM   4634  N   LEU A 390      93.561  41.625  28.858  1.00  0.00           N  
ATOM   4635  CA  LEU A 390      94.940  41.442  29.297  1.00  0.00           C  
ATOM   4636  C   LEU A 390      95.680  42.743  29.012  1.00  0.00           C  
ATOM   4637  O   LEU A 390      96.625  43.102  29.716  1.00  0.00           O  
ATOM   4638  CB  LEU A 390      95.600  40.245  28.598  1.00  0.00           C  
ATOM   4639  CG  LEU A 390      97.011  39.832  29.025  1.00  0.00           C  
ATOM   4640  CD1 LEU A 390      98.077  40.563  28.221  1.00  0.00           C  
ATOM   4641  CD2 LEU A 390      97.212  40.068  30.517  1.00  0.00           C  
ATOM   4642  H   LEU A 390      93.441  41.526  28.012  1.00  0.00           H  
ATOM   4643  HA  LEU A 390      94.970  41.241  30.246  1.00  0.00           H  
ATOM   4644  HB2 LEU A 390      95.020  39.477  28.718  1.00  0.00           H  
ATOM   4645  HB3 LEU A 390      95.624  40.436  27.647  1.00  0.00           H  
ATOM   4646  N   GLY A 391      95.070  43.595  28.216  1.00  0.00           N  
ATOM   4647  CA  GLY A 391      95.666  44.892  27.974  1.00  0.00           C  
ATOM   4648  C   GLY A 391      95.333  45.885  29.083  1.00  0.00           C  
ATOM   4649  O   GLY A 391      95.731  47.041  29.036  1.00  0.00           O  
ATOM   4650  H   GLY A 391      94.325  43.449  27.812  1.00  0.00           H  
ATOM   4651  HA2 GLY A 391      96.629  44.797  27.903  1.00  0.00           H  
ATOM   4652  HA3 GLY A 391      95.352  45.239  27.124  1.00  0.00           H  
ATOM   4653  N   GLN A 392      94.629  45.439  30.109  1.00  0.00           N  
ATOM   4654  CA  GLN A 392      94.247  46.355  31.176  1.00  0.00           C  
ATOM   4655  C   GLN A 392      94.768  46.002  32.565  1.00  0.00           C  
ATOM   4656  O   GLN A 392      94.043  46.165  33.532  1.00  0.00           O  
ATOM   4657  CB  GLN A 392      92.719  46.418  31.247  1.00  0.00           C  
ATOM   4658  CG  GLN A 392      92.115  47.781  30.945  1.00  0.00           C  
ATOM   4659  CD  GLN A 392      91.865  48.004  29.465  1.00  0.00           C  
ATOM   4660  OE1 GLN A 392      90.983  47.388  28.871  1.00  0.00           O  
ATOM   4661  NE2 GLN A 392      92.643  48.895  28.863  1.00  0.00           N  
ATOM   4662  H   GLN A 392      94.365  44.627  30.209  1.00  0.00           H  
ATOM   4663  HA  GLN A 392      94.655  47.203  30.943  1.00  0.00           H  
ATOM   4664  HB2 GLN A 392      92.353  45.772  30.623  1.00  0.00           H  
ATOM   4665  HB3 GLN A 392      92.439  46.145  32.135  1.00  0.00           H  
ATOM   4666  HG2 GLN A 392      91.278  47.872  31.427  1.00  0.00           H  
ATOM   4667  HG3 GLN A 392      92.709  48.473  31.275  1.00  0.00           H  
ATOM   4668  N   LEU A 393      96.014  45.565  32.691  1.00  0.00           N  
ATOM   4669  CA  LEU A 393      96.488  45.173  34.010  1.00  0.00           C  
ATOM   4670  C   LEU A 393      97.337  46.153  34.799  1.00  0.00           C  
ATOM   4671  O   LEU A 393      98.112  46.911  34.250  1.00  0.00           O  
ATOM   4672  CB  LEU A 393      97.163  43.807  33.965  1.00  0.00           C  
ATOM   4673  CG  LEU A 393      98.384  43.575  33.095  1.00  0.00           C  
ATOM   4674  CD1 LEU A 393      99.015  44.891  32.709  1.00  0.00           C  
ATOM   4675  CD2 LEU A 393      99.375  42.712  33.843  1.00  0.00           C  
ATOM   4676  H   LEU A 393      96.583  45.489  32.051  1.00  0.00           H  
ATOM   4677  HA  LEU A 393      95.662  45.150  34.518  1.00  0.00           H  
ATOM   4678  HB2 LEU A 393      97.414  43.582  34.875  1.00  0.00           H  
ATOM   4679  HB3 LEU A 393      96.490  43.165  33.690  1.00  0.00           H  
ATOM   4680  N   SER A 394      97.143  46.122  36.111  1.00  0.00           N  
ATOM   4681  CA  SER A 394      97.868  46.948  37.063  1.00  0.00           C  
ATOM   4682  C   SER A 394      98.755  46.061  37.920  1.00  0.00           C  
ATOM   4683  O   SER A 394      98.451  44.887  38.129  1.00  0.00           O  
ATOM   4684  CB  SER A 394      96.896  47.743  37.934  1.00  0.00           C  
ATOM   4685  OG  SER A 394      95.908  46.888  38.482  1.00  0.00           O  
ATOM   4686  H   SER A 394      96.567  45.603  36.483  1.00  0.00           H  
ATOM   4687  HA  SER A 394      98.421  47.583  36.581  1.00  0.00           H  
ATOM   4688  HB2 SER A 394      97.381  48.186  38.648  1.00  0.00           H  
ATOM   4689  HB3 SER A 394      96.473  48.438  37.405  1.00  0.00           H  
ATOM   4690  HG  SER A 394      95.382  47.337  38.959  1.00  0.00           H  
ATOM   4691  N   LEU A 395      99.856  46.621  38.406  1.00  0.00           N  
ATOM   4692  CA  LEU A 395     100.801  45.861  39.211  1.00  0.00           C  
ATOM   4693  C   LEU A 395     101.142  46.600  40.497  1.00  0.00           C  
ATOM   4694  O   LEU A 395     101.445  47.793  40.478  1.00  0.00           O  
ATOM   4695  CB  LEU A 395     102.072  45.579  38.411  1.00  0.00           C  
ATOM   4696  CG  LEU A 395     101.856  44.889  37.064  1.00  0.00           C  
ATOM   4697  CD1 LEU A 395     103.000  45.202  36.124  1.00  0.00           C  
ATOM   4698  CD2 LEU A 395     101.703  43.387  37.250  1.00  0.00           C  
ATOM   4699  H   LEU A 395     100.074  47.443  38.280  1.00  0.00           H  
ATOM   4700  HA  LEU A 395     100.384  45.018  39.448  1.00  0.00           H  
ATOM   4701  HB2 LEU A 395     102.533  46.419  38.257  1.00  0.00           H  
ATOM   4702  HB3 LEU A 395     102.660  45.027  38.950  1.00  0.00           H  
ATOM   4703  N   GLY A 396     101.086  45.883  41.613  1.00  0.00           N  
ATOM   4704  CA  GLY A 396     101.407  46.458  42.904  1.00  0.00           C  
ATOM   4705  C   GLY A 396     102.172  45.483  43.773  1.00  0.00           C  
ATOM   4706  O   GLY A 396     102.470  44.365  43.354  1.00  0.00           O  
ATOM   4707  H   GLY A 396     100.861  45.053  41.640  1.00  0.00           H  
ATOM   4708  HA2 GLY A 396     101.934  47.263  42.779  1.00  0.00           H  
ATOM   4709  HA3 GLY A 396     100.589  46.721  43.354  1.00  0.00           H  
ATOM   4710  N   GLY A 397     102.492  45.909  44.989  1.00  0.00           N  
ATOM   4711  CA  GLY A 397     103.204  45.062  45.925  1.00  0.00           C  
ATOM   4712  C   GLY A 397     102.261  44.282  46.819  1.00  0.00           C  
ATOM   4713  O   GLY A 397     101.105  44.049  46.467  1.00  0.00           O  
ATOM   4714  H   GLY A 397     102.303  46.692  45.290  1.00  0.00           H  
ATOM   4715  HA2 GLY A 397     103.769  44.444  45.435  1.00  0.00           H  
ATOM   4716  HA3 GLY A 397     103.790  45.608  46.473  1.00  0.00           H  
ATOM   4717  N   ILE A 398     102.760  43.879  47.982  1.00  0.00           N  
ATOM   4718  CA  ILE A 398     101.964  43.123  48.938  1.00  0.00           C  
ATOM   4719  C   ILE A 398     101.368  44.040  50.000  1.00  0.00           C  
ATOM   4720  O   ILE A 398     102.072  44.852  50.601  1.00  0.00           O  
ATOM   4721  CB  ILE A 398     102.802  42.027  49.622  1.00  0.00           C  
ATOM   4722  CG1 ILE A 398     103.297  41.016  48.588  1.00  0.00           C  
ATOM   4723  CG2 ILE A 398     101.993  41.323  50.702  1.00  0.00           C  
ATOM   4724  CD1 ILE A 398     104.130  39.906  49.176  1.00  0.00           C  
ATOM   4725  H   ILE A 398     103.566  44.036  48.238  1.00  0.00           H  
ATOM   4726  HA  ILE A 398     101.245  42.703  48.441  1.00  0.00           H  
ATOM   4727  N   SER A 399     100.064  43.910  50.220  1.00  0.00           N  
ATOM   4728  CA  SER A 399      99.377  44.674  51.253  1.00  0.00           C  
ATOM   4729  C   SER A 399      98.428  43.770  52.027  1.00  0.00           C  
ATOM   4730  O   SER A 399      98.388  42.561  51.801  1.00  0.00           O  
ATOM   4731  CB  SER A 399      98.609  45.849  50.643  1.00  0.00           C  
ATOM   4732  OG  SER A 399      97.527  45.395  49.850  1.00  0.00           O  
ATOM   4733  H   SER A 399      99.555  43.378  49.776  1.00  0.00           H  
ATOM   4734  HA  SER A 399     100.042  45.031  51.862  1.00  0.00           H  
ATOM   4735  HB2 SER A 399      98.277  46.424  51.350  1.00  0.00           H  
ATOM   4736  HB3 SER A 399      99.209  46.385  50.101  1.00  0.00           H  
ATOM   4737  HG  SER A 399      97.120  46.055  49.527  1.00  0.00           H  
ATOM   4738  N   GLU A 400      97.660  44.362  52.935  1.00  0.00           N  
ATOM   4739  CA  GLU A 400      96.685  43.608  53.713  1.00  0.00           C  
ATOM   4740  C   GLU A 400      95.532  43.130  52.834  1.00  0.00           C  
ATOM   4741  O   GLU A 400      94.789  42.223  53.211  1.00  0.00           O  
ATOM   4742  CB  GLU A 400      96.150  44.451  54.875  1.00  0.00           C  
ATOM   4743  CG  GLU A 400      95.376  45.696  54.457  1.00  0.00           C  
ATOM   4744  CD  GLU A 400      96.277  46.872  54.128  1.00  0.00           C  
ATOM   4745  OE1 GLU A 400      95.747  47.957  53.809  1.00  0.00           O  
ATOM   4746  OE2 GLU A 400      97.515  46.715  54.192  1.00  0.00           O  
ATOM   4747  H   GLU A 400      97.688  45.202  53.116  1.00  0.00           H  
ATOM   4748  HA  GLU A 400      97.135  42.829  54.076  1.00  0.00           H  
ATOM   4749  HB2 GLU A 400      95.573  43.896  55.423  1.00  0.00           H  
ATOM   4750  HB3 GLU A 400      96.896  44.721  55.433  1.00  0.00           H  
ATOM   4751  HG2 GLU A 400      94.830  45.487  53.683  1.00  0.00           H  
ATOM   4752  HG3 GLU A 400      94.770  45.949  55.171  1.00  0.00           H  
ATOM   4753  N   LYS A 401      95.397  43.736  51.656  1.00  0.00           N  
ATOM   4754  CA  LYS A 401      94.342  43.369  50.715  1.00  0.00           C  
ATOM   4755  C   LYS A 401      94.555  41.976  50.120  1.00  0.00           C  
ATOM   4756  O   LYS A 401      93.649  41.417  49.503  1.00  0.00           O  
ATOM   4757  CB  LYS A 401      94.245  44.400  49.588  1.00  0.00           C  
ATOM   4758  CG  LYS A 401      93.827  45.792  50.038  1.00  0.00           C  
ATOM   4759  CD  LYS A 401      93.615  46.707  48.840  1.00  0.00           C  
ATOM   4760  CE  LYS A 401      93.555  48.170  49.250  1.00  0.00           C  
ATOM   4761  NZ  LYS A 401      92.456  48.441  50.216  1.00  0.00           N1+
ATOM   4762  H   LYS A 401      95.912  44.368  51.381  1.00  0.00           H  
ATOM   4763  HA  LYS A 401      93.511  43.354  51.216  1.00  0.00           H  
ATOM   4764  HB2 LYS A 401      95.106  44.461  49.146  1.00  0.00           H  
ATOM   4765  HB3 LYS A 401      93.609  44.082  48.928  1.00  0.00           H  
ATOM   4766  HG2 LYS A 401      93.009  45.737  50.557  1.00  0.00           H  
ATOM   4767  HG3 LYS A 401      94.507  46.166  50.620  1.00  0.00           H  
ATOM   4768  HD2 LYS A 401      94.336  46.579  48.204  1.00  0.00           H  
ATOM   4769  HD3 LYS A 401      92.792  46.464  48.389  1.00  0.00           H  
ATOM   4770  HE2 LYS A 401      94.402  48.428  49.646  1.00  0.00           H  
ATOM   4771  HE3 LYS A 401      93.432  48.720  48.461  1.00  0.00           H  
ATOM   4772  HZ1 LYS A 401      92.390  49.318  50.352  1.00  0.00           H  
ATOM   4773  HZ2 LYS A 401      91.689  48.133  49.887  1.00  0.00           H  
ATOM   4774  HZ3 LYS A 401      92.632  48.034  50.988  1.00  0.00           H  
ATOM   4775  N   TYR A 402      95.750  41.423  50.305  1.00  0.00           N  
ATOM   4776  CA  TYR A 402      96.045  40.065  49.854  1.00  0.00           C  
ATOM   4777  C   TYR A 402      95.270  39.045  50.682  1.00  0.00           C  
ATOM   4778  O   TYR A 402      95.119  37.889  50.285  1.00  0.00           O  
ATOM   4779  CB  TYR A 402      97.548  39.783  49.931  1.00  0.00           C  
ATOM   4780  CG  TYR A 402      98.321  40.198  48.696  1.00  0.00           C  
ATOM   4781  CD1 TYR A 402      98.092  41.426  48.088  1.00  0.00           C  
ATOM   4782  CD2 TYR A 402      99.286  39.365  48.145  1.00  0.00           C  
ATOM   4783  CE1 TYR A 402      98.797  41.810  46.960  1.00  0.00           C  
ATOM   4784  CE2 TYR A 402      99.997  39.741  47.019  1.00  0.00           C  
ATOM   4785  CZ  TYR A 402      99.749  40.964  46.431  1.00  0.00           C  
ATOM   4786  OH  TYR A 402     100.453  41.343  45.311  1.00  0.00           O  
ATOM   4787  H   TYR A 402      96.408  41.820  50.692  1.00  0.00           H  
ATOM   4788  HA  TYR A 402      95.766  39.986  48.928  1.00  0.00           H  
ATOM   4789  HB2 TYR A 402      97.915  40.246  50.701  1.00  0.00           H  
ATOM   4790  HB3 TYR A 402      97.682  38.834  50.080  1.00  0.00           H  
ATOM   4791  N   LEU A 403      94.787  39.486  51.839  1.00  0.00           N  
ATOM   4792  CA  LEU A 403      93.922  38.678  52.688  1.00  0.00           C  
ATOM   4793  C   LEU A 403      92.461  39.014  52.395  1.00  0.00           C  
ATOM   4794  O   LEU A 403      92.168  40.102  51.898  1.00  0.00           O  
ATOM   4795  CB  LEU A 403      94.249  38.920  54.165  1.00  0.00           C  
ATOM   4796  CG  LEU A 403      95.633  38.471  54.634  1.00  0.00           C  
ATOM   4797  CD1 LEU A 403      95.956  39.063  55.995  1.00  0.00           C  
ATOM   4798  CD2 LEU A 403      95.718  36.951  54.675  1.00  0.00           C  
ATOM   4799  H   LEU A 403      94.954  40.268  52.155  1.00  0.00           H  
ATOM   4800  HA  LEU A 403      94.072  37.739  52.497  1.00  0.00           H  
ATOM   4801  HB2 LEU A 403      94.159  39.869  54.345  1.00  0.00           H  
ATOM   4802  HB3 LEU A 403      93.583  38.465  54.703  1.00  0.00           H  
ATOM   4803  N   PRO A 404      91.540  38.080  52.688  1.00  0.00           N  
ATOM   4804  CA  PRO A 404      90.111  38.345  52.477  1.00  0.00           C  
ATOM   4805  C   PRO A 404      89.628  39.550  53.282  1.00  0.00           C  
ATOM   4806  O   PRO A 404      90.166  39.818  54.355  1.00  0.00           O  
ATOM   4807  CB  PRO A 404      89.438  37.054  52.960  1.00  0.00           C  
ATOM   4808  CG  PRO A 404      90.490  36.009  52.838  1.00  0.00           C  
ATOM   4809  CD  PRO A 404      91.777  36.706  53.163  1.00  0.00           C  
ATOM   4810  HA  PRO A 404      89.907  38.563  51.554  1.00  0.00           H  
ATOM   4811  HB2 PRO A 404      89.130  37.139  53.876  1.00  0.00           H  
ATOM   4812  HB3 PRO A 404      88.662  36.838  52.419  1.00  0.00           H  
ATOM   4813  HG2 PRO A 404      90.326  35.274  53.449  1.00  0.00           H  
ATOM   4814  HG3 PRO A 404      90.510  35.635  51.943  1.00  0.00           H  
ATOM   4815  HD2 PRO A 404      91.968  36.683  54.114  1.00  0.00           H  
ATOM   4816  HD3 PRO A 404      92.531  36.295  52.712  1.00  0.00           H  
ATOM   4817  N   PRO A 405      88.624  40.275  52.764  1.00  0.00           N  
ATOM   4818  CA  PRO A 405      88.127  41.503  53.398  1.00  0.00           C  
ATOM   4819  C   PRO A 405      87.499  41.288  54.776  1.00  0.00           C  
ATOM   4820  O   PRO A 405      87.283  42.262  55.497  1.00  0.00           O  
ATOM   4821  CB  PRO A 405      87.077  42.011  52.401  1.00  0.00           C  
ATOM   4822  CG  PRO A 405      86.686  40.811  51.609  1.00  0.00           C  
ATOM   4823  CD  PRO A 405      87.925  39.984  51.501  1.00  0.00           C  
ATOM   4824  HA  PRO A 405      88.853  42.123  53.571  1.00  0.00           H  
ATOM   4825  HB2 PRO A 405      86.313  42.393  52.860  1.00  0.00           H  
ATOM   4826  HB3 PRO A 405      87.442  42.705  51.830  1.00  0.00           H  
ATOM   4827  HG2 PRO A 405      85.975  40.319  52.048  1.00  0.00           H  
ATOM   4828  HG3 PRO A 405      86.357  41.063  50.732  1.00  0.00           H  
ATOM   4829  HD2 PRO A 405      87.721  39.040  51.412  1.00  0.00           H  
ATOM   4830  HD3 PRO A 405      88.458  40.233  50.729  1.00  0.00           H  
ATOM   4831  N   ASP A 406      87.213  40.041  55.138  1.00  0.00           N  
ATOM   4832  CA  ASP A 406      86.625  39.755  56.443  1.00  0.00           C  
ATOM   4833  C   ASP A 406      87.667  39.231  57.429  1.00  0.00           C  
ATOM   4834  O   ASP A 406      87.338  38.886  58.564  1.00  0.00           O  
ATOM   4835  CB  ASP A 406      85.476  38.752  56.310  1.00  0.00           C  
ATOM   4836  CG  ASP A 406      85.909  37.446  55.675  1.00  0.00           C  
ATOM   4837  OD1 ASP A 406      86.794  37.473  54.795  1.00  0.00           O  
ATOM   4838  OD2 ASP A 406      85.361  36.391  56.057  1.00  0.00           O  
ATOM   4839  H   ASP A 406      87.351  39.349  54.646  1.00  0.00           H  
ATOM   4840  HA  ASP A 406      86.277  40.590  56.792  1.00  0.00           H  
ATOM   4841  HB2 ASP A 406      85.105  38.573  57.188  1.00  0.00           H  
ATOM   4842  HB3 ASP A 406      84.767  39.147  55.778  1.00  0.00           H  
ATOM   4843  N   ASN A 407      88.922  39.175  56.991  1.00  0.00           N  
ATOM   4844  CA  ASN A 407      90.017  38.744  57.854  1.00  0.00           C  
ATOM   4845  C   ASN A 407      90.237  39.722  59.004  1.00  0.00           C  
ATOM   4846  O   ASN A 407      90.253  40.936  58.804  1.00  0.00           O  
ATOM   4847  CB  ASN A 407      91.307  38.584  57.045  1.00  0.00           C  
ATOM   4848  CG  ASN A 407      92.474  38.113  57.892  1.00  0.00           C  
ATOM   4849  OD1 ASN A 407      93.152  38.915  58.534  1.00  0.00           O  
ATOM   4850  ND2 ASN A 407      92.717  36.807  57.893  1.00  0.00           N  
ATOM   4851  H   ASN A 407      89.161  39.384  56.192  1.00  0.00           H  
ATOM   4852  HA  ASN A 407      89.773  37.885  58.232  1.00  0.00           H  
ATOM   4853  HB2 ASN A 407      91.157  37.950  56.326  1.00  0.00           H  
ATOM   4854  HB3 ASN A 407      91.533  39.432  56.633  1.00  0.00           H  
ATOM   4855  N   ALA A 408      90.410  39.183  60.207  1.00  0.00           N  
ATOM   4856  CA  ALA A 408      90.519  40.001  61.411  1.00  0.00           C  
ATOM   4857  C   ALA A 408      91.781  40.861  61.423  1.00  0.00           C  
ATOM   4858  O   ALA A 408      91.750  42.007  61.872  1.00  0.00           O  
ATOM   4859  CB  ALA A 408      90.475  39.118  62.649  1.00  0.00           C  
ATOM   4860  H   ALA A 408      90.467  38.337  60.348  1.00  0.00           H  
ATOM   4861  HA  ALA A 408      89.761  40.607  61.414  1.00  0.00           H  
ATOM   4862  HB1 ALA A 408      90.548  39.670  63.443  1.00  0.00           H  
ATOM   4863  HB2 ALA A 408      89.636  38.631  62.670  1.00  0.00           H  
ATOM   4864  HB3 ALA A 408      91.213  38.489  62.624  1.00  0.00           H  
ATOM   4865  N   VAL A 409      92.888  40.312  60.934  1.00  0.00           N  
ATOM   4866  CA  VAL A 409      94.150  41.045  60.933  1.00  0.00           C  
ATOM   4867  C   VAL A 409      94.120  42.184  59.918  1.00  0.00           C  
ATOM   4868  O   VAL A 409      94.617  43.277  60.189  1.00  0.00           O  
ATOM   4869  CB  VAL A 409      95.344  40.121  60.633  1.00  0.00           C  
ATOM   4870  CG1 VAL A 409      96.653  40.857  60.876  1.00  0.00           C  
ATOM   4871  CG2 VAL A 409      95.275  38.878  61.500  1.00  0.00           C  
ATOM   4872  H   VAL A 409      92.930  39.521  60.600  1.00  0.00           H  
ATOM   4873  HA  VAL A 409      94.263  41.414  61.823  1.00  0.00           H  
ATOM   4874  N   ARG A 410      93.532  41.926  58.752  1.00  0.00           N  
ATOM   4875  CA  ARG A 410      93.386  42.958  57.730  1.00  0.00           C  
ATOM   4876  C   ARG A 410      92.527  44.111  58.237  1.00  0.00           C  
ATOM   4877  O   ARG A 410      92.863  45.280  58.043  1.00  0.00           O  
ATOM   4878  CB  ARG A 410      92.776  42.378  56.450  1.00  0.00           C  
ATOM   4879  CG  ARG A 410      92.299  43.441  55.467  1.00  0.00           C  
ATOM   4880  CD  ARG A 410      91.721  42.835  54.197  1.00  0.00           C  
ATOM   4881  NE  ARG A 410      91.202  43.862  53.297  1.00  0.00           N  
ATOM   4882  CZ  ARG A 410      90.757  43.627  52.066  1.00  0.00           C  
ATOM   4883  H   ARG A 410      93.211  41.159  58.533  1.00  0.00           H  
ATOM   4884  HA  ARG A 410      94.272  43.297  57.527  1.00  0.00           H  
ATOM   4885  HB2 ARG A 410      93.434  41.816  56.013  1.00  0.00           H  
ATOM   4886  HB3 ARG A 410      92.028  41.808  56.687  1.00  0.00           H  
ATOM   4887  HG2 ARG A 410      91.627  43.995  55.894  1.00  0.00           H  
ATOM   4888  HG3 ARG A 410      93.041  44.022  55.237  1.00  0.00           H  
ATOM   4889  HD2 ARG A 410      92.407  42.322  53.742  1.00  0.00           H  
ATOM   4890  HD3 ARG A 410      91.010  42.217  54.427  1.00  0.00           H  
ATOM   4891  HE  ARG A 410      91.183  44.673  53.582  1.00  0.00           H  
ATOM   4892  N   GLN A 411      91.422  43.774  58.894  1.00  0.00           N  
ATOM   4893  CA  GLN A 411      90.491  44.778  59.394  1.00  0.00           C  
ATOM   4894  C   GLN A 411      91.094  45.606  60.525  1.00  0.00           C  
ATOM   4895  O   GLN A 411      90.783  46.789  60.669  1.00  0.00           O  
ATOM   4896  CB  GLN A 411      89.195  44.116  59.864  1.00  0.00           C  
ATOM   4897  CG  GLN A 411      88.334  43.587  58.731  1.00  0.00           C  
ATOM   4898  CD  GLN A 411      86.922  43.268  59.175  1.00  0.00           C  
ATOM   4899  OE1 GLN A 411      86.638  43.187  60.371  1.00  0.00           O  
ATOM   4900  NE2 GLN A 411      86.025  43.090  58.213  1.00  0.00           N  
ATOM   4901  H   GLN A 411      91.192  42.962  59.061  1.00  0.00           H  
ATOM   4902  HA  GLN A 411      90.297  45.381  58.659  1.00  0.00           H  
ATOM   4903  HB2 GLN A 411      89.413  43.384  60.462  1.00  0.00           H  
ATOM   4904  HB3 GLN A 411      88.681  44.758  60.378  1.00  0.00           H  
ATOM   4905  HG2 GLN A 411      88.305  44.243  58.017  1.00  0.00           H  
ATOM   4906  HG3 GLN A 411      88.743  42.787  58.364  1.00  0.00           H  
ATOM   4907  N   SER A 412      91.953  44.982  61.324  1.00  0.00           N  
ATOM   4908  CA  SER A 412      92.642  45.689  62.398  1.00  0.00           C  
ATOM   4909  C   SER A 412      93.554  46.761  61.818  1.00  0.00           C  
ATOM   4910  O   SER A 412      93.596  47.890  62.310  1.00  0.00           O  
ATOM   4911  CB  SER A 412      93.446  44.717  63.262  1.00  0.00           C  
ATOM   4912  OG  SER A 412      92.593  43.821  63.952  1.00  0.00           O  
ATOM   4913  H   SER A 412      92.151  44.148  61.261  1.00  0.00           H  
ATOM   4914  HA  SER A 412      91.976  46.114  62.961  1.00  0.00           H  
ATOM   4915  HB2 SER A 412      94.061  44.217  62.704  1.00  0.00           H  
ATOM   4916  HB3 SER A 412      93.982  45.214  63.900  1.00  0.00           H  
ATOM   4917  HG  SER A 412      92.295  43.248  63.415  1.00  0.00           H  
ATOM   4918  N   GLN A 413      94.281  46.398  60.766  1.00  0.00           N  
ATOM   4919  CA  GLN A 413      95.135  47.342  60.060  1.00  0.00           C  
ATOM   4920  C   GLN A 413      94.303  48.462  59.447  1.00  0.00           C  
ATOM   4921  O   GLN A 413      94.688  49.630  59.485  1.00  0.00           O  
ATOM   4922  CB  GLN A 413      95.945  46.632  58.973  1.00  0.00           C  
ATOM   4923  CG  GLN A 413      96.881  47.552  58.211  1.00  0.00           C  
ATOM   4924  CD  GLN A 413      97.894  48.224  59.116  1.00  0.00           C  
ATOM   4925  OE1 GLN A 413      98.665  47.557  59.807  1.00  0.00           O  
ATOM   4926  NE2 GLN A 413      97.889  49.552  59.126  1.00  0.00           N  
ATOM   4927  H   GLN A 413      94.292  45.601  60.444  1.00  0.00           H  
ATOM   4928  HA  GLN A 413      95.752  47.728  60.702  1.00  0.00           H  
ATOM   4929  HB2 GLN A 413      96.464  45.921  59.380  1.00  0.00           H  
ATOM   4930  HB3 GLN A 413      95.334  46.214  58.346  1.00  0.00           H  
ATOM   4931  HG2 GLN A 413      97.347  47.043  57.530  1.00  0.00           H  
ATOM   4932  HG3 GLN A 413      96.361  48.230  57.752  1.00  0.00           H  
ATOM   4933  N   GLU A 414      93.155  48.094  58.888  1.00  0.00           N  
ATOM   4934  CA  GLU A 414      92.270  49.062  58.254  1.00  0.00           C  
ATOM   4935  C   GLU A 414      91.616  49.975  59.289  1.00  0.00           C  
ATOM   4936  O   GLU A 414      91.287  51.123  58.990  1.00  0.00           O  
ATOM   4937  CB  GLU A 414      91.210  48.345  57.416  1.00  0.00           C
[truncated: 1,287,685 more chars]
