# Supplementary material for: Combined computational and classical medicinal chemistry procedure to disclose novel pyrrole-based compounds as potential antituberculosis agents
Source: J Comput Aided Mol Des. 2026 Apr 6;40(1):92. doi: 10.1007/s10822-026-00794-6 (PMC13053371; doi:10.1007/s10822-026-00794-6)
Supplement: Supplementary file 5 — Supplementary Material 5 [file 10822_2026_794_MOESM5_ESM.zip › targets/6AJH_A_A9ZF.1001.A_min_lock.pdb]

COMPND    ***** 
AUTHOR    GENERATED BY OPEN BABEL 2.4.1
ATOM      1  N   PHE A   1     117.909  11.547  16.239  1.00  0.00           N1+
ATOM      2  CA  PHE A   1     118.764  10.831  17.190  1.00  0.00           C  
ATOM      3  C   PHE A   1     118.073  10.631  18.532  1.00  0.00           C  
ATOM      4  O   PHE A   1     117.467  11.561  19.075  1.00  0.00           O  
ATOM      5  CB  PHE A   1     120.085  11.580  17.406  1.00  0.00           C  
ATOM      6  CG  PHE A   1     121.215  10.704  17.888  1.00  0.00           C  
ATOM      7  CD1 PHE A   1     121.615   9.610  17.138  1.00  0.00           C  
ATOM      8  CD2 PHE A   1     121.876  10.969  19.080  1.00  0.00           C  
ATOM      9  CE1 PHE A   1     122.655   8.798  17.556  1.00  0.00           C  
ATOM     10  CE2 PHE A   1     122.922  10.156  19.507  1.00  0.00           C  
ATOM     11  CZ  PHE A   1     123.310   9.069  18.742  1.00  0.00           C  
ATOM     12  H1  PHE A   1     118.342  11.647  15.468  1.00  0.00           H  
ATOM     13  H2  PHE A   1     117.163  11.082  16.102  1.00  0.00           H  
ATOM     14  H3  PHE A   1     117.703  12.347  16.568  1.00  0.00           H  
ATOM     15  HA  PHE A   1     118.946   9.959  16.806  1.00  0.00           H  
ATOM     16  HB2 PHE A   1     120.347  12.001  16.573  1.00  0.00           H  
ATOM     17  HB3 PHE A   1     119.942  12.291  18.050  1.00  0.00           H  
ATOM     18  N   GLN A   2     118.125   9.405  19.040  1.00  0.00           N  
ATOM     19  CA  GLN A   2     117.543   9.065  20.332  1.00  0.00           C  
ATOM     20  C   GLN A   2     118.120   7.762  20.870  1.00  0.00           C  
ATOM     21  O   GLN A   2     118.790   7.024  20.167  1.00  0.00           O  
ATOM     22  CB  GLN A   2     116.022   8.976  20.269  1.00  0.00           C  
ATOM     23  CG  GLN A   2     115.403   9.585  19.031  1.00  0.00           C  
ATOM     24  CD  GLN A   2     114.051   8.984  18.722  1.00  0.00           C  
ATOM     25  OE1 GLN A   2     113.226   9.599  18.051  1.00  0.00           O  
ATOM     26  NE2 GLN A   2     113.816   7.777  19.213  1.00  0.00           N  
ATOM     27  H   GLN A   2     118.501   8.743  18.642  1.00  0.00           H  
ATOM     28  HA  GLN A   2     117.775   9.785  20.939  1.00  0.00           H  
ATOM     29  HB2 GLN A   2     115.763   8.042  20.320  1.00  0.00           H  
ATOM     30  HB3 GLN A   2     115.653   9.415  21.051  1.00  0.00           H  
ATOM     31  HG2 GLN A   2     115.309  10.543  19.155  1.00  0.00           H  
ATOM     32  HG3 GLN A   2     115.995   9.453  18.275  1.00  0.00           H  
ATOM     33  N   SER A   3     117.847   7.492  22.130  1.00  0.00           N  
ATOM     34  CA  SER A   3     118.320   6.283  22.797  1.00  0.00           C  
ATOM     35  C   SER A   3     117.196   5.647  23.607  1.00  0.00           C  
ATOM     36  O   SER A   3     116.794   6.184  24.638  1.00  0.00           O  
ATOM     37  CB  SER A   3     119.496   6.585  23.728  1.00  0.00           C  
ATOM     38  OG  SER A   3     120.494   7.374  23.115  1.00  0.00           O  
ATOM     39  H   SER A   3     117.377   8.007  22.634  1.00  0.00           H  
ATOM     40  HA  SER A   3     118.615   5.669  22.107  1.00  0.00           H  
ATOM     41  HB2 SER A   3     119.168   7.042  24.518  1.00  0.00           H  
ATOM     42  HB3 SER A   3     119.888   5.750  24.027  1.00  0.00           H  
ATOM     43  HG  SER A   3     121.116   7.515  23.662  1.00  0.00           H  
ATOM     44  N   ASN A   4     116.678   4.518  23.129  1.00  0.00           N  
ATOM     45  CA  ASN A   4     115.748   3.709  23.912  1.00  0.00           C  
ATOM     46  C   ASN A   4     116.455   2.478  24.456  1.00  0.00           C  
ATOM     47  O   ASN A   4     115.907   1.736  25.274  1.00  0.00           O  
ATOM     48  CB  ASN A   4     114.536   3.292  23.080  1.00  0.00           C  
ATOM     49  CG  ASN A   4     114.913   2.857  21.678  1.00  0.00           C  
ATOM     50  OD1 ASN A   4     115.559   1.826  21.484  1.00  0.00           O  
ATOM     51  ND2 ASN A   4     114.497   3.638  20.688  1.00  0.00           N  
ATOM     52  H   ASN A   4     116.854   4.201  22.349  1.00  0.00           H  
ATOM     53  HA  ASN A   4     115.431   4.250  24.651  1.00  0.00           H  
ATOM     54  HB2 ASN A   4     114.075   2.565  23.528  1.00  0.00           H  
ATOM     55  HB3 ASN A   4     113.912   4.034  23.029  1.00  0.00           H  
ATOM     56  N   ALA A   5     117.677   2.268  23.974  1.00  0.00           N  
ATOM     57  CA  ALA A   5     118.581   1.277  24.537  1.00  0.00           C  
ATOM     58  C   ALA A   5     118.772   1.567  26.018  1.00  0.00           C  
ATOM     59  O   ALA A   5     118.923   0.653  26.827  1.00  0.00           O  
ATOM     60  CB  ALA A   5     119.914   1.294  23.805  1.00  0.00           C  
ATOM     61  H   ALA A   5     118.005   2.701  23.307  1.00  0.00           H  
ATOM     62  HA  ALA A   5     118.199   0.391  24.430  1.00  0.00           H  
ATOM     63  HB1 ALA A   5     120.504   0.628  24.192  1.00  0.00           H  
ATOM     64  HB2 ALA A   5     119.772   1.093  22.867  1.00  0.00           H  
ATOM     65  HB3 ALA A   5     120.319   2.171  23.890  1.00  0.00           H  
ATOM     66  N   MET A   6     118.760   2.852  26.359  1.00  0.00           N  
ATOM     67  CA  MET A   6     118.818   3.290  27.745  1.00  0.00           C  
ATOM     68  C   MET A   6     117.591   2.826  28.524  1.00  0.00           C  
ATOM     69  O   MET A   6     117.708   2.283  29.621  1.00  0.00           O  
ATOM     70  CB  MET A   6     118.938   4.813  27.820  1.00  0.00           C  
ATOM     71  CG  MET A   6     119.083   5.344  29.235  1.00  0.00           C  
ATOM     72  SD  MET A   6     120.529   4.659  30.064  1.00  0.00           S  
ATOM     73  CE  MET A   6     119.971   4.646  31.765  1.00  0.00           C  
ATOM     74  H   MET A   6     118.718   3.495  25.789  1.00  0.00           H  
ATOM     75  HA  MET A   6     119.603   2.889  28.150  1.00  0.00           H  
ATOM     76  HB2 MET A   6     119.705   5.095  27.297  1.00  0.00           H  
ATOM     77  HB3 MET A   6     118.154   5.212  27.412  1.00  0.00           H  
ATOM     78  HG2 MET A   6     119.152   6.311  29.211  1.00  0.00           H  
ATOM     79  HG3 MET A   6     118.287   5.128  29.744  1.00  0.00           H  
ATOM     80  HE1 MET A   6     120.672   4.292  32.334  1.00  0.00           H  
ATOM     81  HE2 MET A   6     119.758   5.551  32.042  1.00  0.00           H  
ATOM     82  HE3 MET A   6     119.180   4.090  31.842  1.00  0.00           H  
ATOM     83  N   PHE A   7     116.412   3.045  27.947  1.00  0.00           N  
ATOM     84  CA  PHE A   7     115.163   2.679  28.604  1.00  0.00           C  
ATOM     85  C   PHE A   7     114.912   1.177  28.544  1.00  0.00           C  
ATOM     86  O   PHE A   7     114.358   0.597  29.479  1.00  0.00           O  
ATOM     87  CB  PHE A   7     113.992   3.439  27.981  1.00  0.00           C  
ATOM     88  CG  PHE A   7     113.957   4.893  28.352  1.00  0.00           C  
ATOM     89  CD1 PHE A   7     114.743   5.813  27.678  1.00  0.00           C  
ATOM     90  CD2 PHE A   7     113.142   5.339  29.380  1.00  0.00           C  
ATOM     91  CE1 PHE A   7     114.714   7.153  28.020  1.00  0.00           C  
ATOM     92  CE2 PHE A   7     113.109   6.677  29.726  1.00  0.00           C  
ATOM     93  CZ  PHE A   7     113.896   7.585  29.045  1.00  0.00           C  
ATOM     94  H   PHE A   7     116.315   3.405  27.173  1.00  0.00           H  
ATOM     95  HA  PHE A   7     115.240   2.926  29.539  1.00  0.00           H  
ATOM     96  HB2 PHE A   7     114.041   3.360  27.016  1.00  0.00           H  
ATOM     97  HB3 PHE A   7     113.161   3.022  28.257  1.00  0.00           H  
ATOM     98  N   ALA A   8     115.319   0.549  27.445  1.00  0.00           N  
ATOM     99  CA  ALA A   8     115.241  -0.902  27.330  1.00  0.00           C  
ATOM    100  C   ALA A   8     116.147  -1.545  28.370  1.00  0.00           C  
ATOM    101  O   ALA A   8     115.822  -2.591  28.930  1.00  0.00           O  
ATOM    102  CB  ALA A   8     115.624  -1.356  25.932  1.00  0.00           C  
ATOM    103  H   ALA A   8     115.643   0.946  26.755  1.00  0.00           H  
ATOM    104  HA  ALA A   8     114.326  -1.180  27.492  1.00  0.00           H  
ATOM    105  HB1 ALA A   8     115.565  -2.323  25.879  1.00  0.00           H  
ATOM    106  HB2 ALA A   8     115.018  -0.960  25.287  1.00  0.00           H  
ATOM    107  HB3 ALA A   8     116.532  -1.077  25.738  1.00  0.00           H  
ATOM    108  N   TRP A   9     117.284  -0.906  28.624  1.00  0.00           N  
ATOM    109  CA  TRP A   9     118.209  -1.386  29.642  1.00  0.00           C  
ATOM    110  C   TRP A   9     117.618  -1.227  31.035  1.00  0.00           C  
ATOM    111  O   TRP A   9     117.645  -2.162  31.834  1.00  0.00           O  
ATOM    112  CB  TRP A   9     119.546  -0.649  29.563  1.00  0.00           C  
ATOM    113  CG  TRP A   9     120.474  -1.016  30.675  1.00  0.00           C  
ATOM    114  CD1 TRP A   9     121.248  -2.135  30.760  1.00  0.00           C  
ATOM    115  CD2 TRP A   9     120.719  -0.268  31.871  1.00  0.00           C  
ATOM    116  NE1 TRP A   9     121.963  -2.130  31.932  1.00  0.00           N  
ATOM    117  CE2 TRP A   9     121.655  -0.991  32.634  1.00  0.00           C  
ATOM    118  CE3 TRP A   9     120.238   0.947  32.373  1.00  0.00           C  
ATOM    119  CZ2 TRP A   9     122.123  -0.546  33.868  1.00  0.00           C  
ATOM    120  CZ3 TRP A   9     120.703   1.390  33.599  1.00  0.00           C  
ATOM    121  H   TRP A   9     117.539  -0.192  28.218  1.00  0.00           H  
ATOM    122  HA  TRP A   9     118.361  -2.329  29.472  1.00  0.00           H  
ATOM    123  HB2 TRP A   9     119.970  -0.847  28.714  1.00  0.00           H  
ATOM    124  HB3 TRP A   9     119.385   0.308  29.584  1.00  0.00           H  
ATOM    125  N   TRP A  10     117.087  -0.044  31.326  1.00  0.00           N  
ATOM    126  CA  TRP A  10     116.527   0.209  32.646  1.00  0.00           C  
ATOM    127  C   TRP A  10     115.270  -0.616  32.882  1.00  0.00           C  
ATOM    128  O   TRP A  10     115.064  -1.136  33.978  1.00  0.00           O  
ATOM    129  CB  TRP A  10     116.214   1.691  32.849  1.00  0.00           C  
ATOM    130  CG  TRP A  10     115.572   1.938  34.177  1.00  0.00           C  
ATOM    131  CD1 TRP A  10     114.305   2.390  34.408  1.00  0.00           C  
ATOM    132  CD2 TRP A  10     116.154   1.703  35.463  1.00  0.00           C  
ATOM    133  NE1 TRP A  10     114.071   2.469  35.759  1.00  0.00           N  
ATOM    134  CE2 TRP A  10     115.191   2.051  36.430  1.00  0.00           C  
ATOM    135  CE3 TRP A  10     117.403   1.241  35.893  1.00  0.00           C  
ATOM    136  CZ2 TRP A  10     115.435   1.952  37.798  1.00  0.00           C  
ATOM    137  CZ3 TRP A  10     117.645   1.142  37.251  1.00  0.00           C  
ATOM    138  H   TRP A  10     117.043   0.619  30.780  1.00  0.00           H  
ATOM    139  HA  TRP A  10     117.200  -0.057  33.292  1.00  0.00           H  
ATOM    140  HB2 TRP A  10     117.032   2.208  32.781  1.00  0.00           H  
ATOM    141  HB3 TRP A  10     115.625   1.998  32.141  1.00  0.00           H  
ATOM    142  N   GLY A  11     114.436  -0.732  31.853  1.00  0.00           N  
ATOM    143  CA  GLY A  11     113.223  -1.526  31.935  1.00  0.00           C  
ATOM    144  C   GLY A  11     113.517  -2.963  32.320  1.00  0.00           C  
ATOM    145  O   GLY A  11     112.726  -3.612  33.004  1.00  0.00           O  
ATOM    146  H   GLY A  11     114.560  -0.352  31.091  1.00  0.00           H  
ATOM    147  HA2 GLY A  11     112.621  -1.132  32.587  1.00  0.00           H  
ATOM    148  HA3 GLY A  11     112.765  -1.508  31.079  1.00  0.00           H  
ATOM    149  N   ARG A  12     114.670  -3.455  31.880  1.00  0.00           N  
ATOM    150  CA  ARG A  12     115.124  -4.794  32.230  1.00  0.00           C  
ATOM    151  C   ARG A  12     115.782  -4.802  33.606  1.00  0.00           C  
ATOM    152  O   ARG A  12     115.523  -5.683  34.426  1.00  0.00           O  
ATOM    153  CB  ARG A  12     116.103  -5.315  31.177  1.00  0.00           C  
ATOM    154  CG  ARG A  12     116.606  -6.725  31.435  1.00  0.00           C  
ATOM    155  CD  ARG A  12     117.691  -7.113  30.442  1.00  0.00           C  
ATOM    156  NE  ARG A  12     117.398  -6.638  29.092  1.00  0.00           N  
ATOM    157  CZ  ARG A  12     118.138  -5.750  28.435  1.00  0.00           C  
ATOM    158  H   ARG A  12     115.210  -3.021  31.370  1.00  0.00           H  
ATOM    159  HA  ARG A  12     114.350  -5.379  32.257  1.00  0.00           H  
ATOM    160  HB2 ARG A  12     115.671  -5.291  30.309  1.00  0.00           H  
ATOM    161  HB3 ARG A  12     116.863  -4.715  31.132  1.00  0.00           H  
ATOM    162  HG2 ARG A  12     116.955  -6.787  32.338  1.00  0.00           H  
ATOM    163  HG3 ARG A  12     115.868  -7.351  31.371  1.00  0.00           H  
ATOM    164  HD2 ARG A  12     118.541  -6.748  30.734  1.00  0.00           H  
ATOM    165  HD3 ARG A  12     117.787  -8.078  30.430  1.00  0.00           H  
ATOM    166  HE  ARG A  12     116.702  -6.953  28.697  1.00  0.00           H  
ATOM    167  N   THR A  13     116.629  -3.807  33.848  1.00  0.00           N  
ATOM    168  CA  THR A  13     117.391  -3.713  35.090  1.00  0.00           C  
ATOM    169  C   THR A  13     116.493  -3.515  36.310  1.00  0.00           C  
ATOM    170  O   THR A  13     116.742  -4.089  37.371  1.00  0.00           O  
ATOM    171  CB  THR A  13     118.417  -2.557  35.021  1.00  0.00           C  
ATOM    172  OG1 THR A  13     119.339  -2.797  33.950  1.00  0.00           O  
ATOM    173  CG2 THR A  13     119.191  -2.437  36.326  1.00  0.00           C  
ATOM    174  H   THR A  13     116.779  -3.165  33.296  1.00  0.00           H  
ATOM    175  HA  THR A  13     117.857  -4.559  35.190  1.00  0.00           H  
ATOM    176  N   VAL A  14     115.443  -2.713  36.154  1.00  0.00           N  
ATOM    177  CA  VAL A  14     114.570  -2.380  37.277  1.00  0.00           C  
ATOM    178  C   VAL A  14     113.758  -3.593  37.743  1.00  0.00           C  
ATOM    179  O   VAL A  14     113.409  -3.696  38.919  1.00  0.00           O  
ATOM    180  CB  VAL A  14     113.613  -1.211  36.926  1.00  0.00           C  
ATOM    181  CG1 VAL A  14     112.577  -1.634  35.895  1.00  0.00           C  
ATOM    182  CG2 VAL A  14     112.937  -0.675  38.181  1.00  0.00           C  
ATOM    183  H   VAL A  14     115.219  -2.351  35.407  1.00  0.00           H  
ATOM    184  HA  VAL A  14     115.149  -2.101  38.004  1.00  0.00           H  
ATOM    185  N   TYR A  15     113.471  -4.515  36.829  1.00  0.00           N  
ATOM    186  CA  TYR A  15     112.779  -5.745  37.198  1.00  0.00           C  
ATOM    187  C   TYR A  15     113.725  -6.661  37.960  1.00  0.00           C  
ATOM    188  O   TYR A  15     113.331  -7.334  38.911  1.00  0.00           O  
ATOM    189  CB  TYR A  15     112.234  -6.467  35.962  1.00  0.00           C  
ATOM    190  CG  TYR A  15     111.656  -7.833  36.269  1.00  0.00           C  
ATOM    191  CD1 TYR A  15     110.378  -7.963  36.793  1.00  0.00           C  
ATOM    192  CD2 TYR A  15     112.392  -8.989  36.042  1.00  0.00           C  
ATOM    193  CE1 TYR A  15     109.845  -9.206  37.081  1.00  0.00           C  
ATOM    194  CE2 TYR A  15     111.867 -10.237  36.328  1.00  0.00           C  
ATOM    195  CZ  TYR A  15     110.594 -10.338  36.846  1.00  0.00           C  
ATOM    196  OH  TYR A  15     110.065 -11.577  37.132  1.00  0.00           O  
ATOM    197  H   TYR A  15     113.667  -4.449  35.994  1.00  0.00           H  
ATOM    198  HA  TYR A  15     112.027  -5.512  37.765  1.00  0.00           H  
ATOM    199  HB2 TYR A  15     111.548  -5.918  35.551  1.00  0.00           H  
ATOM    200  HB3 TYR A  15     112.947  -6.564  35.312  1.00  0.00           H  
ATOM    201  N   GLN A  16     114.981  -6.670  37.528  1.00  0.00           N  
ATOM    202  CA  GLN A  16     115.998  -7.546  38.091  1.00  0.00           C  
ATOM    203  C   GLN A  16     116.312  -7.200  39.544  1.00  0.00           C  
ATOM    204  O   GLN A  16     116.481  -8.088  40.379  1.00  0.00           O  
ATOM    205  CB  GLN A  16     117.270  -7.475  37.242  1.00  0.00           C  
ATOM    206  CG  GLN A  16     118.338  -8.486  37.610  1.00  0.00           C  
ATOM    207  CD  GLN A  16     119.475  -8.512  36.606  1.00  0.00           C  
ATOM    208  OE1 GLN A  16     119.548  -7.667  35.712  1.00  0.00           O  
ATOM    209  NE2 GLN A  16     120.368  -9.484  36.746  1.00  0.00           N  
ATOM    210  H   GLN A  16     115.269  -6.164  36.895  1.00  0.00           H  
ATOM    211  HA  GLN A  16     115.650  -8.451  38.080  1.00  0.00           H  
ATOM    212  HB2 GLN A  16     117.029  -7.602  36.310  1.00  0.00           H  
ATOM    213  HB3 GLN A  16     117.645  -6.584  37.318  1.00  0.00           H  
ATOM    214  HG2 GLN A  16     118.690  -8.276  38.489  1.00  0.00           H  
ATOM    215  HG3 GLN A  16     117.939  -9.369  37.668  1.00  0.00           H  
ATOM    216  N   PHE A  17     116.384  -5.905  39.843  1.00  0.00           N  
ATOM    217  CA  PHE A  17     116.715  -5.447  41.188  1.00  0.00           C  
ATOM    218  C   PHE A  17     115.543  -4.719  41.838  1.00  0.00           C  
ATOM    219  O   PHE A  17     115.732  -3.722  42.532  1.00  0.00           O  
ATOM    220  CB  PHE A  17     117.938  -4.529  41.154  1.00  0.00           C  
ATOM    221  CG  PHE A  17     119.134  -5.135  40.478  1.00  0.00           C  
ATOM    222  CD1 PHE A  17     119.900  -6.093  41.122  1.00  0.00           C  
ATOM    223  CD2 PHE A  17     119.494  -4.744  39.199  1.00  0.00           C  
ATOM    224  CE1 PHE A  17     121.002  -6.651  40.502  1.00  0.00           C  
ATOM    225  CE2 PHE A  17     120.595  -5.299  38.573  1.00  0.00           C  
ATOM    226  CZ  PHE A  17     121.350  -6.254  39.226  1.00  0.00           C  
ATOM    227  H   PHE A  17     116.244  -5.273  39.276  1.00  0.00           H  
ATOM    228  HA  PHE A  17     116.916  -6.232  41.722  1.00  0.00           H  
ATOM    229  HB2 PHE A  17     117.702  -3.707  40.698  1.00  0.00           H  
ATOM    230  HB3 PHE A  17     118.178  -4.290  42.063  1.00  0.00           H  
ATOM    231  N   ARG A  18     114.336  -5.230  41.619  1.00  0.00           N  
ATOM    232  CA  ARG A  18     113.117  -4.565  42.070  1.00  0.00           C  
ATOM    233  C   ARG A  18     113.026  -4.431  43.591  1.00  0.00           C  
ATOM    234  O   ARG A  18     112.353  -3.535  44.097  1.00  0.00           O  
ATOM    235  CB  ARG A  18     111.891  -5.311  41.542  1.00  0.00           C  
ATOM    236  CG  ARG A  18     111.839  -6.775  41.938  1.00  0.00           C  
ATOM    237  CD  ARG A  18     110.779  -7.518  41.144  1.00  0.00           C  
ATOM    238  NE  ARG A  18     110.564  -8.869  41.651  1.00  0.00           N  
ATOM    239  CZ  ARG A  18     111.260  -9.932  41.263  1.00  0.00           C  
ATOM    240  H   ARG A  18     114.199  -5.972  41.204  1.00  0.00           H  
ATOM    241  HA  ARG A  18     113.145  -3.664  41.712  1.00  0.00           H  
ATOM    242  HB2 ARG A  18     111.091  -4.869  41.867  1.00  0.00           H  
ATOM    243  HB3 ARG A  18     111.878  -5.247  40.575  1.00  0.00           H  
ATOM    244  HG2 ARG A  18     112.706  -7.184  41.788  1.00  0.00           H  
ATOM    245  HG3 ARG A  18     111.649  -6.850  42.886  1.00  0.00           H  
ATOM    246  HD2 ARG A  18     109.945  -7.024  41.178  1.00  0.00           H  
ATOM    247  HD3 ARG A  18     111.046  -7.562  40.213  1.00  0.00           H  
ATOM    248  HE  ARG A  18     109.947  -8.985  42.239  1.00  0.00           H  
ATOM    249  N   TYR A  19     113.701  -5.318  44.315  1.00  0.00           N  
ATOM    250  CA  TYR A  19     113.686  -5.269  45.774  1.00  0.00           C  
ATOM    251  C   TYR A  19     114.650  -4.213  46.305  1.00  0.00           C  
ATOM    252  O   TYR A  19     114.305  -3.445  47.203  1.00  0.00           O  
ATOM    253  CB  TYR A  19     114.025  -6.639  46.361  1.00  0.00           C  
ATOM    254  CG  TYR A  19     112.947  -7.672  46.135  1.00  0.00           C  
ATOM    255  CD1 TYR A  19     111.759  -7.630  46.854  1.00  0.00           C  
ATOM    256  CD2 TYR A  19     113.113  -8.687  45.202  1.00  0.00           C  
ATOM    257  CE1 TYR A  19     110.768  -8.569  46.651  1.00  0.00           C  
ATOM    258  CE2 TYR A  19     112.126  -9.633  44.993  1.00  0.00           C  
ATOM    259  CZ  TYR A  19     110.956  -9.569  45.720  1.00  0.00           C  
ATOM    260  OH  TYR A  19     109.970 -10.506  45.516  1.00  0.00           O  
ATOM    261  H   TYR A  19     114.174  -5.955  43.982  1.00  0.00           H  
ATOM    262  HA  TYR A  19     112.790  -5.024  46.052  1.00  0.00           H  
ATOM    263  HB2 TYR A  19     114.854  -6.955  45.969  1.00  0.00           H  
ATOM    264  HB3 TYR A  19     114.180  -6.546  47.314  1.00  0.00           H  
ATOM    265  N   ILE A  20     115.857  -4.182  45.748  1.00  0.00           N  
ATOM    266  CA  ILE A  20     116.840  -3.166  46.104  1.00  0.00           C  
ATOM    267  C   ILE A  20     116.314  -1.778  45.757  1.00  0.00           C  
ATOM    268  O   ILE A  20     116.415  -0.846  46.555  1.00  0.00           O  
ATOM    269  CB  ILE A  20     118.185  -3.400  45.386  1.00  0.00           C  
ATOM    270  CG1 ILE A  20     118.816  -4.715  45.845  1.00  0.00           C  
ATOM    271  CG2 ILE A  20     119.138  -2.242  45.640  1.00  0.00           C  
ATOM    272  CD1 ILE A  20     120.125  -5.037  45.159  1.00  0.00           C  
ATOM    273  H   ILE A  20     116.127  -4.745  45.156  1.00  0.00           H  
ATOM    274  HA  ILE A  20     116.990  -3.229  47.060  1.00  0.00           H  
ATOM    275  N   VAL A  21     115.740  -1.657  44.564  1.00  0.00           N  
ATOM    276  CA  VAL A  21     115.197  -0.389  44.085  1.00  0.00           C  
ATOM    277  C   VAL A  21     114.090   0.142  44.993  1.00  0.00           C  
ATOM    278  O   VAL A  21     114.127   1.299  45.412  1.00  0.00           O  
ATOM    279  CB  VAL A  21     114.648  -0.521  42.648  1.00  0.00           C  
ATOM    280  CG1 VAL A  21     113.772   0.672  42.293  1.00  0.00           C  
ATOM    281  CG2 VAL A  21     115.790  -0.665  41.654  1.00  0.00           C  
ATOM    282  H   VAL A  21     115.654  -2.308  44.008  1.00  0.00           H  
ATOM    283  HA  VAL A  21     115.934   0.242  44.094  1.00  0.00           H  
ATOM    284  N   ILE A  22     113.117  -0.708  45.305  1.00  0.00           N  
ATOM    285  CA  ILE A  22     111.971  -0.282  46.100  1.00  0.00           C  
ATOM    286  C   ILE A  22     112.370  -0.003  47.549  1.00  0.00           C  
ATOM    287  O   ILE A  22     111.689   0.737  48.255  1.00  0.00           O  
ATOM    288  CB  ILE A  22     110.833  -1.332  46.066  1.00  0.00           C  
ATOM    289  CG1 ILE A  22     109.493  -0.685  46.425  1.00  0.00           C  
ATOM    290  CG2 ILE A  22     111.142  -2.509  46.983  1.00  0.00           C  
ATOM    291  CD1 ILE A  22     108.304  -1.600  46.234  1.00  0.00           C  
ATOM    292  H   ILE A  22     113.102  -1.534  45.067  1.00  0.00           H  
ATOM    293  HA  ILE A  22     111.644   0.541  45.703  1.00  0.00           H  
ATOM    294  N   GLY A  23     113.484  -0.584  47.983  1.00  0.00           N  
ATOM    295  CA  GLY A  23     113.967  -0.368  49.333  1.00  0.00           C  
ATOM    296  C   GLY A  23     114.732   0.935  49.460  1.00  0.00           C  
ATOM    297  O   GLY A  23     114.479   1.731  50.366  1.00  0.00           O  
ATOM    298  H   GLY A  23     113.973  -1.107  47.508  1.00  0.00           H  
ATOM    299  HA2 GLY A  23     113.216  -0.362  49.948  1.00  0.00           H  
ATOM    300  HA3 GLY A  23     114.541  -1.106  49.593  1.00  0.00           H  
ATOM    301  N   VAL A  24     115.666   1.152  48.540  1.00  0.00           N  
ATOM    302  CA  VAL A  24     116.525   2.331  48.560  1.00  0.00           C  
ATOM    303  C   VAL A  24     115.744   3.634  48.412  1.00  0.00           C  
ATOM    304  O   VAL A  24     115.889   4.549  49.224  1.00  0.00           O  
ATOM    305  CB  VAL A  24     117.588   2.262  47.442  1.00  0.00           C  
ATOM    306  CG1 VAL A  24     118.264   3.614  47.257  1.00  0.00           C  
ATOM    307  CG2 VAL A  24     118.614   1.183  47.749  1.00  0.00           C  
ATOM    308  H   VAL A  24     115.820   0.618  47.884  1.00  0.00           H  
ATOM    309  HA  VAL A  24     116.955   2.331  49.429  1.00  0.00           H  
ATOM    310  N   MET A  25     114.913   3.711  47.378  1.00  0.00           N  
ATOM    311  CA  MET A  25     114.199   4.944  47.059  1.00  0.00           C  
ATOM    312  C   MET A  25     113.189   5.334  48.135  1.00  0.00           C  
ATOM    313  O   MET A  25     113.057   6.512  48.470  1.00  0.00           O  
ATOM    314  CB  MET A  25     113.495   4.810  45.711  1.00  0.00           C  
ATOM    315  CG  MET A  25     114.418   4.525  44.539  1.00  0.00           C  
ATOM    316  SD  MET A  25     115.561   5.879  44.208  1.00  0.00           S  
ATOM    317  CE  MET A  25     114.417   7.242  43.997  1.00  0.00           C  
ATOM    318  H   MET A  25     114.748   3.057  46.845  1.00  0.00           H  
ATOM    319  HA  MET A  25     114.861   5.651  47.016  1.00  0.00           H  
ATOM    320  HB2 MET A  25     112.840   4.097  45.771  1.00  0.00           H  
ATOM    321  HB3 MET A  25     113.007   5.629  45.531  1.00  0.00           H  
ATOM    322  HG2 MET A  25     114.924   3.717  44.719  1.00  0.00           H  
ATOM    323  HG3 MET A  25     113.886   4.355  43.746  1.00  0.00           H  
ATOM    324  HE1 MET A  25     114.912   8.054  43.809  1.00  0.00           H  
ATOM    325  HE2 MET A  25     113.818   7.050  43.259  1.00  0.00           H  
ATOM    326  HE3 MET A  25     113.900   7.359  44.809  1.00  0.00           H  
ATOM    327  N   VAL A  26     112.474   4.348  48.670  1.00  0.00           N  
ATOM    328  CA  VAL A  26     111.520   4.597  49.746  1.00  0.00           C  
ATOM    329  C   VAL A  26     112.248   5.114  50.985  1.00  0.00           C  
ATOM    330  O   VAL A  26     111.755   6.002  51.685  1.00  0.00           O  
ATOM    331  CB  VAL A  26     110.709   3.324  50.090  1.00  0.00           C  
ATOM    332  CG1 VAL A  26     110.045   3.447  51.455  1.00  0.00           C  
ATOM    333  CG2 VAL A  26     109.667   3.057  49.013  1.00  0.00           C  
ATOM    334  H   VAL A  26     112.528   3.526  48.424  1.00  0.00           H  
ATOM    335  HA  VAL A  26     110.894   5.272  49.440  1.00  0.00           H  
ATOM    336  N   ALA A  27     113.435   4.570  51.237  1.00  0.00           N  
ATOM    337  CA  ALA A  27     114.261   5.015  52.353  1.00  0.00           C  
ATOM    338  C   ALA A  27     114.628   6.491  52.212  1.00  0.00           C  
ATOM    339  O   ALA A  27     114.600   7.241  53.186  1.00  0.00           O  
ATOM    340  CB  ALA A  27     115.516   4.162  52.456  1.00  0.00           C  
ATOM    341  H   ALA A  27     113.782   3.937  50.769  1.00  0.00           H  
ATOM    342  HA  ALA A  27     113.745   4.913  53.168  1.00  0.00           H  
ATOM    343  HB1 ALA A  27     115.889   4.242  53.348  1.00  0.00           H  
ATOM    344  HB2 ALA A  27     115.293   3.235  52.282  1.00  0.00           H  
ATOM    345  HB3 ALA A  27     116.168   4.466  51.806  1.00  0.00           H  
ATOM    346  N   LEU A  28     114.968   6.903  50.994  1.00  0.00           N  
ATOM    347  CA  LEU A  28     115.332   8.291  50.735  1.00  0.00           C  
ATOM    348  C   LEU A  28     114.119   9.212  50.805  1.00  0.00           C  
ATOM    349  O   LEU A  28     114.182  10.286  51.406  1.00  0.00           O  
ATOM    350  CB  LEU A  28     116.008   8.428  49.368  1.00  0.00           C  
ATOM    351  CG  LEU A  28     117.367   7.751  49.187  1.00  0.00           C  
ATOM    352  CD1 LEU A  28     118.104   8.351  48.000  1.00  0.00           C  
ATOM    353  CD2 LEU A  28     118.206   7.860  50.454  1.00  0.00           C  
ATOM    354  H   LEU A  28     114.993   6.393  50.302  1.00  0.00           H  
ATOM    355  HA  LEU A  28     115.957   8.559  51.428  1.00  0.00           H  
ATOM    356  HB2 LEU A  28     115.404   8.072  48.698  1.00  0.00           H  
ATOM    357  HB3 LEU A  28     116.116   9.373  49.180  1.00  0.00           H  
ATOM    358  N   CYS A  29     113.021   8.790  50.186  1.00  0.00           N  
ATOM    359  CA  CYS A  29     111.805   9.593  50.149  1.00  0.00           C  
ATOM    360  C   CYS A  29     111.233   9.813  51.544  1.00  0.00           C  
ATOM    361  O   CYS A  29     110.812  10.920  51.882  1.00  0.00           O  
ATOM    362  CB  CYS A  29     110.757   8.938  49.249  1.00  0.00           C  
ATOM    363  SG  CYS A  29     111.185   8.952  47.495  1.00  0.00           S  
ATOM    364  H   CYS A  29     112.960   8.035  49.779  1.00  0.00           H  
ATOM    365  HA  CYS A  29     112.040  10.460  49.784  1.00  0.00           H  
ATOM    366  HB2 CYS A  29     110.628   8.020  49.534  1.00  0.00           H  
ATOM    367  HB3 CYS A  29     109.909   9.393  49.370  1.00  0.00           H  
ATOM    368  HG  CYS A  29     111.991   8.091  47.272  1.00  0.00           H  
ATOM    369  N   LEU A  30     111.220   8.760  52.354  1.00  0.00           N  
ATOM    370  CA  LEU A  30     110.771   8.878  53.733  1.00  0.00           C  
ATOM    371  C   LEU A  30     111.840   9.558  54.580  1.00  0.00           C  
ATOM    372  O   LEU A  30     111.530  10.278  55.528  1.00  0.00           O  
ATOM    373  CB  LEU A  30     110.419   7.507  54.311  1.00  0.00           C  
ATOM    374  CG  LEU A  30     109.244   6.794  53.638  1.00  0.00           C  
ATOM    375  CD1 LEU A  30     108.887   5.515  54.381  1.00  0.00           C  
ATOM    376  CD2 LEU A  30     108.039   7.720  53.538  1.00  0.00           C  
ATOM    377  H   LEU A  30     111.468   7.968  52.123  1.00  0.00           H  
ATOM    378  HA  LEU A  30     109.970   9.425  53.748  1.00  0.00           H  
ATOM    379  HB2 LEU A  30     111.201   6.937  54.250  1.00  0.00           H  
ATOM    380  HB3 LEU A  30     110.216   7.612  55.253  1.00  0.00           H  
ATOM    381  N   GLY A  31     113.102   9.327  54.227  1.00  0.00           N  
ATOM    382  CA  GLY A  31     114.212   9.975  54.899  1.00  0.00           C  
ATOM    383  C   GLY A  31     114.203  11.469  54.642  1.00  0.00           C  
ATOM    384  O   GLY A  31     114.303  12.271  55.570  1.00  0.00           O  
ATOM    385  H   GLY A  31     113.334   8.792  53.595  1.00  0.00           H  
ATOM    386  HA2 GLY A  31     114.159   9.807  55.853  1.00  0.00           H  
ATOM    387  HA3 GLY A  31     115.049   9.595  54.589  1.00  0.00           H  
ATOM    388  N   GLY A  32     114.080  11.840  53.370  1.00  0.00           N  
ATOM    389  CA  GLY A  32     113.970  13.234  52.990  1.00  0.00           C  
ATOM    390  C   GLY A  32     112.687  13.841  53.522  1.00  0.00           C  
ATOM    391  O   GLY A  32     112.639  15.024  53.856  1.00  0.00           O  
ATOM    392  H   GLY A  32     114.058  11.289  52.710  1.00  0.00           H  
ATOM    393  HA2 GLY A  32     114.731  13.728  53.333  1.00  0.00           H  
ATOM    394  HA3 GLY A  32     113.992  13.313  52.024  1.00  0.00           H  
ATOM    395  N   GLY A  33     111.643  13.021  53.606  1.00  0.00           N  
ATOM    396  CA  GLY A  33     110.369  13.456  54.148  1.00  0.00           C  
ATOM    397  C   GLY A  33     110.487  13.860  55.604  1.00  0.00           C  
ATOM    398  O   GLY A  33     109.879  14.838  56.039  1.00  0.00           O  
ATOM    399  H   GLY A  33     111.657  12.201  53.349  1.00  0.00           H  
ATOM    400  HA2 GLY A  33     110.035  14.204  53.631  1.00  0.00           H  
ATOM    401  HA3 GLY A  33     109.720  12.740  54.063  1.00  0.00           H  
ATOM    402  N   VAL A  34     111.276  13.102  56.358  1.00  0.00           N  
ATOM    403  CA  VAL A  34     111.543  13.419  57.756  1.00  0.00           C  
ATOM    404  C   VAL A  34     112.442  14.649  57.845  1.00  0.00           C  
ATOM    405  O   VAL A  34     112.280  15.494  58.725  1.00  0.00           O  
ATOM    406  CB  VAL A  34     112.197  12.226  58.488  1.00  0.00           C  
ATOM    407  CG1 VAL A  34     112.751  12.651  59.841  1.00  0.00           C  
ATOM    408  CG2 VAL A  34     111.198  11.089  58.647  1.00  0.00           C  
ATOM    409  H   VAL A  34     111.670  12.391  56.075  1.00  0.00           H  
ATOM    410  HA  VAL A  34     110.696  13.607  58.190  1.00  0.00           H  
ATOM    411  N   TYR A  35     113.384  14.750  56.915  1.00  0.00           N  
ATOM    412  CA  TYR A  35     114.287  15.892  56.860  1.00  0.00           C  
ATOM    413  C   TYR A  35     113.566  17.142  56.358  1.00  0.00           C  
ATOM    414  O   TYR A  35     113.951  18.264  56.683  1.00  0.00           O  
ATOM    415  CB  TYR A  35     115.487  15.573  55.963  1.00  0.00           C  
ATOM    416  CG  TYR A  35     116.493  16.695  55.832  1.00  0.00           C  
ATOM    417  CD1 TYR A  35     117.114  17.231  56.953  1.00  0.00           C  
ATOM    418  CD2 TYR A  35     116.832  17.207  54.586  1.00  0.00           C  
ATOM    419  CE1 TYR A  35     118.038  18.254  56.837  1.00  0.00           C  
ATOM    420  CE2 TYR A  35     117.756  18.228  54.461  1.00  0.00           C  
ATOM    421  CZ  TYR A  35     118.354  18.749  55.588  1.00  0.00           C  
ATOM    422  OH  TYR A  35     119.273  19.766  55.468  1.00  0.00           O  
ATOM    423  H   TYR A  35     113.517  14.163  56.301  1.00  0.00           H  
ATOM    424  HA  TYR A  35     114.602  16.072  57.760  1.00  0.00           H  
ATOM    425  HB2 TYR A  35     115.938  14.789  56.315  1.00  0.00           H  
ATOM    426  HB3 TYR A  35     115.162  15.341  55.079  1.00  0.00           H  
ATOM    427  N   GLY A  36     112.507  16.938  55.581  1.00  0.00           N  
ATOM    428  CA  GLY A  36     111.834  18.030  54.903  1.00  0.00           C  
ATOM    429  C   GLY A  36     110.602  18.607  55.579  1.00  0.00           C  
ATOM    430  O   GLY A  36     109.906  19.434  54.990  1.00  0.00           O  
ATOM    431  H   GLY A  36     112.161  16.164  55.435  1.00  0.00           H  
ATOM    432  HA2 GLY A  36     112.474  18.749  54.779  1.00  0.00           H  
ATOM    433  HA3 GLY A  36     111.577  17.724  54.018  1.00  0.00           H  
ATOM    434  N   ILE A  37     110.319  18.180  56.806  1.00  0.00           N  
ATOM    435  CA  ILE A  37     109.206  18.761  57.551  1.00  0.00           C  
ATOM    436  C   ILE A  37     109.675  19.999  58.309  1.00  0.00           C  
ATOM    437  O   ILE A  37     108.865  20.798  58.776  1.00  0.00           O  
ATOM    438  CB  ILE A  37     108.578  17.759  58.539  1.00  0.00           C  
ATOM    439  CG1 ILE A  37     109.663  17.053  59.351  1.00  0.00           C  
ATOM    440  CG2 ILE A  37     107.723  16.744  57.796  1.00  0.00           C  
ATOM    441  CD1 ILE A  37     109.150  15.913  60.203  1.00  0.00           C  
ATOM    442  H   ILE A  37     110.752  17.564  57.220  1.00  0.00           H  
ATOM    443  HA  ILE A  37     108.524  19.006  56.906  1.00  0.00           H  
ATOM    444  N   SER A  38     110.991  20.153  58.416  1.00  0.00           N  
ATOM    445  CA  SER A  38     111.579  21.326  59.052  1.00  0.00           C  
ATOM    446  C   SER A  38     111.718  22.469  58.051  1.00  0.00           C  
ATOM    447  O   SER A  38     112.278  23.519  58.368  1.00  0.00           O  
ATOM    448  CB  SER A  38     112.942  20.986  59.657  1.00  0.00           C  
ATOM    449  OG  SER A  38     113.869  20.615  58.650  1.00  0.00           O  
ATOM    450  H   SER A  38     111.565  19.583  58.124  1.00  0.00           H  
ATOM    451  HA  SER A  38     110.986  21.611  59.765  1.00  0.00           H  
ATOM    452  HB2 SER A  38     113.281  21.750  60.148  1.00  0.00           H  
ATOM    453  HB3 SER A  38     112.845  20.260  60.293  1.00  0.00           H  
ATOM    454  HG  SER A  38     113.625  19.894  58.295  1.00  0.00           H  
ATOM    455  N   LEU A  39     111.207  22.253  56.842  1.00  0.00           N  
ATOM    456  CA  LEU A  39     111.292  23.240  55.770  1.00  0.00           C  
ATOM    457  C   LEU A  39     110.589  24.544  56.131  1.00  0.00           C  
ATOM    458  O   LEU A  39     111.053  25.628  55.775  1.00  0.00           O  
ATOM    459  CB  LEU A  39     110.698  22.674  54.478  1.00  0.00           C  
ATOM    460  CG  LEU A  39     110.636  23.636  53.289  1.00  0.00           C  
ATOM    461  CD1 LEU A  39     112.029  24.120  52.914  1.00  0.00           C  
ATOM    462  CD2 LEU A  39     109.952  22.983  52.097  1.00  0.00           C  
ATOM    463  H   LEU A  39     110.799  21.529  56.621  1.00  0.00           H  
ATOM    464  HA  LEU A  39     112.232  23.437  55.638  1.00  0.00           H  
ATOM    465  HB2 LEU A  39     111.219  21.898  54.217  1.00  0.00           H  
ATOM    466  HB3 LEU A  39     109.799  22.362  54.666  1.00  0.00           H  
ATOM    467  N   GLY A  40     109.474  24.433  56.846  1.00  0.00           N  
ATOM    468  CA  GLY A  40     108.691  25.594  57.234  1.00  0.00           C  
ATOM    469  C   GLY A  40     109.446  26.578  58.107  1.00  0.00           C  
ATOM    470  O   GLY A  40     109.068  27.744  58.209  1.00  0.00           O  
ATOM    471  H   GLY A  40     109.153  23.683  57.118  1.00  0.00           H  
ATOM    472  HA2 GLY A  40     108.388  26.051  56.434  1.00  0.00           H  
ATOM    473  HA3 GLY A  40     107.899  25.295  57.708  1.00  0.00           H  
ATOM    474  N   ASN A  41     110.518  26.107  58.737  1.00  0.00           N  
ATOM    475  CA  ASN A  41     111.320  26.946  59.623  1.00  0.00           C  
ATOM    476  C   ASN A  41     112.515  27.585  58.922  1.00  0.00           C  
ATOM    477  O   ASN A  41     113.204  28.422  59.503  1.00  0.00           O  
ATOM    478  CB  ASN A  41     111.809  26.130  60.820  1.00  0.00           C  
ATOM    479  CG  ASN A  41     110.674  25.643  61.697  1.00  0.00           C  
ATOM    480  OD1 ASN A  41     109.639  26.300  61.814  1.00  0.00           O  
ATOM    481  ND2 ASN A  41     110.863  24.486  62.322  1.00  0.00           N  
ATOM    482  H   ASN A  41     110.800  25.298  58.664  1.00  0.00           H  
ATOM    483  HA  ASN A  41     110.740  27.666  59.917  1.00  0.00           H  
ATOM    484  HB2 ASN A  41     112.317  25.368  60.502  1.00  0.00           H  
ATOM    485  HB3 ASN A  41     112.413  26.672  61.351  1.00  0.00           H  
ATOM    486  N   HIS A  42     112.761  27.189  57.678  1.00  0.00           N  
ATOM    487  CA  HIS A  42     113.922  27.685  56.947  1.00  0.00           C  
ATOM    488  C   HIS A  42     113.545  28.331  55.618  1.00  0.00           C  
ATOM    489  O   HIS A  42     114.362  28.410  54.701  1.00  0.00           O  
ATOM    490  CB  HIS A  42     114.921  26.552  56.709  1.00  0.00           C  
ATOM    491  CG  HIS A  42     115.442  25.938  57.970  1.00  0.00           C  
ATOM    492  ND1 HIS A  42     114.777  24.930  58.637  1.00  0.00           N  
ATOM    493  CD2 HIS A  42     116.557  26.194  58.694  1.00  0.00           C  
ATOM    494  CE1 HIS A  42     115.464  24.589  59.712  1.00  0.00           C  
ATOM    495  NE2 HIS A  42     116.548  25.342  59.770  1.00  0.00           N  
ATOM    496  H   HIS A  42     112.270  26.636  57.239  1.00  0.00           H  
ATOM    497  HA  HIS A  42     114.331  28.372  57.497  1.00  0.00           H  
ATOM    498  HB2 HIS A  42     114.496  25.862  56.175  1.00  0.00           H  
ATOM    499  HB3 HIS A  42     115.667  26.892  56.191  1.00  0.00           H  
ATOM    500  N   VAL A  43     112.304  28.792  55.520  1.00  0.00           N  
ATOM    501  CA  VAL A  43     111.859  29.515  54.337  1.00  0.00           C  
ATOM    502  C   VAL A  43     111.858  31.017  54.600  1.00  0.00           C  
ATOM    503  O   VAL A  43     111.781  31.454  55.747  1.00  0.00           O  
ATOM    504  CB  VAL A  43     110.456  29.068  53.890  1.00  0.00           C  
ATOM    505  CG1 VAL A  43     110.537  27.753  53.130  1.00  0.00           C  
ATOM    506  CG2 VAL A  43     109.533  28.948  55.090  1.00  0.00           C  
ATOM    507  H   VAL A  43     111.704  28.696  56.129  1.00  0.00           H  
ATOM    508  HA  VAL A  43     112.483  29.311  53.624  1.00  0.00           H  
ATOM    509  N   THR A  44     111.951  31.802  53.532  1.00  0.00           N  
ATOM    510  CA  THR A  44     112.025  33.251  53.663  1.00  0.00           C  
ATOM    511  C   THR A  44     110.802  33.942  53.070  1.00  0.00           C  
ATOM    512  O   THR A  44     110.098  33.378  52.234  1.00  0.00           O  
ATOM    513  CB  THR A  44     113.291  33.812  52.985  1.00  0.00           C  
ATOM    514  OG1 THR A  44     113.336  35.234  53.156  1.00  0.00           O  
ATOM    515  CG2 THR A  44     113.294  33.484  51.500  1.00  0.00           C  
ATOM    516  H   THR A  44     111.972  31.515  52.722  1.00  0.00           H  
ATOM    517  HA  THR A  44     112.057  33.435  54.615  1.00  0.00           H  
ATOM    518  N   GLN A  45     110.554  35.169  53.516  1.00  0.00           N  
ATOM    519  CA  GLN A  45     109.469  35.975  52.975  1.00  0.00           C  
ATOM    520  C   GLN A  45     110.036  37.027  52.033  1.00  0.00           C  
ATOM    521  O   GLN A  45     109.294  37.766  51.388  1.00  0.00           O  
ATOM    522  CB  GLN A  45     108.673  36.640  54.098  1.00  0.00           C  
ATOM    523  CG  GLN A  45     109.434  37.728  54.834  1.00  0.00           C  
ATOM    524  CD  GLN A  45     108.725  38.180  56.094  1.00  0.00           C  
ATOM    525  OE1 GLN A  45     108.326  37.363  56.921  1.00  0.00           O  
ATOM    526  NE2 GLN A  45     108.560  39.489  56.244  1.00  0.00           N  
ATOM    527  H   GLN A  45     111.007  35.555  54.137  1.00  0.00           H  
ATOM    528  HA  GLN A  45     108.866  35.397  52.484  1.00  0.00           H  
ATOM    529  HB2 GLN A  45     107.862  37.021  53.725  1.00  0.00           H  
ATOM    530  HB3 GLN A  45     108.400  35.962  54.735  1.00  0.00           H  
ATOM    531  HG2 GLN A  45     110.318  37.401  55.064  1.00  0.00           H  
ATOM    532  HG3 GLN A  45     109.556  38.489  54.245  1.00  0.00           H  
ATOM    533  N   SER A  46     111.362  37.085  51.962  1.00  0.00           N  
ATOM    534  CA  SER A  46     112.042  38.035  51.093  1.00  0.00           C  
ATOM    535  C   SER A  46     112.316  37.418  49.727  1.00  0.00           C  
ATOM    536  O   SER A  46     112.489  36.205  49.605  1.00  0.00           O  
ATOM    537  CB  SER A  46     113.350  38.506  51.731  1.00  0.00           C  
ATOM    538  OG  SER A  46     114.409  37.611  51.441  1.00  0.00           O  
ATOM    539  H   SER A  46     111.890  36.578  52.414  1.00  0.00           H  
ATOM    540  HA  SER A  46     111.459  38.801  50.974  1.00  0.00           H  
ATOM    541  HB2 SER A  46     113.572  39.392  51.402  1.00  0.00           H  
ATOM    542  HB3 SER A  46     113.238  38.580  52.691  1.00  0.00           H  
ATOM    543  HG  SER A  46     114.285  36.888  51.852  1.00  0.00           H  
ATOM    544  N   GLY A  47     112.354  38.261  48.702  1.00  0.00           N  
ATOM    545  CA  GLY A  47     112.617  37.803  47.351  1.00  0.00           C  
ATOM    546  C   GLY A  47     111.677  38.423  46.337  1.00  0.00           C  
ATOM    547  O   GLY A  47     111.624  37.993  45.186  1.00  0.00           O  
ATOM    548  H   GLY A  47     112.228  39.109  48.771  1.00  0.00           H  
ATOM    549  HA2 GLY A  47     113.532  38.018  47.112  1.00  0.00           H  
ATOM    550  HA3 GLY A  47     112.534  36.838  47.317  1.00  0.00           H  
ATOM    551  N   PHE A  48     110.934  39.439  46.763  1.00  0.00           N  
ATOM    552  CA  PHE A  48     109.985  40.108  45.881  1.00  0.00           C  
ATOM    553  C   PHE A  48     110.619  41.286  45.146  1.00  0.00           C  
ATOM    554  O   PHE A  48     110.027  41.836  44.217  1.00  0.00           O  
ATOM    555  CB  PHE A  48     108.764  40.586  46.670  1.00  0.00           C  
ATOM    556  CG  PHE A  48     107.877  39.472  47.149  1.00  0.00           C  
ATOM    557  CD1 PHE A  48     107.214  38.660  46.243  1.00  0.00           C  
ATOM    558  CD2 PHE A  48     107.696  39.244  48.503  1.00  0.00           C  
ATOM    559  CE1 PHE A  48     106.393  37.638  46.678  1.00  0.00           C  
ATOM    560  CE2 PHE A  48     106.878  38.222  48.944  1.00  0.00           C  
ATOM    561  CZ  PHE A  48     106.225  37.418  48.029  1.00  0.00           C  
ATOM    562  H   PHE A  48     110.965  39.757  47.562  1.00  0.00           H  
ATOM    563  HA  PHE A  48     109.706  39.458  45.217  1.00  0.00           H  
ATOM    564  HB2 PHE A  48     109.065  41.100  47.435  1.00  0.00           H  
ATOM    565  HB3 PHE A  48     108.244  41.186  46.112  1.00  0.00           H  
ATOM    566  N   TYR A  49     111.822  41.670  45.560  1.00  0.00           N  
ATOM    567  CA  TYR A  49     112.504  42.814  44.962  1.00  0.00           C  
ATOM    568  C   TYR A  49     113.673  42.396  44.076  1.00  0.00           C  
ATOM    569  O   TYR A  49     114.082  41.235  44.068  1.00  0.00           O  
ATOM    570  CB  TYR A  49     113.012  43.767  46.048  1.00  0.00           C  
ATOM    571  CG  TYR A  49     111.937  44.326  46.950  1.00  0.00           C  
ATOM    572  CD1 TYR A  49     110.649  44.543  46.481  1.00  0.00           C  
ATOM    573  CD2 TYR A  49     112.214  44.641  48.275  1.00  0.00           C  
ATOM    574  CE1 TYR A  49     109.665  45.056  47.307  1.00  0.00           C  
ATOM    575  CE2 TYR A  49     111.239  45.152  49.108  1.00  0.00           C  
ATOM    576  CZ  TYR A  49     109.966  45.358  48.618  1.00  0.00           C  
ATOM    577  OH  TYR A  49     108.993  45.869  49.446  1.00  0.00           O  
ATOM    578  H   TYR A  49     112.263  41.281  46.189  1.00  0.00           H  
ATOM    579  HA  TYR A  49     111.851  43.265  44.404  1.00  0.00           H  
ATOM    580  HB2 TYR A  49     113.664  43.299  46.593  1.00  0.00           H  
ATOM    581  HB3 TYR A  49     113.476  44.505  45.622  1.00  0.00           H  
ATOM    582  N   ASP A  50     114.201  43.361  43.332  1.00  0.00           N  
ATOM    583  CA  ASP A  50     115.421  43.175  42.557  1.00  0.00           C  
ATOM    584  C   ASP A  50     116.609  43.593  43.416  1.00  0.00           C  
ATOM    585  O   ASP A  50     116.896  44.782  43.545  1.00  0.00           O  
ATOM    586  CB  ASP A  50     115.368  43.995  41.262  1.00  0.00           C  
ATOM    587  CG  ASP A  50     116.564  43.749  40.352  1.00  0.00           C  
ATOM    588  OD1 ASP A  50     117.523  43.063  40.765  1.00  0.00           O  
ATOM    589  OD2 ASP A  50     116.543  44.254  39.209  1.00  0.00           O  
ATOM    590  H   ASP A  50     113.859  44.148  43.262  1.00  0.00           H  
ATOM    591  HA  ASP A  50     115.512  42.242  42.308  1.00  0.00           H  
ATOM    592  HB2 ASP A  50     114.553  43.780  40.783  1.00  0.00           H  
ATOM    593  HB3 ASP A  50     115.326  44.938  41.484  1.00  0.00           H  
ATOM    594  N   GLU A  51     117.307  42.616  43.987  1.00  0.00           N  
ATOM    595  CA  GLU A  51     118.388  42.902  44.927  1.00  0.00           C  
ATOM    596  C   GLU A  51     119.633  43.485  44.256  1.00  0.00           C  
ATOM    597  O   GLU A  51     120.654  43.699  44.909  1.00  0.00           O  
ATOM    598  CB  GLU A  51     118.762  41.637  45.703  1.00  0.00           C  
ATOM    599  CG  GLU A  51     118.273  41.642  47.144  1.00  0.00           C  
ATOM    600  CD  GLU A  51     118.562  40.344  47.870  1.00  0.00           C  
ATOM    601  OE1 GLU A  51     119.553  39.670  47.518  1.00  0.00           O  
ATOM    602  OE2 GLU A  51     117.800  40.000  48.800  1.00  0.00           O  
ATOM    603  H   GLU A  51     117.170  41.779  43.844  1.00  0.00           H  
ATOM    604  HA  GLU A  51     118.053  43.578  45.535  1.00  0.00           H  
ATOM    605  HB2 GLU A  51     118.393  40.865  45.246  1.00  0.00           H  
ATOM    606  HB3 GLU A  51     119.727  41.535  45.697  1.00  0.00           H  
ATOM    607  HG2 GLU A  51     118.693  42.375  47.621  1.00  0.00           H  
ATOM    608  HG3 GLU A  51     117.317  41.807  47.155  1.00  0.00           H  
ATOM    609  N   GLY A  52     119.542  43.745  42.956  1.00  0.00           N  
ATOM    610  CA  GLY A  52     120.617  44.397  42.232  1.00  0.00           C  
ATOM    611  C   GLY A  52     120.228  45.802  41.813  1.00  0.00           C  
ATOM    612  O   GLY A  52     121.014  46.514  41.190  1.00  0.00           O  
ATOM    613  H   GLY A  52     118.858  43.548  42.473  1.00  0.00           H  
ATOM    614  HA2 GLY A  52     121.410  44.432  42.790  1.00  0.00           H  
ATOM    615  HA3 GLY A  52     120.844  43.874  41.447  1.00  0.00           H  
ATOM    616  N   SER A  53     119.010  46.201  42.164  1.00  0.00           N  
ATOM    617  CA  SER A  53     118.478  47.500  41.764  1.00  0.00           C  
ATOM    618  C   SER A  53     119.034  48.638  42.614  1.00  0.00           C  
ATOM    619  O   SER A  53     119.701  48.411  43.623  1.00  0.00           O  
ATOM    620  CB  SER A  53     116.952  47.499  41.843  1.00  0.00           C  
ATOM    621  OG  SER A  53     116.514  47.531  43.190  1.00  0.00           O  
ATOM    622  H   SER A  53     118.469  45.729  42.638  1.00  0.00           H  
ATOM    623  HA  SER A  53     118.760  47.650  40.848  1.00  0.00           H  
ATOM    624  HB2 SER A  53     116.599  48.266  41.366  1.00  0.00           H  
ATOM    625  HB3 SER A  53     116.602  46.707  41.404  1.00  0.00           H  
ATOM    626  HG  SER A  53     116.575  46.761  43.522  1.00  0.00           H  
ATOM    627  N   GLN A  54     118.741  49.865  42.194  1.00  0.00           N  
ATOM    628  CA  GLN A  54     119.224  51.059  42.875  1.00  0.00           C  
ATOM    629  C   GLN A  54     118.472  51.307  44.181  1.00  0.00           C  
ATOM    630  O   GLN A  54     119.037  51.829  45.141  1.00  0.00           O  
ATOM    631  CB  GLN A  54     119.099  52.274  41.953  1.00  0.00           C  
ATOM    632  CG  GLN A  54     119.698  53.555  42.509  1.00  0.00           C  
ATOM    633  CD  GLN A  54     119.579  54.718  41.542  1.00  0.00           C  
ATOM    634  OE1 GLN A  54     119.032  55.768  41.879  1.00  0.00           O  
ATOM    635  NE2 GLN A  54     120.091  54.534  40.330  1.00  0.00           N  
ATOM    636  H   GLN A  54     118.255  50.027  41.504  1.00  0.00           H  
ATOM    637  HA  GLN A  54     120.158  50.919  43.095  1.00  0.00           H  
ATOM    638  HB2 GLN A  54     119.530  52.070  41.108  1.00  0.00           H  
ATOM    639  HB3 GLN A  54     118.160  52.426  41.763  1.00  0.00           H  
ATOM    640  HG2 GLN A  54     119.253  53.782  43.341  1.00  0.00           H  
ATOM    641  HG3 GLN A  54     120.634  53.407  42.718  1.00  0.00           H  
ATOM    642  N   SER A  55     117.199  50.924  44.212  1.00  0.00           N  
ATOM    643  CA  SER A  55     116.366  51.140  45.391  1.00  0.00           C  
ATOM    644  C   SER A  55     116.766  50.225  46.545  1.00  0.00           C  
ATOM    645  O   SER A  55     116.712  50.624  47.709  1.00  0.00           O  
ATOM    646  CB  SER A  55     114.889  50.938  45.047  1.00  0.00           C  
ATOM    647  OG  SER A  55     114.690  49.726  44.342  1.00  0.00           O  
ATOM    648  H   SER A  55     116.797  50.537  43.559  1.00  0.00           H  
ATOM    649  HA  SER A  55     116.505  52.056  45.679  1.00  0.00           H  
ATOM    650  HB2 SER A  55     114.362  50.932  45.861  1.00  0.00           H  
ATOM    651  HB3 SER A  55     114.574  51.683  44.512  1.00  0.00           H  
ATOM    652  HG  SER A  55     114.733  49.873  43.515  1.00  0.00           H  
ATOM    653  N   VAL A  56     117.157  48.996  46.222  1.00  0.00           N  
ATOM    654  CA  VAL A  56     117.660  48.068  47.229  1.00  0.00           C  
ATOM    655  C   VAL A  56     118.985  48.580  47.783  1.00  0.00           C  
ATOM    656  O   VAL A  56     119.219  48.551  48.994  1.00  0.00           O  
ATOM    657  CB  VAL A  56     117.844  46.646  46.660  1.00  0.00           C  
ATOM    658  CG1 VAL A  56     118.697  45.797  47.591  1.00  0.00           C  
ATOM    659  CG2 VAL A  56     116.493  45.993  46.430  1.00  0.00           C  
ATOM    660  H   VAL A  56     117.138  48.679  45.422  1.00  0.00           H  
ATOM    661  HA  VAL A  56     117.003  48.018  47.941  1.00  0.00           H  
ATOM    662  N   ALA A  57     119.842  49.056  46.885  1.00  0.00           N  
ATOM    663  CA  ALA A  57     121.109  49.665  47.272  1.00  0.00           C  
ATOM    664  C   ALA A  57     120.867  50.824  48.228  1.00  0.00           C  
ATOM    665  O   ALA A  57     121.581  50.988  49.216  1.00  0.00           O  
ATOM    666  CB  ALA A  57     121.872  50.138  46.044  1.00  0.00           C  
ATOM    667  H   ALA A  57     119.705  49.035  46.036  1.00  0.00           H  
ATOM    668  HA  ALA A  57     121.646  48.996  47.726  1.00  0.00           H  
ATOM    669  HB1 ALA A  57     122.786  50.348  46.292  1.00  0.00           H  
ATOM    670  HB2 ALA A  57     121.873  49.437  45.373  1.00  0.00           H  
ATOM    671  HB3 ALA A  57     121.444  50.930  45.683  1.00  0.00           H  
ATOM    672  N   ALA A  58     119.845  51.618  47.930  1.00  0.00           N  
ATOM    673  CA  ALA A  58     119.467  52.739  48.781  1.00  0.00           C  
ATOM    674  C   ALA A  58     119.004  52.251  50.150  1.00  0.00           C  
ATOM    675  O   ALA A  58     119.279  52.883  51.171  1.00  0.00           O  
ATOM    676  CB  ALA A  58     118.378  53.562  48.115  1.00  0.00           C  
ATOM    677  H   ALA A  58     119.353  51.523  47.232  1.00  0.00           H  
ATOM    678  HA  ALA A  58     120.249  53.299  48.909  1.00  0.00           H  
ATOM    679  HB1 ALA A  58     118.734  54.431  47.870  1.00  0.00           H  
ATOM    680  HB2 ALA A  58     118.068  53.105  47.318  1.00  0.00           H  
ATOM    681  HB3 ALA A  58     117.638  53.678  48.730  1.00  0.00           H  
ATOM    682  N   SER A  59     118.308  51.119  50.162  1.00  0.00           N  
ATOM    683  CA  SER A  59     117.761  50.564  51.396  1.00  0.00           C  
ATOM    684  C   SER A  59     118.854  50.032  52.318  1.00  0.00           C  
ATOM    685  O   SER A  59     118.856  50.317  53.516  1.00  0.00           O  
ATOM    686  CB  SER A  59     116.760  49.453  51.079  1.00  0.00           C  
ATOM    687  OG  SER A  59     115.683  49.949  50.300  1.00  0.00           O  
ATOM    688  H   SER A  59     118.138  50.654  49.459  1.00  0.00           H  
ATOM    689  HA  SER A  59     117.309  51.284  51.861  1.00  0.00           H  
ATOM    690  HB2 SER A  59     117.206  48.736  50.601  1.00  0.00           H  
ATOM    691  HB3 SER A  59     116.419  49.075  51.904  1.00  0.00           H  
ATOM    692  HG  SER A  59     115.959  50.142  49.531  1.00  0.00           H  
ATOM    693  N   LEU A  60     119.779  49.259  51.756  1.00  0.00           N  
ATOM    694  CA  LEU A  60     120.878  48.685  52.528  1.00  0.00           C  
ATOM    695  C   LEU A  60     121.751  49.770  53.149  1.00  0.00           C  
ATOM    696  O   LEU A  60     122.139  49.676  54.314  1.00  0.00           O  
ATOM    697  CB  LEU A  60     121.727  47.764  51.652  1.00  0.00           C  
ATOM    698  CG  LEU A  60     121.093  46.423  51.280  1.00  0.00           C  
ATOM    699  CD1 LEU A  60     121.901  45.723  50.199  1.00  0.00           C  
ATOM    700  CD2 LEU A  60     120.966  45.539  52.510  1.00  0.00           C  
ATOM    701  H   LEU A  60     119.788  49.052  50.922  1.00  0.00           H  
ATOM    702  HA  LEU A  60     120.488  48.165  53.249  1.00  0.00           H  
ATOM    703  HB2 LEU A  60     121.946  48.237  50.834  1.00  0.00           H  
ATOM    704  HB3 LEU A  60     122.564  47.591  52.111  1.00  0.00           H  
ATOM    705  N   ILE A  61     122.055  50.800  52.366  1.00  0.00           N  
ATOM    706  CA  ILE A  61     122.837  51.930  52.855  1.00  0.00           C  
ATOM    707  C   ILE A  61     122.086  52.666  53.963  1.00  0.00           C  
ATOM    708  O   ILE A  61     122.670  53.034  54.984  1.00  0.00           O  
ATOM    709  CB  ILE A  61     123.173  52.917  51.719  1.00  0.00           C  
ATOM    710  CG1 ILE A  61     124.074  52.249  50.679  1.00  0.00           C  
ATOM    711  CG2 ILE A  61     123.845  54.167  52.271  1.00  0.00           C  
ATOM    712  CD1 ILE A  61     124.481  53.163  49.542  1.00  0.00           C  
ATOM    713  H   ILE A  61     121.815  50.864  51.542  1.00  0.00           H  
ATOM    714  HA  ILE A  61     123.666  51.574  53.210  1.00  0.00           H  
ATOM    715  N   GLY A  62     120.788  52.865  53.758  1.00  0.00           N  
ATOM    716  CA  GLY A  62     119.958  53.563  54.722  1.00  0.00           C  
ATOM    717  C   GLY A  62     119.876  52.861  56.063  1.00  0.00           C  
ATOM    718  O   GLY A  62     120.011  53.492  57.111  1.00  0.00           O  
ATOM    719  H   GLY A  62     120.367  52.598  53.057  1.00  0.00           H  
ATOM    720  HA2 GLY A  62     120.310  54.457  54.853  1.00  0.00           H  
ATOM    721  HA3 GLY A  62     119.064  53.660  54.359  1.00  0.00           H  
ATOM    722  N   ASP A  63     119.656  51.549  56.030  1.00  0.00           N  
ATOM    723  CA  ASP A  63     119.543  50.761  57.253  1.00  0.00           C  
ATOM    724  C   ASP A  63     120.880  50.658  57.983  1.00  0.00           C  
ATOM    725  O   ASP A  63     120.922  50.575  59.209  1.00  0.00           O  
ATOM    726  CB  ASP A  63     119.011  49.360  56.944  1.00  0.00           C  
ATOM    727  CG  ASP A  63     117.637  49.385  56.307  1.00  0.00           C  
ATOM    728  OD1 ASP A  63     116.911  50.385  56.494  1.00  0.00           O  
ATOM    729  OD2 ASP A  63     117.280  48.403  55.623  1.00  0.00           O  
ATOM    730  H   ASP A  63     119.568  51.095  55.306  1.00  0.00           H  
ATOM    731  HA  ASP A  63     118.918  51.220  57.835  1.00  0.00           H  
ATOM    732  HB2 ASP A  63     119.630  48.906  56.352  1.00  0.00           H  
ATOM    733  HB3 ASP A  63     118.974  48.843  57.764  1.00  0.00           H  
ATOM    734  N   GLU A  64     121.970  50.659  57.224  1.00  0.00           N  
ATOM    735  CA  GLU A  64     123.303  50.563  57.805  1.00  0.00           C  
ATOM    736  C   GLU A  64     123.643  51.800  58.628  1.00  0.00           C  
ATOM    737  O   GLU A  64     124.091  51.696  59.769  1.00  0.00           O  
ATOM    738  CB  GLU A  64     124.349  50.361  56.706  1.00  0.00           C  
ATOM    739  CG  GLU A  64     125.791  50.434  57.192  1.00  0.00           C  
ATOM    740  CD  GLU A  64     126.198  49.225  58.013  1.00  0.00           C  
ATOM    741  OE1 GLU A  64     125.533  48.174  57.900  1.00  0.00           O  
ATOM    742  OE2 GLU A  64     127.185  49.328  58.771  1.00  0.00           O  
ATOM    743  H   GLU A  64     121.958  50.714  56.365  1.00  0.00           H  
ATOM    744  HA  GLU A  64     123.311  49.795  58.398  1.00  0.00           H  
ATOM    745  HB2 GLU A  64     124.203  49.498  56.289  1.00  0.00           H  
ATOM    746  HB3 GLU A  64     124.216  51.033  56.020  1.00  0.00           H  
ATOM    747  HG2 GLU A  64     126.381  50.513  56.426  1.00  0.00           H  
ATOM    748  HG3 GLU A  64     125.908  51.235  57.725  1.00  0.00           H  
ATOM    749  N   VAL A  65     123.413  52.969  58.042  1.00  0.00           N  
ATOM    750  CA  VAL A  65     123.835  54.229  58.642  1.00  0.00           C  
ATOM    751  C   VAL A  65     122.829  54.777  59.655  1.00  0.00           C  
ATOM    752  O   VAL A  65     123.212  55.230  60.733  1.00  0.00           O  
ATOM    753  CB  VAL A  65     124.082  55.292  57.552  1.00  0.00           C  
ATOM    754  CG1 VAL A  65     124.406  56.642  58.176  1.00  0.00           C  
ATOM    755  CG2 VAL A  65     125.203  54.840  56.629  1.00  0.00           C  
ATOM    756  H   VAL A  65     123.010  53.054  57.287  1.00  0.00           H  
ATOM    757  HA  VAL A  65     124.658  54.038  59.119  1.00  0.00           H  
ATOM    758  N   TYR A  66     121.547  54.729  59.311  1.00  0.00           N  
ATOM    759  CA  TYR A  66     120.512  55.316  60.158  1.00  0.00           C  
ATOM    760  C   TYR A  66     119.829  54.298  61.064  1.00  0.00           C  
ATOM    761  O   TYR A  66     119.175  54.669  62.039  1.00  0.00           O  
ATOM    762  CB  TYR A  66     119.463  56.018  59.294  1.00  0.00           C  
ATOM    763  CG  TYR A  66     119.900  57.371  58.785  1.00  0.00           C  
ATOM    764  CD1 TYR A  66     120.652  57.489  57.623  1.00  0.00           C  
ATOM    765  CD2 TYR A  66     119.563  58.532  59.468  1.00  0.00           C  
ATOM    766  CE1 TYR A  66     121.055  58.727  57.157  1.00  0.00           C  
ATOM    767  CE2 TYR A  66     119.962  59.772  59.011  1.00  0.00           C  
ATOM    768  CZ  TYR A  66     120.705  59.864  57.854  1.00  0.00           C  
ATOM    769  OH  TYR A  66     121.101  61.100  57.398  1.00  0.00           O  
ATOM    770  H   TYR A  66     121.254  54.361  58.591  1.00  0.00           H  
ATOM    771  HA  TYR A  66     120.958  55.956  60.734  1.00  0.00           H  
ATOM    772  HB2 TYR A  66     119.247  55.451  58.537  1.00  0.00           H  
ATOM    773  HB3 TYR A  66     118.649  56.124  59.810  1.00  0.00           H  
ATOM    774  N   GLY A  67     119.984  53.017  60.746  1.00  0.00           N  
ATOM    775  CA  GLY A  67     119.280  51.968  61.461  1.00  0.00           C  
ATOM    776  C   GLY A  67     117.978  51.653  60.751  1.00  0.00           C  
ATOM    777  O   GLY A  67     117.336  52.551  60.207  1.00  0.00           O  
ATOM    778  H   GLY A  67     120.496  52.737  60.114  1.00  0.00           H  
ATOM    779  HA2 GLY A  67     119.832  51.171  61.511  1.00  0.00           H  
ATOM    780  HA3 GLY A  67     119.102  52.248  62.372  1.00  0.00           H  
ATOM    781  N   ARG A  68     117.586  50.383  60.745  1.00  0.00           N  
ATOM    782  CA  ARG A  68     116.368  49.986  60.050  1.00  0.00           C  
ATOM    783  C   ARG A  68     115.137  50.485  60.803  1.00  0.00           C  
ATOM    784  O   ARG A  68     115.159  50.626  62.025  1.00  0.00           O  
ATOM    785  CB  ARG A  68     116.316  48.463  59.862  1.00  0.00           C  
ATOM    786  CG  ARG A  68     116.076  47.660  61.131  1.00  0.00           C  
ATOM    787  CD  ARG A  68     116.338  46.172  60.906  1.00  0.00           C  
ATOM    788  NE  ARG A  68     115.597  45.636  59.766  1.00  0.00           N  
ATOM    789  CZ  ARG A  68     116.153  44.966  58.760  1.00  0.00           C  
ATOM    790  H   ARG A  68     118.007  49.742  61.135  1.00  0.00           H  
ATOM    791  HA  ARG A  68     116.373  50.394  59.170  1.00  0.00           H  
ATOM    792  HB2 ARG A  68     115.613  48.254  59.227  1.00  0.00           H  
ATOM    793  HB3 ARG A  68     117.151  48.172  59.465  1.00  0.00           H  
ATOM    794  HG2 ARG A  68     116.653  47.989  61.838  1.00  0.00           H  
ATOM    795  HG3 ARG A  68     115.162  47.788  61.429  1.00  0.00           H  
ATOM    796  HD2 ARG A  68     117.287  46.032  60.765  1.00  0.00           H  
ATOM    797  HD3 ARG A  68     116.094  45.680  61.705  1.00  0.00           H  
ATOM    798  HE  ARG A  68     114.747  45.763  59.744  1.00  0.00           H  
ATOM    799  N   ASP A  69     114.072  50.767  60.059  1.00  0.00           N  
ATOM    800  CA  ASP A  69     112.838  51.284  60.638  1.00  0.00           C  
ATOM    801  C   ASP A  69     112.064  50.176  61.345  1.00  0.00           C  
ATOM    802  O   ASP A  69     111.615  49.219  60.714  1.00  0.00           O  
ATOM    803  CB  ASP A  69     111.974  51.933  59.553  1.00  0.00           C  
ATOM    804  CG  ASP A  69     110.706  52.556  60.105  1.00  0.00           C  
ATOM    805  OD1 ASP A  69     110.678  52.892  61.307  1.00  0.00           O  
ATOM    806  OD2 ASP A  69     109.737  52.714  59.333  1.00  0.00           O  
ATOM    807  H   ASP A  69     114.045  50.665  59.206  1.00  0.00           H  
ATOM    808  HA  ASP A  69     113.068  51.957  61.297  1.00  0.00           H  
ATOM    809  HB2 ASP A  69     112.493  52.614  59.098  1.00  0.00           H  
ATOM    810  HB3 ASP A  69     111.739  51.264  58.890  1.00  0.00           H  
ATOM    811  N   ARG A  70     111.910  50.312  62.660  1.00  0.00           N  
ATOM    812  CA  ARG A  70     111.241  49.296  63.465  1.00  0.00           C  
ATOM    813  C   ARG A  70     109.920  49.813  64.030  1.00  0.00           C  
ATOM    814  O   ARG A  70     109.292  49.157  64.859  1.00  0.00           O  
ATOM    815  CB  ARG A  70     112.152  48.839  64.608  1.00  0.00           C  
ATOM    816  CG  ARG A  70     113.613  48.700  64.217  1.00  0.00           C  
ATOM    817  CD  ARG A  70     114.481  48.333  65.411  1.00  0.00           C  
ATOM    818  NE  ARG A  70     114.647  46.890  65.545  1.00  0.00           N  
ATOM    819  CZ  ARG A  70     115.699  46.218  65.087  1.00  0.00           C  
ATOM    820  H   ARG A  70     112.190  50.992  63.107  1.00  0.00           H  
ATOM    821  HA  ARG A  70     111.049  48.542  62.887  1.00  0.00           H  
ATOM    822  HB2 ARG A  70     112.081  49.473  65.339  1.00  0.00           H  
ATOM    823  HB3 ARG A  70     111.833  47.985  64.941  1.00  0.00           H  
ATOM    824  HG2 ARG A  70     113.702  48.021  63.530  1.00  0.00           H  
ATOM    825  HG3 ARG A  70     113.926  49.535  63.832  1.00  0.00           H  
ATOM    826  HD2 ARG A  70     115.351  48.751  65.317  1.00  0.00           H  
ATOM    827  HD3 ARG A  70     114.081  48.689  66.220  1.00  0.00           H  
ATOM    828  HE  ARG A  70     114.028  46.447  65.945  1.00  0.00           H  
ATOM    829  N   THR A  71     109.505  50.989  63.572  1.00  0.00           N  
ATOM    830  CA  THR A  71     108.303  51.636  64.087  1.00  0.00           C  
ATOM    831  C   THR A  71     107.026  51.018  63.527  1.00  0.00           C  
ATOM    832  O   THR A  71     105.939  51.230  64.063  1.00  0.00           O  
ATOM    833  CB  THR A  71     108.300  53.144  63.771  1.00  0.00           C  
ATOM    834  OG1 THR A  71     108.214  53.338  62.354  1.00  0.00           O  
ATOM    835  CG2 THR A  71     109.567  53.801  64.295  1.00  0.00           C  
ATOM    836  H   THR A  71     109.910  51.433  62.957  1.00  0.00           H  
ATOM    837  HA  THR A  71     108.319  51.501  65.047  1.00  0.00           H  
ATOM    838  N   SER A  72     107.163  50.255  62.447  1.00  0.00           N  
ATOM    839  CA  SER A  72     106.010  49.652  61.788  1.00  0.00           C  
ATOM    840  C   SER A  72     105.932  48.149  62.039  1.00  0.00           C  
ATOM    841  O   SER A  72     105.106  47.458  61.442  1.00  0.00           O  
ATOM    842  CB  SER A  72     106.053  49.926  60.284  1.00  0.00           C  
ATOM    843  OG  SER A  72     106.188  51.311  60.021  1.00  0.00           O  
ATOM    844  H   SER A  72     107.918  50.074  62.078  1.00  0.00           H  
ATOM    845  HA  SER A  72     105.215  50.059  62.168  1.00  0.00           H  
ATOM    846  HB2 SER A  72     106.796  49.445  59.886  1.00  0.00           H  
ATOM    847  HB3 SER A  72     105.244  49.592  59.868  1.00  0.00           H  
ATOM    848  HG  SER A  72     106.211  51.438  59.191  1.00  0.00           H  
ATOM    849  N   HIS A  73     106.794  47.650  62.919  1.00  0.00           N  
ATOM    850  CA  HIS A  73     106.820  46.228  63.246  1.00  0.00           C  
ATOM    851  C   HIS A  73     105.497  45.783  63.848  1.00  0.00           C  
ATOM    852  O   HIS A  73     104.780  44.968  63.268  1.00  0.00           O  
ATOM    853  CB  HIS A  73     107.967  45.916  64.207  1.00  0.00           C  
ATOM    854  CG  HIS A  73     109.308  45.859  63.554  1.00  0.00           C  
ATOM    855  ND1 HIS A  73     110.477  45.675  64.252  1.00  0.00           N  
ATOM    856  CD2 HIS A  73     109.670  45.956  62.244  1.00  0.00           C  
ATOM    857  CE1 HIS A  73     111.500  45.662  63.418  1.00  0.00           C  
ATOM    858  NE2 HIS A  73     111.030  45.833  62.191  1.00  0.00           N  
ATOM    859  H   HIS A  73     107.377  48.121  63.341  1.00  0.00           H  
ATOM    860  HA  HIS A  73     106.962  45.737  62.421  1.00  0.00           H  
ATOM    861  HB2 HIS A  73     107.985  46.590  64.904  1.00  0.00           H  
ATOM    862  HB3 HIS A  73     107.792  45.065  64.639  1.00  0.00           H  
ATOM    863  N   VAL A  74     105.181  46.322  65.020  1.00  0.00           N  
ATOM    864  CA  VAL A  74     103.907  46.040  65.666  1.00  0.00           C  
ATOM    865  C   VAL A  74     103.201  47.328  66.059  1.00  0.00           C  
ATOM    866  O   VAL A  74     103.723  48.127  66.837  1.00  0.00           O  
ATOM    867  CB  VAL A  74     104.078  45.166  66.922  1.00  0.00           C  
ATOM    868  CG1 VAL A  74     102.726  44.904  67.567  1.00  0.00           C  
ATOM    869  CG2 VAL A  74     104.770  43.857  66.576  1.00  0.00           C  
ATOM    870  H   VAL A  74     105.693  46.856  65.459  1.00  0.00           H  
ATOM    871  HA  VAL A  74     103.372  45.555  65.019  1.00  0.00           H  
ATOM    872  N   VAL A  75     102.015  47.531  65.501  1.00  0.00           N  
ATOM    873  CA  VAL A  75     101.145  48.615  65.925  1.00  0.00           C  
ATOM    874  C   VAL A  75      99.968  47.986  66.667  1.00  0.00           C  
ATOM    875  O   VAL A  75      99.401  46.990  66.215  1.00  0.00           O  
ATOM    876  CB  VAL A  75     100.673  49.471  64.726  1.00  0.00           C  
ATOM    877  CG1 VAL A  75      99.176  49.716  64.776  1.00  0.00           C  
ATOM    878  CG2 VAL A  75     101.443  50.787  64.679  1.00  0.00           C  
ATOM    879  H   VAL A  75     101.695  47.045  64.868  1.00  0.00           H  
ATOM    880  HA  VAL A  75     101.625  49.222  66.510  1.00  0.00           H  
ATOM    881  N   ALA A  76      99.622  48.546  67.822  1.00  0.00           N  
ATOM    882  CA  ALA A  76      98.616  47.929  68.680  1.00  0.00           C  
ATOM    883  C   ALA A  76      97.580  48.930  69.175  1.00  0.00           C  
ATOM    884  O   ALA A  76      97.883  49.794  69.995  1.00  0.00           O  
ATOM    885  CB  ALA A  76      99.287  47.244  69.859  1.00  0.00           C  
ATOM    886  H   ALA A  76      99.956  49.278  68.126  1.00  0.00           H  
ATOM    887  HA  ALA A  76      98.146  47.271  68.143  1.00  0.00           H  
ATOM    888  HB1 ALA A  76      99.011  46.315  69.893  1.00  0.00           H  
ATOM    889  HB2 ALA A  76     100.250  47.291  69.756  1.00  0.00           H  
ATOM    890  HB3 ALA A  76      99.028  47.689  70.681  1.00  0.00           H  
ATOM    891  N   ILE A  77      96.352  48.792  68.682  1.00  0.00           N  
ATOM    892  CA  ILE A  77      95.255  49.660  69.093  1.00  0.00           C  
ATOM    893  C   ILE A  77      94.649  49.205  70.417  1.00  0.00           C  
ATOM    894  O   ILE A  77      94.104  48.104  70.513  1.00  0.00           O  
ATOM    895  CB  ILE A  77      94.142  49.703  68.033  1.00  0.00           C  
ATOM    896  CG1 ILE A  77      94.717  50.075  66.667  1.00  0.00           C  
ATOM    897  CG2 ILE A  77      93.051  50.679  68.445  1.00  0.00           C  
ATOM    898  CD1 ILE A  77      93.707  49.989  65.550  1.00  0.00           C  
ATOM    899  H   ILE A  77      96.134  48.196  68.102  1.00  0.00           H  
ATOM    900  HA  ILE A  77      95.633  50.546  69.200  1.00  0.00           H  
ATOM    901  N   LEU A  78      94.743  50.056  71.432  1.00  0.00           N  
ATOM    902  CA  LEU A  78      94.166  49.755  72.737  1.00  0.00           C  
ATOM    903  C   LEU A  78      92.879  50.544  72.959  1.00  0.00           C  
ATOM    904  O   LEU A  78      92.807  51.733  72.651  1.00  0.00           O  
ATOM    905  CB  LEU A  78      95.172  50.055  73.850  1.00  0.00           C  
ATOM    906  CG  LEU A  78      96.382  49.122  73.924  1.00  0.00           C  
ATOM    907  CD1 LEU A  78      97.531  49.786  74.661  1.00  0.00           C  
ATOM    908  CD2 LEU A  78      96.000  47.813  74.596  1.00  0.00           C  
ATOM    909  H   LEU A  78      95.140  50.817  71.385  1.00  0.00           H  
ATOM    910  HA  LEU A  78      93.950  48.810  72.760  1.00  0.00           H  
ATOM    911  HB2 LEU A  78      95.493  50.964  73.736  1.00  0.00           H  
ATOM    912  HB3 LEU A  78      94.708  50.022  74.701  1.00  0.00           H  
ATOM    913  N   THR A  79      91.866  49.871  73.493  1.00  0.00           N  
ATOM    914  CA  THR A  79      90.566  50.491  73.725  1.00  0.00           C  
ATOM    915  C   THR A  79      90.021  50.119  75.100  1.00  0.00           C  
ATOM    916  O   THR A  79      89.849  48.939  75.404  1.00  0.00           O  
ATOM    917  CB  THR A  79      89.547  50.075  72.647  1.00  0.00           C  
ATOM    918  OG1 THR A  79      90.066  50.387  71.348  1.00  0.00           O  
ATOM    919  CG2 THR A  79      88.225  50.798  72.850  1.00  0.00           C  
ATOM    920  H   THR A  79      91.911  49.046  73.730  1.00  0.00           H  
ATOM    921  HA  THR A  79      90.698  51.450  73.682  1.00  0.00           H  
ATOM    922  N   PRO A  80      89.748  51.131  75.938  1.00  0.00           N  
ATOM    923  CA  PRO A  80      89.220  50.903  77.288  1.00  0.00           C  
ATOM    924  C   PRO A  80      87.846  50.245  77.261  1.00  0.00           C  
ATOM    925  O   PRO A  80      87.048  50.539  76.371  1.00  0.00           O  
ATOM    926  CB  PRO A  80      89.134  52.316  77.882  1.00  0.00           C  
ATOM    927  CG  PRO A  80      90.016  53.162  77.020  1.00  0.00           C  
ATOM    928  CD  PRO A  80      89.934  52.563  75.654  1.00  0.00           C  
ATOM    929  HA  PRO A  80      89.780  50.301  77.803  1.00  0.00           H  
ATOM    930  HB2 PRO A  80      88.221  52.643  77.875  1.00  0.00           H  
ATOM    931  HB3 PRO A  80      89.432  52.327  78.804  1.00  0.00           H  
ATOM    932  HG2 PRO A  80      89.717  54.085  77.015  1.00  0.00           H  
ATOM    933  HG3 PRO A  80      90.929  53.162  77.347  1.00  0.00           H  
ATOM    934  HD2 PRO A  80      89.194  52.929  75.145  1.00  0.00           H  
ATOM    935  HD3 PRO A  80      90.740  52.727  75.140  1.00  0.00           H  
ATOM    936  N   PRO A  81      87.571  49.357  78.226  1.00  0.00           N  
ATOM    937  CA  PRO A  81      86.264  48.701  78.320  1.00  0.00           C  
ATOM    938  C   PRO A  81      85.214  49.635  78.907  1.00  0.00           C  
ATOM    939  O   PRO A  81      85.573  50.690  79.423  1.00  0.00           O  
ATOM    940  CB  PRO A  81      86.536  47.524  79.254  1.00  0.00           C  
ATOM    941  CG  PRO A  81      87.621  48.022  80.150  1.00  0.00           C  
ATOM    942  CD  PRO A  81      88.488  48.912  79.292  1.00  0.00           C  
ATOM    943  HA  PRO A  81      85.912  48.433  77.456  1.00  0.00           H  
ATOM    944  HB2 PRO A  81      85.744  47.278  79.757  1.00  0.00           H  
ATOM    945  HB3 PRO A  81      86.815  46.736  78.763  1.00  0.00           H  
ATOM    946  HG2 PRO A  81      87.253  48.515  80.900  1.00  0.00           H  
ATOM    947  HG3 PRO A  81      88.134  47.286  80.517  1.00  0.00           H  
ATOM    948  HD2 PRO A  81      88.841  49.662  79.796  1.00  0.00           H  
ATOM    949  HD3 PRO A  81      89.249  48.430  78.931  1.00  0.00           H  
ATOM    950  N   ASP A  82      83.943  49.253  78.813  1.00  0.00           N  
ATOM    951  CA  ASP A  82      82.846  49.977  79.456  1.00  0.00           C  
ATOM    952  C   ASP A  82      82.776  51.459  79.087  1.00  0.00           C  
ATOM    953  O   ASP A  82      82.530  52.302  79.951  1.00  0.00           O  
ATOM    954  CB  ASP A  82      82.952  49.844  80.978  1.00  0.00           C  
ATOM    955  CG  ASP A  82      83.166  48.412  81.425  1.00  0.00           C  
ATOM    956  OD1 ASP A  82      82.723  47.491  80.707  1.00  0.00           O  
ATOM    957  OD2 ASP A  82      83.778  48.209  82.494  1.00  0.00           O  
ATOM    958  H   ASP A  82      83.689  48.560  78.370  1.00  0.00           H  
ATOM    959  HA  ASP A  82      82.030  49.567  79.127  1.00  0.00           H  
ATOM    960  HB2 ASP A  82      83.687  50.391  81.297  1.00  0.00           H  
ATOM    961  HB3 ASP A  82      82.143  50.189  81.387  1.00  0.00           H  
ATOM    962  N   ASP A  83      82.999  51.767  77.811  1.00  0.00           N  
ATOM    963  CA  ASP A  83      82.903  53.138  77.300  1.00  0.00           C  
ATOM    964  C   ASP A  83      83.792  54.135  78.041  1.00  0.00           C  
ATOM    965  O   ASP A  83      83.546  55.340  78.001  1.00  0.00           O  
ATOM    966  CB  ASP A  83      81.451  53.622  77.351  1.00  0.00           C  
ATOM    967  CG  ASP A  83      80.771  53.576  75.998  1.00  0.00           C  
ATOM    968  OD1 ASP A  83      81.405  53.976  74.999  1.00  0.00           O  
ATOM    969  OD2 ASP A  83      79.601  53.143  75.934  1.00  0.00           O  
ATOM    970  H   ASP A  83      83.211  51.186  77.213  1.00  0.00           H  
ATOM    971  HA  ASP A  83      83.219  53.103  76.383  1.00  0.00           H  
ATOM    972  HB2 ASP A  83      80.953  53.075  77.978  1.00  0.00           H  
ATOM    973  HB3 ASP A  83      81.429  54.532  77.689  1.00  0.00           H  
ATOM    974  N   LYS A  84      84.822  53.635  78.716  1.00  0.00           N  
ATOM    975  CA  LYS A  84      85.731  54.505  79.449  1.00  0.00           C  
ATOM    976  C   LYS A  84      86.635  55.263  78.488  1.00  0.00           C  
ATOM    977  O   LYS A  84      86.961  54.771  77.407  1.00  0.00           O  
ATOM    978  CB  LYS A  84      86.572  53.703  80.442  1.00  0.00           C  
ATOM    979  CG  LYS A  84      85.764  52.961  81.493  1.00  0.00           C  
ATOM    980  CD  LYS A  84      86.445  53.013  82.847  1.00  0.00           C  
ATOM    981  CE  LYS A  84      85.761  52.112  83.861  1.00  0.00           C  
ATOM    982  NZ  LYS A  84      86.455  50.800  83.987  1.00  0.00           N1+
ATOM    983  H   LYS A  84      85.010  52.797  78.763  1.00  0.00           H  
ATOM    984  HA  LYS A  84      85.197  55.145  79.946  1.00  0.00           H  
ATOM    985  HB2 LYS A  84      87.110  53.062  79.951  1.00  0.00           H  
ATOM    986  HB3 LYS A  84      87.187  54.305  80.888  1.00  0.00           H  
ATOM    987  HG2 LYS A  84      84.878  53.351  81.559  1.00  0.00           H  
ATOM    988  HG3 LYS A  84      85.648  52.036  81.223  1.00  0.00           H  
ATOM    989  HD2 LYS A  84      87.373  52.747  82.752  1.00  0.00           H  
ATOM    990  HD3 LYS A  84      86.445  53.927  83.174  1.00  0.00           H  
ATOM    991  HE2 LYS A  84      85.741  52.552  84.725  1.00  0.00           H  
ATOM    992  HE3 LYS A  84      84.839  51.967  83.594  1.00  0.00           H  
ATOM    993  HZ1 LYS A  84      86.031  50.296  84.586  1.00  0.00           H  
ATOM    994  HZ2 LYS A  84      86.455  50.387  83.199  1.00  0.00           H  
ATOM    995  HZ3 LYS A  84      87.294  50.933  84.252  1.00  0.00           H  
ATOM    996  N   LYS A  85      87.029  56.466  78.884  1.00  0.00           N  
ATOM    997  CA  LYS A  85      87.958  57.256  78.087  1.00  0.00           C  
ATOM    998  C   LYS A  85      89.381  56.782  78.354  1.00  0.00           C  
ATOM    999  O   LYS A  85      89.662  56.215  79.410  1.00  0.00           O  
ATOM   1000  CB  LYS A  85      87.808  58.749  78.396  1.00  0.00           C  
ATOM   1001  CG  LYS A  85      86.848  59.493  77.468  1.00  0.00           C  
ATOM   1002  CD  LYS A  85      85.499  58.796  77.359  1.00  0.00           C  
ATOM   1003  CE  LYS A  85      84.630  59.423  76.282  1.00  0.00           C  
ATOM   1004  NZ  LYS A  85      83.406  58.617  76.016  1.00  0.00           N1+
ATOM   1005  H   LYS A  85      86.771  56.844  79.611  1.00  0.00           H  
ATOM   1006  HA  LYS A  85      87.755  57.133  77.147  1.00  0.00           H  
ATOM   1007  HB2 LYS A  85      87.500  58.850  79.310  1.00  0.00           H  
ATOM   1008  HB3 LYS A  85      88.682  59.168  78.343  1.00  0.00           H  
ATOM   1009  HG2 LYS A  85      86.719  60.396  77.796  1.00  0.00           H  
ATOM   1010  HG3 LYS A  85      87.245  59.565  76.585  1.00  0.00           H  
ATOM   1011  HD2 LYS A  85      85.634  57.856  77.160  1.00  0.00           H  
ATOM   1012  HD3 LYS A  85      85.041  58.841  78.213  1.00  0.00           H  
ATOM   1013  HE2 LYS A  85      84.374  60.319  76.554  1.00  0.00           H  
ATOM   1014  HE3 LYS A  85      85.142  59.511  75.463  1.00  0.00           H  
ATOM   1015  HZ1 LYS A  85      82.922  59.011  75.383  1.00  0.00           H  
ATOM   1016  HZ2 LYS A  85      83.641  57.802  75.745  1.00  0.00           H  
ATOM   1017  HZ3 LYS A  85      82.924  58.555  76.762  1.00  0.00           H  
ATOM   1018  N   VAL A  86      90.277  57.010  77.399  1.00  0.00           N  
ATOM   1019  CA  VAL A  86      91.655  56.540  77.525  1.00  0.00           C  
ATOM   1020  C   VAL A  86      92.424  57.334  78.577  1.00  0.00           C  
ATOM   1021  O   VAL A  86      93.559  57.000  78.915  1.00  0.00           O  
ATOM   1022  CB  VAL A  86      92.411  56.621  76.183  1.00  0.00           C  
ATOM   1023  CG1 VAL A  86      91.525  56.135  75.049  1.00  0.00           C  
ATOM   1024  CG2 VAL A  86      92.881  58.043  75.919  1.00  0.00           C  
ATOM   1025  H   VAL A  86      90.109  57.435  76.670  1.00  0.00           H  
ATOM   1026  HA  VAL A  86      91.602  55.612  77.802  1.00  0.00           H  
ATOM   1027  N   THR A  87      91.796  58.384  79.095  1.00  0.00           N  
ATOM   1028  CA  THR A  87      92.406  59.210  80.126  1.00  0.00           C  
ATOM   1029  C   THR A  87      92.296  58.557  81.503  1.00  0.00           C  
ATOM   1030  O   THR A  87      92.892  59.036  82.468  1.00  0.00           O  
ATOM   1031  CB  THR A  87      91.764  60.609  80.175  1.00  0.00           C  
ATOM   1032  OG1 THR A  87      90.338  60.481  80.229  1.00  0.00           O  
ATOM   1033  CG2 THR A  87      92.145  61.410  78.940  1.00  0.00           C  
ATOM   1034  H   THR A  87      91.008  58.635  78.858  1.00  0.00           H  
ATOM   1035  HA  THR A  87      93.343  59.299  79.894  1.00  0.00           H  
ATOM   1036  N   ASP A  88      91.538  57.466  81.585  1.00  0.00           N  
ATOM   1037  CA  ASP A  88      91.332  56.767  82.852  1.00  0.00           C  
ATOM   1038  C   ASP A  88      92.656  56.259  83.409  1.00  0.00           C  
ATOM   1039  O   ASP A  88      93.274  55.358  82.849  1.00  0.00           O  
ATOM   1040  CB  ASP A  88      90.342  55.610  82.677  1.00  0.00           C  
ATOM   1041  CG  ASP A  88      89.865  55.036  84.002  1.00  0.00           C  
ATOM   1042  OD1 ASP A  88      90.682  54.878  84.934  1.00  0.00           O  
ATOM   1043  OD2 ASP A  88      88.655  54.761  84.123  1.00  0.00           O  
ATOM   1044  H   ASP A  88      91.132  57.112  80.915  1.00  0.00           H  
ATOM   1045  HA  ASP A  88      90.956  57.396  83.488  1.00  0.00           H  
ATOM   1046  HB2 ASP A  88      89.576  55.919  82.169  1.00  0.00           H  
ATOM   1047  HB3 ASP A  88      90.762  54.907  82.157  1.00  0.00           H  
ATOM   1048  N   LYS A  89      93.065  56.841  84.531  1.00  0.00           N  
ATOM   1049  CA  LYS A  89      94.375  56.579  85.118  1.00  0.00           C  
ATOM   1050  C   LYS A  89      94.513  55.169  85.691  1.00  0.00           C  
ATOM   1051  O   LYS A  89      95.615  54.629  85.763  1.00  0.00           O  
ATOM   1052  CB  LYS A  89      94.666  57.599  86.217  1.00  0.00           C  
ATOM   1053  CG  LYS A  89      96.035  58.251  86.115  1.00  0.00           C  
ATOM   1054  CD  LYS A  89      95.988  59.508  85.266  1.00  0.00           C  
ATOM   1055  CE  LYS A  89      97.324  59.785  84.605  1.00  0.00           C  
ATOM   1056  NZ  LYS A  89      97.277  61.036  83.802  1.00  0.00           N1+
ATOM   1057  H   LYS A  89      92.589  57.403  84.976  1.00  0.00           H  
ATOM   1058  HA  LYS A  89      95.019  56.657  84.396  1.00  0.00           H  
ATOM   1059  HB2 LYS A  89      93.986  58.291  86.190  1.00  0.00           H  
ATOM   1060  HB3 LYS A  89      94.591  57.161  87.079  1.00  0.00           H  
ATOM   1061  HG2 LYS A  89      96.357  58.471  87.003  1.00  0.00           H  
ATOM   1062  HG3 LYS A  89      96.667  57.623  85.731  1.00  0.00           H  
ATOM   1063  HD2 LYS A  89      95.303  59.414  84.585  1.00  0.00           H  
ATOM   1064  HD3 LYS A  89      95.736  60.264  85.818  1.00  0.00           H  
ATOM   1065  HE2 LYS A  89      98.014  59.859  85.283  1.00  0.00           H  
ATOM   1066  HE3 LYS A  89      97.565  59.039  84.033  1.00  0.00           H  
ATOM   1067  HZ1 LYS A  89      98.071  61.176  83.425  1.00  0.00           H  
ATOM   1068  HZ2 LYS A  89      96.657  60.959  83.167  1.00  0.00           H  
ATOM   1069  HZ3 LYS A  89      97.076  61.721  84.332  1.00  0.00           H  
ATOM   1070  N   ALA A  90      93.399  54.579  86.111  1.00  0.00           N  
ATOM   1071  CA  ALA A  90      93.416  53.219  86.647  1.00  0.00           C  
ATOM   1072  C   ALA A  90      93.630  52.226  85.516  1.00  0.00           C  
ATOM   1073  O   ALA A  90      94.440  51.305  85.621  1.00  0.00           O  
ATOM   1074  CB  ALA A  90      92.128  52.916  87.387  1.00  0.00           C  
ATOM   1075  H   ALA A  90      92.622  54.948  86.096  1.00  0.00           H  
ATOM   1076  HA  ALA A  90      94.147  53.142  87.279  1.00  0.00           H  
ATOM   1077  HB1 ALA A  90      92.160  52.011  87.734  1.00  0.00           H  
ATOM   1078  HB2 ALA A  90      92.022  53.540  88.122  1.00  0.00           H  
ATOM   1079  HB3 ALA A  90      91.377  53.002  86.779  1.00  0.00           H  
ATOM   1080  N   TRP A  91      92.892  52.431  84.432  1.00  0.00           N  
ATOM   1081  CA  TRP A  91      93.034  51.634  83.223  1.00  0.00           C  
ATOM   1082  C   TRP A  91      94.414  51.834  82.608  1.00  0.00           C  
ATOM   1083  O   TRP A  91      95.003  50.900  82.062  1.00  0.00           O  
ATOM   1084  CB  TRP A  91      91.939  52.004  82.220  1.00  0.00           C  
ATOM   1085  CG  TRP A  91      92.066  51.331  80.897  1.00  0.00           C  
ATOM   1086  CD1 TRP A  91      91.535  50.129  80.534  1.00  0.00           C  
ATOM   1087  CD2 TRP A  91      92.761  51.827  79.747  1.00  0.00           C  
ATOM   1088  NE1 TRP A  91      91.860  49.843  79.230  1.00  0.00           N  
ATOM   1089  CE2 TRP A  91      92.613  50.869  78.725  1.00  0.00           C  
ATOM   1090  CE3 TRP A  91      93.497  52.987  79.485  1.00  0.00           C  
ATOM   1091  CZ2 TRP A  91      93.173  51.035  77.460  1.00  0.00           C  
ATOM   1092  CZ3 TRP A  91      94.052  53.149  78.229  1.00  0.00           C  
ATOM   1093  H   TRP A  91      92.289  53.042  84.378  1.00  0.00           H  
ATOM   1094  HA  TRP A  91      92.940  50.697  83.455  1.00  0.00           H  
ATOM   1095  HB2 TRP A  91      91.075  51.781  82.603  1.00  0.00           H  
ATOM   1096  HB3 TRP A  91      91.949  52.964  82.085  1.00  0.00           H  
ATOM   1097  N   GLN A  92      94.927  53.058  82.702  1.00  0.00           N  
ATOM   1098  CA  GLN A  92      96.261  53.369  82.204  1.00  0.00           C  
ATOM   1099  C   GLN A  92      97.325  52.591  82.964  1.00  0.00           C  
ATOM   1100  O   GLN A  92      98.225  52.012  82.359  1.00  0.00           O  
ATOM   1101  CB  GLN A  92      96.547  54.869  82.305  1.00  0.00           C  
ATOM   1102  CG  GLN A  92      95.916  55.705  81.205  1.00  0.00           C  
ATOM   1103  CD  GLN A  92      96.285  57.173  81.309  1.00  0.00           C  
ATOM   1104  OE1 GLN A  92      97.214  57.544  82.025  1.00  0.00           O  
ATOM   1105  NE2 GLN A  92      95.553  58.017  80.593  1.00  0.00           N  
ATOM   1106  H   GLN A  92      94.514  53.726  83.054  1.00  0.00           H  
ATOM   1107  HA  GLN A  92      96.291  53.106  81.271  1.00  0.00           H  
ATOM   1108  HB2 GLN A  92      96.228  55.191  83.164  1.00  0.00           H  
ATOM   1109  HB3 GLN A  92      97.507  55.006  82.290  1.00  0.00           H  
ATOM   1110  HG2 GLN A  92      96.198  55.364  80.341  1.00  0.00           H  
ATOM   1111  HG3 GLN A  92      94.952  55.614  81.245  1.00  0.00           H  
ATOM   1112  N   LYS A  93      97.218  52.578  84.288  1.00  0.00           N  
ATOM   1113  CA  LYS A  93      98.203  51.898  85.119  1.00  0.00           C  
ATOM   1114  C   LYS A  93      98.151  50.389  84.908  1.00  0.00           C  
ATOM   1115  O   LYS A  93      99.185  49.729  84.865  1.00  0.00           O  
ATOM   1116  CB  LYS A  93      97.989  52.226  86.598  1.00  0.00           C  
ATOM   1117  CG  LYS A  93      99.276  52.234  87.412  1.00  0.00           C  
ATOM   1118  CD  LYS A  93      99.014  51.960  88.884  1.00  0.00           C  
ATOM   1119  CE  LYS A  93      98.346  50.610  89.080  1.00  0.00           C  
ATOM   1120  NZ  LYS A  93      98.421  50.153  90.496  1.00  0.00           N1+
ATOM   1121  H   LYS A  93      96.582  52.958  84.725  1.00  0.00           H  
ATOM   1122  HA  LYS A  93      99.080  52.216  84.852  1.00  0.00           H  
ATOM   1123  HB2 LYS A  93      97.565  53.095  86.670  1.00  0.00           H  
ATOM   1124  HB3 LYS A  93      97.377  51.578  86.980  1.00  0.00           H  
ATOM   1125  HG2 LYS A  93      99.885  51.564  87.062  1.00  0.00           H  
ATOM   1126  HG3 LYS A  93      99.715  53.093  87.316  1.00  0.00           H  
ATOM   1127  HD2 LYS A  93      99.850  51.985  89.374  1.00  0.00           H  
ATOM   1128  HD3 LYS A  93      98.450  52.659  89.249  1.00  0.00           H  
ATOM   1129  HE2 LYS A  93      97.416  50.667  88.808  1.00  0.00           H  
ATOM   1130  HE3 LYS A  93      98.770  49.953  88.506  1.00  0.00           H  
ATOM   1131  HZ1 LYS A  93      98.022  49.362  90.574  1.00  0.00           H  
ATOM   1132  HZ2 LYS A  93      99.273  50.080  90.739  1.00  0.00           H  
ATOM   1133  HZ3 LYS A  93      98.012  50.745  91.021  1.00  0.00           H  
ATOM   1134  N   LYS A  94      96.943  49.849  84.769  1.00  0.00           N  
ATOM   1135  CA  LYS A  94      96.769  48.415  84.576  1.00  0.00           C  
ATOM   1136  C   LYS A  94      97.390  47.955  83.261  1.00  0.00           C  
ATOM   1137  O   LYS A  94      98.128  46.970  83.224  1.00  0.00           O  
ATOM   1138  CB  LYS A  94      95.285  48.040  84.609  1.00  0.00           C  
ATOM   1139  CG  LYS A  94      95.030  46.544  84.714  1.00  0.00           C  
ATOM   1140  CD  LYS A  94      93.554  46.215  84.559  1.00  0.00           C  
ATOM   1141  CE  LYS A  94      93.112  46.332  83.108  1.00  0.00           C  
ATOM   1142  NZ  LYS A  94      93.767  45.308  82.247  1.00  0.00           N1+
ATOM   1143  H   LYS A  94      96.210  50.299  84.784  1.00  0.00           H  
ATOM   1144  HA  LYS A  94      97.224  47.964  85.304  1.00  0.00           H  
ATOM   1145  HB2 LYS A  94      94.866  48.484  85.362  1.00  0.00           H  
ATOM   1146  HB3 LYS A  94      94.858  48.376  83.807  1.00  0.00           H  
ATOM   1147  HG2 LYS A  94      95.539  46.079  84.032  1.00  0.00           H  
ATOM   1148  HG3 LYS A  94      95.346  46.221  85.573  1.00  0.00           H  
ATOM   1149  HD2 LYS A  94      93.385  45.314  84.879  1.00  0.00           H  
ATOM   1150  HD3 LYS A  94      93.027  46.814  85.109  1.00  0.00           H  
ATOM   1151  HE2 LYS A  94      92.149  46.232  83.054  1.00  0.00           H  
ATOM   1152  HE3 LYS A  94      93.326  47.218  82.776  1.00  0.00           H  
ATOM   1153  HZ1 LYS A  94      93.288  45.194  81.506  1.00  0.00           H  
ATOM   1154  HZ2 LYS A  94      94.586  45.579  82.032  1.00  0.00           H  
ATOM   1155  HZ3 LYS A  94      93.817  44.536  82.689  1.00  0.00           H  
ATOM   1156  N   VAL A  95      97.092  48.678  82.186  1.00  0.00           N  
ATOM   1157  CA  VAL A  95      97.588  48.330  80.859  1.00  0.00           C  
ATOM   1158  C   VAL A  95      99.094  48.574  80.740  1.00  0.00           C  
ATOM   1159  O   VAL A  95      99.815  47.764  80.153  1.00  0.00           O  
ATOM   1160  CB  VAL A  95      96.842  49.121  79.761  1.00  0.00           C  
ATOM   1161  CG1 VAL A  95      97.570  49.030  78.429  1.00  0.00           C  
ATOM   1162  CG2 VAL A  95      95.412  48.615  79.628  1.00  0.00           C  
ATOM   1163  H   VAL A  95      96.598  49.382  82.205  1.00  0.00           H  
ATOM   1164  HA  VAL A  95      97.421  47.383  80.732  1.00  0.00           H  
ATOM   1165  N   THR A  96      99.566  49.683  81.306  1.00  0.00           N  
ATOM   1166  CA  THR A  96     100.992  50.002  81.302  1.00  0.00           C  
ATOM   1167  C   THR A  96     101.797  48.888  81.964  1.00  0.00           C  
ATOM   1168  O   THR A  96     102.842  48.478  81.455  1.00  0.00           O  
ATOM   1169  CB  THR A  96     101.282  51.334  82.024  1.00  0.00           C  
ATOM   1170  OG1 THR A  96     100.633  52.407  81.332  1.00  0.00           O  
ATOM   1171  CG2 THR A  96     102.779  51.606  82.073  1.00  0.00           C  
ATOM   1172  H   THR A  96      99.072  50.267  81.700  1.00  0.00           H  
ATOM   1173  HA  THR A  96     101.258  50.090  80.373  1.00  0.00           H  
ATOM   1174  N   GLU A  97     101.300  48.392  83.093  1.00  0.00           N  
ATOM   1175  CA  GLU A  97     101.948  47.292  83.797  1.00  0.00           C  
ATOM   1176  C   GLU A  97     101.886  46.001  82.985  1.00  0.00           C  
ATOM   1177  O   GLU A  97     102.846  45.230  82.963  1.00  0.00           O  
ATOM   1178  CB  GLU A  97     101.311  47.083  85.172  1.00  0.00           C  
ATOM   1179  CG  GLU A  97     101.570  48.216  86.152  1.00  0.00           C  
ATOM   1180  CD  GLU A  97     100.838  48.032  87.467  1.00  0.00           C  
ATOM   1181  OE1 GLU A  97     100.001  47.110  87.560  1.00  0.00           O  
ATOM   1182  OE2 GLU A  97     101.093  48.816  88.406  1.00  0.00           O  
ATOM   1183  H   GLU A  97     100.583  48.682  83.469  1.00  0.00           H  
ATOM   1184  HA  GLU A  97     102.882  47.527  83.918  1.00  0.00           H  
ATOM   1185  HB2 GLU A  97     100.353  46.976  85.062  1.00  0.00           H  
ATOM   1186  HB3 GLU A  97     101.647  46.256  85.552  1.00  0.00           H  
ATOM   1187  HG2 GLU A  97     102.523  48.279  86.323  1.00  0.00           H  
ATOM   1188  HG3 GLU A  97     101.298  49.055  85.750  1.00  0.00           H  
ATOM   1189  N   GLU A  98     100.757  45.769  82.321  1.00  0.00           N  
ATOM   1190  CA  GLU A  98     100.603  44.600  81.462  1.00  0.00           C  
ATOM   1191  C   GLU A  98     101.607  44.626  80.315  1.00  0.00           C  
ATOM   1192  O   GLU A  98     102.195  43.602  79.969  1.00  0.00           O  
ATOM   1193  CB  GLU A  98      99.180  44.515  80.903  1.00  0.00           C  
ATOM   1194  CG  GLU A  98      98.140  44.018  81.893  1.00  0.00           C  
ATOM   1195  CD  GLU A  98      96.803  43.730  81.234  1.00  0.00           C  
ATOM   1196  OE1 GLU A  98      96.477  44.398  80.230  1.00  0.00           O  
ATOM   1197  OE2 GLU A  98      96.081  42.832  81.716  1.00  0.00           O  
ATOM   1198  H   GLU A  98     100.066  46.280  82.356  1.00  0.00           H  
ATOM   1199  HA  GLU A  98     100.773  43.814  82.005  1.00  0.00           H  
ATOM   1200  HB2 GLU A  98      98.916  45.393  80.589  1.00  0.00           H  
ATOM   1201  HB3 GLU A  98      99.182  43.927  80.132  1.00  0.00           H  
ATOM   1202  HG2 GLU A  98      98.466  43.212  82.323  1.00  0.00           H  
ATOM   1203  HG3 GLU A  98      98.017  44.681  82.589  1.00  0.00           H  
ATOM   1204  N   LEU A  99     101.797  45.805  79.731  1.00  0.00           N  
ATOM   1205  CA  LEU A  99     102.724  45.971  78.618  1.00  0.00           C  
ATOM   1206  C   LEU A  99     104.170  45.835  79.076  1.00  0.00           C  
ATOM   1207  O   LEU A  99     104.991  45.229  78.391  1.00  0.00           O  
ATOM   1208  CB  LEU A  99     102.514  47.328  77.944  1.00  0.00           C  
ATOM   1209  CG  LEU A  99     101.202  47.488  77.175  1.00  0.00           C  
ATOM   1210  CD1 LEU A  99     101.022  48.927  76.725  1.00  0.00           C  
ATOM   1211  CD2 LEU A  99     101.166  46.541  75.985  1.00  0.00           C  
ATOM   1212  H   LEU A  99     101.394  46.527  79.967  1.00  0.00           H  
ATOM   1213  HA  LEU A  99     102.543  45.267  77.975  1.00  0.00           H  
ATOM   1214  HB2 LEU A  99     102.557  48.019  78.624  1.00  0.00           H  
ATOM   1215  HB3 LEU A  99     103.250  47.485  77.333  1.00  0.00           H  
ATOM   1216  N   ASP A 100     104.476  46.401  80.240  1.00  0.00           N  
ATOM   1217  CA  ASP A 100     105.820  46.307  80.797  1.00  0.00           C  
ATOM   1218  C   ASP A 100     106.167  44.862  81.153  1.00  0.00           C  
ATOM   1219  O   ASP A 100     107.332  44.471  81.103  1.00  0.00           O  
ATOM   1220  CB  ASP A 100     105.957  47.207  82.028  1.00  0.00           C  
ATOM   1221  CG  ASP A 100     105.930  48.686  81.679  1.00  0.00           C  
ATOM   1222  OD1 ASP A 100     106.309  49.041  80.543  1.00  0.00           O  
ATOM   1223  OD2 ASP A 100     105.531  49.493  82.545  1.00  0.00           O  
ATOM   1224  H   ASP A 100     103.919  46.844  80.723  1.00  0.00           H  
ATOM   1225  HA  ASP A 100     106.445  46.611  80.120  1.00  0.00           H  
ATOM   1226  HB2 ASP A 100     105.238  47.012  82.648  1.00  0.00           H  
ATOM   1227  HB3 ASP A 100     106.788  47.002  82.483  1.00  0.00           H  
ATOM   1228  N   GLN A 101     105.156  44.071  81.503  1.00  0.00           N  
ATOM   1229  CA  GLN A 101     105.363  42.658  81.812  1.00  0.00           C  
ATOM   1230  C   GLN A 101     105.763  41.866  80.575  1.00  0.00           C  
ATOM   1231  O   GLN A 101     106.699  41.066  80.613  1.00  0.00           O  
ATOM   1232  CB  GLN A 101     104.103  42.045  82.424  1.00  0.00           C  
ATOM   1233  CG  GLN A 101     104.206  41.772  83.912  1.00  0.00           C  
ATOM   1234  CD  GLN A 101     105.067  40.564  84.231  1.00  0.00           C  
ATOM   1235  OE1 GLN A 101     105.378  39.755  83.356  1.00  0.00           O  
ATOM   1236  NE2 GLN A 101     105.457  40.435  85.494  1.00  0.00           N  
ATOM   1237  H   GLN A 101     104.339  44.333  81.567  1.00  0.00           H  
ATOM   1238  HA  GLN A 101     106.088  42.610  82.455  1.00  0.00           H  
ATOM   1239  HB2 GLN A 101     103.355  42.641  82.266  1.00  0.00           H  
ATOM   1240  HB3 GLN A 101     103.905  41.213  81.966  1.00  0.00           H  
ATOM   1241  HG2 GLN A 101     104.574  42.552  84.355  1.00  0.00           H  
ATOM   1242  HG3 GLN A 101     103.317  41.634  84.274  1.00  0.00           H  
ATOM   1243  N   VAL A 102     105.036  42.089  79.486  1.00  0.00           N  
ATOM   1244  CA  VAL A 102     105.278  41.386  78.235  1.00  0.00           C  
ATOM   1245  C   VAL A 102     106.673  41.696  77.693  1.00  0.00           C  
ATOM   1246  O   VAL A 102     107.341  40.824  77.136  1.00  0.00           O  
ATOM   1247  CB  VAL A 102     104.208  41.750  77.181  1.00  0.00           C  
ATOM   1248  CG1 VAL A 102     104.501  41.077  75.848  1.00  0.00           C  
ATOM   1249  CG2 VAL A 102     102.824  41.366  77.680  1.00  0.00           C  
ATOM   1250  H   VAL A 102     104.388  42.653  79.454  1.00  0.00           H  
ATOM   1251  HA  VAL A 102     105.222  40.435  78.419  1.00  0.00           H  
ATOM   1252  N   VAL A 103     107.116  42.935  77.879  1.00  0.00           N  
ATOM   1253  CA  VAL A 103     108.420  43.362  77.385  1.00  0.00           C  
ATOM   1254  C   VAL A 103     109.566  42.738  78.182  1.00  0.00           C  
ATOM   1255  O   VAL A 103     110.555  42.288  77.603  1.00  0.00           O  
ATOM   1256  CB  VAL A 103     108.556  44.900  77.418  1.00  0.00           C  
ATOM   1257  CG1 VAL A 103     109.966  45.325  77.031  1.00  0.00           C  
ATOM   1258  CG2 VAL A 103     107.538  45.538  76.488  1.00  0.00           C  
ATOM   1259  H   VAL A 103     106.675  43.546  78.292  1.00  0.00           H  
ATOM   1260  HA  VAL A 103     108.480  43.055  76.467  1.00  0.00           H  
ATOM   1261  N   LYS A 104     109.434  42.697  79.505  1.00  0.00           N  
ATOM   1262  CA  LYS A 104     110.505  42.148  80.333  1.00  0.00           C  
ATOM   1263  C   LYS A 104     110.512  40.622  80.340  1.00  0.00           C  
ATOM   1264  O   LYS A 104     111.493  40.006  80.752  1.00  0.00           O  
ATOM   1265  CB  LYS A 104     110.426  42.668  81.772  1.00  0.00           C  
ATOM   1266  CG  LYS A 104     109.150  42.347  82.541  1.00  0.00           C  
ATOM   1267  CD  LYS A 104     109.325  42.765  83.999  1.00  0.00           C  
ATOM   1268  CE  LYS A 104     108.073  42.569  84.851  1.00  0.00           C  
ATOM   1269  NZ  LYS A 104     106.965  43.515  84.513  1.00  0.00           N1+
ATOM   1270  H   LYS A 104     108.745  42.976  79.938  1.00  0.00           H  
ATOM   1271  HA  LYS A 104     111.334  42.451  79.931  1.00  0.00           H  
ATOM   1272  HB2 LYS A 104     111.178  42.308  82.268  1.00  0.00           H  
ATOM   1273  HB3 LYS A 104     110.535  43.632  81.754  1.00  0.00           H  
ATOM   1274  HG2 LYS A 104     108.395  42.813  82.147  1.00  0.00           H  
ATOM   1275  HG3 LYS A 104     108.956  41.398  82.486  1.00  0.00           H  
ATOM   1276  HD2 LYS A 104     110.054  42.255  84.386  1.00  0.00           H  
ATOM   1277  HD3 LYS A 104     109.585  43.699  84.029  1.00  0.00           H  
ATOM   1278  HE2 LYS A 104     107.756  41.659  84.741  1.00  0.00           H  
ATOM   1279  HE3 LYS A 104     108.307  42.677  85.786  1.00  0.00           H  
ATOM   1280  HZ1 LYS A 104     106.190  43.078  84.511  1.00  0.00           H  
ATOM   1281  HZ2 LYS A 104     106.936  44.167  85.119  1.00  0.00           H  
ATOM   1282  HZ3 LYS A 104     107.110  43.866  83.708  1.00  0.00           H  
ATOM   1283  N   ASP A 105     109.419  40.014  79.889  1.00  0.00           N  
ATOM   1284  CA  ASP A 105     109.368  38.564  79.743  1.00  0.00           C  
ATOM   1285  C   ASP A 105     109.928  38.135  78.391  1.00  0.00           C  
ATOM   1286  O   ASP A 105     110.187  36.954  78.163  1.00  0.00           O  
ATOM   1287  CB  ASP A 105     107.936  38.046  79.900  1.00  0.00           C  
ATOM   1288  CG  ASP A 105     107.502  37.952  81.348  1.00  0.00           C  
ATOM   1289  OD1 ASP A 105     108.371  38.037  82.241  1.00  0.00           O  
ATOM   1290  OD2 ASP A 105     106.289  37.780  81.593  1.00  0.00           O  
ATOM   1291  H   ASP A 105     108.698  40.423  79.662  1.00  0.00           H  
ATOM   1292  HA  ASP A 105     109.916  38.179  80.445  1.00  0.00           H  
ATOM   1293  HB2 ASP A 105     107.330  38.633  79.422  1.00  0.00           H  
ATOM   1294  HB3 ASP A 105     107.866  37.170  79.488  1.00  0.00           H  
ATOM   1295  N   HIS A 106     110.112  39.102  77.497  1.00  0.00           N  
ATOM   1296  CA  HIS A 106     110.558  38.814  76.136  1.00  0.00           C  
ATOM   1297  C   HIS A 106     111.552  39.850  75.616  1.00  0.00           C  
ATOM   1298  O   HIS A 106     111.364  40.401  74.531  1.00  0.00           O  
ATOM   1299  CB  HIS A 106     109.358  38.750  75.188  1.00  0.00           C  
ATOM   1300  CG  HIS A 106     108.355  37.697  75.543  1.00  0.00           C  
ATOM   1301  ND1 HIS A 106     108.614  36.349  75.420  1.00  0.00           N  
ATOM   1302  CD2 HIS A 106     107.086  37.796  76.008  1.00  0.00           C  
ATOM   1303  CE1 HIS A 106     107.549  35.663  75.798  1.00  0.00           C  
ATOM   1304  NE2 HIS A 106     106.609  36.517  76.160  1.00  0.00           N  
ATOM   1305  H   HIS A 106     109.983  39.937  77.659  1.00  0.00           H  
ATOM   1306  HA  HIS A 106     111.009  37.957  76.166  1.00  0.00           H  
ATOM   1307  HB2 HIS A 106     108.917  39.614  75.180  1.00  0.00           H  
ATOM   1308  HB3 HIS A 106     109.678  38.587  74.287  1.00  0.00           H  
ATOM   1309  N   GLU A 107     112.610  40.110  76.377  1.00  0.00           N  
ATOM   1310  CA  GLU A 107     113.573  41.141  75.998  1.00  0.00           C  
ATOM   1311  C   GLU A 107     114.456  40.726  74.821  1.00  0.00           C  
ATOM   1312  O   GLU A 107     115.058  41.575  74.164  1.00  0.00           O  
ATOM   1313  CB  GLU A 107     114.447  41.523  77.195  1.00  0.00           C  
ATOM   1314  CG  GLU A 107     114.532  40.467  78.280  1.00  0.00           C  
ATOM   1315  CD  GLU A 107     115.403  40.904  79.443  1.00  0.00           C  
ATOM   1316  OE1 GLU A 107     116.602  41.175  79.220  1.00  0.00           O  
ATOM   1317  OE2 GLU A 107     114.887  40.987  80.577  1.00  0.00           O  
ATOM   1318  H   GLU A 107     112.790  39.703  77.114  1.00  0.00           H  
ATOM   1319  HA  GLU A 107     113.057  41.911  75.711  1.00  0.00           H  
ATOM   1320  HB2 GLU A 107     115.343  41.717  76.877  1.00  0.00           H  
ATOM   1321  HB3 GLU A 107     114.101  42.342  77.583  1.00  0.00           H  
ATOM   1322  HG2 GLU A 107     113.640  40.267  78.604  1.00  0.00           H  
ATOM   1323  HG3 GLU A 107     114.888  39.647  77.903  1.00  0.00           H  
ATOM   1324  N   ASP A 108     114.533  39.426  74.553  1.00  0.00           N  
ATOM   1325  CA  ASP A 108     115.292  38.937  73.406  1.00  0.00           C  
ATOM   1326  C   ASP A 108     114.565  39.226  72.097  1.00  0.00           C  
ATOM   1327  O   ASP A 108     115.177  39.253  71.029  1.00  0.00           O  
ATOM   1328  CB  ASP A 108     115.557  37.435  73.528  1.00  0.00           C  
ATOM   1329  CG  ASP A 108     116.813  37.125  74.316  1.00  0.00           C  
ATOM   1330  OD1 ASP A 108     117.617  38.054  74.547  1.00  0.00           O  
ATOM   1331  OD2 ASP A 108     117.004  35.950  74.695  1.00  0.00           O  
ATOM   1332  H   ASP A 108     114.154  38.813  75.022  1.00  0.00           H  
ATOM   1333  HA  ASP A 108     116.140  39.408  73.399  1.00  0.00           H  
ATOM   1334  HB2 ASP A 108     114.798  37.009  73.956  1.00  0.00           H  
ATOM   1335  HB3 ASP A 108     115.633  37.051  72.640  1.00  0.00           H  
ATOM   1336  N   GLN A 109     113.258  39.446  72.188  1.00  0.00           N  
ATOM   1337  CA  GLN A 109     112.431  39.626  71.001  1.00  0.00           C  
ATOM   1338  C   GLN A 109     111.928  41.060  70.854  1.00  0.00           C  
ATOM   1339  O   GLN A 109     111.831  41.578  69.742  1.00  0.00           O  
ATOM   1340  CB  GLN A 109     111.238  38.665  71.030  1.00  0.00           C  
ATOM   1341  CG  GLN A 109     111.604  37.190  70.925  1.00  0.00           C  
ATOM   1342  CD  GLN A 109     112.092  36.606  72.237  1.00  0.00           C  
ATOM   1343  OE1 GLN A 109     111.667  37.025  73.314  1.00  0.00           O  
ATOM   1344  NE2 GLN A 109     112.991  35.632  72.154  1.00  0.00           N  
ATOM   1345  H   GLN A 109     112.829  39.494  72.931  1.00  0.00           H  
ATOM   1346  HA  GLN A 109     112.992  39.430  70.234  1.00  0.00           H  
ATOM   1347  HB2 GLN A 109     110.746  38.806  71.854  1.00  0.00           H  
ATOM   1348  HB3 GLN A 109     110.640  38.890  70.300  1.00  0.00           H  
ATOM   1349  HG2 GLN A 109     110.829  36.691  70.623  1.00  0.00           H  
ATOM   1350  HG3 GLN A 109     112.294  37.080  70.252  1.00  0.00           H  
ATOM   1351  N   ILE A 110     111.612  41.698  71.976  1.00  0.00           N  
ATOM   1352  CA  ILE A 110     111.037  43.038  71.953  1.00  0.00           C  
ATOM   1353  C   ILE A 110     112.044  44.108  72.364  1.00  0.00           C  
ATOM   1354  O   ILE A 110     112.700  43.994  73.399  1.00  0.00           O  
ATOM   1355  CB  ILE A 110     109.803  43.130  72.877  1.00  0.00           C  
ATOM   1356  CG1 ILE A 110     108.777  42.057  72.507  1.00  0.00           C  
ATOM   1357  CG2 ILE A 110     109.179  44.515  72.807  1.00  0.00           C  
ATOM   1358  CD1 ILE A 110     107.535  42.077  73.371  1.00  0.00           C  
ATOM   1359  H   ILE A 110     111.723  41.370  72.764  1.00  0.00           H  
ATOM   1360  HA  ILE A 110     110.771  43.201  71.034  1.00  0.00           H  
ATOM   1361  N   VAL A 111     112.163  45.146  71.540  1.00  0.00           N  
ATOM   1362  CA  VAL A 111     113.012  46.290  71.854  1.00  0.00           C  
ATOM   1363  C   VAL A 111     112.381  47.120  72.968  1.00  0.00           C  
ATOM   1364  O   VAL A 111     113.068  47.607  73.868  1.00  0.00           O  
ATOM   1365  CB  VAL A 111     113.242  47.176  70.609  1.00  0.00           C  
ATOM   1366  CG1 VAL A 111     113.989  48.449  70.981  1.00  0.00           C  
ATOM   1367  CG2 VAL A 111     113.994  46.402  69.538  1.00  0.00           C  
ATOM   1368  H   VAL A 111     111.755  45.205  70.786  1.00  0.00           H  
ATOM   1369  HA  VAL A 111     113.872  45.951  72.149  1.00  0.00           H  
ATOM   1370  N   GLY A 112     111.062  47.260  72.903  1.00  0.00           N  
ATOM   1371  CA  GLY A 112     110.306  48.031  73.872  1.00  0.00           C  
ATOM   1372  C   GLY A 112     109.002  48.475  73.242  1.00  0.00           C  
ATOM   1373  O   GLY A 112     108.741  48.162  72.082  1.00  0.00           O  
ATOM   1374  H   GLY A 112     110.578  46.904  72.288  1.00  0.00           H  
ATOM   1375  HA2 GLY A 112     110.130  47.496  74.662  1.00  0.00           H  
ATOM   1376  HA3 GLY A 112     110.818  48.802  74.160  1.00  0.00           H  
ATOM   1377  N   TRP A 113     108.177  49.196  73.993  1.00  0.00           N  
ATOM   1378  CA  TRP A 113     106.935  49.716  73.431  1.00  0.00           C  
ATOM   1379  C   TRP A 113     106.888  51.238  73.533  1.00  0.00           C  
ATOM   1380  O   TRP A 113     107.283  51.822  74.542  1.00  0.00           O  
ATOM   1381  CB  TRP A 113     105.719  49.088  74.119  1.00  0.00           C  
ATOM   1382  CG  TRP A 113     105.540  49.478  75.549  1.00  0.00           C  
ATOM   1383  CD1 TRP A 113     106.141  48.911  76.636  1.00  0.00           C  
ATOM   1384  CD2 TRP A 113     104.690  50.512  76.055  1.00  0.00           C  
ATOM   1385  NE1 TRP A 113     105.722  49.534  77.786  1.00  0.00           N  
ATOM   1386  CE2 TRP A 113     104.830  50.522  77.457  1.00  0.00           C  
ATOM   1387  CE3 TRP A 113     103.825  51.435  75.458  1.00  0.00           C  
ATOM   1388  CZ2 TRP A 113     104.138  51.415  78.271  1.00  0.00           C  
ATOM   1389  CZ3 TRP A 113     103.139  52.322  76.267  1.00  0.00           C  
ATOM   1390  H   TRP A 113     108.313  49.393  74.819  1.00  0.00           H  
ATOM   1391  HA  TRP A 113     106.908  49.475  72.493  1.00  0.00           H  
ATOM   1392  HB2 TRP A 113     104.921  49.336  73.626  1.00  0.00           H  
ATOM   1393  HB3 TRP A 113     105.797  48.122  74.066  1.00  0.00           H  
ATOM   1394  N   VAL A 114     106.406  51.869  72.467  1.00  0.00           N  
ATOM   1395  CA  VAL A 114     106.407  53.322  72.351  1.00  0.00           C  
ATOM   1396  C   VAL A 114     105.001  53.837  72.056  1.00  0.00           C  
ATOM   1397  O   VAL A 114     104.267  53.230  71.276  1.00  0.00           O  
ATOM   1398  CB  VAL A 114     107.380  53.785  71.239  1.00  0.00           C  
ATOM   1399  CG1 VAL A 114     107.238  55.276  70.962  1.00  0.00           C  
ATOM   1400  CG2 VAL A 114     108.814  53.435  71.607  1.00  0.00           C  
ATOM   1401  H   VAL A 114     106.067  51.463  71.789  1.00  0.00           H  
ATOM   1402  HA  VAL A 114     106.707  53.689  73.198  1.00  0.00           H  
ATOM   1403  N   GLY A 115     104.621  54.945  72.685  1.00  0.00           N  
ATOM   1404  CA  GLY A 115     103.333  55.551  72.408  1.00  0.00           C  
ATOM   1405  C   GLY A 115     102.923  56.651  73.366  1.00  0.00           C  
ATOM   1406  O   GLY A 115     103.628  56.951  74.330  1.00  0.00           O  
ATOM   1407  H   GLY A 115     105.096  55.356  73.272  1.00  0.00           H  
ATOM   1408  HA2 GLY A 115     103.347  55.913  71.509  1.00  0.00           H  
ATOM   1409  HA3 GLY A 115     102.655  54.858  72.424  1.00  0.00           H  
ATOM   1410  N   TRP A 116     101.770  57.253  73.087  1.00  0.00           N  
ATOM   1411  CA  TRP A 116     101.191  58.288  73.938  1.00  0.00           C  
ATOM   1412  C   TRP A 116     100.916  57.759  75.339  1.00  0.00           C  
ATOM   1413  O   TRP A 116     100.975  58.501  76.319  1.00  0.00           O  
ATOM   1414  CB  TRP A 116      99.897  58.820  73.318  1.00  0.00           C  
ATOM   1415  CG  TRP A 116      99.179  59.826  74.167  1.00  0.00           C  
ATOM   1416  CD1 TRP A 116      99.335  61.182  74.142  1.00  0.00           C  
ATOM   1417  CD2 TRP A 116      98.184  59.556  75.163  1.00  0.00           C  
ATOM   1418  NE1 TRP A 116      98.502  61.772  75.061  1.00  0.00           N  
ATOM   1419  CE2 TRP A 116      97.786  60.797  75.702  1.00  0.00           C  
ATOM   1420  CE3 TRP A 116      97.593  58.387  75.653  1.00  0.00           C  
ATOM   1421  CZ2 TRP A 116      96.824  60.900  76.705  1.00  0.00           C  
ATOM   1422  CZ3 TRP A 116      96.639  58.493  76.649  1.00  0.00           C  
ATOM   1423  H   TRP A 116     101.297  57.070  72.392  1.00  0.00           H  
ATOM   1424  HA  TRP A 116     101.833  59.011  74.007  1.00  0.00           H  
ATOM   1425  HB2 TRP A 116     100.103  59.223  72.460  1.00  0.00           H  
ATOM   1426  HB3 TRP A 116      99.302  58.073  73.145  1.00  0.00           H  
ATOM   1427  N   LEU A 117     100.618  56.468  75.417  1.00  0.00           N  
ATOM   1428  CA  LEU A 117     100.274  55.822  76.676  1.00  0.00           C  
ATOM   1429  C   LEU A 117     101.440  55.834  77.662  1.00  0.00           C  
ATOM   1430  O   LEU A 117     101.241  55.732  78.872  1.00  0.00           O  
ATOM   1431  CB  LEU A 117      99.820  54.385  76.416  1.00  0.00           C  
ATOM   1432  CG  LEU A 117      99.041  53.686  77.529  1.00  0.00           C  
ATOM   1433  CD1 LEU A 117      97.765  54.452  77.845  1.00  0.00           C  
ATOM   1434  CD2 LEU A 117      98.727  52.256  77.132  1.00  0.00           C  
ATOM   1435  H   LEU A 117     100.609  55.940  74.739  1.00  0.00           H  
ATOM   1436  HA  LEU A 117      99.549  56.326  77.078  1.00  0.00           H  
ATOM   1437  HB2 LEU A 117      99.268  54.384  75.617  1.00  0.00           H  
ATOM   1438  HB3 LEU A 117     100.606  53.852  76.218  1.00  0.00           H  
ATOM   1439  N   LYS A 118     102.657  55.964  77.140  1.00  0.00           N  
ATOM   1440  CA  LYS A 118     103.853  55.939  77.975  1.00  0.00           C  
ATOM   1441  C   LYS A 118     104.111  57.296  78.624  1.00  0.00           C  
ATOM   1442  O   LYS A 118     104.563  57.370  79.767  1.00  0.00           O  
ATOM   1443  CB  LYS A 118     105.068  55.506  77.152  1.00  0.00           C  
ATOM   1444  CG  LYS A 118     106.303  55.206  77.984  1.00  0.00           C  
ATOM   1445  CD  LYS A 118     107.296  54.355  77.212  1.00  0.00           C  
ATOM   1446  CE  LYS A 118     107.606  53.066  77.960  1.00  0.00           C  
ATOM   1447  NZ  LYS A 118     108.689  52.283  77.306  1.00  0.00           N1+
ATOM   1448  H   LYS A 118     102.811  56.068  76.300  1.00  0.00           H  
ATOM   1449  HA  LYS A 118     103.705  55.295  78.683  1.00  0.00           H  
ATOM   1450  HB2 LYS A 118     104.835  54.715  76.639  1.00  0.00           H  
ATOM   1451  HB3 LYS A 118     105.282  56.204  76.513  1.00  0.00           H  
ATOM   1452  HG2 LYS A 118     106.725  56.037  78.251  1.00  0.00           H  
ATOM   1453  HG3 LYS A 118     106.043  54.746  78.798  1.00  0.00           H  
ATOM   1454  HD2 LYS A 118     106.935  54.145  76.336  1.00  0.00           H  
ATOM   1455  HD3 LYS A 118     108.115  54.855  77.069  1.00  0.00           H  
ATOM   1456  HE2 LYS A 118     107.867  53.277  78.871  1.00  0.00           H  
ATOM   1457  HE3 LYS A 118     106.804  52.524  78.015  1.00  0.00           H  
ATOM   1458  HZ1 LYS A 118     108.841  51.540  77.771  1.00  0.00           H  
ATOM   1459  HZ2 LYS A 118     108.442  52.069  76.478  1.00  0.00           H  
ATOM   1460  HZ3 LYS A 118     109.432  52.771  77.276  1.00  0.00           H  
ATOM   1461  N   ALA A 119     103.823  58.366  77.891  1.00  0.00           N  
ATOM   1462  CA  ALA A 119     103.958  59.718  78.421  1.00  0.00           C  
ATOM   1463  C   ALA A 119     102.712  60.542  78.112  1.00  0.00           C  
ATOM   1464  O   ALA A 119     102.731  61.390  77.220  1.00  0.00           O  
ATOM   1465  CB  ALA A 119     105.197  60.393  77.853  1.00  0.00           C  
ATOM   1466  H   ALA A 119     103.545  58.330  77.078  1.00  0.00           H  
ATOM   1467  HA  ALA A 119     104.056  59.661  79.384  1.00  0.00           H  
ATOM   1468  HB1 ALA A 119     105.271  61.290  78.215  1.00  0.00           H  
ATOM   1469  HB2 ALA A 119     105.984  59.881  78.095  1.00  0.00           H  
ATOM   1470  HB3 ALA A 119     105.127  60.440  76.887  1.00  0.00           H  
ATOM   1471  N   PRO A 120     101.621  60.293  78.856  1.00  0.00           N  
ATOM   1472  CA  PRO A 120     100.323  60.935  78.616  1.00  0.00           C  
ATOM   1473  C   PRO A 120     100.372  62.450  78.794  1.00  0.00           C  
ATOM   1474  O   PRO A 120      99.612  63.169  78.144  1.00  0.00           O  
ATOM   1475  CB  PRO A 120      99.413  60.290  79.667  1.00  0.00           C  
ATOM   1476  CG  PRO A 120     100.337  59.845  80.744  1.00  0.00           C  
ATOM   1477  CD  PRO A 120     101.591  59.421  80.043  1.00  0.00           C  
ATOM   1478  HA  PRO A 120     100.018  60.808  77.704  1.00  0.00           H  
ATOM   1479  HB2 PRO A 120      98.759  60.922  80.002  1.00  0.00           H  
ATOM   1480  HB3 PRO A 120      98.920  59.542  79.295  1.00  0.00           H  
ATOM   1481  HG2 PRO A 120     100.514  60.564  81.372  1.00  0.00           H  
ATOM   1482  HG3 PRO A 120      99.955  59.113  81.252  1.00  0.00           H  
ATOM   1483  HD2 PRO A 120     102.374  59.547  80.601  1.00  0.00           H  
ATOM   1484  HD3 PRO A 120     101.565  58.482  79.798  1.00  0.00           H  
ATOM   1485  N   ASP A 121     101.254  62.924  79.668  1.00  0.00           N  
ATOM   1486  CA  ASP A 121     101.469  64.355  79.828  1.00  0.00           C  
ATOM   1487  C   ASP A 121     102.577  64.819  78.892  1.00  0.00           C  
ATOM   1488  O   ASP A 121     103.747  64.860  79.271  1.00  0.00           O  
ATOM   1489  CB  ASP A 121     101.814  64.697  81.278  1.00  0.00           C  
ATOM   1490  CG  ASP A 121     100.704  64.335  82.244  1.00  0.00           C  
ATOM   1491  OD1 ASP A 121      99.546  64.198  81.797  1.00  0.00           O  
ATOM   1492  OD2 ASP A 121     100.988  64.189  83.451  1.00  0.00           O  
ATOM   1493  H   ASP A 121     101.739  62.431  80.179  1.00  0.00           H  
ATOM   1494  HA  ASP A 121     100.647  64.817  79.600  1.00  0.00           H  
ATOM   1495  HB2 ASP A 121     102.625  64.230  81.532  1.00  0.00           H  
ATOM   1496  HB3 ASP A 121     102.001  65.647  81.346  1.00  0.00           H  
ATOM   1497  N   THR A 122     102.201  65.158  77.664  1.00  0.00           N  
ATOM   1498  CA  THR A 122     103.165  65.582  76.657  1.00  0.00           C  
ATOM   1499  C   THR A 122     102.570  66.649  75.747  1.00  0.00           C  
ATOM   1500  O   THR A 122     101.350  66.784  75.645  1.00  0.00           O  
ATOM   1501  CB  THR A 122     103.646  64.395  75.801  1.00  0.00           C  
ATOM   1502  OG1 THR A 122     104.632  64.845  74.864  1.00  0.00           O  
ATOM   1503  CG2 THR A 122     102.480  63.776  75.043  1.00  0.00           C  
ATOM   1504  H   THR A 122     101.384  65.148  77.393  1.00  0.00           H  
ATOM   1505  HA  THR A 122     103.925  65.953  77.132  1.00  0.00           H  
ATOM   1506  N   THR A 123     103.438  67.409  75.087  1.00  0.00           N  
ATOM   1507  CA  THR A 123     102.995  68.451  74.169  1.00  0.00           C  
ATOM   1508  C   THR A 123     103.478  68.168  72.750  1.00  0.00           C  
ATOM   1509  O   THR A 123     103.170  68.915  71.821  1.00  0.00           O  
ATOM   1510  CB  THR A 123     103.484  69.842  74.611  1.00  0.00           C  
ATOM   1511  OG1 THR A 123     104.902  69.811  74.814  1.00  0.00           O  
ATOM   1512  CG2 THR A 123     102.800  70.255  75.905  1.00  0.00           C  
ATOM   1513  H   THR A 123     104.292  67.337  75.158  1.00  0.00           H  
ATOM   1514  HA  THR A 123     102.025  68.447  74.183  1.00  0.00           H  
ATOM   1515  N   ASP A 124     104.241  67.089  72.597  1.00  0.00           N  
ATOM   1516  CA  ASP A 124     104.647  66.606  71.282  1.00  0.00           C  
ATOM   1517  C   ASP A 124     103.393  66.277  70.477  1.00  0.00           C  
ATOM   1518  O   ASP A 124     102.658  65.352  70.824  1.00  0.00           O  
ATOM   1519  CB  ASP A 124     105.553  65.376  71.416  1.00  0.00           C  
ATOM   1520  CG  ASP A 124     106.223  64.984  70.106  1.00  0.00           C  
ATOM   1521  OD1 ASP A 124     105.795  65.458  69.033  1.00  0.00           O  
ATOM   1522  OD2 ASP A 124     107.184  64.188  70.151  1.00  0.00           O  
ATOM   1523  H   ASP A 124     104.537  66.616  73.252  1.00  0.00           H  
ATOM   1524  HA  ASP A 124     105.156  67.292  70.821  1.00  0.00           H  
ATOM   1525  HB2 ASP A 124     106.235  65.556  72.081  1.00  0.00           H  
ATOM   1526  HB3 ASP A 124     105.028  64.629  71.741  1.00  0.00           H  
ATOM   1527  N   PRO A 125     103.142  67.042  69.403  1.00  0.00           N  
ATOM   1528  CA  PRO A 125     101.909  66.915  68.614  1.00  0.00           C  
ATOM   1529  C   PRO A 125     101.706  65.526  68.011  1.00  0.00           C  
ATOM   1530  O   PRO A 125     100.583  65.024  68.017  1.00  0.00           O  
ATOM   1531  CB  PRO A 125     102.089  67.966  67.511  1.00  0.00           C  
ATOM   1532  CG  PRO A 125     103.560  68.207  67.441  1.00  0.00           C  
ATOM   1533  CD  PRO A 125     104.046  68.064  68.847  1.00  0.00           C  
ATOM   1534  HA  PRO A 125     101.122  67.046  69.166  1.00  0.00           H  
ATOM   1535  HB2 PRO A 125     101.745  67.646  66.662  1.00  0.00           H  
ATOM   1536  HB3 PRO A 125     101.610  68.782  67.722  1.00  0.00           H  
ATOM   1537  HG2 PRO A 125     103.992  67.567  66.853  1.00  0.00           H  
ATOM   1538  HG3 PRO A 125     103.755  69.090  67.091  1.00  0.00           H  
ATOM   1539  HD2 PRO A 125     104.973  67.781  68.881  1.00  0.00           H  
ATOM   1540  HD3 PRO A 125     103.987  68.900  69.336  1.00  0.00           H  
ATOM   1541  N   THR A 126     102.774  64.919  67.502  1.00  0.00           N  
ATOM   1542  CA  THR A 126     102.677  63.598  66.887  1.00  0.00           C  
ATOM   1543  C   THR A 126     102.322  62.527  67.913  1.00  0.00           C  
ATOM   1544  O   THR A 126     101.526  61.631  67.636  1.00  0.00           O  
ATOM   1545  CB  THR A 126     103.989  63.204  66.183  1.00  0.00           C  
ATOM   1546  OG1 THR A 126     105.088  63.373  67.087  1.00  0.00           O  
ATOM   1547  CG2 THR A 126     104.214  64.071  64.954  1.00  0.00           C  
ATOM   1548  H   THR A 126     103.565  65.255  67.502  1.00  0.00           H  
ATOM   1549  HA  THR A 126     101.968  63.654  66.228  1.00  0.00           H  
ATOM   1550  N   VAL A 127     102.917  62.624  69.098  1.00  0.00           N  
ATOM   1551  CA  VAL A 127     102.619  61.693  70.178  1.00  0.00           C  
ATOM   1552  C   VAL A 127     101.195  61.914  70.679  1.00  0.00           C  
ATOM   1553  O   VAL A 127     100.505  60.971  71.063  1.00  0.00           O  
ATOM   1554  CB  VAL A 127     103.617  61.841  71.343  1.00  0.00           C  
ATOM   1555  CG1 VAL A 127     103.359  60.787  72.408  1.00  0.00           C  
ATOM   1556  CG2 VAL A 127     105.043  61.731  70.831  1.00  0.00           C  
ATOM   1557  H   VAL A 127     103.499  63.226  69.297  1.00  0.00           H  
ATOM   1558  HA  VAL A 127     102.702  60.792  69.827  1.00  0.00           H  
ATOM   1559  N   SER A 128     100.752  63.167  70.654  1.00  0.00           N  
ATOM   1560  CA  SER A 128      99.389  63.510  71.051  1.00  0.00           C  
ATOM   1561  C   SER A 128      98.374  63.039  70.013  1.00  0.00           C  
ATOM   1562  O   SER A 128      97.170  63.041  70.266  1.00  0.00           O  
ATOM   1563  CB  SER A 128      99.254  65.018  71.267  1.00  0.00           C  
ATOM   1564  OG  SER A 128      99.939  65.433  72.436  1.00  0.00           O  
ATOM   1565  H   SER A 128     101.229  63.840  70.407  1.00  0.00           H  
ATOM   1566  HA  SER A 128      99.204  63.052  71.886  1.00  0.00           H  
ATOM   1567  HB2 SER A 128      99.609  65.490  70.498  1.00  0.00           H  
ATOM   1568  HB3 SER A 128      98.317  65.254  71.337  1.00  0.00           H  
ATOM   1569  HG  SER A 128     100.763  65.483  72.276  1.00  0.00           H  
ATOM   1570  N   ALA A 129      98.868  62.641  68.844  1.00  0.00           N  
ATOM   1571  CA  ALA A 129      98.004  62.167  67.770  1.00  0.00           C  
ATOM   1572  C   ALA A 129      97.832  60.653  67.825  1.00  0.00           C  
ATOM   1573  O   ALA A 129      97.051  60.082  67.064  1.00  0.00           O  
ATOM   1574  CB  ALA A 129      98.561  62.587  66.418  1.00  0.00           C  
ATOM   1575  H   ALA A 129      99.706  62.638  68.653  1.00  0.00           H  
ATOM   1576  HA  ALA A 129      97.131  62.571  67.889  1.00  0.00           H  
ATOM   1577  HB1 ALA A 129      97.898  62.420  65.730  1.00  0.00           H  
ATOM   1578  HB2 ALA A 129      98.778  63.532  66.437  1.00  0.00           H  
ATOM   1579  HB3 ALA A 129      99.362  62.076  66.226  1.00  0.00           H  
ATOM   1580  N   MET A 130      98.556  60.007  68.734  1.00  0.00           N  
ATOM   1581  CA  MET A 130      98.450  58.560  68.906  1.00  0.00           C  
ATOM   1582  C   MET A 130      97.175  58.197  69.660  1.00  0.00           C  
ATOM   1583  O   MET A 130      96.922  57.029  69.948  1.00  0.00           O  
ATOM   1584  CB  MET A 130      99.672  58.006  69.641  1.00  0.00           C  
ATOM   1585  CG  MET A 130     100.990  58.248  68.926  1.00  0.00           C  
ATOM   1586  SD  MET A 130     102.255  57.058  69.403  1.00  0.00           S  
ATOM   1587  CE  MET A 130     103.731  58.064  69.290  1.00  0.00           C  
ATOM   1588  H   MET A 130      99.117  60.389  69.263  1.00  0.00           H  
ATOM   1589  HA  MET A 130      98.413  58.159  68.024  1.00  0.00           H  
ATOM   1590  HB2 MET A 130      99.716  58.406  70.523  1.00  0.00           H  
ATOM   1591  HB3 MET A 130      99.555  57.051  69.768  1.00  0.00           H  
ATOM   1592  HG2 MET A 130     100.849  58.201  67.967  1.00  0.00           H  
ATOM   1593  HG3 MET A 130     101.302  59.145  69.123  1.00  0.00           H  
ATOM   1594  HE1 MET A 130     104.505  57.531  69.527  1.00  0.00           H  
ATOM   1595  HE2 MET A 130     103.830  58.393  68.383  1.00  0.00           H  
ATOM   1596  HE3 MET A 130     103.657  58.816  69.899  1.00  0.00           H  
ATOM   1597  N   LYS A 131      96.385  59.215  69.984  1.00  0.00           N  
ATOM   1598  CA  LYS A 131      95.068  59.028  70.572  1.00  0.00           C  
ATOM   1599  C   LYS A 131      94.026  59.733  69.712  1.00  0.00           C  
ATOM   1600  O   LYS A 131      94.295  60.793  69.145  1.00  0.00           O  
ATOM   1601  CB  LYS A 131      95.027  59.568  72.003  1.00  0.00           C  
ATOM   1602  CG  LYS A 131      95.407  61.035  72.111  1.00  0.00           C  
ATOM   1603  CD  LYS A 131      95.090  61.608  73.480  1.00  0.00           C  
ATOM   1604  CE  LYS A 131      95.428  63.089  73.538  1.00  0.00           C  
ATOM   1605  NZ  LYS A 131      94.788  63.845  72.423  1.00  0.00           N1+
ATOM   1606  H   LYS A 131      96.602  60.039  69.868  1.00  0.00           H  
ATOM   1607  HA  LYS A 131      94.871  58.079  70.606  1.00  0.00           H  
ATOM   1608  HB2 LYS A 131      94.135  59.445  72.362  1.00  0.00           H  
ATOM   1609  HB3 LYS A 131      95.630  59.044  72.555  1.00  0.00           H  
ATOM   1610  HG2 LYS A 131      96.354  61.137  71.931  1.00  0.00           H  
ATOM   1611  HG3 LYS A 131      94.933  61.541  71.433  1.00  0.00           H  
ATOM   1612  HD2 LYS A 131      94.149  61.478  73.679  1.00  0.00           H  
ATOM   1613  HD3 LYS A 131      95.592  61.131  74.159  1.00  0.00           H  
ATOM   1614  HE2 LYS A 131      95.135  63.455  74.386  1.00  0.00           H  
ATOM   1615  HE3 LYS A 131      96.390  63.204  73.496  1.00  0.00           H  
ATOM   1616  HZ1 LYS A 131      94.568  64.660  72.705  1.00  0.00           H  
ATOM   1617  HZ2 LYS A 131      95.358  63.910  71.743  1.00  0.00           H  
ATOM   1618  HZ3 LYS A 131      94.056  63.417  72.156  1.00  0.00           H  
ATOM   1619  N   THR A 132      92.842  59.142  69.603  1.00  0.00           N  
ATOM   1620  CA  THR A 132      91.751  59.781  68.879  1.00  0.00           C  
ATOM   1621  C   THR A 132      91.214  60.951  69.695  1.00  0.00           C  
ATOM   1622  O   THR A 132      91.458  61.039  70.900  1.00  0.00           O  
ATOM   1623  CB  THR A 132      90.614  58.793  68.568  1.00  0.00           C  
ATOM   1624  OG1 THR A 132      90.194  58.148  69.776  1.00  0.00           O  
ATOM   1625  CG2 THR A 132      91.083  57.740  67.574  1.00  0.00           C  
ATOM   1626  H   THR A 132      92.651  58.374  69.939  1.00  0.00           H  
ATOM   1627  HA  THR A 132      92.100  60.100  68.032  1.00  0.00           H  
ATOM   1628  N   GLN A 133      90.488  61.850  69.041  1.00  0.00           N  
ATOM   1629  CA  GLN A 133      90.019  63.062  69.702  1.00  0.00           C  
ATOM   1630  C   GLN A 133      88.852  62.787  70.646  1.00  0.00           C  
ATOM   1631  O   GLN A 133      88.616  63.546  71.587  1.00  0.00           O  
ATOM   1632  CB  GLN A 133      89.624  64.115  68.664  1.00  0.00           C  
ATOM   1633  CG  GLN A 133      90.128  65.513  68.990  1.00  0.00           C  
ATOM   1634  CD  GLN A 133      90.349  66.361  67.753  1.00  0.00           C  
ATOM   1635  OE1 GLN A 133      89.696  66.165  66.728  1.00  0.00           O  
ATOM   1636  NE2 GLN A 133      91.277  67.308  67.841  1.00  0.00           N  
ATOM   1637  H   GLN A 133      90.255  61.778  68.217  1.00  0.00           H  
ATOM   1638  HA  GLN A 133      90.753  63.401  70.238  1.00  0.00           H  
ATOM   1639  HB2 GLN A 133      89.968  63.849  67.797  1.00  0.00           H  
ATOM   1640  HB3 GLN A 133      88.657  64.138  68.590  1.00  0.00           H  
ATOM   1641  HG2 GLN A 133      89.490  65.955  69.571  1.00  0.00           H  
ATOM   1642  HG3 GLN A 133      90.961  65.445  69.484  1.00  0.00           H  
ATOM   1643  N   ASP A 134      88.127  61.698  70.404  1.00  0.00           N  
ATOM   1644  CA  ASP A 134      87.011  61.328  71.269  1.00  0.00           C  
ATOM   1645  C   ASP A 134      87.492  60.542  72.490  1.00  0.00           C  
ATOM   1646  O   ASP A 134      86.691  60.141  73.335  1.00  0.00           O  
ATOM   1647  CB  ASP A 134      85.961  60.521  70.494  1.00  0.00           C  
ATOM   1648  CG  ASP A 134      86.517  59.236  69.900  1.00  0.00           C  
ATOM   1649  OD1 ASP A 134      87.710  58.932  70.107  1.00  0.00           O  
ATOM   1650  OD2 ASP A 134      85.746  58.522  69.225  1.00  0.00           O  
ATOM   1651  H   ASP A 134      88.264  61.163  69.745  1.00  0.00           H  
ATOM   1652  HA  ASP A 134      86.599  62.148  71.583  1.00  0.00           H  
ATOM   1653  HB2 ASP A 134      85.224  60.306  71.086  1.00  0.00           H  
ATOM   1654  HB3 ASP A 134      85.600  61.071  69.780  1.00  0.00           H  
ATOM   1655  N   LEU A 135      88.803  60.328  72.558  1.00  0.00           N  
ATOM   1656  CA  LEU A 135      89.450  59.659  73.685  1.00  0.00           C  
ATOM   1657  C   LEU A 135      88.889  58.265  73.955  1.00  0.00           C  
ATOM   1658  O   LEU A 135      88.649  57.900  75.103  1.00  0.00           O  
ATOM   1659  CB  LEU A 135      89.334  60.516  74.948  1.00  0.00           C  
ATOM   1660  CG  LEU A 135      90.037  61.873  74.903  1.00  0.00           C  
ATOM   1661  CD1 LEU A 135      89.904  62.591  76.236  1.00  0.00           C  
ATOM   1662  CD2 LEU A 135      91.500  61.704  74.524  1.00  0.00           C  
ATOM   1663  H   LEU A 135      89.352  60.570  71.941  1.00  0.00           H  
ATOM   1664  HA  LEU A 135      90.382  59.549  73.441  1.00  0.00           H  
ATOM   1665  HB2 LEU A 135      88.394  60.665  75.133  1.00  0.00           H  
ATOM   1666  HB3 LEU A 135      89.693  60.011  75.695  1.00  0.00           H  
ATOM   1667  N   ARG A 136      88.684  57.489  72.898  1.00  0.00           N  
ATOM   1668  CA  ARG A 136      88.211  56.120  73.047  1.00  0.00           C  
ATOM   1669  C   ARG A 136      89.244  55.123  72.535  1.00  0.00           C  
ATOM   1670  O   ARG A 136      89.129  53.921  72.768  1.00  0.00           O  
ATOM   1671  CB  ARG A 136      86.881  55.925  72.315  1.00  0.00           C  
ATOM   1672  CG  ARG A 136      85.657  56.155  73.187  1.00  0.00           C  
ATOM   1673  CD  ARG A 136      85.474  55.021  74.186  1.00  0.00           C  
ATOM   1674  NE  ARG A 136      85.002  53.798  73.541  1.00  0.00           N  
ATOM   1675  CZ  ARG A 136      85.185  52.576  74.028  1.00  0.00           C  
ATOM   1676  H   ARG A 136      88.813  57.738  72.084  1.00  0.00           H  
ATOM   1677  HA  ARG A 136      88.073  55.956  73.993  1.00  0.00           H  
ATOM   1678  HB2 ARG A 136      86.846  56.531  71.558  1.00  0.00           H  
ATOM   1679  HB3 ARG A 136      86.847  55.024  71.957  1.00  0.00           H  
ATOM   1680  HG2 ARG A 136      85.747  56.995  73.662  1.00  0.00           H  
ATOM   1681  HG3 ARG A 136      84.867  56.227  72.629  1.00  0.00           H  
ATOM   1682  HD2 ARG A 136      86.318  54.846  74.633  1.00  0.00           H  
ATOM   1683  HD3 ARG A 136      84.842  55.291  74.869  1.00  0.00           H  
ATOM   1684  HE  ARG A 136      84.578  53.875  72.798  1.00  0.00           H  
ATOM   1685  N   HIS A 137      90.258  55.631  71.841  1.00  0.00           N  
ATOM   1686  CA  HIS A 137      91.284  54.772  71.262  1.00  0.00           C  
ATOM   1687  C   HIS A 137      92.678  55.379  71.370  1.00  0.00           C  
ATOM   1688  O   HIS A 137      92.844  56.599  71.354  1.00  0.00           O  
ATOM   1689  CB  HIS A 137      90.967  54.480  69.793  1.00  0.00           C  
ATOM   1690  CG  HIS A 137      89.573  53.983  69.562  1.00  0.00           C  
ATOM   1691  ND1 HIS A 137      89.149  52.739  69.974  1.00  0.00           N  
ATOM   1692  CD2 HIS A 137      88.509  54.565  68.962  1.00  0.00           C  
ATOM   1693  CE1 HIS A 137      87.881  52.576  69.638  1.00  0.00           C  
ATOM   1694  NE2 HIS A 137      87.470  53.668  69.023  1.00  0.00           N  
ATOM   1695  H   HIS A 137      90.369  56.471  71.693  1.00  0.00           H  
ATOM   1696  HA  HIS A 137      91.280  53.947  71.772  1.00  0.00           H  
ATOM   1697  HB2 HIS A 137      91.104  55.288  69.274  1.00  0.00           H  
ATOM   1698  HB3 HIS A 137      91.596  53.820  69.460  1.00  0.00           H  
ATOM   1699  N   THR A 138      93.676  54.509  71.481  1.00  0.00           N  
ATOM   1700  CA  THR A 138      95.075  54.914  71.449  1.00  0.00           C  
ATOM   1701  C   THR A 138      95.927  53.726  71.019  1.00  0.00           C  
ATOM   1702  O   THR A 138      95.662  52.591  71.414  1.00  0.00           O  
ATOM   1703  CB  THR A 138      95.559  55.443  72.816  1.00  0.00           C  
ATOM   1704  OG1 THR A 138      96.971  55.689  72.763  1.00  0.00           O  
ATOM   1705  CG2 THR A 138      95.266  54.440  73.922  1.00  0.00           C  
ATOM   1706  H   THR A 138      93.559  53.663  71.577  1.00  0.00           H  
ATOM   1707  HA  THR A 138      95.164  55.640  70.813  1.00  0.00           H  
ATOM   1708  N   PHE A 139      96.940  53.979  70.197  1.00  0.00           N  
ATOM   1709  CA  PHE A 139      97.781  52.890  69.721  1.00  0.00           C  
ATOM   1710  C   PHE A 139      99.220  53.038  70.195  1.00  0.00           C  
ATOM   1711  O   PHE A 139      99.686  54.139  70.485  1.00  0.00           O  
ATOM   1712  CB  PHE A 139      97.732  52.790  68.189  1.00  0.00           C  
ATOM   1713  CG  PHE A 139      98.666  53.731  67.476  1.00  0.00           C  
ATOM   1714  CD1 PHE A 139      98.258  55.010  67.140  1.00  0.00           C  
ATOM   1715  CD2 PHE A 139      99.944  53.325  67.117  1.00  0.00           C  
ATOM   1716  CE1 PHE A 139      99.111  55.874  66.476  1.00  0.00           C  
ATOM   1717  CE2 PHE A 139     100.802  54.186  66.456  1.00  0.00           C  
ATOM   1718  CZ  PHE A 139     100.384  55.460  66.133  1.00  0.00           C  
ATOM   1719  H   PHE A 139      97.153  54.760  69.907  1.00  0.00           H  
ATOM   1720  HA  PHE A 139      97.428  52.069  70.099  1.00  0.00           H  
ATOM   1721  HB2 PHE A 139      97.945  51.880  67.928  1.00  0.00           H  
ATOM   1722  HB3 PHE A 139      96.825  52.965  67.893  1.00  0.00           H  
ATOM   1723  N   ILE A 140      99.916  51.909  70.273  1.00  0.00           N  
ATOM   1724  CA  ILE A 140     101.322  51.893  70.642  1.00  0.00           C  
ATOM   1725  C   ILE A 140     102.150  51.217  69.558  1.00  0.00           C  
ATOM   1726  O   ILE A 140     101.655  50.354  68.832  1.00  0.00           O  
ATOM   1727  CB  ILE A 140     101.556  51.162  71.978  1.00  0.00           C  
ATOM   1728  CG1 ILE A 140     100.993  49.742  71.908  1.00  0.00           C  
ATOM   1729  CG2 ILE A 140     100.921  51.930  73.125  1.00  0.00           C  
ATOM   1730  CD1 ILE A 140     101.309  48.898  73.116  1.00  0.00           C  
ATOM   1731  H   ILE A 140      99.585  51.132  70.113  1.00  0.00           H  
ATOM   1732  HA  ILE A 140     101.599  52.818  70.743  1.00  0.00           H  
ATOM   1733  N   SER A 141     103.410  51.620  69.449  1.00  0.00           N  
ATOM   1734  CA  SER A 141     104.343  50.961  68.547  1.00  0.00           C  
ATOM   1735  C   SER A 141     105.229  50.022  69.353  1.00  0.00           C  
ATOM   1736  O   SER A 141     105.743  50.396  70.406  1.00  0.00           O  
ATOM   1737  CB  SER A 141     105.187  51.985  67.788  1.00  0.00           C  
ATOM   1738  OG  SER A 141     106.103  51.346  66.917  1.00  0.00           O  
ATOM   1739  H   SER A 141     103.746  52.277  69.890  1.00  0.00           H  
ATOM   1740  HA  SER A 141     103.845  50.452  67.889  1.00  0.00           H  
ATOM   1741  HB2 SER A 141     104.607  52.573  67.279  1.00  0.00           H  
ATOM   1742  HB3 SER A 141     105.671  52.542  68.419  1.00  0.00           H  
ATOM   1743  HG  SER A 141     105.841  51.431  66.123  1.00  0.00           H  
ATOM   1744  N   ILE A 142     105.397  48.797  68.865  1.00  0.00           N  
ATOM   1745  CA  ILE A 142     106.197  47.805  69.575  1.00  0.00           C  
ATOM   1746  C   ILE A 142     107.326  47.271  68.696  1.00  0.00           C  
ATOM   1747  O   ILE A 142     107.198  46.203  68.097  1.00  0.00           O  
ATOM   1748  CB  ILE A 142     105.329  46.624  70.061  1.00  0.00           C  
ATOM   1749  CG1 ILE A 142     104.032  47.134  70.693  1.00  0.00           C  
ATOM   1750  CG2 ILE A 142     106.102  45.759  71.048  1.00  0.00           C  
ATOM   1751  CD1 ILE A 142     103.066  46.037  71.075  1.00  0.00           C  
ATOM   1752  H   ILE A 142     105.057  48.521  68.125  1.00  0.00           H  
ATOM   1753  HA  ILE A 142     106.579  48.253  70.346  1.00  0.00           H  
ATOM   1754  N   PRO A 143     108.435  48.023  68.612  1.00  0.00           N  
ATOM   1755  CA  PRO A 143     109.619  47.604  67.853  1.00  0.00           C  
ATOM   1756  C   PRO A 143     110.191  46.280  68.354  1.00  0.00           C  
ATOM   1757  O   PRO A 143     110.208  46.030  69.560  1.00  0.00           O  
ATOM   1758  CB  PRO A 143     110.613  48.752  68.084  1.00  0.00           C  
ATOM   1759  CG  PRO A 143     110.102  49.476  69.291  1.00  0.00           C  
ATOM   1760  CD  PRO A 143     108.617  49.355  69.212  1.00  0.00           C  
ATOM   1761  HA  PRO A 143     109.417  47.448  66.918  1.00  0.00           H  
ATOM   1762  HB2 PRO A 143     111.510  48.414  68.232  1.00  0.00           H  
ATOM   1763  HB3 PRO A 143     110.655  49.339  67.313  1.00  0.00           H  
ATOM   1764  HG2 PRO A 143     110.443  49.082  70.108  1.00  0.00           H  
ATOM   1765  HG3 PRO A 143     110.379  50.405  69.287  1.00  0.00           H  
ATOM   1766  HD2 PRO A 143     108.203  49.416  70.087  1.00  0.00           H  
ATOM   1767  HD3 PRO A 143     108.227  50.054  68.665  1.00  0.00           H  
ATOM   1768  N   LEU A 144     110.656  45.447  67.428  1.00  0.00           N  
ATOM   1769  CA  LEU A 144     111.147  44.117  67.771  1.00  0.00           C  
ATOM   1770  C   LEU A 144     112.626  43.943  67.441  1.00  0.00           C  
ATOM   1771  O   LEU A 144     113.151  44.592  66.537  1.00  0.00           O  
ATOM   1772  CB  LEU A 144     110.330  43.051  67.041  1.00  0.00           C  
ATOM   1773  CG  LEU A 144     108.819  43.080  67.270  1.00  0.00           C  
ATOM   1774  CD1 LEU A 144     108.132  42.094  66.346  1.00  0.00           C  
ATOM   1775  CD2 LEU A 144     108.488  42.776  68.723  1.00  0.00           C  
ATOM   1776  H   LEU A 144     110.696  45.635  66.590  1.00  0.00           H  
ATOM   1777  HA  LEU A 144     111.047  44.012  68.730  1.00  0.00           H  
ATOM   1778  HB2 LEU A 144     110.495  43.141  66.089  1.00  0.00           H  
ATOM   1779  HB3 LEU A 144     110.662  42.179  67.306  1.00  0.00           H  
ATOM   1780  N   GLN A 145     113.289  43.060  68.181  1.00  0.00           N  
ATOM   1781  CA  GLN A 145     114.677  42.711  67.904  1.00  0.00           C  
ATOM   1782  C   GLN A 145     114.758  41.878  66.628  1.00  0.00           C  
ATOM   1783  O   GLN A 145     113.821  41.152  66.294  1.00  0.00           O  
ATOM   1784  CB  GLN A 145     115.288  41.939  69.076  1.00  0.00           C  
ATOM   1785  CG  GLN A 145     115.042  42.560  70.442  1.00  0.00           C  
ATOM   1786  CD  GLN A 145     116.144  43.510  70.864  1.00  0.00           C  
ATOM   1787  OE1 GLN A 145     116.978  43.912  70.052  1.00  0.00           O  
ATOM   1788  NE2 GLN A 145     116.156  43.871  72.142  1.00  0.00           N  
ATOM   1789  H   GLN A 145     112.948  42.649  68.856  1.00  0.00           H  
ATOM   1790  HA  GLN A 145     115.182  43.529  67.782  1.00  0.00           H  
ATOM   1791  HB2 GLN A 145     114.931  41.038  69.075  1.00  0.00           H  
ATOM   1792  HB3 GLN A 145     116.245  41.865  68.935  1.00  0.00           H  
ATOM   1793  HG2 GLN A 145     114.198  43.038  70.429  1.00  0.00           H  
ATOM   1794  HG3 GLN A 145     114.959  41.855  71.103  1.00  0.00           H  
ATOM   1795  N   GLY A 146     115.875  41.982  65.917  1.00  0.00           N  
ATOM   1796  CA  GLY A 146     116.065  41.228  64.691  1.00  0.00           C  
ATOM   1797  C   GLY A 146     116.834  42.006  63.642  1.00  0.00           C  
ATOM   1798  O   GLY A 146     116.771  43.234  63.599  1.00  0.00           O  
ATOM   1799  H   GLY A 146     116.537  42.486  66.131  1.00  0.00           H  
ATOM   1800  HA2 GLY A 146     116.538  40.405  64.891  1.00  0.00           H  
ATOM   1801  HA3 GLY A 146     115.199  40.978  64.332  1.00  0.00           H  
ATOM   1802  N   ASP A 147     117.559  41.289  62.788  1.00  0.00           N  
ATOM   1803  CA  ASP A 147     118.400  41.931  61.784  1.00  0.00           C  
ATOM   1804  C   ASP A 147     118.029  41.502  60.363  1.00  0.00           C  
ATOM   1805  O   ASP A 147     118.736  41.815  59.405  1.00  0.00           O  
ATOM   1806  CB  ASP A 147     119.872  41.633  62.068  1.00  0.00           C  
ATOM   1807  CG  ASP A 147     120.266  41.970  63.496  1.00  0.00           C  
ATOM   1808  OD1 ASP A 147     120.531  43.159  63.777  1.00  0.00           O  
ATOM   1809  OD2 ASP A 147     120.305  41.049  64.338  1.00  0.00           O  
ATOM   1810  H   ASP A 147     117.578  40.430  62.774  1.00  0.00           H  
ATOM   1811  HA  ASP A 147     118.249  42.887  61.840  1.00  0.00           H  
ATOM   1812  HB2 ASP A 147     120.048  40.695  61.899  1.00  0.00           H  
ATOM   1813  HB3 ASP A 147     120.426  42.141  61.454  1.00  0.00           H  
ATOM   1814  N   ASP A 148     116.920  40.778  60.240  1.00  0.00           N  
ATOM   1815  CA  ASP A 148     116.302  40.511  58.943  1.00  0.00           C  
ATOM   1816  C   ASP A 148     114.822  40.197  59.143  1.00  0.00           C  
ATOM   1817  O   ASP A 148     114.392  39.907  60.259  1.00  0.00           O  
ATOM   1818  CB  ASP A 148     117.014  39.371  58.200  1.00  0.00           C  
ATOM   1819  CG  ASP A 148     116.954  38.045  58.942  1.00  0.00           C  
ATOM   1820  OD1 ASP A 148     115.845  37.504  59.135  1.00  0.00           O  
ATOM   1821  OD2 ASP A 148     118.028  37.533  59.320  1.00  0.00           O  
ATOM   1822  H   ASP A 148     116.505  40.427  60.907  1.00  0.00           H  
ATOM   1823  HA  ASP A 148     116.387  41.302  58.390  1.00  0.00           H  
ATOM   1824  HB2 ASP A 148     116.613  39.264  57.324  1.00  0.00           H  
ATOM   1825  HB3 ASP A 148     117.942  39.615  58.060  1.00  0.00           H  
ATOM   1826  N   ASP A 149     114.053  40.255  58.061  1.00  0.00           N  
ATOM   1827  CA  ASP A 149     112.601  40.092  58.123  1.00  0.00           C  
ATOM   1828  C   ASP A 149     112.166  38.772  58.761  1.00  0.00           C  
ATOM   1829  O   ASP A 149     111.204  38.734  59.527  1.00  0.00           O  
ATOM   1830  CB  ASP A 149     112.000  40.203  56.721  1.00  0.00           C  
ATOM   1831  CG  ASP A 149     112.199  41.576  56.108  1.00  0.00           C  
ATOM   1832  OD1 ASP A 149     112.206  42.571  56.864  1.00  0.00           O  
ATOM   1833  OD2 ASP A 149     112.348  41.660  54.871  1.00  0.00           O  
ATOM   1834  H   ASP A 149     114.357  40.390  57.268  1.00  0.00           H  
ATOM   1835  HA  ASP A 149     112.270  40.804  58.693  1.00  0.00           H  
ATOM   1836  HB2 ASP A 149     112.404  39.534  56.146  1.00  0.00           H  
ATOM   1837  HB3 ASP A 149     111.051  40.006  56.762  1.00  0.00           H  
ATOM   1838  N   ASP A 150     112.877  37.696  58.442  1.00  0.00           N  
ATOM   1839  CA  ASP A 150     112.526  36.370  58.940  1.00  0.00           C  
ATOM   1840  C   ASP A 150     112.732  36.242  60.446  1.00  0.00           C  
ATOM   1841  O   ASP A 150     111.888  35.685  61.149  1.00  0.00           O  
ATOM   1842  CB  ASP A 150     113.339  35.299  58.211  1.00  0.00           C  
ATOM   1843  CG  ASP A 150     113.099  35.304  56.717  1.00  0.00           C  
ATOM   1844  OD1 ASP A 150     111.935  35.487  56.302  1.00  0.00           O  
ATOM   1845  OD2 ASP A 150     114.074  35.125  55.956  1.00  0.00           O  
ATOM   1846  H   ASP A 150     113.573  37.712  57.936  1.00  0.00           H  
ATOM   1847  HA  ASP A 150     111.581  36.240  58.762  1.00  0.00           H  
ATOM   1848  HB2 ASP A 150     114.283  35.441  58.384  1.00  0.00           H  
ATOM   1849  HB3 ASP A 150     113.113  34.427  58.570  1.00  0.00           H  
ATOM   1850  N   GLU A 151     113.856  36.755  60.936  1.00  0.00           N  
ATOM   1851  CA  GLU A 151     114.170  36.682  62.359  1.00  0.00           C  
ATOM   1852  C   GLU A 151     113.223  37.556  63.176  1.00  0.00           C  
ATOM   1853  O   GLU A 151     112.905  37.240  64.323  1.00  0.00           O  
ATOM   1854  CB  GLU A 151     115.621  37.098  62.611  1.00  0.00           C  
ATOM   1855  CG  GLU A 151     116.110  36.810  64.020  1.00  0.00           C  
ATOM   1856  CD  GLU A 151     117.382  37.559  64.361  1.00  0.00           C  
ATOM   1857  OE1 GLU A 151     118.070  38.021  63.428  1.00  0.00           O  
ATOM   1858  OE2 GLU A 151     117.695  37.685  65.565  1.00  0.00           O  
ATOM   1859  H   GLU A 151     114.451  37.153  60.459  1.00  0.00           H  
ATOM   1860  HA  GLU A 151     114.055  35.760  62.641  1.00  0.00           H  
ATOM   1861  HB2 GLU A 151     116.195  36.638  61.979  1.00  0.00           H  
ATOM   1862  HB3 GLU A 151     115.710  38.048  62.435  1.00  0.00           H  
ATOM   1863  HG2 GLU A 151     115.417  37.052  64.655  1.00  0.00           H  
ATOM   1864  HG3 GLU A 151     116.264  35.858  64.117  1.00  0.00           H  
ATOM   1865  N   ILE A 152     112.777  38.655  62.576  1.00  0.00           N  
ATOM   1866  CA  ILE A 152     111.855  39.570  63.237  1.00  0.00           C  
ATOM   1867  C   ILE A 152     110.456  38.965  63.341  1.00  0.00           C  
ATOM   1868  O   ILE A 152     109.797  39.081  64.375  1.00  0.00           O  
ATOM   1869  CB  ILE A 152     111.783  40.922  62.499  1.00  0.00           C  
ATOM   1870  CG1 ILE A 152     113.136  41.631  62.562  1.00  0.00           C  
ATOM   1871  CG2 ILE A 152     110.703  41.812  63.100  1.00  0.00           C  
ATOM   1872  CD1 ILE A 152     113.191  42.919  61.774  1.00  0.00           C  
ATOM   1873  H   ILE A 152     112.998  38.889  61.780  1.00  0.00           H  
ATOM   1874  HA  ILE A 152     112.197  39.723  64.132  1.00  0.00           H  
ATOM   1875  N   LEU A 153     110.009  38.313  62.271  1.00  0.00           N  
ATOM   1876  CA  LEU A 153     108.702  37.663  62.271  1.00  0.00           C  
ATOM   1877  C   LEU A 153     108.667  36.522  63.280  1.00  0.00           C  
ATOM   1878  O   LEU A 153     107.643  36.277  63.918  1.00  0.00           O  
ATOM   1879  CB  LEU A 153     108.349  37.142  60.876  1.00  0.00           C  
ATOM   1880  CG  LEU A 153     106.979  36.465  60.762  1.00  0.00           C  
ATOM   1881  CD1 LEU A 153     105.880  37.378  61.289  1.00  0.00           C  
ATOM   1882  CD2 LEU A 153     106.689  36.051  59.329  1.00  0.00           C  
ATOM   1883  H   LEU A 153     110.447  38.236  61.535  1.00  0.00           H  
ATOM   1884  HA  LEU A 153     108.042  38.326  62.528  1.00  0.00           H  
ATOM   1885  HB2 LEU A 153     108.382  37.883  60.252  1.00  0.00           H  
ATOM   1886  HB3 LEU A 153     109.031  36.508  60.600  1.00  0.00           H  
ATOM   1887  N   LYS A 154     109.790  35.830  63.423  1.00  0.00           N  
ATOM   1888  CA  LYS A 154     109.899  34.756  64.401  1.00  0.00           C  
ATOM   1889  C   LYS A 154     109.818  35.313  65.816  1.00  0.00           C  
ATOM   1890  O   LYS A 154     109.226  34.696  66.701  1.00  0.00           O  
ATOM   1891  CB  LYS A 154     111.199  33.975  64.203  1.00  0.00           C  
ATOM   1892  CG  LYS A 154     111.042  32.755  63.312  1.00  0.00           C  
ATOM   1893  CD  LYS A 154     112.261  32.533  62.435  1.00  0.00           C  
ATOM   1894  CE  LYS A 154     112.037  31.366  61.483  1.00  0.00           C  
ATOM   1895  NZ  LYS A 154     113.103  31.271  60.449  1.00  0.00           N1+
ATOM   1896  H   LYS A 154     110.503  35.967  62.962  1.00  0.00           H  
ATOM   1897  HA  LYS A 154     109.157  34.146  64.269  1.00  0.00           H  
ATOM   1898  HB2 LYS A 154     111.867  34.564  63.818  1.00  0.00           H  
ATOM   1899  HB3 LYS A 154     111.534  33.694  65.068  1.00  0.00           H  
ATOM   1900  HG2 LYS A 154     110.894  31.970  63.862  1.00  0.00           H  
ATOM   1901  HG3 LYS A 154     110.257  32.862  62.753  1.00  0.00           H  
ATOM   1902  HD2 LYS A 154     112.450  33.338  61.927  1.00  0.00           H  
ATOM   1903  HD3 LYS A 154     113.037  32.359  62.989  1.00  0.00           H  
ATOM   1904  HE2 LYS A 154     112.005  30.540  61.990  1.00  0.00           H  
ATOM   1905  HE3 LYS A 154     111.175  31.466  61.049  1.00  0.00           H  
ATOM   1906  HZ1 LYS A 154     113.151  30.434  60.149  1.00  0.00           H  
ATOM   1907  HZ2 LYS A 154     112.911  31.817  59.774  1.00  0.00           H  
ATOM   1908  HZ3 LYS A 154     113.884  31.504  60.805  1.00  0.00           H  
ATOM   1909  N   ASN A 155     110.406  36.487  66.024  1.00  0.00           N  
ATOM   1910  CA  ASN A 155     110.361  37.139  67.326  1.00  0.00           C  
ATOM   1911  C   ASN A 155     108.959  37.628  67.678  1.00  0.00           C  
ATOM   1912  O   ASN A 155     108.566  37.612  68.845  1.00  0.00           O  
ATOM   1913  CB  ASN A 155     111.352  38.304  67.375  1.00  0.00           C  
ATOM   1914  CG  ASN A 155     112.790  37.840  67.515  1.00  0.00           C  
ATOM   1915  OD1 ASN A 155     113.056  36.767  68.056  1.00  0.00           O  
ATOM   1916  ND2 ASN A 155     113.724  38.650  67.034  1.00  0.00           N  
ATOM   1917  H   ASN A 155     110.836  36.923  65.421  1.00  0.00           H  
ATOM   1918  HA  ASN A 155     110.614  36.475  67.987  1.00  0.00           H  
ATOM   1919  HB2 ASN A 155     111.264  38.833  66.566  1.00  0.00           H  
ATOM   1920  HB3 ASN A 155     111.129  38.883  68.119  1.00  0.00           H  
ATOM   1921  N   TYR A 156     108.207  38.060  66.670  1.00  0.00           N  
ATOM   1922  CA  TYR A 156     106.827  38.485  66.887  1.00  0.00           C  
ATOM   1923  C   TYR A 156     105.945  37.306  67.267  1.00  0.00           C  
ATOM   1924  O   TYR A 156     105.169  37.379  68.220  1.00  0.00           O  
ATOM   1925  CB  TYR A 156     106.256  39.167  65.644  1.00  0.00           C  
ATOM   1926  CG  TYR A 156     104.754  39.339  65.706  1.00  0.00           C  
ATOM   1927  CD1 TYR A 156     104.180  40.284  66.546  1.00  0.00           C  
ATOM   1928  CD2 TYR A 156     103.910  38.550  64.934  1.00  0.00           C  
ATOM   1929  CE1 TYR A 156     102.808  40.442  66.613  1.00  0.00           C  
ATOM   1930  CE2 TYR A 156     102.537  38.700  64.994  1.00  0.00           C  
ATOM   1931  CZ  TYR A 156     101.991  39.648  65.835  1.00  0.00           C  
ATOM   1932  OH  TYR A 156     100.626  39.802  65.898  1.00  0.00           O  
ATOM   1933  H   TYR A 156     108.475  38.114  65.854  1.00  0.00           H  
ATOM   1934  HA  TYR A 156     106.837  39.123  67.619  1.00  0.00           H  
ATOM   1935  HB2 TYR A 156     106.673  40.036  65.536  1.00  0.00           H  
ATOM   1936  HB3 TYR A 156     106.485  38.643  64.859  1.00  0.00           H  
ATOM   1937  N   GLN A 157     106.070  36.221  66.510  1.00  0.00           N  
ATOM   1938  CA  GLN A 157     105.248  35.035  66.717  1.00  0.00           C  
ATOM   1939  C   GLN A 157     105.527  34.378  68.068  1.00  0.00           C  
ATOM   1940  O   GLN A 157     104.744  33.552  68.538  1.00  0.00           O  
ATOM   1941  CB  GLN A 157     105.474  34.039  65.578  1.00  0.00           C  
ATOM   1942  CG  GLN A 157     104.819  34.461  64.269  1.00  0.00           C  
ATOM   1943  CD  GLN A 157     105.247  33.610  63.089  1.00  0.00           C  
ATOM   1944  OE1 GLN A 157     106.365  33.095  63.051  1.00  0.00           O  
ATOM   1945  NE2 GLN A 157     104.355  33.456  62.117  1.00  0.00           N  
ATOM   1946  H   GLN A 157     106.633  36.151  65.863  1.00  0.00           H  
ATOM   1947  HA  GLN A 157     104.319  35.312  66.719  1.00  0.00           H  
ATOM   1948  HB2 GLN A 157     106.427  33.932  65.434  1.00  0.00           H  
ATOM   1949  HB3 GLN A 157     105.126  33.173  65.841  1.00  0.00           H  
ATOM   1950  HG2 GLN A 157     103.854  34.411  64.365  1.00  0.00           H  
ATOM   1951  HG3 GLN A 157     105.037  35.389  64.089  1.00  0.00           H  
ATOM   1952  N   VAL A 158     106.639  34.756  68.691  1.00  0.00           N  
ATOM   1953  CA  VAL A 158     106.965  34.296  70.035  1.00  0.00           C  
ATOM   1954  C   VAL A 158     106.222  35.117  71.091  1.00  0.00           C  
ATOM   1955  O   VAL A 158     105.676  34.567  72.047  1.00  0.00           O  
ATOM   1956  CB  VAL A 158     108.486  34.365  70.301  1.00  0.00           C  
ATOM   1957  CG1 VAL A 158     108.782  34.287  71.791  1.00  0.00           C  
ATOM   1958  CG2 VAL A 158     109.208  33.256  69.553  1.00  0.00           C  
ATOM   1959  H   VAL A 158     107.223  35.285  68.347  1.00  0.00           H  
ATOM   1960  HA  VAL A 158     106.681  33.371  70.097  1.00  0.00           H  
ATOM   1961  N   VAL A 159     106.190  36.434  70.903  1.00  0.00           N  
ATOM   1962  CA  VAL A 159     105.595  37.333  71.890  1.00  0.00           C  
ATOM   1963  C   VAL A 159     104.096  37.536  71.684  1.00  0.00           C  
ATOM   1964  O   VAL A 159     103.403  38.021  72.578  1.00  0.00           O  
ATOM   1965  CB  VAL A 159     106.280  38.714  71.872  1.00  0.00           C  
ATOM   1966  CG1 VAL A 159     107.783  38.553  71.959  1.00  0.00           C  
ATOM   1967  CG2 VAL A 159     105.899  39.487  70.619  1.00  0.00           C  
ATOM   1968  H   VAL A 159     106.508  36.828  70.209  1.00  0.00           H  
ATOM   1969  HA  VAL A 159     105.732  36.901  72.747  1.00  0.00           H  
ATOM   1970  N   GLU A 160     103.602  37.162  70.507  1.00  0.00           N  
ATOM   1971  CA  GLU A 160     102.198  37.367  70.150  1.00  0.00           C  
ATOM   1972  C   GLU A 160     101.178  36.737  71.118  1.00  0.00           C  
ATOM   1973  O   GLU A 160     100.208  37.403  71.482  1.00  0.00           O  
ATOM   1974  CB  GLU A 160     101.942  36.856  68.725  1.00  0.00           C  
ATOM   1975  CG  GLU A 160     100.568  37.207  68.157  1.00  0.00           C  
ATOM   1976  CD  GLU A 160      99.482  36.232  68.577  1.00  0.00           C  
ATOM   1977  OE1 GLU A 160      99.786  35.028  68.724  1.00  0.00           O  
ATOM   1978  OE2 GLU A 160      98.327  36.668  68.768  1.00  0.00           O  
ATOM   1979  H   GLU A 160     104.069  36.782  69.893  1.00  0.00           H  
ATOM   1980  HA  GLU A 160     102.056  38.325  70.211  1.00  0.00           H  
ATOM   1981  HB2 GLU A 160     102.623  37.218  68.137  1.00  0.00           H  
ATOM   1982  HB3 GLU A 160     102.044  35.891  68.717  1.00  0.00           H  
ATOM   1983  HG2 GLU A 160     100.324  38.100  68.446  1.00  0.00           H  
ATOM   1984  HG3 GLU A 160     100.620  37.227  67.189  1.00  0.00           H  
ATOM   1985  N   PRO A 161     101.372  35.462  71.525  1.00  0.00           N  
ATOM   1986  CA  PRO A 161     100.348  34.854  72.389  1.00  0.00           C  
ATOM   1987  C   PRO A 161     100.083  35.624  73.682  1.00  0.00           C  
ATOM   1988  O   PRO A 161      98.942  35.672  74.139  1.00  0.00           O  
ATOM   1989  CB  PRO A 161     100.930  33.473  72.702  1.00  0.00           C  
ATOM   1990  CG  PRO A 161     101.820  33.176  71.559  1.00  0.00           C  
ATOM   1991  CD  PRO A 161     102.428  34.489  71.183  1.00  0.00           C  
ATOM   1992  HA  PRO A 161      99.485  34.840  71.946  1.00  0.00           H  
ATOM   1993  HB2 PRO A 161     101.421  33.478  73.538  1.00  0.00           H  
ATOM   1994  HB3 PRO A 161     100.231  32.806  72.786  1.00  0.00           H  
ATOM   1995  HG2 PRO A 161     102.501  32.532  71.805  1.00  0.00           H  
ATOM   1996  HG3 PRO A 161     101.323  32.795  70.819  1.00  0.00           H  
ATOM   1997  HD2 PRO A 161     103.246  34.660  71.677  1.00  0.00           H  
ATOM   1998  HD3 PRO A 161     102.655  34.522  70.240  1.00  0.00           H  
ATOM   1999  N   GLU A 162     101.122  36.223  74.254  1.00  0.00           N  
ATOM   2000  CA  GLU A 162     100.972  36.999  75.479  1.00  0.00           C  
ATOM   2001  C   GLU A 162     100.570  38.439  75.182  1.00  0.00           C  
ATOM   2002  O   GLU A 162      99.790  39.040  75.921  1.00  0.00           O  
ATOM   2003  CB  GLU A 162     102.266  36.978  76.291  1.00  0.00           C  
ATOM   2004  CG  GLU A 162     102.405  35.778  77.208  1.00  0.00           C  
ATOM   2005  CD  GLU A 162     103.671  35.830  78.036  1.00  0.00           C  
ATOM   2006  OE1 GLU A 162     104.398  36.841  77.944  1.00  0.00           O  
ATOM   2007  OE2 GLU A 162     103.937  34.864  78.781  1.00  0.00           O  
ATOM   2008  H   GLU A 162     101.925  36.192  73.947  1.00  0.00           H  
ATOM   2009  HA  GLU A 162     100.265  36.587  75.999  1.00  0.00           H  
ATOM   2010  HB2 GLU A 162     103.020  36.996  75.681  1.00  0.00           H  
ATOM   2011  HB3 GLU A 162     102.314  37.787  76.824  1.00  0.00           H  
ATOM   2012  HG2 GLU A 162     101.636  35.734  77.798  1.00  0.00           H  
ATOM   2013  HG3 GLU A 162     102.401  34.966  76.677  1.00  0.00           H  
ATOM   2014  N   LEU A 163     101.111  38.985  74.097  1.00  0.00           N  
ATOM   2015  CA  LEU A 163     100.807  40.350  73.682  1.00  0.00           C  
ATOM   2016  C   LEU A 163      99.322  40.505  73.364  1.00  0.00           C  
ATOM   2017  O   LEU A 163      98.756  41.591  73.489  1.00  0.00           O  
ATOM   2018  CB  LEU A 163     101.654  40.735  72.466  1.00  0.00           C  
ATOM   2019  CG  LEU A 163     101.478  42.143  71.897  1.00  0.00           C  
ATOM   2020  CD1 LEU A 163     101.795  43.184  72.958  1.00  0.00           C  
ATOM   2021  CD2 LEU A 163     102.351  42.336  70.667  1.00  0.00           C  
ATOM   2022  H   LEU A 163     101.663  38.575  73.581  1.00  0.00           H  
ATOM   2023  HA  LEU A 163     101.024  40.946  74.416  1.00  0.00           H  
ATOM   2024  HB2 LEU A 163     102.587  40.623  72.705  1.00  0.00           H  
ATOM   2025  HB3 LEU A 163     101.464  40.100  71.757  1.00  0.00           H  
ATOM   2026  N   GLN A 164      98.698  39.402  72.966  1.00  0.00           N  
ATOM   2027  CA  GLN A 164      97.292  39.403  72.583  1.00  0.00           C  
ATOM   2028  C   GLN A 164      96.363  39.464  73.796  1.00  0.00           C  
ATOM   2029  O   GLN A 164      95.219  39.906  73.688  1.00  0.00           O  
ATOM   2030  CB  GLN A 164      96.979  38.163  71.742  1.00  0.00           C  
ATOM   2031  CG  GLN A 164      95.591  38.155  71.123  1.00  0.00           C  
ATOM   2032  CD  GLN A 164      95.317  39.394  70.295  1.00  0.00           C  
ATOM   2033  OE1 GLN A 164      95.729  39.485  69.139  1.00  0.00           O  
ATOM   2034  NE2 GLN A 164      94.616  40.357  70.883  1.00  0.00           N  
ATOM   2035  H   GLN A 164      99.077  38.633  72.911  1.00  0.00           H  
ATOM   2036  HA  GLN A 164      97.135  40.203  72.057  1.00  0.00           H  
ATOM   2037  HB2 GLN A 164      97.636  38.092  71.032  1.00  0.00           H  
ATOM   2038  HB3 GLN A 164      97.076  37.375  72.299  1.00  0.00           H  
ATOM   2039  HG2 GLN A 164      95.494  37.369  70.565  1.00  0.00           H  
ATOM   2040  HG3 GLN A 164      94.927  38.088  71.827  1.00  0.00           H  
ATOM   2041  N   GLN A 165      96.856  39.026  74.950  1.00  0.00           N  
ATOM   2042  CA  GLN A 165      96.028  38.968  76.152  1.00  0.00           C  
ATOM   2043  C   GLN A 165      96.048  40.284  76.927  1.00  0.00           C  
ATOM   2044  O   GLN A 165      95.334  40.438  77.919  1.00  0.00           O  
ATOM   2045  CB  GLN A 165      96.483  37.821  77.057  1.00  0.00           C  
ATOM   2046  CG  GLN A 165      96.673  36.493  76.338  1.00  0.00           C  
ATOM   2047  CD  GLN A 165      95.422  36.019  75.619  1.00  0.00           C  
ATOM   2048  OE1 GLN A 165      94.300  36.319  76.027  1.00  0.00           O  
ATOM   2049  NE2 GLN A 165      95.613  35.270  74.537  1.00  0.00           N  
ATOM   2050  H   GLN A 165      97.666  38.758  75.060  1.00  0.00           H  
ATOM   2051  HA  GLN A 165      95.115  38.810  75.865  1.00  0.00           H  
ATOM   2052  HB2 GLN A 165      97.318  38.070  77.482  1.00  0.00           H  
ATOM   2053  HB3 GLN A 165      95.829  37.703  77.765  1.00  0.00           H  
ATOM   2054  HG2 GLN A 165      97.396  36.579  75.696  1.00  0.00           H  
ATOM   2055  HG3 GLN A 165      96.945  35.819  76.981  1.00  0.00           H  
ATOM   2056  N   VAL A 166      96.871  41.224  76.473  1.00  0.00           N  
ATOM   2057  CA  VAL A 166      96.938  42.550  77.079  1.00  0.00           C  
ATOM   2058  C   VAL A 166      95.586  43.252  76.953  1.00  0.00           C  
ATOM   2059  O   VAL A 166      94.922  43.139  75.922  1.00  0.00           O  
ATOM   2060  CB  VAL A 166      98.050  43.406  76.428  1.00  0.00           C  
ATOM   2061  CG1 VAL A 166      97.976  44.854  76.893  1.00  0.00           C  
ATOM   2062  CG2 VAL A 166      99.419  42.814  76.730  1.00  0.00           C  
ATOM   2063  H   VAL A 166      97.404  41.112  75.808  1.00  0.00           H  
ATOM   2064  HA  VAL A 166      97.154  42.443  78.019  1.00  0.00           H  
ATOM   2065  N   ASN A 167      95.182  43.953  78.012  1.00  0.00           N  
ATOM   2066  CA  ASN A 167      93.906  44.666  78.059  1.00  0.00           C  
ATOM   2067  C   ASN A 167      92.722  43.716  77.887  1.00  0.00           C  
ATOM   2068  O   ASN A 167      91.797  43.983  77.119  1.00  0.00           O  
ATOM   2069  CB  ASN A 167      93.864  45.771  76.997  1.00  0.00           C  
ATOM   2070  CG  ASN A 167      92.707  46.733  77.197  1.00  0.00           C  
ATOM   2071  OD1 ASN A 167      92.271  46.974  78.322  1.00  0.00           O  
ATOM   2072  ND2 ASN A 167      92.198  47.283  76.099  1.00  0.00           N  
ATOM   2073  H   ASN A 167      95.647  44.027  78.732  1.00  0.00           H  
ATOM   2074  HA  ASN A 167      93.833  45.073  78.937  1.00  0.00           H  
ATOM   2075  HB2 ASN A 167      94.698  46.266  77.017  1.00  0.00           H  
ATOM   2076  HB3 ASN A 167      93.795  45.367  76.118  1.00  0.00           H  
ATOM   2077  N   GLY A 168      92.764  42.598  78.606  1.00  0.00           N  
ATOM   2078  CA  GLY A 168      91.685  41.626  78.585  1.00  0.00           C  
ATOM   2079  C   GLY A 168      91.428  41.014  77.221  1.00  0.00           C  
ATOM   2080  O   GLY A 168      90.342  40.497  76.961  1.00  0.00           O  
ATOM   2081  H   GLY A 168      93.420  42.385  79.120  1.00  0.00           H  
ATOM   2082  HA2 GLY A 168      91.890  40.916  79.214  1.00  0.00           H  
ATOM   2083  HA3 GLY A 168      90.872  42.054  78.895  1.00  0.00           H  
ATOM   2084  N   GLY A 169      92.427  41.070  76.346  1.00  0.00           N  
ATOM   2085  CA  GLY A 169      92.296  40.506  75.017  1.00  0.00           C  
ATOM   2086  C   GLY A 169      91.838  41.520  73.988  1.00  0.00           C  
ATOM   2087  O   GLY A 169      92.045  41.330  72.789  1.00  0.00           O  
ATOM   2088  H   GLY A 169      93.189  41.432  76.507  1.00  0.00           H  
ATOM   2089  HA2 GLY A 169      93.150  40.136  74.742  1.00  0.00           H  
ATOM   2090  HA3 GLY A 169      91.663  39.771  75.044  1.00  0.00           H  
ATOM   2091  N   ASP A 170      91.214  42.600  74.449  1.00  0.00           N  
ATOM   2092  CA  ASP A 170      90.771  43.653  73.542  1.00  0.00           C  
ATOM   2093  C   ASP A 170      91.942  44.553  73.166  1.00  0.00           C  
ATOM   2094  O   ASP A 170      91.967  45.739  73.496  1.00  0.00           O  
ATOM   2095  CB  ASP A 170      89.642  44.480  74.163  1.00  0.00           C  
ATOM   2096  CG  ASP A 170      88.971  45.405  73.155  1.00  0.00           C  
ATOM   2097  OD1 ASP A 170      89.445  45.491  72.002  1.00  0.00           O  
ATOM   2098  OD2 ASP A 170      87.966  46.051  73.517  1.00  0.00           O  
ATOM   2099  H   ASP A 170      91.040  42.742  75.279  1.00  0.00           H  
ATOM   2100  HA  ASP A 170      90.426  43.232  72.739  1.00  0.00           H  
ATOM   2101  HB2 ASP A 170      88.978  43.883  74.541  1.00  0.00           H  
ATOM   2102  HB3 ASP A 170      89.998  45.009  74.895  1.00  0.00           H  
ATOM   2103  N   ILE A 171      92.916  43.967  72.483  1.00  0.00           N  
ATOM   2104  CA  ILE A 171      93.997  44.725  71.879  1.00  0.00           C  
ATOM   2105  C   ILE A 171      94.112  44.278  70.426  1.00  0.00           C  
ATOM   2106  O   ILE A 171      94.198  43.085  70.136  1.00  0.00           O  
ATOM   2107  CB  ILE A 171      95.338  44.538  72.635  1.00  0.00           C  
ATOM   2108  CG1 ILE A 171      96.467  45.291  71.927  1.00  0.00           C  
ATOM   2109  CG2 ILE A 171      95.682  43.060  72.798  1.00  0.00           C  
ATOM   2110  CD1 ILE A 171      97.811  45.148  72.608  1.00  0.00           C  
ATOM   2111  H   ILE A 171      92.969  43.117  72.357  1.00  0.00           H  
ATOM   2112  HA  ILE A 171      93.798  45.673  71.928  1.00  0.00           H  
ATOM   2113  N   ARG A 172      94.071  45.235  69.508  1.00  0.00           N  
ATOM   2114  CA  ARG A 172      94.093  44.901  68.092  1.00  0.00           C  
ATOM   2115  C   ARG A 172      95.481  45.124  67.511  1.00  0.00           C  
ATOM   2116  O   ARG A 172      95.969  46.253  67.445  1.00  0.00           O  
ATOM   2117  CB  ARG A 172      93.041  45.714  67.335  1.00  0.00           C  
ATOM   2118  CG  ARG A 172      91.633  45.505  67.873  1.00  0.00           C  
ATOM   2119  CD  ARG A 172      90.578  46.144  66.988  1.00  0.00           C  
ATOM   2120  NE  ARG A 172      90.465  45.476  65.695  1.00  0.00           N  
ATOM   2121  CZ  ARG A 172      89.518  45.737  64.800  1.00  0.00           C  
ATOM   2122  H   ARG A 172      94.032  46.076  69.681  1.00  0.00           H  
ATOM   2123  HA  ARG A 172      93.874  43.961  67.992  1.00  0.00           H  
ATOM   2124  HB2 ARG A 172      93.266  46.655  67.388  1.00  0.00           H  
ATOM   2125  HB3 ARG A 172      93.064  45.470  66.396  1.00  0.00           H  
ATOM   2126  HG2 ARG A 172      91.456  44.554  67.949  1.00  0.00           H  
ATOM   2127  HG3 ARG A 172      91.571  45.877  68.767  1.00  0.00           H  
ATOM   2128  HD2 ARG A 172      89.719  46.119  67.440  1.00  0.00           H  
ATOM   2129  HD3 ARG A 172      90.798  47.079  66.849  1.00  0.00           H  
ATOM   2130  HE  ARG A 172      91.049  44.875  65.500  1.00  0.00           H  
ATOM   2131  N   LEU A 173      96.113  44.030  67.101  1.00  0.00           N  
ATOM   2132  CA  LEU A 173      97.482  44.066  66.608  1.00  0.00           C  
ATOM   2133  C   LEU A 173      97.524  44.233  65.096  1.00  0.00           C  
ATOM   2134  O   LEU A 173      96.823  43.535  64.363  1.00  0.00           O  
ATOM   2135  CB  LEU A 173      98.226  42.793  67.018  1.00  0.00           C  
ATOM   2136  CG  LEU A 173      98.273  42.516  68.522  1.00  0.00           C  
ATOM   2137  CD1 LEU A 173      98.936  41.177  68.805  1.00  0.00           C  
ATOM   2138  CD2 LEU A 173      98.993  43.641  69.251  1.00  0.00           C  
ATOM   2139  H   LEU A 173      95.760  43.246  67.102  1.00  0.00           H  
ATOM   2140  HA  LEU A 173      97.921  44.833  67.007  1.00  0.00           H  
ATOM   2141  HB2 LEU A 173      97.808  42.037  66.577  1.00  0.00           H  
ATOM   2142  HB3 LEU A 173      99.136  42.848  66.686  1.00  0.00           H  
ATOM   2143  N   ALA A 174      98.350  45.166  64.638  1.00  0.00           N  
ATOM   2144  CA  ALA A 174      98.506  45.423  63.214  1.00  0.00           C  
ATOM   2145  C   ALA A 174      99.939  45.831  62.905  1.00  0.00           C  
ATOM   2146  O   ALA A 174     100.802  45.816  63.783  1.00  0.00           O  
ATOM   2147  CB  ALA A 174      97.532  46.495  62.756  1.00  0.00           C  
ATOM   2148  H   ALA A 174      98.835  45.666  65.143  1.00  0.00           H  
ATOM   2149  HA  ALA A 174      98.309  44.606  62.729  1.00  0.00           H  
ATOM   2150  HB1 ALA A 174      97.331  46.369  61.816  1.00  0.00           H  
ATOM   2151  HB2 ALA A 174      96.714  46.431  63.273  1.00  0.00           H  
ATOM   2152  HB3 ALA A 174      97.928  47.370  62.886  1.00  0.00           H  
ATOM   2153  N   GLY A 175     100.187  46.203  61.656  1.00  0.00           N  
ATOM   2154  CA  GLY A 175     101.530  46.533  61.219  1.00  0.00           C  
ATOM   2155  C   GLY A 175     102.111  45.409  60.387  1.00  0.00           C  
ATOM   2156  O   GLY A 175     101.407  44.462  60.033  1.00  0.00           O  
ATOM   2157  H   GLY A 175      99.586  46.270  61.044  1.00  0.00           H  
ATOM   2158  HA2 GLY A 175     101.514  47.352  60.700  1.00  0.00           H  
ATOM   2159  HA3 GLY A 175     102.095  46.696  61.991  1.00  0.00           H  
ATOM   2160  N   LEU A 176     103.402  45.508  60.087  1.00  0.00           N  
ATOM   2161  CA  LEU A 176     104.068  44.571  59.186  1.00  0.00           C  
ATOM   2162  C   LEU A 176     104.011  43.116  59.652  1.00  0.00           C  
ATOM   2163  O   LEU A 176     103.619  42.232  58.891  1.00  0.00           O  
ATOM   2164  CB  LEU A 176     105.528  44.988  58.991  1.00  0.00           C  
ATOM   2165  CG  LEU A 176     105.751  46.282  58.207  1.00  0.00           C  
ATOM   2166  CD1 LEU A 176     107.203  46.721  58.291  1.00  0.00           C  
ATOM   2167  CD2 LEU A 176     105.327  46.102  56.756  1.00  0.00           C  
ATOM   2168  H   LEU A 176     103.918  46.121  60.399  1.00  0.00           H  
ATOM   2169  HA  LEU A 176     103.582  44.611  58.347  1.00  0.00           H  
ATOM   2170  HB2 LEU A 176     105.938  45.084  59.864  1.00  0.00           H  
ATOM   2171  HB3 LEU A 176     105.994  44.269  58.535  1.00  0.00           H  
ATOM   2172  N   ASN A 177     104.400  42.869  60.898  1.00  0.00           N  
ATOM   2173  CA  ASN A 177     104.516  41.499  61.396  1.00  0.00           C  
ATOM   2174  C   ASN A 177     103.189  40.777  61.673  1.00  0.00           C  
ATOM   2175  O   ASN A 177     103.076  39.587  61.376  1.00  0.00           O  
ATOM   2176  CB  ASN A 177     105.386  41.477  62.655  1.00  0.00           C  
ATOM   2177  CG  ASN A 177     106.853  41.694  62.346  1.00  0.00           C  
ATOM   2178  OD1 ASN A 177     107.548  40.779  61.904  1.00  0.00           O  
ATOM   2179  ND2 ASN A 177     107.332  42.912  62.572  1.00  0.00           N  
ATOM   2180  H   ASN A 177     104.601  43.478  61.472  1.00  0.00           H  
ATOM   2181  HA  ASN A 177     104.925  41.004  60.670  1.00  0.00           H  
ATOM   2182  HB2 ASN A 177     105.082  42.165  63.268  1.00  0.00           H  
ATOM   2183  HB3 ASN A 177     105.276  40.625  63.106  1.00  0.00           H  
ATOM   2184  N   PRO A 178     102.188  41.470  62.254  1.00  0.00           N  
ATOM   2185  CA  PRO A 178     100.901  40.770  62.363  1.00  0.00           C  
ATOM   2186  C   PRO A 178     100.320  40.398  60.999  1.00  0.00           C  
ATOM   2187  O   PRO A 178      99.624  39.388  60.882  1.00  0.00           O  
ATOM   2188  CB  PRO A 178     100.010  41.790  63.076  1.00  0.00           C  
ATOM   2189  CG  PRO A 178     100.956  42.598  63.881  1.00  0.00           C  
ATOM   2190  CD  PRO A 178     102.183  42.729  63.024  1.00  0.00           C  
ATOM   2191  HA  PRO A 178     100.983  39.926  62.833  1.00  0.00           H  
ATOM   2192  HB2 PRO A 178      99.524  42.341  62.442  1.00  0.00           H  
ATOM   2193  HB3 PRO A 178      99.349  41.353  63.636  1.00  0.00           H  
ATOM   2194  HG2 PRO A 178     100.582  43.467  64.095  1.00  0.00           H  
ATOM   2195  HG3 PRO A 178     101.161  42.162  64.724  1.00  0.00           H  
ATOM   2196  HD2 PRO A 178     102.135  43.504  62.444  1.00  0.00           H  
ATOM   2197  HD3 PRO A 178     102.986  42.825  63.559  1.00  0.00           H  
ATOM   2198  N   LEU A 179     100.613  41.202  59.982  1.00  0.00           N  
ATOM   2199  CA  LEU A 179     100.159  40.920  58.626  1.00  0.00           C  
ATOM   2200  C   LEU A 179     101.007  39.836  57.965  1.00  0.00           C  
ATOM   2201  O   LEU A 179     100.485  38.983  57.248  1.00  0.00           O  
ATOM   2202  CB  LEU A 179     100.178  42.194  57.779  1.00  0.00           C  
ATOM   2203  CG  LEU A 179      99.027  43.171  58.021  1.00  0.00           C  
ATOM   2204  CD1 LEU A 179      99.292  44.503  57.336  1.00  0.00           C  
ATOM   2205  CD2 LEU A 179      97.713  42.573  57.542  1.00  0.00           C  
ATOM   2206  H   LEU A 179     101.078  41.922  60.057  1.00  0.00           H  
ATOM   2207  HA  LEU A 179      99.248  40.592  58.684  1.00  0.00           H  
ATOM   2208  HB2 LEU A 179     101.014  42.658  57.943  1.00  0.00           H  
ATOM   2209  HB3 LEU A 179     100.173  41.940  56.843  1.00  0.00           H  
ATOM   2210  N   ALA A 180     102.313  39.873  58.212  1.00  0.00           N  
ATOM   2211  CA  ALA A 180     103.229  38.891  57.640  1.00  0.00           C  
ATOM   2212  C   ALA A 180     102.965  37.502  58.210  1.00  0.00           C  
ATOM   2213  O   ALA A 180     102.984  36.509  57.481  1.00  0.00           O  
ATOM   2214  CB  ALA A 180     104.672  39.302  57.887  1.00  0.00           C  
ATOM   2215  H   ALA A 180     102.691  40.462  58.711  1.00  0.00           H  
ATOM   2216  HA  ALA A 180     103.076  38.857  56.682  1.00  0.00           H  
ATOM   2217  HB1 ALA A 180     105.267  38.640  57.502  1.00  0.00           H  
ATOM   2218  HB2 ALA A 180     104.838  40.164  57.476  1.00  0.00           H  
ATOM   2219  HB3 ALA A 180     104.831  39.363  58.842  1.00  0.00           H  
ATOM   2220  N   SER A 181     102.725  37.440  59.516  1.00  0.00           N  
ATOM   2221  CA  SER A 181     102.377  36.189  60.179  1.00  0.00           C  
ATOM   2222  C   SER A 181     101.112  35.594  59.572  1.00  0.00           C  
ATOM   2223  O   SER A 181     100.997  34.379  59.410  1.00  0.00           O  
ATOM   2224  CB  SER A 181     102.188  36.413  61.682  1.00  0.00           C  
ATOM   2225  OG  SER A 181     101.632  35.268  62.305  1.00  0.00           O  
ATOM   2226  H   SER A 181     102.759  38.120  60.041  1.00  0.00           H  
ATOM   2227  HA  SER A 181     103.105  35.562  60.048  1.00  0.00           H  
ATOM   2228  HB2 SER A 181     103.043  36.623  62.090  1.00  0.00           H  
ATOM   2229  HB3 SER A 181     101.608  37.177  61.827  1.00  0.00           H  
ATOM   2230  HG  SER A 181     101.539  35.413  63.127  1.00  0.00           H  
ATOM   2231  N   GLU A 182     100.170  36.465  59.231  1.00  0.00           N  
ATOM   2232  CA  GLU A 182      98.900  36.045  58.656  1.00  0.00           C  
ATOM   2233  C   GLU A 182      99.069  35.575  57.213  1.00  0.00           C  
ATOM   2234  O   GLU A 182      98.494  34.564  56.812  1.00  0.00           O  
ATOM   2235  CB  GLU A 182      97.884  37.187  58.723  1.00  0.00           C  
ATOM   2236  CG  GLU A 182      96.432  36.736  58.770  1.00  0.00           C  
ATOM   2237  CD  GLU A 182      96.041  36.150  60.117  1.00  0.00           C  
ATOM   2238  OE1 GLU A 182      96.846  36.243  61.070  1.00  0.00           O  
ATOM   2239  OE2 GLU A 182      94.925  35.601  60.224  1.00  0.00           O  
ATOM   2240  H   GLU A 182     100.249  37.316  59.325  1.00  0.00           H  
ATOM   2241  HA  GLU A 182      98.571  35.296  59.178  1.00  0.00           H  
ATOM   2242  HB2 GLU A 182      98.070  37.725  59.508  1.00  0.00           H  
ATOM   2243  HB3 GLU A 182      98.007  37.760  57.950  1.00  0.00           H  
ATOM   2244  HG2 GLU A 182      95.856  37.491  58.572  1.00  0.00           H  
ATOM   2245  HG3 GLU A 182      96.280  36.074  58.078  1.00  0.00           H  
ATOM   2246  N   LEU A 183      99.861  36.315  56.443  1.00  0.00           N  
ATOM   2247  CA  LEU A 183     100.101  35.985  55.040  1.00  0.00           C  
ATOM   2248  C   LEU A 183     100.851  34.666  54.885  1.00  0.00           C  
ATOM   2249  O   LEU A 183     100.473  33.821  54.073  1.00  0.00           O  
ATOM   2250  CB  LEU A 183     100.883  37.107  54.353  1.00  0.00           C  
ATOM   2251  CG  LEU A 183     100.137  38.415  54.084  1.00  0.00           C  
ATOM   2252  CD1 LEU A 183     101.113  39.508  53.686  1.00  0.00           C  
ATOM   2253  CD2 LEU A 183      99.083  38.222  53.007  1.00  0.00           C  
ATOM   2254  H   LEU A 183     100.273  37.019  56.716  1.00  0.00           H  
ATOM   2255  HA  LEU A 183      99.234  35.887  54.617  1.00  0.00           H  
ATOM   2256  HB2 LEU A 183     101.659  37.309  54.897  1.00  0.00           H  
ATOM   2257  HB3 LEU A 183     101.210  36.768  53.505  1.00  0.00           H  
ATOM   2258  N   THR A 184     101.915  34.494  55.662  1.00  0.00           N  
ATOM   2259  CA  THR A 184     102.712  33.274  55.602  1.00  0.00           C  
ATOM   2260  C   THR A 184     101.963  32.099  56.224  1.00  0.00           C  
ATOM   2261  O   THR A 184     102.219  30.942  55.892  1.00  0.00           O  
ATOM   2262  CB  THR A 184     104.067  33.442  56.315  1.00  0.00           C  
ATOM   2263  OG1 THR A 184     103.850  33.730  57.702  1.00  0.00           O  
ATOM   2264  CG2 THR A 184     104.867  34.572  55.682  1.00  0.00           C  
ATOM   2265  H   THR A 184     102.193  35.073  56.233  1.00  0.00           H  
ATOM   2266  HA  THR A 184     102.876  33.092  54.663  1.00  0.00           H  
ATOM   2267  N   GLY A 185     101.036  32.407  57.124  1.00  0.00           N  
ATOM   2268  CA  GLY A 185     100.237  31.386  57.777  1.00  0.00           C  
ATOM   2269  C   GLY A 185      99.238  30.740  56.837  1.00  0.00           C  
ATOM   2270  O   GLY A 185      98.742  29.644  57.104  1.00  0.00           O  
ATOM   2271  H   GLY A 185     100.854  33.211  57.371  1.00  0.00           H  
ATOM   2272  HA2 GLY A 185     100.824  30.704  58.139  1.00  0.00           H  
ATOM   2273  HA3 GLY A 185      99.764  31.779  58.526  1.00  0.00           H  
ATOM   2274  N   THR A 186      98.940  31.421  55.734  1.00  0.00           N  
ATOM   2275  CA  THR A 186      98.006  30.903  54.739  1.00  0.00           C  
ATOM   2276  C   THR A 186      98.526  29.617  54.110  1.00  0.00           C  
ATOM   2277  O   THR A 186      97.746  28.748  53.730  1.00  0.00           O  
ATOM   2278  CB  THR A 186      97.736  31.927  53.621  1.00  0.00           C  
ATOM   2279  OG1 THR A 186      98.962  32.242  52.950  1.00  0.00           O  
ATOM   2280  CG2 THR A 186      97.132  33.198  54.193  1.00  0.00           C  
ATOM   2281  H   THR A 186      99.271  32.191  55.541  1.00  0.00           H  
ATOM   2282  HA  THR A 186      97.178  30.722  55.209  1.00  0.00           H  
ATOM   2283  N   ILE A 187      99.848  29.511  54.001  1.00  0.00           N  
ATOM   2284  CA  ILE A 187     100.485  28.313  53.469  1.00  0.00           C  
ATOM   2285  C   ILE A 187     100.024  27.085  54.244  1.00  0.00           C  
ATOM   2286  O   ILE A 187      99.608  26.091  53.655  1.00  0.00           O  
ATOM   2287  CB  ILE A 187     102.024  28.407  53.530  1.00  0.00           C  
ATOM   2288  CG1 ILE A 187     102.513  29.702  52.874  1.00  0.00           C  
ATOM   2289  CG2 ILE A 187     102.660  27.194  52.869  1.00  0.00           C  
ATOM   2290  CD1 ILE A 187     102.068  29.871  51.439  1.00  0.00           C  
ATOM   2291  H   ILE A 187     100.398  30.130  54.234  1.00  0.00           H  
ATOM   2292  HA  ILE A 187     100.224  28.235  52.538  1.00  0.00           H  
ATOM   2293  N   GLY A 188     100.075  27.179  55.570  1.00  0.00           N  
ATOM   2294  CA  GLY A 188      99.669  26.091  56.441  1.00  0.00           C  
ATOM   2295  C   GLY A 188      98.242  25.616  56.238  1.00  0.00           C  
ATOM   2296  O   GLY A 188      97.995  24.413  56.156  1.00  0.00           O  
ATOM   2297  H   GLY A 188     100.347  27.881  55.987  1.00  0.00           H  
ATOM   2298  HA2 GLY A 188     100.269  25.341  56.303  1.00  0.00           H  
ATOM   2299  HA3 GLY A 188      99.776  26.373  57.363  1.00  0.00           H  
ATOM   2300  N   GLU A 189      97.301  26.554  56.158  1.00  0.00           N  
ATOM   2301  CA  GLU A 189      95.895  26.205  55.966  1.00  0.00           C  
ATOM   2302  C   GLU A 189      95.672  25.540  54.614  1.00  0.00           C  
ATOM   2303  O   GLU A 189      94.853  24.631  54.487  1.00  0.00           O  
ATOM   2304  CB  GLU A 189      94.996  27.439  56.077  1.00  0.00           C  
ATOM   2305  CG  GLU A 189      95.437  28.473  57.091  1.00  0.00           C  
ATOM   2306  CD  GLU A 189      94.506  29.670  57.120  1.00  0.00           C  
ATOM   2307  OE1 GLU A 189      93.364  29.545  56.626  1.00  0.00           O  
ATOM   2308  OE2 GLU A 189      94.915  30.736  57.624  1.00  0.00           O  
ATOM   2309  H   GLU A 189      97.455  27.399  56.214  1.00  0.00           H  
ATOM   2310  HA  GLU A 189      95.659  25.579  56.668  1.00  0.00           H  
ATOM   2311  HB2 GLU A 189      94.946  27.862  55.206  1.00  0.00           H  
ATOM   2312  HB3 GLU A 189      94.099  27.148  56.303  1.00  0.00           H  
ATOM   2313  HG2 GLU A 189      95.471  28.068  57.971  1.00  0.00           H  
ATOM   2314  HG3 GLU A 189      96.336  28.770  56.880  1.00  0.00           H  
ATOM   2315  N   ASP A 190      96.402  26.006  53.606  1.00  0.00           N  
ATOM   2316  CA  ASP A 190      96.287  25.456  52.262  1.00  0.00           C  
ATOM   2317  C   ASP A 190      96.810  24.025  52.209  1.00  0.00           C  
ATOM   2318  O   ASP A 190      96.264  23.184  51.496  1.00  0.00           O  
ATOM   2319  CB  ASP A 190      97.037  26.331  51.256  1.00  0.00           C  
ATOM   2320  CG  ASP A 190      96.480  27.739  51.182  1.00  0.00           C  
ATOM   2321  OD1 ASP A 190      95.327  27.946  51.615  1.00  0.00           O  
ATOM   2322  OD2 ASP A 190      97.196  28.637  50.690  1.00  0.00           O  
ATOM   2323  H   ASP A 190      96.972  26.646  53.681  1.00  0.00           H  
ATOM   2324  HA  ASP A 190      95.347  25.445  52.024  1.00  0.00           H  
ATOM   2325  HB2 ASP A 190      97.974  26.370  51.502  1.00  0.00           H  
ATOM   2326  HB3 ASP A 190      96.991  25.922  50.378  1.00  0.00           H  
ATOM   2327  N   GLN A 191      97.869  23.755  52.968  1.00  0.00           N  
ATOM   2328  CA  GLN A 191      98.437  22.412  53.034  1.00  0.00           C  
ATOM   2329  C   GLN A 191      97.439  21.431  53.640  1.00  0.00           C  
ATOM   2330  O   GLN A 191      97.281  20.314  53.148  1.00  0.00           O  
ATOM   2331  CB  GLN A 191      99.734  22.401  53.851  1.00  0.00           C  
ATOM   2332  CG  GLN A 191     100.837  23.322  53.340  1.00  0.00           C  
ATOM   2333  CD  GLN A 191     101.592  22.762  52.148  1.00  0.00           C  
ATOM   2334  OE1 GLN A 191     101.003  22.195  51.228  1.00  0.00           O  
ATOM   2335  NE2 GLN A 191     102.911  22.924  52.160  1.00  0.00           N  
ATOM   2336  H   GLN A 191      98.274  24.337  53.454  1.00  0.00           H  
ATOM   2337  HA  GLN A 191      98.638  22.136  52.126  1.00  0.00           H  
ATOM   2338  HB2 GLN A 191      99.524  22.649  54.766  1.00  0.00           H  
ATOM   2339  HB3 GLN A 191     100.075  21.494  53.875  1.00  0.00           H  
ATOM   2340  HG2 GLN A 191     100.447  24.176  53.094  1.00  0.00           H  
ATOM   2341  HG3 GLN A 191     101.464  23.493  54.060  1.00  0.00           H  
ATOM   2342  N   LYS A 192      96.764  21.855  54.703  1.00  0.00           N  
ATOM   2343  CA  LYS A 192      95.841  20.979  55.415  1.00  0.00           C  
ATOM   2344  C   LYS A 192      94.499  20.868  54.696  1.00  0.00           C  
ATOM   2345  O   LYS A 192      93.792  19.871  54.844  1.00  0.00           O  
ATOM   2346  CB  LYS A 192      95.630  21.473  56.848  1.00  0.00           C  
ATOM   2347  CG  LYS A 192      95.181  20.387  57.819  1.00  0.00           C  
ATOM   2348  CD  LYS A 192      96.378  19.690  58.456  1.00  0.00           C  
ATOM   2349  CE  LYS A 192      95.955  18.789  59.607  1.00  0.00           C  
ATOM   2350  NZ  LYS A 192      97.113  18.055  60.195  1.00  0.00           N1+
ATOM   2351  H   LYS A 192      96.826  22.649  55.029  1.00  0.00           H  
ATOM   2352  HA  LYS A 192      96.240  20.096  55.438  1.00  0.00           H  
ATOM   2353  HB2 LYS A 192      96.458  21.861  57.172  1.00  0.00           H  
ATOM   2354  HB3 LYS A 192      94.967  22.182  56.842  1.00  0.00           H  
ATOM   2355  HG2 LYS A 192      94.625  20.778  58.511  1.00  0.00           H  
ATOM   2356  HG3 LYS A 192      94.635  19.736  57.351  1.00  0.00           H  
ATOM   2357  HD2 LYS A 192      96.840  19.162  57.785  1.00  0.00           H  
ATOM   2358  HD3 LYS A 192      97.006  20.354  58.778  1.00  0.00           H  
ATOM   2359  HE2 LYS A 192      95.529  19.324  60.295  1.00  0.00           H  
ATOM   2360  HE3 LYS A 192      95.295  18.152  59.293  1.00  0.00           H  
ATOM   2361  HZ1 LYS A 192      96.829  17.540  60.863  1.00  0.00           H  
ATOM   2362  HZ2 LYS A 192      97.491  17.548  59.570  1.00  0.00           H  
ATOM   2363  HZ3 LYS A 192      97.709  18.639  60.504  1.00  0.00           H  
ATOM   2364  N   ARG A 193      94.146  21.887  53.919  1.00  0.00           N  
ATOM   2365  CA  ARG A 193      92.921  21.837  53.127  1.00  0.00           C  
ATOM   2366  C   ARG A 193      93.079  20.815  52.007  1.00  0.00           C  
ATOM   2367  O   ARG A 193      92.107  20.202  51.563  1.00  0.00           O  
ATOM   2368  CB  ARG A 193      92.577  23.211  52.549  1.00  0.00           C  
ATOM   2369  CG  ARG A 193      91.214  23.263  51.869  1.00  0.00           C  
ATOM   2370  CD  ARG A 193      90.958  24.599  51.186  1.00  0.00           C  
ATOM   2371  NE  ARG A 193      91.067  25.730  52.103  1.00  0.00           N  
ATOM   2372  CZ  ARG A 193      92.071  26.602  52.098  1.00  0.00           C  
ATOM   2373  H   ARG A 193      94.598  22.614  53.836  1.00  0.00           H  
ATOM   2374  HA  ARG A 193      92.191  21.569  53.706  1.00  0.00           H  
ATOM   2375  HB2 ARG A 193      92.600  23.869  53.262  1.00  0.00           H  
ATOM   2376  HB3 ARG A 193      93.259  23.464  51.908  1.00  0.00           H  
ATOM   2377  HG2 ARG A 193      91.156  22.550  51.213  1.00  0.00           H  
ATOM   2378  HG3 ARG A 193      90.521  23.101  52.528  1.00  0.00           H  
ATOM   2379  HD2 ARG A 193      91.592  24.715  50.460  1.00  0.00           H  
ATOM   2380  HD3 ARG A 193      90.072  24.592  50.791  1.00  0.00           H  
ATOM   2381  HE  ARG A 193      90.442  25.840  52.683  1.00  0.00           H  
ATOM   2382  N   ALA A 194      94.318  20.634  51.558  1.00  0.00           N  
ATOM   2383  CA  ALA A 194      94.628  19.640  50.539  1.00  0.00           C  
ATOM   2384  C   ALA A 194      94.601  18.233  51.131  1.00  0.00           C  
ATOM   2385  O   ALA A 194      94.113  17.298  50.501  1.00  0.00           O  
ATOM   2386  CB  ALA A 194      95.982  19.929  49.911  1.00  0.00           C  
ATOM   2387  H   ALA A 194      94.998  21.081  51.835  1.00  0.00           H  
ATOM   2388  HA  ALA A 194      93.950  19.690  49.846  1.00  0.00           H  
ATOM   2389  HB1 ALA A 194      96.175  19.260  49.235  1.00  0.00           H  
ATOM   2390  HB2 ALA A 194      95.968  20.808  49.500  1.00  0.00           H  
ATOM   2391  HB3 ALA A 194      96.669  19.904  50.596  1.00  0.00           H  
ATOM   2392  N   GLU A 195      95.130  18.091  52.342  1.00  0.00           N  
ATOM   2393  CA  GLU A 195      95.126  16.805  53.032  1.00  0.00           C  
ATOM   2394  C   GLU A 195      93.704  16.302  53.252  1.00  0.00           C  
ATOM   2395  O   GLU A 195      93.400  15.134  53.016  1.00  0.00           O  
ATOM   2396  CB  GLU A 195      95.843  16.908  54.381  1.00  0.00           C  
ATOM   2397  CG  GLU A 195      97.295  17.340  54.310  1.00  0.00           C  
ATOM   2398  CD  GLU A 195      97.951  17.380  55.678  1.00  0.00           C  
ATOM   2399  OE1 GLU A 195      97.507  16.627  56.571  1.00  0.00           O  
ATOM   2400  OE2 GLU A 195      98.904  18.166  55.864  1.00  0.00           O  
ATOM   2401  H   GLU A 195      95.497  18.731  52.784  1.00  0.00           H  
ATOM   2402  HA  GLU A 195      95.598  16.173  52.467  1.00  0.00           H  
ATOM   2403  HB2 GLU A 195      95.360  17.536  54.941  1.00  0.00           H  
ATOM   2404  HB3 GLU A 195      95.798  16.044  54.822  1.00  0.00           H  
ATOM   2405  HG2 GLU A 195      97.784  16.730  53.736  1.00  0.00           H  
ATOM   2406  HG3 GLU A 195      97.350  18.218  53.901  1.00  0.00           H  
ATOM   2407  N   VAL A 196      92.838  17.205  53.699  1.00  0.00           N  
ATOM   2408  CA  VAL A 196      91.481  16.851  54.094  1.00  0.00           C  
ATOM   2409  C   VAL A 196      90.554  16.610  52.904  1.00  0.00           C  
ATOM   2410  O   VAL A 196      89.795  15.640  52.889  1.00  0.00           O  
ATOM   2411  CB  VAL A 196      90.871  17.953  54.994  1.00  0.00           C  
ATOM   2412  CG1 VAL A 196      89.375  17.743  55.174  1.00  0.00           C  
ATOM   2413  CG2 VAL A 196      91.580  17.991  56.341  1.00  0.00           C  
ATOM   2414  H   VAL A 196      93.021  18.041  53.781  1.00  0.00           H  
ATOM   2415  HA  VAL A 196      91.553  16.018  54.586  1.00  0.00           H  
ATOM   2416  N   ALA A 197      90.623  17.482  51.903  1.00  0.00           N  
ATOM   2417  CA  ALA A 197      89.659  17.448  50.805  1.00  0.00           C  
ATOM   2418  C   ALA A 197      90.198  16.800  49.530  1.00  0.00           C  
ATOM   2419  O   ALA A 197      89.509  15.999  48.900  1.00  0.00           O  
ATOM   2420  CB  ALA A 197      89.171  18.857  50.504  1.00  0.00           C  
ATOM   2421  H   ALA A 197      91.218  18.099  51.839  1.00  0.00           H  
ATOM   2422  HA  ALA A 197      88.924  16.890  51.104  1.00  0.00           H  
ATOM   2423  HB1 ALA A 197      88.532  18.830  49.775  1.00  0.00           H  
ATOM   2424  HB2 ALA A 197      88.746  19.228  51.293  1.00  0.00           H  
ATOM   2425  HB3 ALA A 197      89.925  19.414  50.252  1.00  0.00           H  
ATOM   2426  N   ALA A 198      91.423  17.150  49.146  1.00  0.00           N  
ATOM   2427  CA  ALA A 198      91.969  16.700  47.868  1.00  0.00           C  
ATOM   2428  C   ALA A 198      92.262  15.200  47.847  1.00  0.00           C  
ATOM   2429  O   ALA A 198      91.872  14.506  46.909  1.00  0.00           O  
ATOM   2430  CB  ALA A 198      93.228  17.486  47.525  1.00  0.00           C  
ATOM   2431  H   ALA A 198      91.952  17.644  49.609  1.00  0.00           H  
ATOM   2432  HA  ALA A 198      91.289  16.866  47.197  1.00  0.00           H  
ATOM   2433  HB1 ALA A 198      93.316  17.554  46.562  1.00  0.00           H  
ATOM   2434  HB2 ALA A 198      93.168  18.376  47.907  1.00  0.00           H  
ATOM   2435  HB3 ALA A 198      94.003  17.031  47.888  1.00  0.00           H  
ATOM   2436  N   ILE A 199      92.943  14.706  48.877  1.00  0.00           N  
ATOM   2437  CA  ILE A 199      93.335  13.296  48.939  1.00  0.00           C  
ATOM   2438  C   ILE A 199      92.158  12.309  48.816  1.00  0.00           C  
ATOM   2439  O   ILE A 199      92.231  11.379  48.011  1.00  0.00           O  
ATOM   2440  CB  ILE A 199      94.120  12.988  50.239  1.00  0.00           C  
ATOM   2441  CG1 ILE A 199      95.498  13.651  50.199  1.00  0.00           C  
ATOM   2442  CG2 ILE A 199      94.268  11.487  50.437  1.00  0.00           C  
ATOM   2443  CD1 ILE A 199      96.354  13.348  51.410  1.00  0.00           C  
ATOM   2444  H   ILE A 199      93.190  15.173  49.556  1.00  0.00           H  
ATOM   2445  HA  ILE A 199      93.903  13.163  48.163  1.00  0.00           H  
ATOM   2446  N   PRO A 200      91.074  12.498  49.597  1.00  0.00           N  
ATOM   2447  CA  PRO A 200      89.975  11.537  49.435  1.00  0.00           C  
ATOM   2448  C   PRO A 200      89.323  11.619  48.057  1.00  0.00           C  
ATOM   2449  O   PRO A 200      88.917  10.596  47.504  1.00  0.00           O  
ATOM   2450  CB  PRO A 200      88.978  11.947  50.527  1.00  0.00           C  
ATOM   2451  CG  PRO A 200      89.771  12.750  51.495  1.00  0.00           C  
ATOM   2452  CD  PRO A 200      90.777  13.471  50.664  1.00  0.00           C  
ATOM   2453  HA  PRO A 200      90.285  10.620  49.510  1.00  0.00           H  
ATOM   2454  HB2 PRO A 200      88.247  12.467  50.157  1.00  0.00           H  
ATOM   2455  HB3 PRO A 200      88.587  11.169  50.954  1.00  0.00           H  
ATOM   2456  HG2 PRO A 200      89.207  13.371  51.982  1.00  0.00           H  
ATOM   2457  HG3 PRO A 200      90.202  12.182  52.154  1.00  0.00           H  
ATOM   2458  HD2 PRO A 200      90.422  14.300  50.306  1.00  0.00           H  
ATOM   2459  HD3 PRO A 200      91.569  13.700  51.174  1.00  0.00           H  
ATOM   2460  N   LEU A 201      89.231  12.829  47.516  1.00  0.00           N  
ATOM   2461  CA  LEU A 201      88.644  13.037  46.198  1.00  0.00           C  
ATOM   2462  C   LEU A 201      89.497  12.397  45.108  1.00  0.00           C  
ATOM   2463  O   LEU A 201      88.970  11.838  44.148  1.00  0.00           O  
ATOM   2464  CB  LEU A 201      88.467  14.531  45.923  1.00  0.00           C  
ATOM   2465  CG  LEU A 201      87.029  15.053  45.863  1.00  0.00           C  
ATOM   2466  CD1 LEU A 201      86.254  14.647  47.106  1.00  0.00           C  
ATOM   2467  CD2 LEU A 201      87.020  16.563  45.695  1.00  0.00           C  
ATOM   2468  H   LEU A 201      89.504  13.548  47.900  1.00  0.00           H  
ATOM   2469  HA  LEU A 201      87.774  12.610  46.189  1.00  0.00           H  
ATOM   2470  HB2 LEU A 201      88.939  15.024  46.613  1.00  0.00           H  
ATOM   2471  HB3 LEU A 201      88.899  14.737  45.080  1.00  0.00           H  
ATOM   2472  N   VAL A 202      90.815  12.477  45.263  1.00  0.00           N  
ATOM   2473  CA  VAL A 202      91.737  11.864  44.313  1.00  0.00           C  
ATOM   2474  C   VAL A 202      91.642  10.342  44.387  1.00  0.00           C  
ATOM   2475  O   VAL A 202      91.662   9.659  43.361  1.00  0.00           O  
ATOM   2476  CB  VAL A 202      93.194  12.312  44.565  1.00  0.00           C  
ATOM   2477  CG1 VAL A 202      94.170  11.452  43.779  1.00  0.00           C  
ATOM   2478  CG2 VAL A 202      93.367  13.779  44.203  1.00  0.00           C  
ATOM   2479  H   VAL A 202      91.198  12.885  45.916  1.00  0.00           H  
ATOM   2480  HA  VAL A 202      91.482  12.159  43.424  1.00  0.00           H  
ATOM   2481  N   ALA A 203      91.520   9.822  45.604  1.00  0.00           N  
ATOM   2482  CA  ALA A 203      91.364   8.386  45.816  1.00  0.00           C  
ATOM   2483  C   ALA A 203      90.113   7.861  45.117  1.00  0.00           C  
ATOM   2484  O   ALA A 203      90.082   6.723  44.649  1.00  0.00           O  
ATOM   2485  CB  ALA A 203      91.311   8.074  47.304  1.00  0.00           C  
ATOM   2486  H   ALA A 203      91.525  10.288  46.327  1.00  0.00           H  
ATOM   2487  HA  ALA A 203      92.134   7.939  45.431  1.00  0.00           H  
ATOM   2488  HB1 ALA A 203      91.208   7.118  47.431  1.00  0.00           H  
ATOM   2489  HB2 ALA A 203      92.134   8.368  47.726  1.00  0.00           H  
ATOM   2490  HB3 ALA A 203      90.559   8.536  47.705  1.00  0.00           H  
ATOM   2491  N   VAL A 204      89.085   8.700  45.047  1.00  0.00           N  
ATOM   2492  CA  VAL A 204      87.838   8.339  44.381  1.00  0.00           C  
ATOM   2493  C   VAL A 204      87.994   8.371  42.862  1.00  0.00           C  
ATOM   2494  O   VAL A 204      87.589   7.436  42.170  1.00  0.00           O  
ATOM   2495  CB  VAL A 204      86.686   9.274  44.804  1.00  0.00           C  
ATOM   2496  CG1 VAL A 204      85.538   9.207  43.806  1.00  0.00           C  
ATOM   2497  CG2 VAL A 204      86.208   8.922  46.205  1.00  0.00           C  
ATOM   2498  H   VAL A 204      89.089   9.492  45.382  1.00  0.00           H  
ATOM   2499  HA  VAL A 204      87.622   7.434  44.655  1.00  0.00           H  
ATOM   2500  N   VAL A 205      88.586   9.447  42.350  1.00  0.00           N  
ATOM   2501  CA  VAL A 205      88.836   9.573  40.917  1.00  0.00           C  
ATOM   2502  C   VAL A 205      89.760   8.451  40.446  1.00  0.00           C  
ATOM   2503  O   VAL A 205      89.645   7.964  39.320  1.00  0.00           O  
ATOM   2504  CB  VAL A 205      89.449  10.948  40.565  1.00  0.00           C  
ATOM   2505  CG1 VAL A 205      89.746  11.045  39.075  1.00  0.00           C  
ATOM   2506  CG2 VAL A 205      88.511  12.066  40.986  1.00  0.00           C  
ATOM   2507  H   VAL A 205      88.851  10.118  42.817  1.00  0.00           H  
ATOM   2508  HA  VAL A 205      87.983   9.502  40.459  1.00  0.00           H  
ATOM   2509  N   LEU A 206      90.662   8.027  41.326  1.00  0.00           N  
ATOM   2510  CA  LEU A 206      91.576   6.932  41.020  1.00  0.00           C  
ATOM   2511  C   LEU A 206      90.867   5.580  40.988  1.00  0.00           C  
ATOM   2512  O   LEU A 206      91.157   4.744  40.131  1.00  0.00           O  
ATOM   2513  CB  LEU A 206      92.722   6.897  42.034  1.00  0.00           C  
ATOM   2514  CG  LEU A 206      93.902   7.820  41.725  1.00  0.00           C  
ATOM   2515  CD1 LEU A 206      94.901   7.826  42.870  1.00  0.00           C  
ATOM   2516  CD2 LEU A 206      94.573   7.390  40.431  1.00  0.00           C  
ATOM   2517  H   LEU A 206      90.761   8.364  42.111  1.00  0.00           H  
ATOM   2518  HA  LEU A 206      91.932   7.097  40.134  1.00  0.00           H  
ATOM   2519  HB2 LEU A 206      92.369   7.130  42.907  1.00  0.00           H  
ATOM   2520  HB3 LEU A 206      93.051   5.987  42.095  1.00  0.00           H  
ATOM   2521  N   PHE A 207      89.936   5.364  41.913  1.00  0.00           N  
ATOM   2522  CA  PHE A 207      89.211   4.098  41.968  1.00  0.00           C  
ATOM   2523  C   PHE A 207      88.089   4.063  40.931  1.00  0.00           C  
ATOM   2524  O   PHE A 207      87.353   3.082  40.827  1.00  0.00           O  
ATOM   2525  CB  PHE A 207      88.649   3.851  43.373  1.00  0.00           C  
ATOM   2526  CG  PHE A 207      88.217   2.429  43.612  1.00  0.00           C  
ATOM   2527  CD1 PHE A 207      89.157   1.437  43.838  1.00  0.00           C  
ATOM   2528  CD2 PHE A 207      86.875   2.084  43.613  1.00  0.00           C  
ATOM   2529  CE1 PHE A 207      88.765   0.129  44.054  1.00  0.00           C  
ATOM   2530  CE2 PHE A 207      86.479   0.776  43.828  1.00  0.00           C  
ATOM   2531  CZ  PHE A 207      87.427  -0.202  44.049  1.00  0.00           C  
ATOM   2532  H   PHE A 207      89.711   5.935  42.516  1.00  0.00           H  
ATOM   2533  HA  PHE A 207      89.837   3.388  41.761  1.00  0.00           H  
ATOM   2534  HB2 PHE A 207      89.323   4.090  44.028  1.00  0.00           H  
ATOM   2535  HB3 PHE A 207      87.892   4.440  43.518  1.00  0.00           H  
ATOM   2536  N   PHE A 208      87.964   5.133  40.155  1.00  0.00           N  
ATOM   2537  CA  PHE A 208      87.007   5.165  39.058  1.00  0.00           C  
ATOM   2538  C   PHE A 208      87.724   5.047  37.717  1.00  0.00           C  
ATOM   2539  O   PHE A 208      87.113   4.709  36.703  1.00  0.00           O  
ATOM   2540  CB  PHE A 208      86.164   6.439  39.113  1.00  0.00           C  
ATOM   2541  CG  PHE A 208      84.857   6.267  39.834  1.00  0.00           C  
ATOM   2542  CD1 PHE A 208      84.785   5.513  40.996  1.00  0.00           C  
ATOM   2543  CD2 PHE A 208      83.700   6.857  39.353  1.00  0.00           C  
ATOM   2544  CE1 PHE A 208      83.585   5.349  41.661  1.00  0.00           C  
ATOM   2545  CE2 PHE A 208      82.496   6.698  40.015  1.00  0.00           C  
ATOM   2546  CZ  PHE A 208      82.439   5.944  41.171  1.00  0.00           C  
ATOM   2547  H   PHE A 208      88.426   5.853  40.247  1.00  0.00           H  
ATOM   2548  HA  PHE A 208      86.411   4.406  39.151  1.00  0.00           H  
ATOM   2549  HB2 PHE A 208      86.676   7.138  39.549  1.00  0.00           H  
ATOM   2550  HB3 PHE A 208      85.987   6.740  38.208  1.00  0.00           H  
ATOM   2551  N   VAL A 209      89.025   5.324  37.721  1.00  0.00           N  
ATOM   2552  CA  VAL A 209      89.860   5.112  36.543  1.00  0.00           C  
ATOM   2553  C   VAL A 209      90.229   3.635  36.454  1.00  0.00           C  
ATOM   2554  O   VAL A 209      90.077   3.006  35.406  1.00  0.00           O  
ATOM   2555  CB  VAL A 209      91.134   5.979  36.585  1.00  0.00           C  
ATOM   2556  CG1 VAL A 209      92.160   5.476  35.581  1.00  0.00           C  
ATOM   2557  CG2 VAL A 209      90.791   7.438  36.326  1.00  0.00           C  
ATOM   2558  H   VAL A 209      89.446   5.638  38.401  1.00  0.00           H  
ATOM   2559  HA  VAL A 209      89.357   5.377  35.757  1.00  0.00           H  
ATOM   2560  N   PHE A 210      90.718   3.093  37.564  1.00  0.00           N  
ATOM   2561  CA  PHE A 210      90.899   1.655  37.707  1.00  0.00           C  
ATOM   2562  C   PHE A 210      89.798   1.129  38.619  1.00  0.00           C  
ATOM   2563  O   PHE A 210      89.466   1.765  39.614  1.00  0.00           O  
ATOM   2564  CB  PHE A 210      92.274   1.316  38.292  1.00  0.00           C  
ATOM   2565  CG  PHE A 210      93.372   2.243  37.853  1.00  0.00           C  
ATOM   2566  CD1 PHE A 210      94.067   2.010  36.679  1.00  0.00           C  
ATOM   2567  CD2 PHE A 210      93.719   3.339  38.626  1.00  0.00           C  
ATOM   2568  CE1 PHE A 210      95.082   2.860  36.278  1.00  0.00           C  
ATOM   2569  CE2 PHE A 210      94.730   4.193  38.231  1.00  0.00           C  
ATOM   2570  CZ  PHE A 210      95.414   3.953  37.056  1.00  0.00           C  
ATOM   2571  H   PHE A 210      90.952   3.549  38.255  1.00  0.00           H  
ATOM   2572  HA  PHE A 210      90.850   1.237  36.833  1.00  0.00           H  
ATOM   2573  HB2 PHE A 210      92.216   1.334  39.261  1.00  0.00           H  
ATOM   2574  HB3 PHE A 210      92.508   0.410  38.039  1.00  0.00           H  
ATOM   2575  N   GLY A 211      89.231  -0.025  38.290  1.00  0.00           N  
ATOM   2576  CA  GLY A 211      88.189  -0.600  39.123  1.00  0.00           C  
ATOM   2577  C   GLY A 211      88.772  -1.460  40.228  1.00  0.00           C  
ATOM   2578  O   GLY A 211      88.178  -2.459  40.631  1.00  0.00           O  
ATOM   2579  H   GLY A 211      89.433  -0.487  37.594  1.00  0.00           H  
ATOM   2580  HA2 GLY A 211      87.655   0.110  39.512  1.00  0.00           H  
ATOM   2581  HA3 GLY A 211      87.594  -1.135  38.575  1.00  0.00           H  
ATOM   2582  N   THR A 212      89.937  -1.061  40.727  1.00  0.00           N  
ATOM   2583  CA  THR A 212      90.718  -1.913  41.612  1.00  0.00           C  
ATOM   2584  C   THR A 212      91.500  -1.110  42.655  1.00  0.00           C  
ATOM   2585  O   THR A 212      92.072  -0.069  42.340  1.00  0.00           O  
ATOM   2586  CB  THR A 212      91.695  -2.771  40.794  1.00  0.00           C  
ATOM   2587  OG1 THR A 212      90.983  -3.449  39.751  1.00  0.00           O  
ATOM   2588  CG2 THR A 212      92.352  -3.786  41.669  1.00  0.00           C  
ATOM   2589  H   THR A 212      90.293  -0.295  40.565  1.00  0.00           H  
ATOM   2590  HA  THR A 212      90.091  -2.482  42.084  1.00  0.00           H  
ATOM   2591  N   VAL A 213      91.525  -1.602  43.892  1.00  0.00           N  
ATOM   2592  CA  VAL A 213      92.153  -0.883  45.001  1.00  0.00           C  
ATOM   2593  C   VAL A 213      93.670  -0.766  44.864  1.00  0.00           C  
ATOM   2594  O   VAL A 213      94.215   0.335  44.928  1.00  0.00           O  
ATOM   2595  CB  VAL A 213      91.843  -1.552  46.355  1.00  0.00           C  
ATOM   2596  CG1 VAL A 213      92.561  -0.826  47.485  1.00  0.00           C  
ATOM   2597  CG2 VAL A 213      90.345  -1.587  46.606  1.00  0.00           C  
ATOM   2598  H   VAL A 213      91.181  -2.359  44.112  1.00  0.00           H  
ATOM   2599  HA  VAL A 213      91.772   0.008  44.970  1.00  0.00           H  
ATOM   2600  N   ILE A 214      94.347  -1.901  44.694  1.00  0.00           N  
ATOM   2601  CA  ILE A 214      95.801  -1.915  44.548  1.00  0.00           C  
ATOM   2602  C   ILE A 214      96.245  -1.025  43.392  1.00  0.00           C  
ATOM   2603  O   ILE A 214      97.171  -0.224  43.528  1.00  0.00           O  
ATOM   2604  CB  ILE A 214      96.341  -3.343  44.314  1.00  0.00           C  
ATOM   2605  CG1 ILE A 214      96.134  -4.211  45.556  1.00  0.00           C  
ATOM   2606  CG2 ILE A 214      97.820  -3.300  43.962  1.00  0.00           C  
ATOM   2607  CD1 ILE A 214      97.028  -3.838  46.719  1.00  0.00           C  
ATOM   2608  H   ILE A 214      93.979  -2.678  44.660  1.00  0.00           H  
ATOM   2609  HA  ILE A 214      96.166  -1.575  45.380  1.00  0.00           H  
ATOM   2610  N   ALA A 215      95.562  -1.161  42.259  1.00  0.00           N  
ATOM   2611  CA  ALA A 215      95.881  -0.387  41.065  1.00  0.00           C  
ATOM   2612  C   ALA A 215      95.649   1.107  41.277  1.00  0.00           C  
ATOM   2613  O   ALA A 215      96.370   1.937  40.724  1.00  0.00           O  
ATOM   2614  CB  ALA A 215      95.064  -0.885  39.884  1.00  0.00           C  
ATOM   2615  H   ALA A 215      94.902  -1.704  42.161  1.00  0.00           H  
ATOM   2616  HA  ALA A 215      96.825  -0.512  40.877  1.00  0.00           H  
ATOM   2617  HB1 ALA A 215      95.283  -0.365  39.096  1.00  0.00           H  
ATOM   2618  HB2 ALA A 215      95.267  -1.820  39.721  1.00  0.00           H  
ATOM   2619  HB3 ALA A 215      94.119  -0.791  40.082  1.00  0.00           H  
ATOM   2620  N   ALA A 216      94.644   1.447  42.079  1.00  0.00           N  
ATOM   2621  CA  ALA A 216      94.316   2.844  42.335  1.00  0.00           C  
ATOM   2622  C   ALA A 216      95.218   3.449  43.406  1.00  0.00           C  
ATOM   2623  O   ALA A 216      95.459   4.657  43.415  1.00  0.00           O  
ATOM   2624  CB  ALA A 216      92.855   2.981  42.739  1.00  0.00           C  
ATOM   2625  H   ALA A 216      94.139   0.881  42.485  1.00  0.00           H  
ATOM   2626  HA  ALA A 216      94.466   3.334  41.512  1.00  0.00           H  
ATOM   2627  HB1 ALA A 216      92.715   3.844  43.159  1.00  0.00           H  
ATOM   2628  HB2 ALA A 216      92.293   2.910  41.952  1.00  0.00           H  
ATOM   2629  HB3 ALA A 216      92.625   2.276  43.365  1.00  0.00           H  
ATOM   2630  N   ALA A 217      95.717   2.606  44.304  1.00  0.00           N  
ATOM   2631  CA  ALA A 217      96.494   3.077  45.446  1.00  0.00           C  
ATOM   2632  C   ALA A 217      97.931   3.434  45.074  1.00  0.00           C  
ATOM   2633  O   ALA A 217      98.528   4.323  45.679  1.00  0.00           O  
ATOM   2634  CB  ALA A 217      96.486   2.031  46.550  1.00  0.00           C  
ATOM   2635  H   ALA A 217      95.616   1.753  44.269  1.00  0.00           H  
ATOM   2636  HA  ALA A 217      96.071   3.891  45.761  1.00  0.00           H  
ATOM   2637  HB1 ALA A 217      97.005   2.352  47.304  1.00  0.00           H  
ATOM   2638  HB2 ALA A 217      95.574   1.866  46.833  1.00  0.00           H  
ATOM   2639  HB3 ALA A 217      96.876   1.207  46.218  1.00  0.00           H  
ATOM   2640  N   LEU A 218      98.480   2.740  44.082  1.00  0.00           N  
ATOM   2641  CA  LEU A 218      99.875   2.937  43.691  1.00  0.00           C  
ATOM   2642  C   LEU A 218     100.206   4.360  43.206  1.00  0.00           C  
ATOM   2643  O   LEU A 218     101.232   4.910  43.607  1.00  0.00           O  
ATOM   2644  CB  LEU A 218     100.273   1.915  42.619  1.00  0.00           C  
ATOM   2645  CG  LEU A 218     100.378   0.465  43.095  1.00  0.00           C  
ATOM   2646  CD1 LEU A 218     100.661  -0.472  41.931  1.00  0.00           C  
ATOM   2647  CD2 LEU A 218     101.450   0.330  44.168  1.00  0.00           C  
ATOM   2648  H   LEU A 218      98.062   2.147  43.620  1.00  0.00           H  
ATOM   2649  HA  LEU A 218     100.395   2.804  44.499  1.00  0.00           H  
ATOM   2650  HB2 LEU A 218      99.623   1.956  41.900  1.00  0.00           H  
ATOM   2651  HB3 LEU A 218     101.128   2.179  42.244  1.00  0.00           H  
ATOM   2652  N   PRO A 219      99.358   4.964  42.347  1.00  0.00           N  
ATOM   2653  CA  PRO A 219      99.682   6.346  41.969  1.00  0.00           C  
ATOM   2654  C   PRO A 219      99.600   7.320  43.144  1.00  0.00           C  
ATOM   2655  O   PRO A 219     100.289   8.341  43.143  1.00  0.00           O  
ATOM   2656  CB  PRO A 219      98.621   6.682  40.916  1.00  0.00           C  
ATOM   2657  CG  PRO A 219      98.193   5.368  40.378  1.00  0.00           C  
ATOM   2658  CD  PRO A 219      98.231   4.442  41.553  1.00  0.00           C  
ATOM   2659  HA  PRO A 219     100.595   6.425  41.650  1.00  0.00           H  
ATOM   2660  HB2 PRO A 219      97.875   7.162  41.308  1.00  0.00           H  
ATOM   2661  HB3 PRO A 219      98.986   7.247  40.217  1.00  0.00           H  
ATOM   2662  HG2 PRO A 219      97.303   5.418  39.997  1.00  0.00           H  
ATOM   2663  HG3 PRO A 219      98.786   5.067  39.672  1.00  0.00           H  
ATOM   2664  HD2 PRO A 219      97.400   4.460  42.052  1.00  0.00           H  
ATOM   2665  HD3 PRO A 219      98.378   3.522  41.281  1.00  0.00           H  
ATOM   2666  N   ALA A 220      98.766   7.004  44.130  1.00  0.00           N  
ATOM   2667  CA  ALA A 220      98.628   7.847  45.313  1.00  0.00           C  
ATOM   2668  C   ALA A 220      99.866   7.745  46.196  1.00  0.00           C  
ATOM   2669  O   ALA A 220     100.343   8.748  46.729  1.00  0.00           O  
ATOM   2670  CB  ALA A 220      97.383   7.464  46.096  1.00  0.00           C  
ATOM   2671  H   ALA A 220      98.269   6.302  44.133  1.00  0.00           H  
ATOM   2672  HA  ALA A 220      98.537   8.768  45.021  1.00  0.00           H  
ATOM   2673  HB1 ALA A 220      97.226   8.118  46.795  1.00  0.00           H  
ATOM   2674  HB2 ALA A 220      96.619   7.440  45.499  1.00  0.00           H  
ATOM   2675  HB3 ALA A 220      97.508   6.589  46.496  1.00  0.00           H  
ATOM   2676  N   ILE A 221     100.379   6.529  46.348  1.00  0.00           N  
ATOM   2677  CA  ILE A 221     101.590   6.291  47.127  1.00  0.00           C  
ATOM   2678  C   ILE A 221     102.781   7.007  46.492  1.00  0.00           C  
ATOM   2679  O   ILE A 221     103.628   7.564  47.192  1.00  0.00           O  
ATOM   2680  CB  ILE A 221     101.893   4.783  47.253  1.00  0.00           C  
ATOM   2681  CG1 ILE A 221     100.752   4.073  47.985  1.00  0.00           C  
ATOM   2682  CG2 ILE A 221     103.206   4.554  47.984  1.00  0.00           C  
ATOM   2683  CD1 ILE A 221     100.943   2.576  48.112  1.00  0.00           C  
ATOM   2684  H   ILE A 221     100.037   5.819  46.003  1.00  0.00           H  
ATOM   2685  HA  ILE A 221     101.440   6.646  48.018  1.00  0.00           H  
ATOM   2686  N   ILE A 222     102.828   6.998  45.164  1.00  0.00           N  
ATOM   2687  CA  ILE A 222     103.876   7.693  44.424  1.00  0.00           C  
ATOM   2688  C   ILE A 222     103.823   9.195  44.697  1.00  0.00           C  
ATOM   2689  O   ILE A 222     104.856   9.839  44.882  1.00  0.00           O  
ATOM   2690  CB  ILE A 222     103.761   7.436  42.907  1.00  0.00           C  
ATOM   2691  CG1 ILE A 222     104.057   5.969  42.595  1.00  0.00           C  
ATOM   2692  CG2 ILE A 222     104.714   8.331  42.130  1.00  0.00           C  
ATOM   2693  CD1 ILE A 222     105.398   5.498  43.113  1.00  0.00           C  
ATOM   2694  H   ILE A 222     102.256   6.590  44.667  1.00  0.00           H  
ATOM   2695  HA  ILE A 222     104.728   7.343  44.731  1.00  0.00           H  
ATOM   2696  N   GLY A 223     102.611   9.741  44.735  1.00  0.00           N  
ATOM   2697  CA  GLY A 223     102.417  11.150  45.025  1.00  0.00           C  
ATOM   2698  C   GLY A 223     102.912  11.526  46.408  1.00  0.00           C  
ATOM   2699  O   GLY A 223     103.474  12.604  46.603  1.00  0.00           O  
ATOM   2700  H   GLY A 223     101.884   9.305  44.592  1.00  0.00           H  
ATOM   2701  HA2 GLY A 223     102.883  11.682  44.361  1.00  0.00           H  
ATOM   2702  HA3 GLY A 223     101.474  11.366  44.950  1.00  0.00           H  
ATOM   2703  N   GLY A 224     102.707  10.631  47.369  1.00  0.00           N  
ATOM   2704  CA  GLY A 224     103.154  10.857  48.731  1.00  0.00           C  
ATOM   2705  C   GLY A 224     104.666  10.845  48.852  1.00  0.00           C  
ATOM   2706  O   GLY A 224     105.253  11.720  49.487  1.00  0.00           O  
ATOM   2707  H   GLY A 224     102.306   9.880  47.247  1.00  0.00           H  
ATOM   2708  HA2 GLY A 224     102.813  11.709  49.044  1.00  0.00           H  
ATOM   2709  HA3 GLY A 224     102.781  10.173  49.310  1.00  0.00           H  
ATOM   2710  N   LEU A 225     105.295   9.848  48.236  1.00  0.00           N  
ATOM   2711  CA  LEU A 225     106.749   9.737  48.240  1.00  0.00           C  
ATOM   2712  C   LEU A 225     107.388  10.913  47.507  1.00  0.00           C  
ATOM   2713  O   LEU A 225     108.508  11.317  47.820  1.00  0.00           O  
ATOM   2714  CB  LEU A 225     107.191   8.418  47.602  1.00  0.00           C  
ATOM   2715  CG  LEU A 225     106.810   7.136  48.344  1.00  0.00           C  
ATOM   2716  CD1 LEU A 225     107.182   5.911  47.522  1.00  0.00           C  
ATOM   2717  CD2 LEU A 225     107.477   7.090  49.709  1.00  0.00           C  
ATOM   2718  H   LEU A 225     104.893   9.221  47.807  1.00  0.00           H  
ATOM   2719  HA  LEU A 225     107.046   9.752  49.163  1.00  0.00           H  
ATOM   2720  HB2 LEU A 225     106.816   8.373  46.708  1.00  0.00           H  
ATOM   2721  HB3 LEU A 225     108.156   8.437  47.504  1.00  0.00           H  
ATOM   2722  N   ALA A 226     106.666  11.454  46.532  1.00  0.00           N  
ATOM   2723  CA  ALA A 226     107.145  12.595  45.763  1.00  0.00           C  
ATOM   2724  C   ALA A 226     107.234  13.841  46.634  1.00  0.00           C  
ATOM   2725  O   ALA A 226     108.280  14.484  46.701  1.00  0.00           O  
ATOM   2726  CB  ALA A 226     106.240  12.846  44.567  1.00  0.00           C  
ATOM   2727  H   ALA A 226     105.888  11.171  46.299  1.00  0.00           H  
ATOM   2728  HA  ALA A 226     108.037  12.389  45.440  1.00  0.00           H  
ATOM   2729  HB1 ALA A 226     106.630  13.535  44.005  1.00  0.00           H  
ATOM   2730  HB2 ALA A 226     106.145  12.028  44.056  1.00  0.00           H  
ATOM   2731  HB3 ALA A 226     105.368  13.138  44.876  1.00  0.00           H  
ATOM   2732  N   ILE A 227     106.129  14.174  47.299  1.00  0.00           N  
ATOM   2733  CA  ILE A 227     106.076  15.332  48.185  1.00  0.00           C  
ATOM   2734  C   ILE A 227     107.132  15.242  49.281  1.00  0.00           C  
ATOM   2735  O   ILE A 227     107.908  16.176  49.478  1.00  0.00           O  
ATOM   2736  CB  ILE A 227     104.688  15.483  48.836  1.00  0.00           C  
ATOM   2737  CG1 ILE A 227     103.653  15.900  47.791  1.00  0.00           C  
ATOM   2738  CG2 ILE A 227     104.733  16.503  49.965  1.00  0.00           C  
ATOM   2739  CD1 ILE A 227     102.285  16.189  48.371  1.00  0.00           C  
ATOM   2740  H   ILE A 227     105.391  13.735  47.249  1.00  0.00           H  
ATOM   2741  HA  ILE A 227     106.253  16.111  47.635  1.00  0.00           H  
ATOM   2742  N   ALA A 228     107.155  14.111  49.980  1.00  0.00           N  
ATOM   2743  CA  ALA A 228     108.114  13.876  51.054  1.00  0.00           C  
ATOM   2744  C   ALA A 228     109.549  14.102  50.583  1.00  0.00           C  
ATOM   2745  O   ALA A 228     110.306  14.847  51.206  1.00  0.00           O  
ATOM   2746  CB  ALA A 228     107.953  12.468  51.604  1.00  0.00           C  
ATOM   2747  H   ALA A 228     106.613  13.456  49.846  1.00  0.00           H  
ATOM   2748  HA  ALA A 228     107.933  14.516  51.761  1.00  0.00           H  
ATOM   2749  HB1 ALA A 228     108.046  12.484  52.569  1.00  0.00           H  
ATOM   2750  HB2 ALA A 228     107.075  12.127  51.370  1.00  0.00           H  
ATOM   2751  HB3 ALA A 228     108.634  11.892  51.223  1.00  0.00           H  
ATOM   2752  N   GLY A 229     109.910  13.462  49.476  1.00  0.00           N  
ATOM   2753  CA  GLY A 229     111.238  13.606  48.914  1.00  0.00           C  
ATOM   2754  C   GLY A 229     111.523  15.015  48.425  1.00  0.00           C  
ATOM   2755  O   GLY A 229     112.637  15.514  48.573  1.00  0.00           O  
ATOM   2756  H   GLY A 229     109.392  12.936  49.034  1.00  0.00           H  
ATOM   2757  HA2 GLY A 229     111.896  13.363  49.584  1.00  0.00           H  
ATOM   2758  HA3 GLY A 229     111.342  12.985  48.176  1.00  0.00           H  
ATOM   2759  N   ALA A 230     110.513  15.658  47.845  1.00  0.00           N  
ATOM   2760  CA  ALA A 230     110.675  17.002  47.298  1.00  0.00           C  
ATOM   2761  C   ALA A 230     110.857  18.039  48.403  1.00  0.00           C  
ATOM   2762  O   ALA A 230     111.647  18.972  48.260  1.00  0.00           O  
ATOM   2763  CB  ALA A 230     109.488  17.370  46.423  1.00  0.00           C  
ATOM   2764  H   ALA A 230     109.722  15.331  47.758  1.00  0.00           H  
ATOM   2765  HA  ALA A 230     111.479  17.001  46.754  1.00  0.00           H  
ATOM   2766  HB1 ALA A 230     109.612  18.265  46.068  1.00  0.00           H  
ATOM   2767  HB2 ALA A 230     109.417  16.739  45.691  1.00  0.00           H  
ATOM   2768  HB3 ALA A 230     108.676  17.343  46.952  1.00  0.00           H  
ATOM   2769  N   LEU A 231     110.121  17.876  49.498  1.00  0.00           N  
ATOM   2770  CA  LEU A 231     110.268  18.763  50.647  1.00  0.00           C  
ATOM   2771  C   LEU A 231     111.659  18.612  51.252  1.00  0.00           C  
ATOM   2772  O   LEU A 231     112.240  19.578  51.747  1.00  0.00           O  
ATOM   2773  CB  LEU A 231     109.195  18.477  51.700  1.00  0.00           C  
ATOM   2774  CG  LEU A 231     107.740  18.728  51.295  1.00  0.00           C  
ATOM   2775  CD1 LEU A 231     106.803  18.502  52.474  1.00  0.00           C  
ATOM   2776  CD2 LEU A 231     107.566  20.126  50.722  1.00  0.00           C  
ATOM   2777  H   LEU A 231     109.530  17.258  49.596  1.00  0.00           H  
ATOM   2778  HA  LEU A 231     110.155  19.676  50.343  1.00  0.00           H  
ATOM   2779  HB2 LEU A 231     109.277  17.549  51.970  1.00  0.00           H  
ATOM   2780  HB3 LEU A 231     109.388  19.018  52.482  1.00  0.00           H  
ATOM   2781  N   GLY A 232     112.189  17.393  51.204  1.00  0.00           N  
ATOM   2782  CA  GLY A 232     113.532  17.127  51.680  1.00  0.00           C  
ATOM   2783  C   GLY A 232     114.575  17.776  50.793  1.00  0.00           C  
ATOM   2784  O   GLY A 232     115.560  18.331  51.280  1.00  0.00           O  
ATOM   2785  H   GLY A 232     111.778  16.704  50.895  1.00  0.00           H  
ATOM   2786  HA2 GLY A 232     113.627  17.458  52.587  1.00  0.00           H  
ATOM   2787  HA3 GLY A 232     113.682  16.169  51.710  1.00  0.00           H  
ATOM   2788  N   ILE A 233     114.356  17.701  49.483  1.00  0.00           N  
ATOM   2789  CA  ILE A 233     115.240  18.344  48.518  1.00  0.00           C  
ATOM   2790  C   ILE A 233     115.264  19.854  48.738  1.00  0.00           C  
ATOM   2791  O   ILE A 233     116.328  20.469  48.763  1.00  0.00           O  
ATOM   2792  CB  ILE A 233     114.812  18.043  47.066  1.00  0.00           C  
ATOM   2793  CG1 ILE A 233     115.006  16.559  46.749  1.00  0.00           C  
ATOM   2794  CG2 ILE A 233     115.606  18.891  46.085  1.00  0.00           C  
ATOM   2795  CD1 ILE A 233     114.530  16.163  45.366  1.00  0.00           C  
ATOM   2796  H   ILE A 233     113.694  17.280  49.131  1.00  0.00           H  
ATOM   2797  HA  ILE A 233     116.130  17.983  48.656  1.00  0.00           H  
ATOM   2798  N   MET A 234     114.083  20.439  48.913  1.00  0.00           N  
ATOM   2799  CA  MET A 234     113.958  21.880  49.112  1.00  0.00           C  
ATOM   2800  C   MET A 234     114.575  22.335  50.432  1.00  0.00           C  
ATOM   2801  O   MET A 234     115.187  23.401  50.503  1.00  0.00           O  
ATOM   2802  CB  MET A 234     112.488  22.299  49.046  1.00  0.00           C  
ATOM   2803  CG  MET A 234     111.921  22.343  47.634  1.00  0.00           C  
ATOM   2804  SD  MET A 234     112.698  23.615  46.618  1.00  0.00           S  
ATOM   2805  CE  MET A 234     113.691  22.617  45.514  1.00  0.00           C  
ATOM   2806  H   MET A 234     113.336  20.015  48.921  1.00  0.00           H  
ATOM   2807  HA  MET A 234     114.449  22.314  48.396  1.00  0.00           H  
ATOM   2808  HB2 MET A 234     111.961  21.681  49.577  1.00  0.00           H  
ATOM   2809  HB3 MET A 234     112.392  23.174  49.451  1.00  0.00           H  
ATOM   2810  HG2 MET A 234     112.043  21.477  47.213  1.00  0.00           H  
ATOM   2811  HG3 MET A 234     110.966  22.506  47.678  1.00  0.00           H  
ATOM   2812  HE1 MET A 234     114.171  23.194  44.900  1.00  0.00           H  
ATOM   2813  HE2 MET A 234     114.325  22.096  46.030  1.00  0.00           H  
ATOM   2814  HE3 MET A 234     113.115  22.020  45.011  1.00  0.00           H  
ATOM   2815  N   ARG A 235     114.409  21.526  51.475  1.00  0.00           N  
ATOM   2816  CA  ARG A 235     115.043  21.798  52.760  1.00  0.00           C  
ATOM   2817  C   ARG A 235     116.561  21.797  52.598  1.00  0.00           C  
ATOM   2818  O   ARG A 235     117.264  22.604  53.204  1.00  0.00           O  
ATOM   2819  CB  ARG A 235     114.611  20.765  53.805  1.00  0.00           C  
ATOM   2820  CG  ARG A 235     115.436  20.771  55.086  1.00  0.00           C  
ATOM   2821  CD  ARG A 235     115.242  22.049  55.887  1.00  0.00           C  
ATOM   2822  NE  ARG A 235     116.034  22.041  57.115  1.00  0.00           N  
ATOM   2823  CZ  ARG A 235     117.250  22.568  57.224  1.00  0.00           C  
ATOM   2824  H   ARG A 235     113.929  20.811  51.458  1.00  0.00           H  
ATOM   2825  HA  ARG A 235     114.762  22.672  53.070  1.00  0.00           H  
ATOM   2826  HB2 ARG A 235     113.682  20.922  54.033  1.00  0.00           H  
ATOM   2827  HB3 ARG A 235     114.660  19.881  53.408  1.00  0.00           H  
ATOM   2828  HG2 ARG A 235     115.189  20.009  55.632  1.00  0.00           H  
ATOM   2829  HG3 ARG A 235     116.375  20.669  54.864  1.00  0.00           H  
ATOM   2830  HD2 ARG A 235     115.494  22.813  55.344  1.00  0.00           H  
ATOM   2831  HD3 ARG A 235     114.303  22.154  56.107  1.00  0.00           H  
ATOM   2832  HE  ARG A 235     115.691  21.671  57.811  1.00  0.00           H  
ATOM   2833  N   LEU A 236     117.053  20.887  51.761  1.00  0.00           N  
ATOM   2834  CA  LEU A 236     118.473  20.818  51.441  1.00  0.00           C  
ATOM   2835  C   LEU A 236     118.910  22.035  50.628  1.00  0.00           C  
ATOM   2836  O   LEU A 236     119.996  22.573  50.840  1.00  0.00           O  
ATOM   2837  CB  LEU A 236     118.785  19.529  50.675  1.00  0.00           C  
ATOM   2838  CG  LEU A 236     120.164  19.410  50.021  1.00  0.00           C  
ATOM   2839  CD1 LEU A 236     121.272  19.473  51.063  1.00  0.00           C  
ATOM   2840  CD2 LEU A 236     120.260  18.127  49.208  1.00  0.00           C  
ATOM   2841  H   LEU A 236     116.573  20.294  51.364  1.00  0.00           H  
ATOM   2842  HA  LEU A 236     118.970  20.817  52.273  1.00  0.00           H  
ATOM   2843  HB2 LEU A 236     118.679  18.785  51.288  1.00  0.00           H  
ATOM   2844  HB3 LEU A 236     118.115  19.423  49.982  1.00  0.00           H  
ATOM   2845  N   VAL A 237     118.060  22.462  49.700  1.00  0.00           N  
ATOM   2846  CA  VAL A 237     118.334  23.649  48.895  1.00  0.00           C  
ATOM   2847  C   VAL A 237     118.399  24.887  49.786  1.00  0.00           C  
ATOM   2848  O   VAL A 237     119.208  25.789  49.562  1.00  0.00           O  
ATOM   2849  CB  VAL A 237     117.263  23.847  47.794  1.00  0.00           C  
ATOM   2850  CG1 VAL A 237     117.426  25.196  47.108  1.00  0.00           C  
ATOM   2851  CG2 VAL A 237     117.336  22.720  46.775  1.00  0.00           C  
ATOM   2852  H   VAL A 237     117.313  22.075  49.520  1.00  0.00           H  
ATOM   2853  HA  VAL A 237     119.191  23.520  48.460  1.00  0.00           H  
ATOM   2854  N   ALA A 238     117.559  24.906  50.819  1.00  0.00           N  
ATOM   2855  CA  ALA A 238     117.503  26.026  51.754  1.00  0.00           C  
ATOM   2856  C   ALA A 238     118.797  26.176  52.555  1.00  0.00           C  
ATOM   2857  O   ALA A 238     119.015  27.196  53.208  1.00  0.00           O  
ATOM   2858  CB  ALA A 238     116.319  25.863  52.694  1.00  0.00           C  
ATOM   2859  H   ALA A 238     117.007  24.272  50.996  1.00  0.00           H  
ATOM   2860  HA  ALA A 238     117.392  26.835  51.231  1.00  0.00           H  
ATOM   2861  HB1 ALA A 238     116.224  26.662  53.237  1.00  0.00           H  
ATOM   2862  HB2 ALA A 238     115.511  25.726  52.176  1.00  0.00           H  
ATOM   2863  HB3 ALA A 238     116.467  25.097  53.271  1.00  0.00           H  
ATOM   2864  N   GLU A 239     119.650  25.158  52.505  1.00  0.00           N  
ATOM   2865  CA  GLU A 239     120.943  25.206  53.178  1.00  0.00           C  
ATOM   2866  C   GLU A 239     121.944  26.058  52.401  1.00  0.00           C  
ATOM   2867  O   GLU A 239     122.986  26.442  52.931  1.00  0.00           O  
ATOM   2868  CB  GLU A 239     121.505  23.794  53.370  1.00  0.00           C  
ATOM   2869  CG  GLU A 239     120.664  22.888  54.256  1.00  0.00           C  
ATOM   2870  CD  GLU A 239     121.004  23.025  55.728  1.00  0.00           C  
ATOM   2871  OE1 GLU A 239     121.717  23.984  56.091  1.00  0.00           O  
ATOM   2872  OE2 GLU A 239     120.561  22.169  56.522  1.00  0.00           O  
ATOM   2873  H   GLU A 239     119.498  24.424  52.083  1.00  0.00           H  
ATOM   2874  HA  GLU A 239     120.803  25.614  54.047  1.00  0.00           H  
ATOM   2875  HB2 GLU A 239     121.600  23.376  52.500  1.00  0.00           H  
ATOM   2876  HB3 GLU A 239     122.395  23.862  53.751  1.00  0.00           H  
ATOM   2877  HG2 GLU A 239     119.725  23.096  54.125  1.00  0.00           H  
ATOM   2878  HG3 GLU A 239     120.792  21.967  53.983  1.00  0.00           H  
ATOM   2879  N   PHE A 240     121.623  26.349  51.144  1.00  0.00           N  
ATOM   2880  CA  PHE A 240     122.535  27.090  50.278  1.00  0.00           C  
ATOM   2881  C   PHE A 240     121.946  28.428  49.836  1.00  0.00           C  
ATOM   2882  O   PHE A 240     122.593  29.468  49.955  1.00  0.00           O  
ATOM   2883  CB  PHE A 240     122.902  26.246  49.056  1.00  0.00           C  
ATOM   2884  CG  PHE A 240     123.432  24.882  49.400  1.00  0.00           C  
ATOM   2885  CD1 PHE A 240     124.727  24.726  49.868  1.00  0.00           C  
ATOM   2886  CD2 PHE A 240     122.637  23.757  49.258  1.00  0.00           C  
ATOM   2887  CE1 PHE A 240     125.218  23.472  50.187  1.00  0.00           C  
ATOM   2888  CE2 PHE A 240     123.122  22.501  49.575  1.00  0.00           C  
ATOM   2889  CZ  PHE A 240     124.415  22.359  50.040  1.00  0.00           C  
ATOM   2890  H   PHE A 240     120.880  26.125  50.773  1.00  0.00           H  
ATOM   2891  HA  PHE A 240     123.335  27.280  50.792  1.00  0.00           H  
ATOM   2892  HB2 PHE A 240     122.118  26.147  48.494  1.00  0.00           H  
ATOM   2893  HB3 PHE A 240     123.566  26.720  48.533  1.00  0.00           H  
ATOM   2894  N   THR A 241     120.720  28.395  49.324  1.00  0.00           N  
ATOM   2895  CA  THR A 241     120.024  29.610  48.910  1.00  0.00           C  
ATOM   2896  C   THR A 241     118.814  29.866  49.800  1.00  0.00           C  
ATOM   2897  O   THR A 241     118.349  28.961  50.492  1.00  0.00           O  
ATOM   2898  CB  THR A 241     119.554  29.525  47.442  1.00  0.00           C  
ATOM   2899  OG1 THR A 241     119.086  28.201  47.163  1.00  0.00           O  
ATOM   2900  CG2 THR A 241     120.693  29.863  46.496  1.00  0.00           C  
ATOM   2901  H   THR A 241     120.270  27.672  49.206  1.00  0.00           H  
ATOM   2902  HA  THR A 241     120.655  30.341  48.995  1.00  0.00           H  
ATOM   2903  N   PRO A 242     118.308  31.109  49.803  1.00  0.00           N  
ATOM   2904  CA  PRO A 242     117.016  31.343  50.452  1.00  0.00           C  
ATOM   2905  C   PRO A 242     115.877  30.729  49.645  1.00  0.00           C  
ATOM   2906  O   PRO A 242     115.796  30.948  48.436  1.00  0.00           O  
ATOM   2907  CB  PRO A 242     116.902  32.873  50.484  1.00  0.00           C  
ATOM   2908  CG  PRO A 242     118.296  33.374  50.296  1.00  0.00           C  
ATOM   2909  CD  PRO A 242     118.966  32.368  49.417  1.00  0.00           C  
ATOM   2910  HA  PRO A 242     116.960  30.941  51.333  1.00  0.00           H  
ATOM   2911  HB2 PRO A 242     116.315  33.195  49.781  1.00  0.00           H  
ATOM   2912  HB3 PRO A 242     116.530  33.179  51.326  1.00  0.00           H  
ATOM   2913  HG2 PRO A 242     118.299  34.253  49.886  1.00  0.00           H  
ATOM   2914  HG3 PRO A 242     118.756  33.456  51.147  1.00  0.00           H  
ATOM   2915  HD2 PRO A 242     118.837  32.569  48.477  1.00  0.00           H  
ATOM   2916  HD3 PRO A 242     119.924  32.336  49.571  1.00  0.00           H  
ATOM   2917  N   VAL A 243     115.018  29.961  50.305  1.00  0.00           N  
ATOM   2918  CA  VAL A 243     113.838  29.408  49.652  1.00  0.00           C  
ATOM   2919  C   VAL A 243     112.598  30.138  50.149  1.00  0.00           C  
ATOM   2920  O   VAL A 243     112.317  30.148  51.344  1.00  0.00           O  
ATOM   2921  CB  VAL A 243     113.693  27.900  49.913  1.00  0.00           C  
ATOM   2922  CG1 VAL A 243     112.396  27.382  49.318  1.00  0.00           C  
ATOM   2923  CG2 VAL A 243     114.886  27.147  49.347  1.00  0.00           C  
ATOM   2924  H   VAL A 243     115.101  29.747  51.133  1.00  0.00           H  
ATOM   2925  HA  VAL A 243     113.939  29.533  48.696  1.00  0.00           H  
ATOM   2926  N   HIS A 244     111.861  30.756  49.232  1.00  0.00           N  
ATOM   2927  CA  HIS A 244     110.698  31.548  49.610  1.00  0.00           C  
ATOM   2928  C   HIS A 244     109.586  30.679  50.194  1.00  0.00           C  
ATOM   2929  O   HIS A 244     109.452  29.508  49.839  1.00  0.00           O  
ATOM   2930  CB  HIS A 244     110.175  32.334  48.406  1.00  0.00           C  
ATOM   2931  CG  HIS A 244     109.197  33.407  48.767  1.00  0.00           C  
ATOM   2932  ND1 HIS A 244     107.847  33.167  48.910  1.00  0.00           N  
ATOM   2933  CD2 HIS A 244     109.373  34.726  49.020  1.00  0.00           C  
ATOM   2934  CE1 HIS A 244     107.234  34.292  49.233  1.00  0.00           C  
ATOM   2935  NE2 HIS A 244     108.137  35.251  49.307  1.00  0.00           N  
ATOM   2936  H   HIS A 244     112.017  30.728  48.386  1.00  0.00           H  
ATOM   2937  HA  HIS A 244     110.981  32.171  50.299  1.00  0.00           H  
ATOM   2938  HB2 HIS A 244     110.926  32.735  47.941  1.00  0.00           H  
ATOM   2939  HB3 HIS A 244     109.753  31.717  47.786  1.00  0.00           H  
ATOM   2940  N   PHE A 245     108.807  31.266  51.103  1.00  0.00           N  
ATOM   2941  CA  PHE A 245     107.650  30.615  51.717  1.00  0.00           C  
ATOM   2942  C   PHE A 245     106.747  29.942  50.689  1.00  0.00           C  
ATOM   2943  O   PHE A 245     106.253  28.834  50.901  1.00  0.00           O  
ATOM   2944  CB  PHE A 245     106.827  31.640  52.506  1.00  0.00           C  
ATOM   2945  CG  PHE A 245     106.996  31.556  53.997  1.00  0.00           C  
ATOM   2946  CD1 PHE A 245     106.389  30.543  54.723  1.00  0.00           C  
ATOM   2947  CD2 PHE A 245     107.739  32.509  54.678  1.00  0.00           C  
ATOM   2948  CE1 PHE A 245     106.534  30.473  56.098  1.00  0.00           C  
ATOM   2949  CE2 PHE A 245     107.887  32.443  56.051  1.00  0.00           C  
ATOM   2950  CZ  PHE A 245     107.285  31.424  56.762  1.00  0.00           C  
ATOM   2951  H   PHE A 245     108.939  32.068  51.384  1.00  0.00           H  
ATOM   2952  HA  PHE A 245     107.995  29.928  52.310  1.00  0.00           H  
ATOM   2953  HB2 PHE A 245     107.074  32.531  52.213  1.00  0.00           H  
ATOM   2954  HB3 PHE A 245     105.889  31.520  52.291  1.00  0.00           H  
ATOM   2955  N   PHE A 246     106.549  30.629  49.570  1.00  0.00           N  
ATOM   2956  CA  PHE A 246     105.586  30.231  48.550  1.00  0.00           C  
ATOM   2957  C   PHE A 246     106.019  28.992  47.767  1.00  0.00           C  
ATOM   2958  O   PHE A 246     105.257  28.468  46.957  1.00  0.00           O  
ATOM   2959  CB  PHE A 246     105.351  31.398  47.589  1.00  0.00           C  
ATOM   2960  CG  PHE A 246     104.033  31.341  46.871  1.00  0.00           C  
ATOM   2961  CD1 PHE A 246     102.870  31.746  47.504  1.00  0.00           C  
ATOM   2962  CD2 PHE A 246     103.961  30.904  45.559  1.00  0.00           C  
ATOM   2963  CE1 PHE A 246     101.657  31.703  46.845  1.00  0.00           C  
ATOM   2964  CE2 PHE A 246     102.751  30.859  44.895  1.00  0.00           C  
ATOM   2965  CZ  PHE A 246     101.597  31.259  45.538  1.00  0.00           C  
ATOM   2966  H   PHE A 246     106.976  31.351  49.379  1.00  0.00           H  
ATOM   2967  HA  PHE A 246     104.764  29.996  49.009  1.00  0.00           H  
ATOM   2968  HB2 PHE A 246     105.402  32.230  48.085  1.00  0.00           H  
ATOM   2969  HB3 PHE A 246     106.066  31.414  46.933  1.00  0.00           H  
ATOM   2970  N   ALA A 247     107.240  28.527  48.007  1.00  0.00           N  
ATOM   2971  CA  ALA A 247     107.743  27.343  47.321  1.00  0.00           C  
ATOM   2972  C   ALA A 247     107.105  26.071  47.874  1.00  0.00           C  
ATOM   2973  O   ALA A 247     106.989  25.069  47.167  1.00  0.00           O  
ATOM   2974  CB  ALA A 247     109.257  27.268  47.433  1.00  0.00           C  
ATOM   2975  H   ALA A 247     107.792  28.881  48.563  1.00  0.00           H  
ATOM   2976  HA  ALA A 247     107.503  27.416  46.384  1.00  0.00           H  
ATOM   2977  HB1 ALA A 247     109.577  26.476  46.972  1.00  0.00           H  
ATOM   2978  HB2 ALA A 247     109.651  28.057  47.030  1.00  0.00           H  
ATOM   2979  HB3 ALA A 247     109.511  27.221  48.368  1.00  0.00           H  
ATOM   2980  N   GLN A 248     106.690  26.118  49.137  1.00  0.00           N  
ATOM   2981  CA  GLN A 248     106.071  24.964  49.787  1.00  0.00           C  
ATOM   2982  C   GLN A 248     104.741  24.538  49.146  1.00  0.00           C  
ATOM   2983  O   GLN A 248     104.571  23.362  48.826  1.00  0.00           O  
ATOM   2984  CB  GLN A 248     105.862  25.239  51.281  1.00  0.00           C  
ATOM   2985  CG  GLN A 248     107.141  25.349  52.089  1.00  0.00           C  
ATOM   2986  CD  GLN A 248     106.877  25.685  53.543  1.00  0.00           C  
ATOM   2987  OE1 GLN A 248     107.134  24.878  54.436  1.00  0.00           O  
ATOM   2988  NE2 GLN A 248     106.359  26.884  53.788  1.00  0.00           N  
ATOM   2989  H   GLN A 248     106.759  26.814  49.639  1.00  0.00           H  
ATOM   2990  HA  GLN A 248     106.689  24.225  49.668  1.00  0.00           H  
ATOM   2991  HB2 GLN A 248     105.360  26.063  51.379  1.00  0.00           H  
ATOM   2992  HB3 GLN A 248     105.317  24.529  51.655  1.00  0.00           H  
ATOM   2993  HG2 GLN A 248     107.628  24.512  52.035  1.00  0.00           H  
ATOM   2994  HG3 GLN A 248     107.710  26.031  51.699  1.00  0.00           H  
ATOM   2995  N   PRO A 249     103.788  25.478  48.957  1.00  0.00           N  
ATOM   2996  CA  PRO A 249     102.531  25.011  48.359  1.00  0.00           C  
ATOM   2997  C   PRO A 249     102.673  24.619  46.889  1.00  0.00           C  
ATOM   2998  O   PRO A 249     101.853  23.854  46.382  1.00  0.00           O  
ATOM   2999  CB  PRO A 249     101.603  26.220  48.510  1.00  0.00           C  
ATOM   3000  CG  PRO A 249     102.515  27.386  48.551  1.00  0.00           C  
ATOM   3001  CD  PRO A 249     103.728  26.913  49.291  1.00  0.00           C  
ATOM   3002  HA  PRO A 249     102.206  24.206  48.791  1.00  0.00           H  
ATOM   3003  HB2 PRO A 249     100.982  26.284  47.767  1.00  0.00           H  
ATOM   3004  HB3 PRO A 249     101.071  26.159  49.319  1.00  0.00           H  
ATOM   3005  HG2 PRO A 249     102.745  27.683  47.656  1.00  0.00           H  
ATOM   3006  HG3 PRO A 249     102.101  28.139  49.002  1.00  0.00           H  
ATOM   3007  HD2 PRO A 249     104.527  27.381  49.004  1.00  0.00           H  
ATOM   3008  HD3 PRO A 249     103.643  27.056  50.246  1.00  0.00           H  
ATOM   3009  N   VAL A 250     103.698  25.139  46.220  1.00  0.00           N  
ATOM   3010  CA  VAL A 250     103.958  24.797  44.825  1.00  0.00           C  
ATOM   3011  C   VAL A 250     104.296  23.312  44.697  1.00  0.00           C  
ATOM   3012  O   VAL A 250     103.879  22.648  43.745  1.00  0.00           O  
ATOM   3013  CB  VAL A 250     105.102  25.655  44.240  1.00  0.00           C  
ATOM   3014  CG1 VAL A 250     105.596  25.083  42.918  1.00  0.00           C  
ATOM   3015  CG2 VAL A 250     104.642  27.094  44.063  1.00  0.00           C  
ATOM   3016  H   VAL A 250     104.259  25.696  46.558  1.00  0.00           H  
ATOM   3017  HA  VAL A 250     103.152  24.983  44.318  1.00  0.00           H  
ATOM   3018  N   VAL A 251     105.040  22.795  45.670  1.00  0.00           N  
ATOM   3019  CA  VAL A 251     105.381  21.377  45.721  1.00  0.00           C  
ATOM   3020  C   VAL A 251     104.115  20.521  45.779  1.00  0.00           C  
ATOM   3021  O   VAL A 251     104.058  19.435  45.203  1.00  0.00           O  
ATOM   3022  CB  VAL A 251     106.282  21.060  46.936  1.00  0.00           C  
ATOM   3023  CG1 VAL A 251     106.526  19.562  47.059  1.00  0.00           C  
ATOM   3024  CG2 VAL A 251     107.600  21.808  46.827  1.00  0.00           C  
ATOM   3025  H   VAL A 251     105.362  23.257  46.320  1.00  0.00           H  
ATOM   3026  HA  VAL A 251     105.871  21.165  44.912  1.00  0.00           H  
ATOM   3027  N   THR A 252     103.092  21.026  46.462  1.00  0.00           N  
ATOM   3028  CA  THR A 252     101.833  20.303  46.588  1.00  0.00           C  
ATOM   3029  C   THR A 252     100.907  20.553  45.398  1.00  0.00           C  
ATOM   3030  O   THR A 252     100.368  19.612  44.817  1.00  0.00           O  
ATOM   3031  CB  THR A 252     101.091  20.687  47.882  1.00  0.00           C  
ATOM   3032  OG1 THR A 252     101.949  20.474  49.009  1.00  0.00           O  
ATOM   3033  CG2 THR A 252      99.832  19.850  48.041  1.00  0.00           C  
ATOM   3034  H   THR A 252     103.108  21.787  46.860  1.00  0.00           H  
ATOM   3035  HA  THR A 252     102.064  19.362  46.613  1.00  0.00           H  
ATOM   3036  N   LEU A 253     100.726  21.821  45.039  1.00  0.00           N  
ATOM   3037  CA  LEU A 253      99.810  22.193  43.964  1.00  0.00           C  
ATOM   3038  C   LEU A 253     100.190  21.565  42.627  1.00  0.00           C  
ATOM   3039  O   LEU A 253      99.343  21.012  41.926  1.00  0.00           O  
ATOM   3040  CB  LEU A 253      99.751  23.713  43.813  1.00  0.00           C  
ATOM   3041  CG  LEU A 253      98.912  24.198  42.629  1.00  0.00           C  
ATOM   3042  CD1 LEU A 253      97.450  23.843  42.831  1.00  0.00           C  
ATOM   3043  CD2 LEU A 253      99.081  25.689  42.408  1.00  0.00           C  
ATOM   3044  H   LEU A 253     101.127  22.485  45.409  1.00  0.00           H  
ATOM   3045  HA  LEU A 253      98.936  21.851  44.213  1.00  0.00           H  
ATOM   3046  HB2 LEU A 253      99.390  24.094  44.629  1.00  0.00           H  
ATOM   3047  HB3 LEU A 253     100.654  24.052  43.717  1.00  0.00           H  
ATOM   3048  N   ILE A 254     101.469  21.654  42.280  1.00  0.00           N  
ATOM   3049  CA  ILE A 254     101.952  21.149  41.002  1.00  0.00           C  
ATOM   3050  C   ILE A 254     102.545  19.748  41.132  1.00  0.00           C  
ATOM   3051  O   ILE A 254     102.192  18.846  40.374  1.00  0.00           O  
ATOM   3052  CB  ILE A 254     103.002  22.101  40.391  1.00  0.00           C  
ATOM   3053  CG1 ILE A 254     102.326  23.375  39.882  1.00  0.00           C  
ATOM   3054  CG2 ILE A 254     103.754  21.424  39.262  1.00  0.00           C  
ATOM   3055  CD1 ILE A 254     103.259  24.313  39.148  1.00  0.00           C  
ATOM   3056  H   ILE A 254     102.077  22.007  42.775  1.00  0.00           H  
ATOM   3057  HA  ILE A 254     101.183  21.101  40.412  1.00  0.00           H  
ATOM   3058  N   GLY A 255     103.436  19.569  42.103  1.00  0.00           N  
ATOM   3059  CA  GLY A 255     104.145  18.313  42.276  1.00  0.00           C  
ATOM   3060  C   GLY A 255     103.272  17.096  42.524  1.00  0.00           C  
ATOM   3061  O   GLY A 255     103.464  16.055  41.896  1.00  0.00           O  
ATOM   3062  H   GLY A 255     103.643  20.174  42.678  1.00  0.00           H  
ATOM   3063  HA2 GLY A 255     104.681  18.150  41.483  1.00  0.00           H  
ATOM   3064  HA3 GLY A 255     104.760  18.406  43.020  1.00  0.00           H  
ATOM   3065  N   LEU A 256     102.314  17.222  43.439  1.00  0.00           N  
ATOM   3066  CA  LEU A 256     101.432  16.110  43.786  1.00  0.00           C  
ATOM   3067  C   LEU A 256     100.595  15.652  42.596  1.00  0.00           C  
ATOM   3068  O   LEU A 256     100.468  14.455  42.341  1.00  0.00           O  
ATOM   3069  CB  LEU A 256     100.511  16.497  44.945  1.00  0.00           C  
ATOM   3070  CG  LEU A 256      99.431  15.485  45.333  1.00  0.00           C  
ATOM   3071  CD1 LEU A 256     100.046  14.270  46.007  1.00  0.00           C  
ATOM   3072  CD2 LEU A 256      98.379  16.128  46.225  1.00  0.00           C  
ATOM   3073  H   LEU A 256     102.158  17.948  43.873  1.00  0.00           H  
ATOM   3074  HA  LEU A 256     102.000  15.370  44.054  1.00  0.00           H  
ATOM   3075  HB2 LEU A 256     101.062  16.666  45.725  1.00  0.00           H  
ATOM   3076  HB3 LEU A 256     100.075  17.334  44.719  1.00  0.00           H  
ATOM   3077  N   GLY A 257     100.026  16.613  41.874  1.00  0.00           N  
ATOM   3078  CA  GLY A 257      99.164  16.314  40.746  1.00  0.00           C  
ATOM   3079  C   GLY A 257      99.866  15.576  39.621  1.00  0.00           C  
ATOM   3080  O   GLY A 257      99.327  14.618  39.066  1.00  0.00           O  
ATOM   3081  H   GLY A 257     100.129  17.453  42.027  1.00  0.00           H  
ATOM   3082  HA2 GLY A 257      98.415  15.780  41.053  1.00  0.00           H  
ATOM   3083  HA3 GLY A 257      98.800  17.143  40.399  1.00  0.00           H  
ATOM   3084  N   ILE A 258     101.073  16.018  39.288  1.00  0.00           N  
ATOM   3085  CA  ILE A 258     101.824  15.426  38.187  1.00  0.00           C  
ATOM   3086  C   ILE A 258     102.370  14.049  38.562  1.00  0.00           C  
ATOM   3087  O   ILE A 258     102.416  13.144  37.728  1.00  0.00           O  
ATOM   3088  CB  ILE A 258     102.985  16.337  37.751  1.00  0.00           C  
ATOM   3089  CG1 ILE A 258     102.468  17.740  37.443  1.00  0.00           C  
ATOM   3090  CG2 ILE A 258     103.672  15.776  36.526  1.00  0.00           C  
ATOM   3091  CD1 ILE A 258     103.543  18.682  36.960  1.00  0.00           C  
ATOM   3092  H   ILE A 258     101.476  16.664  39.687  1.00  0.00           H  
ATOM   3093  HA  ILE A 258     101.207  15.327  37.446  1.00  0.00           H  
ATOM   3094  N   ALA A 259     102.777  13.894  39.818  1.00  0.00           N  
ATOM   3095  CA  ALA A 259     103.269  12.613  40.312  1.00  0.00           C  
ATOM   3096  C   ALA A 259     102.184  11.545  40.214  1.00  0.00           C  
ATOM   3097  O   ALA A 259     102.441  10.420  39.782  1.00  0.00           O  
ATOM   3098  CB  ALA A 259     103.755  12.745  41.747  1.00  0.00           C  
ATOM   3099  H   ALA A 259     102.776  14.525  40.404  1.00  0.00           H  
ATOM   3100  HA  ALA A 259     104.016  12.341  39.758  1.00  0.00           H  
ATOM   3101  HB1 ALA A 259     104.314  11.984  41.971  1.00  0.00           H  
ATOM   3102  HB2 ALA A 259     104.270  13.562  41.840  1.00  0.00           H  
ATOM   3103  HB3 ALA A 259     102.992  12.773  42.346  1.00  0.00           H  
ATOM   3104  N   ILE A 260     100.970  11.909  40.612  1.00  0.00           N  
ATOM   3105  CA  ILE A 260      99.831  11.005  40.531  1.00  0.00           C  
ATOM   3106  C   ILE A 260      99.441  10.771  39.073  1.00  0.00           C  
ATOM   3107  O   ILE A 260      99.117   9.649  38.683  1.00  0.00           O  
ATOM   3108  CB  ILE A 260      98.624  11.550  41.322  1.00  0.00           C  
ATOM   3109  CG1 ILE A 260      98.963  11.627  42.813  1.00  0.00           C  
ATOM   3110  CG2 ILE A 260      97.400  10.676  41.113  1.00  0.00           C  
ATOM   3111  CD1 ILE A 260      97.820  12.101  43.679  1.00  0.00           C  
ATOM   3112  H   ILE A 260     100.785  12.685  40.936  1.00  0.00           H  
ATOM   3113  HA  ILE A 260     100.094  10.160  40.928  1.00  0.00           H  
ATOM   3114  N   ASP A 261      99.487  11.830  38.270  1.00  0.00           N  
ATOM   3115  CA  ASP A 261      99.208  11.716  36.841  1.00  0.00           C  
ATOM   3116  C   ASP A 261     100.242  10.831  36.152  1.00  0.00           C  
ATOM   3117  O   ASP A 261      99.912  10.077  35.237  1.00  0.00           O  
ATOM   3118  CB  ASP A 261      99.173  13.097  36.182  1.00  0.00           C  
ATOM   3119  CG  ASP A 261      97.814  13.759  36.289  1.00  0.00           C  
ATOM   3120  OD1 ASP A 261      96.968  13.264  37.062  1.00  0.00           O  
ATOM   3121  OD2 ASP A 261      97.591  14.774  35.596  1.00  0.00           O  
ATOM   3122  H   ASP A 261      99.679  12.626  38.533  1.00  0.00           H  
ATOM   3123  HA  ASP A 261      98.336  11.303  36.741  1.00  0.00           H  
ATOM   3124  HB2 ASP A 261      99.840  13.666  36.597  1.00  0.00           H  
ATOM   3125  HB3 ASP A 261      99.416  13.011  35.247  1.00  0.00           H  
ATOM   3126  N   TYR A 262     101.492  10.931  36.594  1.00  0.00           N  
ATOM   3127  CA  TYR A 262     102.546  10.053  36.102  1.00  0.00           C  
ATOM   3128  C   TYR A 262     102.258   8.611  36.497  1.00  0.00           C  
ATOM   3129  O   TYR A 262     102.331   7.702  35.672  1.00  0.00           O  
ATOM   3130  CB  TYR A 262     103.913  10.480  36.642  1.00  0.00           C  
ATOM   3131  CG  TYR A 262     104.525  11.668  35.933  1.00  0.00           C  
ATOM   3132  CD1 TYR A 262     104.003  12.133  34.733  1.00  0.00           C  
ATOM   3133  CD2 TYR A 262     105.633  12.319  36.462  1.00  0.00           C  
ATOM   3134  CE1 TYR A 262     104.564  13.216  34.082  1.00  0.00           C  
ATOM   3135  CE2 TYR A 262     106.202  13.401  35.818  1.00  0.00           C  
ATOM   3136  CZ  TYR A 262     105.664  13.845  34.628  1.00  0.00           C  
ATOM   3137  OH  TYR A 262     106.226  14.925  33.985  1.00  0.00           O  
ATOM   3138  H   TYR A 262     101.750  11.503  37.182  1.00  0.00           H  
ATOM   3139  HA  TYR A 262     102.566  10.120  35.134  1.00  0.00           H  
ATOM   3140  HB2 TYR A 262     103.825  10.691  37.585  1.00  0.00           H  
ATOM   3141  HB3 TYR A 262     104.524   9.729  36.577  1.00  0.00           H  
ATOM   3142  N   GLY A 263     101.930   8.416  37.771  1.00  0.00           N  
ATOM   3143  CA  GLY A 263     101.617   7.100  38.292  1.00  0.00           C  
ATOM   3144  C   GLY A 263     100.400   6.490  37.627  1.00  0.00           C  
ATOM   3145  O   GLY A 263     100.388   5.303  37.308  1.00  0.00           O  
ATOM   3146  H   GLY A 263     101.884   9.046  38.354  1.00  0.00           H  
ATOM   3147  HA2 GLY A 263     102.379   6.514  38.163  1.00  0.00           H  
ATOM   3148  HA3 GLY A 263     101.465   7.161  39.247  1.00  0.00           H  
ATOM   3149  N   LEU A 264      99.374   7.310  37.422  1.00  0.00           N  
ATOM   3150  CA  LEU A 264      98.157   6.870  36.749  1.00  0.00           C  
ATOM   3151  C   LEU A 264      98.465   6.357  35.348  1.00  0.00           C  
ATOM   3152  O   LEU A 264      98.011   5.284  34.956  1.00  0.00           O  
ATOM   3153  CB  LEU A 264      97.137   8.014  36.686  1.00  0.00           C  
ATOM   3154  CG  LEU A 264      95.853   7.822  35.869  1.00  0.00           C  
ATOM   3155  CD1 LEU A 264      94.692   8.512  36.555  1.00  0.00           C  
ATOM   3156  CD2 LEU A 264      96.007   8.360  34.450  1.00  0.00           C  
ATOM   3157  H   LEU A 264      99.363   8.133  37.668  1.00  0.00           H  
ATOM   3158  HA  LEU A 264      97.775   6.140  37.262  1.00  0.00           H  
ATOM   3159  HB2 LEU A 264      96.876   8.224  37.596  1.00  0.00           H  
ATOM   3160  HB3 LEU A 264      97.593   8.794  36.334  1.00  0.00           H  
ATOM   3161  N   PHE A 265      99.251   7.130  34.607  1.00  0.00           N  
ATOM   3162  CA  PHE A 265      99.531   6.838  33.208  1.00  0.00           C  
ATOM   3163  C   PHE A 265     100.453   5.632  33.026  1.00  0.00           C  
ATOM   3164  O   PHE A 265     100.436   4.982  31.980  1.00  0.00           O  
ATOM   3165  CB  PHE A 265     100.135   8.075  32.535  1.00  0.00           C  
ATOM   3166  CG  PHE A 265     100.601   7.836  31.130  1.00  0.00           C  
ATOM   3167  CD1 PHE A 265      99.696   7.535  30.127  1.00  0.00           C  
ATOM   3168  CD2 PHE A 265     101.946   7.924  30.808  1.00  0.00           C  
ATOM   3169  CE1 PHE A 265     100.122   7.315  28.832  1.00  0.00           C  
ATOM   3170  CE2 PHE A 265     102.378   7.709  29.514  1.00  0.00           C  
ATOM   3171  CZ  PHE A 265     101.465   7.404  28.525  1.00  0.00           C  
ATOM   3172  H   PHE A 265      99.636   7.839  34.902  1.00  0.00           H  
ATOM   3173  HA  PHE A 265      98.688   6.608  32.786  1.00  0.00           H  
ATOM   3174  HB2 PHE A 265      99.475   8.785  32.531  1.00  0.00           H  
ATOM   3175  HB3 PHE A 265     100.885   8.387  33.067  1.00  0.00           H  
ATOM   3176  N   ILE A 266     101.250   5.326  34.046  1.00  0.00           N  
ATOM   3177  CA  ILE A 266     102.183   4.205  33.965  1.00  0.00           C  
ATOM   3178  C   ILE A 266     101.529   2.898  34.416  1.00  0.00           C  
ATOM   3179  O   ILE A 266     101.709   1.858  33.780  1.00  0.00           O  
ATOM   3180  CB  ILE A 266     103.459   4.478  34.793  1.00  0.00           C  
ATOM   3181  CG1 ILE A 266     104.486   5.214  33.931  1.00  0.00           C  
ATOM   3182  CG2 ILE A 266     104.067   3.184  35.318  1.00  0.00           C  
ATOM   3183  CD1 ILE A 266     105.848   5.341  34.565  1.00  0.00           C  
ATOM   3184  H   ILE A 266     101.266   5.753  34.792  1.00  0.00           H  
ATOM   3185  HA  ILE A 266     102.436   4.112  33.033  1.00  0.00           H  
ATOM   3186  N   VAL A 267     100.764   2.955  35.501  1.00  0.00           N  
ATOM   3187  CA  VAL A 267     100.015   1.791  35.965  1.00  0.00           C  
ATOM   3188  C   VAL A 267      98.997   1.378  34.904  1.00  0.00           C  
ATOM   3189  O   VAL A 267      98.753   0.191  34.684  1.00  0.00           O  
ATOM   3190  CB  VAL A 267      99.301   2.071  37.307  1.00  0.00           C  
ATOM   3191  CG1 VAL A 267      98.367   0.926  37.677  1.00  0.00           C  
ATOM   3192  CG2 VAL A 267     100.321   2.302  38.412  1.00  0.00           C  
ATOM   3193  H   VAL A 267     100.664   3.659  35.984  1.00  0.00           H  
ATOM   3194  HA  VAL A 267     100.644   1.067  36.112  1.00  0.00           H  
ATOM   3195  N   SER A 268      98.424   2.374  34.232  1.00  0.00           N  
ATOM   3196  CA  SER A 268      97.458   2.137  33.164  1.00  0.00           C  
ATOM   3197  C   SER A 268      98.067   1.333  32.016  1.00  0.00           C  
ATOM   3198  O   SER A 268      97.421   0.445  31.460  1.00  0.00           O  
ATOM   3199  CB  SER A 268      96.914   3.467  32.637  1.00  0.00           C  
ATOM   3200  OG  SER A 268      95.918   3.263  31.651  1.00  0.00           O  
ATOM   3201  H   SER A 268      98.583   3.205  34.384  1.00  0.00           H  
ATOM   3202  HA  SER A 268      96.731   1.616  33.538  1.00  0.00           H  
ATOM   3203  HB2 SER A 268      96.543   3.980  33.373  1.00  0.00           H  
ATOM   3204  HB3 SER A 268      97.640   3.991  32.263  1.00  0.00           H  
ATOM   3205  HG  SER A 268      95.635   4.005  31.380  1.00  0.00           H  
ATOM   3206  N   ARG A 269      99.311   1.646  31.669  1.00  0.00           N  
ATOM   3207  CA  ARG A 269      99.994   0.968  30.571  1.00  0.00           C  
ATOM   3208  C   ARG A 269     100.409  -0.452  30.952  1.00  0.00           C  
ATOM   3209  O   ARG A 269     100.376  -1.360  30.120  1.00  0.00           O  
ATOM   3210  CB  ARG A 269     101.219   1.773  30.127  1.00  0.00           C  
ATOM   3211  CG  ARG A 269     102.117   1.053  29.129  1.00  0.00           C  
ATOM   3212  CD  ARG A 269     101.391   0.753  27.825  1.00  0.00           C  
ATOM   3213  NE  ARG A 269     101.511   1.840  26.858  1.00  0.00           N  
ATOM   3214  CZ  ARG A 269     101.878   1.673  25.591  1.00  0.00           C  
ATOM   3215  H   ARG A 269      99.780   2.252  32.060  1.00  0.00           H  
ATOM   3216  HA  ARG A 269      99.368   0.904  29.833  1.00  0.00           H  
ATOM   3217  HB2 ARG A 269     100.918   2.606  29.732  1.00  0.00           H  
ATOM   3218  HB3 ARG A 269     101.743   2.003  30.910  1.00  0.00           H  
ATOM   3219  HG2 ARG A 269     102.899   1.597  28.947  1.00  0.00           H  
ATOM   3220  HG3 ARG A 269     102.434   0.223  29.520  1.00  0.00           H  
ATOM   3221  HD2 ARG A 269     101.749  -0.061  27.438  1.00  0.00           H  
ATOM   3222  HD3 ARG A 269     100.453   0.591  28.010  1.00  0.00           H  
ATOM   3223  HE  ARG A 269     101.334   2.638  27.125  1.00  0.00           H  
ATOM   3224  N   PHE A 270     100.795  -0.640  32.210  1.00  0.00           N  
ATOM   3225  CA  PHE A 270     101.233  -1.948  32.689  1.00  0.00           C  
ATOM   3226  C   PHE A 270     100.122  -2.989  32.577  1.00  0.00           C  
ATOM   3227  O   PHE A 270     100.373  -4.137  32.215  1.00  0.00           O  
ATOM   3228  CB  PHE A 270     101.723  -1.856  34.136  1.00  0.00           C  
ATOM   3229  CG  PHE A 270     102.143  -3.176  34.718  1.00  0.00           C  
ATOM   3230  CD1 PHE A 270     103.381  -3.718  34.416  1.00  0.00           C  
ATOM   3231  CD2 PHE A 270     101.303  -3.872  35.572  1.00  0.00           C  
ATOM   3232  CE1 PHE A 270     103.771  -4.932  34.950  1.00  0.00           C  
ATOM   3233  CE2 PHE A 270     101.687  -5.087  36.110  1.00  0.00           C  
ATOM   3234  CZ  PHE A 270     102.923  -5.616  35.799  1.00  0.00           C  
ATOM   3235  H   PHE A 270     100.810  -0.019  32.806  1.00  0.00           H  
ATOM   3236  HA  PHE A 270     101.968  -2.234  32.123  1.00  0.00           H  
ATOM   3237  HB2 PHE A 270     102.472  -1.241  34.176  1.00  0.00           H  
ATOM   3238  HB3 PHE A 270     101.017  -1.479  34.684  1.00  0.00           H  
ATOM   3239  N   ARG A 271      98.896  -2.579  32.889  1.00  0.00           N  
ATOM   3240  CA  ARG A 271      97.744  -3.468  32.790  1.00  0.00           C  
ATOM   3241  C   ARG A 271      97.439  -3.803  31.333  1.00  0.00           C  
ATOM   3242  O   ARG A 271      97.096  -4.942  31.010  1.00  0.00           O  
ATOM   3243  CB  ARG A 271      96.521  -2.840  33.462  1.00  0.00           C  
ATOM   3244  CG  ARG A 271      96.588  -2.834  34.982  1.00  0.00           C  
ATOM   3245  CD  ARG A 271      95.582  -1.864  35.586  1.00  0.00           C  
ATOM   3246  NE  ARG A 271      94.353  -2.528  36.012  1.00  0.00           N  
ATOM   3247  CZ  ARG A 271      93.131  -2.126  35.676  1.00  0.00           C  
ATOM   3248  H   ARG A 271      98.710  -1.784  33.162  1.00  0.00           H  
ATOM   3249  HA  ARG A 271      97.960  -4.293  33.252  1.00  0.00           H  
ATOM   3250  HB2 ARG A 271      96.423  -1.927  33.147  1.00  0.00           H  
ATOM   3251  HB3 ARG A 271      95.726  -3.322  33.183  1.00  0.00           H  
ATOM   3252  HG2 ARG A 271      96.417  -3.728  35.317  1.00  0.00           H  
ATOM   3253  HG3 ARG A 271      97.483  -2.591  35.266  1.00  0.00           H  
ATOM   3254  HD2 ARG A 271      95.984  -1.417  36.347  1.00  0.00           H  
ATOM   3255  HD3 ARG A 271      95.367  -1.178  34.935  1.00  0.00           H  
ATOM   3256  HE  ARG A 271      94.424  -3.225  36.512  1.00  0.00           H  
ATOM   3257  N   GLU A 272      97.563  -2.804  30.462  1.00  0.00           N  
ATOM   3258  CA  GLU A 272      97.411  -2.999  29.022  1.00  0.00           C  
ATOM   3259  C   GLU A 272      98.342  -4.098  28.527  1.00  0.00           C  
ATOM   3260  O   GLU A 272      97.949  -4.954  27.732  1.00  0.00           O  
ATOM   3261  CB  GLU A 272      97.703  -1.703  28.262  1.00  0.00           C  
ATOM   3262  CG  GLU A 272      96.538  -0.735  28.159  1.00  0.00           C  
ATOM   3263  CD  GLU A 272      96.886   0.493  27.336  1.00  0.00           C  
ATOM   3264  OE1 GLU A 272      97.407   0.328  26.212  1.00  0.00           O  
ATOM   3265  OE2 GLU A 272      96.642   1.622  27.812  1.00  0.00           O  
ATOM   3266  H   GLU A 272      97.739  -1.993  30.689  1.00  0.00           H  
ATOM   3267  HA  GLU A 272      96.493  -3.263  28.856  1.00  0.00           H  
ATOM   3268  HB2 GLU A 272      98.442  -1.251  28.697  1.00  0.00           H  
ATOM   3269  HB3 GLU A 272      97.996  -1.930  27.367  1.00  0.00           H  
ATOM   3270  HG2 GLU A 272      95.778  -1.187  27.759  1.00  0.00           H  
ATOM   3271  HG3 GLU A 272      96.267  -0.460  29.050  1.00  0.00           H  
ATOM   3272  N   GLU A 273      99.580  -4.061  29.010  1.00  0.00           N  
ATOM   3273  CA  GLU A 273     100.603  -5.017  28.609  1.00  0.00           C  
ATOM   3274  C   GLU A 273     100.266  -6.429  29.077  1.00  0.00           C  
ATOM   3275  O   GLU A 273     100.372  -7.387  28.310  1.00  0.00           O  
ATOM   3276  CB  GLU A 273     101.966  -4.593  29.157  1.00  0.00           C  
ATOM   3277  CG  GLU A 273     103.054  -4.517  28.103  1.00  0.00           C  
ATOM   3278  CD  GLU A 273     102.725  -3.524  27.005  1.00  0.00           C  
ATOM   3279  OE1 GLU A 273     102.439  -2.352  27.327  1.00  0.00           O  
ATOM   3280  OE2 GLU A 273     102.750  -3.917  25.819  1.00  0.00           O  
ATOM   3281  H   GLU A 273      99.850  -3.478  29.582  1.00  0.00           H  
ATOM   3282  HA  GLU A 273     100.637  -5.026  27.639  1.00  0.00           H  
ATOM   3283  HB2 GLU A 273     101.878  -3.726  29.582  1.00  0.00           H  
ATOM   3284  HB3 GLU A 273     102.238  -5.221  29.845  1.00  0.00           H  
ATOM   3285  HG2 GLU A 273     103.891  -4.265  28.523  1.00  0.00           H  
ATOM   3286  HG3 GLU A 273     103.184  -5.395  27.712  1.00  0.00           H  
ATOM   3287  N   ILE A 274      99.865  -6.549  30.339  1.00  0.00           N  
ATOM   3288  CA  ILE A 274      99.467  -7.831  30.907  1.00  0.00           C  
ATOM   3289  C   ILE A 274      98.290  -8.423  30.137  1.00  0.00           C  
ATOM   3290  O   ILE A 274      98.252  -9.623  29.862  1.00  0.00           O  
ATOM   3291  CB  ILE A 274      99.087  -7.694  32.398  1.00  0.00           C  
ATOM   3292  CG1 ILE A 274     100.290  -7.223  33.217  1.00  0.00           C  
ATOM   3293  CG2 ILE A 274      98.566  -9.014  32.946  1.00  0.00           C  
ATOM   3294  CD1 ILE A 274     101.395  -8.253  33.333  1.00  0.00           C  
ATOM   3295  H   ILE A 274      99.815  -5.889  30.888  1.00  0.00           H  
ATOM   3296  HA  ILE A 274     100.230  -8.427  30.835  1.00  0.00           H  
ATOM   3297  N   ALA A 275      97.341  -7.565  29.779  1.00  0.00           N  
ATOM   3298  CA  ALA A 275      96.144  -7.986  29.060  1.00  0.00           C  
ATOM   3299  C   ALA A 275      96.474  -8.545  27.679  1.00  0.00           C  
ATOM   3300  O   ALA A 275      95.835  -9.492  27.217  1.00  0.00           O  
ATOM   3301  CB  ALA A 275      95.171  -6.824  28.937  1.00  0.00           C  
ATOM   3302  H   ALA A 275      97.373  -6.721  29.946  1.00  0.00           H  
ATOM   3303  HA  ALA A 275      95.733  -8.700  29.572  1.00  0.00           H  
ATOM   3304  HB1 ALA A 275      94.379  -7.114  28.457  1.00  0.00           H  
ATOM   3305  HB2 ALA A 275      94.919  -6.518  29.822  1.00  0.00           H  
ATOM   3306  HB3 ALA A 275      95.594  -6.098  28.452  1.00  0.00           H  
ATOM   3307  N   GLU A 276      97.475  -7.964  27.025  1.00  0.00           N  
ATOM   3308  CA  GLU A 276      97.852  -8.390  25.681  1.00  0.00           C  
ATOM   3309  C   GLU A 276      98.654  -9.691  25.693  1.00  0.00           C  
ATOM   3310  O   GLU A 276      98.952 -10.250  24.637  1.00  0.00           O  
ATOM   3311  CB  GLU A 276      98.639  -7.287  24.971  1.00  0.00           C  
ATOM   3312  CG  GLU A 276      97.763  -6.163  24.432  1.00  0.00           C  
ATOM   3313  CD  GLU A 276      98.558  -5.083  23.723  1.00  0.00           C  
ATOM   3314  OE1 GLU A 276      99.804  -5.171  23.708  1.00  0.00           O  
ATOM   3315  OE2 GLU A 276      97.936  -4.148  23.176  1.00  0.00           O  
ATOM   3316  H   GLU A 276      97.950  -7.321  27.342  1.00  0.00           H  
ATOM   3317  HA  GLU A 276      97.031  -8.559  25.192  1.00  0.00           H  
ATOM   3318  HB2 GLU A 276      99.288  -6.913  25.588  1.00  0.00           H  
ATOM   3319  HB3 GLU A 276      99.138  -7.678  24.237  1.00  0.00           H  
ATOM   3320  HG2 GLU A 276      97.111  -6.533  23.818  1.00  0.00           H  
ATOM   3321  HG3 GLU A 276      97.268  -5.765  25.165  1.00  0.00           H  
ATOM   3322  N   GLY A 277      99.004 -10.168  26.884  1.00  0.00           N  
ATOM   3323  CA  GLY A 277      99.597 -11.486  27.021  1.00  0.00           C  
ATOM   3324  C   GLY A 277     101.022 -11.543  27.540  1.00  0.00           C  
ATOM   3325  O   GLY A 277     101.539 -12.627  27.812  1.00  0.00           O  
ATOM   3326  H   GLY A 277      98.905  -9.740  27.624  1.00  0.00           H  
ATOM   3327  HA2 GLY A 277      99.036 -12.009  27.616  1.00  0.00           H  
ATOM   3328  HA3 GLY A 277      99.574 -11.921  26.154  1.00  0.00           H  
ATOM   3329  N   TYR A 278     101.663 -10.389  27.681  1.00  0.00           N  
ATOM   3330  CA  TYR A 278     103.045 -10.345  28.148  1.00  0.00           C  
ATOM   3331  C   TYR A 278     103.142 -10.687  29.630  1.00  0.00           C  
ATOM   3332  O   TYR A 278     102.287 -10.293  30.423  1.00  0.00           O  
ATOM   3333  CB  TYR A 278     103.657  -8.966  27.891  1.00  0.00           C  
ATOM   3334  CG  TYR A 278     103.684  -8.569  26.432  1.00  0.00           C  
ATOM   3335  CD1 TYR A 278     104.689  -9.021  25.588  1.00  0.00           C  
ATOM   3336  CD2 TYR A 278     102.704  -7.742  25.899  1.00  0.00           C  
ATOM   3337  CE1 TYR A 278     104.717  -8.663  24.254  1.00  0.00           C  
ATOM   3338  CE2 TYR A 278     102.724  -7.377  24.566  1.00  0.00           C  
ATOM   3339  CZ  TYR A 278     103.733  -7.840  23.749  1.00  0.00           C  
ATOM   3340  OH  TYR A 278     103.757  -7.480  22.421  1.00  0.00           O  
ATOM   3341  H   TYR A 278     101.317  -9.620  27.511  1.00  0.00           H  
ATOM   3342  HA  TYR A 278     103.543 -11.011  27.648  1.00  0.00           H  
ATOM   3343  HB2 TYR A 278     103.155  -8.302  28.388  1.00  0.00           H  
ATOM   3344  HB3 TYR A 278     104.563  -8.955  28.236  1.00  0.00           H  
ATOM   3345  N   ASP A 279     104.184 -11.425  30.003  1.00  0.00           N  
ATOM   3346  CA  ASP A 279     104.419 -11.743  31.407  1.00  0.00           C  
ATOM   3347  C   ASP A 279     104.963 -10.514  32.128  1.00  0.00           C  
ATOM   3348  O   ASP A 279     105.304  -9.518  31.489  1.00  0.00           O  
ATOM   3349  CB  ASP A 279     105.378 -12.929  31.552  1.00  0.00           C  
ATOM   3350  CG  ASP A 279     106.767 -12.633  31.018  1.00  0.00           C  
ATOM   3351  OD1 ASP A 279     106.903 -11.730  30.168  1.00  0.00           O  
ATOM   3352  OD2 ASP A 279     107.724 -13.312  31.447  1.00  0.00           O  
ATOM   3353  H   ASP A 279     104.765 -11.752  29.459  1.00  0.00           H  
ATOM   3354  HA  ASP A 279     103.575 -11.999  31.812  1.00  0.00           H  
ATOM   3355  HB2 ASP A 279     105.441 -13.174  32.489  1.00  0.00           H  
ATOM   3356  HB3 ASP A 279     105.011 -13.694  31.083  1.00  0.00           H  
ATOM   3357  N   THR A 280     105.042 -10.593  33.453  1.00  0.00           N  
ATOM   3358  CA  THR A 280     105.403  -9.449  34.290  1.00  0.00           C  
ATOM   3359  C   THR A 280     106.706  -8.772  33.866  1.00  0.00           C  
ATOM   3360  O   THR A 280     106.764  -7.547  33.757  1.00  0.00           O  
ATOM   3361  CB  THR A 280     105.519  -9.864  35.771  1.00  0.00           C  
ATOM   3362  OG1 THR A 280     104.229 -10.251  36.262  1.00  0.00           O  
ATOM   3363  CG2 THR A 280     106.042  -8.713  36.614  1.00  0.00           C  
ATOM   3364  H   THR A 280     104.888 -11.314  33.895  1.00  0.00           H  
ATOM   3365  HA  THR A 280     104.685  -8.807  34.173  1.00  0.00           H  
ATOM   3366  N   GLU A 281     107.743  -9.566  33.614  1.00  0.00           N  
ATOM   3367  CA  GLU A 281     109.046  -9.019  33.242  1.00  0.00           C  
ATOM   3368  C   GLU A 281     108.988  -8.229  31.937  1.00  0.00           C  
ATOM   3369  O   GLU A 281     109.464  -7.095  31.871  1.00  0.00           O  
ATOM   3370  CB  GLU A 281     110.088 -10.132  33.124  1.00  0.00           C  
ATOM   3371  CG  GLU A 281     111.406  -9.663  32.528  1.00  0.00           C  
ATOM   3372  CD  GLU A 281     112.532 -10.653  32.737  1.00  0.00           C  
ATOM   3373  OE1 GLU A 281     112.254 -11.796  33.153  1.00  0.00           O  
ATOM   3374  OE2 GLU A 281     113.698 -10.285  32.482  1.00  0.00           O  
ATOM   3375  H   GLU A 281     107.713 -10.425  33.652  1.00  0.00           H  
ATOM   3376  HA  GLU A 281     109.306  -8.408  33.949  1.00  0.00           H  
ATOM   3377  HB2 GLU A 281     110.253 -10.507  34.003  1.00  0.00           H  
ATOM   3378  HB3 GLU A 281     109.728 -10.845  32.574  1.00  0.00           H  
ATOM   3379  HG2 GLU A 281     111.290  -9.508  31.578  1.00  0.00           H  
ATOM   3380  HG3 GLU A 281     111.652  -8.813  32.926  1.00  0.00           H  
ATOM   3381  N   ALA A 282     108.407  -8.828  30.904  1.00  0.00           N  
ATOM   3382  CA  ALA A 282     108.272  -8.154  29.617  1.00  0.00           C  
ATOM   3383  C   ALA A 282     107.330  -6.962  29.732  1.00  0.00           C  
ATOM   3384  O   ALA A 282     107.557  -5.924  29.116  1.00  0.00           O  
ATOM   3385  CB  ALA A 282     107.780  -9.122  28.554  1.00  0.00           C  
ATOM   3386  H   ALA A 282     108.083  -9.626  30.926  1.00  0.00           H  
ATOM   3387  HA  ALA A 282     109.147  -7.829  29.352  1.00  0.00           H  
ATOM   3388  HB1 ALA A 282     107.696  -8.657  27.707  1.00  0.00           H  
ATOM   3389  HB2 ALA A 282     108.412  -9.850  28.462  1.00  0.00           H  
ATOM   3390  HB3 ALA A 282     106.915  -9.476  28.815  1.00  0.00           H  
ATOM   3391  N   ALA A 283     106.276  -7.121  30.527  1.00  0.00           N  
ATOM   3392  CA  ALA A 283     105.306  -6.053  30.742  1.00  0.00           C  
ATOM   3393  C   ALA A 283     105.972  -4.818  31.336  1.00  0.00           C  
ATOM   3394  O   ALA A 283     105.733  -3.696  30.888  1.00  0.00           O  
ATOM   3395  CB  ALA A 283     104.181  -6.531  31.644  1.00  0.00           C  
ATOM   3396  H   ALA A 283     106.103  -7.848  30.955  1.00  0.00           H  
ATOM   3397  HA  ALA A 283     104.932  -5.809  29.880  1.00  0.00           H  
ATOM   3398  HB1 ALA A 283     103.570  -5.797  31.817  1.00  0.00           H  
ATOM   3399  HB2 ALA A 283     103.703  -7.255  31.210  1.00  0.00           H  
ATOM   3400  HB3 ALA A 283     104.550  -6.846  32.484  1.00  0.00           H  
ATOM   3401  N   VAL A 284     106.811  -5.034  32.345  1.00  0.00           N  
ATOM   3402  CA  VAL A 284     107.537  -3.947  32.992  1.00  0.00           C  
ATOM   3403  C   VAL A 284     108.448  -3.223  32.006  1.00  0.00           C  
ATOM   3404  O   VAL A 284     108.429  -1.994  31.922  1.00  0.00           O  
ATOM   3405  CB  VAL A 284     108.380  -4.459  34.179  1.00  0.00           C  
ATOM   3406  CG1 VAL A 284     109.395  -3.410  34.610  1.00  0.00           C  
ATOM   3407  CG2 VAL A 284     107.478  -4.847  35.342  1.00  0.00           C  
ATOM   3408  H   VAL A 284     106.974  -5.812  32.673  1.00  0.00           H  
ATOM   3409  HA  VAL A 284     106.870  -3.325  33.323  1.00  0.00           H  
ATOM   3410  N   ARG A 285     109.233  -3.989  31.255  1.00  0.00           N  
ATOM   3411  CA  ARG A 285     110.180  -3.409  30.310  1.00  0.00           C  
ATOM   3412  C   ARG A 285     109.473  -2.608  29.221  1.00  0.00           C  
ATOM   3413  O   ARG A 285     109.891  -1.500  28.894  1.00  0.00           O  
ATOM   3414  CB  ARG A 285     111.044  -4.499  29.672  1.00  0.00           C  
ATOM   3415  CG  ARG A 285     112.248  -3.954  28.919  1.00  0.00           C  
ATOM   3416  CD  ARG A 285     112.836  -4.984  27.972  1.00  0.00           C  
ATOM   3417  NE  ARG A 285     111.896  -5.349  26.916  1.00  0.00           N  
ATOM   3418  CZ  ARG A 285     111.233  -6.498  26.869  1.00  0.00           C  
ATOM   3419  H   ARG A 285     109.232  -4.849  31.277  1.00  0.00           H  
ATOM   3420  HA  ARG A 285     110.749  -2.804  30.810  1.00  0.00           H  
ATOM   3421  HB2 ARG A 285     111.352  -5.104  30.364  1.00  0.00           H  
ATOM   3422  HB3 ARG A 285     110.498  -5.018  29.062  1.00  0.00           H  
ATOM   3423  HG2 ARG A 285     111.986  -3.166  28.418  1.00  0.00           H  
ATOM   3424  HG3 ARG A 285     112.926  -3.674  29.553  1.00  0.00           H  
ATOM   3425  HD2 ARG A 285     113.648  -4.632  27.575  1.00  0.00           H  
ATOM   3426  HD3 ARG A 285     113.084  -5.778  28.471  1.00  0.00           H  
ATOM   3427  HE  ARG A 285     111.763  -4.782  26.284  1.00  0.00           H  
ATOM   3428  N   ARG A 286     108.402  -3.170  28.668  1.00  0.00           N  
ATOM   3429  CA  ARG A 286     107.654  -2.500  27.608  1.00  0.00           C  
ATOM   3430  C   ARG A 286     107.000  -1.217  28.110  1.00  0.00           C  
ATOM   3431  O   ARG A 286     106.855  -0.251  27.360  1.00  0.00           O  
ATOM   3432  CB  ARG A 286     106.592  -3.434  27.019  1.00  0.00           C  
ATOM   3433  CG  ARG A 286     107.163  -4.637  26.287  1.00  0.00           C  
ATOM   3434  CD  ARG A 286     106.085  -5.403  25.539  1.00  0.00           C  
ATOM   3435  NE  ARG A 286     106.281  -5.339  24.093  1.00  0.00           N  
ATOM   3436  CZ  ARG A 286     105.413  -4.802  23.242  1.00  0.00           C  
ATOM   3437  H   ARG A 286     108.092  -3.940  28.893  1.00  0.00           H  
ATOM   3438  HA  ARG A 286     108.287  -2.264  26.912  1.00  0.00           H  
ATOM   3439  HB2 ARG A 286     106.017  -3.746  27.735  1.00  0.00           H  
ATOM   3440  HB3 ARG A 286     106.035  -2.929  26.407  1.00  0.00           H  
ATOM   3441  HG2 ARG A 286     107.844  -4.342  25.662  1.00  0.00           H  
ATOM   3442  HG3 ARG A 286     107.599  -5.226  26.922  1.00  0.00           H  
ATOM   3443  HD2 ARG A 286     106.089  -6.330  25.826  1.00  0.00           H  
ATOM   3444  HD3 ARG A 286     105.214  -5.040  25.765  1.00  0.00           H  
ATOM   3445  HE  ARG A 286     107.007  -5.670  23.771  1.00  0.00           H  
ATOM   3446  N   THR A 287     106.607  -1.212  29.379  1.00  0.00           N  
ATOM   3447  CA  THR A 287     105.994  -0.036  29.986  1.00  0.00           C  
ATOM   3448  C   THR A 287     107.001   1.105  30.096  1.00  0.00           C  
ATOM   3449  O   THR A 287     106.684   2.258  29.802  1.00  0.00           O  
ATOM   3450  CB  THR A 287     105.429  -0.351  31.384  1.00  0.00           C  
ATOM   3451  OG1 THR A 287     104.536  -1.469  31.303  1.00  0.00           O  
ATOM   3452  CG2 THR A 287     104.680   0.849  31.942  1.00  0.00           C  
ATOM   3453  H   THR A 287     106.688  -1.884  29.909  1.00  0.00           H  
ATOM   3454  HA  THR A 287     105.263   0.232  29.408  1.00  0.00           H  
ATOM   3455  N   VAL A 288     108.218   0.772  30.514  1.00  0.00           N  
ATOM   3456  CA  VAL A 288     109.281   1.757  30.663  1.00  0.00           C  
ATOM   3457  C   VAL A 288     109.729   2.302  29.307  1.00  0.00           C  
ATOM   3458  O   VAL A 288     109.947   3.504  29.154  1.00  0.00           O  
ATOM   3459  CB  VAL A 288     110.496   1.159  31.404  1.00  0.00           C  
ATOM   3460  CG1 VAL A 288     111.666   2.134  31.404  1.00  0.00           C  
ATOM   3461  CG2 VAL A 288     110.112   0.777  32.827  1.00  0.00           C  
ATOM   3462  H   VAL A 288     108.449  -0.030  30.720  1.00  0.00           H  
ATOM   3463  HA  VAL A 288     108.920   2.488  31.188  1.00  0.00           H  
ATOM   3464  N   MET A 289     109.849   1.417  28.323  1.00  0.00           N  
ATOM   3465  CA  MET A 289     110.311   1.808  26.993  1.00  0.00           C  
ATOM   3466  C   MET A 289     109.323   2.715  26.265  1.00  0.00           C  
ATOM   3467  O   MET A 289     109.693   3.414  25.324  1.00  0.00           O  
ATOM   3468  CB  MET A 289     110.585   0.573  26.131  1.00  0.00           C  
ATOM   3469  CG  MET A 289     111.720  -0.303  26.621  1.00  0.00           C  
ATOM   3470  SD  MET A 289     112.073  -1.647  25.472  1.00  0.00           S  
ATOM   3471  CE  MET A 289     110.416  -2.179  25.049  1.00  0.00           C  
ATOM   3472  H   MET A 289     109.668   0.580  28.404  1.00  0.00           H  
ATOM   3473  HA  MET A 289     111.131   2.310  27.128  1.00  0.00           H  
ATOM   3474  HB2 MET A 289     109.776   0.039  26.088  1.00  0.00           H  
ATOM   3475  HB3 MET A 289     110.783   0.862  25.227  1.00  0.00           H  
ATOM   3476  HG2 MET A 289     112.516   0.237  26.742  1.00  0.00           H  
ATOM   3477  HG3 MET A 289     111.493  -0.672  27.489  1.00  0.00           H  
ATOM   3478  HE1 MET A 289     110.463  -2.916  24.420  1.00  0.00           H  
ATOM   3479  HE2 MET A 289     109.954  -2.467  25.852  1.00  0.00           H  
ATOM   3480  HE3 MET A 289     109.933  -1.441  24.645  1.00  0.00           H  
ATOM   3481  N   THR A 290     108.066   2.698  26.694  1.00  0.00           N  
ATOM   3482  CA  THR A 290     107.036   3.487  26.030  1.00  0.00           C  
ATOM   3483  C   THR A 290     106.517   4.610  26.919  1.00  0.00           C  
ATOM   3484  O   THR A 290     106.885   5.772  26.746  1.00  0.00           O  
ATOM   3485  CB  THR A 290     105.851   2.605  25.587  1.00  0.00           C  
ATOM   3486  OG1 THR A 290     105.232   2.015  26.736  1.00  0.00           O  
ATOM   3487  CG2 THR A 290     106.328   1.507  24.648  1.00  0.00           C  
ATOM   3488  H   THR A 290     107.789   2.238  27.366  1.00  0.00           H  
ATOM   3489  HA  THR A 290     107.456   3.878  25.247  1.00  0.00           H  
ATOM   3490  N   SER A 291     105.659   4.257  27.872  1.00  0.00           N  
ATOM   3491  CA  SER A 291     105.052   5.240  28.762  1.00  0.00           C  
ATOM   3492  C   SER A 291     106.089   5.925  29.646  1.00  0.00           C  
ATOM   3493  O   SER A 291     105.936   7.092  30.003  1.00  0.00           O  
ATOM   3494  CB  SER A 291     103.977   4.580  29.628  1.00  0.00           C  
ATOM   3495  OG  SER A 291     102.833   4.262  28.856  1.00  0.00           O  
ATOM   3496  H   SER A 291     105.414   3.446  28.019  1.00  0.00           H  
ATOM   3497  HA  SER A 291     104.643   5.922  28.206  1.00  0.00           H  
ATOM   3498  HB2 SER A 291     104.334   3.774  30.034  1.00  0.00           H  
ATOM   3499  HB3 SER A 291     103.729   5.175  30.353  1.00  0.00           H  
ATOM   3500  HG  SER A 291     102.397   4.962  28.701  1.00  0.00           H  
ATOM   3501  N   GLY A 292     107.143   5.194  29.994  1.00  0.00           N  
ATOM   3502  CA  GLY A 292     108.223   5.747  30.792  1.00  0.00           C  
ATOM   3503  C   GLY A 292     108.929   6.876  30.070  1.00  0.00           C  
ATOM   3504  O   GLY A 292     109.277   7.892  30.673  1.00  0.00           O  
ATOM   3505  H   GLY A 292     107.249   4.370  29.774  1.00  0.00           H  
ATOM   3506  HA2 GLY A 292     107.870   6.072  31.635  1.00  0.00           H  
ATOM   3507  HA3 GLY A 292     108.862   5.047  31.003  1.00  0.00           H  
ATOM   3508  N   ARG A 293     109.137   6.700  28.769  1.00  0.00           N  
ATOM   3509  CA  ARG A 293     109.761   7.731  27.946  1.00  0.00           C  
ATOM   3510  C   ARG A 293     108.836   8.929  27.776  1.00  0.00           C  
ATOM   3511  O   ARG A 293     109.296  10.063  27.639  1.00  0.00           O  
ATOM   3512  CB  ARG A 293     110.152   7.162  26.580  1.00  0.00           C  
ATOM   3513  CG  ARG A 293     111.579   6.653  26.531  1.00  0.00           C  
ATOM   3514  CD  ARG A 293     111.824   5.733  25.350  1.00  0.00           C  
ATOM   3515  NE  ARG A 293     111.675   6.415  24.070  1.00  0.00           N  
ATOM   3516  CZ  ARG A 293     111.495   5.789  22.912  1.00  0.00           C  
ATOM   3517  H   ARG A 293     108.922   5.986  28.340  1.00  0.00           H  
ATOM   3518  HA  ARG A 293     110.564   8.031  28.399  1.00  0.00           H  
ATOM   3519  HB2 ARG A 293     109.548   6.438  26.354  1.00  0.00           H  
ATOM   3520  HB3 ARG A 293     110.037   7.850  25.906  1.00  0.00           H  
ATOM   3521  HG2 ARG A 293     112.188   7.407  26.482  1.00  0.00           H  
ATOM   3522  HG3 ARG A 293     111.780   6.180  27.353  1.00  0.00           H  
ATOM   3523  HD2 ARG A 293     112.718   5.361  25.413  1.00  0.00           H  
ATOM   3524  HD3 ARG A 293     111.203   4.988  25.390  1.00  0.00           H  
ATOM   3525  HE  ARG A 293     111.706   7.274  24.064  1.00  0.00           H  
ATOM   3526  N   THR A 294     107.533   8.671  27.786  1.00  0.00           N  
ATOM   3527  CA  THR A 294     106.542   9.736  27.717  1.00  0.00           C  
ATOM   3528  C   THR A 294     106.601  10.589  28.981  1.00  0.00           C  
ATOM   3529  O   THR A 294     106.484  11.813  28.925  1.00  0.00           O  
ATOM   3530  CB  THR A 294     105.118   9.173  27.535  1.00  0.00           C  
ATOM   3531  OG1 THR A 294     105.036   8.474  26.286  1.00  0.00           O  
ATOM   3532  CG2 THR A 294     104.089  10.293  27.552  1.00  0.00           C  
ATOM   3533  H   THR A 294     107.202   7.878  27.831  1.00  0.00           H  
ATOM   3534  HA  THR A 294     106.751  10.284  26.944  1.00  0.00           H  
ATOM   3535  N   VAL A 295     106.798   9.931  30.119  1.00  0.00           N  
ATOM   3536  CA  VAL A 295     106.893  10.621  31.400  1.00  0.00           C  
ATOM   3537  C   VAL A 295     108.164  11.463  31.492  1.00  0.00           C  
ATOM   3538  O   VAL A 295     108.115  12.635  31.866  1.00  0.00           O  
ATOM   3539  CB  VAL A 295     106.859   9.625  32.576  1.00  0.00           C  
ATOM   3540  CG1 VAL A 295     107.162  10.334  33.887  1.00  0.00           C  
ATOM   3541  CG2 VAL A 295     105.508   8.933  32.642  1.00  0.00           C  
ATOM   3542  H   VAL A 295     106.879   9.077  30.170  1.00  0.00           H  
ATOM   3543  HA  VAL A 295     106.124  11.208  31.457  1.00  0.00           H  
ATOM   3544  N   VAL A 296     109.298  10.859  31.146  1.00  0.00           N  
ATOM   3545  CA  VAL A 296     110.584  11.549  31.191  1.00  0.00           C  
ATOM   3546  C   VAL A 296     110.585  12.771  30.276  1.00  0.00           C  
ATOM   3547  O   VAL A 296     111.050  13.844  30.661  1.00  0.00           O  
ATOM   3548  CB  VAL A 296     111.742  10.610  30.795  1.00  0.00           C  
ATOM   3549  CG1 VAL A 296     113.033  11.394  30.605  1.00  0.00           C  
ATOM   3550  CG2 VAL A 296     111.923   9.522  31.844  1.00  0.00           C  
ATOM   3551  H   VAL A 296     109.345  10.043  30.880  1.00  0.00           H  
ATOM   3552  HA  VAL A 296     110.717  11.840  32.107  1.00  0.00           H  
ATOM   3553  N   PHE A 297     110.052  12.605  29.070  1.00  0.00           N  
ATOM   3554  CA  PHE A 297     109.982  13.705  28.114  1.00  0.00           C  
ATOM   3555  C   PHE A 297     109.053  14.802  28.623  1.00  0.00           C  
ATOM   3556  O   PHE A 297     109.306  15.988  28.414  1.00  0.00           O  
ATOM   3557  CB  PHE A 297     109.515  13.206  26.747  1.00  0.00           C  
ATOM   3558  CG  PHE A 297     109.758  14.183  25.633  1.00  0.00           C  
ATOM   3559  CD1 PHE A 297     111.045  14.452  25.202  1.00  0.00           C  
ATOM   3560  CD2 PHE A 297     108.700  14.830  25.016  1.00  0.00           C  
ATOM   3561  CE1 PHE A 297     111.276  15.350  24.177  1.00  0.00           C  
ATOM   3562  CE2 PHE A 297     108.924  15.729  23.989  1.00  0.00           C  
ATOM   3563  CZ  PHE A 297     110.214  15.989  23.570  1.00  0.00           C  
ATOM   3564  H   PHE A 297     109.724  11.863  28.784  1.00  0.00           H  
ATOM   3565  HA  PHE A 297     110.873  14.077  28.018  1.00  0.00           H  
ATOM   3566  HB2 PHE A 297     109.971  12.374  26.542  1.00  0.00           H  
ATOM   3567  HB3 PHE A 297     108.566  13.007  26.791  1.00  0.00           H  
ATOM   3568  N   SER A 298     107.977  14.395  29.291  1.00  0.00           N  
ATOM   3569  CA  SER A 298     107.058  15.335  29.920  1.00  0.00           C  
ATOM   3570  C   SER A 298     107.780  16.159  30.979  1.00  0.00           C  
ATOM   3571  O   SER A 298     107.555  17.362  31.109  1.00  0.00           O  
ATOM   3572  CB  SER A 298     105.873  14.597  30.544  1.00  0.00           C  
ATOM   3573  OG  SER A 298     105.187  15.421  31.470  1.00  0.00           O  
ATOM   3574  H   SER A 298     107.761  13.569  29.393  1.00  0.00           H  
ATOM   3575  HA  SER A 298     106.722  15.934  29.235  1.00  0.00           H  
ATOM   3576  HB2 SER A 298     105.262  14.312  29.846  1.00  0.00           H  
ATOM   3577  HB3 SER A 298     106.187  13.795  30.992  1.00  0.00           H  
ATOM   3578  HG  SER A 298     104.515  15.761  31.099  1.00  0.00           H  
ATOM   3579  N   ALA A 299     108.652  15.497  31.733  1.00  0.00           N  
ATOM   3580  CA  ALA A 299     109.457  16.169  32.743  1.00  0.00           C  
ATOM   3581  C   ALA A 299     110.408  17.165  32.092  1.00  0.00           C  
ATOM   3582  O   ALA A 299     110.619  18.263  32.607  1.00  0.00           O  
ATOM   3583  CB  ALA A 299     110.231  15.153  33.571  1.00  0.00           C  
ATOM   3584  H   ALA A 299     108.793  14.651  31.674  1.00  0.00           H  
ATOM   3585  HA  ALA A 299     108.863  16.656  33.335  1.00  0.00           H  
ATOM   3586  HB1 ALA A 299     110.391  15.513  34.458  1.00  0.00           H  
ATOM   3587  HB2 ALA A 299     109.716  14.335  33.642  1.00  0.00           H  
ATOM   3588  HB3 ALA A 299     111.079  14.964  33.140  1.00  0.00           H  
ATOM   3589  N   VAL A 300     110.974  16.775  30.955  1.00  0.00           N  
ATOM   3590  CA  VAL A 300     111.870  17.644  30.199  1.00  0.00           C  
ATOM   3591  C   VAL A 300     111.135  18.896  29.724  1.00  0.00           C  
ATOM   3592  O   VAL A 300     111.655  20.009  29.824  1.00  0.00           O  
ATOM   3593  CB  VAL A 300     112.476  16.907  28.985  1.00  0.00           C  
ATOM   3594  CG1 VAL A 300     113.224  17.877  28.082  1.00  0.00           C  
ATOM   3595  CG2 VAL A 300     113.394  15.786  29.448  1.00  0.00           C  
ATOM   3596  H   VAL A 300     110.850  16.002  30.600  1.00  0.00           H  
ATOM   3597  HA  VAL A 300     112.591  17.905  30.793  1.00  0.00           H  
ATOM   3598  N   ILE A 301     109.919  18.705  29.222  1.00  0.00           N  
ATOM   3599  CA  ILE A 301     109.092  19.809  28.742  1.00  0.00           C  
ATOM   3600  C   ILE A 301     108.813  20.829  29.845  1.00  0.00           C  
ATOM   3601  O   ILE A 301     108.970  22.035  29.644  1.00  0.00           O  
ATOM   3602  CB  ILE A 301     107.752  19.298  28.176  1.00  0.00           C  
ATOM   3603  CG1 ILE A 301     107.981  18.559  26.857  1.00  0.00           C  
ATOM   3604  CG2 ILE A 301     106.779  20.449  27.969  1.00  0.00           C  
ATOM   3605  CD1 ILE A 301     106.713  18.031  26.227  1.00  0.00           C  
ATOM   3606  H   ILE A 301     109.549  17.933  29.149  1.00  0.00           H  
ATOM   3607  HA  ILE A 301     109.594  20.244  28.035  1.00  0.00           H  
ATOM   3608  N   ILE A 302     108.409  20.335  31.011  1.00  0.00           N  
ATOM   3609  CA  ILE A 302     108.089  21.196  32.145  1.00  0.00           C  
ATOM   3610  C   ILE A 302     109.312  21.971  32.631  1.00  0.00           C  
ATOM   3611  O   ILE A 302     109.234  23.177  32.871  1.00  0.00           O  
ATOM   3612  CB  ILE A 302     107.503  20.377  33.312  1.00  0.00           C  
ATOM   3613  CG1 ILE A 302     106.103  19.880  32.948  1.00  0.00           C  
ATOM   3614  CG2 ILE A 302     107.449  21.211  34.581  1.00  0.00           C  
ATOM   3615  CD1 ILE A 302     105.534  18.883  33.927  1.00  0.00           C  
ATOM   3616  H   ILE A 302     108.313  19.495  31.166  1.00  0.00           H  
ATOM   3617  HA  ILE A 302     107.425  21.832  31.836  1.00  0.00           H  
ATOM   3618  N   VAL A 303     110.438  21.277  32.768  1.00  0.00           N  
ATOM   3619  CA  VAL A 303     111.690  21.914  33.168  1.00  0.00           C  
ATOM   3620  C   VAL A 303     112.086  22.996  32.167  1.00  0.00           C  
ATOM   3621  O   VAL A 303     112.480  24.096  32.552  1.00  0.00           O  
ATOM   3622  CB  VAL A 303     112.834  20.885  33.299  1.00  0.00           C  
ATOM   3623  CG1 VAL A 303     114.175  21.587  33.460  1.00  0.00           C  
ATOM   3624  CG2 VAL A 303     112.577  19.953  34.471  1.00  0.00           C  
ATOM   3625  H   VAL A 303     110.499  20.429  32.633  1.00  0.00           H  
ATOM   3626  HA  VAL A 303     111.543  22.318  34.038  1.00  0.00           H  
ATOM   3627  N   ALA A 304     111.957  22.683  30.882  1.00  0.00           N  
ATOM   3628  CA  ALA A 304     112.268  23.634  29.821  1.00  0.00           C  
ATOM   3629  C   ALA A 304     111.333  24.839  29.863  1.00  0.00           C  
ATOM   3630  O   ALA A 304     111.676  25.920  29.385  1.00  0.00           O  
ATOM   3631  CB  ALA A 304     112.195  22.957  28.463  1.00  0.00           C  
ATOM   3632  H   ALA A 304     111.688  21.915  30.600  1.00  0.00           H  
ATOM   3633  HA  ALA A 304     113.172  23.954  29.966  1.00  0.00           H  
ATOM   3634  HB1 ALA A 304     112.404  23.601  27.769  1.00  0.00           H  
ATOM   3635  HB2 ALA A 304     112.834  22.228  28.430  1.00  0.00           H  
ATOM   3636  HB3 ALA A 304     111.301  22.609  28.322  1.00  0.00           H  
ATOM   3637  N   SER A 305     110.148  24.646  30.433  1.00  0.00           N  
ATOM   3638  CA  SER A 305     109.172  25.722  30.549  1.00  0.00           C  
ATOM   3639  C   SER A 305     109.380  26.540  31.819  1.00  0.00           C  
ATOM   3640  O   SER A 305     108.885  27.660  31.929  1.00  0.00           O  
ATOM   3641  CB  SER A 305     107.749  25.160  30.520  1.00  0.00           C  
ATOM   3642  OG  SER A 305     107.414  24.680  29.230  1.00  0.00           O  
ATOM   3643  H   SER A 305     109.889  23.894  30.762  1.00  0.00           H  
ATOM   3644  HA  SER A 305     109.301  26.310  29.789  1.00  0.00           H  
ATOM   3645  HB2 SER A 305     107.668  24.441  31.167  1.00  0.00           H  
ATOM   3646  HB3 SER A 305     107.120  25.850  30.784  1.00  0.00           H  
ATOM   3647  HG  SER A 305     107.756  23.921  29.115  1.00  0.00           H  
ATOM   3648  N   SER A 306     110.121  25.982  32.772  1.00  0.00           N  
ATOM   3649  CA  SER A 306     110.299  26.619  34.074  1.00  0.00           C  
ATOM   3650  C   SER A 306     111.650  27.317  34.213  1.00  0.00           C  
ATOM   3651  O   SER A 306     111.756  28.340  34.887  1.00  0.00           O  
ATOM   3652  CB  SER A 306     110.131  25.589  35.191  1.00  0.00           C  
ATOM   3653  OG  SER A 306     108.823  25.048  35.190  1.00  0.00           O  
ATOM   3654  H   SER A 306     110.531  25.231  32.684  1.00  0.00           H  
ATOM   3655  HA  SER A 306     109.615  27.303  34.146  1.00  0.00           H  
ATOM   3656  HB2 SER A 306     110.780  24.876  35.079  1.00  0.00           H  
ATOM   3657  HB3 SER A 306     110.313  26.004  36.049  1.00  0.00           H  
ATOM   3658  HG  SER A 306     108.755  24.481  34.575  1.00  0.00           H  
ATOM   3659  N   VAL A 307     112.677  26.753  33.583  1.00  0.00           N  
ATOM   3660  CA  VAL A 307     114.023  27.329  33.611  1.00  0.00           C  
ATOM   3661  C   VAL A 307     114.089  28.812  33.188  1.00  0.00           C  
ATOM   3662  O   VAL A 307     114.812  29.587  33.817  1.00  0.00           O  
ATOM   3663  CB  VAL A 307     114.996  26.497  32.729  1.00  0.00           C  
ATOM   3664  CG1 VAL A 307     116.248  27.293  32.384  1.00  0.00           C  
ATOM   3665  CG2 VAL A 307     115.365  25.199  33.430  1.00  0.00           C  
ATOM   3666  H   VAL A 307     112.614  26.027  33.126  1.00  0.00           H  
ATOM   3667  HA  VAL A 307     114.293  27.294  34.541  1.00  0.00           H  
ATOM   3668  N   PRO A 308     113.334  29.222  32.143  1.00  0.00           N  
ATOM   3669  CA  PRO A 308     113.349  30.652  31.796  1.00  0.00           C  
ATOM   3670  C   PRO A 308     112.999  31.602  32.945  1.00  0.00           C  
ATOM   3671  O   PRO A 308     113.341  32.780  32.872  1.00  0.00           O  
ATOM   3672  CB  PRO A 308     112.294  30.748  30.694  1.00  0.00           C  
ATOM   3673  CG  PRO A 308     112.354  29.435  30.028  1.00  0.00           C  
ATOM   3674  CD  PRO A 308     112.610  28.439  31.122  1.00  0.00           C  
ATOM   3675  HA  PRO A 308     114.243  30.931  31.541  1.00  0.00           H  
ATOM   3676  HB2 PRO A 308     111.412  30.920  31.060  1.00  0.00           H  
ATOM   3677  HB3 PRO A 308     112.491  31.470  30.075  1.00  0.00           H  
ATOM   3678  HG2 PRO A 308     111.524  29.240  29.565  1.00  0.00           H  
ATOM   3679  HG3 PRO A 308     113.060  29.413  29.364  1.00  0.00           H  
ATOM   3680  HD2 PRO A 308     111.783  28.073  31.473  1.00  0.00           H  
ATOM   3681  HD3 PRO A 308     113.139  27.690  30.805  1.00  0.00           H  
ATOM   3682  N   LEU A 309     112.335  31.104  33.983  1.00  0.00           N  
ATOM   3683  CA  LEU A 309     112.012  31.931  35.142  1.00  0.00           C  
ATOM   3684  C   LEU A 309     113.268  32.333  35.907  1.00  0.00           C  
ATOM   3685  O   LEU A 309     113.258  33.300  36.669  1.00  0.00           O  
ATOM   3686  CB  LEU A 309     111.047  31.201  36.075  1.00  0.00           C  
ATOM   3687  CG  LEU A 309     109.651  30.918  35.523  1.00  0.00           C  
ATOM   3688  CD1 LEU A 309     108.805  30.193  36.557  1.00  0.00           C  
ATOM   3689  CD2 LEU A 309     108.989  32.215  35.093  1.00  0.00           C  
ATOM   3690  H   LEU A 309     112.061  30.291  34.037  1.00  0.00           H  
ATOM   3691  HA  LEU A 309     111.584  32.738  34.814  1.00  0.00           H  
ATOM   3692  HB2 LEU A 309     111.450  30.357  36.330  1.00  0.00           H  
ATOM   3693  HB3 LEU A 309     110.952  31.726  36.886  1.00  0.00           H  
ATOM   3694  N   LEU A 310     114.351  31.589  35.699  1.00  0.00           N  
ATOM   3695  CA  LEU A 310     115.622  31.895  36.346  1.00  0.00           C  
ATOM   3696  C   LEU A 310     116.236  33.173  35.783  1.00  0.00           C  
ATOM   3697  O   LEU A 310     117.169  33.727  36.362  1.00  0.00           O  
ATOM   3698  CB  LEU A 310     116.600  30.729  36.195  1.00  0.00           C  
ATOM   3699  CG  LEU A 310     116.214  29.438  36.918  1.00  0.00           C  
ATOM   3700  CD1 LEU A 310     117.272  28.366  36.713  1.00  0.00           C  
ATOM   3701  CD2 LEU A 310     115.995  29.701  38.400  1.00  0.00           C  
ATOM   3702  H   LEU A 310     114.370  30.899  35.185  1.00  0.00           H  
ATOM   3703  HA  LEU A 310     115.445  32.035  37.290  1.00  0.00           H  
ATOM   3704  HB2 LEU A 310     116.700  30.533  35.251  1.00  0.00           H  
ATOM   3705  HB3 LEU A 310     117.469  31.014  36.520  1.00  0.00           H  
ATOM   3706  N   LEU A 311     115.709  33.633  34.651  1.00  0.00           N  
ATOM   3707  CA  LEU A 311     116.150  34.893  34.063  1.00  0.00           C  
ATOM   3708  C   LEU A 311     115.806  36.064  34.978  1.00  0.00           C  
ATOM   3709  O   LEU A 311     116.523  37.062  35.014  1.00  0.00           O  
ATOM   3710  CB  LEU A 311     115.519  35.100  32.683  1.00  0.00           C  
ATOM   3711  CG  LEU A 311     115.979  34.169  31.559  1.00  0.00           C  
ATOM   3712  CD1 LEU A 311     115.253  34.499  30.265  1.00  0.00           C  
ATOM   3713  CD2 LEU A 311     117.484  34.254  31.367  1.00  0.00           C  
ATOM   3714  H   LEU A 311     115.093  33.229  34.208  1.00  0.00           H  
ATOM   3715  HA  LEU A 311     117.113  34.853  33.958  1.00  0.00           H  
ATOM   3716  HB2 LEU A 311     114.558  35.011  32.776  1.00  0.00           H  
ATOM   3717  HB3 LEU A 311     115.693  36.014  32.408  1.00  0.00           H  
ATOM   3718  N   PHE A 312     114.710  35.935  35.721  1.00  0.00           N  
ATOM   3719  CA  PHE A 312     114.304  36.974  36.662  1.00  0.00           C  
ATOM   3720  C   PHE A 312     115.143  36.935  37.935  1.00  0.00           C  
ATOM   3721  O   PHE A 312     115.469  35.859  38.436  1.00  0.00           O  
ATOM   3722  CB  PHE A 312     112.824  36.840  37.015  1.00  0.00           C  
ATOM   3723  CG  PHE A 312     111.913  36.904  35.830  1.00  0.00           C  
ATOM   3724  CD1 PHE A 312     111.777  38.077  35.106  1.00  0.00           C  
ATOM   3725  CD2 PHE A 312     111.183  35.796  35.447  1.00  0.00           C  
ATOM   3726  CE1 PHE A 312     110.935  38.138  34.013  1.00  0.00           C  
ATOM   3727  CE2 PHE A 312     110.340  35.855  34.366  1.00  0.00           C  
ATOM   3728  CZ  PHE A 312     110.216  37.025  33.643  1.00  0.00           C  
ATOM   3729  H   PHE A 312     114.188  35.253  35.695  1.00  0.00           H  
ATOM   3730  HA  PHE A 312     114.450  37.829  36.227  1.00  0.00           H  
ATOM   3731  HB2 PHE A 312     112.685  35.997  37.474  1.00  0.00           H  
ATOM   3732  HB3 PHE A 312     112.583  37.544  37.636  1.00  0.00           H  
ATOM   3733  N   PRO A 313     115.489  38.119  38.460  1.00  0.00           N  
ATOM   3734  CA  PRO A 313     116.346  38.265  39.642  1.00  0.00           C  
ATOM   3735  C   PRO A 313     115.641  38.001  40.974  1.00  0.00           C  
ATOM   3736  O   PRO A 313     116.323  37.770  41.972  1.00  0.00           O  
ATOM   3737  CB  PRO A 313     116.793  39.726  39.558  1.00  0.00           C  
ATOM   3738  CG  PRO A 313     115.665  40.409  38.872  1.00  0.00           C  
ATOM   3739  CD  PRO A 313     115.156  39.423  37.859  1.00  0.00           C  
ATOM   3740  HA  PRO A 313     117.065  37.614  39.631  1.00  0.00           H  
ATOM   3741  HB2 PRO A 313     116.950  40.100  40.440  1.00  0.00           H  
ATOM   3742  HB3 PRO A 313     117.619  39.816  39.059  1.00  0.00           H  
ATOM   3743  HG2 PRO A 313     114.969  40.654  39.501  1.00  0.00           H  
ATOM   3744  HG3 PRO A 313     115.961  41.228  38.443  1.00  0.00           H  
ATOM   3745  HD2 PRO A 313     114.202  39.517  37.715  1.00  0.00           H  
ATOM   3746  HD3 PRO A 313     115.587  39.540  36.997  1.00  0.00           H  
ATOM   3747  N   GLN A 314     114.312  38.040  40.993  1.00  0.00           N  
ATOM   3748  CA  GLN A 314     113.567  37.837  42.235  1.00  0.00           C  
ATOM   3749  C   GLN A 314     113.770  36.429  42.791  1.00  0.00           C  
ATOM   3750  O   GLN A 314     113.543  35.439  42.094  1.00  0.00           O  
ATOM   3751  CB  GLN A 314     112.072  38.097  42.024  1.00  0.00           C  
ATOM   3752  CG  GLN A 314     111.721  39.531  41.654  1.00  0.00           C  
ATOM   3753  CD  GLN A 314     111.810  39.787  40.163  1.00  0.00           C  
ATOM   3754  OE1 GLN A 314     112.394  38.999  39.421  1.00  0.00           O  
ATOM   3755  NE2 GLN A 314     111.227  40.893  39.717  1.00  0.00           N  
ATOM   3756  H   GLN A 314     113.822  38.182  40.301  1.00  0.00           H  
ATOM   3757  HA  GLN A 314     113.913  38.473  42.881  1.00  0.00           H  
ATOM   3758  HB2 GLN A 314     111.750  37.507  41.325  1.00  0.00           H  
ATOM   3759  HB3 GLN A 314     111.598  37.861  42.837  1.00  0.00           H  
ATOM   3760  HG2 GLN A 314     110.822  39.729  41.959  1.00  0.00           H  
ATOM   3761  HG3 GLN A 314     112.319  40.137  42.119  1.00  0.00           H  
ATOM   3762  N   GLY A 315     114.192  36.350  44.049  1.00  0.00           N  
ATOM   3763  CA  GLY A 315     114.399  35.075  44.714  1.00  0.00           C  
ATOM   3764  C   GLY A 315     113.101  34.308  44.875  1.00  0.00           C  
ATOM   3765  O   GLY A 315     113.101  33.090  45.059  1.00  0.00           O  
ATOM   3766  H   GLY A 315     114.365  37.036  44.539  1.00  0.00           H  
ATOM   3767  HA2 GLY A 315     115.029  34.542  44.203  1.00  0.00           H  
ATOM   3768  HA3 GLY A 315     114.797  35.226  45.586  1.00  0.00           H  
ATOM   3769  N   PHE A 316     111.993  35.037  44.810  1.00  0.00           N  
ATOM   3770  CA  PHE A 316     110.661  34.450  44.842  1.00  0.00           C  
ATOM   3771  C   PHE A 316     110.459  33.502  43.664  1.00  0.00           C  
ATOM   3772  O   PHE A 316     110.010  32.372  43.836  1.00  0.00           O  
ATOM   3773  CB  PHE A 316     109.604  35.558  44.833  1.00  0.00           C  
ATOM   3774  CG  PHE A 316     108.200  35.068  44.619  1.00  0.00           C  
ATOM   3775  CD1 PHE A 316     107.472  34.525  45.664  1.00  0.00           C  
ATOM   3776  CD2 PHE A 316     107.597  35.179  43.375  1.00  0.00           C  
ATOM   3777  CE1 PHE A 316     106.177  34.085  45.469  1.00  0.00           C  
ATOM   3778  CE2 PHE A 316     106.303  34.740  43.175  1.00  0.00           C  
ATOM   3779  CZ  PHE A 316     105.591  34.194  44.223  1.00  0.00           C  
ATOM   3780  H   PHE A 316     111.993  35.895  44.746  1.00  0.00           H  
ATOM   3781  HA  PHE A 316     110.566  33.934  45.658  1.00  0.00           H  
ATOM   3782  HB2 PHE A 316     109.643  36.036  45.676  1.00  0.00           H  
ATOM   3783  HB3 PHE A 316     109.823  36.195  44.135  1.00  0.00           H  
ATOM   3784  N   LEU A 317     110.807  33.969  42.469  1.00  0.00           N  
ATOM   3785  CA  LEU A 317     110.649  33.170  41.260  1.00  0.00           C  
ATOM   3786  C   LEU A 317     111.705  32.074  41.157  1.00  0.00           C  
ATOM   3787  O   LEU A 317     111.448  31.009  40.598  1.00  0.00           O  
ATOM   3788  CB  LEU A 317     110.703  34.067  40.022  1.00  0.00           C  
ATOM   3789  CG  LEU A 317     109.500  34.992  39.844  1.00  0.00           C  
ATOM   3790  CD1 LEU A 317     109.636  35.824  38.582  1.00  0.00           C  
ATOM   3791  CD2 LEU A 317     108.216  34.180  39.818  1.00  0.00           C  
ATOM   3792  H   LEU A 317     111.139  34.752  42.337  1.00  0.00           H  
ATOM   3793  HA  LEU A 317     109.781  32.740  41.309  1.00  0.00           H  
ATOM   3794  HB2 LEU A 317     111.507  34.608  40.066  1.00  0.00           H  
ATOM   3795  HB3 LEU A 317     110.782  33.505  39.235  1.00  0.00           H  
ATOM   3796  N   LYS A 318     112.889  32.338  41.700  1.00  0.00           N  
ATOM   3797  CA  LYS A 318     113.981  31.372  41.652  1.00  0.00           C  
ATOM   3798  C   LYS A 318     113.683  30.135  42.491  1.00  0.00           C  
ATOM   3799  O   LYS A 318     113.765  29.009  41.998  1.00  0.00           O  
ATOM   3800  CB  LYS A 318     115.288  32.016  42.120  1.00  0.00           C  
ATOM   3801  CG  LYS A 318     115.887  32.988  41.122  1.00  0.00           C  
ATOM   3802  CD  LYS A 318     117.347  33.265  41.436  1.00  0.00           C  
ATOM   3803  CE  LYS A 318     118.091  33.750  40.204  1.00  0.00           C  
ATOM   3804  NZ  LYS A 318     117.514  35.012  39.669  1.00  0.00           N1+
ATOM   3805  H   LYS A 318     113.080  33.074  42.101  1.00  0.00           H  
ATOM   3806  HA  LYS A 318     114.075  31.091  40.729  1.00  0.00           H  
ATOM   3807  HB2 LYS A 318     115.127  32.483  42.956  1.00  0.00           H  
ATOM   3808  HB3 LYS A 318     115.934  31.317  42.305  1.00  0.00           H  
ATOM   3809  HG2 LYS A 318     115.810  32.624  40.226  1.00  0.00           H  
ATOM   3810  HG3 LYS A 318     115.387  33.819  41.135  1.00  0.00           H  
ATOM   3811  HD2 LYS A 318     117.408  33.931  42.138  1.00  0.00           H  
ATOM   3812  HD3 LYS A 318     117.766  32.458  41.775  1.00  0.00           H  
ATOM   3813  HE2 LYS A 318     119.025  33.889  40.426  1.00  0.00           H  
ATOM   3814  HE3 LYS A 318     118.060  33.065  39.518  1.00  0.00           H  
ATOM   3815  HZ1 LYS A 318     118.116  35.418  39.154  1.00  0.00           H  
ATOM   3816  HZ2 LYS A 318     116.789  34.828  39.188  1.00  0.00           H  
ATOM   3817  HZ3 LYS A 318     117.293  35.548  40.345  1.00  0.00           H  
ATOM   3818  N   SER A 319     113.340  30.348  43.757  1.00  0.00           N  
ATOM   3819  CA  SER A 319     113.019  29.249  44.660  1.00  0.00           C  
ATOM   3820  C   SER A 319     111.812  28.462  44.157  1.00  0.00           C  
ATOM   3821  O   SER A 319     111.755  27.240  44.297  1.00  0.00           O  
ATOM   3822  CB  SER A 319     112.757  29.776  46.072  1.00  0.00           C  
ATOM   3823  OG  SER A 319     111.847  30.861  46.049  1.00  0.00           O  
ATOM   3824  H   SER A 319     113.287  31.129  44.115  1.00  0.00           H  
ATOM   3825  HA  SER A 319     113.781  28.650  44.686  1.00  0.00           H  
ATOM   3826  HB2 SER A 319     112.402  29.063  46.626  1.00  0.00           H  
ATOM   3827  HB3 SER A 319     113.593  30.059  46.475  1.00  0.00           H  
ATOM   3828  HG  SER A 319     112.253  31.561  45.825  1.00  0.00           H  
ATOM   3829  N   ILE A 320     110.852  29.169  43.571  1.00  0.00           N  
ATOM   3830  CA  ILE A 320     109.689  28.528  42.966  1.00  0.00           C  
ATOM   3831  C   ILE A 320     110.115  27.669  41.778  1.00  0.00           C  
ATOM   3832  O   ILE A 320     109.625  26.553  41.598  1.00  0.00           O  
ATOM   3833  CB  ILE A 320     108.644  29.568  42.514  1.00  0.00           C  
ATOM   3834  CG1 ILE A 320     107.834  30.059  43.713  1.00  0.00           C  
ATOM   3835  CG2 ILE A 320     107.703  28.979  41.478  1.00  0.00           C  
ATOM   3836  CD1 ILE A 320     106.724  31.008  43.343  1.00  0.00           C  
ATOM   3837  H   ILE A 320     110.855  30.027  43.513  1.00  0.00           H  
ATOM   3838  HA  ILE A 320     109.281  27.963  43.640  1.00  0.00           H  
ATOM   3839  N   THR A 321     111.040  28.191  40.978  1.00  0.00           N  
ATOM   3840  CA  THR A 321     111.576  27.450  39.842  1.00  0.00           C  
ATOM   3841  C   THR A 321     112.280  26.180  40.309  1.00  0.00           C  
ATOM   3842  O   THR A 321     112.093  25.111  39.729  1.00  0.00           O  
ATOM   3843  CB  THR A 321     112.561  28.300  39.022  1.00  0.00           C  
ATOM   3844  OG1 THR A 321     111.911  29.501  38.591  1.00  0.00           O  
ATOM   3845  CG2 THR A 321     113.048  27.526  37.807  1.00  0.00           C  
ATOM   3846  H   THR A 321     111.371  28.978  41.079  1.00  0.00           H  
ATOM   3847  HA  THR A 321     110.824  27.217  39.276  1.00  0.00           H  
ATOM   3848  N   TYR A 322     113.086  26.306  41.358  1.00  0.00           N  
ATOM   3849  CA  TYR A 322     113.764  25.155  41.945  1.00  0.00           C  
ATOM   3850  C   TYR A 322     112.745  24.131  42.430  1.00  0.00           C  
ATOM   3851  O   TYR A 322     112.937  22.925  42.277  1.00  0.00           O  
ATOM   3852  CB  TYR A 322     114.663  25.581  43.111  1.00  0.00           C  
ATOM   3853  CG  TYR A 322     115.709  26.621  42.769  1.00  0.00           C  
ATOM   3854  CD1 TYR A 322     116.261  26.696  41.495  1.00  0.00           C  
ATOM   3855  CD2 TYR A 322     116.147  27.526  43.727  1.00  0.00           C  
ATOM   3856  CE1 TYR A 322     117.218  27.648  41.188  1.00  0.00           C  
ATOM   3857  CE2 TYR A 322     117.102  28.478  43.430  1.00  0.00           C  
ATOM   3858  CZ  TYR A 322     117.633  28.535  42.159  1.00  0.00           C  
ATOM   3859  OH  TYR A 322     118.584  29.485  41.863  1.00  0.00           O  
ATOM   3860  H   TYR A 322     113.255  27.054  41.747  1.00  0.00           H  
ATOM   3861  HA  TYR A 322     114.319  24.755  41.258  1.00  0.00           H  
ATOM   3862  HB2 TYR A 322     114.103  25.928  43.823  1.00  0.00           H  
ATOM   3863  HB3 TYR A 322     115.111  24.794  43.460  1.00  0.00           H  
ATOM   3864  N   ALA A 323     111.657  24.629  43.011  1.00  0.00           N  
ATOM   3865  CA  ALA A 323     110.616  23.778  43.577  1.00  0.00           C  
ATOM   3866  C   ALA A 323     109.902  22.963  42.503  1.00  0.00           C  
ATOM   3867  O   ALA A 323     109.641  21.774  42.689  1.00  0.00           O  
ATOM   3868  CB  ALA A 323     109.615  24.618  44.352  1.00  0.00           C  
ATOM   3869  H   ALA A 323     111.502  25.471  43.088  1.00  0.00           H  
ATOM   3870  HA  ALA A 323     111.045  23.152  44.181  1.00  0.00           H  
ATOM   3871  HB1 ALA A 323     108.728  24.240  44.250  1.00  0.00           H  
ATOM   3872  HB2 ALA A 323     109.858  24.626  45.291  1.00  0.00           H  
ATOM   3873  HB3 ALA A 323     109.620  25.526  44.009  1.00  0.00           H  
ATOM   3874  N   ILE A 324     109.581  23.609  41.386  1.00  0.00           N  
ATOM   3875  CA  ILE A 324     108.930  22.927  40.272  1.00  0.00           C  
ATOM   3876  C   ILE A 324     109.830  21.833  39.709  1.00  0.00           C  
ATOM   3877  O   ILE A 324     109.390  20.702  39.503  1.00  0.00           O  
ATOM   3878  CB  ILE A 324     108.555  23.908  39.143  1.00  0.00           C  
ATOM   3879  CG1 ILE A 324     107.415  24.825  39.590  1.00  0.00           C  
ATOM   3880  CG2 ILE A 324     108.155  23.152  37.883  1.00  0.00           C  
ATOM   3881  CD1 ILE A 324     106.962  25.796  38.522  1.00  0.00           C  
ATOM   3882  H   ILE A 324     109.733  24.444  41.253  1.00  0.00           H  
ATOM   3883  HA  ILE A 324     108.115  22.531  40.619  1.00  0.00           H  
ATOM   3884  N   ILE A 325     111.092  22.176  39.473  1.00  0.00           N  
ATOM   3885  CA  ILE A 325     112.053  21.231  38.916  1.00  0.00           C  
ATOM   3886  C   ILE A 325     112.234  20.014  39.818  1.00  0.00           C  
ATOM   3887  O   ILE A 325     112.142  18.878  39.357  1.00  0.00           O  
ATOM   3888  CB  ILE A 325     113.420  21.896  38.677  1.00  0.00           C  
ATOM   3889  CG1 ILE A 325     113.289  23.015  37.643  1.00  0.00           C  
ATOM   3890  CG2 ILE A 325     114.438  20.869  38.209  1.00  0.00           C  
ATOM   3891  CD1 ILE A 325     114.543  23.840  37.470  1.00  0.00           C  
ATOM   3892  H   ILE A 325     111.415  22.958  39.630  1.00  0.00           H  
ATOM   3893  HA  ILE A 325     111.691  20.937  38.065  1.00  0.00           H  
ATOM   3894  N   ALA A 326     112.476  20.252  41.104  1.00  0.00           N  
ATOM   3895  CA  ALA A 326     112.653  19.167  42.065  1.00  0.00           C  
ATOM   3896  C   ALA A 326     111.444  18.234  42.090  1.00  0.00           C  
ATOM   3897  O   ALA A 326     111.593  17.014  42.118  1.00  0.00           O  
ATOM   3898  CB  ALA A 326     112.915  19.727  43.453  1.00  0.00           C  
ATOM   3899  H   ALA A 326     112.542  21.041  41.442  1.00  0.00           H  
ATOM   3900  HA  ALA A 326     113.421  18.647  41.782  1.00  0.00           H  
ATOM   3901  HB1 ALA A 326     113.109  18.999  44.064  1.00  0.00           H  
ATOM   3902  HB2 ALA A 326     113.673  20.332  43.421  1.00  0.00           H  
ATOM   3903  HB3 ALA A 326     112.131  20.207  43.762  1.00  0.00           H  
ATOM   3904  N   SER A 327     110.251  18.819  42.067  1.00  0.00           N  
ATOM   3905  CA  SER A 327     109.012  18.050  42.131  1.00  0.00           C  
ATOM   3906  C   SER A 327     108.810  17.156  40.911  1.00  0.00           C  
ATOM   3907  O   SER A 327     108.517  15.968  41.045  1.00  0.00           O  
ATOM   3908  CB  SER A 327     107.814  18.990  42.281  1.00  0.00           C  
ATOM   3909  OG  SER A 327     107.845  19.662  43.527  1.00  0.00           O  
ATOM   3910  H   SER A 327     110.136  19.671  42.014  1.00  0.00           H  
ATOM   3911  HA  SER A 327     109.081  17.472  42.907  1.00  0.00           H  
ATOM   3912  HB2 SER A 327     107.817  19.639  41.560  1.00  0.00           H  
ATOM   3913  HB3 SER A 327     106.990  18.484  42.204  1.00  0.00           H  
ATOM   3914  HG  SER A 327     108.355  20.327  43.475  1.00  0.00           H  
ATOM   3915  N   VAL A 328     108.967  17.731  39.722  1.00  0.00           N  
ATOM   3916  CA  VAL A 328     108.691  17.012  38.482  1.00  0.00           C  
ATOM   3917  C   VAL A 328     109.740  15.939  38.192  1.00  0.00           C  
ATOM   3918  O   VAL A 328     109.401  14.829  37.780  1.00  0.00           O  
ATOM   3919  CB  VAL A 328     108.607  17.979  37.287  1.00  0.00           C  
ATOM   3920  CG1 VAL A 328     108.329  17.218  36.006  1.00  0.00           C  
ATOM   3921  CG2 VAL A 328     107.521  19.014  37.527  1.00  0.00           C  
ATOM   3922  H   VAL A 328     109.233  18.540  39.611  1.00  0.00           H  
ATOM   3923  HA  VAL A 328     107.834  16.574  38.604  1.00  0.00           H  
ATOM   3924  N   MET A 329     111.009  16.271  38.410  1.00  0.00           N  
ATOM   3925  CA  MET A 329     112.090  15.314  38.193  1.00  0.00           C  
ATOM   3926  C   MET A 329     111.955  14.122  39.134  1.00  0.00           C  
ATOM   3927  O   MET A 329     112.131  12.977  38.722  1.00  0.00           O  
ATOM   3928  CB  MET A 329     113.454  15.986  38.376  1.00  0.00           C  
ATOM   3929  CG  MET A 329     113.719  17.125  37.401  1.00  0.00           C  
ATOM   3930  SD  MET A 329     114.932  16.728  36.130  1.00  0.00           S  
ATOM   3931  CE  MET A 329     116.455  17.134  36.982  1.00  0.00           C  
ATOM   3932  H   MET A 329     111.266  17.045  38.684  1.00  0.00           H  
ATOM   3933  HA  MET A 329     112.026  14.992  37.280  1.00  0.00           H  
ATOM   3934  HB2 MET A 329     113.517  16.327  39.282  1.00  0.00           H  
ATOM   3935  HB3 MET A 329     114.150  15.318  38.276  1.00  0.00           H  
ATOM   3936  HG2 MET A 329     112.885  17.373  36.972  1.00  0.00           H  
ATOM   3937  HG3 MET A 329     114.025  17.899  37.897  1.00  0.00           H  
ATOM   3938  HE1 MET A 329     117.210  16.963  36.395  1.00  0.00           H  
ATOM   3939  HE2 MET A 329     116.446  18.072  37.231  1.00  0.00           H  
ATOM   3940  HE3 MET A 329     116.536  16.589  37.779  1.00  0.00           H  
ATOM   3941  N   LEU A 330     111.631  14.395  40.393  1.00  0.00           N  
ATOM   3942  CA  LEU A 330     111.451  13.336  41.378  1.00  0.00           C  
ATOM   3943  C   LEU A 330     110.237  12.477  41.041  1.00  0.00           C  
ATOM   3944  O   LEU A 330     110.260  11.260  41.214  1.00  0.00           O  
ATOM   3945  CB  LEU A 330     111.309  13.922  42.783  1.00  0.00           C  
ATOM   3946  CG  LEU A 330     111.329  12.921  43.939  1.00  0.00           C  
ATOM   3947  CD1 LEU A 330     112.486  11.947  43.788  1.00  0.00           C  
ATOM   3948  CD2 LEU A 330     111.416  13.652  45.265  1.00  0.00           C  
ATOM   3949  H   LEU A 330     111.510  15.190  40.698  1.00  0.00           H  
ATOM   3950  HA  LEU A 330     112.241  12.772  41.355  1.00  0.00           H  
ATOM   3951  HB2 LEU A 330     112.026  14.560  42.921  1.00  0.00           H  
ATOM   3952  HB3 LEU A 330     110.476  14.418  42.823  1.00  0.00           H  
ATOM   3953  N   ALA A 331     109.179  13.119  40.554  1.00  0.00           N  
ATOM   3954  CA  ALA A 331     107.966  12.412  40.161  1.00  0.00           C  
ATOM   3955  C   ALA A 331     108.226  11.502  38.966  1.00  0.00           C  
ATOM   3956  O   ALA A 331     107.737  10.374  38.916  1.00  0.00           O  
ATOM   3957  CB  ALA A 331     106.857  13.400  39.842  1.00  0.00           C  
ATOM   3958  H   ALA A 331     109.145  13.971  40.443  1.00  0.00           H  
ATOM   3959  HA  ALA A 331     107.685  11.858  40.906  1.00  0.00           H  
ATOM   3960  HB1 ALA A 331     106.249  13.008  39.195  1.00  0.00           H  
ATOM   3961  HB2 ALA A 331     106.370  13.614  40.654  1.00  0.00           H  
ATOM   3962  HB3 ALA A 331     107.242  14.211  39.474  1.00  0.00           H  
ATOM   3963  N   ALA A 332     108.998  12.001  38.006  1.00  0.00           N  
ATOM   3964  CA  ALA A 332     109.343  11.226  36.821  1.00  0.00           C  
ATOM   3965  C   ALA A 332     110.233  10.046  37.188  1.00  0.00           C  
ATOM   3966  O   ALA A 332     110.049   8.938  36.685  1.00  0.00           O  
ATOM   3967  CB  ALA A 332     110.030  12.108  35.790  1.00  0.00           C  
ATOM   3968  H   ALA A 332     109.335  12.792  38.023  1.00  0.00           H  
ATOM   3969  HA  ALA A 332     108.523  10.881  36.434  1.00  0.00           H  
ATOM   3970  HB1 ALA A 332     110.253  11.578  35.008  1.00  0.00           H  
ATOM   3971  HB2 ALA A 332     109.434  12.829  35.532  1.00  0.00           H  
ATOM   3972  HB3 ALA A 332     110.841  12.479  36.170  1.00  0.00           H  
ATOM   3973  N   ILE A 333     111.196  10.290  38.072  1.00  0.00           N  
ATOM   3974  CA  ILE A 333     112.112   9.246  38.512  1.00  0.00           C  
ATOM   3975  C   ILE A 333     111.384   8.191  39.345  1.00  0.00           C  
ATOM   3976  O   ILE A 333     111.562   6.994  39.129  1.00  0.00           O  
ATOM   3977  CB  ILE A 333     113.287   9.834  39.324  1.00  0.00           C  
ATOM   3978  CG1 ILE A 333     114.208  10.642  38.408  1.00  0.00           C  
ATOM   3979  CG2 ILE A 333     114.078   8.733  40.007  1.00  0.00           C  
ATOM   3980  CD1 ILE A 333     115.268  11.431  39.145  1.00  0.00           C  
ATOM   3981  H   ILE A 333     111.335  11.059  38.429  1.00  0.00           H  
ATOM   3982  HA  ILE A 333     112.469   8.823  37.716  1.00  0.00           H  
ATOM   3983  N   LEU A 334     110.555   8.638  40.284  1.00  0.00           N  
ATOM   3984  CA  LEU A 334     109.809   7.723  41.144  1.00  0.00           C  
ATOM   3985  C   LEU A 334     108.844   6.840  40.358  1.00  0.00           C  
ATOM   3986  O   LEU A 334     108.636   5.678  40.703  1.00  0.00           O  
ATOM   3987  CB  LEU A 334     109.034   8.496  42.212  1.00  0.00           C  
ATOM   3988  CG  LEU A 334     109.820   8.938  43.447  1.00  0.00           C  
ATOM   3989  CD1 LEU A 334     108.913   9.667  44.423  1.00  0.00           C  
ATOM   3990  CD2 LEU A 334     110.477   7.741  44.114  1.00  0.00           C  
ATOM   3991  H   LEU A 334     110.410   9.471  40.440  1.00  0.00           H  
ATOM   3992  HA  LEU A 334     110.464   7.146  41.567  1.00  0.00           H  
ATOM   3993  HB2 LEU A 334     108.653   9.286  41.798  1.00  0.00           H  
ATOM   3994  HB3 LEU A 334     108.293   7.945  42.507  1.00  0.00           H  
ATOM   3995  N   SER A 335     108.259   7.395  39.301  1.00  0.00           N  
ATOM   3996  CA  SER A 335     107.264   6.672  38.517  1.00  0.00           C  
ATOM   3997  C   SER A 335     107.880   5.521  37.725  1.00  0.00           C  
ATOM   3998  O   SER A 335     107.198   4.548  37.405  1.00  0.00           O  
ATOM   3999  CB  SER A 335     106.535   7.627  37.570  1.00  0.00           C  
ATOM   4000  OG  SER A 335     107.426   8.191  36.623  1.00  0.00           O  
ATOM   4001  H   SER A 335     108.426   8.191  39.021  1.00  0.00           H  
ATOM   4002  HA  SER A 335     106.629   6.291  39.144  1.00  0.00           H  
ATOM   4003  HB2 SER A 335     105.828   7.150  37.108  1.00  0.00           H  
ATOM   4004  HB3 SER A 335     106.113   8.335  38.082  1.00  0.00           H  
ATOM   4005  HG  SER A 335     108.168   8.337  36.989  1.00  0.00           H  
ATOM   4006  N   ILE A 336     109.168   5.626  37.413  1.00  0.00           N  
ATOM   4007  CA  ILE A 336     109.845   4.579  36.655  1.00  0.00           C  
ATOM   4008  C   ILE A 336     110.890   3.840  37.490  1.00  0.00           C  
ATOM   4009  O   ILE A 336     111.725   3.115  36.949  1.00  0.00           O  
ATOM   4010  CB  ILE A 336     110.520   5.144  35.387  1.00  0.00           C  
ATOM   4011  CG1 ILE A 336     111.587   6.178  35.753  1.00  0.00           C  
ATOM   4012  CG2 ILE A 336     109.483   5.750  34.457  1.00  0.00           C  
ATOM   4013  CD1 ILE A 336     112.287   6.776  34.549  1.00  0.00           C  
ATOM   4014  H   ILE A 336     109.667   6.293  37.629  1.00  0.00           H  
ATOM   4015  HA  ILE A 336     109.154   3.949  36.399  1.00  0.00           H  
ATOM   4016  N   THR A 337     110.841   4.023  38.807  1.00  0.00           N  
ATOM   4017  CA  THR A 337     111.709   3.274  39.713  1.00  0.00           C  
ATOM   4018  C   THR A 337     110.893   2.535  40.770  1.00  0.00           C  
ATOM   4019  O   THR A 337     110.718   1.322  40.680  1.00  0.00           O  
ATOM   4020  CB  THR A 337     112.740   4.186  40.412  1.00  0.00           C  
ATOM   4021  OG1 THR A 337     112.066   5.274  41.055  1.00  0.00           O  
ATOM   4022  CG2 THR A 337     113.745   4.729  39.406  1.00  0.00           C  
ATOM   4023  H   THR A 337     110.311   4.576  39.197  1.00  0.00           H  
ATOM   4024  HA  THR A 337     112.189   2.632  39.168  1.00  0.00           H  
ATOM   4025  N   VAL A 338     110.400   3.267  41.766  1.00  0.00           N  
ATOM   4026  CA  VAL A 338     109.582   2.678  42.826  1.00  0.00           C  
ATOM   4027  C   VAL A 338     108.337   2.003  42.264  1.00  0.00           C  
ATOM   4028  O   VAL A 338     108.039   0.853  42.590  1.00  0.00           O  
ATOM   4029  CB  VAL A 338     109.145   3.734  43.864  1.00  0.00           C  
ATOM   4030  CG1 VAL A 338     107.939   3.248  44.660  1.00  0.00           C  
ATOM   4031  CG2 VAL A 338     110.284   4.060  44.794  1.00  0.00           C  
ATOM   4032  H   VAL A 338     110.527   4.114  41.847  1.00  0.00           H  
ATOM   4033  HA  VAL A 338     110.141   2.014  43.260  1.00  0.00           H  
ATOM   4034  N   LEU A 339     107.618   2.727  41.413  1.00  0.00           N  
ATOM   4035  CA  LEU A 339     106.368   2.233  40.855  1.00  0.00           C  
ATOM   4036  C   LEU A 339     106.594   1.030  39.946  1.00  0.00           C  
ATOM   4037  O   LEU A 339     105.849   0.051  40.003  1.00  0.00           O  
ATOM   4038  CB  LEU A 339     105.653   3.344  40.088  1.00  0.00           C  
ATOM   4039  CG  LEU A 339     104.288   2.962  39.515  1.00  0.00           C  
ATOM   4040  CD1 LEU A 339     103.395   2.391  40.606  1.00  0.00           C  
ATOM   4041  CD2 LEU A 339     103.634   4.163  38.859  1.00  0.00           C  
ATOM   4042  H   LEU A 339     107.840   3.514  41.144  1.00  0.00           H  
ATOM   4043  HA  LEU A 339     105.811   1.946  41.595  1.00  0.00           H  
ATOM   4044  HB2 LEU A 339     105.538   4.104  40.680  1.00  0.00           H  
ATOM   4045  HB3 LEU A 339     106.224   3.634  39.360  1.00  0.00           H  
ATOM   4046  N   ALA A 340     107.623   1.109  39.108  1.00  0.00           N  
ATOM   4047  CA  ALA A 340     107.952   0.019  38.197  1.00  0.00           C  
ATOM   4048  C   ALA A 340     108.368  -1.227  38.972  1.00  0.00           C  
ATOM   4049  O   ALA A 340     108.006  -2.346  38.606  1.00  0.00           O  
ATOM   4050  CB  ALA A 340     109.052   0.442  37.237  1.00  0.00           C  
ATOM   4051  H   ALA A 340     108.145   1.790  39.052  1.00  0.00           H  
ATOM   4052  HA  ALA A 340     107.159  -0.196  37.682  1.00  0.00           H  
ATOM   4053  HB1 ALA A 340     109.259  -0.292  36.639  1.00  0.00           H  
ATOM   4054  HB2 ALA A 340     108.754   1.206  36.719  1.00  0.00           H  
ATOM   4055  HB3 ALA A 340     109.846   0.683  37.739  1.00  0.00           H  
ATOM   4056  N   ALA A 341     109.124  -1.025  40.046  1.00  0.00           N  
ATOM   4057  CA  ALA A 341     109.582  -2.130  40.879  1.00  0.00           C  
ATOM   4058  C   ALA A 341     108.420  -2.771  41.631  1.00  0.00           C  
ATOM   4059  O   ALA A 341     108.404  -3.982  41.845  1.00  0.00           O  
ATOM   4060  CB  ALA A 341     110.646  -1.655  41.856  1.00  0.00           C  
ATOM   4061  H   ALA A 341     109.384  -0.249  40.311  1.00  0.00           H  
ATOM   4062  HA  ALA A 341     109.970  -2.802  40.297  1.00  0.00           H  
ATOM   4063  HB1 ALA A 341     110.692  -2.267  42.607  1.00  0.00           H  
ATOM   4064  HB2 ALA A 341     111.506  -1.627  41.409  1.00  0.00           H  
ATOM   4065  HB3 ALA A 341     110.419  -0.767  42.175  1.00  0.00           H  
ATOM   4066  N   ALA A 342     107.454  -1.951  42.030  1.00  0.00           N  
ATOM   4067  CA  ALA A 342     106.280  -2.443  42.743  1.00  0.00           C  
ATOM   4068  C   ALA A 342     105.442  -3.347  41.846  1.00  0.00           C  
ATOM   4069  O   ALA A 342     105.049  -4.442  42.249  1.00  0.00           O  
ATOM   4070  CB  ALA A 342     105.445  -1.281  43.258  1.00  0.00           C  
ATOM   4071  H   ALA A 342     107.460  -1.102  41.897  1.00  0.00           H  
ATOM   4072  HA  ALA A 342     106.582  -2.965  43.503  1.00  0.00           H  
ATOM   4073  HB1 ALA A 342     104.669  -1.624  43.729  1.00  0.00           H  
ATOM   4074  HB2 ALA A 342     105.977  -0.742  43.863  1.00  0.00           H  
ATOM   4075  HB3 ALA A 342     105.153  -0.735  42.511  1.00  0.00           H  
ATOM   4076  N   LEU A 343     105.178  -2.881  40.629  1.00  0.00           N  
ATOM   4077  CA  LEU A 343     104.421  -3.655  39.651  1.00  0.00           C  
ATOM   4078  C   LEU A 343     105.135  -4.956  39.308  1.00  0.00           C  
ATOM   4079  O   LEU A 343     104.499  -5.991  39.105  1.00  0.00           O  
ATOM   4080  CB  LEU A 343     104.192  -2.832  38.383  1.00  0.00           C  
ATOM   4081  CG  LEU A 343     103.278  -1.615  38.528  1.00  0.00           C  
ATOM   4082  CD1 LEU A 343     103.350  -0.738  37.289  1.00  0.00           C  
ATOM   4083  CD2 LEU A 343     101.849  -2.057  38.787  1.00  0.00           C  
ATOM   4084  H   LEU A 343     105.432  -2.110  40.347  1.00  0.00           H  
ATOM   4085  HA  LEU A 343     103.563  -3.876  40.045  1.00  0.00           H  
ATOM   4086  HB2 LEU A 343     105.054  -2.529  38.055  1.00  0.00           H  
ATOM   4087  HB3 LEU A 343     103.819  -3.414  37.704  1.00  0.00           H  
ATOM   4088  N   ALA A 344     106.461  -4.892  39.246  1.00  0.00           N  
ATOM   4089  CA  ALA A 344     107.281  -6.060  38.951  1.00  0.00           C  
ATOM   4090  C   ALA A 344     107.132  -7.123  40.035  1.00  0.00           C  
ATOM   4091  O   ALA A 344     107.182  -8.322  39.756  1.00  0.00           O  
ATOM   4092  CB  ALA A 344     108.736  -5.655  38.800  1.00  0.00           C  
ATOM   4093  H   ALA A 344     106.910  -4.169  39.373  1.00  0.00           H  
ATOM   4094  HA  ALA A 344     106.974  -6.442  38.114  1.00  0.00           H  
ATOM   4095  HB1 ALA A 344     109.272  -6.440  38.604  1.00  0.00           H  
ATOM   4096  HB2 ALA A 344     108.820  -5.017  38.075  1.00  0.00           H  
ATOM   4097  HB3 ALA A 344     109.046  -5.250  39.625  1.00  0.00           H  
ATOM   4098  N   ILE A 345     106.947  -6.675  41.273  1.00  0.00           N  
ATOM   4099  CA  ILE A 345     106.739  -7.579  42.396  1.00  0.00           C  
ATOM   4100  C   ILE A 345     105.294  -8.068  42.438  1.00  0.00           C  
ATOM   4101  O   ILE A 345     105.035  -9.257  42.627  1.00  0.00           O  
ATOM   4102  CB  ILE A 345     107.088  -6.902  43.738  1.00  0.00           C  
ATOM   4103  CG1 ILE A 345     108.576  -6.552  43.787  1.00  0.00           C  
ATOM   4104  CG2 ILE A 345     106.725  -7.804  44.908  1.00  0.00           C  
ATOM   4105  CD1 ILE A 345     108.990  -5.815  45.043  1.00  0.00           C  
ATOM   4106  H   ILE A 345     106.939  -5.841  41.484  1.00  0.00           H  
ATOM   4107  HA  ILE A 345     107.332  -8.336  42.267  1.00  0.00           H  
ATOM   4108  N   LEU A 346     104.357  -7.143  42.254  1.00  0.00           N  
ATOM   4109  CA  LEU A 346     102.937  -7.468  42.316  1.00  0.00           C  
ATOM   4110  C   LEU A 346     102.492  -8.315  41.124  1.00  0.00           C  
ATOM   4111  O   LEU A 346     101.939  -9.399  41.298  1.00  0.00           O  
ATOM   4112  CB  LEU A 346     102.102  -6.188  42.390  1.00  0.00           C  
ATOM   4113  CG  LEU A 346     102.297  -5.325  43.638  1.00  0.00           C  
ATOM   4114  CD1 LEU A 346     101.437  -4.073  43.569  1.00  0.00           C  
ATOM   4115  CD2 LEU A 346     101.992  -6.122  44.896  1.00  0.00           C  
ATOM   4116  H   LEU A 346     104.525  -6.315  42.090  1.00  0.00           H  
ATOM   4117  HA  LEU A 346     102.794  -7.993  43.119  1.00  0.00           H  
ATOM   4118  HB2 LEU A 346     102.305  -5.648  41.611  1.00  0.00           H  
ATOM   4119  HB3 LEU A 346     101.165  -6.432  42.330  1.00  0.00           H  
ATOM   4120  N   GLY A 347     102.737  -7.816  39.917  1.00  0.00           N  
ATOM   4121  CA  GLY A 347     102.330  -8.515  38.711  1.00  0.00           C  
ATOM   4122  C   GLY A 347     100.837  -8.391  38.468  1.00  0.00           C  
ATOM   4123  O   GLY A 347     100.275  -7.305  38.599  1.00  0.00           O  
ATOM   4124  H   GLY A 347     103.141  -7.070  39.778  1.00  0.00           H  
ATOM   4125  HA2 GLY A 347     102.813  -8.156  37.950  1.00  0.00           H  
ATOM   4126  HA3 GLY A 347     102.570  -9.452  38.783  1.00  0.00           H  
ATOM   4127  N   PRO A 348     100.186  -9.507  38.108  1.00  0.00           N  
ATOM   4128  CA  PRO A 348      98.731  -9.531  37.913  1.00  0.00           C  
ATOM   4129  C   PRO A 348      97.963  -9.343  39.221  1.00  0.00           C  
ATOM   4130  O   PRO A 348      96.748  -9.146  39.193  1.00  0.00           O  
ATOM   4131  CB  PRO A 348      98.474 -10.926  37.328  1.00  0.00           C  
ATOM   4132  CG  PRO A 348      99.797 -11.379  36.800  1.00  0.00           C  
ATOM   4133  CD  PRO A 348     100.811 -10.782  37.722  1.00  0.00           C  
ATOM   4134  HA  PRO A 348      98.430  -8.807  37.342  1.00  0.00           H  
ATOM   4135  HB2 PRO A 348      98.140 -11.533  38.006  1.00  0.00           H  
ATOM   4136  HB3 PRO A 348      97.807 -10.893  36.624  1.00  0.00           H  
ATOM   4137  HG2 PRO A 348      99.858 -12.347  36.792  1.00  0.00           H  
ATOM   4138  HG3 PRO A 348      99.933 -11.079  35.888  1.00  0.00           H  
ATOM   4139  HD2 PRO A 348     100.977 -11.349  38.491  1.00  0.00           H  
ATOM   4140  HD3 PRO A 348     101.663 -10.647  37.280  1.00  0.00           H  
ATOM   4141  N   ARG A 349      98.669  -9.401  40.348  1.00  0.00           N  
ATOM   4142  CA  ARG A 349      98.052  -9.230  41.661  1.00  0.00           C  
ATOM   4143  C   ARG A 349      97.464  -7.838  41.849  1.00  0.00           C  
ATOM   4144  O   ARG A 349      96.648  -7.620  42.744  1.00  0.00           O  
ATOM   4145  CB  ARG A 349      99.064  -9.487  42.778  1.00  0.00           C  
ATOM   4146  CG  ARG A 349      99.562 -10.912  42.890  1.00  0.00           C  
ATOM   4147  CD  ARG A 349     100.567 -11.007  44.023  1.00  0.00           C  
ATOM   4148  NE  ARG A 349     101.781 -11.716  43.633  1.00  0.00           N  
ATOM   4149  CZ  ARG A 349     102.903 -11.716  44.345  1.00  0.00           C  
ATOM   4150  H   ARG A 349      99.518  -9.540  40.373  1.00  0.00           H  
ATOM   4151  HA  ARG A 349      97.333  -9.878  41.708  1.00  0.00           H  
ATOM   4152  HB2 ARG A 349      99.827  -8.904  42.642  1.00  0.00           H  
ATOM   4153  HB3 ARG A 349      98.660  -9.235  43.623  1.00  0.00           H  
ATOM   4154  HG2 ARG A 349      98.818 -11.513  43.053  1.00  0.00           H  
ATOM   4155  HG3 ARG A 349      99.972 -11.188  42.055  1.00  0.00           H  
ATOM   4156  HD2 ARG A 349     100.800 -10.113  44.322  1.00  0.00           H  
ATOM   4157  HD3 ARG A 349     100.159 -11.461  44.778  1.00  0.00           H  
ATOM   4158  HE  ARG A 349     101.770 -12.160  42.897  1.00  0.00           H  
ATOM   4159  N   VAL A 350      97.885  -6.894  41.012  1.00  0.00           N  
ATOM   4160  CA  VAL A 350      97.415  -5.518  41.119  1.00  0.00           C  
ATOM   4161  C   VAL A 350      95.906  -5.423  40.927  1.00  0.00           C  
ATOM   4162  O   VAL A 350      95.298  -4.424  41.295  1.00  0.00           O  
ATOM   4163  CB  VAL A 350      98.112  -4.594  40.100  1.00  0.00           C  
ATOM   4164  CG1 VAL A 350      99.605  -4.543  40.364  1.00  0.00           C  
ATOM   4165  CG2 VAL A 350      97.834  -5.057  38.681  1.00  0.00           C  
ATOM   4166  H   VAL A 350      98.444  -7.032  40.373  1.00  0.00           H  
ATOM   4167  HA  VAL A 350      97.641  -5.224  42.017  1.00  0.00           H  
ATOM   4168  N   ASP A 351      95.311  -6.470  40.357  1.00  0.00           N  
ATOM   4169  CA  ASP A 351      93.869  -6.524  40.142  1.00  0.00           C  
ATOM   4170  C   ASP A 351      93.169  -7.532  41.058  1.00  0.00           C  
ATOM   4171  O   ASP A 351      91.991  -7.832  40.862  1.00  0.00           O  
ATOM   4172  CB  ASP A 351      93.559  -6.862  38.680  1.00  0.00           C  
ATOM   4173  CG  ASP A 351      93.791  -5.690  37.745  1.00  0.00           C  
ATOM   4174  OD1 ASP A 351      94.691  -4.871  38.022  1.00  0.00           O  
ATOM   4175  OD2 ASP A 351      93.068  -5.589  36.732  1.00  0.00           O  
ATOM   4176  H   ASP A 351      95.733  -7.167  40.084  1.00  0.00           H  
ATOM   4177  HA  ASP A 351      93.524  -5.645  40.362  1.00  0.00           H  
ATOM   4178  HB2 ASP A 351      94.113  -7.607  38.402  1.00  0.00           H  
ATOM   4179  HB3 ASP A 351      92.636  -7.151  38.608  1.00  0.00           H  
ATOM   4180  N   ALA A 352      93.890  -8.044  42.053  1.00  0.00           N  
ATOM   4181  CA  ALA A 352      93.353  -9.070  42.951  1.00  0.00           C  
ATOM   4182  C   ALA A 352      92.118  -8.583  43.707  1.00  0.00           C  
ATOM   4183  O   ALA A 352      91.111  -9.285  43.791  1.00  0.00           O  
ATOM   4184  CB  ALA A 352      94.424  -9.525  43.934  1.00  0.00           C  
ATOM   4185  H   ALA A 352      94.699  -7.811  42.228  1.00  0.00           H  
ATOM   4186  HA  ALA A 352      93.081  -9.821  42.402  1.00  0.00           H  
ATOM   4187  HB1 ALA A 352      94.048 -10.180  44.543  1.00  0.00           H  
ATOM   4188  HB2 ALA A 352      95.162  -9.923  43.447  1.00  0.00           H  
ATOM   4189  HB3 ALA A 352      94.744  -8.762  44.439  1.00  0.00           H  
ATOM   4190  N   LEU A 353      92.325  -7.474  44.420  1.00  0.00           N  
ATOM   4191  CA  LEU A 353      91.333  -6.853  45.289  1.00  0.00           C  
ATOM   4192  C   LEU A 353      90.447  -5.916  44.560  1.00  0.00           C  
ATOM   4193  O   LEU A 353      90.888  -4.916  44.037  1.00  0.00           O  
ATOM   4194  CB  LEU A 353      91.999  -6.056  46.394  1.00  0.00           C  
ATOM   4195  CG  LEU A 353      93.015  -6.748  47.275  1.00  0.00           C  
ATOM   4196  CD1 LEU A 353      93.139  -6.031  48.598  1.00  0.00           C  
ATOM   4197  CD2 LEU A 353      92.584  -8.172  47.509  1.00  0.00           C  
ATOM   4198  H   LEU A 353      93.073  -7.050  44.407  1.00  0.00           H  
ATOM   4199  HA  LEU A 353      90.811  -7.587  45.650  1.00  0.00           H  
ATOM   4200  HB2 LEU A 353      92.435  -5.293  45.985  1.00  0.00           H  
ATOM   4201  HB3 LEU A 353      91.299  -5.707  46.969  1.00  0.00           H  
ATOM   4202  N   GLY A 354      89.170  -6.268  44.486  1.00  0.00           N  
ATOM   4203  CA  GLY A 354      88.178  -5.476  43.783  1.00  0.00           C  
ATOM   4204  C   GLY A 354      87.566  -4.346  44.585  1.00  0.00           C  
ATOM   4205  O   GLY A 354      87.974  -4.066  45.712  1.00  0.00           O  
ATOM   4206  H   GLY A 354      88.854  -6.982  44.847  1.00  0.00           H  
ATOM   4207  HA2 GLY A 354      88.588  -5.104  42.987  1.00  0.00           H  
ATOM   4208  HA3 GLY A 354      87.466  -6.065  43.487  1.00  0.00           H  
ATOM   4209  N   VAL A 355      86.571  -3.693  43.984  1.00  0.00           N  
ATOM   4210  CA  VAL A 355      85.828  -2.591  44.602  1.00  0.00           C  
ATOM   4211  C   VAL A 355      85.093  -3.064  45.860  1.00  0.00           C  
ATOM   4212  O   VAL A 355      85.004  -2.340  46.851  1.00  0.00           O  
ATOM   4213  CB  VAL A 355      84.811  -1.975  43.624  1.00  0.00           C  
ATOM   4214  CG1 VAL A 355      84.521  -0.530  44.002  1.00  0.00           C  
ATOM   4215  CG2 VAL A 355      85.326  -2.065  42.197  1.00  0.00           C  
ATOM   4216  H   VAL A 355      86.303  -3.883  43.189  1.00  0.00           H  
ATOM   4217  HA  VAL A 355      86.478  -1.914  44.844  1.00  0.00           H  
ATOM   4218  N   THR A 356      84.572  -4.289  45.804  1.00  0.00           N  
ATOM   4219  CA  THR A 356      83.870  -4.932  46.907  1.00  0.00           C  
ATOM   4220  C   THR A 356      84.769  -5.107  48.137  1.00  0.00           C  
ATOM   4221  O   THR A 356      84.293  -5.008  49.267  1.00  0.00           O  
ATOM   4222  CB  THR A 356      83.309  -6.306  46.495  1.00  0.00           C  
ATOM   4223  OG1 THR A 356      84.289  -7.320  46.749  1.00  0.00           O  
ATOM   4224  CG2 THR A 356      82.949  -6.313  45.017  1.00  0.00           C  
ATOM   4225  H   THR A 356      84.620  -4.782  45.100  1.00  0.00           H  
ATOM   4226  HA  THR A 356      83.135  -4.343  47.139  1.00  0.00           H  
ATOM   4227  N   THR A 357      86.059  -5.369  47.921  1.00  0.00           N  
ATOM   4228  CA  THR A 357      86.981  -5.563  49.033  1.00  0.00           C  
ATOM   4229  C   THR A 357      86.971  -4.310  49.901  1.00  0.00           C  
ATOM   4230  O   THR A 357      86.955  -4.414  51.128  1.00  0.00           O  
ATOM   4231  CB  THR A 357      88.415  -5.831  48.541  1.00  0.00           C  
ATOM   4232  OG1 THR A 357      88.373  -6.573  47.316  1.00  0.00           O  
ATOM   4233  CG2 THR A 357      89.196  -6.621  49.580  1.00  0.00           C  
ATOM   4234  H   THR A 357      86.416  -5.437  47.142  1.00  0.00           H  
ATOM   4235  HA  THR A 357      86.693  -6.338  49.541  1.00  0.00           H  
ATOM   4236  N   LEU A 358      86.976  -3.127  49.290  1.00  0.00           N  
ATOM   4237  CA  LEU A 358      86.851  -1.943  50.086  1.00  0.00           C  
ATOM   4238  C   LEU A 358      85.619  -1.932  50.950  1.00  0.00           C  
ATOM   4239  O   LEU A 358      85.633  -1.527  52.108  1.00  0.00           O  
ATOM   4240  CB  LEU A 358      86.696  -0.775  49.127  1.00  0.00           C  
ATOM   4241  CG  LEU A 358      87.967  -0.078  48.700  1.00  0.00           C  
ATOM   4242  CD1 LEU A 358      87.583   1.300  48.194  1.00  0.00           C  
ATOM   4243  CD2 LEU A 358      88.933  -0.007  49.876  1.00  0.00           C  
ATOM   4244  H   LEU A 358      87.050  -3.003  48.442  1.00  0.00           H  
ATOM   4245  HA  LEU A 358      87.631  -1.896  50.661  1.00  0.00           H  
ATOM   4246  HB2 LEU A 358      86.244  -1.095  48.330  1.00  0.00           H  
ATOM   4247  HB3 LEU A 358      86.114  -0.119  49.539  1.00  0.00           H  
ATOM   4248  N   LEU A 359      84.542  -2.395  50.346  1.00  0.00           N  
ATOM   4249  CA  LEU A 359      83.217  -2.302  50.931  1.00  0.00           C  
ATOM   4250  C   LEU A 359      82.956  -3.442  51.913  1.00  0.00           C  
ATOM   4251  O   LEU A 359      83.626  -3.550  52.941  1.00  0.00           O  
ATOM   4252  CB  LEU A 359      82.160  -2.240  49.822  1.00  0.00           C  
ATOM   4253  CG  LEU A 359      82.479  -1.231  48.708  1.00  0.00           C  
ATOM   4254  CD1 LEU A 359      81.303  -0.990  47.776  1.00  0.00           C  
ATOM   4255  CD2 LEU A 359      82.965   0.087  49.277  1.00  0.00           C  
ATOM   4256  H   LEU A 359      84.558  -2.776  49.575  1.00  0.00           H  
ATOM   4257  HA  LEU A 359      83.161  -1.482  51.444  1.00  0.00           H  
ATOM   4258  HB2 LEU A 359      82.064  -3.121  49.430  1.00  0.00           H  
ATOM   4259  HB3 LEU A 359      81.304  -2.011  50.217  1.00  0.00           H  
ATOM   4260  N   PHE A 360      81.255   7.974  23.563  1.00  0.00           N1+
ATOM   4261  CA  PHE A 360      82.450   7.404  22.945  1.00  0.00           C  
ATOM   4262  C   PHE A 360      83.220   8.477  22.178  1.00  0.00           C  
ATOM   4263  O   PHE A 360      82.645   9.189  21.358  1.00  0.00           O  
ATOM   4264  CB  PHE A 360      82.074   6.257  21.998  1.00  0.00           C  
ATOM   4265  CG  PHE A 360      83.258   5.580  21.350  1.00  0.00           C  
ATOM   4266  CD1 PHE A 360      83.777   6.054  20.158  1.00  0.00           C  
ATOM   4267  CD2 PHE A 360      83.871   4.491  21.952  1.00  0.00           C  
ATOM   4268  CE1 PHE A 360      84.862   5.446  19.563  1.00  0.00           C  
ATOM   4269  CE2 PHE A 360      84.960   3.872  21.358  1.00  0.00           C  
ATOM   4270  CZ  PHE A 360      85.470   4.361  20.164  1.00  0.00           C  
ATOM   4271  H1  PHE A 360      80.817   7.338  24.005  1.00  0.00           H  
ATOM   4272  H2  PHE A 360      81.492   8.619  24.128  1.00  0.00           H  
ATOM   4273  H3  PHE A 360      80.727   8.313  22.931  1.00  0.00           H  
ATOM   4274  HA  PHE A 360      83.016   7.055  23.650  1.00  0.00           H  
ATOM   4275  HB2 PHE A 360      81.566   5.596  22.493  1.00  0.00           H  
ATOM   4276  HB3 PHE A 360      81.491   6.602  21.303  1.00  0.00           H  
ATOM   4277  N   TRP A 361      84.528   8.546  22.411  1.00  0.00           N  
ATOM   4278  CA  TRP A 361      85.374   9.611  21.861  1.00  0.00           C  
ATOM   4279  C   TRP A 361      85.494   9.658  20.333  1.00  0.00           C  
ATOM   4280  O   TRP A 361      85.489  10.741  19.740  1.00  0.00           O  
ATOM   4281  CB  TRP A 361      86.776   9.507  22.463  1.00  0.00           C  
ATOM   4282  CG  TRP A 361      86.872  10.147  23.799  1.00  0.00           C  
ATOM   4283  CD1 TRP A 361      87.173  11.452  24.059  1.00  0.00           C  
ATOM   4284  CD2 TRP A 361      86.652   9.526  25.069  1.00  0.00           C  
ATOM   4285  NE1 TRP A 361      87.158  11.681  25.411  1.00  0.00           N  
ATOM   4286  CE2 TRP A 361      86.841  10.513  26.055  1.00  0.00           C  
ATOM   4287  CE3 TRP A 361      86.317   8.228  25.469  1.00  0.00           C  
ATOM   4288  CZ2 TRP A 361      86.707  10.247  27.416  1.00  0.00           C  
ATOM   4289  CZ3 TRP A 361      86.183   7.964  26.821  1.00  0.00           C  
ATOM   4290  H   TRP A 361      84.954   7.977  22.893  1.00  0.00           H  
ATOM   4291  HA  TRP A 361      84.922  10.433  22.108  1.00  0.00           H  
ATOM   4292  HB2 TRP A 361      87.025   8.573  22.537  1.00  0.00           H  
ATOM   4293  HB3 TRP A 361      87.414   9.924  21.862  1.00  0.00           H  
ATOM   4294  N   GLY A 362      85.625   8.488  19.712  1.00  0.00           N  
ATOM   4295  CA  GLY A 362      85.770   8.368  18.270  1.00  0.00           C  
ATOM   4296  C   GLY A 362      84.575   8.782  17.429  1.00  0.00           C  
ATOM   4297  O   GLY A 362      84.731   9.114  16.256  1.00  0.00           O  
ATOM   4298  H   GLY A 362      85.631   7.734  20.124  1.00  0.00           H  
ATOM   4299  HA2 GLY A 362      86.533   8.902  17.997  1.00  0.00           H  
ATOM   4300  HA3 GLY A 362      85.982   7.445  18.063  1.00  0.00           H  
ATOM   4301  N   ARG A 363      83.376   8.751  17.999  1.00  0.00           N  
ATOM   4302  CA  ARG A 363      82.208   9.214  17.252  1.00  0.00           C  
ATOM   4303  C   ARG A 363      82.180  10.741  17.256  1.00  0.00           C  
ATOM   4304  O   ARG A 363      81.843  11.358  16.249  1.00  0.00           O  
ATOM   4305  CB  ARG A 363      80.890   8.665  17.821  1.00  0.00           C  
ATOM   4306  CG  ARG A 363      80.861   7.197  18.274  1.00  0.00           C  
ATOM   4307  CD  ARG A 363      81.656   6.226  17.422  1.00  0.00           C  
ATOM   4308  NE  ARG A 363      81.717   4.925  18.090  1.00  0.00           N  
ATOM   4309  CZ  ARG A 363      82.575   3.957  17.787  1.00  0.00           C  
ATOM   4310  H   ARG A 363      83.216   8.474  18.798  1.00  0.00           H  
ATOM   4311  HA  ARG A 363      82.287   8.880  16.346  1.00  0.00           H  
ATOM   4312  HB2 ARG A 363      80.641   9.216  18.579  1.00  0.00           H  
ATOM   4313  HB3 ARG A 363      80.203   8.782  17.147  1.00  0.00           H  
ATOM   4314  HG2 ARG A 363      81.194   7.150  19.185  1.00  0.00           H  
ATOM   4315  HG3 ARG A 363      79.937   6.901  18.295  1.00  0.00           H  
ATOM   4316  HD2 ARG A 363      81.244   6.133  16.550  1.00  0.00           H  
ATOM   4317  HD3 ARG A 363      82.552   6.568  17.277  1.00  0.00           H  
ATOM   4318  HE  ARG A 363      81.156   4.777  18.725  1.00  0.00           H  
ATOM   4319  N   LEU A 364      82.545  11.345  18.385  1.00  0.00           N  
ATOM   4320  CA  LEU A 364      82.533  12.803  18.504  1.00  0.00           C  
ATOM   4321  C   LEU A 364      83.663  13.450  17.703  1.00  0.00           C  
ATOM   4322  O   LEU A 364      83.463  14.498  17.086  1.00  0.00           O  
ATOM   4323  CB  LEU A 364      82.622  13.231  19.972  1.00  0.00           C  
ATOM   4324  CG  LEU A 364      82.606  14.739  20.258  1.00  0.00           C  
ATOM   4325  CD1 LEU A 364      81.573  15.467  19.401  1.00  0.00           C  
ATOM   4326  CD2 LEU A 364      82.351  15.003  21.734  1.00  0.00           C  
ATOM   4327  H   LEU A 364      82.802  10.930  19.093  1.00  0.00           H  
ATOM   4328  HA  LEU A 364      81.691  13.111  18.134  1.00  0.00           H  
ATOM   4329  HB2 LEU A 364      81.882  12.825  20.450  1.00  0.00           H  
ATOM   4330  HB3 LEU A 364      83.438  12.862  20.345  1.00  0.00           H  
ATOM   4331  N   VAL A 365      84.845  12.840  17.707  1.00  0.00           N  
ATOM   4332  CA  VAL A 365      85.937  13.374  16.901  1.00  0.00           C  
ATOM   4333  C   VAL A 365      85.497  13.347  15.436  1.00  0.00           C  
ATOM   4334  O   VAL A 365      85.799  14.269  14.680  1.00  0.00           O  
ATOM   4335  CB  VAL A 365      87.267  12.594  17.094  1.00  0.00           C  
ATOM   4336  CG1 VAL A 365      87.081  11.126  16.844  1.00  0.00           C  
ATOM   4337  CG2 VAL A 365      88.352  13.145  16.195  1.00  0.00           C  
ATOM   4338  H   VAL A 365      85.033  12.134  18.159  1.00  0.00           H  
ATOM   4339  HA  VAL A 365      86.123  14.282  17.187  1.00  0.00           H  
ATOM   4340  N   ASN A 366      84.738  12.316  15.063  1.00  0.00           N  
ATOM   4341  CA  ASN A 366      84.157  12.214  13.725  1.00  0.00           C  
ATOM   4342  C   ASN A 366      83.127  13.304  13.437  1.00  0.00           C  
ATOM   4343  O   ASN A 366      82.970  13.724  12.292  1.00  0.00           O  
ATOM   4344  CB  ASN A 366      83.508  10.842  13.513  1.00  0.00           C  
ATOM   4345  CG  ASN A 366      84.519   9.715  13.453  1.00  0.00           C  
ATOM   4346  OD1 ASN A 366      85.712   9.940  13.254  1.00  0.00           O  
ATOM   4347  ND2 ASN A 366      84.040   8.487  13.625  1.00  0.00           N  
ATOM   4348  H   ASN A 366      84.546  11.655  15.580  1.00  0.00           H  
ATOM   4349  HA  ASN A 366      84.895  12.331  13.107  1.00  0.00           H  
ATOM   4350  HB2 ASN A 366      82.882  10.671  14.234  1.00  0.00           H  
ATOM   4351  HB3 ASN A 366      82.996  10.855  12.690  1.00  0.00           H  
ATOM   4352  N   VAL A 367      82.416  13.750  14.469  1.00  0.00           N  
ATOM   4353  CA  VAL A 367      81.445  14.823  14.295  1.00  0.00           C  
ATOM   4354  C   VAL A 367      82.180  16.122  13.995  1.00  0.00           C  
ATOM   4355  O   VAL A 367      81.693  16.943  13.225  1.00  0.00           O  
ATOM   4356  CB  VAL A 367      80.539  14.998  15.536  1.00  0.00           C  
ATOM   4357  CG1 VAL A 367      79.581  16.165  15.343  1.00  0.00           C  
ATOM   4358  CG2 VAL A 367      79.759  13.723  15.811  1.00  0.00           C  
ATOM   4359  H   VAL A 367      82.480  13.447  15.271  1.00  0.00           H  
ATOM   4360  HA  VAL A 367      80.867  14.587  13.552  1.00  0.00           H  
ATOM   4361  N   VAL A 368      83.356  16.292  14.599  1.00  0.00           N  
ATOM   4362  CA  VAL A 368      84.217  17.440  14.322  1.00  0.00           C  
ATOM   4363  C   VAL A 368      85.118  17.126  13.110  1.00  0.00           C  
ATOM   4364  O   VAL A 368      85.911  17.959  12.681  1.00  0.00           O  
ATOM   4365  CB  VAL A 368      85.077  17.831  15.565  1.00  0.00           C  
ATOM   4366  CG1 VAL A 368      85.710  19.211  15.398  1.00  0.00           C  
ATOM   4367  CG2 VAL A 368      84.221  17.821  16.828  1.00  0.00           C  
ATOM   4368  H   VAL A 368      83.676  15.746  15.181  1.00  0.00           H  
ATOM   4369  HA  VAL A 368      83.653  18.202  14.116  1.00  0.00           H  
ATOM   4370  N   MET A 369      84.958  15.950  12.504  1.00  0.00           N  
ATOM   4371  CA  MET A 369      85.713  15.655  11.274  1.00  0.00           C  
ATOM   4372  C   MET A 369      85.069  16.402  10.100  1.00  0.00           C  
ATOM   4373  O   MET A 369      85.743  17.076   9.331  1.00  0.00           O  
ATOM   4374  CB  MET A 369      85.796  14.164  11.007  1.00  0.00           C  
ATOM   4375  CG  MET A 369      86.795  13.451  11.908  1.00  0.00           C  
ATOM   4376  SD  MET A 369      88.522  13.848  11.572  1.00  0.00           S  
ATOM   4377  CE  MET A 369      89.370  12.918  12.845  1.00  0.00           C  
ATOM   4378  H   MET A 369      84.435  15.323  12.775  1.00  0.00           H  
ATOM   4379  HA  MET A 369      86.626  15.962  11.386  1.00  0.00           H  
ATOM   4380  HB2 MET A 369      84.918  13.770  11.131  1.00  0.00           H  
ATOM   4381  HB3 MET A 369      86.043  14.020  10.080  1.00  0.00           H  
ATOM   4382  HG2 MET A 369      86.597  13.673  12.831  1.00  0.00           H  
ATOM   4383  HG3 MET A 369      86.671  12.493  11.814  1.00  0.00           H  
ATOM   4384  HE1 MET A 369      90.326  13.056  12.764  1.00  0.00           H  
ATOM   4385  HE2 MET A 369      89.072  13.219  13.718  1.00  0.00           H  
ATOM   4386  HE3 MET A 369      89.169  11.975  12.743  1.00  0.00           H  
ATOM   4387  N   LYS A 370      83.752  16.220  10.064  1.00  0.00           N  
ATOM   4388  CA  LYS A 370      82.802  16.715   9.083  1.00  0.00           C  
ATOM   4389  C   LYS A 370      82.661  18.206   8.929  1.00  0.00           C  
ATOM   4390  O   LYS A 370      82.293  18.665   7.860  1.00  0.00           O  
ATOM   4391  CB  LYS A 370      81.420  16.165   9.422  1.00  0.00           C  
ATOM   4392  CG  LYS A 370      80.965  16.513  10.834  1.00  0.00           C  
ATOM   4393  CD  LYS A 370      79.549  17.073  10.873  1.00  0.00           C  
ATOM   4394  CE  LYS A 370      79.501  18.435  11.550  1.00  0.00           C  
ATOM   4395  NZ  LYS A 370      78.112  18.956  11.703  1.00  0.00           N1+
ATOM   4396  H   LYS A 370      83.358  15.759  10.673  1.00  0.00           H  
ATOM   4397  HA  LYS A 370      83.169  16.409   8.239  1.00  0.00           H  
ATOM   4398  HB2 LYS A 370      80.776  16.512   8.785  1.00  0.00           H  
ATOM   4399  HB3 LYS A 370      81.429  15.200   9.319  1.00  0.00           H  
ATOM   4400  HG2 LYS A 370      81.011  15.719  11.390  1.00  0.00           H  
ATOM   4401  HG3 LYS A 370      81.576  17.162  11.216  1.00  0.00           H  
ATOM   4402  HD2 LYS A 370      79.205  17.148   9.969  1.00  0.00           H  
ATOM   4403  HD3 LYS A 370      78.970  16.456  11.347  1.00  0.00           H  
ATOM   4404  HE2 LYS A 370      79.917  18.372  12.424  1.00  0.00           H  
ATOM   4405  HE3 LYS A 370      80.025  19.066  11.032  1.00  0.00           H  
ATOM   4406  HZ1 LYS A 370      78.136  19.752  12.102  1.00  0.00           H  
ATOM   4407  HZ2 LYS A 370      77.736  19.038  10.900  1.00  0.00           H  
ATOM   4408  HZ3 LYS A 370      77.636  18.391  12.197  1.00  0.00           H  
ATOM   4409  N   ARG A 371      82.895  18.977   9.975  1.00  0.00           N  
ATOM   4410  CA  ARG A 371      82.750  20.404   9.793  1.00  0.00           C  
ATOM   4411  C   ARG A 371      83.709  21.207  10.621  1.00  0.00           C  
ATOM   4412  O   ARG A 371      83.371  21.751  11.660  1.00  0.00           O  
ATOM   4413  CB  ARG A 371      81.315  20.856  10.004  1.00  0.00           C  
ATOM   4414  CG  ARG A 371      80.817  21.745   8.881  1.00  0.00           C  
ATOM   4415  CD  ARG A 371      79.318  21.626   8.723  1.00  0.00           C  
ATOM   4416  NE  ARG A 371      78.677  22.931   8.693  1.00  0.00           N  
ATOM   4417  CZ  ARG A 371      77.462  23.161   9.163  1.00  0.00           C  
ATOM   4418  H   ARG A 371      83.127  18.712  10.759  1.00  0.00           H  
ATOM   4419  HA  ARG A 371      82.982  20.577   8.867  1.00  0.00           H  
ATOM   4420  HB2 ARG A 371      80.740  20.078  10.075  1.00  0.00           H  
ATOM   4421  HB3 ARG A 371      81.249  21.335  10.844  1.00  0.00           H  
ATOM   4422  HG2 ARG A 371      81.055  22.667   9.064  1.00  0.00           H  
ATOM   4423  HG3 ARG A 371      81.255  21.499   8.051  1.00  0.00           H  
ATOM   4424  HD2 ARG A 371      79.115  21.146   7.905  1.00  0.00           H  
ATOM   4425  HD3 ARG A 371      78.955  21.104   9.456  1.00  0.00           H  
ATOM   4426  HE  ARG A 371      79.112  23.589   8.350  1.00  0.00           H  
ATOM   4427  N   PRO A 372      84.928  21.292  10.136  1.00  0.00           N  
ATOM   4428  CA  PRO A 372      85.948  22.039  10.830  1.00  0.00           C  
ATOM   4429  C   PRO A 372      85.452  23.403  11.222  1.00  0.00           C  
ATOM   4430  O   PRO A 372      85.233  23.668  12.394  1.00  0.00           O  
ATOM   4431  CB  PRO A 372      87.006  22.206   9.755  1.00  0.00           C  
ATOM   4432  CG  PRO A 372      86.922  20.933   8.994  1.00  0.00           C  
ATOM   4433  CD  PRO A 372      85.506  20.440   9.091  1.00  0.00           C  
ATOM   4434  HA  PRO A 372      86.245  21.603  11.643  1.00  0.00           H  
ATOM   4435  HB2 PRO A 372      86.825  22.973   9.189  1.00  0.00           H  
ATOM   4436  HB3 PRO A 372      87.888  22.337  10.137  1.00  0.00           H  
ATOM   4437  HG2 PRO A 372      87.172  21.072   8.068  1.00  0.00           H  
ATOM   4438  HG3 PRO A 372      87.537  20.277   9.359  1.00  0.00           H  
ATOM   4439  HD2 PRO A 372      85.034  20.535   8.249  1.00  0.00           H  
ATOM   4440  HD3 PRO A 372      85.469  19.501   9.332  1.00  0.00           H  
ATOM   4441  N   ILE A 373      85.282  24.271  10.246  1.00  0.00           N  
ATOM   4442  CA  ILE A 373      84.886  25.626  10.551  1.00  0.00           C  
ATOM   4443  C   ILE A 373      83.628  25.759  11.371  1.00  0.00           C  
ATOM   4444  O   ILE A 373      83.384  26.801  11.955  1.00  0.00           O  
ATOM   4445  CB  ILE A 373      84.790  26.481   9.299  1.00  0.00           C  
ATOM   4446  CG1 ILE A 373      85.942  26.146   8.368  1.00  0.00           C  
ATOM   4447  CG2 ILE A 373      84.856  27.942   9.684  1.00  0.00           C  
ATOM   4448  CD1 ILE A 373      86.999  27.220   8.324  1.00  0.00           C  
ATOM   4449  H   ILE A 373      85.388  24.100   9.410  1.00  0.00           H  
ATOM   4450  HA  ILE A 373      85.602  25.955  11.116  1.00  0.00           H  
ATOM   4451  N   ALA A 374      82.838  24.705  11.450  1.00  0.00           N  
ATOM   4452  CA  ALA A 374      81.639  24.824  12.248  1.00  0.00           C  
ATOM   4453  C   ALA A 374      82.007  25.065  13.678  1.00  0.00           C  
ATOM   4454  O   ALA A 374      81.373  25.845  14.364  1.00  0.00           O  
ATOM   4455  CB  ALA A 374      80.827  23.551  12.152  1.00  0.00           C  
ATOM   4456  H   ALA A 374      82.969  23.945  11.069  1.00  0.00           H  
ATOM   4457  HA  ALA A 374      81.113  25.569  11.916  1.00  0.00           H  
ATOM   4458  HB1 ALA A 374      79.981  23.671  12.611  1.00  0.00           H  
ATOM   4459  HB2 ALA A 374      80.662  23.342  11.219  1.00  0.00           H  
ATOM   4460  HB3 ALA A 374      81.318  22.823  12.564  1.00  0.00           H  
ATOM   4461  N   PHE A 375      83.025  24.367  14.141  1.00  0.00           N  
ATOM   4462  CA  PHE A 375      83.485  24.570  15.488  1.00  0.00           C  
ATOM   4463  C   PHE A 375      84.646  25.543  15.579  1.00  0.00           C  
ATOM   4464  O   PHE A 375      84.661  26.416  16.429  1.00  0.00           O  
ATOM   4465  CB  PHE A 375      83.880  23.238  16.077  1.00  0.00           C  
ATOM   4466  CG  PHE A 375      82.788  22.221  16.042  1.00  0.00           C  
ATOM   4467  CD1 PHE A 375      81.726  22.304  16.911  1.00  0.00           C  
ATOM   4468  CD2 PHE A 375      82.823  21.184  15.144  1.00  0.00           C  
ATOM   4469  CE1 PHE A 375      80.719  21.365  16.891  1.00  0.00           C  
ATOM   4470  CE2 PHE A 375      81.820  20.243  15.116  1.00  0.00           C  
ATOM   4471  CZ  PHE A 375      80.766  20.331  15.992  1.00  0.00           C  
ATOM   4472  H   PHE A 375      83.458  23.775  13.693  1.00  0.00           H  
ATOM   4473  HA  PHE A 375      82.756  24.966  15.990  1.00  0.00           H  
ATOM   4474  HB2 PHE A 375      84.648  22.893  15.593  1.00  0.00           H  
ATOM   4475  HB3 PHE A 375      84.160  23.370  16.996  1.00  0.00           H  
ATOM   4476  N   ALA A 376      85.623  25.397  14.705  1.00  0.00           N  
ATOM   4477  CA  ALA A 376      86.858  26.121  14.886  1.00  0.00           C  
ATOM   4478  C   ALA A 376      86.756  27.632  14.816  1.00  0.00           C  
ATOM   4479  O   ALA A 376      87.289  28.320  15.665  1.00  0.00           O  
ATOM   4480  CB  ALA A 376      87.879  25.630  13.886  1.00  0.00           C  
ATOM   4481  H   ALA A 376      85.591  24.892  14.010  1.00  0.00           H  
ATOM   4482  HA  ALA A 376      87.130  25.935  15.799  1.00  0.00           H  
ATOM   4483  HB1 ALA A 376      88.507  26.343  13.687  1.00  0.00           H  
ATOM   4484  HB2 ALA A 376      88.359  24.873  14.258  1.00  0.00           H  
ATOM   4485  HB3 ALA A 376      87.429  25.359  13.071  1.00  0.00           H  
ATOM   4486  N   ALA A 377      86.065  28.153  13.818  1.00  0.00           N  
ATOM   4487  CA  ALA A 377      86.028  29.598  13.624  1.00  0.00           C  
ATOM   4488  C   ALA A 377      85.334  30.264  14.777  1.00  0.00           C  
ATOM   4489  O   ALA A 377      85.766  31.269  15.319  1.00  0.00           O  
ATOM   4490  CB  ALA A 377      85.314  29.936  12.330  1.00  0.00           C  
ATOM   4491  H   ALA A 377      85.614  27.697  13.245  1.00  0.00           H  
ATOM   4492  HA  ALA A 377      86.940  29.923  13.577  1.00  0.00           H  
ATOM   4493  HB1 ALA A 377      84.867  30.792  12.421  1.00  0.00           H  
ATOM   4494  HB2 ALA A 377      85.959  29.984  11.607  1.00  0.00           H  
ATOM   4495  HB3 ALA A 377      84.658  29.249  12.132  1.00  0.00           H  
ATOM   4496  N   PRO A 378      84.238  29.660  15.156  1.00  0.00           N  
ATOM   4497  CA  PRO A 378      83.482  30.077  16.341  1.00  0.00           C  
ATOM   4498  C   PRO A 378      84.181  29.798  17.673  1.00  0.00           C  
ATOM   4499  O   PRO A 378      83.547  29.974  18.708  1.00  0.00           O  
ATOM   4500  CB  PRO A 378      82.194  29.244  16.248  1.00  0.00           C  
ATOM   4501  CG  PRO A 378      82.117  28.809  14.835  1.00  0.00           C  
ATOM   4502  CD  PRO A 378      83.537  28.573  14.460  1.00  0.00           C  
ATOM   4503  HA  PRO A 378      83.355  31.038  16.340  1.00  0.00           H  
ATOM   4504  HB2 PRO A 378      82.225  28.483  16.849  1.00  0.00           H  
ATOM   4505  HB3 PRO A 378      81.418  29.770  16.496  1.00  0.00           H  
ATOM   4506  HG2 PRO A 378      81.585  28.003  14.739  1.00  0.00           H  
ATOM   4507  HG3 PRO A 378      81.708  29.486  14.275  1.00  0.00           H  
ATOM   4508  HD2 PRO A 378      83.846  27.701  14.749  1.00  0.00           H  
ATOM   4509  HD3 PRO A 378      83.667  28.617  13.500  1.00  0.00           H  
ATOM   4510  N   ILE A 379      85.434  29.354  17.659  1.00  0.00           N  
ATOM   4511  CA  ILE A 379      86.185  29.217  18.906  1.00  0.00           C  
ATOM   4512  C   ILE A 379      87.330  30.220  18.934  1.00  0.00           C  
ATOM   4513  O   ILE A 379      87.595  30.830  19.971  1.00  0.00           O  
ATOM   4514  CB  ILE A 379      86.727  27.782  19.113  1.00  0.00           C  
ATOM   4515  CG1 ILE A 379      85.603  26.855  19.578  1.00  0.00           C  
ATOM   4516  CG2 ILE A 379      87.845  27.762  20.145  1.00  0.00           C  
ATOM   4517  CD1 ILE A 379      86.042  25.426  19.812  1.00  0.00           C  
ATOM   4518  H   ILE A 379      85.865  29.130  16.949  1.00  0.00           H  
ATOM   4519  HA  ILE A 379      85.571  29.398  19.635  1.00  0.00           H  
ATOM   4520  N   LEU A 380      87.989  30.409  17.793  1.00  0.00           N  
ATOM   4521  CA  LEU A 380      89.027  31.432  17.678  1.00  0.00           C  
ATOM   4522  C   LEU A 380      88.490  32.797  18.094  1.00  0.00           C  
ATOM   4523  O   LEU A 380      89.226  33.612  18.648  1.00  0.00           O  
ATOM   4524  CB  LEU A 380      89.588  31.501  16.253  1.00  0.00           C  
ATOM   4525  CG  LEU A 380      90.684  30.501  15.862  1.00  0.00           C  
ATOM   4526  CD1 LEU A 380      90.163  29.412  14.941  1.00  0.00           C  
ATOM   4527  CD2 LEU A 380      91.862  31.222  15.220  1.00  0.00           C  
ATOM   4528  H   LEU A 380      87.850  29.957  17.074  1.00  0.00           H  
ATOM   4529  HA  LEU A 380      89.747  31.182  18.277  1.00  0.00           H  
ATOM   4530  HB2 LEU A 380      88.848  31.387  15.636  1.00  0.00           H  
ATOM   4531  HB3 LEU A 380      89.938  32.395  16.114  1.00  0.00           H  
ATOM   4532  N   VAL A 381      87.205  33.039  17.842  1.00  0.00           N  
ATOM   4533  CA  VAL A 381      86.580  34.284  18.269  1.00  0.00           C  
ATOM   4534  C   VAL A 381      86.376  34.311  19.784  1.00  0.00           C  
ATOM   4535  O   VAL A 381      86.775  35.268  20.439  1.00  0.00           O  
ATOM   4536  CB  VAL A 381      85.219  34.531  17.568  1.00  0.00           C  
ATOM   4537  CG1 VAL A 381      85.432  35.023  16.143  1.00  0.00           C  
ATOM   4538  CG2 VAL A 381      84.347  33.288  17.594  1.00  0.00           C  
ATOM   4539  H   VAL A 381      86.681  32.497  17.428  1.00  0.00           H  
ATOM   4540  HA  VAL A 381      87.190  34.994  18.013  1.00  0.00           H  
ATOM   4541  N   VAL A 382      85.779  33.258  20.339  1.00  0.00           N  
ATOM   4542  CA  VAL A 382      85.452  33.220  21.763  1.00  0.00           C  
ATOM   4543  C   VAL A 382      86.691  33.435  22.622  1.00  0.00           C  
ATOM   4544  O   VAL A 382      86.616  34.017  23.704  1.00  0.00           O  
ATOM   4545  CB  VAL A 382      84.779  31.887  22.159  1.00  0.00           C  
ATOM   4546  CG1 VAL A 382      84.366  31.909  23.624  1.00  0.00           C  
ATOM   4547  CG2 VAL A 382      83.565  31.643  21.295  1.00  0.00           C  
ATOM   4548  H   VAL A 382      85.554  32.551  19.905  1.00  0.00           H  
ATOM   4549  HA  VAL A 382      84.826  33.943  21.923  1.00  0.00           H  
ATOM   4550  N   MET A 383      87.840  32.996  22.121  1.00  0.00           N  
ATOM   4551  CA  MET A 383      89.073  33.103  22.880  1.00  0.00           C  
ATOM   4552  C   MET A 383      89.707  34.493  22.784  1.00  0.00           C  
ATOM   4553  O   MET A 383      90.264  34.974  23.767  1.00  0.00           O  
ATOM   4554  CB  MET A 383      90.061  32.023  22.432  1.00  0.00           C  
ATOM   4555  CG  MET A 383      89.453  30.623  22.466  1.00  0.00           C  
ATOM   4556  SD  MET A 383      90.567  29.315  23.016  1.00  0.00           S  
ATOM   4557  CE  MET A 383      91.797  29.330  21.717  1.00  0.00           C  
ATOM   4558  H   MET A 383      87.924  32.635  21.345  1.00  0.00           H  
ATOM   4559  HA  MET A 383      88.850  32.966  23.814  1.00  0.00           H  
ATOM   4560  HB2 MET A 383      90.363  32.219  21.531  1.00  0.00           H  
ATOM   4561  HB3 MET A 383      90.843  32.047  23.005  1.00  0.00           H  
ATOM   4562  HG2 MET A 383      88.680  30.636  23.052  1.00  0.00           H  
ATOM   4563  HG3 MET A 383      89.133  30.404  21.578  1.00  0.00           H  
ATOM   4564  HE1 MET A 383      92.469  28.654  21.900  1.00  0.00           H  
ATOM   4565  HE2 MET A 383      91.372  29.141  20.866  1.00  0.00           H  
ATOM   4566  HE3 MET A 383      92.218  30.202  21.681  1.00  0.00           H  
ATOM   4567  N   VAL A 384      89.612  35.150  21.628  1.00  0.00           N  
ATOM   4568  CA  VAL A 384      90.201  36.486  21.507  1.00  0.00           C  
ATOM   4569  C   VAL A 384      89.371  37.536  22.244  1.00  0.00           C  
ATOM   4570  O   VAL A 384      89.898  38.595  22.590  1.00  0.00           O  
ATOM   4571  CB  VAL A 384      90.389  36.944  20.036  1.00  0.00           C  
ATOM   4572  CG1 VAL A 384      91.613  36.280  19.413  1.00  0.00           C  
ATOM   4573  CG2 VAL A 384      89.143  36.711  19.211  1.00  0.00           C  
ATOM   4574  H   VAL A 384      89.224  34.853  20.920  1.00  0.00           H  
ATOM   4575  HA  VAL A 384      91.078  36.411  21.915  1.00  0.00           H  
ATOM   4576  N   LEU A 385      88.085  37.265  22.481  1.00  0.00           N  
ATOM   4577  CA  LEU A 385      87.344  38.109  23.415  1.00  0.00           C  
ATOM   4578  C   LEU A 385      88.056  38.055  24.749  1.00  0.00           C  
ATOM   4579  O   LEU A 385      88.392  39.077  25.310  1.00  0.00           O  
ATOM   4580  CB  LEU A 385      85.880  37.688  23.612  1.00  0.00           C  
ATOM   4581  CG  LEU A 385      84.750  37.869  22.590  1.00  0.00           C  
ATOM   4582  CD1 LEU A 385      84.958  39.102  21.710  1.00  0.00           C  
ATOM   4583  CD2 LEU A 385      84.443  36.624  21.777  1.00  0.00           C  
ATOM   4584  H   LEU A 385      87.639  36.622  22.125  1.00  0.00           H  
ATOM   4585  HA  LEU A 385      87.319  39.004  23.042  1.00  0.00           H  
ATOM   4586  HB2 LEU A 385      85.904  36.739  23.812  1.00  0.00           H  
ATOM   4587  HB3 LEU A 385      85.583  38.140  24.417  1.00  0.00           H  
ATOM   4588  N   LEU A 386      88.303  36.846  25.238  1.00  0.00           N  
ATOM   4589  CA  LEU A 386      88.940  36.663  26.535  1.00  0.00           C  
ATOM   4590  C   LEU A 386      90.307  37.341  26.619  1.00  0.00           C  
ATOM   4591  O   LEU A 386      90.763  37.682  27.703  1.00  0.00           O  
ATOM   4592  CB  LEU A 386      89.070  35.172  26.845  1.00  0.00           C  
ATOM   4593  CG  LEU A 386      87.792  34.373  26.589  1.00  0.00           C  
ATOM   4594  CD1 LEU A 386      88.044  32.873  26.671  1.00  0.00           C  
ATOM   4595  CD2 LEU A 386      86.687  34.796  27.546  1.00  0.00           C  
ATOM   4596  H   LEU A 386      88.108  36.114  24.831  1.00  0.00           H  
ATOM   4597  HA  LEU A 386      88.372  37.087  27.196  1.00  0.00           H  
ATOM   4598  HB2 LEU A 386      89.787  34.800  26.307  1.00  0.00           H  
ATOM   4599  HB3 LEU A 386      89.328  35.065  27.775  1.00  0.00           H  
ATOM   4600  N   ILE A 387      90.951  37.555  25.476  1.00  0.00           N  
ATOM   4601  CA  ILE A 387      92.265  38.188  25.464  1.00  0.00           C  
ATOM   4602  C   ILE A 387      92.165  39.717  25.622  1.00  0.00           C  
ATOM   4603  O   ILE A 387      93.171  40.379  25.877  1.00  0.00           O  
ATOM   4604  CB  ILE A 387      93.047  37.831  24.167  1.00  0.00           C  
ATOM   4605  CG1 ILE A 387      93.007  36.323  23.917  1.00  0.00           C  
ATOM   4606  CG2 ILE A 387      94.505  38.268  24.253  1.00  0.00           C  
ATOM   4607  CD1 ILE A 387      93.869  35.864  22.758  1.00  0.00           C  
ATOM   4608  H   ILE A 387      90.647  37.341  24.700  1.00  0.00           H  
ATOM   4609  HA  ILE A 387      92.753  37.842  26.227  1.00  0.00           H  
ATOM   4610  N   ILE A 388      90.967  40.290  25.504  1.00  0.00           N  
ATOM   4611  CA  ILE A 388      90.866  41.746  25.665  1.00  0.00           C  
ATOM   4612  C   ILE A 388      90.599  42.212  27.115  1.00  0.00           C  
ATOM   4613  O   ILE A 388      90.904  43.358  27.440  1.00  0.00           O  
ATOM   4614  CB  ILE A 388      89.800  42.387  24.702  1.00  0.00           C  
ATOM   4615  CG1 ILE A 388      88.362  41.972  25.023  1.00  0.00           C  
ATOM   4616  CG2 ILE A 388      90.138  42.078  23.248  1.00  0.00           C  
ATOM   4617  CD1 ILE A 388      87.568  42.989  25.814  1.00  0.00           C  
ATOM   4618  H   ILE A 388      90.230  39.879  25.340  1.00  0.00           H  
ATOM   4619  HA  ILE A 388      91.750  42.066  25.421  1.00  0.00           H  
ATOM   4620  N   PRO A 389      90.043  41.348  27.994  1.00  0.00           N  
ATOM   4621  CA  PRO A 389      90.202  41.792  29.382  1.00  0.00           C  
ATOM   4622  C   PRO A 389      91.644  41.629  29.846  1.00  0.00           C  
ATOM   4623  O   PRO A 389      92.087  42.369  30.723  1.00  0.00           O  
ATOM   4624  CB  PRO A 389      89.264  40.867  30.163  1.00  0.00           C  
ATOM   4625  CG  PRO A 389      88.256  40.436  29.173  1.00  0.00           C  
ATOM   4626  CD  PRO A 389      89.025  40.289  27.898  1.00  0.00           C  
ATOM   4627  HA  PRO A 389      89.994  42.732  29.505  1.00  0.00           H  
ATOM   4628  HB2 PRO A 389      89.742  40.108  30.531  1.00  0.00           H  
ATOM   4629  HB3 PRO A 389      88.850  41.331  30.908  1.00  0.00           H  
ATOM   4630  HG2 PRO A 389      87.840  39.600  29.433  1.00  0.00           H  
ATOM   4631  HG3 PRO A 389      87.546  41.091  29.083  1.00  0.00           H  
ATOM   4632  HD2 PRO A 389      89.429  39.410  27.822  1.00  0.00           H  
ATOM   4633  HD3 PRO A 389      88.457  40.408  27.121  1.00  0.00           H  
ATOM   4634  N   LEU A 390      92.357  40.667  29.262  1.00  0.00           N  
ATOM   4635  CA  LEU A 390      93.787  40.507  29.509  1.00  0.00           C  
ATOM   4636  C   LEU A 390      94.504  41.804  29.188  1.00  0.00           C  
ATOM   4637  O   LEU A 390      95.338  42.269  29.965  1.00  0.00           O  
ATOM   4638  CB  LEU A 390      94.369  39.361  28.671  1.00  0.00           C  
ATOM   4639  CG  LEU A 390      95.855  38.995  28.792  1.00  0.00           C  
ATOM   4640  CD1 LEU A 390      96.717  39.765  27.793  1.00  0.00           C  
ATOM   4641  CD2 LEU A 390      96.366  39.200  30.213  1.00  0.00           C  
ATOM   4642  H   LEU A 390      92.026  40.092  28.715  1.00  0.00           H  
ATOM   4643  HA  LEU A 390      93.915  40.287  30.445  1.00  0.00           H  
ATOM   4644  HB2 LEU A 390      93.857  38.563  28.880  1.00  0.00           H  
ATOM   4645  HB3 LEU A 390      94.199  39.570  27.740  1.00  0.00           H  
ATOM   4646  N   GLY A 391      94.162  42.374  28.034  1.00  0.00           N  
ATOM   4647  CA  GLY A 391      94.784  43.585  27.529  1.00  0.00           C  
ATOM   4648  C   GLY A 391      94.981  44.669  28.569  1.00  0.00           C  
ATOM   4649  O   GLY A 391      96.017  45.333  28.594  1.00  0.00           O  
ATOM   4650  H   GLY A 391      93.552  42.058  27.517  1.00  0.00           H  
ATOM   4651  HA2 GLY A 391      95.647  43.358  27.148  1.00  0.00           H  
ATOM   4652  HA3 GLY A 391      94.239  43.939  26.808  1.00  0.00           H  
ATOM   4653  N   GLN A 392      93.990  44.840  29.438  1.00  0.00           N  
ATOM   4654  CA  GLN A 392      94.095  45.804  30.524  1.00  0.00           C  
ATOM   4655  C   GLN A 392      94.324  45.106  31.869  1.00  0.00           C  
ATOM   4656  O   GLN A 392      93.442  44.438  32.395  1.00  0.00           O  
ATOM   4657  CB  GLN A 392      92.842  46.696  30.573  1.00  0.00           C  
ATOM   4658  CG  GLN A 392      91.515  45.969  30.803  1.00  0.00           C  
ATOM   4659  CD  GLN A 392      90.331  46.914  30.886  1.00  0.00           C  
ATOM   4660  OE1 GLN A 392      90.380  48.038  30.387  1.00  0.00           O  
ATOM   4661  NE2 GLN A 392      89.265  46.467  31.541  1.00  0.00           N  
ATOM   4662  H   GLN A 392      93.248  44.406  29.415  1.00  0.00           H  
ATOM   4663  HA  GLN A 392      94.866  46.368  30.354  1.00  0.00           H  
ATOM   4664  HB2 GLN A 392      92.959  47.351  31.278  1.00  0.00           H  
ATOM   4665  HB3 GLN A 392      92.782  47.186  29.737  1.00  0.00           H  
ATOM   4666  HG2 GLN A 392      91.368  45.336  30.083  1.00  0.00           H  
ATOM   4667  HG3 GLN A 392      91.570  45.456  31.624  1.00  0.00           H  
ATOM   4668  N   LEU A 393      95.528  45.246  32.415  1.00  0.00           N  
ATOM   4669  CA  LEU A 393      95.813  44.707  33.741  1.00  0.00           C  
ATOM   4670  C   LEU A 393      96.819  45.588  34.471  1.00  0.00           C  
ATOM   4671  O   LEU A 393      97.716  46.168  33.858  1.00  0.00           O  
ATOM   4672  CB  LEU A 393      96.317  43.257  33.648  1.00  0.00           C  
ATOM   4673  CG  LEU A 393      97.766  42.885  33.302  1.00  0.00           C  
ATOM   4674  CD1 LEU A 393      98.693  42.942  34.514  1.00  0.00           C  
ATOM   4675  CD2 LEU A 393      97.811  41.501  32.675  1.00  0.00           C  
ATOM   4676  H   LEU A 393      96.189  45.647  32.038  1.00  0.00           H  
ATOM   4677  HA  LEU A 393      94.988  44.701  34.251  1.00  0.00           H  
ATOM   4678  HB2 LEU A 393      96.127  42.846  34.506  1.00  0.00           H  
ATOM   4679  HB3 LEU A 393      95.757  42.814  32.992  1.00  0.00           H  
ATOM   4680  N   SER A 394      96.659  45.683  35.786  1.00  0.00           N  
ATOM   4681  CA  SER A 394      97.538  46.500  36.611  1.00  0.00           C  
ATOM   4682  C   SER A 394      98.445  45.630  37.474  1.00  0.00           C  
ATOM   4683  O   SER A 394      98.224  44.426  37.607  1.00  0.00           O  
ATOM   4684  CB  SER A 394      96.717  47.446  37.489  1.00  0.00           C  
ATOM   4685  OG  SER A 394      95.636  46.762  38.100  1.00  0.00           O  
ATOM   4686  H   SER A 394      96.040  45.278  36.224  1.00  0.00           H  
ATOM   4687  HA  SER A 394      98.100  47.026  36.021  1.00  0.00           H  
ATOM   4688  HB2 SER A 394      97.286  47.834  38.172  1.00  0.00           H  
ATOM   4689  HB3 SER A 394      96.378  48.179  36.952  1.00  0.00           H  
ATOM   4690  HG  SER A 394      95.116  47.319  38.453  1.00  0.00           H  
ATOM   4691  N   LEU A 395      99.467  46.249  38.058  1.00  0.00           N  
ATOM   4692  CA  LEU A 395     100.432  45.534  38.884  1.00  0.00           C  
ATOM   4693  C   LEU A 395     100.720  46.285  40.180  1.00  0.00           C  
ATOM   4694  O   LEU A 395     100.813  47.512  40.187  1.00  0.00           O  
ATOM   4695  CB  LEU A 395     101.734  45.310  38.111  1.00  0.00           C  
ATOM   4696  CG  LEU A 395     101.651  44.459  36.843  1.00  0.00           C  
ATOM   4697  CD1 LEU A 395     102.974  44.486  36.093  1.00  0.00           C  
ATOM   4698  CD2 LEU A 395     101.254  43.031  37.183  1.00  0.00           C  
ATOM   4699  H   LEU A 395      99.618  47.092  37.988  1.00  0.00           H  
ATOM   4700  HA  LEU A 395     100.046  44.674  39.112  1.00  0.00           H  
ATOM   4701  HB2 LEU A 395     102.094  46.178  37.870  1.00  0.00           H  
ATOM   4702  HB3 LEU A 395     102.374  44.896  38.711  1.00  0.00           H  
ATOM   4703  N   GLY A 396     100.864  45.542  41.272  1.00  0.00           N  
ATOM   4704  CA  GLY A 396     101.140  46.139  42.566  1.00  0.00           C  
ATOM   4705  C   GLY A 396     101.846  45.192  43.517  1.00  0.00           C  
ATOM   4706  O   GLY A 396     101.948  43.994  43.255  1.00  0.00           O  
ATOM   4707  H   GLY A 396     100.804  44.684  41.281  1.00  0.00           H  
ATOM   4708  HA2 GLY A 396     101.687  46.931  42.441  1.00  0.00           H  
ATOM   4709  HA3 GLY A 396     100.307  46.430  42.967  1.00  0.00           H  
ATOM   4710  N   GLY A 397     102.337  45.734  44.626  1.00  0.00           N  
ATOM   4711  CA  GLY A 397     103.023  44.935  45.625  1.00  0.00           C  
ATOM   4712  C   GLY A 397     102.061  44.322  46.622  1.00  0.00           C  
ATOM   4713  O   GLY A 397     100.845  44.459  46.492  1.00  0.00           O  
ATOM   4714  H   GLY A 397     102.281  46.570  44.818  1.00  0.00           H  
ATOM   4715  HA2 GLY A 397     103.524  44.231  45.185  1.00  0.00           H  
ATOM   4716  HA3 GLY A 397     103.665  45.489  46.095  1.00  0.00           H  
ATOM   4717  N   ILE A 398     102.608  43.643  47.625  1.00  0.00           N  
ATOM   4718  CA  ILE A 398     101.791  43.016  48.655  1.00  0.00           C  
ATOM   4719  C   ILE A 398     101.222  44.053  49.618  1.00  0.00           C  
ATOM   4720  O   ILE A 398     101.946  44.910  50.121  1.00  0.00           O  
ATOM   4721  CB  ILE A 398     102.593  41.974  49.459  1.00  0.00           C  
ATOM   4722  CG1 ILE A 398     103.102  40.864  48.539  1.00  0.00           C  
ATOM   4723  CG2 ILE A 398     101.742  41.385  50.575  1.00  0.00           C  
ATOM   4724  CD1 ILE A 398     103.728  39.704  49.278  1.00  0.00           C  
ATOM   4725  H   ILE A 398     103.455  43.534  47.728  1.00  0.00           H  
ATOM   4726  HA  ILE A 398     101.063  42.570  48.195  1.00  0.00           H  
ATOM   4727  N   SER A 399      99.918  43.972  49.859  1.00  0.00           N  
ATOM   4728  CA  SER A 399      99.269  44.801  50.867  1.00  0.00           C  
ATOM   4729  C   SER A 399      98.375  43.927  51.737  1.00  0.00           C  
ATOM   4730  O   SER A 399      98.290  42.717  51.527  1.00  0.00           O  
ATOM   4731  CB  SER A 399      98.456  45.921  50.218  1.00  0.00           C  
ATOM   4732  OG  SER A 399      97.289  45.413  49.596  1.00  0.00           O  
ATOM   4733  H   SER A 399      99.386  43.438  49.445  1.00  0.00           H  
ATOM   4734  HA  SER A 399      99.952  45.216  51.418  1.00  0.00           H  
ATOM   4735  HB2 SER A 399      98.208  46.576  50.890  1.00  0.00           H  
ATOM   4736  HB3 SER A 399      99.000  46.382  49.560  1.00  0.00           H  
ATOM   4737  HG  SER A 399      96.858  46.045  49.249  1.00  0.00           H  
ATOM   4738  N   GLU A 400      97.705  44.538  52.708  1.00  0.00           N  
ATOM   4739  CA  GLU A 400      96.798  43.799  53.577  1.00  0.00           C  
ATOM   4740  C   GLU A 400      95.579  43.308  52.800  1.00  0.00           C  
ATOM   4741  O   GLU A 400      94.858  42.421  53.257  1.00  0.00           O  
ATOM   4742  CB  GLU A 400      96.357  44.660  54.765  1.00  0.00           C  
ATOM   4743  CG  GLU A 400      95.451  45.828  54.405  1.00  0.00           C  
ATOM   4744  CD  GLU A 400      96.220  47.056  53.954  1.00  0.00           C  
ATOM   4745  OE1 GLU A 400      95.577  48.087  53.667  1.00  0.00           O  
ATOM   4746  OE2 GLU A 400      97.465  46.991  53.892  1.00  0.00           O  
ATOM   4747  H   GLU A 400      97.762  45.380  52.879  1.00  0.00           H  
ATOM   4748  HA  GLU A 400      97.277  43.028  53.917  1.00  0.00           H  
ATOM   4749  HB2 GLU A 400      95.897  44.095  55.405  1.00  0.00           H  
ATOM   4750  HB3 GLU A 400      97.148  45.005  55.209  1.00  0.00           H  
ATOM   4751  HG2 GLU A 400      94.845  45.555  53.700  1.00  0.00           H  
ATOM   4752  HG3 GLU A 400      94.906  46.057  55.174  1.00  0.00           H  
ATOM   4753  N   LYS A 401      95.359  43.883  51.620  1.00  0.00           N  
ATOM   4754  CA  LYS A 401      94.242  43.492  50.768  1.00  0.00           C  
ATOM   4755  C   LYS A 401      94.448  42.111  50.152  1.00  0.00           C  
ATOM   4756  O   LYS A 401      93.524  41.542  49.571  1.00  0.00           O  
ATOM   4757  CB  LYS A 401      94.022  44.524  49.659  1.00  0.00           C  
ATOM   4758  CG  LYS A 401      93.582  45.895  50.147  1.00  0.00           C  
ATOM   4759  CD  LYS A 401      93.077  46.745  48.991  1.00  0.00           C  
ATOM   4760  CE  LYS A 401      93.518  48.193  49.126  1.00  0.00           C  
ATOM   4761  NZ  LYS A 401      92.912  48.851  50.314  1.00  0.00           N1+
ATOM   4762  H   LYS A 401      95.852  44.507  51.292  1.00  0.00           H  
ATOM   4763  HA  LYS A 401      93.454  43.454  51.334  1.00  0.00           H  
ATOM   4764  HB2 LYS A 401      94.845  44.622  49.157  1.00  0.00           H  
ATOM   4765  HB3 LYS A 401      93.353  44.184  49.043  1.00  0.00           H  
ATOM   4766  HG2 LYS A 401      92.882  45.797  50.812  1.00  0.00           H  
ATOM   4767  HG3 LYS A 401      94.325  46.342  50.582  1.00  0.00           H  
ATOM   4768  HD2 LYS A 401      93.406  46.382  48.154  1.00  0.00           H  
ATOM   4769  HD3 LYS A 401      92.109  46.703  48.957  1.00  0.00           H  
ATOM   4770  HE2 LYS A 401      94.485  48.231  49.193  1.00  0.00           H  
ATOM   4771  HE3 LYS A 401      93.271  48.680  48.325  1.00  0.00           H  
ATOM   4772  HZ1 LYS A 401      93.192  49.695  50.361  1.00  0.00           H  
ATOM   4773  HZ2 LYS A 401      92.026  48.837  50.242  1.00  0.00           H  
ATOM   4774  HZ3 LYS A 401      93.157  48.417  51.051  1.00  0.00           H  
ATOM   4775  N   TYR A 402      95.660  41.575  50.274  1.00  0.00           N  
ATOM   4776  CA  TYR A 402      95.948  40.228  49.791  1.00  0.00           C  
ATOM   4777  C   TYR A 402      95.212  39.192  50.634  1.00  0.00           C  
ATOM   4778  O   TYR A 402      95.034  38.047  50.217  1.00  0.00           O  
ATOM   4779  CB  TYR A 402      97.454  39.950  49.802  1.00  0.00           C  
ATOM   4780  CG  TYR A 402      98.175  40.404  48.550  1.00  0.00           C  
ATOM   4781  CD1 TYR A 402      97.695  41.464  47.792  1.00  0.00           C  
ATOM   4782  CD2 TYR A 402      99.328  39.760  48.118  1.00  0.00           C  
ATOM   4783  CE1 TYR A 402      98.350  41.879  46.647  1.00  0.00           C  
ATOM   4784  CE2 TYR A 402      99.988  40.166  46.973  1.00  0.00           C  
ATOM   4785  CZ  TYR A 402      99.494  41.225  46.241  1.00  0.00           C  
ATOM   4786  OH  TYR A 402     100.148  41.634  45.101  1.00  0.00           O  
ATOM   4787  H   TYR A 402      96.331  41.977  50.635  1.00  0.00           H  
ATOM   4788  HA  TYR A 402      95.635  40.165  48.875  1.00  0.00           H  
ATOM   4789  HB2 TYR A 402      97.849  40.392  50.570  1.00  0.00           H  
ATOM   4790  HB3 TYR A 402      97.596  38.997  49.918  1.00  0.00           H  
ATOM   4791  N   LEU A 403      94.796  39.606  51.825  1.00  0.00           N  
ATOM   4792  CA  LEU A 403      93.959  38.789  52.693  1.00  0.00           C  
ATOM   4793  C   LEU A 403      92.486  39.081  52.412  1.00  0.00           C  
ATOM   4794  O   LEU A 403      92.160  40.141  51.876  1.00  0.00           O  
ATOM   4795  CB  LEU A 403      94.296  39.057  54.163  1.00  0.00           C  
ATOM   4796  CG  LEU A 403      95.635  38.509  54.656  1.00  0.00           C  
ATOM   4797  CD1 LEU A 403      96.059  39.206  55.936  1.00  0.00           C  
ATOM   4798  CD2 LEU A 403      95.539  37.008  54.872  1.00  0.00           C  
ATOM   4799  H   LEU A 403      94.992  40.376  52.154  1.00  0.00           H  
ATOM   4800  HA  LEU A 403      94.131  37.852  52.513  1.00  0.00           H  
ATOM   4801  HB2 LEU A 403      94.286  40.015  54.308  1.00  0.00           H  
ATOM   4802  HB3 LEU A 403      93.591  38.679  54.711  1.00  0.00           H  
ATOM   4803  N   PRO A 404      91.590  38.139  52.759  1.00  0.00           N  
ATOM   4804  CA  PRO A 404      90.151  38.359  52.573  1.00  0.00           C  
ATOM   4805  C   PRO A 404      89.654  39.589  53.329  1.00  0.00           C  
ATOM   4806  O   PRO A 404      90.226  39.938  54.361  1.00  0.00           O  
ATOM   4807  CB  PRO A 404      89.525  37.080  53.138  1.00  0.00           C  
ATOM   4808  CG  PRO A 404      90.588  36.056  53.013  1.00  0.00           C  
ATOM   4809  CD  PRO A 404      91.875  36.782  53.257  1.00  0.00           C  
ATOM   4810  HA  PRO A 404      89.920  38.527  51.647  1.00  0.00           H  
ATOM   4811  HB2 PRO A 404      89.256  37.198  54.062  1.00  0.00           H  
ATOM   4812  HB3 PRO A 404      88.731  36.827  52.642  1.00  0.00           H  
ATOM   4813  HG2 PRO A 404      90.462  35.342  53.658  1.00  0.00           H  
ATOM   4814  HG3 PRO A 404      90.578  35.649  52.133  1.00  0.00           H  
ATOM   4815  HD2 PRO A 404      92.112  36.787  54.197  1.00  0.00           H  
ATOM   4816  HD3 PRO A 404      92.615  36.372  52.781  1.00  0.00           H  
ATOM   4817  N   PRO A 405      88.597  40.240  52.817  1.00  0.00           N  
ATOM   4818  CA  PRO A 405      88.061  41.472  53.409  1.00  0.00           C  
ATOM   4819  C   PRO A 405      87.553  41.296  54.840  1.00  0.00           C  
ATOM   4820  O   PRO A 405      87.399  42.287  55.552  1.00  0.00           O  
ATOM   4821  CB  PRO A 405      86.907  41.840  52.467  1.00  0.00           C  
ATOM   4822  CG  PRO A 405      86.554  40.569  51.775  1.00  0.00           C  
ATOM   4823  CD  PRO A 405      87.845  39.836  51.617  1.00  0.00           C  
ATOM   4824  HA  PRO A 405      88.747  42.154  53.488  1.00  0.00           H  
ATOM   4825  HB2 PRO A 405      86.151  42.193  52.959  1.00  0.00           H  
ATOM   4826  HB3 PRO A 405      87.176  42.521  51.832  1.00  0.00           H  
ATOM   4827  HG2 PRO A 405      85.919  40.052  52.294  1.00  0.00           H  
ATOM   4828  HG3 PRO A 405      86.142  40.742  50.913  1.00  0.00           H  
ATOM   4829  HD2 PRO A 405      87.712  38.876  51.583  1.00  0.00           H  
ATOM   4830  HD3 PRO A 405      88.306  40.088  50.802  1.00  0.00           H  
ATOM   4831  N   ASP A 406      87.303  40.058  55.254  1.00  0.00           N  
ATOM   4832  CA  ASP A 406      86.800  39.800  56.599  1.00  0.00           C  
ATOM   4833  C   ASP A 406      87.888  39.276  57.536  1.00  0.00           C  
ATOM   4834  O   ASP A 406      87.601  38.876  58.664  1.00  0.00           O  
ATOM   4835  CB  ASP A 406      85.632  38.811  56.551  1.00  0.00           C  
ATOM   4836  CG  ASP A 406      86.047  37.445  56.043  1.00  0.00           C  
ATOM   4837  OD1 ASP A 406      86.897  37.378  55.130  1.00  0.00           O  
ATOM   4838  OD2 ASP A 406      85.521  36.435  56.557  1.00  0.00           O  
ATOM   4839  H   ASP A 406      87.418  39.354  54.773  1.00  0.00           H  
ATOM   4840  HA  ASP A 406      86.492  40.648  56.954  1.00  0.00           H  
ATOM   4841  HB2 ASP A 406      85.253  38.720  57.440  1.00  0.00           H  
ATOM   4842  HB3 ASP A 406      84.935  39.167  55.980  1.00  0.00           H  
ATOM   4843  N   ASN A 407      89.134  39.281  57.071  1.00  0.00           N  
ATOM   4844  CA  ASN A 407      90.252  38.850  57.906  1.00  0.00           C  
ATOM   4845  C   ASN A 407      90.510  39.838  59.038  1.00  0.00           C  
ATOM   4846  O   ASN A 407      90.612  41.043  58.810  1.00  0.00           O  
ATOM   4847  CB  ASN A 407      91.517  38.670  57.067  1.00  0.00           C  
ATOM   4848  CG  ASN A 407      92.706  38.229  57.898  1.00  0.00           C  
ATOM   4849  OD1 ASN A 407      93.435  39.056  58.449  1.00  0.00           O  
ATOM   4850  ND2 ASN A 407      92.905  36.920  57.999  1.00  0.00           N  
ATOM   4851  H   ASN A 407      89.354  39.530  56.277  1.00  0.00           H  
ATOM   4852  HA  ASN A 407      90.011  37.996  58.297  1.00  0.00           H  
ATOM   4853  HB2 ASN A 407      91.350  38.015  56.373  1.00  0.00           H  
ATOM   4854  HB3 ASN A 407      91.729  39.506  56.623  1.00  0.00           H  
ATOM   4855  N   ALA A 408      90.623  39.313  60.255  1.00  0.00           N  
ATOM   4856  CA  ALA A 408      90.727  40.136  61.457  1.00  0.00           C  
ATOM   4857  C   ALA A 408      91.951  41.049  61.459  1.00  0.00           C  
ATOM   4858  O   ALA A 408      91.881  42.186  61.927  1.00  0.00           O  
ATOM   4859  CB  ALA A 408      90.740  39.250  62.692  1.00  0.00           C  
ATOM   4860  H   ALA A 408      90.640  38.467  60.408  1.00  0.00           H  
ATOM   4861  HA  ALA A 408      89.948  40.714  61.466  1.00  0.00           H  
ATOM   4862  HB1 ALA A 408      90.809  39.802  63.486  1.00  0.00           H  
ATOM   4863  HB2 ALA A 408      89.919  38.734  62.729  1.00  0.00           H  
ATOM   4864  HB3 ALA A 408      91.498  38.647  62.651  1.00  0.00           H  
ATOM   4865  N   VAL A 409      93.071  40.555  60.942  1.00  0.00           N  
ATOM   4866  CA  VAL A 409      94.300  41.339  60.932  1.00  0.00           C  
ATOM   4867  C   VAL A 409      94.222  42.461  59.901  1.00  0.00           C  
ATOM   4868  O   VAL A 409      94.653  43.584  60.164  1.00  0.00           O  
ATOM   4869  CB  VAL A 409      95.535  40.463  60.645  1.00  0.00           C  
ATOM   4870  CG1 VAL A 409      96.810  41.276  60.811  1.00  0.00           C  
ATOM   4871  CG2 VAL A 409      95.553  39.265  61.574  1.00  0.00           C  
ATOM   4872  H   VAL A 409      93.140  39.772  60.594  1.00  0.00           H  
ATOM   4873  HA  VAL A 409      94.396  41.724  61.817  1.00  0.00           H  
ATOM   4874  N   ARG A 410      93.664  42.154  58.731  1.00  0.00           N  
ATOM   4875  CA  ARG A 410      93.476  43.155  57.686  1.00  0.00           C  
ATOM   4876  C   ARG A 410      92.609  44.307  58.180  1.00  0.00           C  
ATOM   4877  O   ARG A 410      92.924  45.475  57.957  1.00  0.00           O  
ATOM   4878  CB  ARG A 410      92.847  42.532  56.437  1.00  0.00           C  
ATOM   4879  CG  ARG A 410      92.378  43.564  55.420  1.00  0.00           C  
ATOM   4880  CD  ARG A 410      91.799  42.929  54.167  1.00  0.00           C  
ATOM   4881  NE  ARG A 410      91.266  43.940  53.258  1.00  0.00           N  
ATOM   4882  CZ  ARG A 410      90.751  43.678  52.061  1.00  0.00           C  
ATOM   4883  H   ARG A 410      93.387  41.366  58.523  1.00  0.00           H  
ATOM   4884  HA  ARG A 410      94.352  43.501  57.454  1.00  0.00           H  
ATOM   4885  HB2 ARG A 410      93.492  41.943  56.016  1.00  0.00           H  
ATOM   4886  HB3 ARG A 410      92.093  41.983  56.702  1.00  0.00           H  
ATOM   4887  HG2 ARG A 410      91.708  44.135  55.829  1.00  0.00           H  
ATOM   4888  HG3 ARG A 410      93.124  44.134  55.175  1.00  0.00           H  
ATOM   4889  HD2 ARG A 410      92.487  42.414  53.716  1.00  0.00           H  
ATOM   4890  HD3 ARG A 410      91.095  42.308  54.412  1.00  0.00           H  
ATOM   4891  HE  ARG A 410      91.287  44.761  53.514  1.00  0.00           H  
ATOM   4892  N   GLN A 411      91.518  43.969  58.859  1.00  0.00           N  
ATOM   4893  CA  GLN A 411      90.593  44.974  59.368  1.00  0.00           C  
ATOM   4894  C   GLN A 411      91.220  45.802  60.485  1.00  0.00           C  
ATOM   4895  O   GLN A 411      90.977  47.005  60.582  1.00  0.00           O  
ATOM   4896  CB  GLN A 411      89.304  44.316  59.859  1.00  0.00           C  
ATOM   4897  CG  GLN A 411      88.558  43.553  58.780  1.00  0.00           C  
ATOM   4898  CD  GLN A 411      87.076  43.446  59.065  1.00  0.00           C  
ATOM   4899  OE1 GLN A 411      86.629  43.678  60.189  1.00  0.00           O  
ATOM   4900  NE2 GLN A 411      86.301  43.095  58.044  1.00  0.00           N  
ATOM   4901  H   GLN A 411      91.294  43.157  59.037  1.00  0.00           H  
ATOM   4902  HA  GLN A 411      90.384  45.574  58.635  1.00  0.00           H  
ATOM   4903  HB2 GLN A 411      89.517  43.709  60.585  1.00  0.00           H  
ATOM   4904  HB3 GLN A 411      88.721  45.000  60.223  1.00  0.00           H  
ATOM   4905  HG2 GLN A 411      88.689  43.995  57.926  1.00  0.00           H  
ATOM   4906  HG3 GLN A 411      88.933  42.663  58.699  1.00  0.00           H  
ATOM   4907  N   SER A 412      92.020  45.155  61.328  1.00  0.00           N  
ATOM   4908  CA  SER A 412      92.732  45.859  62.389  1.00  0.00           C  
ATOM   4909  C   SER A 412      93.697  46.869  61.785  1.00  0.00           C  
ATOM   4910  O   SER A 412      93.908  47.951  62.335  1.00  0.00           O  
ATOM   4911  CB  SER A 412      93.483  44.878  63.290  1.00  0.00           C  
ATOM   4912  OG  SER A 412      92.604  44.257  64.211  1.00  0.00           O  
ATOM   4913  H   SER A 412      92.165  44.308  61.302  1.00  0.00           H  
ATOM   4914  HA  SER A 412      92.082  46.330  62.934  1.00  0.00           H  
ATOM   4915  HB2 SER A 412      93.917  44.201  62.745  1.00  0.00           H  
ATOM   4916  HB3 SER A 412      94.184  45.346  63.771  1.00  0.00           H  
ATOM   4917  HG  SER A 412      92.238  43.595  63.846  1.00  0.00           H  
ATOM   4918  N   GLN A 413      94.280  46.506  60.649  1.00  0.00           N  
ATOM   4919  CA  GLN A 413      95.136  47.420  59.906  1.00  0.00           C  
ATOM   4920  C   GLN A 413      94.309  48.567  59.340  1.00  0.00           C  
ATOM   4921  O   GLN A 413      94.690  49.733  59.442  1.00  0.00           O  
ATOM   4922  CB  GLN A 413      95.862  46.686  58.777  1.00  0.00           C  
ATOM   4923  CG  GLN A 413      96.875  47.546  58.046  1.00  0.00           C  
ATOM   4924  CD  GLN A 413      97.919  48.124  58.980  1.00  0.00           C  
ATOM   4925  OE1 GLN A 413      98.554  47.396  59.743  1.00  0.00           O  
ATOM   4926  NE2 GLN A 413      98.095  49.440  58.932  1.00  0.00           N  
ATOM   4927  H   GLN A 413      94.192  45.730  60.290  1.00  0.00           H  
ATOM   4928  HA  GLN A 413      95.801  47.779  60.513  1.00  0.00           H  
ATOM   4929  HB2 GLN A 413      96.313  45.910  59.144  1.00  0.00           H  
ATOM   4930  HB3 GLN A 413      95.207  46.359  58.141  1.00  0.00           H  
ATOM   4931  HG2 GLN A 413      97.313  47.016  57.363  1.00  0.00           H  
ATOM   4932  HG3 GLN A 413      96.414  48.270  57.592  1.00  0.00           H  
ATOM   4933  N   GLU A 414      93.169  48.222  58.754  1.00  0.00           N  
ATOM   4934  CA  GLU A 414      92.305  49.202  58.110  1.00  0.00           C  
ATOM   4935  C   GLU A 414      91.585  50.091  59.122  1.00  0.00           C  
ATOM   4936  O   GLU A 414      91.164  51.199  58.789  1.00  0.00           O  
ATOM   4937  CB  GLU A 414      91.296  48.494  57.201  1.00  0.00           C
[truncated: 1,287,685 more chars]
