# Supplementary material for: Combined computational and classical medicinal chemistry procedure to disclose novel pyrrole-based compounds as potential antituberculosis agents
Source: J Comput Aided Mol Des. 2026 Apr 6;40(1):92. doi: 10.1007/s10822-026-00794-6 (PMC13053371; doi:10.1007/s10822-026-00794-6)
Supplement: Supplementary file 5 — Supplementary Material 5 [file 10822_2026_794_MOESM5_ESM.zip › targets/6AJJ_A_AJ9E.1008.A_min_lock.pdb]

COMPND    ***** 
AUTHOR    GENERATED BY OPEN BABEL 2.4.1
ATOM      1  N   PHE A   1     118.965   9.971  17.154  1.00  0.00           N1+
ATOM      2  CA  PHE A   1     118.597  10.103  18.558  1.00  0.00           C  
ATOM      3  C   PHE A   1     118.622   8.732  19.221  1.00  0.00           C  
ATOM      4  O   PHE A   1     118.819   7.714  18.552  1.00  0.00           O  
ATOM      5  CB  PHE A   1     117.223  10.763  18.697  1.00  0.00           C  
ATOM      6  CG  PHE A   1     117.009  11.913  17.750  1.00  0.00           C  
ATOM      7  CD1 PHE A   1     118.007  12.856  17.546  1.00  0.00           C  
ATOM      8  CD2 PHE A   1     115.813  12.050  17.061  1.00  0.00           C  
ATOM      9  CE1 PHE A   1     117.819  13.910  16.672  1.00  0.00           C  
ATOM     10  CE2 PHE A   1     115.619  13.104  16.187  1.00  0.00           C  
ATOM     11  CZ  PHE A   1     116.624  14.035  15.993  1.00  0.00           C  
ATOM     12  H1  PHE A   1     118.570  10.614  16.681  1.00  0.00           H  
ATOM     13  H2  PHE A   1     119.848  10.041  17.071  1.00  0.00           H  
ATOM     14  H3  PHE A   1     118.703   9.177  16.851  1.00  0.00           H  
ATOM     15  HA  PHE A   1     119.240  10.675  19.005  1.00  0.00           H  
ATOM     16  HB2 PHE A   1     116.536  10.096  18.546  1.00  0.00           H  
ATOM     17  HB3 PHE A   1     117.115  11.080  19.608  1.00  0.00           H  
ATOM     18  N   GLN A   2     118.431   8.715  20.539  1.00  0.00           N  
ATOM     19  CA  GLN A   2     118.632   7.504  21.323  1.00  0.00           C  
ATOM     20  C   GLN A   2     117.309   6.998  21.885  1.00  0.00           C  
ATOM     21  O   GLN A   2     117.188   6.802  23.095  1.00  0.00           O  
ATOM     22  CB  GLN A   2     119.635   7.751  22.462  1.00  0.00           C  
ATOM     23  CG  GLN A   2     120.927   8.420  22.031  1.00  0.00           C  
ATOM     24  CD  GLN A   2     120.774   9.923  21.860  1.00  0.00           C  
ATOM     25  OE1 GLN A   2     119.739  10.498  22.209  1.00  0.00           O  
ATOM     26  NE2 GLN A   2     121.799  10.561  21.309  1.00  0.00           N  
ATOM     27  H   GLN A   2     118.182   9.399  20.998  1.00  0.00           H  
ATOM     28  HA  GLN A   2     118.996   6.825  20.734  1.00  0.00           H  
ATOM     29  HB2 GLN A   2     119.209   8.301  23.138  1.00  0.00           H  
ATOM     30  HB3 GLN A   2     119.848   6.902  22.879  1.00  0.00           H  
ATOM     31  HG2 GLN A   2     121.617   8.241  22.689  1.00  0.00           H  
ATOM     32  HG3 GLN A   2     121.225   8.031  21.194  1.00  0.00           H  
ATOM     33  N   SER A   3     116.324   6.755  21.027  1.00  0.00           N  
ATOM     34  CA  SER A   3     115.118   6.052  21.454  1.00  0.00           C  
ATOM     35  C   SER A   3     115.485   4.634  21.947  1.00  0.00           C  
ATOM     36  O   SER A   3     116.197   3.889  21.257  1.00  0.00           O  
ATOM     37  CB  SER A   3     114.107   6.020  20.308  1.00  0.00           C  
ATOM     38  OG  SER A   3     114.052   7.238  19.552  1.00  0.00           O  
ATOM     39  H   SER A   3     116.333   6.986  20.199  1.00  0.00           H  
ATOM     40  HA  SER A   3     114.706   6.521  22.196  1.00  0.00           H  
ATOM     41  HB2 SER A   3     114.330   5.289  19.710  1.00  0.00           H  
ATOM     42  HB3 SER A   3     113.226   5.832  20.668  1.00  0.00           H  
ATOM     43  HG  SER A   3     113.483   7.162  18.938  1.00  0.00           H  
ATOM     44  N   ASN A   4     115.081   4.344  23.204  1.00  0.00           N  
ATOM     45  CA  ASN A   4     114.877   3.000  23.792  1.00  0.00           C  
ATOM     46  C   ASN A   4     116.172   2.220  24.068  1.00  0.00           C  
ATOM     47  O   ASN A   4     116.128   1.043  24.417  1.00  0.00           O  
ATOM     48  CB  ASN A   4     113.866   2.170  22.994  1.00  0.00           C  
ATOM     49  CG  ASN A   4     114.458   1.458  21.729  1.00  0.00           C  
ATOM     50  OD1 ASN A   4     115.660   1.194  21.603  1.00  0.00           O  
ATOM     51  ND2 ASN A   4     113.587   1.190  20.777  1.00  0.00           N  
ATOM     52  H   ASN A   4     114.909   4.968  23.771  1.00  0.00           H  
ATOM     53  HA  ASN A   4     114.495   3.169  24.668  1.00  0.00           H  
ATOM     54  HB2 ASN A   4     113.484   1.497  23.579  1.00  0.00           H  
ATOM     55  HB3 ASN A   4     113.139   2.748  22.714  1.00  0.00           H  
ATOM     56  N   ALA A   5     117.331   2.885  24.088  1.00  0.00           N  
ATOM     57  CA  ALA A   5     118.561   2.118  24.344  1.00  0.00           C  
ATOM     58  C   ALA A   5     118.795   1.899  25.841  1.00  0.00           C  
ATOM     59  O   ALA A   5     119.010   0.769  26.295  1.00  0.00           O  
ATOM     60  CB  ALA A   5     119.760   2.817  23.688  1.00  0.00           C  
ATOM     61  H   ALA A   5     117.429   3.731  23.964  1.00  0.00           H  
ATOM     62  HA  ALA A   5     118.457   1.239  23.947  1.00  0.00           H  
ATOM     63  HB1 ALA A   5     120.576   2.547  24.134  1.00  0.00           H  
ATOM     64  HB2 ALA A   5     119.807   2.570  22.751  1.00  0.00           H  
ATOM     65  HB3 ALA A   5     119.654   3.779  23.762  1.00  0.00           H  
ATOM     66  N   MET A   6     118.749   2.983  26.613  1.00  0.00           N  
ATOM     67  CA  MET A   6     118.923   2.942  28.057  1.00  0.00           C  
ATOM     68  C   MET A   6     117.658   2.492  28.785  1.00  0.00           C  
ATOM     69  O   MET A   6     117.752   1.844  29.837  1.00  0.00           O  
ATOM     70  CB  MET A   6     119.347   4.329  28.530  1.00  0.00           C  
ATOM     71  CG  MET A   6     118.303   5.413  28.232  1.00  0.00           C  
ATOM     72  SD  MET A   6     117.587   5.410  26.556  1.00  0.00           S  
ATOM     73  CE  MET A   6     118.934   5.979  25.529  1.00  0.00           C  
ATOM     74  H   MET A   6     118.614   3.774  26.304  1.00  0.00           H  
ATOM     75  HA  MET A   6     119.606   2.285  28.266  1.00  0.00           H  
ATOM     76  HB2 MET A   6     119.513   4.301  29.485  1.00  0.00           H  
ATOM     77  HB3 MET A   6     120.185   4.568  28.104  1.00  0.00           H  
ATOM     78  HG2 MET A   6     117.579   5.322  28.871  1.00  0.00           H  
ATOM     79  HG3 MET A   6     118.712   6.279  28.386  1.00  0.00           H  
ATOM     80  HE1 MET A   6     118.645   6.011  24.604  1.00  0.00           H  
ATOM     81  HE2 MET A   6     119.206   6.866  25.814  1.00  0.00           H  
ATOM     82  HE3 MET A   6     119.684   5.370  25.612  1.00  0.00           H  
ATOM     83  N   PHE A   7     116.476   2.811  28.247  1.00  0.00           N  
ATOM     84  CA  PHE A   7     115.241   2.417  28.914  1.00  0.00           C  
ATOM     85  C   PHE A   7     115.039   0.907  28.876  1.00  0.00           C  
ATOM     86  O   PHE A   7     114.480   0.337  29.818  1.00  0.00           O  
ATOM     87  CB  PHE A   7     114.051   3.150  28.289  1.00  0.00           C  
ATOM     88  CG  PHE A   7     113.911   4.578  28.753  1.00  0.00           C  
ATOM     89  CD1 PHE A   7     114.659   5.586  28.168  1.00  0.00           C  
ATOM     90  CD2 PHE A   7     113.052   4.907  29.788  1.00  0.00           C  
ATOM     91  CE1 PHE A   7     114.544   6.897  28.593  1.00  0.00           C  
ATOM     92  CE2 PHE A   7     112.930   6.216  30.224  1.00  0.00           C  
ATOM     93  CZ  PHE A   7     113.678   7.214  29.624  1.00  0.00           C  
ATOM     94  H   PHE A   7     116.372   3.245  27.512  1.00  0.00           H  
ATOM     95  HA  PHE A   7     115.307   2.671  29.848  1.00  0.00           H  
ATOM     96  HB2 PHE A   7     114.143   3.138  27.324  1.00  0.00           H  
ATOM     97  HB3 PHE A   7     113.236   2.668  28.501  1.00  0.00           H  
ATOM     98  N   ALA A   8     115.499   0.233  27.821  1.00  0.00           N  
ATOM     99  CA  ALA A   8     115.401  -1.223  27.811  1.00  0.00           C  
ATOM    100  C   ALA A   8     116.272  -1.835  28.904  1.00  0.00           C  
ATOM    101  O   ALA A   8     115.842  -2.756  29.618  1.00  0.00           O  
ATOM    102  CB  ALA A   8     115.784  -1.764  26.439  1.00  0.00           C  
ATOM    103  H   ALA A   8     115.859   0.586  27.125  1.00  0.00           H  
ATOM    104  HA  ALA A   8     114.482  -1.472  27.995  1.00  0.00           H  
ATOM    105  HB1 ALA A   8     115.716  -2.731  26.442  1.00  0.00           H  
ATOM    106  HB2 ALA A   8     115.185  -1.400  25.769  1.00  0.00           H  
ATOM    107  HB3 ALA A   8     116.695  -1.505  26.232  1.00  0.00           H  
ATOM    108  N   TRP A   9     117.497  -1.333  29.054  1.00  0.00           N  
ATOM    109  CA  TRP A   9     118.364  -1.828  30.115  1.00  0.00           C  
ATOM    110  C   TRP A   9     117.731  -1.601  31.481  1.00  0.00           C  
ATOM    111  O   TRP A   9     117.707  -2.505  32.327  1.00  0.00           O  
ATOM    112  CB  TRP A   9     119.736  -1.157  30.034  1.00  0.00           C  
ATOM    113  CG  TRP A   9     120.577  -1.500  31.210  1.00  0.00           C  
ATOM    114  CD1 TRP A   9     121.291  -2.649  31.406  1.00  0.00           C  
ATOM    115  CD2 TRP A   9     120.768  -0.704  32.379  1.00  0.00           C  
ATOM    116  NE1 TRP A   9     121.925  -2.609  32.626  1.00  0.00           N  
ATOM    117  CE2 TRP A   9     121.620  -1.424  33.242  1.00  0.00           C  
ATOM    118  CE3 TRP A   9     120.312   0.553  32.777  1.00  0.00           C  
ATOM    119  CZ2 TRP A   9     122.016  -0.929  34.477  1.00  0.00           C  
ATOM    120  CZ3 TRP A   9     120.712   1.045  34.004  1.00  0.00           C  
ATOM    121  H   TRP A   9     117.838  -0.717  28.561  1.00  0.00           H  
ATOM    122  HA  TRP A   9     118.482  -2.783  29.995  1.00  0.00           H  
ATOM    123  HB2 TRP A   9     120.186  -1.435  29.221  1.00  0.00           H  
ATOM    124  HB3 TRP A   9     119.625  -0.194  29.982  1.00  0.00           H  
ATOM    125  N   TRP A  10     117.191  -0.397  31.708  1.00  0.00           N  
ATOM    126  CA  TRP A  10     116.568  -0.115  32.999  1.00  0.00           C  
ATOM    127  C   TRP A  10     115.313  -0.953  33.217  1.00  0.00           C  
ATOM    128  O   TRP A  10     114.989  -1.298  34.363  1.00  0.00           O  
ATOM    129  CB  TRP A  10     116.233   1.371  33.123  1.00  0.00           C  
ATOM    130  CG  TRP A  10     115.676   1.692  34.474  1.00  0.00           C  
ATOM    131  CD1 TRP A  10     114.452   2.227  34.757  1.00  0.00           C  
ATOM    132  CD2 TRP A  10     116.312   1.459  35.733  1.00  0.00           C  
ATOM    133  NE1 TRP A  10     114.289   2.345  36.119  1.00  0.00           N  
ATOM    134  CE2 TRP A  10     115.421   1.885  36.737  1.00  0.00           C  
ATOM    135  CE3 TRP A  10     117.551   0.933  36.109  1.00  0.00           C  
ATOM    136  CZ2 TRP A  10     115.744   1.823  38.093  1.00  0.00           C  
ATOM    137  CZ3 TRP A  10     117.860   0.854  37.456  1.00  0.00           C  
ATOM    138  H   TRP A  10     117.177   0.251  31.143  1.00  0.00           H  
ATOM    139  HA  TRP A  10     117.211  -0.354  33.686  1.00  0.00           H  
ATOM    140  HB2 TRP A  10     117.031   1.899  32.967  1.00  0.00           H  
ATOM    141  HB3 TRP A  10     115.591   1.618  32.439  1.00  0.00           H  
ATOM    142  N   GLY A  11     114.599  -1.293  32.140  1.00  0.00           N  
ATOM    143  CA  GLY A  11     113.434  -2.148  32.276  1.00  0.00           C  
ATOM    144  C   GLY A  11     113.798  -3.558  32.674  1.00  0.00           C  
ATOM    145  O   GLY A  11     113.082  -4.199  33.449  1.00  0.00           O  
ATOM    146  H   GLY A  11     114.775  -1.041  31.337  1.00  0.00           H  
ATOM    147  HA2 GLY A  11     112.835  -1.772  32.938  1.00  0.00           H  
ATOM    148  HA3 GLY A  11     112.950  -2.167  31.435  1.00  0.00           H  
ATOM    149  N   ARG A  12     114.914  -4.063  32.152  1.00  0.00           N  
ATOM    150  CA  ARG A  12     115.414  -5.335  32.658  1.00  0.00           C  
ATOM    151  C   ARG A  12     115.840  -5.200  34.116  1.00  0.00           C  
ATOM    152  O   ARG A  12     115.525  -6.059  34.953  1.00  0.00           O  
ATOM    153  CB  ARG A  12     116.571  -5.828  31.791  1.00  0.00           C  
ATOM    154  CG  ARG A  12     116.216  -5.998  30.319  1.00  0.00           C  
ATOM    155  CD  ARG A  12     117.236  -6.861  29.583  1.00  0.00           C  
ATOM    156  NE  ARG A  12     117.674  -6.230  28.342  1.00  0.00           N  
ATOM    157  CZ  ARG A  12     118.739  -5.437  28.240  1.00  0.00           C  
ATOM    158  H   ARG A  12     115.380  -3.701  31.527  1.00  0.00           H  
ATOM    159  HA  ARG A  12     114.701  -5.992  32.615  1.00  0.00           H  
ATOM    160  HB2 ARG A  12     117.308  -5.202  31.866  1.00  0.00           H  
ATOM    161  HB3 ARG A  12     116.885  -6.678  32.139  1.00  0.00           H  
ATOM    162  HG2 ARG A  12     115.337  -6.402  30.244  1.00  0.00           H  
ATOM    163  HG3 ARG A  12     116.165  -5.127  29.897  1.00  0.00           H  
ATOM    164  HD2 ARG A  12     118.003  -7.017  30.156  1.00  0.00           H  
ATOM    165  HD3 ARG A  12     116.848  -7.728  29.387  1.00  0.00           H  
ATOM    166  HE  ARG A  12     117.215  -6.381  27.630  1.00  0.00           H  
ATOM    167  N   THR A  13     116.502  -4.090  34.445  1.00  0.00           N  
ATOM    168  CA  THR A  13     117.157  -3.968  35.741  1.00  0.00           C  
ATOM    169  C   THR A  13     116.157  -3.837  36.893  1.00  0.00           C  
ATOM    170  O   THR A  13     116.364  -4.427  37.959  1.00  0.00           O  
ATOM    171  CB  THR A  13     118.116  -2.780  35.711  1.00  0.00           C  
ATOM    172  OG1 THR A  13     118.889  -2.831  34.503  1.00  0.00           O  
ATOM    173  CG2 THR A  13     119.043  -2.817  36.911  1.00  0.00           C  
ATOM    174  H   THR A  13     116.582  -3.403  33.934  1.00  0.00           H  
ATOM    175  HA  THR A  13     117.654  -4.785  35.905  1.00  0.00           H  
ATOM    176  N   VAL A  14     115.072  -3.066  36.716  1.00  0.00           N  
ATOM    177  CA  VAL A  14     114.095  -2.935  37.808  1.00  0.00           C  
ATOM    178  C   VAL A  14     113.438  -4.264  38.122  1.00  0.00           C  
ATOM    179  O   VAL A  14     113.145  -4.564  39.288  1.00  0.00           O  
ATOM    180  CB  VAL A  14     113.022  -1.875  37.515  1.00  0.00           C  
ATOM    181  CG1 VAL A  14     113.506  -0.490  37.843  1.00  0.00           C  
ATOM    182  CG2 VAL A  14     112.491  -1.993  36.102  1.00  0.00           C  
ATOM    183  H   VAL A  14     114.888  -2.628  36.000  1.00  0.00           H  
ATOM    184  HA  VAL A  14     114.596  -2.638  38.585  1.00  0.00           H  
ATOM    185  N   TYR A  15     113.136  -5.066  37.099  1.00  0.00           N  
ATOM    186  CA  TYR A  15     112.625  -6.392  37.410  1.00  0.00           C  
ATOM    187  C   TYR A  15     113.688  -7.212  38.120  1.00  0.00           C  
ATOM    188  O   TYR A  15     113.385  -7.951  39.067  1.00  0.00           O  
ATOM    189  CB  TYR A  15     112.143  -7.117  36.153  1.00  0.00           C  
ATOM    190  CG  TYR A  15     111.577  -8.482  36.478  1.00  0.00           C  
ATOM    191  CD1 TYR A  15     110.285  -8.614  36.974  1.00  0.00           C  
ATOM    192  CD2 TYR A  15     112.341  -9.630  36.329  1.00  0.00           C  
ATOM    193  CE1 TYR A  15     109.760  -9.862  37.295  1.00  0.00           C  
ATOM    194  CE2 TYR A  15     111.823 -10.887  36.643  1.00  0.00           C  
ATOM    195  CZ  TYR A  15     110.534 -10.994  37.129  1.00  0.00           C  
ATOM    196  OH  TYR A  15     110.014 -12.231  37.445  1.00  0.00           O  
ATOM    197  H   TYR A  15     113.216  -4.873  36.264  1.00  0.00           H  
ATOM    198  HA  TYR A  15     111.862  -6.285  37.998  1.00  0.00           H  
ATOM    199  HB2 TYR A  15     111.466  -6.582  35.709  1.00  0.00           H  
ATOM    200  HB3 TYR A  15     112.882  -7.213  35.531  1.00  0.00           H  
ATOM    201  N   GLN A  16     114.947  -7.071  37.694  1.00  0.00           N  
ATOM    202  CA  GLN A  16     115.995  -7.892  38.279  1.00  0.00           C  
ATOM    203  C   GLN A  16     116.212  -7.576  39.755  1.00  0.00           C  
ATOM    204  O   GLN A  16     116.535  -8.481  40.532  1.00  0.00           O  
ATOM    205  CB  GLN A  16     117.294  -7.720  37.489  1.00  0.00           C  
ATOM    206  CG  GLN A  16     118.338  -8.798  37.766  1.00  0.00           C  
ATOM    207  CD  GLN A  16     119.513  -8.737  36.809  1.00  0.00           C  
ATOM    208  OE1 GLN A  16     119.576  -7.875  35.931  1.00  0.00           O  
ATOM    209  NE2 GLN A  16     120.455  -9.658  36.976  1.00  0.00           N  
ATOM    210  H   GLN A  16     115.205  -6.521  37.085  1.00  0.00           H  
ATOM    211  HA  GLN A  16     115.712  -8.818  38.227  1.00  0.00           H  
ATOM    212  HB2 GLN A  16     117.087  -7.719  36.541  1.00  0.00           H  
ATOM    213  HB3 GLN A  16     117.675  -6.852  37.697  1.00  0.00           H  
ATOM    214  HG2 GLN A  16     118.661  -8.703  38.675  1.00  0.00           H  
ATOM    215  HG3 GLN A  16     117.920  -9.671  37.703  1.00  0.00           H  
ATOM    216  N   PHE A  17     116.020  -6.323  40.169  1.00  0.00           N  
ATOM    217  CA  PHE A  17     116.297  -5.900  41.542  1.00  0.00           C  
ATOM    218  C   PHE A  17     115.120  -5.145  42.141  1.00  0.00           C  
ATOM    219  O   PHE A  17     115.300  -4.134  42.825  1.00  0.00           O  
ATOM    220  CB  PHE A  17     117.552  -5.035  41.606  1.00  0.00           C  
ATOM    221  CG  PHE A  17     118.762  -5.676  40.998  1.00  0.00           C  
ATOM    222  CD1 PHE A  17     119.524  -6.576  41.725  1.00  0.00           C  
ATOM    223  CD2 PHE A  17     119.141  -5.379  39.699  1.00  0.00           C  
ATOM    224  CE1 PHE A  17     120.640  -7.172  41.169  1.00  0.00           C  
ATOM    225  CE2 PHE A  17     120.258  -5.972  39.136  1.00  0.00           C  
ATOM    226  CZ  PHE A  17     121.008  -6.870  39.872  1.00  0.00           C  
ATOM    227  H   PHE A  17     115.725  -5.695  39.661  1.00  0.00           H  
ATOM    228  HA  PHE A  17     116.443  -6.704  42.063  1.00  0.00           H  
ATOM    229  HB2 PHE A  17     117.379  -4.195  41.153  1.00  0.00           H  
ATOM    230  HB3 PHE A  17     117.741  -4.822  42.534  1.00  0.00           H  
ATOM    231  N   ARG A  18     113.897  -5.632  41.913  1.00  0.00           N  
ATOM    232  CA  ARG A  18     112.714  -4.891  42.342  1.00  0.00           C  
ATOM    233  C   ARG A  18     112.720  -4.642  43.846  1.00  0.00           C  
ATOM    234  O   ARG A  18     112.303  -3.571  44.307  1.00  0.00           O  
ATOM    235  CB  ARG A  18     111.450  -5.637  41.920  1.00  0.00           C  
ATOM    236  CG  ARG A  18     111.238  -6.939  42.655  1.00  0.00           C  
ATOM    237  CD  ARG A  18     110.605  -7.981  41.764  1.00  0.00           C  
ATOM    238  NE  ARG A  18     111.623  -8.799  41.122  1.00  0.00           N  
ATOM    239  CZ  ARG A  18     111.504 -10.103  40.925  1.00  0.00           C  
ATOM    240  H   ARG A  18     113.734  -6.379  41.517  1.00  0.00           H  
ATOM    241  HA  ARG A  18     112.729  -4.024  41.907  1.00  0.00           H  
ATOM    242  HB2 ARG A  18     110.682  -5.064  42.066  1.00  0.00           H  
ATOM    243  HB3 ARG A  18     111.492  -5.817  40.968  1.00  0.00           H  
ATOM    244  HG2 ARG A  18     112.089  -7.268  42.985  1.00  0.00           H  
ATOM    245  HG3 ARG A  18     110.672  -6.786  43.428  1.00  0.00           H  
ATOM    246  HD2 ARG A  18     110.015  -8.545  42.288  1.00  0.00           H  
ATOM    247  HD3 ARG A  18     110.060  -7.548  41.089  1.00  0.00           H  
ATOM    248  HE  ARG A  18     112.343  -8.414  40.855  1.00  0.00           H  
ATOM    249  N   TYR A  19     113.227  -5.600  44.624  1.00  0.00           N  
ATOM    250  CA  TYR A  19     113.129  -5.503  46.076  1.00  0.00           C  
ATOM    251  C   TYR A  19     114.031  -4.405  46.624  1.00  0.00           C  
ATOM    252  O   TYR A  19     113.585  -3.564  47.412  1.00  0.00           O  
ATOM    253  CB  TYR A  19     113.460  -6.850  46.712  1.00  0.00           C  
ATOM    254  CG  TYR A  19     112.309  -7.832  46.659  1.00  0.00           C  
ATOM    255  CD1 TYR A  19     111.213  -7.693  47.503  1.00  0.00           C  
ATOM    256  CD2 TYR A  19     112.319  -8.900  45.765  1.00  0.00           C  
ATOM    257  CE1 TYR A  19     110.158  -8.590  47.459  1.00  0.00           C  
ATOM    258  CE2 TYR A  19     111.274  -9.802  45.715  1.00  0.00           C  
ATOM    259  CZ  TYR A  19     110.195  -9.644  46.563  1.00  0.00           C  
ATOM    260  OH  TYR A  19     109.151 -10.544  46.515  1.00  0.00           O  
ATOM    261  H   TYR A  19     113.625  -6.304  44.333  1.00  0.00           H  
ATOM    262  HA  TYR A  19     112.216  -5.265  46.303  1.00  0.00           H  
ATOM    263  HB2 TYR A  19     114.227  -7.235  46.260  1.00  0.00           H  
ATOM    264  HB3 TYR A  19     113.716  -6.710  47.637  1.00  0.00           H  
ATOM    265  N   ILE A  20     115.304  -4.383  46.220  1.00  0.00           N  
ATOM    266  CA  ILE A  20     116.180  -3.370  46.803  1.00  0.00           C  
ATOM    267  C   ILE A  20     115.855  -1.992  46.241  1.00  0.00           C  
ATOM    268  O   ILE A  20     116.026  -0.984  46.932  1.00  0.00           O  
ATOM    269  CB  ILE A  20     117.670  -3.732  46.626  1.00  0.00           C  
ATOM    270  CG1 ILE A  20     118.215  -3.227  45.289  1.00  0.00           C  
ATOM    271  CG2 ILE A  20     117.892  -5.235  46.793  1.00  0.00           C  
ATOM    272  CD1 ILE A  20     119.723  -3.139  45.250  1.00  0.00           C  
ATOM    273  H   ILE A  20     115.662  -4.911  45.644  1.00  0.00           H  
ATOM    274  HA  ILE A  20     116.016  -3.345  47.758  1.00  0.00           H  
ATOM    275  N   VAL A  21     115.351  -1.906  45.013  1.00  0.00           N  
ATOM    276  CA  VAL A  21     114.908  -0.606  44.518  1.00  0.00           C  
ATOM    277  C   VAL A  21     113.731  -0.102  45.346  1.00  0.00           C  
ATOM    278  O   VAL A  21     113.728   1.043  45.820  1.00  0.00           O  
ATOM    279  CB  VAL A  21     114.563  -0.682  43.020  1.00  0.00           C  
ATOM    280  CG1 VAL A  21     113.895   0.608  42.567  1.00  0.00           C  
ATOM    281  CG2 VAL A  21     115.822  -0.946  42.203  1.00  0.00           C  
ATOM    282  H   VAL A  21     115.258  -2.564  44.467  1.00  0.00           H  
ATOM    283  HA  VAL A  21     115.633   0.031  44.613  1.00  0.00           H  
ATOM    284  N   ILE A  22     112.725  -0.959  45.559  1.00  0.00           N  
ATOM    285  CA  ILE A  22     111.560  -0.546  46.332  1.00  0.00           C  
ATOM    286  C   ILE A  22     111.912  -0.299  47.795  1.00  0.00           C  
ATOM    287  O   ILE A  22     111.206   0.449  48.477  1.00  0.00           O  
ATOM    288  CB  ILE A  22     110.421  -1.580  46.192  1.00  0.00           C  
ATOM    289  CG1 ILE A  22     109.061  -0.908  46.381  1.00  0.00           C  
ATOM    290  CG2 ILE A  22     110.571  -2.717  47.191  1.00  0.00           C  
ATOM    291  CD1 ILE A  22     107.895  -1.854  46.246  1.00  0.00           C  
ATOM    292  H   ILE A  22     112.701  -1.768  45.269  1.00  0.00           H  
ATOM    293  HA  ILE A  22     111.247   0.298  45.970  1.00  0.00           H  
ATOM    294  N   GLY A  23     112.994  -0.888  48.296  1.00  0.00           N  
ATOM    295  CA  GLY A  23     113.432  -0.604  49.649  1.00  0.00           C  
ATOM    296  C   GLY A  23     114.218   0.689  49.749  1.00  0.00           C  
ATOM    297  O   GLY A  23     113.908   1.554  50.575  1.00  0.00           O  
ATOM    298  H   GLY A  23     113.484  -1.452  47.869  1.00  0.00           H  
ATOM    299  HA2 GLY A  23     112.658  -0.554  50.232  1.00  0.00           H  
ATOM    300  HA3 GLY A  23     113.980  -1.337  49.968  1.00  0.00           H  
ATOM    301  N   VAL A  24     115.225   0.836  48.885  1.00  0.00           N  
ATOM    302  CA  VAL A  24     116.124   1.986  48.936  1.00  0.00           C  
ATOM    303  C   VAL A  24     115.369   3.274  48.641  1.00  0.00           C  
ATOM    304  O   VAL A  24     115.523   4.275  49.349  1.00  0.00           O  
ATOM    305  CB  VAL A  24     117.296   1.786  47.958  1.00  0.00           C  
ATOM    306  CG1 VAL A  24     117.856   3.133  47.509  1.00  0.00           C  
ATOM    307  CG2 VAL A  24     118.386   0.892  48.587  1.00  0.00           C  
ATOM    308  H   VAL A  24     115.405   0.275  48.259  1.00  0.00           H  
ATOM    309  HA  VAL A  24     116.488   2.061  49.833  1.00  0.00           H  
ATOM    310  N   MET A  25     114.544   3.278  47.587  1.00  0.00           N  
ATOM    311  CA  MET A  25     113.861   4.515  47.217  1.00  0.00           C  
ATOM    312  C   MET A  25     112.755   4.870  48.201  1.00  0.00           C  
ATOM    313  O   MET A  25     112.507   6.055  48.450  1.00  0.00           O  
ATOM    314  CB  MET A  25     113.297   4.405  45.806  1.00  0.00           C  
ATOM    315  CG  MET A  25     114.317   4.245  44.698  1.00  0.00           C  
ATOM    316  SD  MET A  25     115.161   5.775  44.304  1.00  0.00           S  
ATOM    317  CE  MET A  25     113.801   6.929  44.220  1.00  0.00           C  
ATOM    318  H   MET A  25     114.372   2.597  47.090  1.00  0.00           H  
ATOM    319  HA  MET A  25     114.518   5.228  47.244  1.00  0.00           H  
ATOM    320  HB2 MET A  25     112.691   3.649  45.776  1.00  0.00           H  
ATOM    321  HB3 MET A  25     112.769   5.199  45.624  1.00  0.00           H  
ATOM    322  HG2 MET A  25     114.970   3.579  44.960  1.00  0.00           H  
ATOM    323  HG3 MET A  25     113.874   3.911  43.902  1.00  0.00           H  
ATOM    324  HE1 MET A  25     114.139   7.813  44.009  1.00  0.00           H  
ATOM    325  HE2 MET A  25     113.179   6.647  43.530  1.00  0.00           H  
ATOM    326  HE3 MET A  25     113.344   6.954  45.075  1.00  0.00           H  
ATOM    327  N   VAL A  26     112.080   3.877  48.778  1.00  0.00           N  
ATOM    328  CA  VAL A  26     111.113   4.201  49.820  1.00  0.00           C  
ATOM    329  C   VAL A  26     111.826   4.741  51.053  1.00  0.00           C  
ATOM    330  O   VAL A  26     111.365   5.705  51.676  1.00  0.00           O  
ATOM    331  CB  VAL A  26     110.234   2.982  50.155  1.00  0.00           C  
ATOM    332  CG1 VAL A  26     109.587   3.153  51.523  1.00  0.00           C  
ATOM    333  CG2 VAL A  26     109.172   2.796  49.088  1.00  0.00           C  
ATOM    334  H   VAL A  26     112.163   3.042  48.590  1.00  0.00           H  
ATOM    335  HA  VAL A  26     110.521   4.896  49.490  1.00  0.00           H  
ATOM    336  N   ALA A  27     112.963   4.143  51.421  1.00  0.00           N  
ATOM    337  CA  ALA A  27     113.746   4.682  52.525  1.00  0.00           C  
ATOM    338  C   ALA A  27     114.145   6.125  52.248  1.00  0.00           C  
ATOM    339  O   ALA A  27     113.986   6.998  53.106  1.00  0.00           O  
ATOM    340  CB  ALA A  27     114.984   3.820  52.767  1.00  0.00           C  
ATOM    341  H   ALA A  27     113.289   3.440  51.050  1.00  0.00           H  
ATOM    342  HA  ALA A  27     113.198   4.669  53.326  1.00  0.00           H  
ATOM    343  HB1 ALA A  27     115.497   4.189  53.504  1.00  0.00           H  
ATOM    344  HB2 ALA A  27     114.710   2.915  52.984  1.00  0.00           H  
ATOM    345  HB3 ALA A  27     115.532   3.809  51.966  1.00  0.00           H  
ATOM    346  N   LEU A  28     114.663   6.389  51.044  1.00  0.00           N  
ATOM    347  CA  LEU A  28     115.062   7.744  50.671  1.00  0.00           C  
ATOM    348  C   LEU A  28     113.895   8.714  50.780  1.00  0.00           C  
ATOM    349  O   LEU A  28     114.029   9.790  51.363  1.00  0.00           O  
ATOM    350  CB  LEU A  28     115.624   7.754  49.251  1.00  0.00           C  
ATOM    351  CG  LEU A  28     117.129   7.569  49.076  1.00  0.00           C  
ATOM    352  CD1 LEU A  28     117.529   7.976  47.666  1.00  0.00           C  
ATOM    353  CD2 LEU A  28     117.917   8.361  50.122  1.00  0.00           C  
ATOM    354  H   LEU A  28     114.791   5.797  50.434  1.00  0.00           H  
ATOM    355  HA  LEU A  28     115.752   8.033  51.288  1.00  0.00           H  
ATOM    356  HB2 LEU A  28     115.177   7.054  48.750  1.00  0.00           H  
ATOM    357  HB3 LEU A  28     115.378   8.599  48.841  1.00  0.00           H  
ATOM    358  N   CYS A  29     112.735   8.347  50.225  1.00  0.00           N  
ATOM    359  CA  CYS A  29     111.598   9.260  50.227  1.00  0.00           C  
ATOM    360  C   CYS A  29     111.089   9.520  51.634  1.00  0.00           C  
ATOM    361  O   CYS A  29     110.784  10.662  51.983  1.00  0.00           O  
ATOM    362  CB  CYS A  29     110.478   8.708  49.354  1.00  0.00           C  
ATOM    363  SG  CYS A  29     110.767   8.961  47.604  1.00  0.00           S  
ATOM    364  H   CYS A  29     112.592   7.587  49.850  1.00  0.00           H  
ATOM    365  HA  CYS A  29     111.900  10.107  49.861  1.00  0.00           H  
ATOM    366  HB2 CYS A  29     110.377   7.759  49.527  1.00  0.00           H  
ATOM    367  HB3 CYS A  29     109.642   9.131  49.603  1.00  0.00           H  
ATOM    368  HG  CYS A  29     109.960   8.338  46.970  1.00  0.00           H  
ATOM    369  N   LEU A  30     110.993   8.479  52.464  1.00  0.00           N  
ATOM    370  CA  LEU A  30     110.480   8.674  53.817  1.00  0.00           C  
ATOM    371  C   LEU A  30     111.480   9.424  54.692  1.00  0.00           C  
ATOM    372  O   LEU A  30     111.092  10.280  55.499  1.00  0.00           O  
ATOM    373  CB  LEU A  30     110.122   7.326  54.433  1.00  0.00           C  
ATOM    374  CG  LEU A  30     108.953   6.624  53.749  1.00  0.00           C  
ATOM    375  CD1 LEU A  30     108.702   5.269  54.397  1.00  0.00           C  
ATOM    376  CD2 LEU A  30     107.706   7.508  53.794  1.00  0.00           C  
ATOM    377  H   LEU A  30     111.215   7.672  52.268  1.00  0.00           H  
ATOM    378  HA  LEU A  30     109.679   9.219  53.765  1.00  0.00           H  
ATOM    379  HB2 LEU A  30     110.900   6.748  54.398  1.00  0.00           H  
ATOM    380  HB3 LEU A  30     109.907   7.456  55.371  1.00  0.00           H  
ATOM    381  N   GLY A  31     112.771   9.120  54.552  1.00  0.00           N  
ATOM    382  CA  GLY A  31     113.774   9.905  55.245  1.00  0.00           C  
ATOM    383  C   GLY A  31     113.751  11.357  54.816  1.00  0.00           C  
ATOM    384  O   GLY A  31     113.839  12.261  55.649  1.00  0.00           O  
ATOM    385  H   GLY A  31     113.076   8.476  54.071  1.00  0.00           H  
ATOM    386  HA2 GLY A  31     113.625   9.848  56.201  1.00  0.00           H  
ATOM    387  HA3 GLY A  31     114.653   9.531  55.072  1.00  0.00           H  
ATOM    388  N   GLY A  32     113.618  11.599  53.512  1.00  0.00           N  
ATOM    389  CA  GLY A  32     113.506  12.961  53.032  1.00  0.00           C  
ATOM    390  C   GLY A  32     112.279  13.661  53.575  1.00  0.00           C  
ATOM    391  O   GLY A  32     112.335  14.838  53.917  1.00  0.00           O  
ATOM    392  H   GLY A  32     113.591  10.994  52.902  1.00  0.00           H  
ATOM    393  HA2 GLY A  32     114.298  13.458  53.287  1.00  0.00           H  
ATOM    394  HA3 GLY A  32     113.472  12.958  52.062  1.00  0.00           H  
ATOM    395  N   GLY A  33     111.158  12.945  53.671  1.00  0.00           N  
ATOM    396  CA  GLY A  33     109.963  13.542  54.244  1.00  0.00           C  
ATOM    397  C   GLY A  33     110.160  13.942  55.693  1.00  0.00           C  
ATOM    398  O   GLY A  33     109.789  15.049  56.104  1.00  0.00           O  
ATOM    399  H   GLY A  33     111.073  12.128  53.414  1.00  0.00           H  
ATOM    400  HA2 GLY A  33     109.713  14.322  53.725  1.00  0.00           H  
ATOM    401  HA3 GLY A  33     109.228  12.912  54.182  1.00  0.00           H  
ATOM    402  N   VAL A  34     110.758  13.048  56.488  1.00  0.00           N  
ATOM    403  CA  VAL A  34     111.058  13.380  57.880  1.00  0.00           C  
ATOM    404  C   VAL A  34     111.992  14.587  57.953  1.00  0.00           C  
ATOM    405  O   VAL A  34     111.760  15.531  58.720  1.00  0.00           O  
ATOM    406  CB  VAL A  34     111.645  12.154  58.606  1.00  0.00           C  
ATOM    407  CG1 VAL A  34     112.566  12.585  59.740  1.00  0.00           C  
ATOM    408  CG2 VAL A  34     110.519  11.274  59.135  1.00  0.00           C  
ATOM    409  H   VAL A  34     110.993  12.258  56.243  1.00  0.00           H  
ATOM    410  HA  VAL A  34     110.236  13.624  58.334  1.00  0.00           H  
ATOM    411  N   TYR A  35     113.042  14.590  57.129  1.00  0.00           N  
ATOM    412  CA  TYR A  35     113.967  15.718  57.083  1.00  0.00           C  
ATOM    413  C   TYR A  35     113.272  17.009  56.652  1.00  0.00           C  
ATOM    414  O   TYR A  35     113.644  18.094  57.109  1.00  0.00           O  
ATOM    415  CB  TYR A  35     115.115  15.377  56.135  1.00  0.00           C  
ATOM    416  CG  TYR A  35     116.187  16.429  56.018  1.00  0.00           C  
ATOM    417  CD1 TYR A  35     116.687  17.065  57.142  1.00  0.00           C  
ATOM    418  CD2 TYR A  35     116.717  16.767  54.778  1.00  0.00           C  
ATOM    419  CE1 TYR A  35     117.678  18.024  57.033  1.00  0.00           C  
ATOM    420  CE2 TYR A  35     117.708  17.724  54.658  1.00  0.00           C  
ATOM    421  CZ  TYR A  35     118.186  18.349  55.790  1.00  0.00           C  
ATOM    422  OH  TYR A  35     119.171  19.304  55.686  1.00  0.00           O  
ATOM    423  H   TYR A  35     113.234  13.948  56.590  1.00  0.00           H  
ATOM    424  HA  TYR A  35     114.311  15.872  57.976  1.00  0.00           H  
ATOM    425  HB2 TYR A  35     115.526  14.550  56.432  1.00  0.00           H  
ATOM    426  HB3 TYR A  35     114.748  15.211  55.252  1.00  0.00           H  
ATOM    427  N   GLY A  36     112.263  16.915  55.791  1.00  0.00           N  
ATOM    428  CA  GLY A  36     111.605  18.076  55.235  1.00  0.00           C  
ATOM    429  C   GLY A  36     110.407  18.575  55.999  1.00  0.00           C  
ATOM    430  O   GLY A  36     109.821  19.594  55.621  1.00  0.00           O  
ATOM    431  H   GLY A  36     111.944  16.166  55.515  1.00  0.00           H  
ATOM    432  HA2 GLY A  36     112.252  18.796  55.173  1.00  0.00           H  
ATOM    433  HA3 GLY A  36     111.326  17.867  54.329  1.00  0.00           H  
ATOM    434  N   ILE A  37     110.002  17.866  57.053  1.00  0.00           N  
ATOM    435  CA  ILE A  37     109.043  18.447  57.990  1.00  0.00           C  
ATOM    436  C   ILE A  37     109.588  19.747  58.577  1.00  0.00           C  
ATOM    437  O   ILE A  37     108.830  20.692  58.830  1.00  0.00           O  
ATOM    438  CB  ILE A  37     108.697  17.433  59.100  1.00  0.00           C  
ATOM    439  CG1 ILE A  37     108.058  16.181  58.508  1.00  0.00           C  
ATOM    440  CG2 ILE A  37     107.768  18.053  60.130  1.00  0.00           C  
ATOM    441  CD1 ILE A  37     107.864  15.081  59.522  1.00  0.00           C  
ATOM    442  H   ILE A  37     110.262  17.069  57.241  1.00  0.00           H  
ATOM    443  HA  ILE A  37     108.226  18.658  57.511  1.00  0.00           H  
ATOM    444  N   SER A  38     110.904  19.819  58.798  1.00  0.00           N  
ATOM    445  CA  SER A  38     111.511  21.027  59.344  1.00  0.00           C  
ATOM    446  C   SER A  38     111.435  22.209  58.378  1.00  0.00           C  
ATOM    447  O   SER A  38     111.596  23.355  58.811  1.00  0.00           O  
ATOM    448  CB  SER A  38     112.967  20.746  59.751  1.00  0.00           C  
ATOM    449  OG  SER A  38     113.886  21.030  58.710  1.00  0.00           O  
ATOM    450  H   SER A  38     111.458  19.180  58.639  1.00  0.00           H  
ATOM    451  HA  SER A  38     111.002  21.280  60.130  1.00  0.00           H  
ATOM    452  HB2 SER A  38     113.191  21.279  60.530  1.00  0.00           H  
ATOM    453  HB3 SER A  38     113.053  19.816  60.010  1.00  0.00           H  
ATOM    454  HG  SER A  38     113.945  20.366  58.199  1.00  0.00           H  
ATOM    455  N   LEU A  39     111.196  21.965  57.089  1.00  0.00           N  
ATOM    456  CA  LEU A  39     110.969  23.065  56.164  1.00  0.00           C  
ATOM    457  C   LEU A  39     109.709  23.805  56.576  1.00  0.00           C  
ATOM    458  O   LEU A  39     108.653  23.197  56.770  1.00  0.00           O  
ATOM    459  CB  LEU A  39     110.835  22.550  54.733  1.00  0.00           C  
ATOM    460  CG  LEU A  39     110.662  23.640  53.670  1.00  0.00           C  
ATOM    461  CD1 LEU A  39     112.015  24.059  53.092  1.00  0.00           C  
ATOM    462  CD2 LEU A  39     109.715  23.194  52.566  1.00  0.00           C  
ATOM    463  H   LEU A  39     111.162  21.181  56.738  1.00  0.00           H  
ATOM    464  HA  LEU A  39     111.727  23.669  56.195  1.00  0.00           H  
ATOM    465  HB2 LEU A  39     111.623  22.028  54.515  1.00  0.00           H  
ATOM    466  HB3 LEU A  39     110.075  21.950  54.688  1.00  0.00           H  
ATOM    467  N   GLY A  40     109.816  25.117  56.715  1.00  0.00           N  
ATOM    468  CA  GLY A  40     108.719  25.863  57.295  1.00  0.00           C  
ATOM    469  C   GLY A  40     109.234  26.680  58.455  1.00  0.00           C  
ATOM    470  O   GLY A  40     108.667  27.718  58.807  1.00  0.00           O  
ATOM    471  H   GLY A  40     110.500  25.584  56.485  1.00  0.00           H  
ATOM    472  HA2 GLY A  40     108.320  26.443  56.628  1.00  0.00           H  
ATOM    473  HA3 GLY A  40     108.024  25.256  57.594  1.00  0.00           H  
ATOM    474  N   ASN A  41     110.317  26.194  59.060  1.00  0.00           N  
ATOM    475  CA  ASN A  41     111.145  26.993  59.947  1.00  0.00           C  
ATOM    476  C   ASN A  41     112.405  27.500  59.263  1.00  0.00           C  
ATOM    477  O   ASN A  41     113.157  28.267  59.873  1.00  0.00           O  
ATOM    478  CB  ASN A  41     111.536  26.184  61.186  1.00  0.00           C  
ATOM    479  CG  ASN A  41     110.349  25.831  62.039  1.00  0.00           C  
ATOM    480  OD1 ASN A  41     109.443  26.642  62.227  1.00  0.00           O  
ATOM    481  ND2 ASN A  41     110.339  24.610  62.556  1.00  0.00           N  
ATOM    482  H   ASN A  41     110.591  25.384  58.963  1.00  0.00           H  
ATOM    483  HA  ASN A  41     110.614  27.762  60.207  1.00  0.00           H  
ATOM    484  HB2 ASN A  41     111.985  25.371  60.910  1.00  0.00           H  
ATOM    485  HB3 ASN A  41     112.170  26.693  61.714  1.00  0.00           H  
ATOM    486  N   HIS A  42     112.660  27.079  58.024  1.00  0.00           N  
ATOM    487  CA  HIS A  42     113.822  27.532  57.271  1.00  0.00           C  
ATOM    488  C   HIS A  42     113.426  28.183  55.952  1.00  0.00           C  
ATOM    489  O   HIS A  42     114.234  28.235  55.015  1.00  0.00           O  
ATOM    490  CB  HIS A  42     114.790  26.371  57.050  1.00  0.00           C  
ATOM    491  CG  HIS A  42     115.325  25.805  58.326  1.00  0.00           C  
ATOM    492  ND1 HIS A  42     114.645  24.853  59.056  1.00  0.00           N  
ATOM    493  CD2 HIS A  42     116.446  26.089  59.029  1.00  0.00           C  
ATOM    494  CE1 HIS A  42     115.338  24.557  60.142  1.00  0.00           C  
ATOM    495  NE2 HIS A  42     116.434  25.294  60.150  1.00  0.00           N  
ATOM    496  H   HIS A  42     112.162  26.523  57.598  1.00  0.00           H  
ATOM    497  HA  HIS A  42     114.272  28.214  57.794  1.00  0.00           H  
ATOM    498  HB2 HIS A  42     114.338  25.670  56.555  1.00  0.00           H  
ATOM    499  HB3 HIS A  42     115.530  26.674  56.501  1.00  0.00           H  
ATOM    500  N   VAL A  43     112.199  28.685  55.870  1.00  0.00           N  
ATOM    501  CA  VAL A  43     111.709  29.369  54.692  1.00  0.00           C  
ATOM    502  C   VAL A  43     111.667  30.865  54.976  1.00  0.00           C  
ATOM    503  O   VAL A  43     111.562  31.316  56.120  1.00  0.00           O  
ATOM    504  CB  VAL A  43     110.323  28.843  54.254  1.00  0.00           C  
ATOM    505  CG1 VAL A  43     110.430  27.382  53.830  1.00  0.00           C  
ATOM    506  CG2 VAL A  43     109.282  29.025  55.382  1.00  0.00           C  
ATOM    507  H   VAL A  43     111.624  28.634  56.507  1.00  0.00           H  
ATOM    508  HA  VAL A  43     112.312  29.194  53.953  1.00  0.00           H  
ATOM    509  N   THR A  44     111.746  31.653  53.919  1.00  0.00           N  
ATOM    510  CA  THR A  44     111.801  33.093  54.059  1.00  0.00           C  
ATOM    511  C   THR A  44     110.566  33.742  53.444  1.00  0.00           C  
ATOM    512  O   THR A  44     109.925  33.192  52.545  1.00  0.00           O  
ATOM    513  CB  THR A  44     113.063  33.656  53.401  1.00  0.00           C  
ATOM    514  OG1 THR A  44     113.109  35.069  53.619  1.00  0.00           O  
ATOM    515  CG2 THR A  44     113.043  33.382  51.901  1.00  0.00           C  
ATOM    516  H   THR A  44     111.770  31.370  53.107  1.00  0.00           H  
ATOM    517  HA  THR A  44     111.826  33.298  55.008  1.00  0.00           H  
ATOM    518  N   GLN A  45     110.249  34.939  53.930  1.00  0.00           N  
ATOM    519  CA  GLN A  45     109.201  35.750  53.338  1.00  0.00           C  
ATOM    520  C   GLN A  45     109.741  36.764  52.344  1.00  0.00           C  
ATOM    521  O   GLN A  45     108.946  37.399  51.636  1.00  0.00           O  
ATOM    522  CB  GLN A  45     108.403  36.473  54.433  1.00  0.00           C  
ATOM    523  CG  GLN A  45     109.073  37.722  54.982  1.00  0.00           C  
ATOM    524  CD  GLN A  45     108.357  38.277  56.208  1.00  0.00           C  
ATOM    525  OE1 GLN A  45     107.965  37.524  57.100  1.00  0.00           O  
ATOM    526  NE2 GLN A  45     108.194  39.600  56.261  1.00  0.00           N  
ATOM    527  H   GLN A  45     110.636  35.298  54.609  1.00  0.00           H  
ATOM    528  HA  GLN A  45     108.619  35.146  52.852  1.00  0.00           H  
ATOM    529  HB2 GLN A  45     107.534  36.716  54.076  1.00  0.00           H  
ATOM    530  HB3 GLN A  45     108.247  35.856  55.164  1.00  0.00           H  
ATOM    531  HG2 GLN A  45     109.993  37.518  55.213  1.00  0.00           H  
ATOM    532  HG3 GLN A  45     109.099  38.402  54.291  1.00  0.00           H  
ATOM    533  N   SER A  46     111.061  36.926  52.273  1.00  0.00           N  
ATOM    534  CA  SER A  46     111.704  37.864  51.364  1.00  0.00           C  
ATOM    535  C   SER A  46     111.868  37.262  49.971  1.00  0.00           C  
ATOM    536  O   SER A  46     111.995  36.045  49.808  1.00  0.00           O  
ATOM    537  CB  SER A  46     113.071  38.277  51.906  1.00  0.00           C  
ATOM    538  OG  SER A  46     112.955  38.719  53.247  1.00  0.00           O  
ATOM    539  H   SER A  46     111.615  36.484  52.760  1.00  0.00           H  
ATOM    540  HA  SER A  46     111.133  38.645  51.297  1.00  0.00           H  
ATOM    541  HB2 SER A  46     113.685  37.528  51.858  1.00  0.00           H  
ATOM    542  HB3 SER A  46     113.443  38.985  51.357  1.00  0.00           H  
ATOM    543  HG  SER A  46     113.712  38.942  53.535  1.00  0.00           H  
ATOM    544  N   GLY A  47     111.872  38.132  48.964  1.00  0.00           N  
ATOM    545  CA  GLY A  47     112.087  37.688  47.604  1.00  0.00           C  
ATOM    546  C   GLY A  47     111.252  38.388  46.549  1.00  0.00           C  
ATOM    547  O   GLY A  47     111.154  37.904  45.419  1.00  0.00           O  
ATOM    548  H   GLY A  47     111.752  38.979  49.053  1.00  0.00           H  
ATOM    549  HA2 GLY A  47     113.023  37.809  47.385  1.00  0.00           H  
ATOM    550  HA3 GLY A  47     111.906  36.737  47.558  1.00  0.00           H  
ATOM    551  N   PHE A  48     110.655  39.526  46.875  1.00  0.00           N  
ATOM    552  CA  PHE A  48     109.749  40.184  45.944  1.00  0.00           C  
ATOM    553  C   PHE A  48     110.402  41.332  45.192  1.00  0.00           C  
ATOM    554  O   PHE A  48     109.775  41.916  44.299  1.00  0.00           O  
ATOM    555  CB  PHE A  48     108.509  40.669  46.693  1.00  0.00           C  
ATOM    556  CG  PHE A  48     107.698  39.560  47.267  1.00  0.00           C  
ATOM    557  CD1 PHE A  48     107.005  38.697  46.434  1.00  0.00           C  
ATOM    558  CD2 PHE A  48     107.624  39.364  48.639  1.00  0.00           C  
ATOM    559  CE1 PHE A  48     106.247  37.652  46.961  1.00  0.00           C  
ATOM    560  CE2 PHE A  48     106.868  38.320  49.174  1.00  0.00           C  
ATOM    561  CZ  PHE A  48     106.183  37.464  48.332  1.00  0.00           C  
ATOM    562  H   PHE A  48     110.759  39.932  47.626  1.00  0.00           H  
ATOM    563  HA  PHE A  48     109.497  39.530  45.275  1.00  0.00           H  
ATOM    564  HB2 PHE A  48     108.783  41.265  47.408  1.00  0.00           H  
ATOM    565  HB3 PHE A  48     107.955  41.187  46.089  1.00  0.00           H  
ATOM    566  N   TYR A  49     111.647  41.645  45.510  1.00  0.00           N  
ATOM    567  CA  TYR A  49     112.361  42.799  45.002  1.00  0.00           C  
ATOM    568  C   TYR A  49     113.495  42.349  44.087  1.00  0.00           C  
ATOM    569  O   TYR A  49     113.783  41.159  43.948  1.00  0.00           O  
ATOM    570  CB  TYR A  49     112.900  43.629  46.162  1.00  0.00           C  
ATOM    571  CG  TYR A  49     111.850  44.218  47.064  1.00  0.00           C  
ATOM    572  CD1 TYR A  49     110.592  44.552  46.582  1.00  0.00           C  
ATOM    573  CD2 TYR A  49     112.127  44.466  48.403  1.00  0.00           C  
ATOM    574  CE1 TYR A  49     109.632  45.118  47.419  1.00  0.00           C  
ATOM    575  CE2 TYR A  49     111.189  45.022  49.238  1.00  0.00           C  
ATOM    576  CZ  TYR A  49     109.942  45.347  48.750  1.00  0.00           C  
ATOM    577  OH  TYR A  49     109.015  45.906  49.603  1.00  0.00           O  
ATOM    578  H   TYR A  49     112.118  41.170  46.051  1.00  0.00           H  
ATOM    579  HA  TYR A  49     111.751  43.351  44.486  1.00  0.00           H  
ATOM    580  HB2 TYR A  49     113.489  43.072  46.694  1.00  0.00           H  
ATOM    581  HB3 TYR A  49     113.441  44.350  45.803  1.00  0.00           H  
ATOM    582  N   ASP A  50     114.147  43.322  43.464  1.00  0.00           N  
ATOM    583  CA  ASP A  50     115.314  43.081  42.623  1.00  0.00           C  
ATOM    584  C   ASP A  50     116.547  43.474  43.431  1.00  0.00           C  
ATOM    585  O   ASP A  50     116.866  44.659  43.556  1.00  0.00           O  
ATOM    586  CB  ASP A  50     115.203  43.870  41.322  1.00  0.00           C  
ATOM    587  CG  ASP A  50     116.471  43.821  40.494  1.00  0.00           C  
ATOM    588  OD1 ASP A  50     117.302  42.919  40.723  1.00  0.00           O  
ATOM    589  OD2 ASP A  50     116.634  44.685  39.607  1.00  0.00           O  
ATOM    590  H   ASP A  50     113.923  44.151  43.517  1.00  0.00           H  
ATOM    591  HA  ASP A  50     115.379  42.146  42.372  1.00  0.00           H  
ATOM    592  HB2 ASP A  50     114.466  43.519  40.799  1.00  0.00           H  
ATOM    593  HB3 ASP A  50     114.992  44.795  41.527  1.00  0.00           H  
ATOM    594  N   GLU A  51     117.259  42.473  43.958  1.00  0.00           N  
ATOM    595  CA  GLU A  51     118.347  42.753  44.889  1.00  0.00           C  
ATOM    596  C   GLU A  51     119.540  43.431  44.225  1.00  0.00           C  
ATOM    597  O   GLU A  51     120.382  44.001  44.931  1.00  0.00           O  
ATOM    598  CB  GLU A  51     118.777  41.465  45.593  1.00  0.00           C  
ATOM    599  CG  GLU A  51     117.830  41.060  46.720  1.00  0.00           C  
ATOM    600  CD  GLU A  51     118.555  40.692  48.000  1.00  0.00           C  
ATOM    601  OE1 GLU A  51     118.850  39.493  48.194  1.00  0.00           O  
ATOM    602  OE2 GLU A  51     118.831  41.602  48.812  1.00  0.00           O  
ATOM    603  H   GLU A  51     117.128  41.640  43.792  1.00  0.00           H  
ATOM    604  HA  GLU A  51     118.009  43.382  45.545  1.00  0.00           H  
ATOM    605  HB2 GLU A  51     118.824  40.746  44.943  1.00  0.00           H  
ATOM    606  HB3 GLU A  51     119.670  41.581  45.953  1.00  0.00           H  
ATOM    607  HG2 GLU A  51     117.218  41.790  46.899  1.00  0.00           H  
ATOM    608  HG3 GLU A  51     117.295  40.305  46.430  1.00  0.00           H  
ATOM    609  N   GLY A  52     119.617  43.414  42.898  1.00  0.00           N  
ATOM    610  CA  GLY A  52     120.581  44.231  42.199  1.00  0.00           C  
ATOM    611  C   GLY A  52     120.151  45.647  41.889  1.00  0.00           C  
ATOM    612  O   GLY A  52     120.936  46.410  41.320  1.00  0.00           O  
ATOM    613  H   GLY A  52     119.117  42.934  42.390  1.00  0.00           H  
ATOM    614  HA2 GLY A  52     121.392  44.268  42.729  1.00  0.00           H  
ATOM    615  HA3 GLY A  52     120.806  43.791  41.365  1.00  0.00           H  
ATOM    616  N   SER A  53     118.929  46.028  42.246  1.00  0.00           N  
ATOM    617  CA  SER A  53     118.390  47.328  41.879  1.00  0.00           C  
ATOM    618  C   SER A  53     118.963  48.430  42.766  1.00  0.00           C  
ATOM    619  O   SER A  53     119.582  48.179  43.800  1.00  0.00           O  
ATOM    620  CB  SER A  53     116.871  47.318  41.993  1.00  0.00           C  
ATOM    621  OG  SER A  53     116.515  47.128  43.349  1.00  0.00           O  
ATOM    622  H   SER A  53     118.392  45.540  42.707  1.00  0.00           H  
ATOM    623  HA  SER A  53     118.644  47.508  40.960  1.00  0.00           H  
ATOM    624  HB2 SER A  53     116.504  48.154  41.663  1.00  0.00           H  
ATOM    625  HB3 SER A  53     116.498  46.610  41.445  1.00  0.00           H  
ATOM    626  HG  SER A  53     116.287  46.329  43.469  1.00  0.00           H  
ATOM    627  N   GLN A  54     118.721  49.676  42.362  1.00  0.00           N  
ATOM    628  CA  GLN A  54     119.223  50.804  43.136  1.00  0.00           C  
ATOM    629  C   GLN A  54     118.401  51.058  44.393  1.00  0.00           C  
ATOM    630  O   GLN A  54     118.941  51.538  45.398  1.00  0.00           O  
ATOM    631  CB  GLN A  54     119.249  52.057  42.271  1.00  0.00           C  
ATOM    632  CG  GLN A  54     119.929  53.219  42.925  1.00  0.00           C  
ATOM    633  CD  GLN A  54     119.694  54.495  42.171  1.00  0.00           C  
ATOM    634  OE1 GLN A  54     119.044  55.420  42.671  1.00  0.00           O  
ATOM    635  NE2 GLN A  54     120.210  54.554  40.947  1.00  0.00           N  
ATOM    636  H   GLN A  54     118.277  49.886  41.657  1.00  0.00           H  
ATOM    637  HA  GLN A  54     120.124  50.581  43.420  1.00  0.00           H  
ATOM    638  HB2 GLN A  54     119.698  51.856  41.436  1.00  0.00           H  
ATOM    639  HB3 GLN A  54     118.338  52.308  42.050  1.00  0.00           H  
ATOM    640  HG2 GLN A  54     119.605  53.314  43.835  1.00  0.00           H  
ATOM    641  HG3 GLN A  54     120.883  53.046  42.980  1.00  0.00           H  
ATOM    642  N   SER A  55     117.103  50.751  44.356  1.00  0.00           N  
ATOM    643  CA  SER A  55     116.284  50.911  45.549  1.00  0.00           C  
ATOM    644  C   SER A  55     116.778  50.007  46.674  1.00  0.00           C  
ATOM    645  O   SER A  55     116.839  50.423  47.838  1.00  0.00           O  
ATOM    646  CB  SER A  55     114.820  50.616  45.217  1.00  0.00           C  
ATOM    647  OG  SER A  55     114.686  49.397  44.503  1.00  0.00           O  
ATOM    648  H   SER A  55     116.688  50.455  43.663  1.00  0.00           H  
ATOM    649  HA  SER A  55     116.356  51.828  45.854  1.00  0.00           H  
ATOM    650  HB2 SER A  55     114.304  50.570  46.037  1.00  0.00           H  
ATOM    651  HB3 SER A  55     114.453  51.343  44.691  1.00  0.00           H  
ATOM    652  HG  SER A  55     114.764  49.544  43.679  1.00  0.00           H  
ATOM    653  N   VAL A  56     117.142  48.765  46.343  1.00  0.00           N  
ATOM    654  CA  VAL A  56     117.643  47.842  47.358  1.00  0.00           C  
ATOM    655  C   VAL A  56     118.959  48.334  47.945  1.00  0.00           C  
ATOM    656  O   VAL A  56     119.215  48.184  49.149  1.00  0.00           O  
ATOM    657  CB  VAL A  56     117.782  46.431  46.771  1.00  0.00           C  
ATOM    658  CG1 VAL A  56     118.441  45.508  47.784  1.00  0.00           C  
ATOM    659  CG2 VAL A  56     116.412  45.911  46.398  1.00  0.00           C  
ATOM    660  H   VAL A  56     117.107  48.444  45.546  1.00  0.00           H  
ATOM    661  HA  VAL A  56     117.001  47.804  48.084  1.00  0.00           H  
ATOM    662  N   ALA A  57     119.821  48.919  47.114  1.00  0.00           N  
ATOM    663  CA  ALA A  57     121.047  49.486  47.656  1.00  0.00           C  
ATOM    664  C   ALA A  57     120.731  50.637  48.601  1.00  0.00           C  
ATOM    665  O   ALA A  57     121.354  50.771  49.663  1.00  0.00           O  
ATOM    666  CB  ALA A  57     121.975  49.941  46.528  1.00  0.00           C  
ATOM    667  H   ALA A  57     119.718  48.995  46.264  1.00  0.00           H  
ATOM    668  HA  ALA A  57     121.507  48.798  48.162  1.00  0.00           H  
ATOM    669  HB1 ALA A  57     122.786  50.316  46.907  1.00  0.00           H  
ATOM    670  HB2 ALA A  57     122.200  49.182  45.969  1.00  0.00           H  
ATOM    671  HB3 ALA A  57     121.527  50.615  45.993  1.00  0.00           H  
ATOM    672  N   ALA A  58     119.772  51.488  48.223  1.00  0.00           N  
ATOM    673  CA  ALA A  58     119.399  52.598  49.093  1.00  0.00           C  
ATOM    674  C   ALA A  58     118.893  52.077  50.430  1.00  0.00           C  
ATOM    675  O   ALA A  58     119.246  52.612  51.490  1.00  0.00           O  
ATOM    676  CB  ALA A  58     118.347  53.471  48.406  1.00  0.00           C  
ATOM    677  H   ALA A  58     119.337  51.440  47.482  1.00  0.00           H  
ATOM    678  HA  ALA A  58     120.182  53.144  49.264  1.00  0.00           H  
ATOM    679  HB1 ALA A  58     118.695  54.370  48.294  1.00  0.00           H  
ATOM    680  HB2 ALA A  58     118.133  53.097  47.537  1.00  0.00           H  
ATOM    681  HB3 ALA A  58     117.545  53.501  48.951  1.00  0.00           H  
ATOM    682  N   SER A  59     118.098  51.006  50.396  1.00  0.00           N  
ATOM    683  CA  SER A  59     117.612  50.385  51.621  1.00  0.00           C  
ATOM    684  C   SER A  59     118.763  49.885  52.486  1.00  0.00           C  
ATOM    685  O   SER A  59     118.813  50.175  53.687  1.00  0.00           O  
ATOM    686  CB  SER A  59     116.663  49.243  51.276  1.00  0.00           C  
ATOM    687  OG  SER A  59     115.569  49.727  50.527  1.00  0.00           O  
ATOM    688  H   SER A  59     117.832  50.627  49.672  1.00  0.00           H  
ATOM    689  HA  SER A  59     117.133  51.054  52.135  1.00  0.00           H  
ATOM    690  HB2 SER A  59     117.135  48.563  50.769  1.00  0.00           H  
ATOM    691  HB3 SER A  59     116.345  48.820  52.089  1.00  0.00           H  
ATOM    692  HG  SER A  59     115.828  49.935  49.756  1.00  0.00           H  
ATOM    693  N   LEU A  60     119.693  49.121  51.893  1.00  0.00           N  
ATOM    694  CA  LEU A  60     120.830  48.587  52.652  1.00  0.00           C  
ATOM    695  C   LEU A  60     121.668  49.703  53.281  1.00  0.00           C  
ATOM    696  O   LEU A  60     122.015  49.648  54.471  1.00  0.00           O  
ATOM    697  CB  LEU A  60     121.701  47.720  51.748  1.00  0.00           C  
ATOM    698  CG  LEU A  60     121.086  46.436  51.176  1.00  0.00           C  
ATOM    699  CD1 LEU A  60     121.888  46.004  49.969  1.00  0.00           C  
ATOM    700  CD2 LEU A  60     120.951  45.287  52.191  1.00  0.00           C  
ATOM    701  H   LEU A  60     119.682  48.904  51.061  1.00  0.00           H  
ATOM    702  HA  LEU A  60     120.475  48.044  53.373  1.00  0.00           H  
ATOM    703  HB2 LEU A  60     121.994  48.268  51.003  1.00  0.00           H  
ATOM    704  HB3 LEU A  60     122.494  47.473  52.248  1.00  0.00           H  
ATOM    705  N   ILE A  61     121.995  50.732  52.505  1.00  0.00           N  
ATOM    706  CA  ILE A  61     122.824  51.791  53.058  1.00  0.00           C  
ATOM    707  C   ILE A  61     122.076  52.536  54.157  1.00  0.00           C  
ATOM    708  O   ILE A  61     122.637  52.809  55.229  1.00  0.00           O  
ATOM    709  CB  ILE A  61     123.319  52.735  51.944  1.00  0.00           C  
ATOM    710  CG1 ILE A  61     124.081  51.956  50.864  1.00  0.00           C  
ATOM    711  CG2 ILE A  61     124.190  53.818  52.516  1.00  0.00           C  
ATOM    712  CD1 ILE A  61     124.114  52.650  49.517  1.00  0.00           C  
ATOM    713  H   ILE A  61     121.757  50.834  51.685  1.00  0.00           H  
ATOM    714  HA  ILE A  61     123.611  51.394  53.464  1.00  0.00           H  
ATOM    715  N   GLY A  62     120.795  52.848  53.930  1.00  0.00           N  
ATOM    716  CA  GLY A  62     120.044  53.612  54.914  1.00  0.00           C  
ATOM    717  C   GLY A  62     119.793  52.836  56.193  1.00  0.00           C  
ATOM    718  O   GLY A  62     119.807  53.405  57.288  1.00  0.00           O  
ATOM    719  H   GLY A  62     120.355  52.629  53.224  1.00  0.00           H  
ATOM    720  HA2 GLY A  62     120.529  54.425  55.125  1.00  0.00           H  
ATOM    721  HA3 GLY A  62     119.195  53.879  54.531  1.00  0.00           H  
ATOM    722  N   ASP A  63     119.555  51.529  56.079  1.00  0.00           N  
ATOM    723  CA  ASP A  63     119.399  50.720  57.280  1.00  0.00           C  
ATOM    724  C   ASP A  63     120.716  50.607  58.035  1.00  0.00           C  
ATOM    725  O   ASP A  63     120.735  50.696  59.268  1.00  0.00           O  
ATOM    726  CB  ASP A  63     118.868  49.331  56.934  1.00  0.00           C  
ATOM    727  CG  ASP A  63     117.447  49.363  56.415  1.00  0.00           C  
ATOM    728  OD1 ASP A  63     116.738  50.357  56.681  1.00  0.00           O  
ATOM    729  OD2 ASP A  63     117.046  48.393  55.738  1.00  0.00           O  
ATOM    730  H   ASP A  63     119.482  51.103  55.335  1.00  0.00           H  
ATOM    731  HA  ASP A  63     118.755  51.163  57.854  1.00  0.00           H  
ATOM    732  HB2 ASP A  63     119.443  48.926  56.266  1.00  0.00           H  
ATOM    733  HB3 ASP A  63     118.908  48.768  57.723  1.00  0.00           H  
ATOM    734  N   GLU A  64     121.829  50.414  57.314  1.00  0.00           N  
ATOM    735  CA  GLU A  64     123.122  50.340  57.980  1.00  0.00           C  
ATOM    736  C   GLU A  64     123.396  51.606  58.773  1.00  0.00           C  
ATOM    737  O   GLU A  64     123.849  51.544  59.922  1.00  0.00           O  
ATOM    738  CB  GLU A  64     124.229  50.108  56.952  1.00  0.00           C  
ATOM    739  CG  GLU A  64     125.344  49.168  57.417  1.00  0.00           C  
ATOM    740  CD  GLU A  64     126.471  49.883  58.126  1.00  0.00           C  
ATOM    741  OE1 GLU A  64     126.544  51.130  58.054  1.00  0.00           O  
ATOM    742  OE2 GLU A  64     127.297  49.195  58.758  1.00  0.00           O  
ATOM    743  H   GLU A  64     121.851  50.326  56.458  1.00  0.00           H  
ATOM    744  HA  GLU A  64     123.106  49.594  58.598  1.00  0.00           H  
ATOM    745  HB2 GLU A  64     123.834  49.746  56.144  1.00  0.00           H  
ATOM    746  HB3 GLU A  64     124.622  50.963  56.717  1.00  0.00           H  
ATOM    747  HG2 GLU A  64     124.968  48.500  58.012  1.00  0.00           H  
ATOM    748  HG3 GLU A  64     125.701  48.694  56.649  1.00  0.00           H  
ATOM    749  N   VAL A  65     123.096  52.764  58.192  1.00  0.00           N  
ATOM    750  CA  VAL A  65     123.581  54.015  58.757  1.00  0.00           C  
ATOM    751  C   VAL A  65     122.581  54.646  59.716  1.00  0.00           C  
ATOM    752  O   VAL A  65     122.960  55.130  60.785  1.00  0.00           O  
ATOM    753  CB  VAL A  65     123.954  54.960  57.602  1.00  0.00           C  
ATOM    754  CG1 VAL A  65     124.429  56.319  58.125  1.00  0.00           C  
ATOM    755  CG2 VAL A  65     125.009  54.287  56.748  1.00  0.00           C  
ATOM    756  H   VAL A  65     122.621  52.845  57.481  1.00  0.00           H  
ATOM    757  HA  VAL A  65     124.370  53.838  59.294  1.00  0.00           H  
ATOM    758  N   TYR A  66     121.297  54.663  59.370  1.00  0.00           N  
ATOM    759  CA  TYR A  66     120.288  55.270  60.223  1.00  0.00           C  
ATOM    760  C   TYR A  66     119.602  54.269  61.133  1.00  0.00           C  
ATOM    761  O   TYR A  66     118.958  54.683  62.101  1.00  0.00           O  
ATOM    762  CB  TYR A  66     119.251  56.004  59.365  1.00  0.00           C  
ATOM    763  CG  TYR A  66     119.765  57.336  58.881  1.00  0.00           C  
ATOM    764  CD1 TYR A  66     120.647  57.416  57.800  1.00  0.00           C  
ATOM    765  CD2 TYR A  66     119.417  58.512  59.526  1.00  0.00           C  
ATOM    766  CE1 TYR A  66     121.149  58.632  57.362  1.00  0.00           C  
ATOM    767  CE2 TYR A  66     119.919  59.743  59.095  1.00  0.00           C  
ATOM    768  CZ  TYR A  66     120.784  59.792  58.014  1.00  0.00           C  
ATOM    769  OH  TYR A  66     121.269  61.008  57.575  1.00  0.00           O  
ATOM    770  H   TYR A  66     120.990  54.325  58.640  1.00  0.00           H  
ATOM    771  HA  TYR A  66     120.746  55.902  60.798  1.00  0.00           H  
ATOM    772  HB2 TYR A  66     119.014  55.453  58.602  1.00  0.00           H  
ATOM    773  HB3 TYR A  66     118.441  56.139  59.881  1.00  0.00           H  
ATOM    774  N   GLY A  67     119.778  52.970  60.883  1.00  0.00           N  
ATOM    775  CA  GLY A  67     119.022  51.941  61.568  1.00  0.00           C  
ATOM    776  C   GLY A  67     117.755  51.627  60.800  1.00  0.00           C  
ATOM    777  O   GLY A  67     117.108  52.543  60.280  1.00  0.00           O  
ATOM    778  H   GLY A  67     120.341  52.668  60.308  1.00  0.00           H  
ATOM    779  HA2 GLY A  67     119.561  51.140  61.658  1.00  0.00           H  
ATOM    780  HA3 GLY A  67     118.799  52.236  62.465  1.00  0.00           H  
ATOM    781  N   ARG A  68     117.391  50.351  60.697  1.00  0.00           N  
ATOM    782  CA  ARG A  68     116.133  50.012  60.045  1.00  0.00           C  
ATOM    783  C   ARG A  68     114.963  50.655  60.780  1.00  0.00           C  
ATOM    784  O   ARG A  68     114.975  50.791  62.006  1.00  0.00           O  
ATOM    785  CB  ARG A  68     115.941  48.494  59.969  1.00  0.00           C  
ATOM    786  CG  ARG A  68     115.796  47.787  61.292  1.00  0.00           C  
ATOM    787  CD  ARG A  68     116.023  46.276  61.124  1.00  0.00           C  
ATOM    788  NE  ARG A  68     115.446  45.746  59.891  1.00  0.00           N  
ATOM    789  CZ  ARG A  68     116.107  45.012  59.003  1.00  0.00           C  
ATOM    790  H   ARG A  68     117.847  49.683  60.989  1.00  0.00           H  
ATOM    791  HA  ARG A  68     116.164  50.359  59.139  1.00  0.00           H  
ATOM    792  HB2 ARG A  68     115.152  48.311  59.435  1.00  0.00           H  
ATOM    793  HB3 ARG A  68     116.697  48.111  59.498  1.00  0.00           H  
ATOM    794  HG2 ARG A  68     116.434  48.146  61.928  1.00  0.00           H  
ATOM    795  HG3 ARG A  68     114.911  47.947  61.655  1.00  0.00           H  
ATOM    796  HD2 ARG A  68     116.976  46.095  61.134  1.00  0.00           H  
ATOM    797  HD3 ARG A  68     115.638  45.810  61.883  1.00  0.00           H  
ATOM    798  HE  ARG A  68     114.620  45.923  59.729  1.00  0.00           H  
ATOM    799  N   ASP A  69     113.974  51.101  60.008  1.00  0.00           N  
ATOM    800  CA  ASP A  69     112.722  51.609  60.553  1.00  0.00           C  
ATOM    801  C   ASP A  69     111.947  50.453  61.164  1.00  0.00           C  
ATOM    802  O   ASP A  69     111.499  49.554  60.446  1.00  0.00           O  
ATOM    803  CB  ASP A  69     111.907  52.289  59.458  1.00  0.00           C  
ATOM    804  CG  ASP A  69     110.513  52.705  59.927  1.00  0.00           C  
ATOM    805  OD1 ASP A  69     110.363  53.149  61.090  1.00  0.00           O  
ATOM    806  OD2 ASP A  69     109.559  52.615  59.124  1.00  0.00           O  
ATOM    807  H   ASP A  69     114.013  51.117  59.149  1.00  0.00           H  
ATOM    808  HA  ASP A  69     112.906  52.269  61.239  1.00  0.00           H  
ATOM    809  HB2 ASP A  69     112.385  53.072  59.145  1.00  0.00           H  
ATOM    810  HB3 ASP A  69     111.823  51.686  58.702  1.00  0.00           H  
ATOM    811  N   ARG A  70     111.816  50.453  62.493  1.00  0.00           N  
ATOM    812  CA  ARG A  70     110.990  49.465  63.174  1.00  0.00           C  
ATOM    813  C   ARG A  70     109.717  50.068  63.750  1.00  0.00           C  
ATOM    814  O   ARG A  70     109.165  49.523  64.704  1.00  0.00           O  
ATOM    815  CB  ARG A  70     111.767  48.765  64.294  1.00  0.00           C  
ATOM    816  CG  ARG A  70     113.187  48.434  63.967  1.00  0.00           C  
ATOM    817  CD  ARG A  70     114.059  48.473  65.216  1.00  0.00           C  
ATOM    818  NE  ARG A  70     115.419  48.034  64.919  1.00  0.00           N  
ATOM    819  CZ  ARG A  70     115.783  46.761  64.830  1.00  0.00           C  
ATOM    820  H   ARG A  70     112.200  51.019  63.015  1.00  0.00           H  
ATOM    821  HA  ARG A  70     110.741  48.815  62.499  1.00  0.00           H  
ATOM    822  HB2 ARG A  70     111.753  49.331  65.081  1.00  0.00           H  
ATOM    823  HB3 ARG A  70     111.303  47.945  64.526  1.00  0.00           H  
ATOM    824  HG2 ARG A  70     113.233  47.553  63.564  1.00  0.00           H  
ATOM    825  HG3 ARG A  70     113.526  49.064  63.313  1.00  0.00           H  
ATOM    826  HD2 ARG A  70     114.077  49.375  65.574  1.00  0.00           H  
ATOM    827  HD3 ARG A  70     113.674  47.904  65.901  1.00  0.00           H  
ATOM    828  HE  ARG A  70     116.020  48.636  64.795  1.00  0.00           H  
ATOM    829  N   THR A  71     109.256  51.192  63.206  1.00  0.00           N  
ATOM    830  CA  THR A  71     108.100  51.872  63.771  1.00  0.00           C  
ATOM    831  C   THR A  71     106.784  51.266  63.319  1.00  0.00           C  
ATOM    832  O   THR A  71     105.760  51.537  63.948  1.00  0.00           O  
ATOM    833  CB  THR A  71     108.108  53.351  63.392  1.00  0.00           C  
ATOM    834  OG1 THR A  71     108.046  53.469  61.966  1.00  0.00           O  
ATOM    835  CG2 THR A  71     109.361  54.035  63.900  1.00  0.00           C  
ATOM    836  H   THR A  71     109.596  51.573  62.515  1.00  0.00           H  
ATOM    837  HA  THR A  71     108.170  51.767  64.732  1.00  0.00           H  
ATOM    838  N   SER A  72     106.792  50.485  62.236  1.00  0.00           N  
ATOM    839  CA  SER A  72     105.604  49.846  61.683  1.00  0.00           C  
ATOM    840  C   SER A  72     105.605  48.351  61.917  1.00  0.00           C  
ATOM    841  O   SER A  72     104.834  47.625  61.276  1.00  0.00           O  
ATOM    842  CB  SER A  72     105.498  50.121  60.182  1.00  0.00           C  
ATOM    843  OG  SER A  72     105.917  51.441  59.886  1.00  0.00           O  
ATOM    844  H   SER A  72     107.508  50.310  61.794  1.00  0.00           H  
ATOM    845  HA  SER A  72     104.839  50.224  62.142  1.00  0.00           H  
ATOM    846  HB2 SER A  72     106.043  49.486  59.692  1.00  0.00           H  
ATOM    847  HB3 SER A  72     104.582  49.994  59.889  1.00  0.00           H  
ATOM    848  HG  SER A  72     105.854  51.576  59.060  1.00  0.00           H  
ATOM    849  N   HIS A  73     106.494  47.872  62.783  1.00  0.00           N  
ATOM    850  CA  HIS A  73     106.566  46.446  63.067  1.00  0.00           C  
ATOM    851  C   HIS A  73     105.234  45.954  63.611  1.00  0.00           C  
ATOM    852  O   HIS A  73     104.704  44.930  63.161  1.00  0.00           O  
ATOM    853  CB  HIS A  73     107.694  46.180  64.067  1.00  0.00           C  
ATOM    854  CG  HIS A  73     109.048  46.019  63.441  1.00  0.00           C  
ATOM    855  ND1 HIS A  73     110.180  45.746  64.180  1.00  0.00           N  
ATOM    856  CD2 HIS A  73     109.449  46.071  62.148  1.00  0.00           C  
ATOM    857  CE1 HIS A  73     111.215  45.623  63.369  1.00  0.00           C  
ATOM    858  NE2 HIS A  73     110.800  45.825  62.133  1.00  0.00           N  
ATOM    859  H   HIS A  73     107.061  48.355  63.214  1.00  0.00           H  
ATOM    860  HA  HIS A  73     106.754  45.963  62.248  1.00  0.00           H  
ATOM    861  HB2 HIS A  73     107.727  46.912  64.703  1.00  0.00           H  
ATOM    862  HB3 HIS A  73     107.484  45.378  64.569  1.00  0.00           H  
ATOM    863  N   VAL A  74     104.677  46.693  64.577  1.00  0.00           N  
ATOM    864  CA  VAL A  74     103.479  46.331  65.322  1.00  0.00           C  
ATOM    865  C   VAL A  74     102.816  47.615  65.804  1.00  0.00           C  
ATOM    866  O   VAL A  74     103.376  48.337  66.635  1.00  0.00           O  
ATOM    867  CB  VAL A  74     103.806  45.415  66.525  1.00  0.00           C  
ATOM    868  CG1 VAL A  74     102.558  45.145  67.361  1.00  0.00           C  
ATOM    869  CG2 VAL A  74     104.432  44.090  66.088  1.00  0.00           C  
ATOM    870  H   VAL A  74     105.005  47.450  64.821  1.00  0.00           H  
ATOM    871  HA  VAL A  74     102.882  45.834  64.742  1.00  0.00           H  
ATOM    872  N   VAL A  75     101.634  47.922  65.289  1.00  0.00           N  
ATOM    873  CA  VAL A  75     100.780  48.942  65.892  1.00  0.00           C  
ATOM    874  C   VAL A  75      99.698  48.237  66.695  1.00  0.00           C  
ATOM    875  O   VAL A  75      99.228  47.157  66.316  1.00  0.00           O  
ATOM    876  CB  VAL A  75     100.179  49.886  64.835  1.00  0.00           C  
ATOM    877  CG1 VAL A  75     101.282  50.721  64.221  1.00  0.00           C  
ATOM    878  CG2 VAL A  75      99.450  49.101  63.771  1.00  0.00           C  
ATOM    879  H   VAL A  75     101.304  47.550  64.588  1.00  0.00           H  
ATOM    880  HA  VAL A  75     101.310  49.505  66.477  1.00  0.00           H  
ATOM    881  N   ALA A  76      99.339  48.812  67.836  1.00  0.00           N  
ATOM    882  CA  ALA A  76      98.353  48.204  68.720  1.00  0.00           C  
ATOM    883  C   ALA A  76      97.347  49.264  69.132  1.00  0.00           C  
ATOM    884  O   ALA A  76      97.707  50.239  69.800  1.00  0.00           O  
ATOM    885  CB  ALA A  76      99.015  47.574  69.949  1.00  0.00           C  
ATOM    886  H   ALA A  76      99.658  49.560  68.118  1.00  0.00           H  
ATOM    887  HA  ALA A  76      97.900  47.489  68.246  1.00  0.00           H  
ATOM    888  HB1 ALA A  76      98.463  46.848  70.278  1.00  0.00           H  
ATOM    889  HB2 ALA A  76      99.890  47.230  69.705  1.00  0.00           H  
ATOM    890  HB3 ALA A  76      99.114  48.245  70.643  1.00  0.00           H  
ATOM    891  N   ILE A  77      96.100  49.085  68.714  1.00  0.00           N  
ATOM    892  CA  ILE A  77      95.013  49.968  69.123  1.00  0.00           C  
ATOM    893  C   ILE A  77      94.445  49.458  70.438  1.00  0.00           C  
ATOM    894  O   ILE A  77      94.098  48.276  70.559  1.00  0.00           O  
ATOM    895  CB  ILE A  77      93.918  50.043  68.046  1.00  0.00           C  
ATOM    896  CG1 ILE A  77      94.538  50.279  66.669  1.00  0.00           C  
ATOM    897  CG2 ILE A  77      92.942  51.150  68.377  1.00  0.00           C  
ATOM    898  CD1 ILE A  77      93.532  50.484  65.575  1.00  0.00           C  
ATOM    899  H   ILE A  77      95.860  48.450  68.186  1.00  0.00           H  
ATOM    900  HA  ILE A  77      95.356  50.868  69.240  1.00  0.00           H  
ATOM    901  N   LEU A  78      94.368  50.340  71.427  1.00  0.00           N  
ATOM    902  CA  LEU A  78      93.790  50.024  72.721  1.00  0.00           C  
ATOM    903  C   LEU A  78      92.550  50.880  72.908  1.00  0.00           C  
ATOM    904  O   LEU A  78      92.585  52.095  72.670  1.00  0.00           O  
ATOM    905  CB  LEU A  78      94.781  50.290  73.853  1.00  0.00           C  
ATOM    906  CG  LEU A  78      96.126  49.564  73.786  1.00  0.00           C  
ATOM    907  CD1 LEU A  78      97.215  50.386  74.450  1.00  0.00           C  
ATOM    908  CD2 LEU A  78      96.006  48.222  74.462  1.00  0.00           C  
ATOM    909  H   LEU A  78      94.654  51.148  71.363  1.00  0.00           H  
ATOM    910  HA  LEU A  78      93.562  49.081  72.747  1.00  0.00           H  
ATOM    911  HB2 LEU A  78      94.954  51.244  73.884  1.00  0.00           H  
ATOM    912  HB3 LEU A  78      94.352  50.053  74.691  1.00  0.00           H  
ATOM    913  N   THR A  79      91.462  50.239  73.322  1.00  0.00           N  
ATOM    914  CA  THR A  79      90.214  50.911  73.640  1.00  0.00           C  
ATOM    915  C   THR A  79      89.903  50.652  75.106  1.00  0.00           C  
ATOM    916  O   THR A  79      89.756  49.482  75.497  1.00  0.00           O  
ATOM    917  CB  THR A  79      89.087  50.394  72.745  1.00  0.00           C  
ATOM    918  OG1 THR A  79      89.376  50.718  71.379  1.00  0.00           O  
ATOM    919  CG2 THR A  79      87.781  51.016  73.129  1.00  0.00           C  
ATOM    920  H   THR A  79      91.431  49.387  73.428  1.00  0.00           H  
ATOM    921  HA  THR A  79      90.294  51.865  73.483  1.00  0.00           H  
ATOM    922  N   PRO A  80      89.825  51.668  75.957  1.00  0.00           N  
ATOM    923  CA  PRO A  80      89.469  51.431  77.368  1.00  0.00           C  
ATOM    924  C   PRO A  80      88.073  50.844  77.491  1.00  0.00           C  
ATOM    925  O   PRO A  80      87.143  51.261  76.784  1.00  0.00           O  
ATOM    926  CB  PRO A  80      89.550  52.829  78.001  1.00  0.00           C  
ATOM    927  CG  PRO A  80      90.407  53.642  77.058  1.00  0.00           C  
ATOM    928  CD  PRO A  80      90.163  53.078  75.686  1.00  0.00           C  
ATOM    929  HA  PRO A  80      90.053  50.791  77.803  1.00  0.00           H  
ATOM    930  HB2 PRO A  80      88.668  53.222  78.099  1.00  0.00           H  
ATOM    931  HB3 PRO A  80      89.943  52.791  78.886  1.00  0.00           H  
ATOM    932  HG2 PRO A  80      90.169  54.582  77.094  1.00  0.00           H  
ATOM    933  HG3 PRO A  80      91.345  53.578  77.298  1.00  0.00           H  
ATOM    934  HD2 PRO A  80      89.440  53.538  75.233  1.00  0.00           H  
ATOM    935  HD3 PRO A  80      90.948  53.155  75.122  1.00  0.00           H  
ATOM    936  N   PRO A  81      87.885  49.882  78.393  1.00  0.00           N  
ATOM    937  CA  PRO A  81      86.627  49.132  78.451  1.00  0.00           C  
ATOM    938  C   PRO A  81      85.530  49.909  79.160  1.00  0.00           C  
ATOM    939  O   PRO A  81      85.751  50.987  79.705  1.00  0.00           O  
ATOM    940  CB  PRO A  81      87.005  47.894  79.260  1.00  0.00           C  
ATOM    941  CG  PRO A  81      88.013  48.427  80.237  1.00  0.00           C  
ATOM    942  CD  PRO A  81      88.798  49.498  79.483  1.00  0.00           C  
ATOM    943  HA  PRO A  81      86.273  48.937  77.569  1.00  0.00           H  
ATOM    944  HB2 PRO A  81      86.237  47.510  79.710  1.00  0.00           H  
ATOM    945  HB3 PRO A  81      87.382  47.198  78.699  1.00  0.00           H  
ATOM    946  HG2 PRO A  81      87.576  48.801  81.018  1.00  0.00           H  
ATOM    947  HG3 PRO A  81      88.600  47.722  80.551  1.00  0.00           H  
ATOM    948  HD2 PRO A  81      89.012  50.252  80.054  1.00  0.00           H  
ATOM    949  HD3 PRO A  81      89.637  49.152  79.143  1.00  0.00           H  
ATOM    950  N   ASP A  82      84.328  49.317  79.142  1.00  0.00           N  
ATOM    951  CA  ASP A  82      83.163  49.834  79.866  1.00  0.00           C  
ATOM    952  C   ASP A  82      82.902  51.302  79.554  1.00  0.00           C  
ATOM    953  O   ASP A  82      82.472  52.061  80.427  1.00  0.00           O  
ATOM    954  CB  ASP A  82      83.317  49.651  81.380  1.00  0.00           C  
ATOM    955  CG  ASP A  82      83.090  48.222  81.823  1.00  0.00           C  
ATOM    956  OD1 ASP A  82      82.268  47.525  81.192  1.00  0.00           O  
ATOM    957  OD2 ASP A  82      83.729  47.798  82.807  1.00  0.00           O  
ATOM    958  H   ASP A  82      84.168  48.596  78.702  1.00  0.00           H  
ATOM    959  HA  ASP A  82      82.401  49.316  79.563  1.00  0.00           H  
ATOM    960  HB2 ASP A  82      84.207  49.930  81.647  1.00  0.00           H  
ATOM    961  HB3 ASP A  82      82.687  50.231  81.838  1.00  0.00           H  
ATOM    962  N   ASP A  83      83.165  51.720  78.315  1.00  0.00           N  
ATOM    963  CA  ASP A  83      83.057  53.126  77.936  1.00  0.00           C  
ATOM    964  C   ASP A  83      83.839  53.988  78.924  1.00  0.00           C  
ATOM    965  O   ASP A  83      83.314  54.910  79.549  1.00  0.00           O  
ATOM    966  CB  ASP A  83      81.590  53.561  77.849  1.00  0.00           C  
ATOM    967  CG  ASP A  83      81.354  54.690  76.850  1.00  0.00           C  
ATOM    968  OD1 ASP A  83      82.213  54.950  75.979  1.00  0.00           O  
ATOM    969  OD2 ASP A  83      80.288  55.329  76.956  1.00  0.00           O  
ATOM    970  H   ASP A  83      83.408  51.199  77.675  1.00  0.00           H  
ATOM    971  HA  ASP A  83      83.443  53.244  77.054  1.00  0.00           H  
ATOM    972  HB2 ASP A  83      81.047  52.798  77.599  1.00  0.00           H  
ATOM    973  HB3 ASP A  83      81.292  53.847  78.727  1.00  0.00           H  
ATOM    974  N   LYS A  84      85.095  53.623  79.123  1.00  0.00           N  
ATOM    975  CA  LYS A  84      86.060  54.530  79.715  1.00  0.00           C  
ATOM    976  C   LYS A  84      86.958  55.068  78.606  1.00  0.00           C  
ATOM    977  O   LYS A  84      87.131  54.430  77.561  1.00  0.00           O  
ATOM    978  CB  LYS A  84      86.898  53.835  80.783  1.00  0.00           C  
ATOM    979  CG  LYS A  84      86.111  53.073  81.834  1.00  0.00           C  
ATOM    980  CD  LYS A  84      87.032  52.157  82.636  1.00  0.00           C  
ATOM    981  CE  LYS A  84      87.534  52.864  83.877  1.00  0.00           C  
ATOM    982  NZ  LYS A  84      88.714  52.172  84.468  1.00  0.00           N1+
ATOM    983  H   LYS A  84      85.411  52.849  78.920  1.00  0.00           H  
ATOM    984  HA  LYS A  84      85.588  55.256  80.150  1.00  0.00           H  
ATOM    985  HB2 LYS A  84      87.506  53.219  80.346  1.00  0.00           H  
ATOM    986  HB3 LYS A  84      87.443  54.502  81.230  1.00  0.00           H  
ATOM    987  HG2 LYS A  84      85.669  53.697  82.429  1.00  0.00           H  
ATOM    988  HG3 LYS A  84      85.416  52.548  81.406  1.00  0.00           H  
ATOM    989  HD2 LYS A  84      86.555  51.351  82.888  1.00  0.00           H  
ATOM    990  HD3 LYS A  84      87.783  51.883  82.088  1.00  0.00           H  
ATOM    991  HE2 LYS A  84      87.771  53.778  83.655  1.00  0.00           H  
ATOM    992  HE3 LYS A  84      86.822  52.908  84.535  1.00  0.00           H  
ATOM    993  HZ1 LYS A  84      88.984  52.612  85.193  1.00  0.00           H  
ATOM    994  HZ2 LYS A  84      88.491  51.341  84.691  1.00  0.00           H  
ATOM    995  HZ3 LYS A  84      89.375  52.151  83.871  1.00  0.00           H  
ATOM    996  N   LYS A  85      87.485  56.276  78.823  1.00  0.00           N  
ATOM    997  CA  LYS A  85      88.212  57.054  77.825  1.00  0.00           C  
ATOM    998  C   LYS A  85      89.697  57.172  78.165  1.00  0.00           C  
ATOM    999  O   LYS A  85      90.103  57.092  79.328  1.00  0.00           O  
ATOM   1000  CB  LYS A  85      87.598  58.443  77.712  1.00  0.00           C  
ATOM   1001  CG  LYS A  85      86.032  58.484  77.627  1.00  0.00           C  
ATOM   1002  CD  LYS A  85      85.129  57.397  76.873  1.00  0.00           C  
ATOM   1003  CE  LYS A  85      83.677  57.608  77.136  1.00  0.00           C  
ATOM   1004  NZ  LYS A  85      83.401  57.670  78.604  1.00  0.00           N1+
ATOM   1005  H   LYS A  85      87.424  56.676  79.581  1.00  0.00           H  
ATOM   1006  HA  LYS A  85      88.140  56.590  76.976  1.00  0.00           H  
ATOM   1007  HB2 LYS A  85      87.878  58.967  78.479  1.00  0.00           H  
ATOM   1008  HB3 LYS A  85      87.961  58.877  76.924  1.00  0.00           H  
ATOM   1009  HG2 LYS A  85      85.715  58.505  78.543  1.00  0.00           H  
ATOM   1010  HG3 LYS A  85      85.808  59.339  77.228  1.00  0.00           H  
ATOM   1011  HD2 LYS A  85      85.296  57.444  75.919  1.00  0.00           H  
ATOM   1012  HD3 LYS A  85      85.384  56.507  77.163  1.00  0.00           H  
ATOM   1013  HE2 LYS A  85      83.385  58.430  76.714  1.00  0.00           H  
ATOM   1014  HE3 LYS A  85      83.164  56.887  76.737  1.00  0.00           H  
ATOM   1015  HZ1 LYS A  85      82.536  57.519  78.750  1.00  0.00           H  
ATOM   1016  HZ2 LYS A  85      83.884  57.051  79.024  1.00  0.00           H  
ATOM   1017  HZ3 LYS A  85      83.618  58.475  78.914  1.00  0.00           H  
ATOM   1018  N   VAL A  86      90.519  57.355  77.123  1.00  0.00           N  
ATOM   1019  CA  VAL A  86      91.966  57.152  77.261  1.00  0.00           C  
ATOM   1020  C   VAL A  86      92.593  58.021  78.345  1.00  0.00           C  
ATOM   1021  O   VAL A  86      93.665  57.677  78.857  1.00  0.00           O  
ATOM   1022  CB  VAL A  86      92.690  57.377  75.915  1.00  0.00           C  
ATOM   1023  CG1 VAL A  86      92.250  56.330  74.904  1.00  0.00           C  
ATOM   1024  CG2 VAL A  86      92.460  58.789  75.392  1.00  0.00           C  
ATOM   1025  H   VAL A  86      90.261  57.594  76.339  1.00  0.00           H  
ATOM   1026  HA  VAL A  86      92.082  56.229  77.535  1.00  0.00           H  
ATOM   1027  N   THR A  87      91.943  59.117  78.739  1.00  0.00           N  
ATOM   1028  CA  THR A  87      92.503  59.990  79.763  1.00  0.00           C  
ATOM   1029  C   THR A  87      92.221  59.500  81.181  1.00  0.00           C  
ATOM   1030  O   THR A  87      92.597  60.182  82.139  1.00  0.00           O  
ATOM   1031  CB  THR A  87      91.977  61.416  79.575  1.00  0.00           C  
ATOM   1032  OG1 THR A  87      90.544  61.397  79.442  1.00  0.00           O  
ATOM   1033  CG2 THR A  87      92.590  62.032  78.324  1.00  0.00           C  
ATOM   1034  H   THR A  87      91.183  59.369  78.426  1.00  0.00           H  
ATOM   1035  HA  THR A  87      93.467  59.978  79.653  1.00  0.00           H  
ATOM   1036  N   ASP A  88      91.573  58.347  81.337  1.00  0.00           N  
ATOM   1037  CA  ASP A  88      91.376  57.738  82.649  1.00  0.00           C  
ATOM   1038  C   ASP A  88      92.724  57.258  83.172  1.00  0.00           C  
ATOM   1039  O   ASP A  88      93.265  56.256  82.691  1.00  0.00           O  
ATOM   1040  CB  ASP A  88      90.380  56.586  82.545  1.00  0.00           C  
ATOM   1041  CG  ASP A  88      90.026  55.986  83.892  1.00  0.00           C  
ATOM   1042  OD1 ASP A  88      90.940  55.595  84.644  1.00  0.00           O  
ATOM   1043  OD2 ASP A  88      88.822  55.894  84.197  1.00  0.00           O  
ATOM   1044  H   ASP A  88      91.236  57.897  80.686  1.00  0.00           H  
ATOM   1045  HA  ASP A  88      91.011  58.387  83.270  1.00  0.00           H  
ATOM   1046  HB2 ASP A  88      89.570  56.904  82.115  1.00  0.00           H  
ATOM   1047  HB3 ASP A  88      90.751  55.895  81.975  1.00  0.00           H  
ATOM   1048  N   LYS A  89      93.261  57.957  84.174  1.00  0.00           N  
ATOM   1049  CA  LYS A  89      94.639  57.724  84.591  1.00  0.00           C  
ATOM   1050  C   LYS A  89      94.833  56.372  85.276  1.00  0.00           C  
ATOM   1051  O   LYS A  89      95.943  55.828  85.234  1.00  0.00           O  
ATOM   1052  CB  LYS A  89      95.107  58.878  85.489  1.00  0.00           C  
ATOM   1053  CG  LYS A  89      94.995  60.270  84.836  1.00  0.00           C  
ATOM   1054  CD  LYS A  89      95.534  60.275  83.392  1.00  0.00           C  
ATOM   1055  CE  LYS A  89      95.355  61.630  82.689  1.00  0.00           C  
ATOM   1056  NZ  LYS A  89      95.524  61.537  81.198  1.00  0.00           N1+
ATOM   1057  H   LYS A  89      92.847  58.565  84.619  1.00  0.00           H  
ATOM   1058  HA  LYS A  89      95.188  57.696  83.791  1.00  0.00           H  
ATOM   1059  HB2 LYS A  89      94.584  58.871  86.306  1.00  0.00           H  
ATOM   1060  HB3 LYS A  89      96.031  58.723  85.743  1.00  0.00           H  
ATOM   1061  HG2 LYS A  89      94.067  60.552  84.835  1.00  0.00           H  
ATOM   1062  HG3 LYS A  89      95.488  60.916  85.366  1.00  0.00           H  
ATOM   1063  HD2 LYS A  89      96.475  60.043  83.403  1.00  0.00           H  
ATOM   1064  HD3 LYS A  89      95.078  59.588  82.881  1.00  0.00           H  
ATOM   1065  HE2 LYS A  89      94.473  61.980  82.889  1.00  0.00           H  
ATOM   1066  HE3 LYS A  89      95.999  62.263  83.045  1.00  0.00           H  
ATOM   1067  HZ1 LYS A  89      95.470  62.351  80.842  1.00  0.00           H  
ATOM   1068  HZ2 LYS A  89      96.319  61.184  81.011  1.00  0.00           H  
ATOM   1069  HZ3 LYS A  89      94.883  61.022  80.858  1.00  0.00           H  
ATOM   1070  N   ALA A  90      93.786  55.794  85.869  1.00  0.00           N  
ATOM   1071  CA  ALA A  90      93.917  54.463  86.464  1.00  0.00           C  
ATOM   1072  C   ALA A  90      94.061  53.390  85.391  1.00  0.00           C  
ATOM   1073  O   ALA A  90      94.939  52.514  85.476  1.00  0.00           O  
ATOM   1074  CB  ALA A  90      92.711  54.166  87.355  1.00  0.00           C  
ATOM   1075  H   ALA A  90      93.006  56.148  85.937  1.00  0.00           H  
ATOM   1076  HA  ALA A  90      94.721  54.452  87.006  1.00  0.00           H  
ATOM   1077  HB1 ALA A  90      92.807  53.283  87.744  1.00  0.00           H  
ATOM   1078  HB2 ALA A  90      92.660  54.827  88.062  1.00  0.00           H  
ATOM   1079  HB3 ALA A  90      91.901  54.198  86.823  1.00  0.00           H  
ATOM   1080  N   TRP A  91      93.185  53.427  84.385  1.00  0.00           N  
ATOM   1081  CA  TRP A  91      93.328  52.543  83.232  1.00  0.00           C  
ATOM   1082  C   TRP A  91      94.685  52.736  82.566  1.00  0.00           C  
ATOM   1083  O   TRP A  91      95.345  51.763  82.170  1.00  0.00           O  
ATOM   1084  CB  TRP A  91      92.191  52.808  82.242  1.00  0.00           C  
ATOM   1085  CG  TRP A  91      92.339  52.088  80.957  1.00  0.00           C  
ATOM   1086  CD1 TRP A  91      91.950  50.811  80.685  1.00  0.00           C  
ATOM   1087  CD2 TRP A  91      92.921  52.597  79.753  1.00  0.00           C  
ATOM   1088  NE1 TRP A  91      92.262  50.489  79.384  1.00  0.00           N  
ATOM   1089  CE2 TRP A  91      92.858  51.571  78.792  1.00  0.00           C  
ATOM   1090  CE3 TRP A  91      93.495  53.820  79.397  1.00  0.00           C  
ATOM   1091  CZ2 TRP A  91      93.341  51.731  77.498  1.00  0.00           C  
ATOM   1092  CZ3 TRP A  91      93.980  53.976  78.109  1.00  0.00           C  
ATOM   1093  H   TRP A  91      92.506  53.954  84.352  1.00  0.00           H  
ATOM   1094  HA  TRP A  91      93.277  51.622  83.531  1.00  0.00           H  
ATOM   1095  HB2 TRP A  91      91.350  52.552  82.653  1.00  0.00           H  
ATOM   1096  HB3 TRP A  91      92.143  53.760  82.066  1.00  0.00           H  
ATOM   1097  N   GLN A  92      95.112  53.994  82.437  1.00  0.00           N  
ATOM   1098  CA  GLN A  92      96.452  54.290  81.950  1.00  0.00           C  
ATOM   1099  C   GLN A  92      97.499  53.521  82.742  1.00  0.00           C  
ATOM   1100  O   GLN A  92      98.338  52.821  82.164  1.00  0.00           O  
ATOM   1101  CB  GLN A  92      96.712  55.795  82.029  1.00  0.00           C  
ATOM   1102  CG  GLN A  92      96.002  56.598  80.954  1.00  0.00           C  
ATOM   1103  CD  GLN A  92      96.508  58.023  80.853  1.00  0.00           C  
ATOM   1104  OE1 GLN A  92      97.417  58.424  81.582  1.00  0.00           O  
ATOM   1105  NE2 GLN A  92      95.922  58.797  79.944  1.00  0.00           N  
ATOM   1106  H   GLN A  92      94.640  54.687  82.627  1.00  0.00           H  
ATOM   1107  HA  GLN A  92      96.516  54.008  81.024  1.00  0.00           H  
ATOM   1108  HB2 GLN A  92      96.432  56.118  82.900  1.00  0.00           H  
ATOM   1109  HB3 GLN A  92      97.666  55.953  81.961  1.00  0.00           H  
ATOM   1110  HG2 GLN A  92      96.117  56.157  80.098  1.00  0.00           H  
ATOM   1111  HG3 GLN A  92      95.051  56.609  81.141  1.00  0.00           H  
ATOM   1112  N   LYS A  93      97.455  53.633  84.071  1.00  0.00           N  
ATOM   1113  CA  LYS A  93      98.464  52.986  84.906  1.00  0.00           C  
ATOM   1114  C   LYS A  93      98.480  51.475  84.690  1.00  0.00           C  
ATOM   1115  O   LYS A  93      99.549  50.864  84.546  1.00  0.00           O  
ATOM   1116  CB  LYS A  93      98.217  53.321  86.377  1.00  0.00           C  
ATOM   1117  CG  LYS A  93      98.817  52.314  87.345  1.00  0.00           C  
ATOM   1118  CD  LYS A  93      99.012  52.925  88.725  1.00  0.00           C  
ATOM   1119  CE  LYS A  93      99.419  51.870  89.746  1.00  0.00           C  
ATOM   1120  NZ  LYS A  93     100.044  52.490  90.952  1.00  0.00           N1+
ATOM   1121  H   LYS A  93      96.856  54.075  84.504  1.00  0.00           H  
ATOM   1122  HA  LYS A  93      99.335  53.325  84.648  1.00  0.00           H  
ATOM   1123  HB2 LYS A  93      98.585  54.198  86.567  1.00  0.00           H  
ATOM   1124  HB3 LYS A  93      97.260  53.375  86.532  1.00  0.00           H  
ATOM   1125  HG2 LYS A  93      98.236  51.540  87.410  1.00  0.00           H  
ATOM   1126  HG3 LYS A  93      99.669  52.002  87.003  1.00  0.00           H  
ATOM   1127  HD2 LYS A  93      99.693  53.615  88.681  1.00  0.00           H  
ATOM   1128  HD3 LYS A  93      98.191  53.354  89.010  1.00  0.00           H  
ATOM   1129  HE2 LYS A  93      98.639  51.358  90.012  1.00  0.00           H  
ATOM   1130  HE3 LYS A  93     100.043  51.248  89.340  1.00  0.00           H  
ATOM   1131  HZ1 LYS A  93     100.270  51.852  91.530  1.00  0.00           H  
ATOM   1132  HZ2 LYS A  93     100.770  52.942  90.710  1.00  0.00           H  
ATOM   1133  HZ3 LYS A  93      99.463  53.044  91.335  1.00  0.00           H  
ATOM   1134  N   LYS A  94      97.300  50.850  84.656  1.00  0.00           N  
ATOM   1135  CA  LYS A  94      97.291  49.390  84.582  1.00  0.00           C  
ATOM   1136  C   LYS A  94      97.786  48.893  83.224  1.00  0.00           C  
ATOM   1137  O   LYS A  94      98.505  47.881  83.152  1.00  0.00           O  
ATOM   1138  CB  LYS A  94      95.901  48.834  84.904  1.00  0.00           C  
ATOM   1139  CG  LYS A  94      94.820  49.131  83.887  1.00  0.00           C  
ATOM   1140  CD  LYS A  94      93.682  48.118  83.982  1.00  0.00           C  
ATOM   1141  CE  LYS A  94      92.326  48.781  83.748  1.00  0.00           C  
ATOM   1142  NZ  LYS A  94      91.223  47.791  83.599  1.00  0.00           N1+
ATOM   1143  H   LYS A  94      96.530  51.232  84.673  1.00  0.00           H  
ATOM   1144  HA  LYS A  94      97.907  49.058  85.253  1.00  0.00           H  
ATOM   1145  HB2 LYS A  94      95.972  47.872  85.004  1.00  0.00           H  
ATOM   1146  HB3 LYS A  94      95.620  49.188  85.762  1.00  0.00           H  
ATOM   1147  HG2 LYS A  94      94.474  50.025  84.031  1.00  0.00           H  
ATOM   1148  HG3 LYS A  94      95.199  49.114  82.993  1.00  0.00           H  
ATOM   1149  HD2 LYS A  94      93.818  47.414  83.328  1.00  0.00           H  
ATOM   1150  HD3 LYS A  94      93.692  47.698  84.856  1.00  0.00           H  
ATOM   1151  HE2 LYS A  94      92.127  49.373  84.490  1.00  0.00           H  
ATOM   1152  HE3 LYS A  94      92.373  49.331  82.951  1.00  0.00           H  
ATOM   1153  HZ1 LYS A  94      90.454  48.219  83.465  1.00  0.00           H  
ATOM   1154  HZ2 LYS A  94      91.391  47.261  82.904  1.00  0.00           H  
ATOM   1155  HZ3 LYS A  94      91.163  47.300  84.339  1.00  0.00           H  
ATOM   1156  N   VAL A  95      97.461  49.604  82.137  1.00  0.00           N  
ATOM   1157  CA  VAL A  95      97.958  49.120  80.849  1.00  0.00           C  
ATOM   1158  C   VAL A  95      99.441  49.428  80.685  1.00  0.00           C  
ATOM   1159  O   VAL A  95     100.164  48.651  80.048  1.00  0.00           O  
ATOM   1160  CB  VAL A  95      97.142  49.663  79.661  1.00  0.00           C  
ATOM   1161  CG1 VAL A  95      95.766  49.010  79.629  1.00  0.00           C  
ATOM   1162  CG2 VAL A  95      97.043  51.172  79.695  1.00  0.00           C  
ATOM   1163  H   VAL A  95      96.985  50.320  82.121  1.00  0.00           H  
ATOM   1164  HA  VAL A  95      97.846  48.157  80.848  1.00  0.00           H  
ATOM   1165  N   THR A  96      99.933  50.541  81.248  1.00  0.00           N  
ATOM   1166  CA  THR A  96     101.379  50.744  81.271  1.00  0.00           C  
ATOM   1167  C   THR A  96     102.075  49.581  81.959  1.00  0.00           C  
ATOM   1168  O   THR A  96     103.050  49.030  81.435  1.00  0.00           O  
ATOM   1169  CB  THR A  96     101.761  52.054  81.970  1.00  0.00           C  
ATOM   1170  OG1 THR A  96     101.410  51.991  83.359  1.00  0.00           O  
ATOM   1171  CG2 THR A  96     101.119  53.245  81.313  1.00  0.00           C  
ATOM   1172  H   THR A  96      99.463  51.165  81.608  1.00  0.00           H  
ATOM   1173  HA  THR A  96     101.671  50.797  80.347  1.00  0.00           H  
ATOM   1174  N   GLU A  97     101.598  49.206  83.149  1.00  0.00           N  
ATOM   1175  CA  GLU A  97     102.251  48.127  83.879  1.00  0.00           C  
ATOM   1176  C   GLU A  97     102.225  46.824  83.081  1.00  0.00           C  
ATOM   1177  O   GLU A  97     103.231  46.105  83.024  1.00  0.00           O  
ATOM   1178  CB  GLU A  97     101.600  47.957  85.250  1.00  0.00           C  
ATOM   1179  CG  GLU A  97     102.113  48.959  86.272  1.00  0.00           C  
ATOM   1180  CD  GLU A  97     101.238  49.055  87.503  1.00  0.00           C  
ATOM   1181  OE1 GLU A  97     100.249  48.299  87.584  1.00  0.00           O  
ATOM   1182  OE2 GLU A  97     101.542  49.884  88.388  1.00  0.00           O  
ATOM   1183  H   GLU A  97     100.916  49.555  83.539  1.00  0.00           H  
ATOM   1184  HA  GLU A  97     103.183  48.361  84.010  1.00  0.00           H  
ATOM   1185  HB2 GLU A  97     100.639  48.053  85.162  1.00  0.00           H  
ATOM   1186  HB3 GLU A  97     101.765  47.057  85.573  1.00  0.00           H  
ATOM   1187  HG2 GLU A  97     103.011  48.709  86.538  1.00  0.00           H  
ATOM   1188  HG3 GLU A  97     102.174  49.834  85.856  1.00  0.00           H  
ATOM   1189  N   GLU A  98     101.098  46.521  82.427  1.00  0.00           N  
ATOM   1190  CA  GLU A  98     101.021  45.298  81.629  1.00  0.00           C  
ATOM   1191  C   GLU A  98     102.011  45.321  80.465  1.00  0.00           C  
ATOM   1192  O   GLU A  98     102.724  44.337  80.209  1.00  0.00           O  
ATOM   1193  CB  GLU A  98      99.600  45.107  81.111  1.00  0.00           C  
ATOM   1194  CG  GLU A  98      98.597  44.791  82.185  1.00  0.00           C  
ATOM   1195  CD  GLU A  98      97.224  44.538  81.618  1.00  0.00           C  
ATOM   1196  OE1 GLU A  98      96.764  45.348  80.783  1.00  0.00           O  
ATOM   1197  OE2 GLU A  98      96.607  43.523  82.000  1.00  0.00           O  
ATOM   1198  H   GLU A  98     100.384  47.000  82.433  1.00  0.00           H  
ATOM   1199  HA  GLU A  98     101.259  44.551  82.201  1.00  0.00           H  
ATOM   1200  HB2 GLU A  98      99.323  45.914  80.649  1.00  0.00           H  
ATOM   1201  HB3 GLU A  98      99.597  44.390  80.456  1.00  0.00           H  
ATOM   1202  HG2 GLU A  98      98.890  44.010  82.680  1.00  0.00           H  
ATOM   1203  HG3 GLU A  98      98.554  45.528  82.814  1.00  0.00           H  
ATOM   1204  N   LEU A  99     102.045  46.435  79.727  1.00  0.00           N  
ATOM   1205  CA  LEU A  99     102.955  46.546  78.596  1.00  0.00           C  
ATOM   1206  C   LEU A  99     104.408  46.451  79.045  1.00  0.00           C  
ATOM   1207  O   LEU A  99     105.221  45.757  78.417  1.00  0.00           O  
ATOM   1208  CB  LEU A  99     102.705  47.863  77.865  1.00  0.00           C  
ATOM   1209  CG  LEU A  99     101.420  47.936  77.047  1.00  0.00           C  
ATOM   1210  CD1 LEU A  99     101.145  49.362  76.586  1.00  0.00           C  
ATOM   1211  CD2 LEU A  99     101.505  46.993  75.858  1.00  0.00           C  
ATOM   1212  H   LEU A  99     101.553  47.127  79.867  1.00  0.00           H  
ATOM   1213  HA  LEU A  99     102.786  45.808  77.990  1.00  0.00           H  
ATOM   1214  HB2 LEU A  99     102.693  48.579  78.519  1.00  0.00           H  
ATOM   1215  HB3 LEU A  99     103.454  48.032  77.274  1.00  0.00           H  
ATOM   1216  N   ASP A 100     104.752  47.151  80.127  1.00  0.00           N  
ATOM   1217  CA  ASP A 100     106.108  47.091  80.652  1.00  0.00           C  
ATOM   1218  C   ASP A 100     106.466  45.676  81.068  1.00  0.00           C  
ATOM   1219  O   ASP A 100     107.608  45.243  80.889  1.00  0.00           O  
ATOM   1220  CB  ASP A 100     106.255  48.048  81.831  1.00  0.00           C  
ATOM   1221  CG  ASP A 100     106.333  49.500  81.400  1.00  0.00           C  
ATOM   1222  OD1 ASP A 100     106.644  49.764  80.218  1.00  0.00           O  
ATOM   1223  OD2 ASP A 100     106.073  50.380  82.249  1.00  0.00           O  
ATOM   1224  H   ASP A 100     104.217  47.661  80.566  1.00  0.00           H  
ATOM   1225  HA  ASP A 100     106.720  47.361  79.950  1.00  0.00           H  
ATOM   1226  HB2 ASP A 100     105.503  47.932  82.433  1.00  0.00           H  
ATOM   1227  HB3 ASP A 100     107.055  47.819  82.331  1.00  0.00           H  
ATOM   1228  N   GLN A 101     105.498  44.933  81.611  1.00  0.00           N  
ATOM   1229  CA  GLN A 101     105.767  43.554  82.007  1.00  0.00           C  
ATOM   1230  C   GLN A 101     106.071  42.679  80.796  1.00  0.00           C  
ATOM   1231  O   GLN A 101     107.026  41.895  80.810  1.00  0.00           O  
ATOM   1232  CB  GLN A 101     104.588  42.990  82.804  1.00  0.00           C  
ATOM   1233  CG  GLN A 101     104.774  41.533  83.214  1.00  0.00           C  
ATOM   1234  CD  GLN A 101     105.983  41.316  84.114  1.00  0.00           C  
ATOM   1235  OE1 GLN A 101     106.414  42.218  84.835  1.00  0.00           O  
ATOM   1236  NE2 GLN A 101     106.538  40.112  84.069  1.00  0.00           N  
ATOM   1237  H   GLN A 101     104.695  45.204  81.756  1.00  0.00           H  
ATOM   1238  HA  GLN A 101     106.554  43.552  82.574  1.00  0.00           H  
ATOM   1239  HB2 GLN A 101     104.457  43.529  83.599  1.00  0.00           H  
ATOM   1240  HB3 GLN A 101     103.781  43.069  82.272  1.00  0.00           H  
ATOM   1241  HG2 GLN A 101     103.976  41.228  83.674  1.00  0.00           H  
ATOM   1242  HG3 GLN A 101     104.868  40.988  82.418  1.00  0.00           H  
ATOM   1243  N   VAL A 102     105.265  42.780  79.740  1.00  0.00           N  
ATOM   1244  CA  VAL A 102     105.535  41.922  78.588  1.00  0.00           C  
ATOM   1245  C   VAL A 102     106.857  42.319  77.932  1.00  0.00           C  
ATOM   1246  O   VAL A 102     107.629  41.458  77.479  1.00  0.00           O  
ATOM   1247  CB  VAL A 102     104.352  41.925  77.594  1.00  0.00           C  
ATOM   1248  CG1 VAL A 102     103.874  43.309  77.320  1.00  0.00           C  
ATOM   1249  CG2 VAL A 102     104.739  41.248  76.280  1.00  0.00           C  
ATOM   1250  H   VAL A 102     104.591  43.310  79.669  1.00  0.00           H  
ATOM   1251  HA  VAL A 102     105.626  41.006  78.894  1.00  0.00           H  
ATOM   1252  N   VAL A 103     107.172  43.616  77.920  1.00  0.00           N  
ATOM   1253  CA  VAL A 103     108.450  44.047  77.361  1.00  0.00           C  
ATOM   1254  C   VAL A 103     109.602  43.509  78.205  1.00  0.00           C  
ATOM   1255  O   VAL A 103     110.565  42.937  77.681  1.00  0.00           O  
ATOM   1256  CB  VAL A 103     108.490  45.580  77.235  1.00  0.00           C  
ATOM   1257  CG1 VAL A 103     109.897  46.065  76.924  1.00  0.00           C  
ATOM   1258  CG2 VAL A 103     107.528  46.043  76.143  1.00  0.00           C  
ATOM   1259  H   VAL A 103     106.673  44.247  78.223  1.00  0.00           H  
ATOM   1260  HA  VAL A 103     108.549  43.682  76.467  1.00  0.00           H  
ATOM   1261  N   LYS A 104     109.504  43.656  79.528  1.00  0.00           N  
ATOM   1262  CA  LYS A 104     110.538  43.154  80.425  1.00  0.00           C  
ATOM   1263  C   LYS A 104     110.729  41.654  80.279  1.00  0.00           C  
ATOM   1264  O   LYS A 104     111.856  41.158  80.386  1.00  0.00           O  
ATOM   1265  CB  LYS A 104     110.180  43.508  81.868  1.00  0.00           C  
ATOM   1266  CG  LYS A 104     111.098  42.902  82.898  1.00  0.00           C  
ATOM   1267  CD  LYS A 104     110.566  43.099  84.305  1.00  0.00           C  
ATOM   1268  CE  LYS A 104     111.108  42.032  85.241  1.00  0.00           C  
ATOM   1269  NZ  LYS A 104     112.459  41.552  84.817  1.00  0.00           N1+
ATOM   1270  H   LYS A 104     108.845  44.042  79.923  1.00  0.00           H  
ATOM   1271  HA  LYS A 104     111.378  43.577  80.186  1.00  0.00           H  
ATOM   1272  HB2 LYS A 104     110.192  44.473  81.966  1.00  0.00           H  
ATOM   1273  HB3 LYS A 104     109.273  43.216  82.046  1.00  0.00           H  
ATOM   1274  HG2 LYS A 104     111.203  41.954  82.721  1.00  0.00           H  
ATOM   1275  HG3 LYS A 104     111.978  43.304  82.825  1.00  0.00           H  
ATOM   1276  HD2 LYS A 104     110.816  43.978  84.630  1.00  0.00           H  
ATOM   1277  HD3 LYS A 104     109.596  43.066  84.296  1.00  0.00           H  
ATOM   1278  HE2 LYS A 104     111.161  42.389  86.141  1.00  0.00           H  
ATOM   1279  HE3 LYS A 104     110.493  41.283  85.267  1.00  0.00           H  
ATOM   1280  HZ1 LYS A 104     112.878  41.191  85.515  1.00  0.00           H  
ATOM   1281  HZ2 LYS A 104     112.369  40.940  84.177  1.00  0.00           H  
ATOM   1282  HZ3 LYS A 104     112.934  42.237  84.508  1.00  0.00           H  
ATOM   1283  N   ASP A 105     109.649  40.917  80.021  1.00  0.00           N  
ATOM   1284  CA  ASP A 105     109.745  39.478  79.835  1.00  0.00           C  
ATOM   1285  C   ASP A 105     110.280  39.093  78.466  1.00  0.00           C  
ATOM   1286  O   ASP A 105     110.740  37.959  78.301  1.00  0.00           O  
ATOM   1287  CB  ASP A 105     108.375  38.827  80.040  1.00  0.00           C  
ATOM   1288  CG  ASP A 105     108.087  38.530  81.497  1.00  0.00           C  
ATOM   1289  OD1 ASP A 105     108.989  38.741  82.335  1.00  0.00           O  
ATOM   1290  OD2 ASP A 105     106.961  38.087  81.806  1.00  0.00           O  
ATOM   1291  H   ASP A 105     108.853  41.236  79.950  1.00  0.00           H  
ATOM   1292  HA  ASP A 105     110.375  39.156  80.498  1.00  0.00           H  
ATOM   1293  HB2 ASP A 105     107.686  39.412  79.690  1.00  0.00           H  
ATOM   1294  HB3 ASP A 105     108.333  38.002  79.530  1.00  0.00           H  
ATOM   1295  N   HIS A 106     110.223  39.991  77.479  1.00  0.00           N  
ATOM   1296  CA  HIS A 106     110.624  39.654  76.113  1.00  0.00           C  
ATOM   1297  C   HIS A 106     111.554  40.727  75.538  1.00  0.00           C  
ATOM   1298  O   HIS A 106     111.269  41.353  74.519  1.00  0.00           O  
ATOM   1299  CB  HIS A 106     109.389  39.463  75.239  1.00  0.00           C  
ATOM   1300  CG  HIS A 106     108.465  38.402  75.742  1.00  0.00           C  
ATOM   1301  ND1 HIS A 106     108.586  37.080  75.378  1.00  0.00           N  
ATOM   1302  CD2 HIS A 106     107.422  38.464  76.602  1.00  0.00           C  
ATOM   1303  CE1 HIS A 106     107.649  36.373  75.983  1.00  0.00           C  
ATOM   1304  NE2 HIS A 106     106.928  37.189  76.729  1.00  0.00           N  
ATOM   1305  H   HIS A 106     109.953  40.802  77.582  1.00  0.00           H  
ATOM   1306  HA  HIS A 106     111.119  38.820  76.127  1.00  0.00           H  
ATOM   1307  HB2 HIS A 106     108.907  40.303  75.184  1.00  0.00           H  
ATOM   1308  HB3 HIS A 106     109.670  39.237  74.339  1.00  0.00           H  
ATOM   1309  N   GLU A 107     112.695  40.932  76.195  1.00  0.00           N  
ATOM   1310  CA  GLU A 107     113.656  41.903  75.687  1.00  0.00           C  
ATOM   1311  C   GLU A 107     114.530  41.326  74.581  1.00  0.00           C  
ATOM   1312  O   GLU A 107     115.124  42.088  73.810  1.00  0.00           O  
ATOM   1313  CB  GLU A 107     114.507  42.452  76.836  1.00  0.00           C  
ATOM   1314  CG  GLU A 107     113.668  43.197  77.871  1.00  0.00           C  
ATOM   1315  CD  GLU A 107     114.489  43.948  78.905  1.00  0.00           C  
ATOM   1316  OE1 GLU A 107     113.888  44.726  79.681  1.00  0.00           O  
ATOM   1317  OE2 GLU A 107     115.724  43.763  78.948  1.00  0.00           O  
ATOM   1318  H   GLU A 107     112.926  40.529  76.919  1.00  0.00           H  
ATOM   1319  HA  GLU A 107     113.155  42.633  75.290  1.00  0.00           H  
ATOM   1320  HB2 GLU A 107     114.975  41.721  77.268  1.00  0.00           H  
ATOM   1321  HB3 GLU A 107     115.182  43.050  76.478  1.00  0.00           H  
ATOM   1322  HG2 GLU A 107     113.089  43.825  77.412  1.00  0.00           H  
ATOM   1323  HG3 GLU A 107     113.094  42.561  78.326  1.00  0.00           H  
ATOM   1324  N   ASP A 108     114.598  40.001  74.465  1.00  0.00           N  
ATOM   1325  CA  ASP A 108     115.210  39.403  73.288  1.00  0.00           C  
ATOM   1326  C   ASP A 108     114.352  39.583  72.044  1.00  0.00           C  
ATOM   1327  O   ASP A 108     114.848  39.371  70.932  1.00  0.00           O  
ATOM   1328  CB  ASP A 108     115.468  37.916  73.525  1.00  0.00           C  
ATOM   1329  CG  ASP A 108     116.409  37.668  74.685  1.00  0.00           C  
ATOM   1330  OD1 ASP A 108     117.136  38.610  75.065  1.00  0.00           O  
ATOM   1331  OD2 ASP A 108     116.430  36.535  75.210  1.00  0.00           O  
ATOM   1332  H   ASP A 108     114.299  39.442  75.046  1.00  0.00           H  
ATOM   1333  HA  ASP A 108     116.051  39.862  73.137  1.00  0.00           H  
ATOM   1334  HB2 ASP A 108     114.625  37.467  73.694  1.00  0.00           H  
ATOM   1335  HB3 ASP A 108     115.842  37.523  72.720  1.00  0.00           H  
ATOM   1336  N   GLN A 109     113.082  39.964  72.206  1.00  0.00           N  
ATOM   1337  CA  GLN A 109     112.138  40.073  71.100  1.00  0.00           C  
ATOM   1338  C   GLN A 109     111.624  41.486  70.881  1.00  0.00           C  
ATOM   1339  O   GLN A 109     111.468  41.908  69.733  1.00  0.00           O  
ATOM   1340  CB  GLN A 109     110.939  39.138  71.321  1.00  0.00           C  
ATOM   1341  CG  GLN A 109     111.262  37.654  71.269  1.00  0.00           C  
ATOM   1342  CD  GLN A 109     111.707  37.114  72.616  1.00  0.00           C  
ATOM   1343  OE1 GLN A 109     111.482  37.740  73.650  1.00  0.00           O  
ATOM   1344  NE2 GLN A 109     112.352  35.961  72.608  1.00  0.00           N  
ATOM   1345  H   GLN A 109     112.744  40.167  72.971  1.00  0.00           H  
ATOM   1346  HA  GLN A 109     112.632  39.815  70.306  1.00  0.00           H  
ATOM   1347  HB2 GLN A 109     110.545  39.338  72.184  1.00  0.00           H  
ATOM   1348  HB3 GLN A 109     110.266  39.332  70.650  1.00  0.00           H  
ATOM   1349  HG2 GLN A 109     110.479  37.165  70.970  1.00  0.00           H  
ATOM   1350  HG3 GLN A 109     111.960  37.500  70.614  1.00  0.00           H  
ATOM   1351  N   ILE A 110     111.354  42.233  71.945  1.00  0.00           N  
ATOM   1352  CA  ILE A 110     110.754  43.554  71.841  1.00  0.00           C  
ATOM   1353  C   ILE A 110     111.813  44.591  72.193  1.00  0.00           C  
ATOM   1354  O   ILE A 110     112.404  44.542  73.280  1.00  0.00           O  
ATOM   1355  CB  ILE A 110     109.521  43.686  72.748  1.00  0.00           C  
ATOM   1356  CG1 ILE A 110     108.376  42.795  72.242  1.00  0.00           C  
ATOM   1357  CG2 ILE A 110     109.060  45.125  72.811  1.00  0.00           C  
ATOM   1358  CD1 ILE A 110     107.567  42.142  73.356  1.00  0.00           C  
ATOM   1359  H   ILE A 110     111.517  41.985  72.752  1.00  0.00           H  
ATOM   1360  HA  ILE A 110     110.443  43.698  70.934  1.00  0.00           H  
ATOM   1361  N   VAL A 111     112.058  45.526  71.266  1.00  0.00           N  
ATOM   1362  CA  VAL A 111     112.918  46.673  71.556  1.00  0.00           C  
ATOM   1363  C   VAL A 111     112.301  47.527  72.656  1.00  0.00           C  
ATOM   1364  O   VAL A 111     113.001  48.014  73.554  1.00  0.00           O  
ATOM   1365  CB  VAL A 111     113.173  47.491  70.268  1.00  0.00           C  
ATOM   1366  CG1 VAL A 111     113.767  48.845  70.573  1.00  0.00           C  
ATOM   1367  CG2 VAL A 111     114.068  46.728  69.309  1.00  0.00           C  
ATOM   1368  H   VAL A 111     111.736  45.512  70.469  1.00  0.00           H  
ATOM   1369  HA  VAL A 111     113.778  46.357  71.876  1.00  0.00           H  
ATOM   1370  N   GLY A 112     110.989  47.697  72.615  1.00  0.00           N  
ATOM   1371  CA  GLY A 112     110.271  48.541  73.550  1.00  0.00           C  
ATOM   1372  C   GLY A 112     108.900  48.860  72.988  1.00  0.00           C  
ATOM   1373  O   GLY A 112     108.532  48.422  71.900  1.00  0.00           O  
ATOM   1374  H   GLY A 112     110.482  47.317  72.033  1.00  0.00           H  
ATOM   1375  HA2 GLY A 112     110.184  48.092  74.406  1.00  0.00           H  
ATOM   1376  HA3 GLY A 112     110.767  49.360  73.707  1.00  0.00           H  
ATOM   1377  N   TRP A 113     108.137  49.628  73.757  1.00  0.00           N  
ATOM   1378  CA  TRP A 113     106.836  50.087  73.293  1.00  0.00           C  
ATOM   1379  C   TRP A 113     106.777  51.606  73.377  1.00  0.00           C  
ATOM   1380  O   TRP A 113     107.213  52.211  74.363  1.00  0.00           O  
ATOM   1381  CB  TRP A 113     105.668  49.429  74.071  1.00  0.00           C  
ATOM   1382  CG  TRP A 113     105.436  49.929  75.463  1.00  0.00           C  
ATOM   1383  CD1 TRP A 113     105.959  49.420  76.615  1.00  0.00           C  
ATOM   1384  CD2 TRP A 113     104.602  51.030  75.854  1.00  0.00           C  
ATOM   1385  NE1 TRP A 113     105.514  50.140  77.698  1.00  0.00           N  
ATOM   1386  CE2 TRP A 113     104.681  51.134  77.258  1.00  0.00           C  
ATOM   1387  CE3 TRP A 113     103.799  51.939  75.154  1.00  0.00           C  
ATOM   1388  CZ2 TRP A 113     103.988  52.108  77.973  1.00  0.00           C  
ATOM   1389  CZ3 TRP A 113     103.118  52.907  75.867  1.00  0.00           C  
ATOM   1390  H   TRP A 113     108.352  49.893  74.546  1.00  0.00           H  
ATOM   1391  HA  TRP A 113     106.728  49.815  72.368  1.00  0.00           H  
ATOM   1392  HB2 TRP A 113     104.852  49.556  73.562  1.00  0.00           H  
ATOM   1393  HB3 TRP A 113     105.830  48.473  74.114  1.00  0.00           H  
ATOM   1394  N   VAL A 114     106.246  52.210  72.321  1.00  0.00           N  
ATOM   1395  CA  VAL A 114     106.304  53.646  72.102  1.00  0.00           C  
ATOM   1396  C   VAL A 114     104.894  54.138  71.823  1.00  0.00           C  
ATOM   1397  O   VAL A 114     104.137  53.483  71.098  1.00  0.00           O  
ATOM   1398  CB  VAL A 114     107.243  53.982  70.922  1.00  0.00           C  
ATOM   1399  CG1 VAL A 114     106.864  55.316  70.289  1.00  0.00           C  
ATOM   1400  CG2 VAL A 114     108.695  53.960  71.370  1.00  0.00           C  
ATOM   1401  H   VAL A 114     105.831  51.784  71.698  1.00  0.00           H  
ATOM   1402  HA  VAL A 114     106.660  54.088  72.889  1.00  0.00           H  
ATOM   1403  N   GLY A 115     104.536  55.278  72.396  1.00  0.00           N  
ATOM   1404  CA  GLY A 115     103.271  55.890  72.040  1.00  0.00           C  
ATOM   1405  C   GLY A 115     102.918  57.027  72.972  1.00  0.00           C  
ATOM   1406  O   GLY A 115     103.625  57.321  73.940  1.00  0.00           O  
ATOM   1407  H   GLY A 115     105.001  55.705  72.980  1.00  0.00           H  
ATOM   1408  HA2 GLY A 115     103.315  56.219  71.129  1.00  0.00           H  
ATOM   1409  HA3 GLY A 115     102.569  55.220  72.065  1.00  0.00           H  
ATOM   1410  N   TRP A 116     101.779  57.658  72.660  1.00  0.00           N  
ATOM   1411  CA  TRP A 116     101.284  58.763  73.479  1.00  0.00           C  
ATOM   1412  C   TRP A 116     101.022  58.319  74.905  1.00  0.00           C  
ATOM   1413  O   TRP A 116     101.194  59.100  75.846  1.00  0.00           O  
ATOM   1414  CB  TRP A 116     100.010  59.345  72.868  1.00  0.00           C  
ATOM   1415  CG  TRP A 116      99.244  60.248  73.801  1.00  0.00           C  
ATOM   1416  CD1 TRP A 116      99.413  61.596  73.962  1.00  0.00           C  
ATOM   1417  CD2 TRP A 116      98.191  59.871  74.695  1.00  0.00           C  
ATOM   1418  NE1 TRP A 116      98.534  62.078  74.904  1.00  0.00           N  
ATOM   1419  CE2 TRP A 116      97.774  61.040  75.370  1.00  0.00           C  
ATOM   1420  CE3 TRP A 116      97.565  58.661  74.996  1.00  0.00           C  
ATOM   1421  CZ2 TRP A 116      96.753  61.032  76.322  1.00  0.00           C  
ATOM   1422  CZ3 TRP A 116      96.550  58.655  75.947  1.00  0.00           C  
ATOM   1423  H   TRP A 116     101.285  57.462  71.985  1.00  0.00           H  
ATOM   1424  HA  TRP A 116     101.970  59.448  73.498  1.00  0.00           H  
ATOM   1425  HB2 TRP A 116     100.243  59.843  72.069  1.00  0.00           H  
ATOM   1426  HB3 TRP A 116      99.433  58.617  72.590  1.00  0.00           H  
ATOM   1427  N   LEU A 117     100.621  57.066  75.085  1.00  0.00           N  
ATOM   1428  CA  LEU A 117     100.310  56.564  76.413  1.00  0.00           C  
ATOM   1429  C   LEU A 117     101.515  56.601  77.342  1.00  0.00           C  
ATOM   1430  O   LEU A 117     101.341  56.647  78.565  1.00  0.00           O  
ATOM   1431  CB  LEU A 117      99.766  55.147  76.280  1.00  0.00           C  
ATOM   1432  CG  LEU A 117      98.927  54.599  77.416  1.00  0.00           C  
ATOM   1433  CD1 LEU A 117      97.718  53.909  76.834  1.00  0.00           C  
ATOM   1434  CD2 LEU A 117      99.788  53.630  78.186  1.00  0.00           C  
ATOM   1435  H   LEU A 117     100.523  56.492  74.451  1.00  0.00           H  
ATOM   1436  HA  LEU A 117      99.643  57.141  76.815  1.00  0.00           H  
ATOM   1437  HB2 LEU A 117      99.234  55.108  75.471  1.00  0.00           H  
ATOM   1438  HB3 LEU A 117     100.520  54.551  76.153  1.00  0.00           H  
ATOM   1439  N   LYS A 118     102.733  56.593  76.783  1.00  0.00           N  
ATOM   1440  CA  LYS A 118     103.967  56.689  77.556  1.00  0.00           C  
ATOM   1441  C   LYS A 118     104.228  58.096  78.078  1.00  0.00           C  
ATOM   1442  O   LYS A 118     105.004  58.260  79.029  1.00  0.00           O  
ATOM   1443  CB  LYS A 118     105.144  56.230  76.697  1.00  0.00           C  
ATOM   1444  CG  LYS A 118     106.435  55.968  77.468  1.00  0.00           C  
ATOM   1445  CD  LYS A 118     107.216  54.823  76.855  1.00  0.00           C  
ATOM   1446  CE  LYS A 118     107.192  53.614  77.762  1.00  0.00           C  
ATOM   1447  NZ  LYS A 118     107.822  52.449  77.108  1.00  0.00           N1+
ATOM   1448  H   LYS A 118     102.860  56.530  75.935  1.00  0.00           H  
ATOM   1449  HA  LYS A 118     103.866  56.113  78.330  1.00  0.00           H  
ATOM   1450  HB2 LYS A 118     104.891  55.419  76.231  1.00  0.00           H  
ATOM   1451  HB3 LYS A 118     105.317  56.904  76.022  1.00  0.00           H  
ATOM   1452  HG2 LYS A 118     106.980  56.770  77.472  1.00  0.00           H  
ATOM   1453  HG3 LYS A 118     106.226  55.762  78.393  1.00  0.00           H  
ATOM   1454  HD2 LYS A 118     106.838  54.594  75.992  1.00  0.00           H  
ATOM   1455  HD3 LYS A 118     108.133  55.098  76.699  1.00  0.00           H  
ATOM   1456  HE2 LYS A 118     107.657  53.816  78.589  1.00  0.00           H  
ATOM   1457  HE3 LYS A 118     106.276  53.401  77.998  1.00  0.00           H  
ATOM   1458  HZ1 LYS A 118     107.598  51.706  77.544  1.00  0.00           H  
ATOM   1459  HZ2 LYS A 118     107.542  52.393  76.265  1.00  0.00           H  
ATOM   1460  HZ3 LYS A 118     108.707  52.544  77.120  1.00  0.00           H  
ATOM   1461  N   ALA A 119     103.606  59.110  77.481  1.00  0.00           N  
ATOM   1462  CA  ALA A 119     103.711  60.486  77.964  1.00  0.00           C  
ATOM   1463  C   ALA A 119     102.404  61.195  77.659  1.00  0.00           C  
ATOM   1464  O   ALA A 119     102.315  62.010  76.733  1.00  0.00           O  
ATOM   1465  CB  ALA A 119     104.892  61.217  77.324  1.00  0.00           C  
ATOM   1466  H   ALA A 119     103.111  59.019  76.784  1.00  0.00           H  
ATOM   1467  HA  ALA A 119     103.872  60.483  78.920  1.00  0.00           H  
ATOM   1468  HB1 ALA A 119     104.933  62.125  77.663  1.00  0.00           H  
ATOM   1469  HB2 ALA A 119     105.715  60.752  77.540  1.00  0.00           H  
ATOM   1470  HB3 ALA A 119     104.776  61.238  76.361  1.00  0.00           H  
ATOM   1471  N   PRO A 120     101.349  60.900  78.423  1.00  0.00           N  
ATOM   1472  CA  PRO A 120     100.029  61.459  78.086  1.00  0.00           C  
ATOM   1473  C   PRO A 120      99.948  62.965  78.244  1.00  0.00           C  
ATOM   1474  O   PRO A 120      99.055  63.581  77.650  1.00  0.00           O  
ATOM   1475  CB  PRO A 120      99.083  60.736  79.054  1.00  0.00           C  
ATOM   1476  CG  PRO A 120      99.943  60.339  80.201  1.00  0.00           C  
ATOM   1477  CD  PRO A 120     101.306  60.048  79.624  1.00  0.00           C  
ATOM   1478  HA  PRO A 120      99.810  61.322  77.152  1.00  0.00           H  
ATOM   1479  HB2 PRO A 120      98.360  61.316  79.340  1.00  0.00           H  
ATOM   1480  HB3 PRO A 120      98.676  59.961  78.635  1.00  0.00           H  
ATOM   1481  HG2 PRO A 120      99.990  61.049  80.861  1.00  0.00           H  
ATOM   1482  HG3 PRO A 120      99.582  59.558  80.650  1.00  0.00           H  
ATOM   1483  HD2 PRO A 120     102.014  60.270  80.247  1.00  0.00           H  
ATOM   1484  HD3 PRO A 120     101.409  59.109  79.402  1.00  0.00           H  
ATOM   1485  N   ASP A 121     100.847  63.581  79.003  1.00  0.00           N  
ATOM   1486  CA  ASP A 121     100.855  65.028  79.160  1.00  0.00           C  
ATOM   1487  C   ASP A 121     101.751  65.726  78.145  1.00  0.00           C  
ATOM   1488  O   ASP A 121     101.945  66.942  78.245  1.00  0.00           O  
ATOM   1489  CB  ASP A 121     101.290  65.403  80.580  1.00  0.00           C  
ATOM   1490  CG  ASP A 121     100.448  64.728  81.646  1.00  0.00           C  
ATOM   1491  OD1 ASP A 121      99.203  64.799  81.560  1.00  0.00           O  
ATOM   1492  OD2 ASP A 121     101.033  64.126  82.571  1.00  0.00           O  
ATOM   1493  H   ASP A 121     101.467  63.174  79.438  1.00  0.00           H  
ATOM   1494  HA  ASP A 121      99.948  65.333  79.001  1.00  0.00           H  
ATOM   1495  HB2 ASP A 121     102.221  65.158  80.705  1.00  0.00           H  
ATOM   1496  HB3 ASP A 121     101.233  66.365  80.689  1.00  0.00           H  
ATOM   1497  N   THR A 122     102.287  64.994  77.170  1.00  0.00           N  
ATOM   1498  CA  THR A 122     103.215  65.580  76.213  1.00  0.00           C  
ATOM   1499  C   THR A 122     102.519  66.624  75.348  1.00  0.00           C  
ATOM   1500  O   THR A 122     101.303  66.590  75.140  1.00  0.00           O  
ATOM   1501  CB  THR A 122     103.835  64.497  75.324  1.00  0.00           C  
ATOM   1502  OG1 THR A 122     105.016  65.006  74.691  1.00  0.00           O  
ATOM   1503  CG2 THR A 122     102.856  64.050  74.253  1.00  0.00           C  
ATOM   1504  H   THR A 122     102.124  64.159  77.048  1.00  0.00           H  
ATOM   1505  HA  THR A 122     103.922  66.015  76.716  1.00  0.00           H  
ATOM   1506  N   THR A 123     103.312  67.571  74.851  1.00  0.00           N  
ATOM   1507  CA  THR A 123     102.831  68.606  73.950  1.00  0.00           C  
ATOM   1508  C   THR A 123     103.191  68.328  72.499  1.00  0.00           C  
ATOM   1509  O   THR A 123     102.785  69.091  71.616  1.00  0.00           O  
ATOM   1510  CB  THR A 123     103.387  69.971  74.370  1.00  0.00           C  
ATOM   1511  OG1 THR A 123     103.062  70.948  73.375  1.00  0.00           O  
ATOM   1512  CG2 THR A 123     104.898  69.899  74.536  1.00  0.00           C  
ATOM   1513  H   THR A 123     104.151  67.628  75.032  1.00  0.00           H  
ATOM   1514  HA  THR A 123     101.863  68.610  74.014  1.00  0.00           H  
ATOM   1515  N   ASP A 124     103.941  67.263  72.237  1.00  0.00           N  
ATOM   1516  CA  ASP A 124     104.305  66.877  70.882  1.00  0.00           C  
ATOM   1517  C   ASP A 124     103.051  66.666  70.041  1.00  0.00           C  
ATOM   1518  O   ASP A 124     102.206  65.835  70.403  1.00  0.00           O  
ATOM   1519  CB  ASP A 124     105.142  65.602  70.915  1.00  0.00           C  
ATOM   1520  CG  ASP A 124     105.962  65.406  69.656  1.00  0.00           C  
ATOM   1521  OD1 ASP A 124     105.431  65.627  68.548  1.00  0.00           O  
ATOM   1522  OD2 ASP A 124     107.144  65.022  69.777  1.00  0.00           O  
ATOM   1523  H   ASP A 124     104.254  66.742  72.845  1.00  0.00           H  
ATOM   1524  HA  ASP A 124     104.829  67.587  70.480  1.00  0.00           H  
ATOM   1525  HB2 ASP A 124     105.735  65.629  71.682  1.00  0.00           H  
ATOM   1526  HB3 ASP A 124     104.556  64.838  71.037  1.00  0.00           H  
ATOM   1527  N   PRO A 125     102.886  67.382  68.924  1.00  0.00           N  
ATOM   1528  CA  PRO A 125     101.647  67.226  68.142  1.00  0.00           C  
ATOM   1529  C   PRO A 125     101.514  65.871  67.467  1.00  0.00           C  
ATOM   1530  O   PRO A 125     100.418  65.292  67.473  1.00  0.00           O  
ATOM   1531  CB  PRO A 125     101.734  68.369  67.120  1.00  0.00           C  
ATOM   1532  CG  PRO A 125     103.193  68.649  66.994  1.00  0.00           C  
ATOM   1533  CD  PRO A 125     103.779  68.405  68.357  1.00  0.00           C  
ATOM   1534  HA  PRO A 125     100.858  67.266  68.706  1.00  0.00           H  
ATOM   1535  HB2 PRO A 125     101.349  68.110  66.268  1.00  0.00           H  
ATOM   1536  HB3 PRO A 125     101.249  69.152  67.424  1.00  0.00           H  
ATOM   1537  HG2 PRO A 125     103.603  68.071  66.331  1.00  0.00           H  
ATOM   1538  HG3 PRO A 125     103.349  69.562  66.707  1.00  0.00           H  
ATOM   1539  HD2 PRO A 125     104.696  68.092  68.302  1.00  0.00           H  
ATOM   1540  HD3 PRO A 125     103.787  69.213  68.894  1.00  0.00           H  
ATOM   1541  N   THR A 126     102.591  65.345  66.875  1.00  0.00           N  
ATOM   1542  CA  THR A 126     102.504  64.022  66.267  1.00  0.00           C  
ATOM   1543  C   THR A 126     102.172  62.964  67.312  1.00  0.00           C  
ATOM   1544  O   THR A 126     101.329  62.090  67.077  1.00  0.00           O  
ATOM   1545  CB  THR A 126     103.806  63.675  65.543  1.00  0.00           C  
ATOM   1546  OG1 THR A 126     104.751  63.149  66.481  1.00  0.00           O  
ATOM   1547  CG2 THR A 126     104.391  64.912  64.880  1.00  0.00           C  
ATOM   1548  H   THR A 126     103.358  65.728  66.817  1.00  0.00           H  
ATOM   1549  HA  THR A 126     101.785  64.036  65.615  1.00  0.00           H  
ATOM   1550  N   VAL A 127     102.810  63.039  68.483  1.00  0.00           N  
ATOM   1551  CA  VAL A 127     102.491  62.104  69.559  1.00  0.00           C  
ATOM   1552  C   VAL A 127     101.066  62.327  70.055  1.00  0.00           C  
ATOM   1553  O   VAL A 127     100.357  61.379  70.404  1.00  0.00           O  
ATOM   1554  CB  VAL A 127     103.526  62.229  70.696  1.00  0.00           C  
ATOM   1555  CG1 VAL A 127     103.144  61.354  71.883  1.00  0.00           C  
ATOM   1556  CG2 VAL A 127     104.899  61.845  70.189  1.00  0.00           C  
ATOM   1557  H   VAL A 127     103.421  63.615  68.670  1.00  0.00           H  
ATOM   1558  HA  VAL A 127     102.538  61.198  69.219  1.00  0.00           H  
ATOM   1559  N   SER A 128     100.615  63.579  70.075  1.00  0.00           N  
ATOM   1560  CA  SER A 128      99.241  63.849  70.479  1.00  0.00           C  
ATOM   1561  C   SER A 128      98.239  63.259  69.494  1.00  0.00           C  
ATOM   1562  O   SER A 128      97.112  62.930  69.878  1.00  0.00           O  
ATOM   1563  CB  SER A 128      99.039  65.353  70.624  1.00  0.00           C  
ATOM   1564  OG  SER A 128     100.166  65.930  71.255  1.00  0.00           O  
ATOM   1565  H   SER A 128     101.078  64.271  69.864  1.00  0.00           H  
ATOM   1566  HA  SER A 128      99.083  63.422  71.335  1.00  0.00           H  
ATOM   1567  HB2 SER A 128      98.905  65.755  69.751  1.00  0.00           H  
ATOM   1568  HB3 SER A 128      98.240  65.531  71.144  1.00  0.00           H  
ATOM   1569  HG  SER A 128     100.810  65.951  70.715  1.00  0.00           H  
ATOM   1570  N   ALA A 129      98.628  63.110  68.232  1.00  0.00           N  
ATOM   1571  CA  ALA A 129      97.756  62.508  67.234  1.00  0.00           C  
ATOM   1572  C   ALA A 129      97.636  61.001  67.382  1.00  0.00           C  
ATOM   1573  O   ALA A 129      96.987  60.369  66.542  1.00  0.00           O  
ATOM   1574  CB  ALA A 129      98.253  62.845  65.825  1.00  0.00           C  
ATOM   1575  H   ALA A 129      99.398  63.351  67.933  1.00  0.00           H  
ATOM   1576  HA  ALA A 129      96.873  62.882  67.377  1.00  0.00           H  
ATOM   1577  HB1 ALA A 129      97.639  62.480  65.168  1.00  0.00           H  
ATOM   1578  HB2 ALA A 129      98.303  63.809  65.721  1.00  0.00           H  
ATOM   1579  HB3 ALA A 129      99.135  62.461  65.692  1.00  0.00           H  
ATOM   1580  N   MET A 130      98.253  60.410  68.407  1.00  0.00           N  
ATOM   1581  CA  MET A 130      98.184  58.975  68.657  1.00  0.00           C  
ATOM   1582  C   MET A 130      96.975  58.597  69.497  1.00  0.00           C  
ATOM   1583  O   MET A 130      96.883  57.456  69.962  1.00  0.00           O  
ATOM   1584  CB  MET A 130      99.466  58.487  69.342  1.00  0.00           C  
ATOM   1585  CG  MET A 130     100.725  58.628  68.494  1.00  0.00           C  
ATOM   1586  SD  MET A 130     102.005  57.442  68.963  1.00  0.00           S  
ATOM   1587  CE  MET A 130     103.155  58.521  69.780  1.00  0.00           C  
ATOM   1588  H   MET A 130      98.728  60.838  68.982  1.00  0.00           H  
ATOM   1589  HA  MET A 130      98.092  58.541  67.795  1.00  0.00           H  
ATOM   1590  HB2 MET A 130      99.587  58.981  70.168  1.00  0.00           H  
ATOM   1591  HB3 MET A 130      99.354  57.554  69.584  1.00  0.00           H  
ATOM   1592  HG2 MET A 130     100.499  58.504  67.559  1.00  0.00           H  
ATOM   1593  HG3 MET A 130     101.074  59.529  68.584  1.00  0.00           H  
ATOM   1594  HE1 MET A 130     103.916  58.007  70.093  1.00  0.00           H  
ATOM   1595  HE2 MET A 130     103.459  59.200  69.157  1.00  0.00           H  
ATOM   1596  HE3 MET A 130     102.719  58.946  70.534  1.00  0.00           H  
ATOM   1597  N   LYS A 131      96.066  59.540  69.720  1.00  0.00           N  
ATOM   1598  CA  LYS A 131      94.763  59.278  70.306  1.00  0.00           C  
ATOM   1599  C   LYS A 131      93.710  59.896  69.403  1.00  0.00           C  
ATOM   1600  O   LYS A 131      93.990  60.825  68.641  1.00  0.00           O  
ATOM   1601  CB  LYS A 131      94.652  59.846  71.730  1.00  0.00           C  
ATOM   1602  CG  LYS A 131      95.359  61.181  71.903  1.00  0.00           C  
ATOM   1603  CD  LYS A 131      94.885  61.938  73.130  1.00  0.00           C  
ATOM   1604  CE  LYS A 131      95.250  63.415  73.024  1.00  0.00           C  
ATOM   1605  NZ  LYS A 131      94.751  64.004  71.746  1.00  0.00           N1+
ATOM   1606  H   LYS A 131      96.196  60.368  69.529  1.00  0.00           H  
ATOM   1607  HA  LYS A 131      94.632  58.319  70.378  1.00  0.00           H  
ATOM   1608  HB2 LYS A 131      93.715  59.952  71.956  1.00  0.00           H  
ATOM   1609  HB3 LYS A 131      95.024  59.206  72.357  1.00  0.00           H  
ATOM   1610  HG2 LYS A 131      96.315  61.030  71.969  1.00  0.00           H  
ATOM   1611  HG3 LYS A 131      95.211  61.726  71.114  1.00  0.00           H  
ATOM   1612  HD2 LYS A 131      93.923  61.843  73.224  1.00  0.00           H  
ATOM   1613  HD3 LYS A 131      95.286  61.557  73.927  1.00  0.00           H  
ATOM   1614  HE2 LYS A 131      94.872  63.899  73.775  1.00  0.00           H  
ATOM   1615  HE3 LYS A 131      96.213  63.517  73.076  1.00  0.00           H  
ATOM   1616  HZ1 LYS A 131      94.710  64.890  71.824  1.00  0.00           H  
ATOM   1617  HZ2 LYS A 131      95.305  63.790  71.084  1.00  0.00           H  
ATOM   1618  HZ3 LYS A 131      93.939  63.685  71.568  1.00  0.00           H  
ATOM   1619  N   THR A 132      92.499  59.360  69.479  1.00  0.00           N  
ATOM   1620  CA  THR A 132      91.410  59.895  68.682  1.00  0.00           C  
ATOM   1621  C   THR A 132      90.810  61.119  69.363  1.00  0.00           C  
ATOM   1622  O   THR A 132      91.063  61.400  70.538  1.00  0.00           O  
ATOM   1623  CB  THR A 132      90.337  58.835  68.459  1.00  0.00           C  
ATOM   1624  OG1 THR A 132      90.099  58.142  69.689  1.00  0.00           O  
ATOM   1625  CG2 THR A 132      90.784  57.843  67.392  1.00  0.00           C  
ATOM   1626  H   THR A 132      92.290  58.694  69.980  1.00  0.00           H  
ATOM   1627  HA  THR A 132      91.762  60.160  67.818  1.00  0.00           H  
ATOM   1628  N   GLN A 133      89.999  61.856  68.602  1.00  0.00           N  
ATOM   1629  CA  GLN A 133      89.355  63.045  69.151  1.00  0.00           C  
ATOM   1630  C   GLN A 133      88.321  62.682  70.210  1.00  0.00           C  
ATOM   1631  O   GLN A 133      88.118  63.448  71.156  1.00  0.00           O  
ATOM   1632  CB  GLN A 133      88.718  63.861  68.027  1.00  0.00           C  
ATOM   1633  CG  GLN A 133      88.320  65.274  68.419  1.00  0.00           C  
ATOM   1634  CD  GLN A 133      88.497  66.268  67.286  1.00  0.00           C  
ATOM   1635  OE1 GLN A 133      87.518  66.784  66.730  1.00  0.00           O  
ATOM   1636  NE2 GLN A 133      89.755  66.545  66.936  1.00  0.00           N  
ATOM   1637  H   GLN A 133      89.813  61.688  67.779  1.00  0.00           H  
ATOM   1638  HA  GLN A 133      90.035  63.584  69.586  1.00  0.00           H  
ATOM   1639  HB2 GLN A 133      89.341  63.908  67.285  1.00  0.00           H  
ATOM   1640  HB3 GLN A 133      87.931  63.392  67.708  1.00  0.00           H  
ATOM   1641  HG2 GLN A 133      87.392  65.276  68.705  1.00  0.00           H  
ATOM   1642  HG3 GLN A 133      88.852  65.557  69.179  1.00  0.00           H  
ATOM   1643  N   ASP A 134      87.670  61.524  70.085  1.00  0.00           N  
ATOM   1644  CA  ASP A 134      86.710  61.092  71.095  1.00  0.00           C  
ATOM   1645  C   ASP A 134      87.373  60.496  72.335  1.00  0.00           C  
ATOM   1646  O   ASP A 134      86.664  60.099  73.266  1.00  0.00           O  
ATOM   1647  CB  ASP A 134      85.711  60.098  70.485  1.00  0.00           C  
ATOM   1648  CG  ASP A 134      86.328  58.760  70.137  1.00  0.00           C  
ATOM   1649  OD1 ASP A 134      87.566  58.597  70.236  1.00  0.00           O  
ATOM   1650  OD2 ASP A 134      85.548  57.855  69.768  1.00  0.00           O  
ATOM   1651  H   ASP A 134      87.770  60.980  69.427  1.00  0.00           H  
ATOM   1652  HA  ASP A 134      86.238  61.886  71.391  1.00  0.00           H  
ATOM   1653  HB2 ASP A 134      84.983  59.957  71.110  1.00  0.00           H  
ATOM   1654  HB3 ASP A 134      85.326  60.487  69.684  1.00  0.00           H  
ATOM   1655  N   LEU A 135      88.708  60.432  72.361  1.00  0.00           N  
ATOM   1656  CA  LEU A 135      89.480  59.903  73.489  1.00  0.00           C  
ATOM   1657  C   LEU A 135      89.119  58.454  73.825  1.00  0.00           C  
ATOM   1658  O   LEU A 135      89.299  58.018  74.964  1.00  0.00           O  
ATOM   1659  CB  LEU A 135      89.322  60.767  74.747  1.00  0.00           C  
ATOM   1660  CG  LEU A 135      89.896  62.181  74.871  1.00  0.00           C  
ATOM   1661  CD1 LEU A 135      91.392  62.200  74.595  1.00  0.00           C  
ATOM   1662  CD2 LEU A 135      89.163  63.210  74.015  1.00  0.00           C  
ATOM   1663  H   LEU A 135      89.200  60.701  71.709  1.00  0.00           H  
ATOM   1664  HA  LEU A 135      90.406  59.927  73.201  1.00  0.00           H  
ATOM   1665  HB2 LEU A 135      88.368  60.843  74.909  1.00  0.00           H  
ATOM   1666  HB3 LEU A 135      89.694  60.254  75.481  1.00  0.00           H  
ATOM   1667  N   ARG A 136      88.623  57.684  72.855  1.00  0.00           N  
ATOM   1668  CA  ARG A 136      88.193  56.316  73.120  1.00  0.00           C  
ATOM   1669  C   ARG A 136      89.116  55.251  72.550  1.00  0.00           C  
ATOM   1670  O   ARG A 136      88.926  54.071  72.862  1.00  0.00           O  
ATOM   1671  CB  ARG A 136      86.773  56.081  72.581  1.00  0.00           C  
ATOM   1672  CG  ARG A 136      85.679  56.485  73.549  1.00  0.00           C  
ATOM   1673  CD  ARG A 136      84.464  55.573  73.448  1.00  0.00           C  
ATOM   1674  NE  ARG A 136      84.764  54.142  73.560  1.00  0.00           N  
ATOM   1675  CZ  ARG A 136      85.165  53.537  74.675  1.00  0.00           C  
ATOM   1676  H   ARG A 136      88.530  57.936  72.038  1.00  0.00           H  
ATOM   1677  HA  ARG A 136      88.215  56.227  74.085  1.00  0.00           H  
ATOM   1678  HB2 ARG A 136      86.663  56.577  71.755  1.00  0.00           H  
ATOM   1679  HB3 ARG A 136      86.670  55.141  72.363  1.00  0.00           H  
ATOM   1680  HG2 ARG A 136      86.025  56.463  74.455  1.00  0.00           H  
ATOM   1681  HG3 ARG A 136      85.412  57.400  73.370  1.00  0.00           H  
ATOM   1682  HD2 ARG A 136      83.834  55.814  74.146  1.00  0.00           H  
ATOM   1683  HD3 ARG A 136      84.023  55.734  72.599  1.00  0.00           H  
ATOM   1684  HE  ARG A 136      84.674  53.659  72.853  1.00  0.00           H  
ATOM   1685  N   HIS A 137      90.094  55.629  71.725  1.00  0.00           N  
ATOM   1686  CA  HIS A 137      91.085  54.708  71.182  1.00  0.00           C  
ATOM   1687  C   HIS A 137      92.439  55.396  71.170  1.00  0.00           C  
ATOM   1688  O   HIS A 137      92.533  56.590  70.867  1.00  0.00           O  
ATOM   1689  CB  HIS A 137      90.732  54.260  69.753  1.00  0.00           C  
ATOM   1690  CG  HIS A 137      89.304  53.841  69.581  1.00  0.00           C  
ATOM   1691  ND1 HIS A 137      88.789  52.699  70.155  1.00  0.00           N  
ATOM   1692  CD2 HIS A 137      88.279  54.422  68.914  1.00  0.00           C  
ATOM   1693  CE1 HIS A 137      87.512  52.587  69.837  1.00  0.00           C  
ATOM   1694  NE2 HIS A 137      87.179  53.618  69.082  1.00  0.00           N  
ATOM   1695  H   HIS A 137      90.199  56.441  71.464  1.00  0.00           H  
ATOM   1696  HA  HIS A 137      91.103  53.917  71.743  1.00  0.00           H  
ATOM   1697  HB2 HIS A 137      90.922  54.987  69.140  1.00  0.00           H  
ATOM   1698  HB3 HIS A 137      91.308  53.521  69.505  1.00  0.00           H  
ATOM   1699  N   THR A 138      93.490  54.648  71.499  1.00  0.00           N  
ATOM   1700  CA  THR A 138      94.842  55.169  71.359  1.00  0.00           C  
ATOM   1701  C   THR A 138      95.771  54.036  70.950  1.00  0.00           C  
ATOM   1702  O   THR A 138      95.705  52.935  71.503  1.00  0.00           O  
ATOM   1703  CB  THR A 138      95.343  55.844  72.650  1.00  0.00           C  
ATOM   1704  OG1 THR A 138      96.631  56.422  72.411  1.00  0.00           O  
ATOM   1705  CG2 THR A 138      95.430  54.853  73.815  1.00  0.00           C  
ATOM   1706  H   THR A 138      93.439  53.845  71.802  1.00  0.00           H  
ATOM   1707  HA  THR A 138      94.836  55.854  70.672  1.00  0.00           H  
ATOM   1708  N   PHE A 139      96.607  54.286  69.954  1.00  0.00           N  
ATOM   1709  CA  PHE A 139      97.498  53.244  69.471  1.00  0.00           C  
ATOM   1710  C   PHE A 139      98.917  53.482  69.975  1.00  0.00           C  
ATOM   1711  O   PHE A 139      99.304  54.606  70.310  1.00  0.00           O  
ATOM   1712  CB  PHE A 139      97.470  53.144  67.937  1.00  0.00           C  
ATOM   1713  CG  PHE A 139      98.466  54.029  67.237  1.00  0.00           C  
ATOM   1714  CD1 PHE A 139      98.160  55.349  66.953  1.00  0.00           C  
ATOM   1715  CD2 PHE A 139      99.698  53.530  66.839  1.00  0.00           C  
ATOM   1716  CE1 PHE A 139      99.069  56.162  66.300  1.00  0.00           C  
ATOM   1717  CE2 PHE A 139     100.608  54.336  66.188  1.00  0.00           C  
ATOM   1718  CZ  PHE A 139     100.294  55.652  65.918  1.00  0.00           C  
ATOM   1719  H   PHE A 139      96.675  55.042  69.549  1.00  0.00           H  
ATOM   1720  HA  PHE A 139      97.185  52.397  69.822  1.00  0.00           H  
ATOM   1721  HB2 PHE A 139      97.635  52.224  67.680  1.00  0.00           H  
ATOM   1722  HB3 PHE A 139      96.579  53.369  67.625  1.00  0.00           H  
ATOM   1723  N   ILE A 140      99.662  52.388  70.060  1.00  0.00           N  
ATOM   1724  CA  ILE A 140     101.070  52.393  70.430  1.00  0.00           C  
ATOM   1725  C   ILE A 140     101.850  51.632  69.368  1.00  0.00           C  
ATOM   1726  O   ILE A 140     101.313  50.756  68.681  1.00  0.00           O  
ATOM   1727  CB  ILE A 140     101.319  51.753  71.816  1.00  0.00           C  
ATOM   1728  CG1 ILE A 140     100.795  50.311  71.820  1.00  0.00           C  
ATOM   1729  CG2 ILE A 140     100.688  52.582  72.918  1.00  0.00           C  
ATOM   1730  CD1 ILE A 140     101.408  49.422  72.873  1.00  0.00           C  
ATOM   1731  H   ILE A 140      99.355  51.601  69.899  1.00  0.00           H  
ATOM   1732  HA  ILE A 140     101.364  53.315  70.487  1.00  0.00           H  
ATOM   1733  N   SER A 141     103.131  51.965  69.245  1.00  0.00           N  
ATOM   1734  CA  SER A 141     104.050  51.265  68.361  1.00  0.00           C  
ATOM   1735  C   SER A 141     104.975  50.399  69.206  1.00  0.00           C  
ATOM   1736  O   SER A 141     105.486  50.856  70.234  1.00  0.00           O  
ATOM   1737  CB  SER A 141     104.852  52.256  67.512  1.00  0.00           C  
ATOM   1738  OG  SER A 141     105.722  51.588  66.606  1.00  0.00           O  
ATOM   1739  H   SER A 141     103.493  52.613  69.679  1.00  0.00           H  
ATOM   1740  HA  SER A 141     103.549  50.703  67.749  1.00  0.00           H  
ATOM   1741  HB2 SER A 141     104.242  52.824  67.016  1.00  0.00           H  
ATOM   1742  HB3 SER A 141     105.370  52.834  68.093  1.00  0.00           H  
ATOM   1743  HG  SER A 141     105.489  51.757  65.817  1.00  0.00           H  
ATOM   1744  N   ILE A 142     105.167  49.149  68.786  1.00  0.00           N  
ATOM   1745  CA  ILE A 142     106.001  48.197  69.518  1.00  0.00           C  
ATOM   1746  C   ILE A 142     107.084  47.649  68.594  1.00  0.00           C  
ATOM   1747  O   ILE A 142     106.898  46.580  67.993  1.00  0.00           O  
ATOM   1748  CB  ILE A 142     105.163  47.055  70.120  1.00  0.00           C  
ATOM   1749  CG1 ILE A 142     103.866  47.592  70.730  1.00  0.00           C  
ATOM   1750  CG2 ILE A 142     105.956  46.303  71.193  1.00  0.00           C  
ATOM   1751  CD1 ILE A 142     102.781  46.546  70.900  1.00  0.00           C  
ATOM   1752  H   ILE A 142     104.817  48.829  68.068  1.00  0.00           H  
ATOM   1753  HA  ILE A 142     106.421  48.665  70.258  1.00  0.00           H  
ATOM   1754  N   PRO A 143     108.221  48.332  68.458  1.00  0.00           N  
ATOM   1755  CA  PRO A 143     109.316  47.796  67.634  1.00  0.00           C  
ATOM   1756  C   PRO A 143     109.903  46.522  68.226  1.00  0.00           C  
ATOM   1757  O   PRO A 143     110.071  46.401  69.443  1.00  0.00           O  
ATOM   1758  CB  PRO A 143     110.346  48.929  67.634  1.00  0.00           C  
ATOM   1759  CG  PRO A 143     110.053  49.691  68.901  1.00  0.00           C  
ATOM   1760  CD  PRO A 143     108.550  49.652  69.022  1.00  0.00           C  
ATOM   1761  HA  PRO A 143     109.021  47.545  66.745  1.00  0.00           H  
ATOM   1762  HB2 PRO A 143     111.253  48.584  67.630  1.00  0.00           H  
ATOM   1763  HB3 PRO A 143     110.253  49.493  66.851  1.00  0.00           H  
ATOM   1764  HG2 PRO A 143     110.480  49.280  69.667  1.00  0.00           H  
ATOM   1765  HG3 PRO A 143     110.380  50.602  68.849  1.00  0.00           H  
ATOM   1766  HD2 PRO A 143     108.259  49.733  69.944  1.00  0.00           H  
ATOM   1767  HD3 PRO A 143     108.128  50.372  68.528  1.00  0.00           H  
ATOM   1768  N   LEU A 144     110.244  45.588  67.337  1.00  0.00           N  
ATOM   1769  CA  LEU A 144     110.776  44.273  67.667  1.00  0.00           C  
ATOM   1770  C   LEU A 144     112.247  44.147  67.284  1.00  0.00           C  
ATOM   1771  O   LEU A 144     112.743  44.844  66.393  1.00  0.00           O  
ATOM   1772  CB  LEU A 144     109.990  43.179  66.949  1.00  0.00           C  
ATOM   1773  CG  LEU A 144     108.470  43.262  66.986  1.00  0.00           C  
ATOM   1774  CD1 LEU A 144     107.890  42.316  65.944  1.00  0.00           C  
ATOM   1775  CD2 LEU A 144     107.966  42.911  68.375  1.00  0.00           C  
ATOM   1776  H   LEU A 144     110.167  45.712  66.490  1.00  0.00           H  
ATOM   1777  HA  LEU A 144     110.690  44.169  68.627  1.00  0.00           H  
ATOM   1778  HB2 LEU A 144     110.267  43.174  66.018  1.00  0.00           H  
ATOM   1779  HB3 LEU A 144     110.252  42.326  67.327  1.00  0.00           H  
ATOM   1780  N   GLN A 145     112.934  43.217  67.952  1.00  0.00           N  
ATOM   1781  CA  GLN A 145     114.326  42.889  67.667  1.00  0.00           C  
ATOM   1782  C   GLN A 145     114.446  42.040  66.401  1.00  0.00           C  
ATOM   1783  O   GLN A 145     113.480  41.448  65.915  1.00  0.00           O  
ATOM   1784  CB  GLN A 145     114.968  42.128  68.832  1.00  0.00           C  
ATOM   1785  CG  GLN A 145     114.726  42.705  70.212  1.00  0.00           C  
ATOM   1786  CD  GLN A 145     115.663  43.842  70.521  1.00  0.00           C  
ATOM   1787  OE1 GLN A 145     116.342  44.347  69.628  1.00  0.00           O  
ATOM   1788  NE2 GLN A 145     115.684  44.280  71.781  1.00  0.00           N  
ATOM   1789  H   GLN A 145     112.595  42.753  68.592  1.00  0.00           H  
ATOM   1790  HA  GLN A 145     114.792  43.730  67.538  1.00  0.00           H  
ATOM   1791  HB2 GLN A 145     114.640  41.215  68.820  1.00  0.00           H  
ATOM   1792  HB3 GLN A 145     115.926  42.087  68.681  1.00  0.00           H  
ATOM   1793  HG2 GLN A 145     113.810  43.015  70.276  1.00  0.00           H  
ATOM   1794  HG3 GLN A 145     114.836  42.007  70.877  1.00  0.00           H  
ATOM   1795  N   GLY A 146     115.669  41.957  65.888  1.00  0.00           N  
ATOM   1796  CA  GLY A 146     115.962  41.114  64.746  1.00  0.00           C  
ATOM   1797  C   GLY A 146     116.588  41.904  63.622  1.00  0.00           C  
ATOM   1798  O   GLY A 146     116.426  43.128  63.575  1.00  0.00           O  
ATOM   1799  H   GLY A 146     116.347  42.387  66.195  1.00  0.00           H  
ATOM   1800  HA2 GLY A 146     116.562  40.400  65.015  1.00  0.00           H  
ATOM   1801  HA3 GLY A 146     115.145  40.695  64.433  1.00  0.00           H  
ATOM   1802  N   ASP A 147     117.292  41.229  62.704  1.00  0.00           N  
ATOM   1803  CA  ASP A 147     117.996  41.918  61.626  1.00  0.00           C  
ATOM   1804  C   ASP A 147     117.664  41.368  60.245  1.00  0.00           C  
ATOM   1805  O   ASP A 147     118.336  41.724  59.271  1.00  0.00           O  
ATOM   1806  CB  ASP A 147     119.508  41.874  61.859  1.00  0.00           C  
ATOM   1807  CG  ASP A 147     119.873  42.074  63.320  1.00  0.00           C  
ATOM   1808  OD1 ASP A 147     119.690  43.208  63.822  1.00  0.00           O  
ATOM   1809  OD2 ASP A 147     120.321  41.096  63.964  1.00  0.00           O  
ATOM   1810  H   ASP A 147     117.371  40.372  62.691  1.00  0.00           H  
ATOM   1811  HA  ASP A 147     117.690  42.838  61.644  1.00  0.00           H  
ATOM   1812  HB2 ASP A 147     119.855  41.020  61.555  1.00  0.00           H  
ATOM   1813  HB3 ASP A 147     119.935  42.560  61.324  1.00  0.00           H  
ATOM   1814  N   ASP A 148     116.653  40.511  60.137  1.00  0.00           N  
ATOM   1815  CA  ASP A 148     116.012  40.212  58.864  1.00  0.00           C  
ATOM   1816  C   ASP A 148     114.518  40.089  59.123  1.00  0.00           C  
ATOM   1817  O   ASP A 148     114.078  40.018  60.271  1.00  0.00           O  
ATOM   1818  CB  ASP A 148     116.595  38.951  58.205  1.00  0.00           C  
ATOM   1819  CG  ASP A 148     116.335  37.675  58.998  1.00  0.00           C  
ATOM   1820  OD1 ASP A 148     115.335  37.589  59.747  1.00  0.00           O  
ATOM   1821  OD2 ASP A 148     117.142  36.733  58.860  1.00  0.00           O  
ATOM   1822  H   ASP A 148     116.320  40.084  60.805  1.00  0.00           H  
ATOM   1823  HA  ASP A 148     116.180  40.927  58.231  1.00  0.00           H  
ATOM   1824  HB2 ASP A 148     116.216  38.855  57.316  1.00  0.00           H  
ATOM   1825  HB3 ASP A 148     117.552  39.065  58.095  1.00  0.00           H  
ATOM   1826  N   ASP A 149     113.740  40.059  58.039  1.00  0.00           N  
ATOM   1827  CA  ASP A 149     112.284  39.969  58.161  1.00  0.00           C  
ATOM   1828  C   ASP A 149     111.857  38.719  58.915  1.00  0.00           C  
ATOM   1829  O   ASP A 149     110.939  38.768  59.740  1.00  0.00           O  
ATOM   1830  CB  ASP A 149     111.646  39.984  56.777  1.00  0.00           C  
ATOM   1831  CG  ASP A 149     111.743  41.341  56.103  1.00  0.00           C  
ATOM   1832  OD1 ASP A 149     111.901  42.364  56.817  1.00  0.00           O  
ATOM   1833  OD2 ASP A 149     111.658  41.384  54.854  1.00  0.00           O  
ATOM   1834  H   ASP A 149     114.032  40.089  57.231  1.00  0.00           H  
ATOM   1835  HA  ASP A 149     111.982  40.738  58.668  1.00  0.00           H  
ATOM   1836  HB2 ASP A 149     112.077  39.317  56.219  1.00  0.00           H  
ATOM   1837  HB3 ASP A 149     110.713  39.730  56.852  1.00  0.00           H  
ATOM   1838  N   ASP A 150     112.520  37.592  58.658  1.00  0.00           N  
ATOM   1839  CA  ASP A 150     112.069  36.323  59.220  1.00  0.00           C  
ATOM   1840  C   ASP A 150     112.302  36.261  60.725  1.00  0.00           C  
ATOM   1841  O   ASP A 150     111.442  35.770  61.475  1.00  0.00           O  
ATOM   1842  CB  ASP A 150     112.770  35.169  58.511  1.00  0.00           C  
ATOM   1843  CG  ASP A 150     112.659  35.263  57.010  1.00  0.00           C  
ATOM   1844  OD1 ASP A 150     111.534  35.292  56.487  1.00  0.00           O  
ATOM   1845  OD2 ASP A 150     113.695  35.323  56.339  1.00  0.00           O  
ATOM   1846  H   ASP A 150     113.224  37.542  58.166  1.00  0.00           H  
ATOM   1847  HA  ASP A 150     111.113  36.248  59.077  1.00  0.00           H  
ATOM   1848  HB2 ASP A 150     113.707  35.158  58.764  1.00  0.00           H  
ATOM   1849  HB3 ASP A 150     112.388  34.329  58.809  1.00  0.00           H  
ATOM   1850  N   GLU A 151     113.454  36.760  61.186  1.00  0.00           N  
ATOM   1851  CA  GLU A 151     113.728  36.771  62.620  1.00  0.00           C  
ATOM   1852  C   GLU A 151     112.751  37.679  63.350  1.00  0.00           C  
ATOM   1853  O   GLU A 151     112.241  37.333  64.426  1.00  0.00           O  
ATOM   1854  CB  GLU A 151     115.167  37.209  62.872  1.00  0.00           C  
ATOM   1855  CG  GLU A 151     115.716  36.776  64.222  1.00  0.00           C  
ATOM   1856  CD  GLU A 151     116.936  37.589  64.650  1.00  0.00           C  
ATOM   1857  OE1 GLU A 151     117.651  38.126  63.765  1.00  0.00           O  
ATOM   1858  OE2 GLU A 151     117.168  37.698  65.877  1.00  0.00           O  
ATOM   1859  H   GLU A 151     114.076  37.091  60.693  1.00  0.00           H  
ATOM   1860  HA  GLU A 151     113.612  35.873  62.965  1.00  0.00           H  
ATOM   1861  HB2 GLU A 151     115.733  36.847  62.172  1.00  0.00           H  
ATOM   1862  HB3 GLU A 151     115.218  38.175  62.808  1.00  0.00           H  
ATOM   1863  HG2 GLU A 151     115.021  36.866  64.893  1.00  0.00           H  
ATOM   1864  HG3 GLU A 151     115.954  35.837  64.184  1.00  0.00           H  
ATOM   1865  N   ILE A 152     112.462  38.839  62.762  1.00  0.00           N  
ATOM   1866  CA  ILE A 152     111.493  39.761  63.342  1.00  0.00           C  
ATOM   1867  C   ILE A 152     110.117  39.109  63.426  1.00  0.00           C  
ATOM   1868  O   ILE A 152     109.435  39.192  64.456  1.00  0.00           O  
ATOM   1869  CB  ILE A 152     111.477  41.058  62.518  1.00  0.00           C  
ATOM   1870  CG1 ILE A 152     112.858  41.724  62.626  1.00  0.00           C  
ATOM   1871  CG2 ILE A 152     110.359  41.997  62.988  1.00  0.00           C  
ATOM   1872  CD1 ILE A 152     113.050  42.910  61.729  1.00  0.00           C  
ATOM   1873  H   ILE A 152     112.817  39.109  62.026  1.00  0.00           H  
ATOM   1874  HA  ILE A 152     111.750  39.984  64.250  1.00  0.00           H  
ATOM   1875  N   LEU A 153     109.691  38.437  62.356  1.00  0.00           N  
ATOM   1876  CA  LEU A 153     108.385  37.799  62.376  1.00  0.00           C  
ATOM   1877  C   LEU A 153     108.314  36.737  63.461  1.00  0.00           C  
ATOM   1878  O   LEU A 153     107.328  36.664  64.201  1.00  0.00           O  
ATOM   1879  CB  LEU A 153     108.069  37.197  61.011  1.00  0.00           C  
ATOM   1880  CG  LEU A 153     106.743  36.429  60.920  1.00  0.00           C  
ATOM   1881  CD1 LEU A 153     105.574  37.264  61.467  1.00  0.00           C  
ATOM   1882  CD2 LEU A 153     106.478  35.979  59.497  1.00  0.00           C  
ATOM   1883  H   LEU A 153     110.134  38.342  61.625  1.00  0.00           H  
ATOM   1884  HA  LEU A 153     107.720  38.475  62.578  1.00  0.00           H  
ATOM   1885  HB2 LEU A 153     108.058  37.911  60.355  1.00  0.00           H  
ATOM   1886  HB3 LEU A 153     108.791  36.596  60.766  1.00  0.00           H  
ATOM   1887  N   LYS A 154     109.351  35.905  63.570  1.00  0.00           N  
ATOM   1888  CA  LYS A 154     109.372  34.884  64.614  1.00  0.00           C  
ATOM   1889  C   LYS A 154     109.328  35.511  66.007  1.00  0.00           C  
ATOM   1890  O   LYS A 154     108.674  34.981  66.916  1.00  0.00           O  
ATOM   1891  CB  LYS A 154     110.608  34.000  64.447  1.00  0.00           C  
ATOM   1892  CG  LYS A 154     110.546  33.071  63.241  1.00  0.00           C  
ATOM   1893  CD  LYS A 154     111.779  32.176  63.144  1.00  0.00           C  
ATOM   1894  CE  LYS A 154     111.571  31.006  62.169  1.00  0.00           C  
ATOM   1895  NZ  LYS A 154     111.448  31.413  60.730  1.00  0.00           N1+
ATOM   1896  H   LYS A 154     110.042  35.914  63.057  1.00  0.00           H  
ATOM   1897  HA  LYS A 154     108.578  34.335  64.523  1.00  0.00           H  
ATOM   1898  HB2 LYS A 154     111.392  34.566  64.368  1.00  0.00           H  
ATOM   1899  HB3 LYS A 154     110.722  33.466  65.248  1.00  0.00           H  
ATOM   1900  HG2 LYS A 154     109.751  32.519  63.299  1.00  0.00           H  
ATOM   1901  HG3 LYS A 154     110.467  33.600  62.431  1.00  0.00           H  
ATOM   1902  HD2 LYS A 154     112.540  32.705  62.856  1.00  0.00           H  
ATOM   1903  HD3 LYS A 154     111.994  31.828  64.024  1.00  0.00           H  
ATOM   1904  HE2 LYS A 154     112.314  30.389  62.256  1.00  0.00           H  
ATOM   1905  HE3 LYS A 154     110.769  30.523  62.426  1.00  0.00           H  
ATOM   1906  HZ1 LYS A 154     111.330  30.690  60.225  1.00  0.00           H  
ATOM   1907  HZ2 LYS A 154     110.752  31.958  60.634  1.00  0.00           H  
ATOM   1908  HZ3 LYS A 154     112.190  31.834  60.477  1.00  0.00           H  
ATOM   1909  N   ASN A 155     109.998  36.650  66.198  1.00  0.00           N  
ATOM   1910  CA  ASN A 155     109.899  37.328  67.490  1.00  0.00           C  
ATOM   1911  C   ASN A 155     108.481  37.814  67.745  1.00  0.00           C  
ATOM   1912  O   ASN A 155     107.960  37.719  68.874  1.00  0.00           O  
ATOM   1913  CB  ASN A 155     110.868  38.504  67.553  1.00  0.00           C  
ATOM   1914  CG  ASN A 155     112.308  38.073  67.680  1.00  0.00           C  
ATOM   1915  OD1 ASN A 155     112.610  36.949  68.094  1.00  0.00           O  
ATOM   1916  ND2 ASN A 155     113.210  38.970  67.321  1.00  0.00           N  
ATOM   1917  H   ASN A 155     110.498  37.035  65.614  1.00  0.00           H  
ATOM   1918  HA  ASN A 155     110.134  36.687  68.179  1.00  0.00           H  
ATOM   1919  HB2 ASN A 155     110.767  39.043  66.753  1.00  0.00           H  
ATOM   1920  HB3 ASN A 155     110.636  39.068  68.307  1.00  0.00           H  
ATOM   1921  N   TYR A 156     107.839  38.347  66.706  1.00  0.00           N  
ATOM   1922  CA  TYR A 156     106.462  38.786  66.866  1.00  0.00           C  
ATOM   1923  C   TYR A 156     105.570  37.627  67.263  1.00  0.00           C  
ATOM   1924  O   TYR A 156     104.700  37.781  68.122  1.00  0.00           O  
ATOM   1925  CB  TYR A 156     105.919  39.425  65.593  1.00  0.00           C  
ATOM   1926  CG  TYR A 156     104.421  39.628  65.683  1.00  0.00           C  
ATOM   1927  CD1 TYR A 156     103.890  40.619  66.491  1.00  0.00           C  
ATOM   1928  CD2 TYR A 156     103.537  38.796  64.999  1.00  0.00           C  
ATOM   1929  CE1 TYR A 156     102.525  40.800  66.594  1.00  0.00           C  
ATOM   1930  CE2 TYR A 156     102.167  38.970  65.098  1.00  0.00           C  
ATOM   1931  CZ  TYR A 156     101.667  39.977  65.900  1.00  0.00           C  
ATOM   1932  OH  TYR A 156     100.308  40.175  66.021  1.00  0.00           O  
ATOM   1933  H   TYR A 156     108.174  38.460  65.922  1.00  0.00           H  
ATOM   1934  HA  TYR A 156     106.459  39.454  67.570  1.00  0.00           H  
ATOM   1935  HB2 TYR A 156     106.356  40.278  65.444  1.00  0.00           H  
ATOM   1936  HB3 TYR A 156     106.128  38.863  64.831  1.00  0.00           H  
ATOM   1937  N   GLN A 157     105.737  36.472  66.615  1.00  0.00           N  
ATOM   1938  CA  GLN A 157     104.855  35.351  66.918  1.00  0.00           C  
ATOM   1939  C   GLN A 157     105.148  34.786  68.298  1.00  0.00           C  
ATOM   1940  O   GLN A 157     104.254  34.221  68.939  1.00  0.00           O  
ATOM   1941  CB  GLN A 157     104.968  34.273  65.845  1.00  0.00           C  
ATOM   1942  CG  GLN A 157     104.903  34.832  64.453  1.00  0.00           C  
ATOM   1943  CD  GLN A 157     104.957  33.777  63.381  1.00  0.00           C  
ATOM   1944  OE1 GLN A 157     103.965  33.514  62.706  1.00  0.00           O  
ATOM   1945  NE2 GLN A 157     106.121  33.148  63.227  1.00  0.00           N  
ATOM   1946  H   GLN A 157     106.336  36.322  66.016  1.00  0.00           H  
ATOM   1947  HA  GLN A 157     103.940  35.675  66.921  1.00  0.00           H  
ATOM   1948  HB2 GLN A 157     105.806  33.796  65.959  1.00  0.00           H  
ATOM   1949  HB3 GLN A 157     104.255  33.627  65.964  1.00  0.00           H  
ATOM   1950  HG2 GLN A 157     104.083  35.342  64.355  1.00  0.00           H  
ATOM   1951  HG3 GLN A 157     105.638  35.452  64.326  1.00  0.00           H  
ATOM   1952  N   VAL A 158     106.378  34.950  68.780  1.00  0.00           N  
ATOM   1953  CA  VAL A 158     106.675  34.584  70.160  1.00  0.00           C  
ATOM   1954  C   VAL A 158     105.904  35.474  71.126  1.00  0.00           C  
ATOM   1955  O   VAL A 158     105.271  34.992  72.071  1.00  0.00           O  
ATOM   1956  CB  VAL A 158     108.190  34.649  70.418  1.00  0.00           C  
ATOM   1957  CG1 VAL A 158     108.482  34.711  71.919  1.00  0.00           C  
ATOM   1958  CG2 VAL A 158     108.872  33.467  69.773  1.00  0.00           C  
ATOM   1959  H   VAL A 158     107.042  35.266  68.334  1.00  0.00           H  
ATOM   1960  HA  VAL A 158     106.389  33.669  70.310  1.00  0.00           H  
ATOM   1961  N   VAL A 159     105.937  36.789  70.906  1.00  0.00           N  
ATOM   1962  CA  VAL A 159     105.324  37.690  71.894  1.00  0.00           C  
ATOM   1963  C   VAL A 159     103.839  37.952  71.667  1.00  0.00           C  
ATOM   1964  O   VAL A 159     103.183  38.524  72.552  1.00  0.00           O  
ATOM   1965  CB  VAL A 159     106.035  39.053  71.956  1.00  0.00           C  
ATOM   1966  CG1 VAL A 159     107.521  38.852  72.196  1.00  0.00           C  
ATOM   1967  CG2 VAL A 159     105.756  39.865  70.689  1.00  0.00           C  
ATOM   1968  H   VAL A 159     106.292  37.171  70.222  1.00  0.00           H  
ATOM   1969  HA  VAL A 159     105.427  37.211  72.732  1.00  0.00           H  
ATOM   1970  N   GLU A 160     103.285  37.552  70.523  1.00  0.00           N  
ATOM   1971  CA  GLU A 160     101.893  37.870  70.229  1.00  0.00           C  
ATOM   1972  C   GLU A 160     100.897  37.227  71.194  1.00  0.00           C  
ATOM   1973  O   GLU A 160      99.923  37.906  71.566  1.00  0.00           O  
ATOM   1974  CB  GLU A 160     101.580  37.487  68.776  1.00  0.00           C  
ATOM   1975  CG  GLU A 160     100.150  37.755  68.351  1.00  0.00           C  
ATOM   1976  CD  GLU A 160      99.568  36.630  67.524  1.00  0.00           C  
ATOM   1977  OE1 GLU A 160      98.338  36.428  67.594  1.00  0.00           O  
ATOM   1978  OE2 GLU A 160     100.336  35.948  66.806  1.00  0.00           O  
ATOM   1979  H   GLU A 160     103.693  37.102  69.913  1.00  0.00           H  
ATOM   1980  HA  GLU A 160     101.785  38.826  70.352  1.00  0.00           H  
ATOM   1981  HB2 GLU A 160     102.177  37.977  68.189  1.00  0.00           H  
ATOM   1982  HB3 GLU A 160     101.771  36.544  68.653  1.00  0.00           H  
ATOM   1983  HG2 GLU A 160      99.601  37.890  69.140  1.00  0.00           H  
ATOM   1984  HG3 GLU A 160     100.117  38.579  67.840  1.00  0.00           H  
ATOM   1985  N   PRO A 161     101.044  35.961  71.616  1.00  0.00           N  
ATOM   1986  CA  PRO A 161     100.068  35.416  72.576  1.00  0.00           C  
ATOM   1987  C   PRO A 161      99.941  36.235  73.845  1.00  0.00           C  
ATOM   1988  O   PRO A 161      98.823  36.481  74.312  1.00  0.00           O  
ATOM   1989  CB  PRO A 161     100.612  34.009  72.858  1.00  0.00           C  
ATOM   1990  CG  PRO A 161     101.299  33.630  71.614  1.00  0.00           C  
ATOM   1991  CD  PRO A 161     101.937  34.901  71.109  1.00  0.00           C  
ATOM   1992  HA  PRO A 161      99.166  35.422  72.219  1.00  0.00           H  
ATOM   1993  HB2 PRO A 161     101.221  34.010  73.612  1.00  0.00           H  
ATOM   1994  HB3 PRO A 161      99.896  33.388  73.070  1.00  0.00           H  
ATOM   1995  HG2 PRO A 161     101.966  32.945  71.777  1.00  0.00           H  
ATOM   1996  HG3 PRO A 161     100.674  33.270  70.964  1.00  0.00           H  
ATOM   1997  HD2 PRO A 161     102.841  35.004  71.445  1.00  0.00           H  
ATOM   1998  HD3 PRO A 161     101.991  34.913  70.140  1.00  0.00           H  
ATOM   1999  N   GLU A 162     101.062  36.666  74.420  1.00  0.00           N  
ATOM   2000  CA  GLU A 162     100.993  37.462  75.637  1.00  0.00           C  
ATOM   2001  C   GLU A 162     100.588  38.897  75.342  1.00  0.00           C  
ATOM   2002  O   GLU A 162      99.991  39.563  76.198  1.00  0.00           O  
ATOM   2003  CB  GLU A 162     102.336  37.416  76.364  1.00  0.00           C  
ATOM   2004  CG  GLU A 162     102.351  36.438  77.530  1.00  0.00           C  
ATOM   2005  CD  GLU A 162     103.744  35.952  77.872  1.00  0.00           C  
ATOM   2006  OE1 GLU A 162     103.889  34.755  78.209  1.00  0.00           O  
ATOM   2007  OE2 GLU A 162     104.690  36.768  77.812  1.00  0.00           O  
ATOM   2008  H   GLU A 162     101.855  36.512  74.127  1.00  0.00           H  
ATOM   2009  HA  GLU A 162     100.310  37.081  76.211  1.00  0.00           H  
ATOM   2010  HB2 GLU A 162     103.031  37.170  75.733  1.00  0.00           H  
ATOM   2011  HB3 GLU A 162     102.551  38.304  76.691  1.00  0.00           H  
ATOM   2012  HG2 GLU A 162     101.962  36.863  78.309  1.00  0.00           H  
ATOM   2013  HG3 GLU A 162     101.792  35.675  77.315  1.00  0.00           H  
ATOM   2014  N   LEU A 163     100.888  39.377  74.134  1.00  0.00           N  
ATOM   2015  CA  LEU A 163     100.520  40.734  73.754  1.00  0.00           C  
ATOM   2016  C   LEU A 163      99.021  40.873  73.512  1.00  0.00           C  
ATOM   2017  O   LEU A 163      98.467  41.957  73.719  1.00  0.00           O  
ATOM   2018  CB  LEU A 163     101.298  41.147  72.507  1.00  0.00           C  
ATOM   2019  CG  LEU A 163     101.610  42.628  72.355  1.00  0.00           C  
ATOM   2020  CD1 LEU A 163     102.187  43.176  73.655  1.00  0.00           C  
ATOM   2021  CD2 LEU A 163     102.578  42.823  71.207  1.00  0.00           C  
ATOM   2022  H   LEU A 163     101.302  38.932  73.526  1.00  0.00           H  
ATOM   2023  HA  LEU A 163     100.748  41.322  74.490  1.00  0.00           H  
ATOM   2024  HB2 LEU A 163     102.136  40.659  72.497  1.00  0.00           H  
ATOM   2025  HB3 LEU A 163     100.795  40.861  71.728  1.00  0.00           H  
ATOM   2026  N   GLN A 164      98.349  39.805  73.062  1.00  0.00           N  
ATOM   2027  CA  GLN A 164      96.907  39.893  72.844  1.00  0.00           C  
ATOM   2028  C   GLN A 164      96.131  39.946  74.150  1.00  0.00           C  
ATOM   2029  O   GLN A 164      94.992  40.423  74.158  1.00  0.00           O  
ATOM   2030  CB  GLN A 164      96.385  38.719  72.003  1.00  0.00           C  
ATOM   2031  CG  GLN A 164      96.083  39.038  70.519  1.00  0.00           C  
ATOM   2032  CD  GLN A 164      95.005  40.108  70.311  1.00  0.00           C  
ATOM   2033  OE1 GLN A 164      94.400  40.592  71.266  1.00  0.00           O  
ATOM   2034  NE2 GLN A 164      94.779  40.492  69.052  1.00  0.00           N  
ATOM   2035  H   GLN A 164      98.701  39.042  72.881  1.00  0.00           H  
ATOM   2036  HA  GLN A 164      96.763  40.722  72.361  1.00  0.00           H  
ATOM   2037  HB2 GLN A 164      97.038  38.003  72.036  1.00  0.00           H  
ATOM   2038  HB3 GLN A 164      95.574  38.383  72.416  1.00  0.00           H  
ATOM   2039  HG2 GLN A 164      96.902  39.331  70.089  1.00  0.00           H  
ATOM   2040  HG3 GLN A 164      95.804  38.222  70.074  1.00  0.00           H  
ATOM   2041  N   GLN A 165      96.715  39.480  75.250  1.00  0.00           N  
ATOM   2042  CA  GLN A 165      96.020  39.459  76.531  1.00  0.00           C  
ATOM   2043  C   GLN A 165      96.102  40.782  77.277  1.00  0.00           C  
ATOM   2044  O   GLN A 165      95.506  40.907  78.353  1.00  0.00           O  
ATOM   2045  CB  GLN A 165      96.557  38.320  77.415  1.00  0.00           C  
ATOM   2046  CG  GLN A 165      96.488  36.927  76.770  1.00  0.00           C  
ATOM   2047  CD  GLN A 165      95.071  36.499  76.385  1.00  0.00           C  
ATOM   2048  OE1 GLN A 165      94.073  37.095  76.814  1.00  0.00           O  
ATOM   2049  NE2 GLN A 165      94.983  35.456  75.568  1.00  0.00           N  
ATOM   2050  H   GLN A 165      97.516  39.171  75.275  1.00  0.00           H  
ATOM   2051  HA  GLN A 165      95.083  39.307  76.332  1.00  0.00           H  
ATOM   2052  HB2 GLN A 165      97.479  38.512  77.646  1.00  0.00           H  
ATOM   2053  HB3 GLN A 165      96.054  38.306  78.245  1.00  0.00           H  
ATOM   2054  HG2 GLN A 165      97.047  36.918  75.978  1.00  0.00           H  
ATOM   2055  HG3 GLN A 165      96.859  36.276  77.386  1.00  0.00           H  
ATOM   2056  N   VAL A 166      96.807  41.772  76.733  1.00  0.00           N  
ATOM   2057  CA  VAL A 166      96.861  43.088  77.359  1.00  0.00           C  
ATOM   2058  C   VAL A 166      95.489  43.751  77.280  1.00  0.00           C  
ATOM   2059  O   VAL A 166      94.707  43.503  76.353  1.00  0.00           O  
ATOM   2060  CB  VAL A 166      97.947  43.942  76.676  1.00  0.00           C  
ATOM   2061  CG1 VAL A 166      98.271  45.184  77.490  1.00  0.00           C  
ATOM   2062  CG2 VAL A 166      99.184  43.114  76.478  1.00  0.00           C  
ATOM   2063  H   VAL A 166      97.260  41.701  76.005  1.00  0.00           H  
ATOM   2064  HA  VAL A 166      97.095  43.000  78.296  1.00  0.00           H  
ATOM   2065  N   ASN A 167      95.191  44.603  78.271  1.00  0.00           N  
ATOM   2066  CA  ASN A 167      93.911  45.325  78.363  1.00  0.00           C  
ATOM   2067  C   ASN A 167      92.722  44.366  78.336  1.00  0.00           C  
ATOM   2068  O   ASN A 167      91.695  44.638  77.714  1.00  0.00           O  
ATOM   2069  CB  ASN A 167      93.787  46.378  77.253  1.00  0.00           C  
ATOM   2070  CG  ASN A 167      92.655  47.371  77.493  1.00  0.00           C  
ATOM   2071  OD1 ASN A 167      92.442  47.843  78.613  1.00  0.00           O  
ATOM   2072  ND2 ASN A 167      91.920  47.687  76.433  1.00  0.00           N  
ATOM   2073  H   ASN A 167      95.732  44.780  78.915  1.00  0.00           H  
ATOM   2074  HA  ASN A 167      93.900  45.785  79.217  1.00  0.00           H  
ATOM   2075  HB2 ASN A 167      94.624  46.862  77.179  1.00  0.00           H  
ATOM   2076  HB3 ASN A 167      93.642  45.930  76.405  1.00  0.00           H  
ATOM   2077  N   GLY A 168      92.864  43.227  79.011  1.00  0.00           N  
ATOM   2078  CA  GLY A 168      91.822  42.215  78.988  1.00  0.00           C  
ATOM   2079  C   GLY A 168      91.496  41.662  77.618  1.00  0.00           C  
ATOM   2080  O   GLY A 168      90.397  41.141  77.413  1.00  0.00           O  
ATOM   2081  H   GLY A 168      93.553  43.025  79.484  1.00  0.00           H  
ATOM   2082  HA2 GLY A 168      92.090  41.481  79.563  1.00  0.00           H  
ATOM   2083  HA3 GLY A 168      91.014  42.594  79.369  1.00  0.00           H  
ATOM   2084  N   GLY A 169      92.421  41.757  76.668  1.00  0.00           N  
ATOM   2085  CA  GLY A 169      92.170  41.324  75.313  1.00  0.00           C  
ATOM   2086  C   GLY A 169      91.629  42.396  74.393  1.00  0.00           C  
ATOM   2087  O   GLY A 169      91.628  42.194  73.168  1.00  0.00           O  
ATOM   2088  H   GLY A 169      93.210  42.074  76.798  1.00  0.00           H  
ATOM   2089  HA2 GLY A 169      92.996  40.982  74.938  1.00  0.00           H  
ATOM   2090  HA3 GLY A 169      91.540  40.587  75.334  1.00  0.00           H  
ATOM   2091  N   ASP A 170      91.163  43.524  74.938  1.00  0.00           N  
ATOM   2092  CA  ASP A 170      90.685  44.651  74.138  1.00  0.00           C  
ATOM   2093  C   ASP A 170      91.872  45.424  73.556  1.00  0.00           C  
ATOM   2094  O   ASP A 170      92.084  46.607  73.821  1.00  0.00           O  
ATOM   2095  CB  ASP A 170      89.806  45.568  74.978  1.00  0.00           C  
ATOM   2096  CG  ASP A 170      88.489  44.927  75.380  1.00  0.00           C  
ATOM   2097  OD1 ASP A 170      88.239  43.750  75.023  1.00  0.00           O  
ATOM   2098  OD2 ASP A 170      87.705  45.622  76.068  1.00  0.00           O  
ATOM   2099  H   ASP A 170      91.117  43.655  75.787  1.00  0.00           H  
ATOM   2100  HA  ASP A 170      90.150  44.307  73.406  1.00  0.00           H  
ATOM   2101  HB2 ASP A 170      90.290  45.827  75.777  1.00  0.00           H  
ATOM   2102  HB3 ASP A 170      89.626  46.380  74.480  1.00  0.00           H  
ATOM   2103  N   ILE A 171      92.661  44.715  72.757  1.00  0.00           N  
ATOM   2104  CA  ILE A 171      93.791  45.281  72.038  1.00  0.00           C  
ATOM   2105  C   ILE A 171      93.766  44.698  70.634  1.00  0.00           C  
ATOM   2106  O   ILE A 171      93.550  43.494  70.460  1.00  0.00           O  
ATOM   2107  CB  ILE A 171      95.130  44.987  72.760  1.00  0.00           C  
ATOM   2108  CG1 ILE A 171      96.307  45.634  72.028  1.00  0.00           C  
ATOM   2109  CG2 ILE A 171      95.355  43.480  72.928  1.00  0.00           C  
ATOM   2110  CD1 ILE A 171      97.623  45.469  72.748  1.00  0.00           C  
ATOM   2111  H   ILE A 171      92.550  43.874  72.615  1.00  0.00           H  
ATOM   2112  HA  ILE A 171      93.721  46.248  72.001  1.00  0.00           H  
ATOM   2113  N   ARG A 172      93.978  45.548  69.630  1.00  0.00           N  
ATOM   2114  CA  ARG A 172      93.920  45.139  68.230  1.00  0.00           C  
ATOM   2115  C   ARG A 172      95.270  45.359  67.561  1.00  0.00           C  
ATOM   2116  O   ARG A 172      95.750  46.496  67.488  1.00  0.00           O  
ATOM   2117  CB  ARG A 172      92.823  45.906  67.498  1.00  0.00           C  
ATOM   2118  CG  ARG A 172      91.486  45.757  68.171  1.00  0.00           C  
ATOM   2119  CD  ARG A 172      90.442  45.321  67.189  1.00  0.00           C  
ATOM   2120  NE  ARG A 172      89.852  46.463  66.508  1.00  0.00           N  
ATOM   2121  CZ  ARG A 172      89.366  46.420  65.275  1.00  0.00           C  
ATOM   2122  H   ARG A 172      94.161  46.381  69.744  1.00  0.00           H  
ATOM   2123  HA  ARG A 172      93.708  44.193  68.188  1.00  0.00           H  
ATOM   2124  HB2 ARG A 172      93.061  46.846  67.456  1.00  0.00           H  
ATOM   2125  HB3 ARG A 172      92.761  45.588  66.584  1.00  0.00           H  
ATOM   2126  HG2 ARG A 172      91.552  45.108  68.889  1.00  0.00           H  
ATOM   2127  HG3 ARG A 172      91.227  46.601  68.573  1.00  0.00           H  
ATOM   2128  HD2 ARG A 172      90.837  44.722  66.537  1.00  0.00           H  
ATOM   2129  HD3 ARG A 172      89.749  44.822  67.650  1.00  0.00           H  
ATOM   2130  HE  ARG A 172      89.816  47.212  66.931  1.00  0.00           H  
ATOM   2131  N   LEU A 173      95.861  44.280  67.051  1.00  0.00           N  
ATOM   2132  CA  LEU A 173      97.215  44.297  66.506  1.00  0.00           C  
ATOM   2133  C   LEU A 173      97.186  44.443  64.990  1.00  0.00           C  
ATOM   2134  O   LEU A 173      96.441  43.736  64.304  1.00  0.00           O  
ATOM   2135  CB  LEU A 173      97.972  43.024  66.901  1.00  0.00           C  
ATOM   2136  CG  LEU A 173      97.965  42.757  68.413  1.00  0.00           C  
ATOM   2137  CD1 LEU A 173      98.618  41.430  68.768  1.00  0.00           C  
ATOM   2138  CD2 LEU A 173      98.634  43.912  69.162  1.00  0.00           C  
ATOM   2139  H   LEU A 173      95.482  43.509  67.012  1.00  0.00           H  
ATOM   2140  HA  LEU A 173      97.679  45.062  66.880  1.00  0.00           H  
ATOM   2141  HB2 LEU A 173      97.577  42.265  66.442  1.00  0.00           H  
ATOM   2142  HB3 LEU A 173      98.891  43.094  66.595  1.00  0.00           H  
ATOM   2143  N   ALA A 174      98.008  45.350  64.474  1.00  0.00           N  
ATOM   2144  CA  ALA A 174      98.142  45.581  63.043  1.00  0.00           C  
ATOM   2145  C   ALA A 174      99.599  45.936  62.759  1.00  0.00           C  
ATOM   2146  O   ALA A 174     100.462  45.852  63.639  1.00  0.00           O  
ATOM   2147  CB  ALA A 174      97.169  46.670  62.571  1.00  0.00           C  
ATOM   2148  H   ALA A 174      98.511  45.856  64.954  1.00  0.00           H  
ATOM   2149  HA  ALA A 174      97.909  44.783  62.544  1.00  0.00           H  
ATOM   2150  HB1 ALA A 174      96.601  46.314  61.869  1.00  0.00           H  
ATOM   2151  HB2 ALA A 174      96.619  46.958  63.316  1.00  0.00           H  
ATOM   2152  HB3 ALA A 174      97.670  47.426  62.228  1.00  0.00           H  
ATOM   2153  N   GLY A 175      99.867  46.359  61.531  1.00  0.00           N  
ATOM   2154  CA  GLY A 175     101.221  46.630  61.099  1.00  0.00           C  
ATOM   2155  C   GLY A 175     101.817  45.450  60.360  1.00  0.00           C  
ATOM   2156  O   GLY A 175     101.166  44.425  60.119  1.00  0.00           O  
ATOM   2157  H   GLY A 175      99.268  46.494  60.930  1.00  0.00           H  
ATOM   2158  HA2 GLY A 175     101.227  47.410  60.522  1.00  0.00           H  
ATOM   2159  HA3 GLY A 175     101.772  46.843  61.868  1.00  0.00           H  
ATOM   2160  N   LEU A 176     103.108  45.593  60.035  1.00  0.00           N  
ATOM   2161  CA  LEU A 176     103.736  44.662  59.105  1.00  0.00           C  
ATOM   2162  C   LEU A 176     103.805  43.253  59.668  1.00  0.00           C  
ATOM   2163  O   LEU A 176     103.631  42.278  58.927  1.00  0.00           O  
ATOM   2164  CB  LEU A 176     105.135  45.142  58.715  1.00  0.00           C  
ATOM   2165  CG  LEU A 176     105.241  46.492  58.004  1.00  0.00           C  
ATOM   2166  CD1 LEU A 176     106.622  47.010  58.212  1.00  0.00           C  
ATOM   2167  CD2 LEU A 176     104.906  46.405  56.512  1.00  0.00           C  
ATOM   2168  H   LEU A 176     103.623  46.211  60.337  1.00  0.00           H  
ATOM   2169  HA  LEU A 176     103.179  44.637  58.311  1.00  0.00           H  
ATOM   2170  HB2 LEU A 176     105.674  45.183  59.520  1.00  0.00           H  
ATOM   2171  HB3 LEU A 176     105.534  44.469  58.141  1.00  0.00           H  
ATOM   2172  N   ASN A 177     104.056  43.108  60.953  1.00  0.00           N  
ATOM   2173  CA  ASN A 177     104.279  41.737  61.414  1.00  0.00           C  
ATOM   2174  C   ASN A 177     102.995  40.946  61.635  1.00  0.00           C  
ATOM   2175  O   ASN A 177     102.968  39.756  61.308  1.00  0.00           O  
ATOM   2176  CB  ASN A 177     105.127  41.724  62.680  1.00  0.00           C  
ATOM   2177  CG  ASN A 177     106.590  41.913  62.372  1.00  0.00           C  
ATOM   2178  OD1 ASN A 177     107.185  42.942  62.713  1.00  0.00           O  
ATOM   2179  ND2 ASN A 177     107.178  40.930  61.694  1.00  0.00           N  
ATOM   2180  H   ASN A 177     104.101  43.732  61.543  1.00  0.00           H  
ATOM   2181  HA  ASN A 177     104.756  41.293  60.695  1.00  0.00           H  
ATOM   2182  HB2 ASN A 177     104.827  42.428  63.277  1.00  0.00           H  
ATOM   2183  HB3 ASN A 177     104.999  40.883  63.146  1.00  0.00           H  
ATOM   2184  N   PRO A 178     101.917  41.525  62.188  1.00  0.00           N  
ATOM   2185  CA  PRO A 178     100.658  40.760  62.223  1.00  0.00           C  
ATOM   2186  C   PRO A 178     100.167  40.396  60.837  1.00  0.00           C  
ATOM   2187  O   PRO A 178      99.725  39.258  60.607  1.00  0.00           O  
ATOM   2188  CB  PRO A 178      99.696  41.705  62.944  1.00  0.00           C  
ATOM   2189  CG  PRO A 178     100.575  42.595  63.748  1.00  0.00           C  
ATOM   2190  CD  PRO A 178     101.787  42.810  62.902  1.00  0.00           C  
ATOM   2191  HA  PRO A 178     100.753  39.904  62.670  1.00  0.00           H  
ATOM   2192  HB2 PRO A 178      99.162  42.213  62.314  1.00  0.00           H  
ATOM   2193  HB3 PRO A 178      99.078  41.216  63.510  1.00  0.00           H  
ATOM   2194  HG2 PRO A 178     100.134  43.434  63.950  1.00  0.00           H  
ATOM   2195  HG3 PRO A 178     100.808  42.186  64.596  1.00  0.00           H  
ATOM   2196  HD2 PRO A 178     101.671  43.553  62.289  1.00  0.00           H  
ATOM   2197  HD3 PRO A 178     102.571  43.005  63.439  1.00  0.00           H  
ATOM   2198  N   LEU A 179     100.283  41.326  59.888  1.00  0.00           N  
ATOM   2199  CA  LEU A 179      99.906  41.023  58.516  1.00  0.00           C  
ATOM   2200  C   LEU A 179     100.780  39.921  57.927  1.00  0.00           C  
ATOM   2201  O   LEU A 179     100.277  39.021  57.245  1.00  0.00           O  
ATOM   2202  CB  LEU A 179      99.977  42.286  57.664  1.00  0.00           C  
ATOM   2203  CG  LEU A 179      98.909  43.335  57.989  1.00  0.00           C  
ATOM   2204  CD1 LEU A 179      99.197  44.623  57.239  1.00  0.00           C  
ATOM   2205  CD2 LEU A 179      97.494  42.821  57.666  1.00  0.00           C  
ATOM   2206  H   LEU A 179     100.575  42.124  60.018  1.00  0.00           H  
ATOM   2207  HA  LEU A 179      98.991  40.698  58.518  1.00  0.00           H  
ATOM   2208  HB2 LEU A 179     100.853  42.688  57.775  1.00  0.00           H  
ATOM   2209  HB3 LEU A 179      99.896  42.037  56.730  1.00  0.00           H  
ATOM   2210  N   ALA A 180     102.090  39.967  58.179  1.00  0.00           N  
ATOM   2211  CA  ALA A 180     102.977  38.936  57.642  1.00  0.00           C  
ATOM   2212  C   ALA A 180     102.702  37.585  58.282  1.00  0.00           C  
ATOM   2213  O   ALA A 180     102.748  36.549  57.607  1.00  0.00           O  
ATOM   2214  CB  ALA A 180     104.435  39.333  57.841  1.00  0.00           C  
ATOM   2215  H   ALA A 180     102.477  40.574  58.649  1.00  0.00           H  
ATOM   2216  HA  ALA A 180     102.802  38.857  56.691  1.00  0.00           H  
ATOM   2217  HB1 ALA A 180     105.012  38.640  57.481  1.00  0.00           H  
ATOM   2218  HB2 ALA A 180     104.609  40.169  57.382  1.00  0.00           H  
ATOM   2219  HB3 ALA A 180     104.615  39.442  58.789  1.00  0.00           H  
ATOM   2220  N   SER A 181     102.395  37.573  59.577  1.00  0.00           N  
ATOM   2221  CA  SER A 181     102.009  36.323  60.221  1.00  0.00           C  
ATOM   2222  C   SER A 181     100.764  35.732  59.557  1.00  0.00           C  
ATOM   2223  O   SER A 181     100.739  34.545  59.206  1.00  0.00           O  
ATOM   2224  CB  SER A 181     101.787  36.561  61.713  1.00  0.00           C  
ATOM   2225  OG  SER A 181     101.418  35.362  62.370  1.00  0.00           O  
ATOM   2226  H   SER A 181     102.404  38.262  60.090  1.00  0.00           H  
ATOM   2227  HA  SER A 181     102.725  35.677  60.116  1.00  0.00           H  
ATOM   2228  HB2 SER A 181     102.598  36.915  62.111  1.00  0.00           H  
ATOM   2229  HB3 SER A 181     101.095  37.229  61.838  1.00  0.00           H  
ATOM   2230  HG  SER A 181     102.096  34.877  62.470  1.00  0.00           H  
ATOM   2231  N   GLU A 182      99.734  36.557  59.338  1.00  0.00           N  
ATOM   2232  CA  GLU A 182      98.515  36.066  58.696  1.00  0.00           C  
ATOM   2233  C   GLU A 182      98.784  35.570  57.274  1.00  0.00           C  
ATOM   2234  O   GLU A 182      98.345  34.473  56.875  1.00  0.00           O  
ATOM   2235  CB  GLU A 182      97.463  37.177  58.696  1.00  0.00           C  
ATOM   2236  CG  GLU A 182      96.029  36.679  58.690  1.00  0.00           C  
ATOM   2237  CD  GLU A 182      95.617  36.074  60.010  1.00  0.00           C  
ATOM   2238  OE1 GLU A 182      96.408  36.139  60.976  1.00  0.00           O  
ATOM   2239  OE2 GLU A 182      94.495  35.533  60.080  1.00  0.00           O  
ATOM   2240  H   GLU A 182      99.722  37.391  59.550  1.00  0.00           H  
ATOM   2241  HA  GLU A 182      98.183  35.306  59.200  1.00  0.00           H  
ATOM   2242  HB2 GLU A 182      97.598  37.735  59.478  1.00  0.00           H  
ATOM   2243  HB3 GLU A 182      97.603  37.740  57.919  1.00  0.00           H  
ATOM   2244  HG2 GLU A 182      95.436  37.415  58.477  1.00  0.00           H  
ATOM   2245  HG3 GLU A 182      95.923  36.018  57.989  1.00  0.00           H  
ATOM   2246  N   LEU A 183      99.506  36.373  56.492  1.00  0.00           N  
ATOM   2247  CA  LEU A 183      99.796  36.014  55.109  1.00  0.00           C  
ATOM   2248  C   LEU A 183     100.611  34.724  55.019  1.00  0.00           C  
ATOM   2249  O   LEU A 183     100.390  33.913  54.114  1.00  0.00           O  
ATOM   2250  CB  LEU A 183     100.517  37.171  54.414  1.00  0.00           C  
ATOM   2251  CG  LEU A 183      99.650  38.418  54.183  1.00  0.00           C  
ATOM   2252  CD1 LEU A 183     100.502  39.656  54.068  1.00  0.00           C  
ATOM   2253  CD2 LEU A 183      98.784  38.275  52.939  1.00  0.00           C  
ATOM   2254  H   LEU A 183      99.835  37.127  56.744  1.00  0.00           H  
ATOM   2255  HA  LEU A 183      98.955  35.848  54.654  1.00  0.00           H  
ATOM   2256  HB2 LEU A 183     101.288  37.422  54.945  1.00  0.00           H  
ATOM   2257  HB3 LEU A 183     100.851  36.861  53.558  1.00  0.00           H  
ATOM   2258  N   THR A 184     101.542  34.500  55.954  1.00  0.00           N  
ATOM   2259  CA  THR A 184     102.327  33.272  55.890  1.00  0.00           C  
ATOM   2260  C   THR A 184     101.599  32.085  56.510  1.00  0.00           C  
ATOM   2261  O   THR A 184     101.934  30.941  56.181  1.00  0.00           O  
ATOM   2262  CB  THR A 184     103.716  33.463  56.542  1.00  0.00           C  
ATOM   2263  OG1 THR A 184     103.597  33.762  57.942  1.00  0.00           O  
ATOM   2264  CG2 THR A 184     104.485  34.593  55.863  1.00  0.00           C  
ATOM   2265  H   THR A 184     101.727  35.026  56.608  1.00  0.00           H  
ATOM   2266  HA  THR A 184     102.454  33.070  54.950  1.00  0.00           H  
ATOM   2267  N   GLY A 185     100.614  32.319  57.384  1.00  0.00           N  
ATOM   2268  CA  GLY A 185      99.796  31.218  57.877  1.00  0.00           C  
ATOM   2269  C   GLY A 185      98.818  30.672  56.849  1.00  0.00           C  
ATOM   2270  O   GLY A 185      98.371  29.507  56.963  1.00  0.00           O  
ATOM   2271  H   GLY A 185     100.410  33.094  57.696  1.00  0.00           H  
ATOM   2272  HA2 GLY A 185     100.378  30.500  58.171  1.00  0.00           H  
ATOM   2273  HA3 GLY A 185      99.301  31.517  58.656  1.00  0.00           H  
ATOM   2274  N   THR A 186      98.458  31.502  55.861  1.00  0.00           N  
ATOM   2275  CA  THR A 186      97.632  30.998  54.767  1.00  0.00           C  
ATOM   2276  C   THR A 186      98.217  29.728  54.158  1.00  0.00           C  
ATOM   2277  O   THR A 186      97.464  28.848  53.725  1.00  0.00           O  
ATOM   2278  CB  THR A 186      97.451  32.063  53.681  1.00  0.00           C  
ATOM   2279  OG1 THR A 186      98.702  32.306  53.018  1.00  0.00           O  
ATOM   2280  CG2 THR A 186      96.928  33.362  54.281  1.00  0.00           C  
ATOM   2281  H   THR A 186      98.675  32.332  55.808  1.00  0.00           H  
ATOM   2282  HA  THR A 186      96.764  30.781  55.142  1.00  0.00           H  
ATOM   2283  N   ILE A 187      99.550  29.619  54.122  1.00  0.00           N  
ATOM   2284  CA  ILE A 187     100.225  28.472  53.507  1.00  0.00           C  
ATOM   2285  C   ILE A 187      99.745  27.167  54.137  1.00  0.00           C  
ATOM   2286  O   ILE A 187      99.241  26.265  53.454  1.00  0.00           O  
ATOM   2287  CB  ILE A 187     101.757  28.617  53.635  1.00  0.00           C  
ATOM   2288  CG1 ILE A 187     102.266  29.856  52.893  1.00  0.00           C  
ATOM   2289  CG2 ILE A 187     102.474  27.375  53.140  1.00  0.00           C  
ATOM   2290  CD1 ILE A 187     101.935  29.859  51.437  1.00  0.00           C  
ATOM   2291  H   ILE A 187     100.086  30.206  54.453  1.00  0.00           H  
ATOM   2292  HA  ILE A 187     100.001  28.449  52.563  1.00  0.00           H  
ATOM   2293  N   GLY A 188      99.915  27.044  55.453  1.00  0.00           N  
ATOM   2294  CA  GLY A 188      99.504  25.832  56.134  1.00  0.00           C  
ATOM   2295  C   GLY A 188      98.011  25.602  56.077  1.00  0.00           C  
ATOM   2296  O   GLY A 188      97.557  24.447  56.014  1.00  0.00           O  
ATOM   2297  H   GLY A 188     100.263  27.646  55.959  1.00  0.00           H  
ATOM   2298  HA2 GLY A 188      99.958  25.073  55.736  1.00  0.00           H  
ATOM   2299  HA3 GLY A 188      99.784  25.877  57.062  1.00  0.00           H  
ATOM   2300  N   GLU A 189      97.219  26.681  56.110  1.00  0.00           N  
ATOM   2301  CA  GLU A 189      95.773  26.480  55.997  1.00  0.00           C  
ATOM   2302  C   GLU A 189      95.407  25.862  54.646  1.00  0.00           C  
ATOM   2303  O   GLU A 189      94.572  24.948  54.570  1.00  0.00           O  
ATOM   2304  CB  GLU A 189      95.040  27.797  56.222  1.00  0.00           C  
ATOM   2305  CG  GLU A 189      94.779  28.093  57.688  1.00  0.00           C  
ATOM   2306  CD  GLU A 189      93.878  29.297  57.880  1.00  0.00           C  
ATOM   2307  OE1 GLU A 189      93.965  30.235  57.052  1.00  0.00           O  
ATOM   2308  OE2 GLU A 189      93.085  29.305  58.851  1.00  0.00           O  
ATOM   2309  H   GLU A 189      97.482  27.496  56.192  1.00  0.00           H  
ATOM   2310  HA  GLU A 189      95.495  25.856  56.685  1.00  0.00           H  
ATOM   2311  HB2 GLU A 189      95.561  28.521  55.841  1.00  0.00           H  
ATOM   2312  HB3 GLU A 189      94.195  27.776  55.747  1.00  0.00           H  
ATOM   2313  HG2 GLU A 189      94.371  27.318  58.104  1.00  0.00           H  
ATOM   2314  HG3 GLU A 189      95.623  28.248  58.140  1.00  0.00           H  
ATOM   2315  N   ASP A 190      96.053  26.323  53.570  1.00  0.00           N  
ATOM   2316  CA  ASP A 190      95.829  25.722  52.258  1.00  0.00           C  
ATOM   2317  C   ASP A 190      96.339  24.285  52.211  1.00  0.00           C  
ATOM   2318  O   ASP A 190      95.746  23.425  51.545  1.00  0.00           O  
ATOM   2319  CB  ASP A 190      96.503  26.561  51.174  1.00  0.00           C  
ATOM   2320  CG  ASP A 190      95.957  27.963  51.103  1.00  0.00           C  
ATOM   2321  OD1 ASP A 190      94.851  28.199  51.623  1.00  0.00           O  
ATOM   2322  OD2 ASP A 190      96.630  28.829  50.514  1.00  0.00           O  
ATOM   2323  H   ASP A 190      96.615  26.973  53.580  1.00  0.00           H  
ATOM   2324  HA  ASP A 190      94.873  25.703  52.095  1.00  0.00           H  
ATOM   2325  HB2 ASP A 190      97.458  26.597  51.344  1.00  0.00           H  
ATOM   2326  HB3 ASP A 190      96.385  26.127  50.313  1.00  0.00           H  
ATOM   2327  N   GLN A 191      97.443  24.010  52.905  1.00  0.00           N  
ATOM   2328  CA  GLN A 191      97.937  22.641  52.989  1.00  0.00           C  
ATOM   2329  C   GLN A 191      96.859  21.717  53.526  1.00  0.00           C  
ATOM   2330  O   GLN A 191      96.527  20.697  52.911  1.00  0.00           O  
ATOM   2331  CB  GLN A 191      99.176  22.565  53.879  1.00  0.00           C  
ATOM   2332  CG  GLN A 191     100.423  23.165  53.269  1.00  0.00           C  
ATOM   2333  CD  GLN A 191     100.887  22.429  52.036  1.00  0.00           C  
ATOM   2334  OE1 GLN A 191     100.511  21.278  51.796  1.00  0.00           O  
ATOM   2335  NE2 GLN A 191     101.707  23.094  51.239  1.00  0.00           N  
ATOM   2336  H   GLN A 191      97.913  24.593  53.328  1.00  0.00           H  
ATOM   2337  HA  GLN A 191      98.178  22.356  52.094  1.00  0.00           H  
ATOM   2338  HB2 GLN A 191      98.987  23.018  54.716  1.00  0.00           H  
ATOM   2339  HB3 GLN A 191      99.349  21.635  54.094  1.00  0.00           H  
ATOM   2340  HG2 GLN A 191     100.252  24.093  53.041  1.00  0.00           H  
ATOM   2341  HG3 GLN A 191     101.134  23.162  53.929  1.00  0.00           H  
ATOM   2342  N   LYS A 192      96.293  22.058  54.685  1.00  0.00           N  
ATOM   2343  CA  LYS A 192      95.338  21.111  55.245  1.00  0.00           C  
ATOM   2344  C   LYS A 192      94.042  21.078  54.447  1.00  0.00           C  
ATOM   2345  O   LYS A 192      93.395  20.026  54.390  1.00  0.00           O  
ATOM   2346  CB  LYS A 192      95.050  21.374  56.728  1.00  0.00           C  
ATOM   2347  CG  LYS A 192      94.943  20.022  57.462  1.00  0.00           C  
ATOM   2348  CD  LYS A 192      94.411  20.059  58.887  1.00  0.00           C  
ATOM   2349  CE  LYS A 192      94.126  18.622  59.375  1.00  0.00           C  
ATOM   2350  NZ  LYS A 192      92.783  18.443  60.020  1.00  0.00           N1+
ATOM   2351  H   LYS A 192      96.434  22.778  55.134  1.00  0.00           H  
ATOM   2352  HA  LYS A 192      95.758  20.239  55.181  1.00  0.00           H  
ATOM   2353  HB2 LYS A 192      95.757  21.912  57.117  1.00  0.00           H  
ATOM   2354  HB3 LYS A 192      94.225  21.874  56.825  1.00  0.00           H  
ATOM   2355  HG2 LYS A 192      94.371  19.438  56.940  1.00  0.00           H  
ATOM   2356  HG3 LYS A 192      95.823  19.615  57.478  1.00  0.00           H  
ATOM   2357  HD2 LYS A 192      95.057  20.486  59.471  1.00  0.00           H  
ATOM   2358  HD3 LYS A 192      93.600  20.590  58.924  1.00  0.00           H  
ATOM   2359  HE2 LYS A 192      94.194  18.016  58.620  1.00  0.00           H  
ATOM   2360  HE3 LYS A 192      94.814  18.365  60.008  1.00  0.00           H  
ATOM   2361  HZ1 LYS A 192      92.687  17.596  60.276  1.00  0.00           H  
ATOM   2362  HZ2 LYS A 192      92.722  18.975  60.730  1.00  0.00           H  
ATOM   2363  HZ3 LYS A 192      92.143  18.652  59.437  1.00  0.00           H  
ATOM   2364  N   ARG A 193      93.635  22.190  53.823  1.00  0.00           N  
ATOM   2365  CA  ARG A 193      92.460  22.103  52.959  1.00  0.00           C  
ATOM   2366  C   ARG A 193      92.698  21.125  51.814  1.00  0.00           C  
ATOM   2367  O   ARG A 193      91.808  20.338  51.464  1.00  0.00           O  
ATOM   2368  CB  ARG A 193      92.067  23.471  52.412  1.00  0.00           C  
ATOM   2369  CG  ARG A 193      90.866  23.394  51.467  1.00  0.00           C  
ATOM   2370  CD  ARG A 193      90.215  24.748  51.234  1.00  0.00           C  
ATOM   2371  NE  ARG A 193      91.202  25.764  50.892  1.00  0.00           N  
ATOM   2372  CZ  ARG A 193      91.625  26.706  51.729  1.00  0.00           C  
ATOM   2373  H   ARG A 193      94.005  22.964  53.883  1.00  0.00           H  
ATOM   2374  HA  ARG A 193      91.726  21.773  53.500  1.00  0.00           H  
ATOM   2375  HB2 ARG A 193      91.857  24.064  53.151  1.00  0.00           H  
ATOM   2376  HB3 ARG A 193      92.822  23.860  51.943  1.00  0.00           H  
ATOM   2377  HG2 ARG A 193      91.152  23.026  50.616  1.00  0.00           H  
ATOM   2378  HG3 ARG A 193      90.208  22.782  51.834  1.00  0.00           H  
ATOM   2379  HD2 ARG A 193      89.562  24.676  50.520  1.00  0.00           H  
ATOM   2380  HD3 ARG A 193      89.734  25.019  52.032  1.00  0.00           H  
ATOM   2381  HE  ARG A 193      91.531  25.754  50.098  1.00  0.00           H  
ATOM   2382  N   ALA A 194      93.901  21.139  51.229  1.00  0.00           N  
ATOM   2383  CA  ALA A 194      94.229  20.132  50.223  1.00  0.00           C  
ATOM   2384  C   ALA A 194      94.219  18.728  50.820  1.00  0.00           C  
ATOM   2385  O   ALA A 194      93.757  17.774  50.182  1.00  0.00           O  
ATOM   2386  CB  ALA A 194      95.587  20.431  49.593  1.00  0.00           C  
ATOM   2387  H   ALA A 194      94.523  21.708  51.396  1.00  0.00           H  
ATOM   2388  HA  ALA A 194      93.548  20.167  49.533  1.00  0.00           H  
ATOM   2389  HB1 ALA A 194      95.792  19.755  48.928  1.00  0.00           H  
ATOM   2390  HB2 ALA A 194      95.563  21.303  49.170  1.00  0.00           H  
ATOM   2391  HB3 ALA A 194      96.272  20.425  50.281  1.00  0.00           H  
ATOM   2392  N   GLU A 195      94.718  18.584  52.048  1.00  0.00           N  
ATOM   2393  CA  GLU A 195      94.772  17.265  52.671  1.00  0.00           C  
ATOM   2394  C   GLU A 195      93.379  16.680  52.876  1.00  0.00           C  
ATOM   2395  O   GLU A 195      93.153  15.493  52.617  1.00  0.00           O  
ATOM   2396  CB  GLU A 195      95.519  17.345  54.001  1.00  0.00           C  
ATOM   2397  CG  GLU A 195      95.226  16.193  54.945  1.00  0.00           C  
ATOM   2398  CD  GLU A 195      96.141  16.181  56.154  1.00  0.00           C  
ATOM   2399  OE1 GLU A 195      97.044  17.046  56.228  1.00  0.00           O  
ATOM   2400  OE2 GLU A 195      95.958  15.305  57.028  1.00  0.00           O  
ATOM   2401  H   GLU A 195      95.024  19.228  52.530  1.00  0.00           H  
ATOM   2402  HA  GLU A 195      95.252  16.672  52.071  1.00  0.00           H  
ATOM   2403  HB2 GLU A 195      96.472  17.371  53.825  1.00  0.00           H  
ATOM   2404  HB3 GLU A 195      95.289  18.178  54.441  1.00  0.00           H  
ATOM   2405  HG2 GLU A 195      94.305  16.250  55.242  1.00  0.00           H  
ATOM   2406  HG3 GLU A 195      95.318  15.355  54.466  1.00  0.00           H  
ATOM   2407  N   VAL A 196      92.426  17.496  53.332  1.00  0.00           N  
ATOM   2408  CA  VAL A 196      91.107  16.964  53.674  1.00  0.00           C  
ATOM   2409  C   VAL A 196      90.153  16.942  52.480  1.00  0.00           C  
ATOM   2410  O   VAL A 196      89.252  16.098  52.433  1.00  0.00           O  
ATOM   2411  CB  VAL A 196      90.465  17.727  54.853  1.00  0.00           C  
ATOM   2412  CG1 VAL A 196      91.475  17.970  55.970  1.00  0.00           C  
ATOM   2413  CG2 VAL A 196      89.810  19.030  54.390  1.00  0.00           C  
ATOM   2414  H   VAL A 196      92.520  18.343  53.449  1.00  0.00           H  
ATOM   2415  HA  VAL A 196      91.258  16.046  53.948  1.00  0.00           H  
ATOM   2416  N   ALA A 197      90.314  17.838  51.506  1.00  0.00           N  
ATOM   2417  CA  ALA A 197      89.340  17.912  50.428  1.00  0.00           C  
ATOM   2418  C   ALA A 197      89.823  17.307  49.116  1.00  0.00           C  
ATOM   2419  O   ALA A 197      88.985  16.912  48.296  1.00  0.00           O  
ATOM   2420  CB  ALA A 197      88.921  19.365  50.185  1.00  0.00           C  
ATOM   2421  H   ALA A 197      90.965  18.397  51.454  1.00  0.00           H  
ATOM   2422  HA  ALA A 197      88.584  17.381  50.723  1.00  0.00           H  
ATOM   2423  HB1 ALA A 197      88.272  19.399  49.465  1.00  0.00           H  
ATOM   2424  HB2 ALA A 197      88.525  19.727  50.993  1.00  0.00           H  
ATOM   2425  HB3 ALA A 197      89.699  19.891  49.944  1.00  0.00           H  
ATOM   2426  N   ALA A 198      91.133  17.212  48.891  1.00  0.00           N  
ATOM   2427  CA  ALA A 198      91.629  16.714  47.615  1.00  0.00           C  
ATOM   2428  C   ALA A 198      92.022  15.242  47.638  1.00  0.00           C  
ATOM   2429  O   ALA A 198      91.836  14.555  46.629  1.00  0.00           O  
ATOM   2430  CB  ALA A 198      92.823  17.549  47.144  1.00  0.00           C  
ATOM   2431  H   ALA A 198      91.742  17.428  49.458  1.00  0.00           H  
ATOM   2432  HA  ALA A 198      90.888  16.797  46.995  1.00  0.00           H  
ATOM   2433  HB1 ALA A 198      92.943  17.430  46.189  1.00  0.00           H  
ATOM   2434  HB2 ALA A 198      92.658  18.486  47.335  1.00  0.00           H  
ATOM   2435  HB3 ALA A 198      93.623  17.260  47.609  1.00  0.00           H  
ATOM   2436  N   ILE A 199      92.553  14.730  48.753  1.00  0.00           N  
ATOM   2437  CA  ILE A 199      92.966  13.325  48.798  1.00  0.00           C  
ATOM   2438  C   ILE A 199      91.791  12.374  48.568  1.00  0.00           C  
ATOM   2439  O   ILE A 199      91.904  11.489  47.705  1.00  0.00           O  
ATOM   2440  CB  ILE A 199      93.728  13.036  50.104  1.00  0.00           C  
ATOM   2441  CG1 ILE A 199      95.112  13.689  50.067  1.00  0.00           C  
ATOM   2442  CG2 ILE A 199      93.851  11.534  50.339  1.00  0.00           C  
ATOM   2443  CD1 ILE A 199      95.969  13.359  51.268  1.00  0.00           C  
ATOM   2444  H   ILE A 199      92.679  15.170  49.481  1.00  0.00           H  
ATOM   2445  HA  ILE A 199      93.577  13.159  48.063  1.00  0.00           H  
ATOM   2446  N   PRO A 200      90.655  12.496  49.273  1.00  0.00           N  
ATOM   2447  CA  PRO A 200      89.521  11.610  48.943  1.00  0.00           C  
ATOM   2448  C   PRO A 200      89.028  11.762  47.513  1.00  0.00           C  
ATOM   2449  O   PRO A 200      88.649  10.768  46.880  1.00  0.00           O  
ATOM   2450  CB  PRO A 200      88.444  12.030  49.955  1.00  0.00           C  
ATOM   2451  CG  PRO A 200      89.182  12.665  51.068  1.00  0.00           C  
ATOM   2452  CD  PRO A 200      90.341  13.362  50.424  1.00  0.00           C  
ATOM   2453  HA  PRO A 200      89.769  10.674  49.000  1.00  0.00           H  
ATOM   2454  HB2 PRO A 200      87.810  12.648  49.557  1.00  0.00           H  
ATOM   2455  HB3 PRO A 200      87.936  11.263  50.264  1.00  0.00           H  
ATOM   2456  HG2 PRO A 200      88.619  13.292  51.549  1.00  0.00           H  
ATOM   2457  HG3 PRO A 200      89.484  12.004  51.711  1.00  0.00           H  
ATOM   2458  HD2 PRO A 200      90.109  14.261  50.143  1.00  0.00           H  
ATOM   2459  HD3 PRO A 200      91.095  13.440  51.030  1.00  0.00           H  
ATOM   2460  N   LEU A 201      89.004  12.989  46.989  1.00  0.00           N  
ATOM   2461  CA  LEU A 201      88.527  13.193  45.626  1.00  0.00           C  
ATOM   2462  C   LEU A 201      89.472  12.554  44.620  1.00  0.00           C  
ATOM   2463  O   LEU A 201      89.031  11.951  43.631  1.00  0.00           O  
ATOM   2464  CB  LEU A 201      88.363  14.689  45.350  1.00  0.00           C  
ATOM   2465  CG  LEU A 201      86.958  15.310  45.439  1.00  0.00           C  
ATOM   2466  CD1 LEU A 201      86.198  14.825  46.665  1.00  0.00           C  
ATOM   2467  CD2 LEU A 201      87.058  16.833  45.448  1.00  0.00           C  
ATOM   2468  H   LEU A 201      89.256  13.703  47.398  1.00  0.00           H  
ATOM   2469  HA  LEU A 201      87.662  12.764  45.531  1.00  0.00           H  
ATOM   2470  HB2 LEU A 201      88.935  15.166  45.971  1.00  0.00           H  
ATOM   2471  HB3 LEU A 201      88.705  14.863  44.459  1.00  0.00           H  
ATOM   2472  N   VAL A 202      90.779  12.669  44.859  1.00  0.00           N  
ATOM   2473  CA  VAL A 202      91.741  11.969  44.017  1.00  0.00           C  
ATOM   2474  C   VAL A 202      91.530  10.466  44.130  1.00  0.00           C  
ATOM   2475  O   VAL A 202      91.651   9.734  43.143  1.00  0.00           O  
ATOM   2476  CB  VAL A 202      93.183  12.382  44.384  1.00  0.00           C  
ATOM   2477  CG1 VAL A 202      94.184  11.444  43.745  1.00  0.00           C  
ATOM   2478  CG2 VAL A 202      93.470  13.823  43.948  1.00  0.00           C  
ATOM   2479  H   VAL A 202      91.121  13.139  45.493  1.00  0.00           H  
ATOM   2480  HA  VAL A 202      91.600  12.220  43.091  1.00  0.00           H  
ATOM   2481  N   ALA A 203      91.185   9.983  45.329  1.00  0.00           N  
ATOM   2482  CA  ALA A 203      90.923   8.556  45.497  1.00  0.00           C  
ATOM   2483  C   ALA A 203      89.732   8.109  44.661  1.00  0.00           C  
ATOM   2484  O   ALA A 203      89.782   7.058  44.008  1.00  0.00           O  
ATOM   2485  CB  ALA A 203      90.693   8.222  46.968  1.00  0.00           C  
ATOM   2486  H   ALA A 203      91.099  10.456  46.042  1.00  0.00           H  
ATOM   2487  HA  ALA A 203      91.706   8.074  45.186  1.00  0.00           H  
ATOM   2488  HB1 ALA A 203      90.850   7.276  47.114  1.00  0.00           H  
ATOM   2489  HB2 ALA A 203      91.303   8.740  47.517  1.00  0.00           H  
ATOM   2490  HB3 ALA A 203      89.779   8.439  47.210  1.00  0.00           H  
ATOM   2491  N   VAL A 204      88.651   8.887  44.657  1.00  0.00           N  
ATOM   2492  CA  VAL A 204      87.520   8.452  43.847  1.00  0.00           C  
ATOM   2493  C   VAL A 204      87.880   8.520  42.365  1.00  0.00           C  
ATOM   2494  O   VAL A 204      87.566   7.599  41.609  1.00  0.00           O  
ATOM   2495  CB  VAL A 204      86.212   9.218  44.178  1.00  0.00           C  
ATOM   2496  CG1 VAL A 204      85.965   9.270  45.690  1.00  0.00           C  
ATOM   2497  CG2 VAL A 204      86.174  10.609  43.564  1.00  0.00           C  
ATOM   2498  H   VAL A 204      88.554   9.625  45.088  1.00  0.00           H  
ATOM   2499  HA  VAL A 204      87.334   7.527  44.071  1.00  0.00           H  
ATOM   2500  N   VAL A 205      88.579   9.572  41.926  1.00  0.00           N  
ATOM   2501  CA  VAL A 205      88.924   9.658  40.503  1.00  0.00           C  
ATOM   2502  C   VAL A 205      89.837   8.503  40.098  1.00  0.00           C  
ATOM   2503  O   VAL A 205      89.645   7.881  39.045  1.00  0.00           O  
ATOM   2504  CB  VAL A 205      89.563  11.017  40.162  1.00  0.00           C  
ATOM   2505  CG1 VAL A 205      90.002  11.034  38.698  1.00  0.00           C  
ATOM   2506  CG2 VAL A 205      88.592  12.160  40.450  1.00  0.00           C  
ATOM   2507  H   VAL A 205      88.855  10.223  42.415  1.00  0.00           H  
ATOM   2508  HA  VAL A 205      88.103   9.586  39.993  1.00  0.00           H  
ATOM   2509  N   LEU A 206      90.837   8.196  40.929  1.00  0.00           N  
ATOM   2510  CA  LEU A 206      91.720   7.061  40.671  1.00  0.00           C  
ATOM   2511  C   LEU A 206      90.932   5.760  40.556  1.00  0.00           C  
ATOM   2512  O   LEU A 206      91.115   4.989  39.601  1.00  0.00           O  
ATOM   2513  CB  LEU A 206      92.764   6.959  41.783  1.00  0.00           C  
ATOM   2514  CG  LEU A 206      93.913   7.963  41.687  1.00  0.00           C  
ATOM   2515  CD1 LEU A 206      94.822   7.917  42.923  1.00  0.00           C  
ATOM   2516  CD2 LEU A 206      94.686   7.703  40.415  1.00  0.00           C  
ATOM   2517  H   LEU A 206      91.019   8.635  41.646  1.00  0.00           H  
ATOM   2518  HA  LEU A 206      92.167   7.208  39.823  1.00  0.00           H  
ATOM   2519  HB2 LEU A 206      92.319   7.077  42.638  1.00  0.00           H  
ATOM   2520  HB3 LEU A 206      93.134   6.062  41.779  1.00  0.00           H  
ATOM   2521  N   PHE A 207      90.050   5.494  41.530  1.00  0.00           N  
ATOM   2522  CA  PHE A 207      89.303   4.243  41.517  1.00  0.00           C  
ATOM   2523  C   PHE A 207      88.327   4.182  40.353  1.00  0.00           C  
ATOM   2524  O   PHE A 207      88.045   3.097  39.834  1.00  0.00           O  
ATOM   2525  CB  PHE A 207      88.564   4.050  42.835  1.00  0.00           C  
ATOM   2526  CG  PHE A 207      88.229   2.622  43.115  1.00  0.00           C  
ATOM   2527  CD1 PHE A 207      87.119   2.034  42.534  1.00  0.00           C  
ATOM   2528  CD2 PHE A 207      89.043   1.852  43.931  1.00  0.00           C  
ATOM   2529  CE1 PHE A 207      86.820   0.713  42.768  1.00  0.00           C  
ATOM   2530  CE2 PHE A 207      88.747   0.529  44.171  1.00  0.00           C  
ATOM   2531  CZ  PHE A 207      87.635  -0.042  43.590  1.00  0.00           C  
ATOM   2532  H   PHE A 207      89.877   6.017  42.190  1.00  0.00           H  
ATOM   2533  HA  PHE A 207      89.943   3.522  41.405  1.00  0.00           H  
ATOM   2534  HB2 PHE A 207      89.109   4.397  43.559  1.00  0.00           H  
ATOM   2535  HB3 PHE A 207      87.746   4.572  42.820  1.00  0.00           H  
ATOM   2536  N   PHE A 208      87.805   5.328  39.932  1.00  0.00           N  
ATOM   2537  CA  PHE A 208      86.988   5.377  38.729  1.00  0.00           C  
ATOM   2538  C   PHE A 208      87.819   5.050  37.493  1.00  0.00           C  
ATOM   2539  O   PHE A 208      87.359   4.330  36.599  1.00  0.00           O  
ATOM   2540  CB  PHE A 208      86.342   6.758  38.613  1.00  0.00           C  
ATOM   2541  CG  PHE A 208      85.255   6.841  37.584  1.00  0.00           C  
ATOM   2542  CD1 PHE A 208      85.561   7.102  36.257  1.00  0.00           C  
ATOM   2543  CD2 PHE A 208      83.924   6.667  37.942  1.00  0.00           C  
ATOM   2544  CE1 PHE A 208      84.562   7.177  35.301  1.00  0.00           C  
ATOM   2545  CE2 PHE A 208      82.919   6.743  36.992  1.00  0.00           C  
ATOM   2546  CZ  PHE A 208      83.238   6.998  35.669  1.00  0.00           C  
ATOM   2547  H   PHE A 208      87.912   6.084  40.327  1.00  0.00           H  
ATOM   2548  HA  PHE A 208      86.289   4.708  38.790  1.00  0.00           H  
ATOM   2549  HB2 PHE A 208      85.976   7.007  39.476  1.00  0.00           H  
ATOM   2550  HB3 PHE A 208      87.028   7.409  38.397  1.00  0.00           H  
ATOM   2551  N   VAL A 209      89.055   5.552  37.430  1.00  0.00           N  
ATOM   2552  CA  VAL A 209      89.889   5.290  36.259  1.00  0.00           C  
ATOM   2553  C   VAL A 209      90.278   3.816  36.192  1.00  0.00           C  
ATOM   2554  O   VAL A 209      90.233   3.199  35.121  1.00  0.00           O  
ATOM   2555  CB  VAL A 209      91.135   6.199  36.248  1.00  0.00           C  
ATOM   2556  CG1 VAL A 209      92.007   5.850  35.062  1.00  0.00           C  
ATOM   2557  CG2 VAL A 209      90.740   7.664  36.160  1.00  0.00           C  
ATOM   2558  H   VAL A 209      89.420   6.035  38.040  1.00  0.00           H  
ATOM   2559  HA  VAL A 209      89.370   5.497  35.467  1.00  0.00           H  
ATOM   2560  N   PHE A 210      90.644   3.221  37.328  1.00  0.00           N  
ATOM   2561  CA  PHE A 210      91.146   1.847  37.310  1.00  0.00           C  
ATOM   2562  C   PHE A 210      90.065   0.788  37.512  1.00  0.00           C  
ATOM   2563  O   PHE A 210      89.951  -0.140  36.707  1.00  0.00           O  
ATOM   2564  CB  PHE A 210      92.247   1.695  38.352  1.00  0.00           C  
ATOM   2565  CG  PHE A 210      93.543   2.247  37.890  1.00  0.00           C  
ATOM   2566  CD1 PHE A 210      94.118   1.777  36.720  1.00  0.00           C  
ATOM   2567  CD2 PHE A 210      94.158   3.277  38.573  1.00  0.00           C  
ATOM   2568  CE1 PHE A 210      95.298   2.300  36.260  1.00  0.00           C  
ATOM   2569  CE2 PHE A 210      95.346   3.800  38.119  1.00  0.00           C  
ATOM   2570  CZ  PHE A 210      95.914   3.310  36.955  1.00  0.00           C  
ATOM   2571  H   PHE A 210      90.612   3.587  38.106  1.00  0.00           H  
ATOM   2572  HA  PHE A 210      91.498   1.690  36.419  1.00  0.00           H  
ATOM   2573  HB2 PHE A 210      91.980   2.145  39.168  1.00  0.00           H  
ATOM   2574  HB3 PHE A 210      92.357   0.756  38.568  1.00  0.00           H  
ATOM   2575  N   GLY A 211      89.283   0.898  38.583  1.00  0.00           N  
ATOM   2576  CA  GLY A 211      88.264  -0.079  38.896  1.00  0.00           C  
ATOM   2577  C   GLY A 211      88.646  -1.084  39.965  1.00  0.00           C  
ATOM   2578  O   GLY A 211      87.758  -1.777  40.475  1.00  0.00           O  
ATOM   2579  H   GLY A 211      89.333   1.547  39.146  1.00  0.00           H  
ATOM   2580  HA2 GLY A 211      87.463   0.388  39.181  1.00  0.00           H  
ATOM   2581  HA3 GLY A 211      88.037  -0.562  38.085  1.00  0.00           H  
ATOM   2582  N   THR A 212      89.932  -1.194  40.318  1.00  0.00           N  
ATOM   2583  CA  THR A 212      90.376  -2.090  41.379  1.00  0.00           C  
ATOM   2584  C   THR A 212      91.214  -1.320  42.392  1.00  0.00           C  
ATOM   2585  O   THR A 212      91.773  -0.262  42.093  1.00  0.00           O  
ATOM   2586  CB  THR A 212      91.192  -3.275  40.838  1.00  0.00           C  
ATOM   2587  OG1 THR A 212      92.530  -2.845  40.565  1.00  0.00           O  
ATOM   2588  CG2 THR A 212      90.573  -3.826  39.569  1.00  0.00           C  
ATOM   2589  H   THR A 212      90.568  -0.749  39.945  1.00  0.00           H  
ATOM   2590  HA  THR A 212      89.581  -2.447  41.804  1.00  0.00           H  
ATOM   2591  N   VAL A 213      91.331  -1.900  43.591  1.00  0.00           N  
ATOM   2592  CA  VAL A 213      91.880  -1.173  44.735  1.00  0.00           C  
ATOM   2593  C   VAL A 213      93.373  -0.915  44.556  1.00  0.00           C  
ATOM   2594  O   VAL A 213      93.841   0.217  44.727  1.00  0.00           O  
ATOM   2595  CB  VAL A 213      91.589  -1.933  46.041  1.00  0.00           C  
ATOM   2596  CG1 VAL A 213      92.338  -1.317  47.210  1.00  0.00           C  
ATOM   2597  CG2 VAL A 213      90.102  -1.940  46.321  1.00  0.00           C  
ATOM   2598  H   VAL A 213      91.098  -2.710  43.760  1.00  0.00           H  
ATOM   2599  HA  VAL A 213      91.445  -0.308  44.787  1.00  0.00           H  
ATOM   2600  N   ILE A 214      94.147  -1.950  44.219  1.00  0.00           N  
ATOM   2601  CA  ILE A 214      95.604  -1.804  44.194  1.00  0.00           C  
ATOM   2602  C   ILE A 214      96.038  -0.874  43.067  1.00  0.00           C  
ATOM   2603  O   ILE A 214      96.903  -0.003  43.253  1.00  0.00           O  
ATOM   2604  CB  ILE A 214      96.287  -3.176  44.066  1.00  0.00           C  
ATOM   2605  CG1 ILE A 214      95.804  -4.130  45.160  1.00  0.00           C  
ATOM   2606  CG2 ILE A 214      97.783  -3.011  44.152  1.00  0.00           C  
ATOM   2607  CD1 ILE A 214      96.415  -3.849  46.515  1.00  0.00           C  
ATOM   2608  H   ILE A 214      93.855  -2.730  44.006  1.00  0.00           H  
ATOM   2609  HA  ILE A 214      95.882  -1.407  45.034  1.00  0.00           H  
ATOM   2610  N   ALA A 215      95.481  -1.075  41.868  1.00  0.00           N  
ATOM   2611  CA  ALA A 215      95.854  -0.234  40.735  1.00  0.00           C  
ATOM   2612  C   ALA A 215      95.559   1.227  41.026  1.00  0.00           C  
ATOM   2613  O   ALA A 215      96.354   2.109  40.686  1.00  0.00           O  
ATOM   2614  CB  ALA A 215      95.121  -0.686  39.473  1.00  0.00           C  
ATOM   2615  H   ALA A 215      94.897  -1.681  41.696  1.00  0.00           H  
ATOM   2616  HA  ALA A 215      96.808  -0.327  40.590  1.00  0.00           H  
ATOM   2617  HB1 ALA A 215      95.378  -0.119  38.729  1.00  0.00           H  
ATOM   2618  HB2 ALA A 215      95.355  -1.606  39.274  1.00  0.00           H  
ATOM   2619  HB3 ALA A 215      94.163  -0.620  39.614  1.00  0.00           H  
ATOM   2620  N   ALA A 216      94.417   1.498  41.663  1.00  0.00           N  
ATOM   2621  CA  ALA A 216      94.084   2.868  42.029  1.00  0.00           C  
ATOM   2622  C   ALA A 216      94.979   3.384  43.150  1.00  0.00           C  
ATOM   2623  O   ALA A 216      95.264   4.583  43.210  1.00  0.00           O  
ATOM   2624  CB  ALA A 216      92.610   2.955  42.433  1.00  0.00           C  
ATOM   2625  H   ALA A 216      93.832   0.909  41.888  1.00  0.00           H  
ATOM   2626  HA  ALA A 216      94.236   3.432  41.254  1.00  0.00           H  
ATOM   2627  HB1 ALA A 216      92.288   3.859  42.294  1.00  0.00           H  
ATOM   2628  HB2 ALA A 216      92.089   2.341  41.893  1.00  0.00           H  
ATOM   2629  HB3 ALA A 216      92.516   2.719  43.370  1.00  0.00           H  
ATOM   2630  N   ALA A 217      95.430   2.503  44.041  1.00  0.00           N  
ATOM   2631  CA  ALA A 217      96.211   2.946  45.189  1.00  0.00           C  
ATOM   2632  C   ALA A 217      97.644   3.304  44.816  1.00  0.00           C  
ATOM   2633  O   ALA A 217      98.229   4.207  45.424  1.00  0.00           O  
ATOM   2634  CB  ALA A 217      96.215   1.864  46.268  1.00  0.00           C  
ATOM   2635  H   ALA A 217      95.296   1.654  43.999  1.00  0.00           H  
ATOM   2636  HA  ALA A 217      95.789   3.751  45.527  1.00  0.00           H  
ATOM   2637  HB1 ALA A 217      96.736   2.167  47.027  1.00  0.00           H  
ATOM   2638  HB2 ALA A 217      95.304   1.686  46.551  1.00  0.00           H  
ATOM   2639  HB3 ALA A 217      96.606   1.052  45.910  1.00  0.00           H  
ATOM   2640  N   LEU A 218      98.225   2.614  43.835  1.00  0.00           N  
ATOM   2641  CA  LEU A 218      99.645   2.817  43.549  1.00  0.00           C  
ATOM   2642  C   LEU A 218      99.980   4.258  43.171  1.00  0.00           C  
ATOM   2643  O   LEU A 218     100.960   4.801  43.716  1.00  0.00           O  
ATOM   2644  CB  LEU A 218     100.103   1.822  42.478  1.00  0.00           C  
ATOM   2645  CG  LEU A 218     100.278   0.384  42.992  1.00  0.00           C  
ATOM   2646  CD1 LEU A 218     100.683  -0.553  41.877  1.00  0.00           C  
ATOM   2647  CD2 LEU A 218     101.280   0.321  44.146  1.00  0.00           C  
ATOM   2648  H   LEU A 218      97.827   2.038  43.336  1.00  0.00           H  
ATOM   2649  HA  LEU A 218     100.138   2.648  44.367  1.00  0.00           H  
ATOM   2650  HB2 LEU A 218      99.457   1.820  41.754  1.00  0.00           H  
ATOM   2651  HB3 LEU A 218     100.945   2.126  42.106  1.00  0.00           H  
ATOM   2652  N   PRO A 219      99.243   4.934  42.279  1.00  0.00           N  
ATOM   2653  CA  PRO A 219      99.588   6.337  41.986  1.00  0.00           C  
ATOM   2654  C   PRO A 219      99.449   7.256  43.192  1.00  0.00           C  
ATOM   2655  O   PRO A 219     100.224   8.214  43.324  1.00  0.00           O  
ATOM   2656  CB  PRO A 219      98.607   6.712  40.864  1.00  0.00           C  
ATOM   2657  CG  PRO A 219      98.223   5.420  40.259  1.00  0.00           C  
ATOM   2658  CD  PRO A 219      98.169   4.455  41.395  1.00  0.00           C  
ATOM   2659  HA  PRO A 219     100.519   6.439  41.735  1.00  0.00           H  
ATOM   2660  HB2 PRO A 219      97.834   7.182  41.213  1.00  0.00           H  
ATOM   2661  HB3 PRO A 219      99.024   7.297  40.212  1.00  0.00           H  
ATOM   2662  HG2 PRO A 219      97.365   5.484  39.812  1.00  0.00           H  
ATOM   2663  HG3 PRO A 219      98.870   5.140  39.592  1.00  0.00           H  
ATOM   2664  HD2 PRO A 219      97.305   4.468  41.837  1.00  0.00           H  
ATOM   2665  HD3 PRO A 219      98.323   3.544  41.101  1.00  0.00           H  
ATOM   2666  N   ALA A 220      98.489   6.987  44.082  1.00  0.00           N  
ATOM   2667  CA  ALA A 220      98.355   7.791  45.294  1.00  0.00           C  
ATOM   2668  C   ALA A 220      99.595   7.666  46.169  1.00  0.00           C  
ATOM   2669  O   ALA A 220     100.126   8.668  46.668  1.00  0.00           O  
ATOM   2670  CB  ALA A 220      97.100   7.370  46.066  1.00  0.00           C  
ATOM   2671  H   ALA A 220      97.914   6.352  44.002  1.00  0.00           H  
ATOM   2672  HA  ALA A 220      98.265   8.722  45.039  1.00  0.00           H  
ATOM   2673  HB1 ALA A 220      97.019   7.908  46.869  1.00  0.00           H  
ATOM   2674  HB2 ALA A 220      96.317   7.502  45.509  1.00  0.00           H  
ATOM   2675  HB3 ALA A 220      97.168   6.434  46.310  1.00  0.00           H  
ATOM   2676  N   ILE A 221     100.070   6.435  46.369  1.00  0.00           N  
ATOM   2677  CA  ILE A 221     101.293   6.234  47.140  1.00  0.00           C  
ATOM   2678  C   ILE A 221     102.465   6.930  46.466  1.00  0.00           C  
ATOM   2679  O   ILE A 221     103.298   7.550  47.135  1.00  0.00           O  
ATOM   2680  CB  ILE A 221     101.567   4.735  47.342  1.00  0.00           C  
ATOM   2681  CG1 ILE A 221     100.368   4.062  48.023  1.00  0.00           C  
ATOM   2682  CG2 ILE A 221     102.854   4.528  48.146  1.00  0.00           C  
ATOM   2683  CD1 ILE A 221     100.647   2.662  48.555  1.00  0.00           C  
ATOM   2684  H   ILE A 221      99.705   5.716  46.071  1.00  0.00           H  
ATOM   2685  HA  ILE A 221     101.177   6.631  48.018  1.00  0.00           H  
ATOM   2686  N   ILE A 222     102.556   6.836  45.134  1.00  0.00           N  
ATOM   2687  CA  ILE A 222     103.674   7.470  44.435  1.00  0.00           C  
ATOM   2688  C   ILE A 222     103.640   8.979  44.645  1.00  0.00           C  
ATOM   2689  O   ILE A 222     104.677   9.616  44.874  1.00  0.00           O  
ATOM   2690  CB  ILE A 222     103.671   7.093  42.940  1.00  0.00           C  
ATOM   2691  CG1 ILE A 222     104.207   5.679  42.762  1.00  0.00           C  
ATOM   2692  CG2 ILE A 222     104.557   8.038  42.135  1.00  0.00           C  
ATOM   2693  CD1 ILE A 222     105.541   5.476  43.417  1.00  0.00           C  
ATOM   2694  H   ILE A 222     101.996   6.420  44.630  1.00  0.00           H  
ATOM   2695  HA  ILE A 222     104.506   7.141  44.810  1.00  0.00           H  
ATOM   2696  N   GLY A 223     102.446   9.568  44.607  1.00  0.00           N  
ATOM   2697  CA  GLY A 223     102.326  10.994  44.867  1.00  0.00           C  
ATOM   2698  C   GLY A 223     102.724  11.369  46.282  1.00  0.00           C  
ATOM   2699  O   GLY A 223     103.413  12.370  46.497  1.00  0.00           O  
ATOM   2700  H   GLY A 223     101.706   9.165  44.436  1.00  0.00           H  
ATOM   2701  HA2 GLY A 223     102.882  11.481  44.239  1.00  0.00           H  
ATOM   2702  HA3 GLY A 223     101.410  11.271  44.710  1.00  0.00           H  
ATOM   2703  N   GLY A 224     102.297  10.571  47.268  1.00  0.00           N  
ATOM   2704  CA  GLY A 224     102.703  10.833  48.642  1.00  0.00           C  
ATOM   2705  C   GLY A 224     104.207  10.770  48.821  1.00  0.00           C  
ATOM   2706  O   GLY A 224     104.811  11.644  49.461  1.00  0.00           O  
ATOM   2707  H   GLY A 224     101.783   9.889  47.161  1.00  0.00           H  
ATOM   2708  HA2 GLY A 224     102.384  11.709  48.909  1.00  0.00           H  
ATOM   2709  HA3 GLY A 224     102.282  10.187  49.231  1.00  0.00           H  
ATOM   2710  N   LEU A 225     104.835   9.745  48.239  1.00  0.00           N  
ATOM   2711  CA  LEU A 225     106.284   9.615  48.314  1.00  0.00           C  
ATOM   2712  C   LEU A 225     106.973  10.793  47.639  1.00  0.00           C  
ATOM   2713  O   LEU A 225     107.994  11.295  48.129  1.00  0.00           O  
ATOM   2714  CB  LEU A 225     106.726   8.295  47.679  1.00  0.00           C  
ATOM   2715  CG  LEU A 225     106.382   6.993  48.412  1.00  0.00           C  
ATOM   2716  CD1 LEU A 225     106.755   5.795  47.554  1.00  0.00           C  
ATOM   2717  CD2 LEU A 225     107.078   6.913  49.769  1.00  0.00           C  
ATOM   2718  H   LEU A 225     104.440   9.120  47.799  1.00  0.00           H  
ATOM   2719  HA  LEU A 225     106.544   9.615  49.249  1.00  0.00           H  
ATOM   2720  HB2 LEU A 225     106.338   8.247  46.792  1.00  0.00           H  
ATOM   2721  HB3 LEU A 225     107.689   8.327  47.566  1.00  0.00           H  
ATOM   2722  N   ALA A 226     106.426  11.254  46.513  1.00  0.00           N  
ATOM   2723  CA  ALA A 226     107.011  12.399  45.827  1.00  0.00           C  
ATOM   2724  C   ALA A 226     106.929  13.651  46.690  1.00  0.00           C  
ATOM   2725  O   ALA A 226     107.904  14.398  46.806  1.00  0.00           O  
ATOM   2726  CB  ALA A 226     106.317  12.620  44.482  1.00  0.00           C  
ATOM   2727  H   ALA A 226     105.727  10.921  46.137  1.00  0.00           H  
ATOM   2728  HA  ALA A 226     107.948  12.213  45.663  1.00  0.00           H  
ATOM   2729  HB1 ALA A 226     106.713  13.384  44.034  1.00  0.00           H  
ATOM   2730  HB2 ALA A 226     106.423  11.830  43.929  1.00  0.00           H  
ATOM   2731  HB3 ALA A 226     105.372  12.786  44.627  1.00  0.00           H  
ATOM   2732  N   ILE A 227     105.761  13.899  47.291  1.00  0.00           N  
ATOM   2733  CA  ILE A 227     105.594  15.039  48.193  1.00  0.00           C  
ATOM   2734  C   ILE A 227     106.645  15.000  49.300  1.00  0.00           C  
ATOM   2735  O   ILE A 227     107.313  16.004  49.584  1.00  0.00           O  
ATOM   2736  CB  ILE A 227     104.163  15.055  48.766  1.00  0.00           C  
ATOM   2737  CG1 ILE A 227     103.158  15.378  47.668  1.00  0.00           C  
ATOM   2738  CG2 ILE A 227     104.019  16.075  49.888  1.00  0.00           C  
ATOM   2739  CD1 ILE A 227     103.458  16.672  46.951  1.00  0.00           C  
ATOM   2740  H   ILE A 227     105.055  13.419  47.189  1.00  0.00           H  
ATOM   2741  HA  ILE A 227     105.724  15.861  47.695  1.00  0.00           H  
ATOM   2742  N   ALA A 228     106.821  13.831  49.926  1.00  0.00           N  
ATOM   2743  CA  ALA A 228     107.766  13.721  51.038  1.00  0.00           C  
ATOM   2744  C   ALA A 228     109.209  13.965  50.580  1.00  0.00           C  
ATOM   2745  O   ALA A 228     109.942  14.775  51.175  1.00  0.00           O  
ATOM   2746  CB  ALA A 228     107.626  12.351  51.706  1.00  0.00           C  
ATOM   2747  H   ALA A 228     106.411  13.104  49.725  1.00  0.00           H  
ATOM   2748  HA  ALA A 228     107.553  14.410  51.687  1.00  0.00           H  
ATOM   2749  HB1 ALA A 228     107.052  12.428  52.484  1.00  0.00           H  
ATOM   2750  HB2 ALA A 228     107.238  11.723  51.078  1.00  0.00           H  
ATOM   2751  HB3 ALA A 228     108.501  12.034  51.981  1.00  0.00           H  
ATOM   2752  N   GLY A 229     109.637  13.274  49.521  1.00  0.00           N  
ATOM   2753  CA  GLY A 229     110.988  13.476  49.019  1.00  0.00           C  
ATOM   2754  C   GLY A 229     111.246  14.903  48.563  1.00  0.00           C  
ATOM   2755  O   GLY A 229     112.346  15.436  48.742  1.00  0.00           O  
ATOM   2756  H   GLY A 229     109.168  12.697  49.090  1.00  0.00           H  
ATOM   2757  HA2 GLY A 229     111.624  13.244  49.714  1.00  0.00           H  
ATOM   2758  HA3 GLY A 229     111.145  12.871  48.277  1.00  0.00           H  
ATOM   2759  N   ALA A 230     110.229  15.553  47.988  1.00  0.00           N  
ATOM   2760  CA  ALA A 230     110.419  16.899  47.465  1.00  0.00           C  
ATOM   2761  C   ALA A 230     110.512  17.920  48.592  1.00  0.00           C  
ATOM   2762  O   ALA A 230     111.291  18.881  48.504  1.00  0.00           O  
ATOM   2763  CB  ALA A 230     109.286  17.249  46.503  1.00  0.00           C  
ATOM   2764  H   ALA A 230     109.436  15.234  47.894  1.00  0.00           H  
ATOM   2765  HA  ALA A 230     111.258  16.925  46.979  1.00  0.00           H  
ATOM   2766  HB1 ALA A 230     109.418  18.146  46.159  1.00  0.00           H  
ATOM   2767  HB2 ALA A 230     109.280  16.619  45.766  1.00  0.00           H  
ATOM   2768  HB3 ALA A 230     108.438  17.206  46.972  1.00  0.00           H  
ATOM   2769  N   LEU A 231     109.744  17.728  49.670  1.00  0.00           N  
ATOM   2770  CA  LEU A 231     109.931  18.593  50.833  1.00  0.00           C  
ATOM   2771  C   LEU A 231     111.318  18.393  51.442  1.00  0.00           C  
ATOM   2772  O   LEU A 231     111.974  19.364  51.853  1.00  0.00           O  
ATOM   2773  CB  LEU A 231     108.834  18.337  51.864  1.00  0.00           C  
ATOM   2774  CG  LEU A 231     107.436  18.756  51.391  1.00  0.00           C  
ATOM   2775  CD1 LEU A 231     106.403  18.576  52.494  1.00  0.00           C  
ATOM   2776  CD2 LEU A 231     107.433  20.190  50.851  1.00  0.00           C  
ATOM   2777  H   LEU A 231     109.132  17.128  49.745  1.00  0.00           H  
ATOM   2778  HA  LEU A 231     109.868  19.517  50.546  1.00  0.00           H  
ATOM   2779  HB2 LEU A 231     108.823  17.394  52.086  1.00  0.00           H  
ATOM   2780  HB3 LEU A 231     109.048  18.817  52.679  1.00  0.00           H  
ATOM   2781  N   GLY A 232     111.797  17.144  51.483  1.00  0.00           N  
ATOM   2782  CA  GLY A 232     113.163  16.911  51.932  1.00  0.00           C  
ATOM   2783  C   GLY A 232     114.184  17.653  51.090  1.00  0.00           C  
ATOM   2784  O   GLY A 232     115.089  18.318  51.614  1.00  0.00           O  
ATOM   2785  H   GLY A 232     111.356  16.439  51.261  1.00  0.00           H  
ATOM   2786  HA2 GLY A 232     113.248  17.189  52.858  1.00  0.00           H  
ATOM   2787  HA3 GLY A 232     113.353  15.960  51.902  1.00  0.00           H  
ATOM   2788  N   ILE A 233     114.050  17.548  49.768  1.00  0.00           N  
ATOM   2789  CA  ILE A 233     114.986  18.212  48.869  1.00  0.00           C  
ATOM   2790  C   ILE A 233     114.934  19.717  49.069  1.00  0.00           C  
ATOM   2791  O   ILE A 233     115.970  20.391  49.073  1.00  0.00           O  
ATOM   2792  CB  ILE A 233     114.700  17.819  47.408  1.00  0.00           C  
ATOM   2793  CG1 ILE A 233     115.004  16.343  47.188  1.00  0.00           C  
ATOM   2794  CG2 ILE A 233     115.553  18.632  46.443  1.00  0.00           C  
ATOM   2795  CD1 ILE A 233     114.940  15.936  45.744  1.00  0.00           C  
ATOM   2796  H   ILE A 233     113.429  17.101  49.376  1.00  0.00           H  
ATOM   2797  HA  ILE A 233     115.887  17.918  49.079  1.00  0.00           H  
ATOM   2798  N   MET A 234     113.735  20.272  49.249  1.00  0.00           N  
ATOM   2799  CA  MET A 234     113.643  21.722  49.414  1.00  0.00           C  
ATOM   2800  C   MET A 234     114.299  22.172  50.714  1.00  0.00           C  
ATOM   2801  O   MET A 234     114.936  23.225  50.751  1.00  0.00           O  
ATOM   2802  CB  MET A 234     112.187  22.181  49.344  1.00  0.00           C  
ATOM   2803  CG  MET A 234     111.631  22.205  47.930  1.00  0.00           C  
ATOM   2804  SD  MET A 234     112.737  23.015  46.746  1.00  0.00           S  
ATOM   2805  CE  MET A 234     112.736  24.695  47.359  1.00  0.00           C  
ATOM   2806  H   MET A 234     112.988  19.845  49.278  1.00  0.00           H  
ATOM   2807  HA  MET A 234     114.127  22.138  48.684  1.00  0.00           H  
ATOM   2808  HB2 MET A 234     111.642  21.591  49.889  1.00  0.00           H  
ATOM   2809  HB3 MET A 234     112.115  23.068  49.729  1.00  0.00           H  
ATOM   2810  HG2 MET A 234     111.464  21.296  47.638  1.00  0.00           H  
ATOM   2811  HG3 MET A 234     110.776  22.664  47.932  1.00  0.00           H  
ATOM   2812  HE1 MET A 234     113.305  25.245  46.798  1.00  0.00           H  
ATOM   2813  HE2 MET A 234     111.831  25.045  47.342  1.00  0.00           H  
ATOM   2814  HE3 MET A 234     113.071  24.708  48.269  1.00  0.00           H  
ATOM   2815  N   ARG A 235     114.184  21.385  51.783  1.00  0.00           N  
ATOM   2816  CA  ARG A 235     114.882  21.744  53.015  1.00  0.00           C  
ATOM   2817  C   ARG A 235     116.398  21.715  52.813  1.00  0.00           C  
ATOM   2818  O   ARG A 235     117.122  22.646  53.219  1.00  0.00           O  
ATOM   2819  CB  ARG A 235     114.460  20.803  54.143  1.00  0.00           C  
ATOM   2820  CG  ARG A 235     114.649  21.394  55.527  1.00  0.00           C  
ATOM   2821  CD  ARG A 235     115.883  20.821  56.163  1.00  0.00           C  
ATOM   2822  NE  ARG A 235     116.346  21.583  57.317  1.00  0.00           N  
ATOM   2823  CZ  ARG A 235     117.064  22.696  57.235  1.00  0.00           C  
ATOM   2824  H   ARG A 235     113.721  20.661  51.817  1.00  0.00           H  
ATOM   2825  HA  ARG A 235     114.638  22.650  53.258  1.00  0.00           H  
ATOM   2826  HB2 ARG A 235     113.527  20.566  54.024  1.00  0.00           H  
ATOM   2827  HB3 ARG A 235     114.972  19.982  54.077  1.00  0.00           H  
ATOM   2828  HG2 ARG A 235     114.724  22.359  55.468  1.00  0.00           H  
ATOM   2829  HG3 ARG A 235     113.873  21.202  56.078  1.00  0.00           H  
ATOM   2830  HD2 ARG A 235     115.703  19.909  56.438  1.00  0.00           H  
ATOM   2831  HD3 ARG A 235     116.592  20.785  55.503  1.00  0.00           H  
ATOM   2832  HE  ARG A 235     116.141  21.293  58.101  1.00  0.00           H  
ATOM   2833  N   LEU A 236     116.893  20.657  52.169  1.00  0.00           N  
ATOM   2834  CA  LEU A 236     118.316  20.599  51.846  1.00  0.00           C  
ATOM   2835  C   LEU A 236     118.751  21.819  51.041  1.00  0.00           C  
ATOM   2836  O   LEU A 236     119.808  22.400  51.302  1.00  0.00           O  
ATOM   2837  CB  LEU A 236     118.630  19.316  51.084  1.00  0.00           C  
ATOM   2838  CG  LEU A 236     120.091  19.192  50.648  1.00  0.00           C  
ATOM   2839  CD1 LEU A 236     120.919  18.460  51.701  1.00  0.00           C  
ATOM   2840  CD2 LEU A 236     120.183  18.482  49.304  1.00  0.00           C  
ATOM   2841  H   LEU A 236     116.431  19.978  51.915  1.00  0.00           H  
ATOM   2842  HA  LEU A 236     118.815  20.600  52.678  1.00  0.00           H  
ATOM   2843  HB2 LEU A 236     118.403  18.556  51.642  1.00  0.00           H  
ATOM   2844  HB3 LEU A 236     118.062  19.270  50.299  1.00  0.00           H  
ATOM   2845  N   VAL A 237     117.935  22.227  50.067  1.00  0.00           N  
ATOM   2846  CA  VAL A 237     118.215  23.426  49.278  1.00  0.00           C  
ATOM   2847  C   VAL A 237     118.225  24.658  50.173  1.00  0.00           C  
ATOM   2848  O   VAL A 237     119.033  25.579  49.991  1.00  0.00           O  
ATOM   2849  CB  VAL A 237     117.180  23.555  48.143  1.00  0.00           C  
ATOM   2850  CG1 VAL A 237     117.210  24.938  47.524  1.00  0.00           C  
ATOM   2851  CG2 VAL A 237     117.407  22.486  47.085  1.00  0.00           C  
ATOM   2852  H   VAL A 237     117.210  21.821  49.847  1.00  0.00           H  
ATOM   2853  HA  VAL A 237     119.096  23.352  48.878  1.00  0.00           H  
ATOM   2854  N   ALA A 238     117.327  24.690  51.155  1.00  0.00           N  
ATOM   2855  CA  ALA A 238     117.269  25.810  52.082  1.00  0.00           C  
ATOM   2856  C   ALA A 238     118.562  25.952  52.863  1.00  0.00           C  
ATOM   2857  O   ALA A 238     118.924  27.065  53.261  1.00  0.00           O  
ATOM   2858  CB  ALA A 238     116.087  25.643  53.033  1.00  0.00           C  
ATOM   2859  H   ALA A 238     116.746  24.073  51.301  1.00  0.00           H  
ATOM   2860  HA  ALA A 238     117.146  26.622  51.565  1.00  0.00           H  
ATOM   2861  HB1 ALA A 238     115.809  26.512  53.360  1.00  0.00           H  
ATOM   2862  HB2 ALA A 238     115.349  25.223  52.562  1.00  0.00           H  
ATOM   2863  HB3 ALA A 238     116.351  25.085  53.782  1.00  0.00           H  
ATOM   2864  N   GLU A 239     119.275  24.842  53.087  1.00  0.00           N  
ATOM   2865  CA  GLU A 239     120.580  24.927  53.755  1.00  0.00           C  
ATOM   2866  C   GLU A 239     121.582  25.828  53.031  1.00  0.00           C  
ATOM   2867  O   GLU A 239     122.503  26.338  53.674  1.00  0.00           O  
ATOM   2868  CB  GLU A 239     121.207  23.537  53.917  1.00  0.00           C  
ATOM   2869  CG  GLU A 239     120.441  22.597  54.834  1.00  0.00           C  
ATOM   2870  CD  GLU A 239     120.706  22.855  56.306  1.00  0.00           C  
ATOM   2871  OE1 GLU A 239     121.093  21.901  57.011  1.00  0.00           O  
ATOM   2872  OE2 GLU A 239     120.520  24.005  56.762  1.00  0.00           O  
ATOM   2873  H   GLU A 239     119.028  24.048  52.866  1.00  0.00           H  
ATOM   2874  HA  GLU A 239     120.395  25.322  54.621  1.00  0.00           H  
ATOM   2875  HB2 GLU A 239     121.282  23.125  53.041  1.00  0.00           H  
ATOM   2876  HB3 GLU A 239     122.109  23.640  54.260  1.00  0.00           H  
ATOM   2877  HG2 GLU A 239     119.491  22.688  54.660  1.00  0.00           H  
ATOM   2878  HG3 GLU A 239     120.681  21.681  54.623  1.00  0.00           H  
ATOM   2879  N   PHE A 240     121.439  26.032  51.721  1.00  0.00           N  
ATOM   2880  CA  PHE A 240     122.414  26.780  50.930  1.00  0.00           C  
ATOM   2881  C   PHE A 240     121.879  28.107  50.408  1.00  0.00           C  
ATOM   2882  O   PHE A 240     122.532  29.141  50.572  1.00  0.00           O  
ATOM   2883  CB  PHE A 240     122.900  25.927  49.747  1.00  0.00           C  
ATOM   2884  CG  PHE A 240     123.417  24.568  50.144  1.00  0.00           C  
ATOM   2885  CD1 PHE A 240     124.653  24.429  50.774  1.00  0.00           C  
ATOM   2886  CD2 PHE A 240     122.667  23.429  49.892  1.00  0.00           C  
ATOM   2887  CE1 PHE A 240     125.128  23.183  51.145  1.00  0.00           C  
ATOM   2888  CE2 PHE A 240     123.138  22.176  50.256  1.00  0.00           C  
ATOM   2889  CZ  PHE A 240     124.372  22.055  50.884  1.00  0.00           C  
ATOM   2890  H   PHE A 240     120.771  25.738  51.266  1.00  0.00           H  
ATOM   2891  HA  PHE A 240     123.149  26.985  51.528  1.00  0.00           H  
ATOM   2892  HB2 PHE A 240     122.169  25.815  49.119  1.00  0.00           H  
ATOM   2893  HB3 PHE A 240     123.603  26.407  49.281  1.00  0.00           H  
ATOM   2894  N   THR A 241     120.714  28.102  49.751  1.00  0.00           N  
ATOM   2895  CA  THR A 241     120.043  29.285  49.234  1.00  0.00           C  
ATOM   2896  C   THR A 241     118.727  29.492  49.989  1.00  0.00           C  
ATOM   2897  O   THR A 241     118.170  28.536  50.538  1.00  0.00           O  
ATOM   2898  CB  THR A 241     119.781  29.144  47.724  1.00  0.00           C  
ATOM   2899  OG1 THR A 241     118.914  30.195  47.283  1.00  0.00           O  
ATOM   2900  CG2 THR A 241     119.114  27.820  47.453  1.00  0.00           C  
ATOM   2901  H   THR A 241     120.281  27.376  49.591  1.00  0.00           H  
ATOM   2902  HA  THR A 241     120.614  30.058  49.367  1.00  0.00           H  
ATOM   2903  N   PRO A 242     118.228  30.724  50.089  1.00  0.00           N  
ATOM   2904  CA  PRO A 242     116.949  30.942  50.781  1.00  0.00           C  
ATOM   2905  C   PRO A 242     115.775  30.401  49.980  1.00  0.00           C  
ATOM   2906  O   PRO A 242     115.768  30.446  48.747  1.00  0.00           O  
ATOM   2907  CB  PRO A 242     116.873  32.468  50.920  1.00  0.00           C  
ATOM   2908  CG  PRO A 242     118.277  32.941  50.736  1.00  0.00           C  
ATOM   2909  CD  PRO A 242     118.900  31.992  49.772  1.00  0.00           C  
ATOM   2910  HA  PRO A 242     116.903  30.480  51.633  1.00  0.00           H  
ATOM   2911  HB2 PRO A 242     116.283  32.853  50.254  1.00  0.00           H  
ATOM   2912  HB3 PRO A 242     116.528  32.725  51.789  1.00  0.00           H  
ATOM   2913  HG2 PRO A 242     118.296  33.848  50.393  1.00  0.00           H  
ATOM   2914  HG3 PRO A 242     118.756  32.946  51.579  1.00  0.00           H  
ATOM   2915  HD2 PRO A 242     118.747  32.261  48.853  1.00  0.00           H  
ATOM   2916  HD3 PRO A 242     119.859  31.932  49.894  1.00  0.00           H  
ATOM   2917  N   VAL A 243     114.773  29.890  50.695  1.00  0.00           N  
ATOM   2918  CA  VAL A 243     113.602  29.262  50.081  1.00  0.00           C  
ATOM   2919  C   VAL A 243     112.349  30.004  50.536  1.00  0.00           C  
ATOM   2920  O   VAL A 243     112.054  30.068  51.736  1.00  0.00           O  
ATOM   2921  CB  VAL A 243     113.508  27.771  50.431  1.00  0.00           C  
ATOM   2922  CG1 VAL A 243     112.202  27.190  49.908  1.00  0.00           C  
ATOM   2923  CG2 VAL A 243     114.702  27.017  49.866  1.00  0.00           C  
ATOM   2924  H   VAL A 243     114.753  29.898  51.555  1.00  0.00           H  
ATOM   2925  HA  VAL A 243     113.687  29.320  49.117  1.00  0.00           H  
ATOM   2926  N   HIS A 244     111.601  30.543  49.580  1.00  0.00           N  
ATOM   2927  CA  HIS A 244     110.443  31.350  49.931  1.00  0.00           C  
ATOM   2928  C   HIS A 244     109.308  30.489  50.476  1.00  0.00           C  
ATOM   2929  O   HIS A 244     109.171  29.313  50.128  1.00  0.00           O  
ATOM   2930  CB  HIS A 244     109.951  32.137  48.727  1.00  0.00           C  
ATOM   2931  CG  HIS A 244     108.992  33.225  49.086  1.00  0.00           C  
ATOM   2932  ND1 HIS A 244     107.631  33.022  49.158  1.00  0.00           N  
ATOM   2933  CD2 HIS A 244     109.200  34.518  49.429  1.00  0.00           C  
ATOM   2934  CE1 HIS A 244     107.039  34.150  49.512  1.00  0.00           C  
ATOM   2935  NE2 HIS A 244     107.969  35.073  49.683  1.00  0.00           N  
ATOM   2936  H   HIS A 244     111.743  30.454  48.737  1.00  0.00           H  
ATOM   2937  HA  HIS A 244     110.721  31.968  50.625  1.00  0.00           H  
ATOM   2938  HB2 HIS A 244     110.713  32.525  48.267  1.00  0.00           H  
ATOM   2939  HB3 HIS A 244     109.523  31.530  48.103  1.00  0.00           H  
ATOM   2940  N   PHE A 245     108.499  31.102  51.354  1.00  0.00           N  
ATOM   2941  CA  PHE A 245     107.310  30.458  51.919  1.00  0.00           C  
ATOM   2942  C   PHE A 245     106.469  29.797  50.832  1.00  0.00           C  
ATOM   2943  O   PHE A 245     106.155  28.603  50.905  1.00  0.00           O  
ATOM   2944  CB  PHE A 245     106.469  31.494  52.676  1.00  0.00           C  
ATOM   2945  CG  PHE A 245     106.619  31.438  54.177  1.00  0.00           C  
ATOM   2946  CD1 PHE A 245     105.857  30.551  54.936  1.00  0.00           C  
ATOM   2947  CD2 PHE A 245     107.502  32.289  54.840  1.00  0.00           C  
ATOM   2948  CE1 PHE A 245     105.987  30.503  56.330  1.00  0.00           C  
ATOM   2949  CE2 PHE A 245     107.634  32.245  56.229  1.00  0.00           C  
ATOM   2950  CZ  PHE A 245     106.875  31.353  56.972  1.00  0.00           C  
ATOM   2951  H   PHE A 245     108.628  31.905  51.636  1.00  0.00           H  
ATOM   2952  HA  PHE A 245     107.604  29.767  52.534  1.00  0.00           H  
ATOM   2953  HB2 PHE A 245     106.715  32.381  52.370  1.00  0.00           H  
ATOM   2954  HB3 PHE A 245     105.535  31.364  52.449  1.00  0.00           H  
ATOM   2955  N   PHE A 246     106.128  30.564  49.792  1.00  0.00           N  
ATOM   2956  CA  PHE A 246     105.236  30.117  48.728  1.00  0.00           C  
ATOM   2957  C   PHE A 246     105.745  28.883  48.005  1.00  0.00           C  
ATOM   2958  O   PHE A 246     105.000  28.303  47.208  1.00  0.00           O  
ATOM   2959  CB  PHE A 246     105.037  31.251  47.723  1.00  0.00           C  
ATOM   2960  CG  PHE A 246     103.720  31.220  47.006  1.00  0.00           C  
ATOM   2961  CD1 PHE A 246     102.580  31.763  47.587  1.00  0.00           C  
ATOM   2962  CD2 PHE A 246     103.624  30.685  45.726  1.00  0.00           C  
ATOM   2963  CE1 PHE A 246     101.362  31.770  46.908  1.00  0.00           C  
ATOM   2964  CE2 PHE A 246     102.405  30.687  45.042  1.00  0.00           C  
ATOM   2965  CZ  PHE A 246     101.278  31.229  45.638  1.00  0.00           C  
ATOM   2966  H   PHE A 246     106.413  31.368  49.687  1.00  0.00           H  
ATOM   2967  HA  PHE A 246     104.394  29.874  49.144  1.00  0.00           H  
ATOM   2968  HB2 PHE A 246     105.120  32.098  48.187  1.00  0.00           H  
ATOM   2969  HB3 PHE A 246     105.751  31.215  47.067  1.00  0.00           H  
ATOM   2970  N   ALA A 247     106.988  28.478  48.250  1.00  0.00           N  
ATOM   2971  CA  ALA A 247     107.523  27.295  47.591  1.00  0.00           C  
ATOM   2972  C   ALA A 247     106.930  26.016  48.165  1.00  0.00           C  
ATOM   2973  O   ALA A 247     106.908  24.988  47.479  1.00  0.00           O  
ATOM   2974  CB  ALA A 247     109.050  27.267  47.705  1.00  0.00           C  
ATOM   2975  H   ALA A 247     107.531  28.870  48.789  1.00  0.00           H  
ATOM   2976  HA  ALA A 247     107.275  27.342  46.654  1.00  0.00           H  
ATOM   2977  HB1 ALA A 247     109.400  26.529  47.182  1.00  0.00           H  
ATOM   2978  HB2 ALA A 247     109.415  28.102  47.369  1.00  0.00           H  
ATOM   2979  HB3 ALA A 247     109.303  27.154  48.634  1.00  0.00           H  
ATOM   2980  N   GLN A 248     106.448  26.050  49.411  1.00  0.00           N  
ATOM   2981  CA  GLN A 248     105.877  24.829  49.982  1.00  0.00           C  
ATOM   2982  C   GLN A 248     104.575  24.423  49.296  1.00  0.00           C  
ATOM   2983  O   GLN A 248     104.484  23.273  48.834  1.00  0.00           O  
ATOM   2984  CB  GLN A 248     105.709  24.988  51.493  1.00  0.00           C  
ATOM   2985  CG  GLN A 248     106.821  25.792  52.116  1.00  0.00           C  
ATOM   2986  CD  GLN A 248     106.595  26.068  53.582  1.00  0.00           C  
ATOM   2987  OE1 GLN A 248     106.723  25.175  54.427  1.00  0.00           O  
ATOM   2988  NE2 GLN A 248     106.262  27.314  53.896  1.00  0.00           N  
ATOM   2989  H   GLN A 248     106.442  26.740  49.924  1.00  0.00           H  
ATOM   2990  HA  GLN A 248     106.496  24.101  49.820  1.00  0.00           H  
ATOM   2991  HB2 GLN A 248     104.859  25.419  51.677  1.00  0.00           H  
ATOM   2992  HB3 GLN A 248     105.678  24.111  51.906  1.00  0.00           H  
ATOM   2993  HG2 GLN A 248     107.658  25.316  52.007  1.00  0.00           H  
ATOM   2994  HG3 GLN A 248     106.909  26.634  51.643  1.00  0.00           H  
ATOM   2995  N   PRO A 249     103.552  25.282  49.175  1.00  0.00           N  
ATOM   2996  CA  PRO A 249     102.317  24.826  48.514  1.00  0.00           C  
ATOM   2997  C   PRO A 249     102.521  24.401  47.076  1.00  0.00           C  
ATOM   2998  O   PRO A 249     101.826  23.485  46.610  1.00  0.00           O  
ATOM   2999  CB  PRO A 249     101.394  26.047  48.614  1.00  0.00           C  
ATOM   3000  CG  PRO A 249     102.311  27.204  48.801  1.00  0.00           C  
ATOM   3001  CD  PRO A 249     103.421  26.676  49.638  1.00  0.00           C  
ATOM   3002  HA  PRO A 249     101.959  24.029  48.936  1.00  0.00           H  
ATOM   3003  HB2 PRO A 249     100.857  26.149  47.813  1.00  0.00           H  
ATOM   3004  HB3 PRO A 249     100.778  25.962  49.359  1.00  0.00           H  
ATOM   3005  HG2 PRO A 249     102.639  27.535  47.950  1.00  0.00           H  
ATOM   3006  HG3 PRO A 249     101.861  27.942  49.239  1.00  0.00           H  
ATOM   3007  HD2 PRO A 249     104.240  27.177  49.504  1.00  0.00           H  
ATOM   3008  HD3 PRO A 249     103.211  26.722  50.583  1.00  0.00           H  
ATOM   3009  N   VAL A 250     103.465  25.032  46.369  1.00  0.00           N  
ATOM   3010  CA  VAL A 250     103.737  24.691  44.974  1.00  0.00           C  
ATOM   3011  C   VAL A 250     104.141  23.231  44.836  1.00  0.00           C  
ATOM   3012  O   VAL A 250     103.794  22.574  43.843  1.00  0.00           O  
ATOM   3013  CB  VAL A 250     104.809  25.637  44.403  1.00  0.00           C  
ATOM   3014  CG1 VAL A 250     105.395  25.082  43.123  1.00  0.00           C  
ATOM   3015  CG2 VAL A 250     104.207  27.004  44.155  1.00  0.00           C  
ATOM   3016  H   VAL A 250     103.958  25.663  46.682  1.00  0.00           H  
ATOM   3017  HA  VAL A 250     102.924  24.809  44.458  1.00  0.00           H  
ATOM   3018  N   VAL A 251     104.858  22.689  45.825  1.00  0.00           N  
ATOM   3019  CA  VAL A 251     105.221  21.276  45.778  1.00  0.00           C  
ATOM   3020  C   VAL A 251     103.971  20.408  45.682  1.00  0.00           C  
ATOM   3021  O   VAL A 251     103.922  19.449  44.903  1.00  0.00           O  
ATOM   3022  CB  VAL A 251     106.077  20.893  46.999  1.00  0.00           C  
ATOM   3023  CG1 VAL A 251     105.984  19.401  47.269  1.00  0.00           C  
ATOM   3024  CG2 VAL A 251     107.502  21.281  46.777  1.00  0.00           C  
ATOM   3025  H   VAL A 251     105.137  23.116  46.517  1.00  0.00           H  
ATOM   3026  HA  VAL A 251     105.755  21.119  44.984  1.00  0.00           H  
ATOM   3027  N   THR A 252     102.929  20.742  46.445  1.00  0.00           N  
ATOM   3028  CA  THR A 252     101.741  19.900  46.432  1.00  0.00           C  
ATOM   3029  C   THR A 252     100.704  20.356  45.426  1.00  0.00           C  
ATOM   3030  O   THR A 252      99.956  19.519  44.915  1.00  0.00           O  
ATOM   3031  CB  THR A 252     101.106  19.819  47.825  1.00  0.00           C  
ATOM   3032  OG1 THR A 252     100.191  20.894  47.997  1.00  0.00           O  
ATOM   3033  CG2 THR A 252     102.170  19.906  48.909  1.00  0.00           C  
ATOM   3034  H   THR A 252     102.891  21.430  46.960  1.00  0.00           H  
ATOM   3035  HA  THR A 252     102.043  19.019  46.163  1.00  0.00           H  
ATOM   3036  N   LEU A 253     100.650  21.646  45.101  1.00  0.00           N  
ATOM   3037  CA  LEU A 253      99.684  22.094  44.103  1.00  0.00           C  
ATOM   3038  C   LEU A 253     100.071  21.600  42.717  1.00  0.00           C  
ATOM   3039  O   LEU A 253      99.234  21.068  41.976  1.00  0.00           O  
ATOM   3040  CB  LEU A 253      99.565  23.617  44.115  1.00  0.00           C  
ATOM   3041  CG  LEU A 253      98.746  24.100  42.917  1.00  0.00           C  
ATOM   3042  CD1 LEU A 253      97.330  23.578  42.998  1.00  0.00           C  
ATOM   3043  CD2 LEU A 253      98.746  25.600  42.795  1.00  0.00           C  
ATOM   3044  H   LEU A 253     101.148  22.262  45.436  1.00  0.00           H  
ATOM   3045  HA  LEU A 253      98.819  21.717  44.330  1.00  0.00           H  
ATOM   3046  HB2 LEU A 253      99.145  23.908  44.940  1.00  0.00           H  
ATOM   3047  HB3 LEU A 253     100.449  24.016  44.092  1.00  0.00           H  
ATOM   3048  N   ILE A 254     101.332  21.778  42.347  1.00  0.00           N  
ATOM   3049  CA  ILE A 254     101.829  21.328  41.050  1.00  0.00           C  
ATOM   3050  C   ILE A 254     102.376  19.907  41.125  1.00  0.00           C  
ATOM   3051  O   ILE A 254     102.007  19.045  40.325  1.00  0.00           O  
ATOM   3052  CB  ILE A 254     102.893  22.320  40.531  1.00  0.00           C  
ATOM   3053  CG1 ILE A 254     102.224  23.584  39.998  1.00  0.00           C  
ATOM   3054  CG2 ILE A 254     103.753  21.692  39.454  1.00  0.00           C  
ATOM   3055  CD1 ILE A 254     103.218  24.666  39.654  1.00  0.00           C  
ATOM   3056  H   ILE A 254     101.924  22.161  42.839  1.00  0.00           H  
ATOM   3057  HA  ILE A 254     101.090  21.309  40.422  1.00  0.00           H  
ATOM   3058  N   GLY A 255     103.243  19.636  42.103  1.00  0.00           N  
ATOM   3059  CA  GLY A 255     103.965  18.375  42.106  1.00  0.00           C  
ATOM   3060  C   GLY A 255     103.079  17.162  42.311  1.00  0.00           C  
ATOM   3061  O   GLY A 255     103.232  16.157  41.619  1.00  0.00           O  
ATOM   3062  H   GLY A 255     103.420  20.161  42.761  1.00  0.00           H  
ATOM   3063  HA2 GLY A 255     104.438  18.281  41.265  1.00  0.00           H  
ATOM   3064  HA3 GLY A 255     104.634  18.398  42.808  1.00  0.00           H  
ATOM   3065  N   LEU A 256     102.150  17.237  43.264  1.00  0.00           N  
ATOM   3066  CA  LEU A 256     101.342  16.070  43.618  1.00  0.00           C  
ATOM   3067  C   LEU A 256     100.510  15.580  42.434  1.00  0.00           C  
ATOM   3068  O   LEU A 256     100.463  14.376  42.154  1.00  0.00           O  
ATOM   3069  CB  LEU A 256     100.440  16.411  44.799  1.00  0.00           C  
ATOM   3070  CG  LEU A 256      99.400  15.360  45.179  1.00  0.00           C  
ATOM   3071  CD1 LEU A 256     100.094  14.194  45.864  1.00  0.00           C  
ATOM   3072  CD2 LEU A 256      98.300  15.961  46.066  1.00  0.00           C  
ATOM   3073  H   LEU A 256     101.973  17.948  43.715  1.00  0.00           H  
ATOM   3074  HA  LEU A 256     101.942  15.350  43.866  1.00  0.00           H  
ATOM   3075  HB2 LEU A 256     101.002  16.578  45.573  1.00  0.00           H  
ATOM   3076  HB3 LEU A 256      99.978  17.240  44.601  1.00  0.00           H  
ATOM   3077  N   GLY A 257      99.843  16.500  41.734  1.00  0.00           N  
ATOM   3078  CA  GLY A 257      99.084  16.114  40.554  1.00  0.00           C  
ATOM   3079  C   GLY A 257      99.943  15.484  39.470  1.00  0.00           C  
ATOM   3080  O   GLY A 257      99.541  14.497  38.842  1.00  0.00           O  
ATOM   3081  H   GLY A 257      99.819  17.339  41.924  1.00  0.00           H  
ATOM   3082  HA2 GLY A 257      98.390  15.488  40.814  1.00  0.00           H  
ATOM   3083  HA3 GLY A 257      98.639  16.897  40.193  1.00  0.00           H  
ATOM   3084  N   ILE A 258     101.145  16.030  39.247  1.00  0.00           N  
ATOM   3085  CA  ILE A 258     102.037  15.466  38.234  1.00  0.00           C  
ATOM   3086  C   ILE A 258     102.498  14.076  38.644  1.00  0.00           C  
ATOM   3087  O   ILE A 258     102.541  13.150  37.821  1.00  0.00           O  
ATOM   3088  CB  ILE A 258     103.238  16.397  37.980  1.00  0.00           C  
ATOM   3089  CG1 ILE A 258     102.771  17.788  37.596  1.00  0.00           C  
ATOM   3090  CG2 ILE A 258     104.059  15.879  36.821  1.00  0.00           C  
ATOM   3091  CD1 ILE A 258     101.805  17.750  36.477  1.00  0.00           C  
ATOM   3092  H   ILE A 258     101.456  16.713  39.665  1.00  0.00           H  
ATOM   3093  HA  ILE A 258     101.544  15.388  37.402  1.00  0.00           H  
ATOM   3094  N   ALA A 259     102.877  13.914  39.912  1.00  0.00           N  
ATOM   3095  CA  ALA A 259     103.314  12.611  40.398  1.00  0.00           C  
ATOM   3096  C   ALA A 259     102.225  11.576  40.191  1.00  0.00           C  
ATOM   3097  O   ALA A 259     102.474  10.492  39.647  1.00  0.00           O  
ATOM   3098  CB  ALA A 259     103.690  12.697  41.876  1.00  0.00           C  
ATOM   3099  H   ALA A 259     102.887  14.541  40.500  1.00  0.00           H  
ATOM   3100  HA  ALA A 259     104.096  12.339  39.893  1.00  0.00           H  
ATOM   3101  HB1 ALA A 259     104.023  11.837  42.176  1.00  0.00           H  
ATOM   3102  HB2 ALA A 259     104.378  13.370  41.996  1.00  0.00           H  
ATOM   3103  HB3 ALA A 259     102.907  12.938  42.396  1.00  0.00           H  
ATOM   3104  N   ILE A 260     101.003  11.906  40.612  1.00  0.00           N  
ATOM   3105  CA  ILE A 260      99.908  10.952  40.501  1.00  0.00           C  
ATOM   3106  C   ILE A 260      99.608  10.646  39.038  1.00  0.00           C  
ATOM   3107  O   ILE A 260      99.328   9.499  38.681  1.00  0.00           O  
ATOM   3108  CB  ILE A 260      98.674  11.476  41.246  1.00  0.00           C  
ATOM   3109  CG1 ILE A 260      99.016  11.670  42.726  1.00  0.00           C  
ATOM   3110  CG2 ILE A 260      97.512  10.517  41.071  1.00  0.00           C  
ATOM   3111  CD1 ILE A 260      97.832  12.074  43.582  1.00  0.00           C  
ATOM   3112  H   ILE A 260     100.791  12.664  40.959  1.00  0.00           H  
ATOM   3113  HA  ILE A 260     100.169  10.116  40.918  1.00  0.00           H  
ATOM   3114  N   ASP A 261      99.675  11.658  38.165  1.00  0.00           N  
ATOM   3115  CA  ASP A 261      99.363  11.426  36.759  1.00  0.00           C  
ATOM   3116  C   ASP A 261     100.394  10.519  36.105  1.00  0.00           C  
ATOM   3117  O   ASP A 261     100.039   9.616  35.335  1.00  0.00           O  
ATOM   3118  CB  ASP A 261      99.270  12.759  36.026  1.00  0.00           C  
ATOM   3119  CG  ASP A 261      98.003  13.513  36.355  1.00  0.00           C  
ATOM   3120  OD1 ASP A 261      97.034  12.868  36.817  1.00  0.00           O  
ATOM   3121  OD2 ASP A 261      97.973  14.744  36.146  1.00  0.00           O  
ATOM   3122  H   ASP A 261      99.895  12.465  38.363  1.00  0.00           H  
ATOM   3123  HA  ASP A 261      98.506  10.975  36.705  1.00  0.00           H  
ATOM   3124  HB2 ASP A 261     100.037  13.307  36.255  1.00  0.00           H  
ATOM   3125  HB3 ASP A 261      99.310  12.603  35.069  1.00  0.00           H  
ATOM   3126  N   TYR A 262     101.680  10.757  36.393  1.00  0.00           N  
ATOM   3127  CA  TYR A 262     102.730   9.840  35.960  1.00  0.00           C  
ATOM   3128  C   TYR A 262     102.436   8.426  36.435  1.00  0.00           C  
ATOM   3129  O   TYR A 262     102.437   7.469  35.643  1.00  0.00           O  
ATOM   3130  CB  TYR A 262     104.083  10.303  36.499  1.00  0.00           C  
ATOM   3131  CG  TYR A 262     104.647  11.551  35.842  1.00  0.00           C  
ATOM   3132  CD1 TYR A 262     104.160  12.008  34.625  1.00  0.00           C  
ATOM   3133  CD2 TYR A 262     105.671  12.276  36.452  1.00  0.00           C  
ATOM   3134  CE1 TYR A 262     104.682  13.146  34.035  1.00  0.00           C  
ATOM   3135  CE2 TYR A 262     106.195  13.409  35.869  1.00  0.00           C  
ATOM   3136  CZ  TYR A 262     105.701  13.840  34.659  1.00  0.00           C  
ATOM   3137  OH  TYR A 262     106.220  14.968  34.073  1.00  0.00           O  
ATOM   3138  H   TYR A 262     101.959  11.440  36.835  1.00  0.00           H  
ATOM   3139  HA  TYR A 262     102.758   9.838  34.990  1.00  0.00           H  
ATOM   3140  HB2 TYR A 262     103.997  10.466  37.451  1.00  0.00           H  
ATOM   3141  HB3 TYR A 262     104.722   9.581  36.392  1.00  0.00           H  
ATOM   3142  N   GLY A 263     102.193   8.276  37.742  1.00  0.00           N  
ATOM   3143  CA  GLY A 263     101.869   6.966  38.277  1.00  0.00           C  
ATOM   3144  C   GLY A 263     100.741   6.293  37.519  1.00  0.00           C  
ATOM   3145  O   GLY A 263     100.880   5.162  37.054  1.00  0.00           O  
ATOM   3146  H   GLY A 263     102.213   8.913  38.321  1.00  0.00           H  
ATOM   3147  HA2 GLY A 263     102.657   6.402  38.246  1.00  0.00           H  
ATOM   3148  HA3 GLY A 263     101.620   7.054  39.210  1.00  0.00           H  
ATOM   3149  N   LEU A 264      99.626   7.000  37.358  1.00  0.00           N  
ATOM   3150  CA  LEU A 264      98.431   6.433  36.742  1.00  0.00           C  
ATOM   3151  C   LEU A 264      98.690   6.002  35.305  1.00  0.00           C  
ATOM   3152  O   LEU A 264      98.194   4.953  34.859  1.00  0.00           O  
ATOM   3153  CB  LEU A 264      97.306   7.469  36.831  1.00  0.00           C  
ATOM   3154  CG  LEU A 264      96.075   7.463  35.945  1.00  0.00           C  
ATOM   3155  CD1 LEU A 264      95.226   6.297  36.338  1.00  0.00           C  
ATOM   3156  CD2 LEU A 264      95.327   8.756  36.196  1.00  0.00           C  
ATOM   3157  H   LEU A 264      99.542   7.821  37.601  1.00  0.00           H  
ATOM   3158  HA  LEU A 264      98.170   5.630  37.219  1.00  0.00           H  
ATOM   3159  HB2 LEU A 264      96.983   7.441  37.745  1.00  0.00           H  
ATOM   3160  HB3 LEU A 264      97.726   8.335  36.706  1.00  0.00           H  
ATOM   3161  N   PHE A 265      99.490   6.777  34.571  1.00  0.00           N  
ATOM   3162  CA  PHE A 265      99.792   6.395  33.198  1.00  0.00           C  
ATOM   3163  C   PHE A 265     100.634   5.130  33.157  1.00  0.00           C  
ATOM   3164  O   PHE A 265     100.372   4.220  32.354  1.00  0.00           O  
ATOM   3165  CB  PHE A 265     100.508   7.533  32.477  1.00  0.00           C  
ATOM   3166  CG  PHE A 265     100.784   7.253  31.030  1.00  0.00           C  
ATOM   3167  CD1 PHE A 265      99.757   6.878  30.176  1.00  0.00           C  
ATOM   3168  CD2 PHE A 265     102.068   7.372  30.515  1.00  0.00           C  
ATOM   3169  CE1 PHE A 265     100.001   6.622  28.834  1.00  0.00           C  
ATOM   3170  CE2 PHE A 265     102.314   7.121  29.169  1.00  0.00           C  
ATOM   3171  CZ  PHE A 265     101.280   6.743  28.330  1.00  0.00           C  
ATOM   3172  H   PHE A 265      99.855   7.507  34.842  1.00  0.00           H  
ATOM   3173  HA  PHE A 265      98.956   6.214  32.743  1.00  0.00           H  
ATOM   3174  HB2 PHE A 265      99.970   8.337  32.545  1.00  0.00           H  
ATOM   3175  HB3 PHE A 265     101.347   7.714  32.929  1.00  0.00           H  
ATOM   3176  N   ILE A 266     101.652   5.057  34.021  1.00  0.00           N  
ATOM   3177  CA  ILE A 266     102.472   3.852  34.103  1.00  0.00           C  
ATOM   3178  C   ILE A 266     101.610   2.649  34.461  1.00  0.00           C  
ATOM   3179  O   ILE A 266     101.729   1.577  33.850  1.00  0.00           O  
ATOM   3180  CB  ILE A 266     103.613   4.056  35.117  1.00  0.00           C  
ATOM   3181  CG1 ILE A 266     104.577   5.146  34.629  1.00  0.00           C  
ATOM   3182  CG2 ILE A 266     104.334   2.741  35.410  1.00  0.00           C  
ATOM   3183  CD1 ILE A 266     105.385   4.783  33.392  1.00  0.00           C  
ATOM   3184  H   ILE A 266     101.879   5.687  34.560  1.00  0.00           H  
ATOM   3185  HA  ILE A 266     102.871   3.678  33.237  1.00  0.00           H  
ATOM   3186  N   VAL A 267     100.721   2.805  35.445  1.00  0.00           N  
ATOM   3187  CA  VAL A 267      99.952   1.653  35.897  1.00  0.00           C  
ATOM   3188  C   VAL A 267      99.007   1.173  34.789  1.00  0.00           C  
ATOM   3189  O   VAL A 267      98.899  -0.031  34.533  1.00  0.00           O  
ATOM   3190  CB  VAL A 267      99.204   1.968  37.204  1.00  0.00           C  
ATOM   3191  CG1 VAL A 267      98.390   0.769  37.619  1.00  0.00           C  
ATOM   3192  CG2 VAL A 267     100.190   2.341  38.301  1.00  0.00           C  
ATOM   3193  H   VAL A 267     100.554   3.545  35.851  1.00  0.00           H  
ATOM   3194  HA  VAL A 267     100.565   0.927  36.092  1.00  0.00           H  
ATOM   3195  N   SER A 268      98.364   2.101  34.070  1.00  0.00           N  
ATOM   3196  CA  SER A 268      97.475   1.662  32.996  1.00  0.00           C  
ATOM   3197  C   SER A 268      98.256   1.034  31.841  1.00  0.00           C  
ATOM   3198  O   SER A 268      97.797   0.053  31.240  1.00  0.00           O  
ATOM   3199  CB  SER A 268      96.613   2.828  32.521  1.00  0.00           C  
ATOM   3200  OG  SER A 268      97.208   3.492  31.427  1.00  0.00           O  
ATOM   3201  H   SER A 268      98.426   2.951  34.182  1.00  0.00           H  
ATOM   3202  HA  SER A 268      96.891   0.971  33.346  1.00  0.00           H  
ATOM   3203  HB2 SER A 268      95.735   2.502  32.266  1.00  0.00           H  
ATOM   3204  HB3 SER A 268      96.483   3.454  33.250  1.00  0.00           H  
ATOM   3205  HG  SER A 268      96.716   4.127  31.184  1.00  0.00           H  
ATOM   3206  N   ARG A 269      99.456   1.545  31.540  1.00  0.00           N  
ATOM   3207  CA  ARG A 269     100.262   0.903  30.504  1.00  0.00           C  
ATOM   3208  C   ARG A 269     100.669  -0.508  30.923  1.00  0.00           C  
ATOM   3209  O   ARG A 269     100.635  -1.442  30.111  1.00  0.00           O  
ATOM   3210  CB  ARG A 269     101.487   1.750  30.171  1.00  0.00           C  
ATOM   3211  CG  ARG A 269     102.420   1.099  29.153  1.00  0.00           C  
ATOM   3212  CD  ARG A 269     101.695   0.761  27.854  1.00  0.00           C  
ATOM   3213  NE  ARG A 269     100.986   1.917  27.315  1.00  0.00           N  
ATOM   3214  CZ  ARG A 269     101.570   2.912  26.653  1.00  0.00           C  
ATOM   3215  H   ARG A 269      99.808   2.237  31.911  1.00  0.00           H  
ATOM   3216  HA  ARG A 269      99.720   0.828  29.702  1.00  0.00           H  
ATOM   3217  HB2 ARG A 269     101.193   2.608  29.828  1.00  0.00           H  
ATOM   3218  HB3 ARG A 269     101.981   1.925  30.987  1.00  0.00           H  
ATOM   3219  HG2 ARG A 269     103.160   1.698  28.963  1.00  0.00           H  
ATOM   3220  HG3 ARG A 269     102.799   0.290  29.531  1.00  0.00           H  
ATOM   3221  HD2 ARG A 269     102.335   0.440  27.199  1.00  0.00           H  
ATOM   3222  HD3 ARG A 269     101.065   0.040  28.013  1.00  0.00           H  
ATOM   3223  HE  ARG A 269     100.135   1.959  27.433  1.00  0.00           H  
ATOM   3224  N   PHE A 270     101.040  -0.686  32.192  1.00  0.00           N  
ATOM   3225  CA  PHE A 270     101.355  -2.021  32.692  1.00  0.00           C  
ATOM   3226  C   PHE A 270     100.166  -2.958  32.559  1.00  0.00           C  
ATOM   3227  O   PHE A 270     100.317  -4.110  32.124  1.00  0.00           O  
ATOM   3228  CB  PHE A 270     101.808  -1.937  34.146  1.00  0.00           C  
ATOM   3229  CG  PHE A 270     102.183  -3.261  34.743  1.00  0.00           C  
ATOM   3230  CD1 PHE A 270     103.448  -3.796  34.535  1.00  0.00           C  
ATOM   3231  CD2 PHE A 270     101.278  -3.964  35.527  1.00  0.00           C  
ATOM   3232  CE1 PHE A 270     103.803  -5.014  35.085  1.00  0.00           C  
ATOM   3233  CE2 PHE A 270     101.628  -5.190  36.085  1.00  0.00           C  
ATOM   3234  CZ  PHE A 270     102.896  -5.713  35.862  1.00  0.00           C  
ATOM   3235  H   PHE A 270     101.114  -0.055  32.771  1.00  0.00           H  
ATOM   3236  HA  PHE A 270     102.075  -2.383  32.153  1.00  0.00           H  
ATOM   3237  HB2 PHE A 270     102.570  -1.338  34.205  1.00  0.00           H  
ATOM   3238  HB3 PHE A 270     101.097  -1.543  34.676  1.00  0.00           H  
ATOM   3239  N   ARG A 271      98.976  -2.483  32.939  1.00  0.00           N  
ATOM   3240  CA  ARG A 271      97.793  -3.336  32.869  1.00  0.00           C  
ATOM   3241  C   ARG A 271      97.469  -3.715  31.428  1.00  0.00           C  
ATOM   3242  O   ARG A 271      97.022  -4.840  31.158  1.00  0.00           O  
ATOM   3243  CB  ARG A 271      96.609  -2.641  33.532  1.00  0.00           C  
ATOM   3244  CG  ARG A 271      96.853  -2.324  35.003  1.00  0.00           C  
ATOM   3245  CD  ARG A 271      95.587  -2.402  35.828  1.00  0.00           C  
ATOM   3246  NE  ARG A 271      94.480  -1.716  35.179  1.00  0.00           N  
ATOM   3247  CZ  ARG A 271      93.204  -1.960  35.446  1.00  0.00           C  
ATOM   3248  H   ARG A 271      98.836  -1.688  33.234  1.00  0.00           H  
ATOM   3249  HA  ARG A 271      97.978  -4.158  33.350  1.00  0.00           H  
ATOM   3250  HB2 ARG A 271      96.416  -1.818  33.057  1.00  0.00           H  
ATOM   3251  HB3 ARG A 271      95.824  -3.206  33.453  1.00  0.00           H  
ATOM   3252  HG2 ARG A 271      97.508  -2.945  35.360  1.00  0.00           H  
ATOM   3253  HG3 ARG A 271      97.233  -1.435  35.081  1.00  0.00           H  
ATOM   3254  HD2 ARG A 271      95.352  -3.331  35.974  1.00  0.00           H  
ATOM   3255  HD3 ARG A 271      95.745  -2.009  36.701  1.00  0.00           H  
ATOM   3256  HE  ARG A 271      94.663  -1.118  34.588  1.00  0.00           H  
ATOM   3257  N   GLU A 272      97.703  -2.810  30.476  1.00  0.00           N  
ATOM   3258  CA  GLU A 272      97.418  -3.225  29.109  1.00  0.00           C  
ATOM   3259  C   GLU A 272      98.526  -4.083  28.518  1.00  0.00           C  
ATOM   3260  O   GLU A 272      98.261  -4.846  27.577  1.00  0.00           O  
ATOM   3261  CB  GLU A 272      97.124  -2.027  28.207  1.00  0.00           C  
ATOM   3262  CG  GLU A 272      98.060  -0.888  28.298  1.00  0.00           C  
ATOM   3263  CD  GLU A 272      97.511   0.321  27.575  1.00  0.00           C  
ATOM   3264  OE1 GLU A 272      96.723   0.117  26.628  1.00  0.00           O  
ATOM   3265  OE2 GLU A 272      97.847   1.464  27.964  1.00  0.00           O  
ATOM   3266  H   GLU A 272      98.003  -2.011  30.587  1.00  0.00           H  
ATOM   3267  HA  GLU A 272      96.621  -3.775  29.153  1.00  0.00           H  
ATOM   3268  HB2 GLU A 272      97.110  -2.336  27.288  1.00  0.00           H  
ATOM   3269  HB3 GLU A 272      96.233  -1.704  28.412  1.00  0.00           H  
ATOM   3270  HG2 GLU A 272      98.219  -0.669  29.229  1.00  0.00           H  
ATOM   3271  HG3 GLU A 272      98.917  -1.137  27.916  1.00  0.00           H  
ATOM   3272  N   GLU A 273      99.749  -3.996  29.055  1.00  0.00           N  
ATOM   3273  CA  GLU A 273     100.766  -4.983  28.700  1.00  0.00           C  
ATOM   3274  C   GLU A 273     100.363  -6.368  29.187  1.00  0.00           C  
ATOM   3275  O   GLU A 273     100.485  -7.353  28.451  1.00  0.00           O  
ATOM   3276  CB  GLU A 273     102.130  -4.593  29.276  1.00  0.00           C  
ATOM   3277  CG  GLU A 273     102.752  -3.323  28.698  1.00  0.00           C  
ATOM   3278  CD  GLU A 273     102.939  -3.376  27.195  1.00  0.00           C  
ATOM   3279  OE1 GLU A 273     103.007  -4.487  26.629  1.00  0.00           O  
ATOM   3280  OE2 GLU A 273     103.032  -2.294  26.578  1.00  0.00           O  
ATOM   3281  H   GLU A 273     100.002  -3.390  29.610  1.00  0.00           H  
ATOM   3282  HA  GLU A 273     100.839  -5.005  27.733  1.00  0.00           H  
ATOM   3283  HB2 GLU A 273     102.038  -4.481  30.236  1.00  0.00           H  
ATOM   3284  HB3 GLU A 273     102.746  -5.330  29.135  1.00  0.00           H  
ATOM   3285  HG2 GLU A 273     102.190  -2.565  28.921  1.00  0.00           H  
ATOM   3286  HG3 GLU A 273     103.612  -3.171  29.119  1.00  0.00           H  
ATOM   3287  N   ILE A 274      99.870  -6.459  30.426  1.00  0.00           N  
ATOM   3288  CA  ILE A 274      99.384  -7.742  30.940  1.00  0.00           C  
ATOM   3289  C   ILE A 274      98.237  -8.265  30.084  1.00  0.00           C  
ATOM   3290  O   ILE A 274      98.215  -9.440  29.703  1.00  0.00           O  
ATOM   3291  CB  ILE A 274      98.966  -7.627  32.417  1.00  0.00           C  
ATOM   3292  CG1 ILE A 274     100.167  -7.276  33.294  1.00  0.00           C  
ATOM   3293  CG2 ILE A 274      98.376  -8.926  32.885  1.00  0.00           C  
ATOM   3294  CD1 ILE A 274     101.073  -8.476  33.604  1.00  0.00           C  
ATOM   3295  H   ILE A 274      99.807  -5.801  30.975  1.00  0.00           H  
ATOM   3296  HA  ILE A 274     100.113  -8.381  30.891  1.00  0.00           H  
ATOM   3297  N   ALA A 275      97.270  -7.398  29.761  1.00  0.00           N  
ATOM   3298  CA  ALA A 275      96.122  -7.808  28.954  1.00  0.00           C  
ATOM   3299  C   ALA A 275      96.516  -8.290  27.566  1.00  0.00           C  
ATOM   3300  O   ALA A 275      95.733  -9.002  26.928  1.00  0.00           O  
ATOM   3301  CB  ALA A 275      95.131  -6.651  28.821  1.00  0.00           C  
ATOM   3302  H   ALA A 275      97.263  -6.572  30.000  1.00  0.00           H  
ATOM   3303  HA  ALA A 275      95.710  -8.554  29.418  1.00  0.00           H  
ATOM   3304  HB1 ALA A 275      94.374  -6.933  28.284  1.00  0.00           H  
ATOM   3305  HB2 ALA A 275      94.822  -6.386  29.702  1.00  0.00           H  
ATOM   3306  HB3 ALA A 275      95.568  -5.899  28.392  1.00  0.00           H  
ATOM   3307  N   GLU A 276      97.692  -7.913  27.068  1.00  0.00           N  
ATOM   3308  CA  GLU A 276      98.112  -8.386  25.757  1.00  0.00           C  
ATOM   3309  C   GLU A 276      98.870  -9.703  25.828  1.00  0.00           C  
ATOM   3310  O   GLU A 276      99.233 -10.250  24.782  1.00  0.00           O  
ATOM   3311  CB  GLU A 276      98.944  -7.320  25.047  1.00  0.00           C  
ATOM   3312  CG  GLU A 276      98.102  -6.246  24.386  1.00  0.00           C  
ATOM   3313  CD  GLU A 276      98.885  -4.985  24.078  1.00  0.00           C  
ATOM   3314  OE1 GLU A 276     100.127  -5.022  24.164  1.00  0.00           O  
ATOM   3315  OE2 GLU A 276      98.260  -3.949  23.762  1.00  0.00           O  
ATOM   3316  H   GLU A 276      98.251  -7.395  27.466  1.00  0.00           H  
ATOM   3317  HA  GLU A 276      97.306  -8.555  25.243  1.00  0.00           H  
ATOM   3318  HB2 GLU A 276      99.542  -6.905  25.688  1.00  0.00           H  
ATOM   3319  HB3 GLU A 276      99.499  -7.746  24.376  1.00  0.00           H  
ATOM   3320  HG2 GLU A 276      97.727  -6.596  23.563  1.00  0.00           H  
ATOM   3321  HG3 GLU A 276      97.357  -6.023  24.966  1.00  0.00           H  
ATOM   3322  N   GLY A 277      99.089 -10.233  27.028  1.00  0.00           N  
ATOM   3323  CA  GLY A 277      99.623 -11.567  27.201  1.00  0.00           C  
ATOM   3324  C   GLY A 277     101.084 -11.640  27.579  1.00  0.00           C  
ATOM   3325  O   GLY A 277     101.663 -12.730  27.532  1.00  0.00           O  
ATOM   3326  H   GLY A 277      98.930  -9.821  27.766  1.00  0.00           H  
ATOM   3327  HA2 GLY A 277      99.106 -12.019  27.886  1.00  0.00           H  
ATOM   3328  HA3 GLY A 277      99.494 -12.059  26.376  1.00  0.00           H  
ATOM   3329  N   TYR A 278     101.691 -10.525  27.965  1.00  0.00           N  
ATOM   3330  CA  TYR A 278     103.121 -10.491  28.213  1.00  0.00           C  
ATOM   3331  C   TYR A 278     103.454 -10.990  29.613  1.00  0.00           C  
ATOM   3332  O   TYR A 278     102.649 -10.902  30.540  1.00  0.00           O  
ATOM   3333  CB  TYR A 278     103.662  -9.072  28.008  1.00  0.00           C  
ATOM   3334  CG  TYR A 278     103.758  -8.721  26.544  1.00  0.00           C  
ATOM   3335  CD1 TYR A 278     104.677  -9.363  25.728  1.00  0.00           C  
ATOM   3336  CD2 TYR A 278     102.910  -7.778  25.965  1.00  0.00           C  
ATOM   3337  CE1 TYR A 278     104.769  -9.070  24.390  1.00  0.00           C  
ATOM   3338  CE2 TYR A 278     102.995  -7.478  24.610  1.00  0.00           C  
ATOM   3339  CZ  TYR A 278     103.931  -8.133  23.833  1.00  0.00           C  
ATOM   3340  OH  TYR A 278     104.050  -7.868  22.492  1.00  0.00           O  
ATOM   3341  H   TYR A 278     101.289  -9.774  28.090  1.00  0.00           H  
ATOM   3342  HA  TYR A 278     103.549 -11.086  27.578  1.00  0.00           H  
ATOM   3343  HB2 TYR A 278     103.083  -8.437  28.457  1.00  0.00           H  
ATOM   3344  HB3 TYR A 278     104.537  -8.996  28.418  1.00  0.00           H  
ATOM   3345  N   ASP A 279     104.653 -11.547  29.740  1.00  0.00           N  
ATOM   3346  CA  ASP A 279     105.239 -11.823  31.043  1.00  0.00           C  
ATOM   3347  C   ASP A 279     105.208 -10.577  31.920  1.00  0.00           C  
ATOM   3348  O   ASP A 279     105.294  -9.446  31.430  1.00  0.00           O  
ATOM   3349  CB  ASP A 279     106.686 -12.287  30.860  1.00  0.00           C  
ATOM   3350  CG  ASP A 279     106.981 -13.557  31.602  1.00  0.00           C  
ATOM   3351  OD1 ASP A 279     106.080 -14.027  32.327  1.00  0.00           O  
ATOM   3352  OD2 ASP A 279     108.106 -14.087  31.458  1.00  0.00           O  
ATOM   3353  H   ASP A 279     105.148 -11.774  29.075  1.00  0.00           H  
ATOM   3354  HA  ASP A 279     104.722 -12.519  31.477  1.00  0.00           H  
ATOM   3355  HB2 ASP A 279     106.864 -12.419  29.915  1.00  0.00           H  
ATOM   3356  HB3 ASP A 279     107.287 -11.590  31.167  1.00  0.00           H  
ATOM   3357  N   THR A 280     105.093 -10.791  33.234  1.00  0.00           N  
ATOM   3358  CA  THR A 280     105.253  -9.685  34.174  1.00  0.00           C  
ATOM   3359  C   THR A 280     106.575  -8.968  33.940  1.00  0.00           C  
ATOM   3360  O   THR A 280     106.627  -7.735  33.910  1.00  0.00           O  
ATOM   3361  CB  THR A 280     105.181 -10.192  35.616  1.00  0.00           C  
ATOM   3362  OG1 THR A 280     103.833 -10.538  35.941  1.00  0.00           O  
ATOM   3363  CG2 THR A 280     105.647  -9.117  36.579  1.00  0.00           C  
ATOM   3364  H   THR A 280     104.925 -11.554  33.593  1.00  0.00           H  
ATOM   3365  HA  THR A 280     104.529  -9.057  34.027  1.00  0.00           H  
ATOM   3366  N   GLU A 281     107.659  -9.727  33.773  1.00  0.00           N  
ATOM   3367  CA  GLU A 281     108.956  -9.115  33.511  1.00  0.00           C  
ATOM   3368  C   GLU A 281     108.963  -8.410  32.158  1.00  0.00           C  
ATOM   3369  O   GLU A 281     109.460  -7.279  32.035  1.00  0.00           O  
ATOM   3370  CB  GLU A 281     110.044 -10.186  33.600  1.00  0.00           C  
ATOM   3371  CG  GLU A 281     111.354  -9.850  32.934  1.00  0.00           C  
ATOM   3372  CD  GLU A 281     112.326 -11.004  33.007  1.00  0.00           C  
ATOM   3373  OE1 GLU A 281     113.530 -10.806  32.733  1.00  0.00           O  
ATOM   3374  OE2 GLU A 281     111.881 -12.116  33.350  1.00  0.00           O  
ATOM   3375  H   GLU A 281     107.664 -10.586  33.807  1.00  0.00           H  
ATOM   3376  HA  GLU A 281     109.134  -8.437  34.181  1.00  0.00           H  
ATOM   3377  HB2 GLU A 281     110.216 -10.371  34.537  1.00  0.00           H  
ATOM   3378  HB3 GLU A 281     109.701 -11.003  33.207  1.00  0.00           H  
ATOM   3379  HG2 GLU A 281     111.196  -9.618  32.006  1.00  0.00           H  
ATOM   3380  HG3 GLU A 281     111.744  -9.070  33.360  1.00  0.00           H  
ATOM   3381  N   ALA A 282     108.400  -9.050  31.129  1.00  0.00           N  
ATOM   3382  CA  ALA A 282     108.258  -8.377  29.842  1.00  0.00           C  
ATOM   3383  C   ALA A 282     107.363  -7.153  29.968  1.00  0.00           C  
ATOM   3384  O   ALA A 282     107.651  -6.097  29.387  1.00  0.00           O  
ATOM   3385  CB  ALA A 282     107.698  -9.338  28.798  1.00  0.00           C  
ATOM   3386  H   ALA A 282     108.101  -9.856  31.156  1.00  0.00           H  
ATOM   3387  HA  ALA A 282     109.136  -8.084  29.554  1.00  0.00           H  
ATOM   3388  HB1 ALA A 282     107.608  -8.877  27.949  1.00  0.00           H  
ATOM   3389  HB2 ALA A 282     108.300 -10.091  28.695  1.00  0.00           H  
ATOM   3390  HB3 ALA A 282     106.828  -9.657  29.086  1.00  0.00           H  
ATOM   3391  N   ALA A 283     106.272  -7.279  30.728  1.00  0.00           N  
ATOM   3392  CA  ALA A 283     105.398  -6.139  30.958  1.00  0.00           C  
ATOM   3393  C   ALA A 283     106.173  -4.977  31.551  1.00  0.00           C  
ATOM   3394  O   ALA A 283     106.142  -3.866  31.019  1.00  0.00           O  
ATOM   3395  CB  ALA A 283     104.241  -6.531  31.873  1.00  0.00           C  
ATOM   3396  H   ALA A 283     106.026  -8.008  31.112  1.00  0.00           H  
ATOM   3397  HA  ALA A 283     105.036  -5.856  30.103  1.00  0.00           H  
ATOM   3398  HB1 ALA A 283     103.930  -5.749  32.354  1.00  0.00           H  
ATOM   3399  HB2 ALA A 283     103.516  -6.893  31.340  1.00  0.00           H  
ATOM   3400  HB3 ALA A 283     104.542  -7.201  32.506  1.00  0.00           H  
ATOM   3401  N   VAL A 284     106.867  -5.213  32.663  1.00  0.00           N  
ATOM   3402  CA  VAL A 284     107.612  -4.145  33.326  1.00  0.00           C  
ATOM   3403  C   VAL A 284     108.587  -3.490  32.348  1.00  0.00           C  
ATOM   3404  O   VAL A 284     108.644  -2.254  32.228  1.00  0.00           O  
ATOM   3405  CB  VAL A 284     108.340  -4.693  34.566  1.00  0.00           C  
ATOM   3406  CG1 VAL A 284     109.416  -3.719  35.020  1.00  0.00           C  
ATOM   3407  CG2 VAL A 284     107.349  -4.959  35.692  1.00  0.00           C  
ATOM   3408  H   VAL A 284     106.918  -5.980  33.049  1.00  0.00           H  
ATOM   3409  HA  VAL A 284     106.990  -3.463  33.623  1.00  0.00           H  
ATOM   3410  N   ARG A 285     109.358  -4.313  31.630  1.00  0.00           N  
ATOM   3411  CA  ARG A 285     110.342  -3.771  30.702  1.00  0.00           C  
ATOM   3412  C   ARG A 285     109.678  -2.882  29.655  1.00  0.00           C  
ATOM   3413  O   ARG A 285     110.141  -1.762  29.398  1.00  0.00           O  
ATOM   3414  CB  ARG A 285     111.126  -4.905  30.031  1.00  0.00           C  
ATOM   3415  CG  ARG A 285     111.892  -4.442  28.812  1.00  0.00           C  
ATOM   3416  CD  ARG A 285     112.808  -5.507  28.231  1.00  0.00           C  
ATOM   3417  NE  ARG A 285     112.162  -6.811  28.115  1.00  0.00           N  
ATOM   3418  CZ  ARG A 285     111.262  -7.129  27.188  1.00  0.00           C  
ATOM   3419  H   ARG A 285     109.326  -5.172  31.667  1.00  0.00           H  
ATOM   3420  HA  ARG A 285     110.963  -3.223  31.206  1.00  0.00           H  
ATOM   3421  HB2 ARG A 285     111.746  -5.288  30.671  1.00  0.00           H  
ATOM   3422  HB3 ARG A 285     110.511  -5.611  29.774  1.00  0.00           H  
ATOM   3423  HG2 ARG A 285     111.262  -4.161  28.130  1.00  0.00           H  
ATOM   3424  HG3 ARG A 285     112.421  -3.664  29.047  1.00  0.00           H  
ATOM   3425  HD2 ARG A 285     113.113  -5.223  27.354  1.00  0.00           H  
ATOM   3426  HD3 ARG A 285     113.595  -5.590  28.791  1.00  0.00           H  
ATOM   3427  HE  ARG A 285     112.378  -7.416  28.686  1.00  0.00           H  
ATOM   3428  N   ARG A 286     108.559  -3.349  29.081  1.00  0.00           N  
ATOM   3429  CA  ARG A 286     107.913  -2.611  27.999  1.00  0.00           C  
ATOM   3430  C   ARG A 286     107.174  -1.388  28.488  1.00  0.00           C  
ATOM   3431  O   ARG A 286     107.062  -0.414  27.740  1.00  0.00           O  
ATOM   3432  CB  ARG A 286     106.968  -3.528  27.208  1.00  0.00           C  
ATOM   3433  CG  ARG A 286     107.714  -4.733  26.709  1.00  0.00           C  
ATOM   3434  CD  ARG A 286     106.807  -5.754  26.095  1.00  0.00           C  
ATOM   3435  NE  ARG A 286     105.751  -5.137  25.302  1.00  0.00           N  
ATOM   3436  CZ  ARG A 286     105.745  -5.101  23.972  1.00  0.00           C  
ATOM   3437  H   ARG A 286     108.167  -4.081  29.305  1.00  0.00           H  
ATOM   3438  HA  ARG A 286     108.619  -2.300  27.412  1.00  0.00           H  
ATOM   3439  HB2 ARG A 286     106.229  -3.807  27.772  1.00  0.00           H  
ATOM   3440  HB3 ARG A 286     106.586  -3.043  26.460  1.00  0.00           H  
ATOM   3441  HG2 ARG A 286     108.373  -4.453  26.054  1.00  0.00           H  
ATOM   3442  HG3 ARG A 286     108.200  -5.136  27.445  1.00  0.00           H  
ATOM   3443  HD2 ARG A 286     107.326  -6.350  25.533  1.00  0.00           H  
ATOM   3444  HD3 ARG A 286     106.411  -6.297  26.794  1.00  0.00           H  
ATOM   3445  HE  ARG A 286     105.092  -4.775  25.719  1.00  0.00           H  
ATOM   3446  N   THR A 287     106.672  -1.384  29.717  1.00  0.00           N  
ATOM   3447  CA  THR A 287     106.081  -0.143  30.193  1.00  0.00           C  
ATOM   3448  C   THR A 287     107.163   0.894  30.468  1.00  0.00           C  
ATOM   3449  O   THR A 287     106.994   2.060  30.107  1.00  0.00           O  
ATOM   3450  CB  THR A 287     105.177  -0.325  31.433  1.00  0.00           C  
ATOM   3451  OG1 THR A 287     105.953  -0.240  32.634  1.00  0.00           O  
ATOM   3452  CG2 THR A 287     104.431  -1.627  31.380  1.00  0.00           C  
ATOM   3453  H   THR A 287     106.662  -2.048  30.263  1.00  0.00           H  
ATOM   3454  HA  THR A 287     105.503   0.174  29.481  1.00  0.00           H  
ATOM   3455  N   VAL A 288     108.294   0.513  31.074  1.00  0.00           N  
ATOM   3456  CA  VAL A 288     109.310   1.555  31.249  1.00  0.00           C  
ATOM   3457  C   VAL A 288     109.797   2.041  29.884  1.00  0.00           C  
ATOM   3458  O   VAL A 288     109.781   3.243  29.617  1.00  0.00           O  
ATOM   3459  CB  VAL A 288     110.466   1.114  32.166  1.00  0.00           C  
ATOM   3460  CG1 VAL A 288     109.926   0.417  33.422  1.00  0.00           C  
ATOM   3461  CG2 VAL A 288     111.434   0.279  31.439  1.00  0.00           C  
ATOM   3462  H   VAL A 288     108.484  -0.274  31.366  1.00  0.00           H  
ATOM   3463  HA  VAL A 288     108.896   2.302  31.709  1.00  0.00           H  
ATOM   3464  N   MET A 289     110.013   1.120  28.946  1.00  0.00           N  
ATOM   3465  CA  MET A 289     110.538   1.493  27.638  1.00  0.00           C  
ATOM   3466  C   MET A 289     109.560   2.348  26.829  1.00  0.00           C  
ATOM   3467  O   MET A 289     109.989   3.165  26.011  1.00  0.00           O  
ATOM   3468  CB  MET A 289     110.914   0.223  26.874  1.00  0.00           C  
ATOM   3469  CG  MET A 289     111.857   0.414  25.707  1.00  0.00           C  
ATOM   3470  SD  MET A 289     111.951  -1.141  24.808  1.00  0.00           S  
ATOM   3471  CE  MET A 289     112.131  -2.300  26.154  1.00  0.00           C  
ATOM   3472  H   MET A 289     109.863   0.279  29.047  1.00  0.00           H  
ATOM   3473  HA  MET A 289     111.325   2.043  27.775  1.00  0.00           H  
ATOM   3474  HB2 MET A 289     111.320  -0.401  27.496  1.00  0.00           H  
ATOM   3475  HB3 MET A 289     110.101  -0.191  26.546  1.00  0.00           H  
ATOM   3476  HG2 MET A 289     111.538   1.123  25.126  1.00  0.00           H  
ATOM   3477  HG3 MET A 289     112.736   0.678  26.021  1.00  0.00           H  
ATOM   3478  HE1 MET A 289     112.194  -3.201  25.801  1.00  0.00           H  
ATOM   3479  HE2 MET A 289     112.935  -2.093  26.655  1.00  0.00           H  
ATOM   3480  HE3 MET A 289     111.360  -2.237  26.740  1.00  0.00           H  
ATOM   3481  N   THR A 290     108.253   2.185  27.023  1.00  0.00           N  
ATOM   3482  CA  THR A 290     107.302   3.022  26.294  1.00  0.00           C  
ATOM   3483  C   THR A 290     106.788   4.190  27.134  1.00  0.00           C  
ATOM   3484  O   THR A 290     107.034   5.355  26.807  1.00  0.00           O  
ATOM   3485  CB  THR A 290     106.125   2.176  25.789  1.00  0.00           C  
ATOM   3486  OG1 THR A 290     105.447   1.586  26.907  1.00  0.00           O  
ATOM   3487  CG2 THR A 290     106.612   1.087  24.844  1.00  0.00           C  
ATOM   3488  H   THR A 290     107.903   1.611  27.559  1.00  0.00           H  
ATOM   3489  HA  THR A 290     107.777   3.400  25.537  1.00  0.00           H  
ATOM   3490  N   SER A 291     106.069   3.900  28.212  1.00  0.00           N  
ATOM   3491  CA  SER A 291     105.463   4.978  28.973  1.00  0.00           C  
ATOM   3492  C   SER A 291     106.464   5.687  29.883  1.00  0.00           C  
ATOM   3493  O   SER A 291     106.277   6.877  30.175  1.00  0.00           O  
ATOM   3494  CB  SER A 291     104.274   4.456  29.785  1.00  0.00           C  
ATOM   3495  OG  SER A 291     104.566   3.222  30.411  1.00  0.00           O  
ATOM   3496  H   SER A 291     105.924   3.108  28.511  1.00  0.00           H  
ATOM   3497  HA  SER A 291     105.148   5.636  28.333  1.00  0.00           H  
ATOM   3498  HB2 SER A 291     104.031   5.110  30.458  1.00  0.00           H  
ATOM   3499  HB3 SER A 291     103.506   4.349  29.202  1.00  0.00           H  
ATOM   3500  HG  SER A 291     105.398   3.116  30.448  1.00  0.00           H  
ATOM   3501  N   GLY A 292     107.506   5.007  30.377  1.00  0.00           N  
ATOM   3502  CA  GLY A 292     108.492   5.732  31.151  1.00  0.00           C  
ATOM   3503  C   GLY A 292     109.189   6.790  30.323  1.00  0.00           C  
ATOM   3504  O   GLY A 292     109.520   7.862  30.833  1.00  0.00           O  
ATOM   3505  H   GLY A 292     107.650   4.165  30.278  1.00  0.00           H  
ATOM   3506  HA2 GLY A 292     108.061   6.150  31.914  1.00  0.00           H  
ATOM   3507  HA3 GLY A 292     109.149   5.110  31.502  1.00  0.00           H  
ATOM   3508  N   ARG A 293     109.380   6.523  29.030  1.00  0.00           N  
ATOM   3509  CA  ARG A 293     110.028   7.503  28.169  1.00  0.00           C  
ATOM   3510  C   ARG A 293     109.180   8.757  28.058  1.00  0.00           C  
ATOM   3511  O   ARG A 293     109.690   9.875  28.164  1.00  0.00           O  
ATOM   3512  CB  ARG A 293     110.298   6.913  26.781  1.00  0.00           C  
ATOM   3513  CG  ARG A 293     111.383   5.848  26.757  1.00  0.00           C  
ATOM   3514  CD  ARG A 293     112.440   6.096  25.680  1.00  0.00           C  
ATOM   3515  NE  ARG A 293     111.894   6.298  24.337  1.00  0.00           N  
ATOM   3516  CZ  ARG A 293     111.386   5.336  23.568  1.00  0.00           C  
ATOM   3517  H   ARG A 293     109.146   5.793  28.640  1.00  0.00           H  
ATOM   3518  HA  ARG A 293     110.878   7.742  28.568  1.00  0.00           H  
ATOM   3519  HB2 ARG A 293     109.476   6.530  26.438  1.00  0.00           H  
ATOM   3520  HB3 ARG A 293     110.550   7.631  26.179  1.00  0.00           H  
ATOM   3521  HG2 ARG A 293     111.815   5.814  27.625  1.00  0.00           H  
ATOM   3522  HG3 ARG A 293     110.975   4.981  26.609  1.00  0.00           H  
ATOM   3523  HD2 ARG A 293     112.961   6.877  25.926  1.00  0.00           H  
ATOM   3524  HD3 ARG A 293     113.051   5.343  25.659  1.00  0.00           H  
ATOM   3525  HE  ARG A 293     111.902   7.098  24.021  1.00  0.00           H  
ATOM   3526  N   THR A 294     107.876   8.596  27.854  1.00  0.00           N  
ATOM   3527  CA  THR A 294     107.050   9.788  27.712  1.00  0.00           C  
ATOM   3528  C   THR A 294     106.842  10.497  29.038  1.00  0.00           C  
ATOM   3529  O   THR A 294     106.705  11.724  29.061  1.00  0.00           O  
ATOM   3530  CB  THR A 294     105.710   9.446  27.096  1.00  0.00           C  
ATOM   3531  OG1 THR A 294     104.820  10.556  27.271  1.00  0.00           O  
ATOM   3532  CG2 THR A 294     105.132   8.236  27.733  1.00  0.00           C  
ATOM   3533  H   THR A 294     107.465   7.843  27.795  1.00  0.00           H  
ATOM   3534  HA  THR A 294     107.527  10.391  27.121  1.00  0.00           H  
ATOM   3535  N   VAL A 295     106.836   9.756  30.146  1.00  0.00           N  
ATOM   3536  CA  VAL A 295     106.816  10.395  31.458  1.00  0.00           C  
ATOM   3537  C   VAL A 295     108.062  11.253  31.641  1.00  0.00           C  
ATOM   3538  O   VAL A 295     107.991  12.414  32.062  1.00  0.00           O  
ATOM   3539  CB  VAL A 295     106.682   9.329  32.561  1.00  0.00           C  
ATOM   3540  CG1 VAL A 295     107.308   9.810  33.869  1.00  0.00           C  
ATOM   3541  CG2 VAL A 295     105.203   8.949  32.760  1.00  0.00           C  
ATOM   3542  H   VAL A 295     106.844   8.896  30.160  1.00  0.00           H  
ATOM   3543  HA  VAL A 295     106.045  10.981  31.524  1.00  0.00           H  
ATOM   3544  N   VAL A 296     109.222  10.700  31.290  1.00  0.00           N  
ATOM   3545  CA  VAL A 296     110.483  11.419  31.438  1.00  0.00           C  
ATOM   3546  C   VAL A 296     110.527  12.621  30.502  1.00  0.00           C  
ATOM   3547  O   VAL A 296     110.998  13.700  30.877  1.00  0.00           O  
ATOM   3548  CB  VAL A 296     111.656  10.444  31.206  1.00  0.00           C  
ATOM   3549  CG1 VAL A 296     112.950  11.185  30.858  1.00  0.00           C  
ATOM   3550  CG2 VAL A 296     111.826   9.548  32.436  1.00  0.00           C  
ATOM   3551  H   VAL A 296     109.300   9.908  30.965  1.00  0.00           H  
ATOM   3552  HA  VAL A 296     110.560  11.769  32.340  1.00  0.00           H  
ATOM   3553  N   PHE A 297     110.020  12.464  29.279  1.00  0.00           N  
ATOM   3554  CA  PHE A 297     109.975  13.590  28.355  1.00  0.00           C  
ATOM   3555  C   PHE A 297     109.038  14.685  28.858  1.00  0.00           C  
ATOM   3556  O   PHE A 297     109.314  15.878  28.677  1.00  0.00           O  
ATOM   3557  CB  PHE A 297     109.553  13.119  26.966  1.00  0.00           C  
ATOM   3558  CG  PHE A 297     109.855  14.108  25.886  1.00  0.00           C  
ATOM   3559  CD1 PHE A 297     111.166  14.411  25.563  1.00  0.00           C  
ATOM   3560  CD2 PHE A 297     108.837  14.745  25.201  1.00  0.00           C  
ATOM   3561  CE1 PHE A 297     111.455  15.336  24.577  1.00  0.00           C  
ATOM   3562  CE2 PHE A 297     109.120  15.663  24.209  1.00  0.00           C  
ATOM   3563  CZ  PHE A 297     110.431  15.958  23.897  1.00  0.00           C  
ATOM   3564  H   PHE A 297     109.703  11.726  28.972  1.00  0.00           H  
ATOM   3565  HA  PHE A 297     110.867  13.968  28.298  1.00  0.00           H  
ATOM   3566  HB2 PHE A 297     110.001  12.284  26.765  1.00  0.00           H  
ATOM   3567  HB3 PHE A 297     108.600  12.936  26.970  1.00  0.00           H  
ATOM   3568  N   SER A 298     107.917  14.302  29.481  1.00  0.00           N  
ATOM   3569  CA  SER A 298     107.060  15.284  30.133  1.00  0.00           C  
ATOM   3570  C   SER A 298     107.825  16.032  31.215  1.00  0.00           C  
ATOM   3571  O   SER A 298     107.673  17.252  31.373  1.00  0.00           O  
ATOM   3572  CB  SER A 298     105.836  14.591  30.731  1.00  0.00           C  
ATOM   3573  OG  SER A 298     105.385  15.261  31.896  1.00  0.00           O  
ATOM   3574  H   SER A 298     107.643  13.489  29.534  1.00  0.00           H  
ATOM   3575  HA  SER A 298     106.766  15.929  29.471  1.00  0.00           H  
ATOM   3576  HB2 SER A 298     105.123  14.563  30.074  1.00  0.00           H  
ATOM   3577  HB3 SER A 298     106.056  13.672  30.949  1.00  0.00           H  
ATOM   3578  HG  SER A 298     105.536  14.785  32.571  1.00  0.00           H  
ATOM   3579  N   ALA A 299     108.640  15.305  31.981  1.00  0.00           N  
ATOM   3580  CA  ALA A 299     109.450  15.943  33.009  1.00  0.00           C  
ATOM   3581  C   ALA A 299     110.413  16.938  32.388  1.00  0.00           C  
ATOM   3582  O   ALA A 299     110.598  18.048  32.902  1.00  0.00           O  
ATOM   3583  CB  ALA A 299     110.203  14.884  33.809  1.00  0.00           C  
ATOM   3584  H   ALA A 299     108.735  14.453  31.919  1.00  0.00           H  
ATOM   3585  HA  ALA A 299     108.866  16.428  33.611  1.00  0.00           H  
ATOM   3586  HB1 ALA A 299     110.450  15.247  34.674  1.00  0.00           H  
ATOM   3587  HB2 ALA A 299     109.634  14.108  33.934  1.00  0.00           H  
ATOM   3588  HB3 ALA A 299     111.003  14.622  33.327  1.00  0.00           H  
ATOM   3589  N   VAL A 300     111.032  16.554  31.273  1.00  0.00           N  
ATOM   3590  CA  VAL A 300     111.962  17.448  30.588  1.00  0.00           C  
ATOM   3591  C   VAL A 300     111.224  18.691  30.104  1.00  0.00           C  
ATOM   3592  O   VAL A 300     111.729  19.813  30.209  1.00  0.00           O  
ATOM   3593  CB  VAL A 300     112.675  16.708  29.434  1.00  0.00           C  
ATOM   3594  CG1 VAL A 300     113.490  17.675  28.578  1.00  0.00           C  
ATOM   3595  CG2 VAL A 300     113.570  15.607  29.977  1.00  0.00           C  
ATOM   3596  H   VAL A 300     110.929  15.786  30.901  1.00  0.00           H  
ATOM   3597  HA  VAL A 300     112.649  17.736  31.208  1.00  0.00           H  
ATOM   3598  N   ILE A 301     110.000  18.516  29.611  1.00  0.00           N  
ATOM   3599  CA  ILE A 301     109.219  19.652  29.127  1.00  0.00           C  
ATOM   3600  C   ILE A 301     108.873  20.597  30.269  1.00  0.00           C  
ATOM   3601  O   ILE A 301     108.966  21.823  30.137  1.00  0.00           O  
ATOM   3602  CB  ILE A 301     107.948  19.160  28.412  1.00  0.00           C  
ATOM   3603  CG1 ILE A 301     108.312  18.428  27.125  1.00  0.00           C  
ATOM   3604  CG2 ILE A 301     107.055  20.318  28.089  1.00  0.00           C  
ATOM   3605  CD1 ILE A 301     107.125  17.859  26.425  1.00  0.00           C  
ATOM   3606  H   ILE A 301     109.606  17.754  29.549  1.00  0.00           H  
ATOM   3607  HA  ILE A 301     109.755  20.146  28.488  1.00  0.00           H  
ATOM   3608  N   ILE A 302     108.454  20.049  31.406  1.00  0.00           N  
ATOM   3609  CA  ILE A 302     108.075  20.922  32.513  1.00  0.00           C  
ATOM   3610  C   ILE A 302     109.296  21.657  33.050  1.00  0.00           C  
ATOM   3611  O   ILE A 302     109.234  22.859  33.341  1.00  0.00           O  
ATOM   3612  CB  ILE A 302     107.349  20.127  33.614  1.00  0.00           C  
ATOM   3613  CG1 ILE A 302     106.089  19.493  33.050  1.00  0.00           C  
ATOM   3614  CG2 ILE A 302     106.968  21.031  34.760  1.00  0.00           C  
ATOM   3615  CD1 ILE A 302     105.521  18.445  33.944  1.00  0.00           C  
ATOM   3616  H   ILE A 302     108.383  19.206  31.555  1.00  0.00           H  
ATOM   3617  HA  ILE A 302     107.452  21.590  32.186  1.00  0.00           H  
ATOM   3618  N   VAL A 303     110.430  20.960  33.166  1.00  0.00           N  
ATOM   3619  CA  VAL A 303     111.659  21.617  33.604  1.00  0.00           C  
ATOM   3620  C   VAL A 303     112.060  22.703  32.615  1.00  0.00           C  
ATOM   3621  O   VAL A 303     112.483  23.798  33.009  1.00  0.00           O  
ATOM   3622  CB  VAL A 303     112.771  20.571  33.800  1.00  0.00           C  
ATOM   3623  CG1 VAL A 303     114.159  21.233  33.907  1.00  0.00           C  
ATOM   3624  CG2 VAL A 303     112.468  19.733  35.035  1.00  0.00           C  
ATOM   3625  H   VAL A 303     110.507  20.120  32.998  1.00  0.00           H  
ATOM   3626  HA  VAL A 303     111.509  22.049  34.459  1.00  0.00           H  
ATOM   3627  N   ALA A 304     111.923  22.421  31.315  1.00  0.00           N  
ATOM   3628  CA  ALA A 304     112.290  23.388  30.290  1.00  0.00           C  
ATOM   3629  C   ALA A 304     111.393  24.609  30.329  1.00  0.00           C  
ATOM   3630  O   ALA A 304     111.836  25.716  30.007  1.00  0.00           O  
ATOM   3631  CB  ALA A 304     112.220  22.734  28.913  1.00  0.00           C  
ATOM   3632  H   ALA A 304     111.620  21.675  31.013  1.00  0.00           H  
ATOM   3633  HA  ALA A 304     113.198  23.680  30.466  1.00  0.00           H  
ATOM   3634  HB1 ALA A 304     112.465  23.382  28.234  1.00  0.00           H  
ATOM   3635  HB2 ALA A 304     112.834  21.983  28.879  1.00  0.00           H  
ATOM   3636  HB3 ALA A 304     111.317  22.420  28.748  1.00  0.00           H  
ATOM   3637  N   SER A 305     110.131  24.425  30.699  1.00  0.00           N  
ATOM   3638  CA  SER A 305     109.230  25.554  30.847  1.00  0.00           C  
ATOM   3639  C   SER A 305     109.477  26.326  32.132  1.00  0.00           C  
ATOM   3640  O   SER A 305     109.152  27.514  32.196  1.00  0.00           O  
ATOM   3641  CB  SER A 305     107.781  25.076  30.799  1.00  0.00           C  
ATOM   3642  OG  SER A 305     107.577  24.249  29.666  1.00  0.00           O  
ATOM   3643  H   SER A 305     109.781  23.658  30.867  1.00  0.00           H  
ATOM   3644  HA  SER A 305     109.403  26.158  30.109  1.00  0.00           H  
ATOM   3645  HB2 SER A 305     107.568  24.585  31.608  1.00  0.00           H  
ATOM   3646  HB3 SER A 305     107.183  25.839  30.763  1.00  0.00           H  
ATOM   3647  HG  SER A 305     107.934  23.500  29.798  1.00  0.00           H  
ATOM   3648  N   SER A 306     110.047  25.680  33.148  1.00  0.00           N  
ATOM   3649  CA  SER A 306     110.260  26.355  34.421  1.00  0.00           C  
ATOM   3650  C   SER A 306     111.586  27.112  34.489  1.00  0.00           C  
ATOM   3651  O   SER A 306     111.627  28.212  35.043  1.00  0.00           O  
ATOM   3652  CB  SER A 306     110.174  25.345  35.566  1.00  0.00           C  
ATOM   3653  OG  SER A 306     109.026  24.518  35.438  1.00  0.00           O  
ATOM   3654  H   SER A 306     110.314  24.864  33.120  1.00  0.00           H  
ATOM   3655  HA  SER A 306     109.557  27.018  34.507  1.00  0.00           H  
ATOM   3656  HB2 SER A 306     110.973  24.794  35.576  1.00  0.00           H  
ATOM   3657  HB3 SER A 306     110.145  25.815  36.414  1.00  0.00           H  
ATOM   3658  HG  SER A 306     109.135  23.983  34.799  1.00  0.00           H  
ATOM   3659  N   VAL A 307     112.668  26.573  33.927  1.00  0.00           N  
ATOM   3660  CA  VAL A 307     113.997  27.174  34.109  1.00  0.00           C  
ATOM   3661  C   VAL A 307     114.120  28.600  33.566  1.00  0.00           C  
ATOM   3662  O   VAL A 307     114.928  29.367  34.116  1.00  0.00           O  
ATOM   3663  CB  VAL A 307     115.129  26.297  33.521  1.00  0.00           C  
ATOM   3664  CG1 VAL A 307     115.464  25.146  34.468  1.00  0.00           C  
ATOM   3665  CG2 VAL A 307     114.807  25.774  32.127  1.00  0.00           C  
ATOM   3666  H   VAL A 307     112.658  25.864  33.440  1.00  0.00           H  
ATOM   3667  HA  VAL A 307     114.102  27.223  35.072  1.00  0.00           H  
ATOM   3668  N   PRO A 308     113.391  29.030  32.521  1.00  0.00           N  
ATOM   3669  CA  PRO A 308     113.481  30.455  32.141  1.00  0.00           C  
ATOM   3670  C   PRO A 308     113.060  31.407  33.252  1.00  0.00           C  
ATOM   3671  O   PRO A 308     113.474  32.574  33.236  1.00  0.00           O  
ATOM   3672  CB  PRO A 308     112.555  30.558  30.923  1.00  0.00           C  
ATOM   3673  CG  PRO A 308     112.576  29.191  30.337  1.00  0.00           C  
ATOM   3674  CD  PRO A 308     112.587  28.283  31.531  1.00  0.00           C  
ATOM   3675  HA  PRO A 308     114.396  30.718  31.954  1.00  0.00           H  
ATOM   3676  HB2 PRO A 308     111.657  30.821  31.180  1.00  0.00           H  
ATOM   3677  HB3 PRO A 308     112.874  31.221  30.290  1.00  0.00           H  
ATOM   3678  HG2 PRO A 308     111.799  29.032  29.779  1.00  0.00           H  
ATOM   3679  HG3 PRO A 308     113.358  29.055  29.780  1.00  0.00           H  
ATOM   3680  HD2 PRO A 308     111.690  28.110  31.857  1.00  0.00           H  
ATOM   3681  HD3 PRO A 308     112.985  27.424  31.323  1.00  0.00           H  
ATOM   3682  N   LEU A 309     112.271  30.950  34.226  1.00  0.00           N  
ATOM   3683  CA  LEU A 309     111.978  31.790  35.382  1.00  0.00           C  
ATOM   3684  C   LEU A 309     113.238  32.227  36.116  1.00  0.00           C  
ATOM   3685  O   LEU A 309     113.224  33.265  36.786  1.00  0.00           O  
ATOM   3686  CB  LEU A 309     111.062  31.054  36.355  1.00  0.00           C  
ATOM   3687  CG  LEU A 309     109.633  30.844  35.875  1.00  0.00           C  
ATOM   3688  CD1 LEU A 309     108.819  30.219  36.989  1.00  0.00           C  
ATOM   3689  CD2 LEU A 309     109.026  32.171  35.396  1.00  0.00           C  
ATOM   3690  H   LEU A 309     111.904  30.173  34.236  1.00  0.00           H  
ATOM   3691  HA  LEU A 309     111.537  32.586  35.044  1.00  0.00           H  
ATOM   3692  HB2 LEU A 309     111.452  30.188  36.551  1.00  0.00           H  
ATOM   3693  HB3 LEU A 309     111.037  31.550  37.189  1.00  0.00           H  
ATOM   3694  N   LEU A 310     114.324  31.468  36.009  1.00  0.00           N  
ATOM   3695  CA  LEU A 310     115.533  31.817  36.740  1.00  0.00           C  
ATOM   3696  C   LEU A 310     116.187  33.104  36.245  1.00  0.00           C  
ATOM   3697  O   LEU A 310     117.067  33.627  36.937  1.00  0.00           O  
ATOM   3698  CB  LEU A 310     116.523  30.661  36.673  1.00  0.00           C  
ATOM   3699  CG  LEU A 310     116.021  29.369  37.323  1.00  0.00           C  
ATOM   3700  CD1 LEU A 310     116.950  28.197  36.998  1.00  0.00           C  
ATOM   3701  CD2 LEU A 310     115.879  29.543  38.828  1.00  0.00           C  
ATOM   3702  H   LEU A 310     114.382  30.759  35.525  1.00  0.00           H  
ATOM   3703  HA  LEU A 310     115.271  31.981  37.660  1.00  0.00           H  
ATOM   3704  HB2 LEU A 310     116.734  30.483  35.743  1.00  0.00           H  
ATOM   3705  HB3 LEU A 310     117.349  30.929  37.105  1.00  0.00           H  
ATOM   3706  N   LEU A 311     115.777  33.637  35.088  1.00  0.00           N  
ATOM   3707  CA  LEU A 311     116.294  34.935  34.653  1.00  0.00           C  
ATOM   3708  C   LEU A 311     115.809  36.062  35.553  1.00  0.00           C  
ATOM   3709  O   LEU A 311     116.525  37.048  35.765  1.00  0.00           O  
ATOM   3710  CB  LEU A 311     115.887  35.221  33.213  1.00  0.00           C  
ATOM   3711  CG  LEU A 311     116.179  34.134  32.187  1.00  0.00           C  
ATOM   3712  CD1 LEU A 311     115.169  34.227  31.066  1.00  0.00           C  
ATOM   3713  CD2 LEU A 311     117.589  34.276  31.650  1.00  0.00           C  
ATOM   3714  H   LEU A 311     115.212  33.271  34.553  1.00  0.00           H  
ATOM   3715  HA  LEU A 311     117.261  34.892  34.712  1.00  0.00           H  
ATOM   3716  HB2 LEU A 311     114.934  35.402  33.198  1.00  0.00           H  
ATOM   3717  HB3 LEU A 311     116.334  36.034  32.927  1.00  0.00           H  
ATOM   3718  N   PHE A 312     114.591  35.957  36.064  1.00  0.00           N  
ATOM   3719  CA  PHE A 312     114.071  37.006  36.918  1.00  0.00           C  
ATOM   3720  C   PHE A 312     114.828  37.005  38.243  1.00  0.00           C  
ATOM   3721  O   PHE A 312     115.191  35.940  38.747  1.00  0.00           O  
ATOM   3722  CB  PHE A 312     112.579  36.808  37.154  1.00  0.00           C  
ATOM   3723  CG  PHE A 312     111.754  36.799  35.892  1.00  0.00           C  
ATOM   3724  CD1 PHE A 312     111.668  37.926  35.093  1.00  0.00           C  
ATOM   3725  CD2 PHE A 312     111.050  35.663  35.522  1.00  0.00           C  
ATOM   3726  CE1 PHE A 312     110.901  37.919  33.947  1.00  0.00           C  
ATOM   3727  CE2 PHE A 312     110.282  35.648  34.377  1.00  0.00           C  
ATOM   3728  CZ  PHE A 312     110.209  36.778  33.587  1.00  0.00           C  
ATOM   3729  H   PHE A 312     114.058  35.295  35.931  1.00  0.00           H  
ATOM   3730  HA  PHE A 312     114.195  37.863  36.481  1.00  0.00           H  
ATOM   3731  HB2 PHE A 312     112.443  35.971  37.625  1.00  0.00           H  
ATOM   3732  HB3 PHE A 312     112.256  37.515  37.735  1.00  0.00           H  
ATOM   3733  N   PRO A 313     115.106  38.178  38.819  1.00  0.00           N  
ATOM   3734  CA  PRO A 313     115.978  38.232  40.001  1.00  0.00           C  
ATOM   3735  C   PRO A 313     115.295  37.951  41.322  1.00  0.00           C  
ATOM   3736  O   PRO A 313     116.001  37.823  42.330  1.00  0.00           O  
ATOM   3737  CB  PRO A 313     116.512  39.666  39.973  1.00  0.00           C  
ATOM   3738  CG  PRO A 313     115.458  40.448  39.291  1.00  0.00           C  
ATOM   3739  CD  PRO A 313     114.833  39.521  38.272  1.00  0.00           C  
ATOM   3740  HA  PRO A 313     116.653  37.537  39.952  1.00  0.00           H  
ATOM   3741  HB2 PRO A 313     116.672  39.999  40.870  1.00  0.00           H  
ATOM   3742  HB3 PRO A 313     117.354  39.718  39.495  1.00  0.00           H  
ATOM   3743  HG2 PRO A 313     114.795  40.762  39.926  1.00  0.00           H  
ATOM   3744  HG3 PRO A 313     115.833  41.233  38.862  1.00  0.00           H  
ATOM   3745  HD2 PRO A 313     113.881  39.683  38.179  1.00  0.00           H  
ATOM   3746  HD3 PRO A 313     115.228  39.637  37.394  1.00  0.00           H  
ATOM   3747  N   GLN A 314     113.967  37.849  41.362  1.00  0.00           N  
ATOM   3748  CA  GLN A 314     113.258  37.722  42.632  1.00  0.00           C  
ATOM   3749  C   GLN A 314     113.474  36.337  43.222  1.00  0.00           C  
ATOM   3750  O   GLN A 314     113.256  35.331  42.545  1.00  0.00           O  
ATOM   3751  CB  GLN A 314     111.766  37.985  42.438  1.00  0.00           C  
ATOM   3752  CG  GLN A 314     111.426  39.404  42.015  1.00  0.00           C  
ATOM   3753  CD  GLN A 314     111.544  39.608  40.516  1.00  0.00           C  
ATOM   3754  OE1 GLN A 314     111.909  38.688  39.778  1.00  0.00           O  
ATOM   3755  NE2 GLN A 314     111.249  40.822  40.059  1.00  0.00           N  
ATOM   3756  H   GLN A 314     113.460  37.852  40.667  1.00  0.00           H  
ATOM   3757  HA  GLN A 314     113.612  38.383  43.249  1.00  0.00           H  
ATOM   3758  HB2 GLN A 314     111.426  37.370  41.769  1.00  0.00           H  
ATOM   3759  HB3 GLN A 314     111.304  37.786  43.267  1.00  0.00           H  
ATOM   3760  HG2 GLN A 314     110.521  39.613  42.297  1.00  0.00           H  
ATOM   3761  HG3 GLN A 314     112.016  40.024  42.471  1.00  0.00           H  
ATOM   3762  N   GLY A 315     113.910  36.281  44.485  1.00  0.00           N  
ATOM   3763  CA  GLY A 315     114.121  34.985  45.117  1.00  0.00           C  
ATOM   3764  C   GLY A 315     112.849  34.170  45.201  1.00  0.00           C  
ATOM   3765  O   GLY A 315     112.884  32.937  45.247  1.00  0.00           O  
ATOM   3766  H   GLY A 315     114.084  36.964  44.978  1.00  0.00           H  
ATOM   3767  HA2 GLY A 315     114.787  34.489  44.617  1.00  0.00           H  
ATOM   3768  HA3 GLY A 315     114.477  35.118  46.010  1.00  0.00           H  
ATOM   3769  N   PHE A 316     111.713  34.854  45.227  1.00  0.00           N  
ATOM   3770  CA  PHE A 316     110.412  34.210  45.177  1.00  0.00           C  
ATOM   3771  C   PHE A 316     110.308  33.273  43.967  1.00  0.00           C  
ATOM   3772  O   PHE A 316     110.059  32.063  44.114  1.00  0.00           O  
ATOM   3773  CB  PHE A 316     109.373  35.336  45.182  1.00  0.00           C  
ATOM   3774  CG  PHE A 316     107.989  34.916  44.865  1.00  0.00           C  
ATOM   3775  CD1 PHE A 316     107.210  34.266  45.808  1.00  0.00           C  
ATOM   3776  CD2 PHE A 316     107.437  35.236  43.639  1.00  0.00           C  
ATOM   3777  CE1 PHE A 316     105.926  33.897  45.506  1.00  0.00           C  
ATOM   3778  CE2 PHE A 316     106.158  34.875  43.337  1.00  0.00           C  
ATOM   3779  CZ  PHE A 316     105.399  34.206  44.273  1.00  0.00           C  
ATOM   3780  H   PHE A 316     111.676  35.712  45.274  1.00  0.00           H  
ATOM   3781  HA  PHE A 316     110.259  33.633  45.942  1.00  0.00           H  
ATOM   3782  HB2 PHE A 316     109.375  35.756  46.056  1.00  0.00           H  
ATOM   3783  HB3 PHE A 316     109.645  36.012  44.541  1.00  0.00           H  
ATOM   3784  N   LEU A 317     110.571  33.798  42.765  1.00  0.00           N  
ATOM   3785  CA  LEU A 317     110.473  32.975  41.562  1.00  0.00           C  
ATOM   3786  C   LEU A 317     111.537  31.882  41.536  1.00  0.00           C  
ATOM   3787  O   LEU A 317     111.278  30.768  41.066  1.00  0.00           O  
ATOM   3788  CB  LEU A 317     110.565  33.853  40.312  1.00  0.00           C  
ATOM   3789  CG  LEU A 317     109.383  34.814  40.109  1.00  0.00           C  
ATOM   3790  CD1 LEU A 317     109.559  35.716  38.885  1.00  0.00           C  
ATOM   3791  CD2 LEU A 317     108.055  34.048  40.027  1.00  0.00           C  
ATOM   3792  H   LEU A 317     110.805  34.614  42.629  1.00  0.00           H  
ATOM   3793  HA  LEU A 317     109.609  32.533  41.572  1.00  0.00           H  
ATOM   3794  HB2 LEU A 317     111.383  34.372  40.357  1.00  0.00           H  
ATOM   3795  HB3 LEU A 317     110.636  33.279  39.533  1.00  0.00           H  
ATOM   3796  N   LYS A 318     112.730  32.160  42.055  1.00  0.00           N  
ATOM   3797  CA  LYS A 318     113.772  31.137  42.079  1.00  0.00           C  
ATOM   3798  C   LYS A 318     113.375  29.963  42.971  1.00  0.00           C  
ATOM   3799  O   LYS A 318     113.532  28.795  42.589  1.00  0.00           O  
ATOM   3800  CB  LYS A 318     115.096  31.749  42.536  1.00  0.00           C  
ATOM   3801  CG  LYS A 318     115.678  32.738  41.551  1.00  0.00           C  
ATOM   3802  CD  LYS A 318     116.916  33.414  42.115  1.00  0.00           C  
ATOM   3803  CE  LYS A 318     117.440  34.499  41.181  1.00  0.00           C  
ATOM   3804  NZ  LYS A 318     117.784  33.937  39.843  1.00  0.00           N1+
ATOM   3805  H   LYS A 318     112.954  32.919  42.392  1.00  0.00           H  
ATOM   3806  HA  LYS A 318     113.883  30.793  41.178  1.00  0.00           H  
ATOM   3807  HB2 LYS A 318     114.961  32.192  43.387  1.00  0.00           H  
ATOM   3808  HB3 LYS A 318     115.738  31.036  42.685  1.00  0.00           H  
ATOM   3809  HG2 LYS A 318     115.904  32.282  40.726  1.00  0.00           H  
ATOM   3810  HG3 LYS A 318     115.012  33.408  41.332  1.00  0.00           H  
ATOM   3811  HD2 LYS A 318     116.708  33.803  42.979  1.00  0.00           H  
ATOM   3812  HD3 LYS A 318     117.609  32.751  42.262  1.00  0.00           H  
ATOM   3813  HE2 LYS A 318     116.771  35.194  41.081  1.00  0.00           H  
ATOM   3814  HE3 LYS A 318     118.224  34.915  41.571  1.00  0.00           H  
ATOM   3815  HZ1 LYS A 318     118.543  34.302  39.553  1.00  0.00           H  
ATOM   3816  HZ2 LYS A 318     117.886  33.055  39.908  1.00  0.00           H  
ATOM   3817  HZ3 LYS A 318     117.130  34.118  39.267  1.00  0.00           H  
ATOM   3818  N   SER A 319     112.865  30.253  44.171  1.00  0.00           N  
ATOM   3819  CA  SER A 319     112.430  29.181  45.064  1.00  0.00           C  
ATOM   3820  C   SER A 319     111.316  28.359  44.433  1.00  0.00           C  
ATOM   3821  O   SER A 319     111.316  27.123  44.515  1.00  0.00           O  
ATOM   3822  CB  SER A 319     111.965  29.760  46.400  1.00  0.00           C  
ATOM   3823  OG  SER A 319     113.021  30.413  47.077  1.00  0.00           O  
ATOM   3824  H   SER A 319     112.765  31.048  44.481  1.00  0.00           H  
ATOM   3825  HA  SER A 319     113.187  28.594  45.220  1.00  0.00           H  
ATOM   3826  HB2 SER A 319     111.240  30.386  46.247  1.00  0.00           H  
ATOM   3827  HB3 SER A 319     111.613  29.049  46.957  1.00  0.00           H  
ATOM   3828  HG  SER A 319     113.160  31.162  46.722  1.00  0.00           H  
ATOM   3829  N   ILE A 320     110.356  29.029  43.791  1.00  0.00           N  
ATOM   3830  CA  ILE A 320     109.265  28.284  43.171  1.00  0.00           C  
ATOM   3831  C   ILE A 320     109.791  27.406  42.040  1.00  0.00           C  
ATOM   3832  O   ILE A 320     109.346  26.263  41.857  1.00  0.00           O  
ATOM   3833  CB  ILE A 320     108.172  29.252  42.692  1.00  0.00           C  
ATOM   3834  CG1 ILE A 320     107.491  29.899  43.898  1.00  0.00           C  
ATOM   3835  CG2 ILE A 320     107.164  28.527  41.820  1.00  0.00           C  
ATOM   3836  CD1 ILE A 320     106.622  31.080  43.530  1.00  0.00           C  
ATOM   3837  H   ILE A 320     110.319  29.884  43.705  1.00  0.00           H  
ATOM   3838  HA  ILE A 320     108.866  27.693  43.829  1.00  0.00           H  
ATOM   3839  N   THR A 321     110.753  27.918  41.271  1.00  0.00           N  
ATOM   3840  CA  THR A 321     111.319  27.137  40.177  1.00  0.00           C  
ATOM   3841  C   THR A 321     112.033  25.898  40.699  1.00  0.00           C  
ATOM   3842  O   THR A 321     111.857  24.793  40.169  1.00  0.00           O  
ATOM   3843  CB  THR A 321     112.278  28.005  39.373  1.00  0.00           C  
ATOM   3844  OG1 THR A 321     111.540  29.055  38.738  1.00  0.00           O  
ATOM   3845  CG2 THR A 321     112.972  27.172  38.324  1.00  0.00           C  
ATOM   3846  H   THR A 321     111.088  28.705  41.366  1.00  0.00           H  
ATOM   3847  HA  THR A 321     110.595  26.842  39.602  1.00  0.00           H  
ATOM   3848  N   TYR A 322     112.866  26.074  41.727  1.00  0.00           N  
ATOM   3849  CA  TYR A 322     113.504  24.928  42.365  1.00  0.00           C  
ATOM   3850  C   TYR A 322     112.465  23.903  42.805  1.00  0.00           C  
ATOM   3851  O   TYR A 322     112.640  22.700  42.582  1.00  0.00           O  
ATOM   3852  CB  TYR A 322     114.351  25.382  43.560  1.00  0.00           C  
ATOM   3853  CG  TYR A 322     115.419  26.427  43.248  1.00  0.00           C  
ATOM   3854  CD1 TYR A 322     116.051  26.473  42.007  1.00  0.00           C  
ATOM   3855  CD2 TYR A 322     115.795  27.364  44.202  1.00  0.00           C  
ATOM   3856  CE1 TYR A 322     117.013  27.430  41.725  1.00  0.00           C  
ATOM   3857  CE2 TYR A 322     116.759  28.322  43.932  1.00  0.00           C  
ATOM   3858  CZ  TYR A 322     117.365  28.354  42.693  1.00  0.00           C  
ATOM   3859  OH  TYR A 322     118.326  29.316  42.433  1.00  0.00           O  
ATOM   3860  H   TYR A 322     113.072  26.839  42.063  1.00  0.00           H  
ATOM   3861  HA  TYR A 322     114.087  24.506  41.714  1.00  0.00           H  
ATOM   3862  HB2 TYR A 322     113.759  25.741  44.240  1.00  0.00           H  
ATOM   3863  HB3 TYR A 322     114.785  24.604  43.944  1.00  0.00           H  
ATOM   3864  N   ALA A 323     111.365  24.363  43.414  1.00  0.00           N  
ATOM   3865  CA  ALA A 323     110.339  23.436  43.899  1.00  0.00           C  
ATOM   3866  C   ALA A 323     109.709  22.653  42.754  1.00  0.00           C  
ATOM   3867  O   ALA A 323     109.557  21.428  42.834  1.00  0.00           O  
ATOM   3868  CB  ALA A 323     109.267  24.195  44.674  1.00  0.00           C  
ATOM   3869  H   ALA A 323     111.196  25.195  43.553  1.00  0.00           H  
ATOM   3870  HA  ALA A 323     110.770  22.801  44.492  1.00  0.00           H  
ATOM   3871  HB1 ALA A 323     108.594  23.571  44.990  1.00  0.00           H  
ATOM   3872  HB2 ALA A 323     109.672  24.643  45.433  1.00  0.00           H  
ATOM   3873  HB3 ALA A 323     108.851  24.852  44.094  1.00  0.00           H  
ATOM   3874  N   ILE A 324     109.321  23.349  41.685  1.00  0.00           N  
ATOM   3875  CA  ILE A 324     108.746  22.682  40.519  1.00  0.00           C  
ATOM   3876  C   ILE A 324     109.705  21.622  39.985  1.00  0.00           C  
ATOM   3877  O   ILE A 324     109.315  20.470  39.729  1.00  0.00           O  
ATOM   3878  CB  ILE A 324     108.404  23.714  39.431  1.00  0.00           C  
ATOM   3879  CG1 ILE A 324     107.347  24.697  39.923  1.00  0.00           C  
ATOM   3880  CG2 ILE A 324     107.950  23.020  38.154  1.00  0.00           C  
ATOM   3881  CD1 ILE A 324     106.914  25.670  38.857  1.00  0.00           C  
ATOM   3882  H   ILE A 324     109.381  24.204  41.616  1.00  0.00           H  
ATOM   3883  HA  ILE A 324     107.926  22.237  40.786  1.00  0.00           H  
ATOM   3884  N   ILE A 325     110.972  22.008  39.781  1.00  0.00           N  
ATOM   3885  CA  ILE A 325     111.954  21.103  39.187  1.00  0.00           C  
ATOM   3886  C   ILE A 325     112.143  19.874  40.070  1.00  0.00           C  
ATOM   3887  O   ILE A 325     112.115  18.727  39.595  1.00  0.00           O  
ATOM   3888  CB  ILE A 325     113.288  21.837  38.954  1.00  0.00           C  
ATOM   3889  CG1 ILE A 325     113.134  22.944  37.908  1.00  0.00           C  
ATOM   3890  CG2 ILE A 325     114.364  20.866  38.520  1.00  0.00           C  
ATOM   3891  CD1 ILE A 325     114.412  23.760  37.691  1.00  0.00           C  
ATOM   3892  H   ILE A 325     111.276  22.788  39.980  1.00  0.00           H  
ATOM   3893  HA  ILE A 325     111.626  20.804  38.325  1.00  0.00           H  
ATOM   3894  N   ALA A 326     112.323  20.099  41.373  1.00  0.00           N  
ATOM   3895  CA  ALA A 326     112.482  18.994  42.308  1.00  0.00           C  
ATOM   3896  C   ALA A 326     111.283  18.053  42.257  1.00  0.00           C  
ATOM   3897  O   ALA A 326     111.440  16.831  42.114  1.00  0.00           O  
ATOM   3898  CB  ALA A 326     112.686  19.544  43.720  1.00  0.00           C  
ATOM   3899  H   ALA A 326     112.354  20.881  41.730  1.00  0.00           H  
ATOM   3900  HA  ALA A 326     113.263  18.480  42.053  1.00  0.00           H  
ATOM   3901  HB1 ALA A 326     112.792  18.808  44.342  1.00  0.00           H  
ATOM   3902  HB2 ALA A 326     113.481  20.100  43.739  1.00  0.00           H  
ATOM   3903  HB3 ALA A 326     111.916  20.075  43.976  1.00  0.00           H  
ATOM   3904  N   SER A 327     110.072  18.611  42.341  1.00  0.00           N  
ATOM   3905  CA  SER A 327     108.867  17.788  42.368  1.00  0.00           C  
ATOM   3906  C   SER A 327     108.740  16.936  41.114  1.00  0.00           C  
ATOM   3907  O   SER A 327     108.594  15.712  41.197  1.00  0.00           O  
ATOM   3908  CB  SER A 327     107.640  18.673  42.530  1.00  0.00           C  
ATOM   3909  OG  SER A 327     107.673  19.306  43.794  1.00  0.00           O  
ATOM   3910  H   SER A 327     109.929  19.459  42.382  1.00  0.00           H  
ATOM   3911  HA  SER A 327     108.932  17.185  43.125  1.00  0.00           H  
ATOM   3912  HB2 SER A 327     107.614  19.338  41.826  1.00  0.00           H  
ATOM   3913  HB3 SER A 327     106.833  18.141  42.447  1.00  0.00           H  
ATOM   3914  HG  SER A 327     108.178  19.976  43.758  1.00  0.00           H  
ATOM   3915  N   VAL A 328     108.808  17.556  39.934  1.00  0.00           N  
ATOM   3916  CA  VAL A 328     108.515  16.788  38.728  1.00  0.00           C  
ATOM   3917  C   VAL A 328     109.621  15.778  38.446  1.00  0.00           C  
ATOM   3918  O   VAL A 328     109.351  14.646  38.010  1.00  0.00           O  
ATOM   3919  CB  VAL A 328     108.253  17.720  37.530  1.00  0.00           C  
ATOM   3920  CG1 VAL A 328     107.185  18.739  37.883  1.00  0.00           C  
ATOM   3921  CG2 VAL A 328     109.508  18.418  37.101  1.00  0.00           C  
ATOM   3922  H   VAL A 328     109.013  18.382  39.814  1.00  0.00           H  
ATOM   3923  HA  VAL A 328     107.700  16.282  38.875  1.00  0.00           H  
ATOM   3924  N   MET A 329     110.878  16.135  38.721  1.00  0.00           N  
ATOM   3925  CA  MET A 329     111.945  15.187  38.435  1.00  0.00           C  
ATOM   3926  C   MET A 329     111.875  13.991  39.377  1.00  0.00           C  
ATOM   3927  O   MET A 329     111.994  12.839  38.938  1.00  0.00           O  
ATOM   3928  CB  MET A 329     113.291  15.891  38.509  1.00  0.00           C  
ATOM   3929  CG  MET A 329     113.435  16.946  37.433  1.00  0.00           C  
ATOM   3930  SD  MET A 329     115.045  16.877  36.662  1.00  0.00           S  
ATOM   3931  CE  MET A 329     116.096  17.250  38.065  1.00  0.00           C  
ATOM   3932  H   MET A 329     111.123  16.886  39.059  1.00  0.00           H  
ATOM   3933  HA  MET A 329     111.836  14.842  37.535  1.00  0.00           H  
ATOM   3934  HB2 MET A 329     113.392  16.304  39.381  1.00  0.00           H  
ATOM   3935  HB3 MET A 329     114.003  15.238  38.419  1.00  0.00           H  
ATOM   3936  HG2 MET A 329     112.748  16.821  36.761  1.00  0.00           H  
ATOM   3937  HG3 MET A 329     113.298  17.826  37.819  1.00  0.00           H  
ATOM   3938  HE1 MET A 329     117.025  17.247  37.785  1.00  0.00           H  
ATOM   3939  HE2 MET A 329     115.869  18.125  38.417  1.00  0.00           H  
ATOM   3940  HE3 MET A 329     115.964  16.581  38.756  1.00  0.00           H  
ATOM   3941  N   LEU A 330     111.643  14.238  40.671  1.00  0.00           N  
ATOM   3942  CA  LEU A 330     111.429  13.124  41.584  1.00  0.00           C  
ATOM   3943  C   LEU A 330     110.222  12.288  41.172  1.00  0.00           C  
ATOM   3944  O   LEU A 330     110.235  11.064  41.334  1.00  0.00           O  
ATOM   3945  CB  LEU A 330     111.249  13.638  43.013  1.00  0.00           C  
ATOM   3946  CG  LEU A 330     111.249  12.553  44.094  1.00  0.00           C  
ATOM   3947  CD1 LEU A 330     112.626  11.917  44.191  1.00  0.00           C  
ATOM   3948  CD2 LEU A 330     110.826  13.109  45.438  1.00  0.00           C  
ATOM   3949  H   LEU A 330     111.609  15.019  41.027  1.00  0.00           H  
ATOM   3950  HA  LEU A 330     112.213  12.555  41.546  1.00  0.00           H  
ATOM   3951  HB2 LEU A 330     111.958  14.270  43.207  1.00  0.00           H  
ATOM   3952  HB3 LEU A 330     110.412  14.127  43.064  1.00  0.00           H  
ATOM   3953  N   ALA A 331     109.175  12.926  40.640  1.00  0.00           N  
ATOM   3954  CA  ALA A 331     107.977  12.192  40.244  1.00  0.00           C  
ATOM   3955  C   ALA A 331     108.282  11.215  39.120  1.00  0.00           C  
ATOM   3956  O   ALA A 331     107.839  10.062  39.143  1.00  0.00           O  
ATOM   3957  CB  ALA A 331     106.884  13.170  39.817  1.00  0.00           C  
ATOM   3958  H   ALA A 331     109.141  13.774  40.502  1.00  0.00           H  
ATOM   3959  HA  ALA A 331     107.666  11.681  41.007  1.00  0.00           H  
ATOM   3960  HB1 ALA A 331     106.338  12.764  39.125  1.00  0.00           H  
ATOM   3961  HB2 ALA A 331     106.328  13.387  40.581  1.00  0.00           H  
ATOM   3962  HB3 ALA A 331     107.291  13.981  39.473  1.00  0.00           H  
ATOM   3963  N   ALA A 332     109.041  11.667  38.121  1.00  0.00           N  
ATOM   3964  CA  ALA A 332     109.444  10.764  37.042  1.00  0.00           C  
ATOM   3965  C   ALA A 332     110.344   9.643  37.568  1.00  0.00           C  
ATOM   3966  O   ALA A 332     110.150   8.457  37.245  1.00  0.00           O  
ATOM   3967  CB  ALA A 332     110.147  11.555  35.941  1.00  0.00           C  
ATOM   3968  H   ALA A 332     109.329  12.474  38.049  1.00  0.00           H  
ATOM   3969  HA  ALA A 332     108.649  10.349  36.672  1.00  0.00           H  
ATOM   3970  HB1 ALA A 332     110.412  10.953  35.228  1.00  0.00           H  
ATOM   3971  HB2 ALA A 332     109.543  12.226  35.588  1.00  0.00           H  
ATOM   3972  HB3 ALA A 332     110.934  11.989  36.306  1.00  0.00           H  
ATOM   3973  N   ILE A 333     111.342  10.005  38.386  1.00  0.00           N  
ATOM   3974  CA  ILE A 333     112.233   9.004  38.967  1.00  0.00           C  
ATOM   3975  C   ILE A 333     111.417   7.940  39.692  1.00  0.00           C  
ATOM   3976  O   ILE A 333     111.593   6.737  39.476  1.00  0.00           O  
ATOM   3977  CB  ILE A 333     113.257   9.663  39.913  1.00  0.00           C  
ATOM   3978  CG1 ILE A 333     114.151  10.674  39.179  1.00  0.00           C  
ATOM   3979  CG2 ILE A 333     114.111   8.599  40.592  1.00  0.00           C  
ATOM   3980  CD1 ILE A 333     114.829  10.113  37.965  1.00  0.00           C  
ATOM   3981  H   ILE A 333     111.514  10.817  38.612  1.00  0.00           H  
ATOM   3982  HA  ILE A 333     112.730   8.575  38.253  1.00  0.00           H  
ATOM   3983  N   LEU A 334     110.492   8.375  40.547  1.00  0.00           N  
ATOM   3984  CA  LEU A 334     109.687   7.432  41.314  1.00  0.00           C  
ATOM   3985  C   LEU A 334     108.820   6.578  40.402  1.00  0.00           C  
ATOM   3986  O   LEU A 334     108.673   5.370  40.625  1.00  0.00           O  
ATOM   3987  CB  LEU A 334     108.813   8.183  42.314  1.00  0.00           C  
ATOM   3988  CG  LEU A 334     109.507   8.748  43.549  1.00  0.00           C  
ATOM   3989  CD1 LEU A 334     108.474   9.321  44.508  1.00  0.00           C  
ATOM   3990  CD2 LEU A 334     110.316   7.666  44.220  1.00  0.00           C  
ATOM   3991  H   LEU A 334     110.318   9.204  40.696  1.00  0.00           H  
ATOM   3992  HA  LEU A 334     110.290   6.843  41.793  1.00  0.00           H  
ATOM   3993  HB2 LEU A 334     108.382   8.916  41.848  1.00  0.00           H  
ATOM   3994  HB3 LEU A 334     108.111   7.583  42.611  1.00  0.00           H  
ATOM   3995  N   SER A 335     108.240   7.183  39.362  1.00  0.00           N  
ATOM   3996  CA  SER A 335     107.330   6.425  38.518  1.00  0.00           C  
ATOM   3997  C   SER A 335     108.051   5.318  37.762  1.00  0.00           C  
ATOM   3998  O   SER A 335     107.457   4.266  37.513  1.00  0.00           O  
ATOM   3999  CB  SER A 335     106.591   7.349  37.549  1.00  0.00           C  
ATOM   4000  OG  SER A 335     107.473   7.925  36.600  1.00  0.00           O  
ATOM   4001  H   SER A 335     108.357   8.006  39.138  1.00  0.00           H  
ATOM   4002  HA  SER A 335     106.678   6.004  39.100  1.00  0.00           H  
ATOM   4003  HB2 SER A 335     105.900   6.849  37.087  1.00  0.00           H  
ATOM   4004  HB3 SER A 335     106.147   8.053  38.047  1.00  0.00           H  
ATOM   4005  HG  SER A 335     108.240   7.996  36.936  1.00  0.00           H  
ATOM   4006  N   ILE A 336     109.320   5.500  37.399  1.00  0.00           N  
ATOM   4007  CA  ILE A 336     110.012   4.416  36.702  1.00  0.00           C  
ATOM   4008  C   ILE A 336     110.884   3.575  37.640  1.00  0.00           C  
ATOM   4009  O   ILE A 336     111.575   2.662  37.177  1.00  0.00           O  
ATOM   4010  CB  ILE A 336     110.829   4.924  35.500  1.00  0.00           C  
ATOM   4011  CG1 ILE A 336     111.888   5.942  35.917  1.00  0.00           C  
ATOM   4012  CG2 ILE A 336     109.913   5.500  34.453  1.00  0.00           C  
ATOM   4013  CD1 ILE A 336     112.900   6.209  34.814  1.00  0.00           C  
ATOM   4014  H   ILE A 336     109.782   6.211  37.538  1.00  0.00           H  
ATOM   4015  HA  ILE A 336     109.316   3.835  36.360  1.00  0.00           H  
ATOM   4016  N   THR A 337     110.844   3.830  38.948  1.00  0.00           N  
ATOM   4017  CA  THR A 337     111.620   3.013  39.878  1.00  0.00           C  
ATOM   4018  C   THR A 337     110.721   2.326  40.897  1.00  0.00           C  
ATOM   4019  O   THR A 337     110.429   1.135  40.758  1.00  0.00           O  
ATOM   4020  CB  THR A 337     112.665   3.859  40.603  1.00  0.00           C  
ATOM   4021  OG1 THR A 337     112.002   4.912  41.318  1.00  0.00           O  
ATOM   4022  CG2 THR A 337     113.665   4.448  39.598  1.00  0.00           C  
ATOM   4023  H   THR A 337     110.383   4.459  39.311  1.00  0.00           H  
ATOM   4024  HA  THR A 337     112.071   2.332  39.355  1.00  0.00           H  
ATOM   4025  N   VAL A 338     110.288   3.067  41.923  1.00  0.00           N  
ATOM   4026  CA  VAL A 338     109.436   2.486  42.962  1.00  0.00           C  
ATOM   4027  C   VAL A 338     108.208   1.839  42.345  1.00  0.00           C  
ATOM   4028  O   VAL A 338     107.837   0.710  42.683  1.00  0.00           O  
ATOM   4029  CB  VAL A 338     109.025   3.556  43.989  1.00  0.00           C  
ATOM   4030  CG1 VAL A 338     107.992   2.993  44.962  1.00  0.00           C  
ATOM   4031  CG2 VAL A 338     110.217   4.041  44.725  1.00  0.00           C  
ATOM   4032  H   VAL A 338     110.474   3.900  42.034  1.00  0.00           H  
ATOM   4033  HA  VAL A 338     109.944   1.800  43.424  1.00  0.00           H  
ATOM   4034  N   LEU A 339     107.548   2.559  41.439  1.00  0.00           N  
ATOM   4035  CA  LEU A 339     106.318   2.044  40.852  1.00  0.00           C  
ATOM   4036  C   LEU A 339     106.591   0.823  39.982  1.00  0.00           C  
ATOM   4037  O   LEU A 339     105.880  -0.186  40.079  1.00  0.00           O  
ATOM   4038  CB  LEU A 339     105.636   3.141  40.047  1.00  0.00           C  
ATOM   4039  CG  LEU A 339     104.278   2.785  39.455  1.00  0.00           C  
ATOM   4040  CD1 LEU A 339     103.326   2.294  40.532  1.00  0.00           C  
ATOM   4041  CD2 LEU A 339     103.733   3.998  38.749  1.00  0.00           C  
ATOM   4042  H   LEU A 339     107.792   3.334  41.155  1.00  0.00           H  
ATOM   4043  HA  LEU A 339     105.728   1.764  41.568  1.00  0.00           H  
ATOM   4044  HB2 LEU A 339     105.527   3.918  40.618  1.00  0.00           H  
ATOM   4045  HB3 LEU A 339     106.227   3.403  39.323  1.00  0.00           H  
ATOM   4046  N   ALA A 340     107.612   0.900  39.124  1.00  0.00           N  
ATOM   4047  CA  ALA A 340     107.959  -0.247  38.293  1.00  0.00           C  
ATOM   4048  C   ALA A 340     108.355  -1.444  39.148  1.00  0.00           C  
ATOM   4049  O   ALA A 340     108.013  -2.586  38.823  1.00  0.00           O  
ATOM   4050  CB  ALA A 340     109.079   0.126  37.323  1.00  0.00           C  
ATOM   4051  H   ALA A 340     108.106   1.595  39.011  1.00  0.00           H  
ATOM   4052  HA  ALA A 340     107.176  -0.501  37.779  1.00  0.00           H  
ATOM   4053  HB1 ALA A 340     109.302  -0.642  36.776  1.00  0.00           H  
ATOM   4054  HB2 ALA A 340     108.784   0.854  36.754  1.00  0.00           H  
ATOM   4055  HB3 ALA A 340     109.861   0.405  37.824  1.00  0.00           H  
ATOM   4056  N   ALA A 341     109.061  -1.206  40.258  1.00  0.00           N  
ATOM   4057  CA  ALA A 341     109.460  -2.310  41.125  1.00  0.00           C  
ATOM   4058  C   ALA A 341     108.243  -2.941  41.785  1.00  0.00           C  
ATOM   4059  O   ALA A 341     108.110  -4.175  41.838  1.00  0.00           O  
ATOM   4060  CB  ALA A 341     110.452  -1.820  42.181  1.00  0.00           C  
ATOM   4061  H   ALA A 341     109.314  -0.427  40.520  1.00  0.00           H  
ATOM   4062  HA  ALA A 341     109.895  -2.988  40.584  1.00  0.00           H  
ATOM   4063  HB1 ALA A 341     110.390  -2.382  42.969  1.00  0.00           H  
ATOM   4064  HB2 ALA A 341     111.353  -1.863  41.824  1.00  0.00           H  
ATOM   4065  HB3 ALA A 341     110.244  -0.904  42.420  1.00  0.00           H  
ATOM   4066  N   ALA A 342     107.350  -2.098  42.309  1.00  0.00           N  
ATOM   4067  CA  ALA A 342     106.101  -2.568  42.893  1.00  0.00           C  
ATOM   4068  C   ALA A 342     105.338  -3.445  41.909  1.00  0.00           C  
ATOM   4069  O   ALA A 342     104.937  -4.570  42.235  1.00  0.00           O  
ATOM   4070  CB  ALA A 342     105.249  -1.369  43.326  1.00  0.00           C  
ATOM   4071  H   ALA A 342     107.454  -1.245  42.333  1.00  0.00           H  
ATOM   4072  HA  ALA A 342     106.304  -3.106  43.674  1.00  0.00           H  
ATOM   4073  HB1 ALA A 342     104.419  -1.686  43.714  1.00  0.00           H  
ATOM   4074  HB2 ALA A 342     105.735  -0.848  43.983  1.00  0.00           H  
ATOM   4075  HB3 ALA A 342     105.054  -0.815  42.554  1.00  0.00           H  
ATOM   4076  N   LEU A 343     105.132  -2.929  40.691  1.00  0.00           N  
ATOM   4077  CA  LEU A 343     104.422  -3.686  39.671  1.00  0.00           C  
ATOM   4078  C   LEU A 343     105.151  -4.968  39.317  1.00  0.00           C  
ATOM   4079  O   LEU A 343     104.506  -5.977  39.026  1.00  0.00           O  
ATOM   4080  CB  LEU A 343     104.206  -2.823  38.420  1.00  0.00           C  
ATOM   4081  CG  LEU A 343     103.292  -1.613  38.638  1.00  0.00           C  
ATOM   4082  CD1 LEU A 343     103.436  -0.628  37.491  1.00  0.00           C  
ATOM   4083  CD2 LEU A 343     101.840  -2.040  38.818  1.00  0.00           C  
ATOM   4084  H   LEU A 343     105.395  -2.148  40.443  1.00  0.00           H  
ATOM   4085  HA  LEU A 343     103.557  -3.933  40.034  1.00  0.00           H  
ATOM   4086  HB2 LEU A 343     105.068  -2.511  38.102  1.00  0.00           H  
ATOM   4087  HB3 LEU A 343     103.828  -3.378  37.719  1.00  0.00           H  
ATOM   4088  N   ALA A 344     106.484  -4.961  39.333  1.00  0.00           N  
ATOM   4089  CA  ALA A 344     107.216  -6.199  39.091  1.00  0.00           C  
ATOM   4090  C   ALA A 344     106.930  -7.231  40.181  1.00  0.00           C  
ATOM   4091  O   ALA A 344     106.857  -8.433  39.902  1.00  0.00           O  
ATOM   4092  CB  ALA A 344     108.711  -5.911  38.996  1.00  0.00           C  
ATOM   4093  H   ALA A 344     106.972  -4.268  39.478  1.00  0.00           H  
ATOM   4094  HA  ALA A 344     106.914  -6.572  38.249  1.00  0.00           H  
ATOM   4095  HB1 ALA A 344     109.179  -6.716  38.726  1.00  0.00           H  
ATOM   4096  HB2 ALA A 344     108.866  -5.213  38.341  1.00  0.00           H  
ATOM   4097  HB3 ALA A 344     109.041  -5.620  39.861  1.00  0.00           H  
ATOM   4098  N   ILE A 345     106.777  -6.780  41.428  1.00  0.00           N  
ATOM   4099  CA  ILE A 345     106.456  -7.702  42.516  1.00  0.00           C  
ATOM   4100  C   ILE A 345     105.032  -8.224  42.365  1.00  0.00           C  
ATOM   4101  O   ILE A 345     104.768  -9.427  42.489  1.00  0.00           O  
ATOM   4102  CB  ILE A 345     106.657  -7.018  43.880  1.00  0.00           C  
ATOM   4103  CG1 ILE A 345     108.149  -6.784  44.144  1.00  0.00           C  
ATOM   4104  CG2 ILE A 345     106.010  -7.837  45.002  1.00  0.00           C  
ATOM   4105  CD1 ILE A 345     108.460  -6.121  45.469  1.00  0.00           C  
ATOM   4106  H   ILE A 345     106.852  -5.956  41.661  1.00  0.00           H  
ATOM   4107  HA  ILE A 345     107.061  -8.460  42.472  1.00  0.00           H  
ATOM   4108  N   LEU A 346     104.094  -7.319  42.081  1.00  0.00           N  
ATOM   4109  CA  LEU A 346     102.681  -7.687  42.089  1.00  0.00           C  
ATOM   4110  C   LEU A 346     102.311  -8.526  40.874  1.00  0.00           C  
ATOM   4111  O   LEU A 346     101.547  -9.489  40.995  1.00  0.00           O  
ATOM   4112  CB  LEU A 346     101.806  -6.430  42.154  1.00  0.00           C  
ATOM   4113  CG  LEU A 346     102.003  -5.535  43.372  1.00  0.00           C  
ATOM   4114  CD1 LEU A 346     101.001  -4.408  43.314  1.00  0.00           C  
ATOM   4115  CD2 LEU A 346     101.840  -6.332  44.658  1.00  0.00           C  
ATOM   4116  H   LEU A 346     104.254  -6.498  41.883  1.00  0.00           H  
ATOM   4117  HA  LEU A 346     102.520  -8.227  42.878  1.00  0.00           H  
ATOM   4118  HB2 LEU A 346     101.971  -5.902  41.358  1.00  0.00           H  
ATOM   4119  HB3 LEU A 346     100.876  -6.705  42.125  1.00  0.00           H  
ATOM   4120  N   GLY A 347     102.829  -8.184  39.697  1.00  0.00           N  
ATOM   4121  CA  GLY A 347     102.432  -8.834  38.479  1.00  0.00           C  
ATOM   4122  C   GLY A 347     100.974  -8.563  38.190  1.00  0.00           C  
ATOM   4123  O   GLY A 347     100.482  -7.439  38.345  1.00  0.00           O  
ATOM   4124  H   GLY A 347     103.420  -7.567  39.594  1.00  0.00           H  
ATOM   4125  HA2 GLY A 347     102.979  -8.518  37.743  1.00  0.00           H  
ATOM   4126  HA3 GLY A 347     102.581  -9.790  38.552  1.00  0.00           H  
ATOM   4127  N   PRO A 348     100.243  -9.601  37.775  1.00  0.00           N  
ATOM   4128  CA  PRO A 348      98.795  -9.459  37.576  1.00  0.00           C  
ATOM   4129  C   PRO A 348      98.008  -9.255  38.862  1.00  0.00           C  
ATOM   4130  O   PRO A 348      96.790  -9.065  38.786  1.00  0.00           O  
ATOM   4131  CB  PRO A 348      98.410 -10.782  36.905  1.00  0.00           C  
ATOM   4132  CG  PRO A 348      99.447 -11.743  37.360  1.00  0.00           C  
ATOM   4133  CD  PRO A 348     100.721 -10.951  37.438  1.00  0.00           C  
ATOM   4134  HA  PRO A 348      98.587  -8.667  37.056  1.00  0.00           H  
ATOM   4135  HB2 PRO A 348      97.522 -11.068  37.171  1.00  0.00           H  
ATOM   4136  HB3 PRO A 348      98.404 -10.700  35.939  1.00  0.00           H  
ATOM   4137  HG2 PRO A 348      99.217 -12.122  38.222  1.00  0.00           H  
ATOM   4138  HG3 PRO A 348      99.533 -12.483  36.739  1.00  0.00           H  
ATOM   4139  HD2 PRO A 348     101.321 -11.300  38.116  1.00  0.00           H  
ATOM   4140  HD3 PRO A 348     101.204 -10.963  36.598  1.00  0.00           H  
ATOM   4141  N   ARG A 349      98.652  -9.289  40.036  1.00  0.00           N  
ATOM   4142  CA  ARG A 349      97.943  -9.098  41.299  1.00  0.00           C  
ATOM   4143  C   ARG A 349      97.382  -7.691  41.468  1.00  0.00           C  
ATOM   4144  O   ARG A 349      96.664  -7.452  42.443  1.00  0.00           O  
ATOM   4145  CB  ARG A 349      98.860  -9.396  42.491  1.00  0.00           C  
ATOM   4146  CG  ARG A 349      99.199 -10.859  42.709  1.00  0.00           C  
ATOM   4147  CD  ARG A 349     100.024 -11.041  43.985  1.00  0.00           C  
ATOM   4148  NE  ARG A 349     101.462 -11.113  43.718  1.00  0.00           N  
ATOM   4149  CZ  ARG A 349     102.391 -11.301  44.653  1.00  0.00           C  
ATOM   4150  H   ARG A 349      99.498  -9.421  40.118  1.00  0.00           H  
ATOM   4151  HA  ARG A 349      97.198  -9.719  41.276  1.00  0.00           H  
ATOM   4152  HB2 ARG A 349      99.688  -8.904  42.373  1.00  0.00           H  
ATOM   4153  HB3 ARG A 349      98.439  -9.055  43.295  1.00  0.00           H  
ATOM   4154  HG2 ARG A 349      98.382 -11.378  42.770  1.00  0.00           H  
ATOM   4155  HG3 ARG A 349      99.694 -11.197  41.947  1.00  0.00           H  
ATOM   4156  HD2 ARG A 349      99.847 -10.304  44.589  1.00  0.00           H  
ATOM   4157  HD3 ARG A 349      99.741 -11.852  44.436  1.00  0.00           H  
ATOM   4158  HE  ARG A 349     101.723 -11.027  42.903  1.00  0.00           H  
ATOM   4159  N   VAL A 350      97.696  -6.754  40.568  1.00  0.00           N  
ATOM   4160  CA  VAL A 350      97.200  -5.391  40.724  1.00  0.00           C  
ATOM   4161  C   VAL A 350      95.688  -5.312  40.571  1.00  0.00           C  
ATOM   4162  O   VAL A 350      95.074  -4.353  41.053  1.00  0.00           O  
ATOM   4163  CB  VAL A 350      97.879  -4.435  39.727  1.00  0.00           C  
ATOM   4164  CG1 VAL A 350      99.335  -4.269  40.073  1.00  0.00           C  
ATOM   4165  CG2 VAL A 350      97.721  -4.945  38.303  1.00  0.00           C  
ATOM   4166  H   VAL A 350      98.186  -6.887  39.873  1.00  0.00           H  
ATOM   4167  HA  VAL A 350      97.424  -5.117  41.627  1.00  0.00           H  
ATOM   4168  N   ASP A 351      95.065  -6.288  39.911  1.00  0.00           N  
ATOM   4169  CA  ASP A 351      93.619  -6.307  39.738  1.00  0.00           C  
ATOM   4170  C   ASP A 351      92.922  -7.218  40.733  1.00  0.00           C  
ATOM   4171  O   ASP A 351      91.714  -7.436  40.608  1.00  0.00           O  
ATOM   4172  CB  ASP A 351      93.262  -6.726  38.313  1.00  0.00           C  
ATOM   4173  CG  ASP A 351      94.102  -6.013  37.276  1.00  0.00           C  
ATOM   4174  OD1 ASP A 351      93.750  -4.874  36.903  1.00  0.00           O  
ATOM   4175  OD2 ASP A 351      95.124  -6.591  36.846  1.00  0.00           O  
ATOM   4176  H   ASP A 351      95.471  -6.955  39.551  1.00  0.00           H  
ATOM   4177  HA  ASP A 351      93.304  -5.405  39.906  1.00  0.00           H  
ATOM   4178  HB2 ASP A 351      93.382  -7.684  38.220  1.00  0.00           H  
ATOM   4179  HB3 ASP A 351      92.324  -6.540  38.149  1.00  0.00           H  
ATOM   4180  N   ALA A 352      93.649  -7.736  41.724  1.00  0.00           N  
ATOM   4181  CA  ALA A 352      93.106  -8.698  42.680  1.00  0.00           C  
ATOM   4182  C   ALA A 352      91.889  -8.160  43.433  1.00  0.00           C  
ATOM   4183  O   ALA A 352      90.768  -8.647  43.240  1.00  0.00           O  
ATOM   4184  CB  ALA A 352      94.190  -9.121  43.677  1.00  0.00           C  
ATOM   4185  H   ALA A 352      94.474  -7.537  41.860  1.00  0.00           H  
ATOM   4186  HA  ALA A 352      92.810  -9.468  42.168  1.00  0.00           H  
ATOM   4187  HB1 ALA A 352      93.804  -9.709  44.344  1.00  0.00           H  
ATOM   4188  HB2 ALA A 352      94.899  -9.586  43.206  1.00  0.00           H  
ATOM   4189  HB3 ALA A 352      94.554  -8.334  44.112  1.00  0.00           H  
ATOM   4190  N   LEU A 353      92.104  -7.158  44.287  1.00  0.00           N  
ATOM   4191  CA  LEU A 353      91.066  -6.644  45.178  1.00  0.00           C  
ATOM   4192  C   LEU A 353      90.121  -5.735  44.397  1.00  0.00           C  
ATOM   4193  O   LEU A 353      90.530  -4.675  43.921  1.00  0.00           O  
ATOM   4194  CB  LEU A 353      91.704  -5.890  46.344  1.00  0.00           C  
ATOM   4195  CG  LEU A 353      92.286  -6.656  47.543  1.00  0.00           C  
ATOM   4196  CD1 LEU A 353      93.002  -7.930  47.128  1.00  0.00           C  
ATOM   4197  CD2 LEU A 353      93.244  -5.755  48.324  1.00  0.00           C  
ATOM   4198  H   LEU A 353      92.860  -6.755  44.364  1.00  0.00           H  
ATOM   4199  HA  LEU A 353      90.555  -7.387  45.538  1.00  0.00           H  
ATOM   4200  HB2 LEU A 353      92.419  -5.347  45.977  1.00  0.00           H  
ATOM   4201  HB3 LEU A 353      91.035  -5.281  46.692  1.00  0.00           H  
ATOM   4202  N   GLY A 354      88.859  -6.144  44.267  1.00  0.00           N  
ATOM   4203  CA  GLY A 354      87.882  -5.400  43.499  1.00  0.00           C  
ATOM   4204  C   GLY A 354      87.173  -4.333  44.317  1.00  0.00           C  
ATOM   4205  O   GLY A 354      87.536  -4.025  45.455  1.00  0.00           O  
ATOM   4206  H   GLY A 354      88.551  -6.863  44.624  1.00  0.00           H  
ATOM   4207  HA2 GLY A 354      88.322  -4.981  42.744  1.00  0.00           H  
ATOM   4208  HA3 GLY A 354      87.224  -6.015  43.139  1.00  0.00           H  
ATOM   4209  N   VAL A 355      86.129  -3.769  43.703  1.00  0.00           N  
ATOM   4210  CA  VAL A 355      85.375  -2.666  44.301  1.00  0.00           C  
ATOM   4211  C   VAL A 355      84.972  -2.989  45.736  1.00  0.00           C  
ATOM   4212  O   VAL A 355      85.130  -2.165  46.645  1.00  0.00           O  
ATOM   4213  CB  VAL A 355      84.140  -2.337  43.438  1.00  0.00           C  
ATOM   4214  CG1 VAL A 355      83.481  -1.050  43.915  1.00  0.00           C  
ATOM   4215  CG2 VAL A 355      84.518  -2.257  41.962  1.00  0.00           C  
ATOM   4216  H   VAL A 355      85.839  -4.015  42.932  1.00  0.00           H  
ATOM   4217  HA  VAL A 355      85.948  -1.884  44.330  1.00  0.00           H  
ATOM   4218  N   THR A 356      84.460  -4.194  45.961  1.00  0.00           N  
ATOM   4219  CA  THR A 356      83.908  -4.565  47.262  1.00  0.00           C  
ATOM   4220  C   THR A 356      85.051  -4.871  48.223  1.00  0.00           C  
ATOM   4221  O   THR A 356      85.530  -6.002  48.320  1.00  0.00           O  
ATOM   4222  CB  THR A 356      82.959  -5.751  47.123  1.00  0.00           C  
ATOM   4223  OG1 THR A 356      83.716  -6.962  47.020  1.00  0.00           O  
ATOM   4224  CG2 THR A 356      82.098  -5.592  45.880  1.00  0.00           C  
ATOM   4225  H   THR A 356      84.422  -4.817  45.369  1.00  0.00           H  
ATOM   4226  HA  THR A 356      83.391  -3.826  47.621  1.00  0.00           H  
ATOM   4227  N   THR A 357      85.499  -3.838  48.939  1.00  0.00           N  
ATOM   4228  CA  THR A 357      86.457  -4.006  50.033  1.00  0.00           C  
ATOM   4229  C   THR A 357      86.230  -2.846  50.999  1.00  0.00           C  
ATOM   4230  O   THR A 357      86.666  -1.722  50.734  1.00  0.00           O  
ATOM   4231  CB  THR A 357      87.893  -4.049  49.523  1.00  0.00           C  
ATOM   4232  OG1 THR A 357      87.952  -4.797  48.300  1.00  0.00           O  
ATOM   4233  CG2 THR A 357      88.798  -4.713  50.553  1.00  0.00           C  
ATOM   4234  H   THR A 357      85.257  -3.023  48.804  1.00  0.00           H  
ATOM   4235  HA  THR A 357      86.318  -4.854  50.482  1.00  0.00           H  
ATOM   4236  N   LEU A 358      85.545  -3.126  52.112  1.00  0.00           N  
ATOM   4237  CA  LEU A 358      85.060  -2.098  53.027  1.00  0.00           C  
ATOM   4238  C   LEU A 358      85.556  -2.388  54.437  1.00  0.00           C  
ATOM   4239  O   LEU A 358      85.316  -3.476  54.971  1.00  0.00           O  
ATOM   4240  CB  LEU A 358      83.530  -2.029  52.999  1.00  0.00           C  
ATOM   4241  CG  LEU A 358      82.882  -2.346  51.646  1.00  0.00           C  
ATOM   4242  CD1 LEU A 358      81.383  -2.496  51.785  1.00  0.00           C  
ATOM   4243  CD2 LEU A 358      83.227  -1.270  50.610  1.00  0.00           C  
ATOM   4244  H   LEU A 358      85.349  -3.928  52.354  1.00  0.00           H  
ATOM   4245  HA  LEU A 358      85.406  -1.237  52.743  1.00  0.00           H  
ATOM   4246  HB2 LEU A 358      83.180  -2.647  53.660  1.00  0.00           H  
ATOM   4247  HB3 LEU A 358      83.256  -1.139  53.271  1.00  0.00           H  
ATOM   4248  N   LEU A 359      86.239  -1.412  55.039  1.00  0.00           N  
ATOM   4249  CA  LEU A 359      86.738  -1.511  56.405  1.00  0.00           C  
ATOM   4250  C   LEU A 359      86.278  -0.374  57.307  1.00  0.00           C  
ATOM   4251  O   LEU A 359      86.053  -0.606  58.498  1.00  0.00           O  
ATOM   4252  CB  LEU A 359      88.278  -1.557  56.413  1.00  0.00           C  
ATOM   4253  CG  LEU A 359      88.983  -1.718  57.764  1.00  0.00           C  
ATOM   4254  CD1 LEU A 359      88.817  -3.132  58.309  1.00  0.00           C  
ATOM   4255  CD2 LEU A 359      90.455  -1.347  57.648  1.00  0.00           C  
ATOM   4256  H   LEU A 359      86.425  -0.664  54.657  1.00  0.00           H  
ATOM   4257  HA  LEU A 359      86.366  -2.333  56.759  1.00  0.00           H  
ATOM   4258  HB2 LEU A 359      88.557  -2.290  55.843  1.00  0.00           H  
ATOM   4259  HB3 LEU A 359      88.603  -0.739  56.003  1.00  0.00           H  
ATOM   4260  N   LYS A 360      86.131   0.838  56.780  1.00  0.00           N  
ATOM   4261  CA  LYS A 360      85.657   1.970  57.570  1.00  0.00           C  
ATOM   4262  C   LYS A 360      84.476   2.653  56.887  1.00  0.00           C  
ATOM   4263  O   LYS A 360      83.341   2.580  57.363  1.00  0.00           O  
ATOM   4264  CB  LYS A 360      86.788   2.976  57.803  1.00  0.00           C  
ATOM   4265  CG  LYS A 360      87.505   2.809  59.138  1.00  0.00           C  
ATOM   4266  CD  LYS A 360      88.570   1.725  59.065  1.00  0.00           C  
ATOM   4267  CE  LYS A 360      89.089   1.360  60.447  1.00  0.00           C  
ATOM   4268  NZ  LYS A 360      90.368   0.600  60.374  1.00  0.00           N1+
ATOM   4269  H   LYS A 360      86.302   1.026  55.958  1.00  0.00           H  
ATOM   4270  HA  LYS A 360      85.360   1.632  58.428  1.00  0.00           H  
ATOM   4271  HB2 LYS A 360      87.437   2.892  57.087  1.00  0.00           H  
ATOM   4272  HB3 LYS A 360      86.425   3.874  57.753  1.00  0.00           H  
ATOM   4273  HG2 LYS A 360      87.914   3.651  59.394  1.00  0.00           H  
ATOM   4274  HG3 LYS A 360      86.861   2.585  59.827  1.00  0.00           H  
ATOM   4275  HD2 LYS A 360      88.202   0.936  58.637  1.00  0.00           H  
ATOM   4276  HD3 LYS A 360      89.307   2.030  58.511  1.00  0.00           H  
ATOM   4277  HE2 LYS A 360      89.223   2.167  60.967  1.00  0.00           H  
ATOM   4278  HE3 LYS A 360      88.424   0.830  60.912  1.00  0.00           H  
ATOM   4279  HZ1 LYS A 360      90.644   0.402  61.197  1.00  0.00           H  
ATOM   4280  HZ2 LYS A 360      90.241  -0.152  59.915  1.00  0.00           H  
ATOM   4281  HZ3 LYS A 360      90.985   1.094  59.966  1.00  0.00           H  
ATOM   4282  N   GLY A 361      83.311   3.088  22.825  1.00  0.00           N1+
ATOM   4283  CA  GLY A 361      84.175   4.240  22.656  1.00  0.00           C  
ATOM   4284  C   GLY A 361      83.420   5.513  22.316  1.00  0.00           C  
ATOM   4285  O   GLY A 361      82.819   5.624  21.244  1.00  0.00           O  
ATOM   4286  H1  GLY A 361      83.804   2.374  23.022  1.00  0.00           H  
ATOM   4287  H2  GLY A 361      82.736   3.242  23.486  1.00  0.00           H  
ATOM   4288  H3  GLY A 361      82.863   2.939  22.070  1.00  0.00           H  
ATOM   4289  HA2 GLY A 361      84.680   4.381  23.472  1.00  0.00           H  
ATOM   4290  HA3 GLY A 361      84.817   4.055  21.953  1.00  0.00           H  
ATOM   4291  N   PHE A 362      83.454   6.477  23.240  1.00  0.00           N  
ATOM   4292  CA  PHE A 362      82.776   7.753  23.033  1.00  0.00           C  
ATOM   4293  C   PHE A 362      83.629   8.697  22.191  1.00  0.00           C  
ATOM   4294  O   PHE A 362      83.131   9.315  21.242  1.00  0.00           O  
ATOM   4295  CB  PHE A 362      82.422   8.376  24.389  1.00  0.00           C  
ATOM   4296  CG  PHE A 362      82.413   9.883  24.399  1.00  0.00           C  
ATOM   4297  CD1 PHE A 362      81.478  10.595  23.660  1.00  0.00           C  
ATOM   4298  CD2 PHE A 362      83.325  10.587  25.172  1.00  0.00           C  
ATOM   4299  CE1 PHE A 362      81.468  11.980  23.678  1.00  0.00           C  
ATOM   4300  CE2 PHE A 362      83.319  11.970  25.195  1.00  0.00           C  
ATOM   4301  CZ  PHE A 362      82.390  12.667  24.447  1.00  0.00           C  
ATOM   4302  H   PHE A 362      83.865   6.409  23.993  1.00  0.00           H  
ATOM   4303  HA  PHE A 362      81.955   7.597  22.541  1.00  0.00           H  
ATOM   4304  HB2 PHE A 362      81.548   8.057  24.662  1.00  0.00           H  
ATOM   4305  HB3 PHE A 362      83.058   8.063  25.051  1.00  0.00           H  
ATOM   4306  N   TRP A 363      84.913   8.824  22.528  1.00  0.00           N  
ATOM   4307  CA  TRP A 363      85.845   9.505  21.641  1.00  0.00           C  
ATOM   4308  C   TRP A 363      85.909   8.768  20.308  1.00  0.00           C  
ATOM   4309  O   TRP A 363      85.704   7.553  20.234  1.00  0.00           O  
ATOM   4310  CB  TRP A 363      87.240   9.584  22.271  1.00  0.00           C  
ATOM   4311  CG  TRP A 363      87.279  10.268  23.618  1.00  0.00           C  
ATOM   4312  CD1 TRP A 363      87.504  11.597  23.862  1.00  0.00           C  
ATOM   4313  CD2 TRP A 363      87.097   9.651  24.903  1.00  0.00           C  
ATOM   4314  NE1 TRP A 363      87.465  11.844  25.217  1.00  0.00           N  
ATOM   4315  CE2 TRP A 363      87.218  10.668  25.877  1.00  0.00           C  
ATOM   4316  CE3 TRP A 363      86.834   8.339  25.322  1.00  0.00           C  
ATOM   4317  CZ2 TRP A 363      87.088  10.414  27.245  1.00  0.00           C  
ATOM   4318  CZ3 TRP A 363      86.706   8.088  26.681  1.00  0.00           C  
ATOM   4319  H   TRP A 363      85.258   8.524  23.258  1.00  0.00           H  
ATOM   4320  HA  TRP A 363      85.532  10.411  21.494  1.00  0.00           H  
ATOM   4321  HB2 TRP A 363      87.590   8.685  22.367  1.00  0.00           H  
ATOM   4322  HB3 TRP A 363      87.830  10.056  21.664  1.00  0.00           H  
ATOM   4323  N   GLY A 364      86.181   9.512  19.243  1.00  0.00           N  
ATOM   4324  CA  GLY A 364      86.174   8.918  17.921  1.00  0.00           C  
ATOM   4325  C   GLY A 364      85.061   9.478  17.061  1.00  0.00           C  
ATOM   4326  O   GLY A 364      85.261   9.776  15.880  1.00  0.00           O  
ATOM   4327  H   GLY A 364      86.369  10.351  19.266  1.00  0.00           H  
ATOM   4328  HA2 GLY A 364      87.029   9.078  17.490  1.00  0.00           H  
ATOM   4329  HA3 GLY A 364      86.072   7.956  17.998  1.00  0.00           H  
ATOM   4330  N   ARG A 365      83.880   9.630  17.653  1.00  0.00           N  
ATOM   4331  CA  ARG A 365      82.726  10.173  16.950  1.00  0.00           C  
ATOM   4332  C   ARG A 365      82.626  11.686  17.114  1.00  0.00           C  
ATOM   4333  O   ARG A 365      82.367  12.406  16.138  1.00  0.00           O  
ATOM   4334  CB  ARG A 365      81.454   9.484  17.454  1.00  0.00           C  
ATOM   4335  CG  ARG A 365      81.692   8.031  17.868  1.00  0.00           C  
ATOM   4336  CD  ARG A 365      80.402   7.229  17.968  1.00  0.00           C  
ATOM   4337  NE  ARG A 365      79.653   7.534  19.186  1.00  0.00           N  
ATOM   4338  CZ  ARG A 365      79.758   6.846  20.318  1.00  0.00           C  
ATOM   4339  H   ARG A 365      83.727   9.422  18.473  1.00  0.00           H  
ATOM   4340  HA  ARG A 365      82.832   9.999  16.002  1.00  0.00           H  
ATOM   4341  HB2 ARG A 365      81.101   9.978  18.211  1.00  0.00           H  
ATOM   4342  HB3 ARG A 365      80.779   9.511  16.758  1.00  0.00           H  
ATOM   4343  HG2 ARG A 365      82.282   7.609  17.225  1.00  0.00           H  
ATOM   4344  HG3 ARG A 365      82.147   8.014  18.725  1.00  0.00           H  
ATOM   4345  HD2 ARG A 365      79.847   7.415  17.195  1.00  0.00           H  
ATOM   4346  HD3 ARG A 365      80.609   6.282  17.948  1.00  0.00           H  
ATOM   4347  HE  ARG A 365      79.111   8.201  19.169  1.00  0.00           H  
ATOM   4348  N   LEU A 366      82.837  12.180  18.339  1.00  0.00           N  
ATOM   4349  CA  LEU A 366      82.944  13.620  18.547  1.00  0.00           C  
ATOM   4350  C   LEU A 366      84.036  14.209  17.670  1.00  0.00           C  
ATOM   4351  O   LEU A 366      83.887  15.313  17.134  1.00  0.00           O  
ATOM   4352  CB  LEU A 366      83.218  13.928  20.020  1.00  0.00           C  
ATOM   4353  CG  LEU A 366      82.911  15.355  20.486  1.00  0.00           C  
ATOM   4354  CD1 LEU A 366      82.441  15.357  21.930  1.00  0.00           C  
ATOM   4355  CD2 LEU A 366      84.117  16.265  20.315  1.00  0.00           C  
ATOM   4356  H   LEU A 366      82.919  11.703  19.050  1.00  0.00           H  
ATOM   4357  HA  LEU A 366      82.100  14.028  18.297  1.00  0.00           H  
ATOM   4358  HB2 LEU A 366      82.697  13.313  20.561  1.00  0.00           H  
ATOM   4359  HB3 LEU A 366      84.152  13.744  20.202  1.00  0.00           H  
ATOM   4360  N   VAL A 367      85.145  13.485  17.505  1.00  0.00           N  
ATOM   4361  CA  VAL A 367      86.182  14.004  16.626  1.00  0.00           C  
ATOM   4362  C   VAL A 367      85.754  13.870  15.173  1.00  0.00           C  
ATOM   4363  O   VAL A 367      86.146  14.682  14.340  1.00  0.00           O  
ATOM   4364  CB  VAL A 367      87.549  13.339  16.891  1.00  0.00           C  
ATOM   4365  CG1 VAL A 367      87.426  11.853  16.913  1.00  0.00           C  
ATOM   4366  CG2 VAL A 367      88.581  13.768  15.848  1.00  0.00           C  
ATOM   4367  H   VAL A 367      85.309  12.726  17.875  1.00  0.00           H  
ATOM   4368  HA  VAL A 367      86.299  14.948  16.820  1.00  0.00           H  
ATOM   4369  N   ASN A 368      84.918  12.887  14.838  1.00  0.00           N  
ATOM   4370  CA  ASN A 368      84.470  12.808  13.451  1.00  0.00           C  
ATOM   4371  C   ASN A 368      83.550  13.971  13.093  1.00  0.00           C  
ATOM   4372  O   ASN A 368      83.530  14.410  11.933  1.00  0.00           O  
ATOM   4373  CB  ASN A 368      83.798  11.463  13.182  1.00  0.00           C  
ATOM   4374  CG  ASN A 368      84.751  10.459  12.554  1.00  0.00           C  
ATOM   4375  OD1 ASN A 368      85.040   9.411  13.132  1.00  0.00           O  
ATOM   4376  ND2 ASN A 368      85.254  10.785  11.368  1.00  0.00           N  
ATOM   4377  H   ASN A 368      84.612  12.284  15.369  1.00  0.00           H  
ATOM   4378  HA  ASN A 368      85.250  12.876  12.879  1.00  0.00           H  
ATOM   4379  HB2 ASN A 368      83.455  11.103  14.015  1.00  0.00           H  
ATOM   4380  HB3 ASN A 368      83.037  11.595  12.595  1.00  0.00           H  
ATOM   4381  N   VAL A 369      82.813  14.502  14.075  1.00  0.00           N  
ATOM   4382  CA  VAL A 369      82.009  15.703  13.837  1.00  0.00           C  
ATOM   4383  C   VAL A 369      82.904  16.870  13.424  1.00  0.00           C  
ATOM   4384  O   VAL A 369      82.720  17.469  12.358  1.00  0.00           O  
ATOM   4385  CB  VAL A 369      81.169  16.057  15.077  1.00  0.00           C  
ATOM   4386  CG1 VAL A 369      80.364  17.325  14.821  1.00  0.00           C  
ATOM   4387  CG2 VAL A 369      80.251  14.905  15.447  1.00  0.00           C  
ATOM   4388  H   VAL A 369      82.765  14.186  14.873  1.00  0.00           H  
ATOM   4389  HA  VAL A 369      81.394  15.523  13.109  1.00  0.00           H  
ATOM   4390  N   VAL A 370      83.884  17.213  14.272  1.00  0.00           N  
ATOM   4391  CA  VAL A 370      84.812  18.294  13.938  1.00  0.00           C  
ATOM   4392  C   VAL A 370      85.572  17.974  12.660  1.00  0.00           C  
ATOM   4393  O   VAL A 370      85.905  18.872  11.881  1.00  0.00           O  
ATOM   4394  CB  VAL A 370      85.797  18.572  15.098  1.00  0.00           C  
ATOM   4395  CG1 VAL A 370      85.175  19.438  16.157  1.00  0.00           C  
ATOM   4396  CG2 VAL A 370      86.265  17.302  15.726  1.00  0.00           C  
ATOM   4397  H   VAL A 370      84.025  16.836  15.032  1.00  0.00           H  
ATOM   4398  HA  VAL A 370      84.288  19.098  13.795  1.00  0.00           H  
ATOM   4399  N   MET A 371      85.841  16.694  12.411  1.00  0.00           N  
ATOM   4400  CA  MET A 371      86.688  16.309  11.293  1.00  0.00           C  
ATOM   4401  C   MET A 371      85.994  16.552   9.964  1.00  0.00           C  
ATOM   4402  O   MET A 371      86.585  17.121   9.038  1.00  0.00           O  
ATOM   4403  CB  MET A 371      87.077  14.840  11.436  1.00  0.00           C  
ATOM   4404  CG  MET A 371      88.281  14.610  12.311  1.00  0.00           C  
ATOM   4405  SD  MET A 371      89.815  14.903  11.451  1.00  0.00           S  
ATOM   4406  CE  MET A 371      90.552  13.305  11.726  1.00  0.00           C  
ATOM   4407  H   MET A 371      85.542  16.038  12.878  1.00  0.00           H  
ATOM   4408  HA  MET A 371      87.488  16.858  11.306  1.00  0.00           H  
ATOM   4409  HB2 MET A 371      86.325  14.349  11.802  1.00  0.00           H  
ATOM   4410  HB3 MET A 371      87.253  14.475  10.555  1.00  0.00           H  
ATOM   4411  HG2 MET A 371      88.232  15.193  13.085  1.00  0.00           H  
ATOM   4412  HG3 MET A 371      88.268  13.698  12.642  1.00  0.00           H  
ATOM   4413  HE1 MET A 371      91.429  13.277  11.312  1.00  0.00           H  
ATOM   4414  HE2 MET A 371      90.640  13.149  12.680  1.00  0.00           H  
ATOM   4415  HE3 MET A 371      89.989  12.618  11.338  1.00  0.00           H  
ATOM   4416  N   LYS A 372      84.736  16.125   9.842  1.00  0.00           N  
ATOM   4417  CA  LYS A 372      84.097  16.203   8.535  1.00  0.00           C  
ATOM   4418  C   LYS A 372      83.750  17.641   8.156  1.00  0.00           C  
ATOM   4419  O   LYS A 372      83.778  17.984   6.969  1.00  0.00           O  
ATOM   4420  CB  LYS A 372      82.870  15.294   8.493  1.00  0.00           C  
ATOM   4421  CG  LYS A 372      83.168  13.945   7.835  1.00  0.00           C  
ATOM   4422  CD  LYS A 372      82.129  12.889   8.170  1.00  0.00           C  
ATOM   4423  CE  LYS A 372      80.726  13.346   7.792  1.00  0.00           C  
ATOM   4424  NZ  LYS A 372      80.528  13.412   6.317  1.00  0.00           N1+
ATOM   4425  H   LYS A 372      84.254  15.800  10.476  1.00  0.00           H  
ATOM   4426  HA  LYS A 372      84.730  15.890   7.870  1.00  0.00           H  
ATOM   4427  HB2 LYS A 372      82.548  15.146   9.396  1.00  0.00           H  
ATOM   4428  HB3 LYS A 372      82.157  15.738   8.006  1.00  0.00           H  
ATOM   4429  HG2 LYS A 372      83.208  14.060   6.873  1.00  0.00           H  
ATOM   4430  HG3 LYS A 372      84.042  13.636   8.120  1.00  0.00           H  
ATOM   4431  HD2 LYS A 372      82.339  12.066   7.701  1.00  0.00           H  
ATOM   4432  HD3 LYS A 372      82.161  12.691   9.119  1.00  0.00           H  
ATOM   4433  HE2 LYS A 372      80.076  12.737   8.177  1.00  0.00           H  
ATOM   4434  HE3 LYS A 372      80.558  14.220   8.178  1.00  0.00           H  
ATOM   4435  HZ1 LYS A 372      79.699  13.683   6.141  1.00  0.00           H  
ATOM   4436  HZ2 LYS A 372      81.109  13.988   5.965  1.00  0.00           H  
ATOM   4437  HZ3 LYS A 372      80.659  12.606   5.964  1.00  0.00           H  
ATOM   4438  N   ARG A 373      83.443  18.498   9.128  1.00  0.00           N  
ATOM   4439  CA  ARG A 373      83.352  19.939   8.887  1.00  0.00           C  
ATOM   4440  C   ARG A 373      84.046  20.685  10.024  1.00  0.00           C  
ATOM   4441  O   ARG A 373      83.475  20.841  11.118  1.00  0.00           O  
ATOM   4442  CB  ARG A 373      81.908  20.403   8.700  1.00  0.00           C  
ATOM   4443  CG  ARG A 373      80.917  20.061   9.802  1.00  0.00           C  
ATOM   4444  CD  ARG A 373      79.914  21.201   9.982  1.00  0.00           C  
ATOM   4445  NE  ARG A 373      79.202  21.518   8.744  1.00  0.00           N  
ATOM   4446  CZ  ARG A 373      79.370  22.636   8.041  1.00  0.00           C  
ATOM   4447  H   ARG A 373      83.282  18.263   9.940  1.00  0.00           H  
ATOM   4448  HA  ARG A 373      83.805  20.143   8.054  1.00  0.00           H  
ATOM   4449  HB2 ARG A 373      81.914  21.367   8.591  1.00  0.00           H  
ATOM   4450  HB3 ARG A 373      81.577  20.026   7.870  1.00  0.00           H  
ATOM   4451  HG2 ARG A 373      80.449  19.241   9.581  1.00  0.00           H  
ATOM   4452  HG3 ARG A 373      81.389  19.903  10.634  1.00  0.00           H  
ATOM   4453  HD2 ARG A 373      79.274  20.958  10.669  1.00  0.00           H  
ATOM   4454  HD3 ARG A 373      80.381  21.991  10.295  1.00  0.00           H  
ATOM   4455  HE  ARG A 373      78.635  20.942   8.450  1.00  0.00           H  
ATOM   4456  N   PRO A 374      85.279  21.148   9.808  1.00  0.00           N  
ATOM   4457  CA  PRO A 374      86.067  21.714  10.912  1.00  0.00           C  
ATOM   4458  C   PRO A 374      85.950  23.220  11.104  1.00  0.00           C  
ATOM   4459  O   PRO A 374      85.873  23.682  12.246  1.00  0.00           O  
ATOM   4460  CB  PRO A 374      87.502  21.321  10.535  1.00  0.00           C  
ATOM   4461  CG  PRO A 374      87.489  21.273   9.048  1.00  0.00           C  
ATOM   4462  CD  PRO A 374      86.116  20.798   8.647  1.00  0.00           C  
ATOM   4463  HA  PRO A 374      85.753  21.374  11.765  1.00  0.00           H  
ATOM   4464  HB2 PRO A 374      88.145  21.969  10.863  1.00  0.00           H  
ATOM   4465  HB3 PRO A 374      87.746  20.463  10.915  1.00  0.00           H  
ATOM   4466  HG2 PRO A 374      87.675  22.148   8.672  1.00  0.00           H  
ATOM   4467  HG3 PRO A 374      88.173  20.671   8.716  1.00  0.00           H  
ATOM   4468  HD2 PRO A 374      85.808  21.238   7.840  1.00  0.00           H  
ATOM   4469  HD3 PRO A 374      86.105  19.844   8.474  1.00  0.00           H  
ATOM   4470  N   ILE A 375      85.944  23.993  10.015  1.00  0.00           N  
ATOM   4471  CA  ILE A 375      86.048  25.449  10.126  1.00  0.00           C  
ATOM   4472  C   ILE A 375      84.863  26.039  10.883  1.00  0.00           C  
ATOM   4473  O   ILE A 375      85.016  27.019  11.627  1.00  0.00           O  
ATOM   4474  CB  ILE A 375      86.206  26.075   8.726  1.00  0.00           C  
ATOM   4475  CG1 ILE A 375      87.562  25.694   8.125  1.00  0.00           C  
ATOM   4476  CG2 ILE A 375      86.048  27.592   8.781  1.00  0.00           C  
ATOM   4477  CD1 ILE A 375      88.036  26.620   7.025  1.00  0.00           C  
ATOM   4478  H   ILE A 375      85.882  23.697   9.210  1.00  0.00           H  
ATOM   4479  HA  ILE A 375      86.841  25.663  10.644  1.00  0.00           H  
ATOM   4480  N   ALA A 376      83.673  25.444  10.731  1.00  0.00           N  
ATOM   4481  CA  ALA A 376      82.492  25.937  11.438  1.00  0.00           C  
ATOM   4482  C   ALA A 376      82.677  25.901  12.948  1.00  0.00           C  
ATOM   4483  O   ALA A 376      82.027  26.664  13.671  1.00  0.00           O  
ATOM   4484  CB  ALA A 376      81.263  25.121  11.047  1.00  0.00           C  
ATOM   4485  H   ALA A 376      83.532  24.761  10.228  1.00  0.00           H  
ATOM   4486  HA  ALA A 376      82.363  26.863  11.178  1.00  0.00           H  
ATOM   4487  HB1 ALA A 376      80.486  25.458  11.522  1.00  0.00           H  
ATOM   4488  HB2 ALA A 376      81.114  25.197  10.092  1.00  0.00           H  
ATOM   4489  HB3 ALA A 376      81.404  24.190  11.280  1.00  0.00           H  
ATOM   4490  N   PHE A 377      83.542  25.018  13.440  1.00  0.00           N  
ATOM   4491  CA  PHE A 377      83.860  24.963  14.859  1.00  0.00           C  
ATOM   4492  C   PHE A 377      85.138  25.710  15.204  1.00  0.00           C  
ATOM   4493  O   PHE A 377      85.242  26.264  16.303  1.00  0.00           O  
ATOM   4494  CB  PHE A 377      83.999  23.510  15.321  1.00  0.00           C  
ATOM   4495  CG  PHE A 377      82.717  22.716  15.254  1.00  0.00           C  
ATOM   4496  CD1 PHE A 377      81.530  23.288  14.822  1.00  0.00           C  
ATOM   4497  CD2 PHE A 377      82.707  21.393  15.633  1.00  0.00           C  
ATOM   4498  CE1 PHE A 377      80.369  22.546  14.769  1.00  0.00           C  
ATOM   4499  CE2 PHE A 377      81.557  20.645  15.585  1.00  0.00           C  
ATOM   4500  CZ  PHE A 377      80.385  21.220  15.153  1.00  0.00           C  
ATOM   4501  H   PHE A 377      83.958  24.437  12.962  1.00  0.00           H  
ATOM   4502  HA  PHE A 377      83.124  25.397  15.319  1.00  0.00           H  
ATOM   4503  HB2 PHE A 377      84.669  23.069  14.775  1.00  0.00           H  
ATOM   4504  HB3 PHE A 377      84.326  23.501  16.234  1.00  0.00           H  
ATOM   4505  N   ALA A 378      86.108  25.726  14.288  1.00  0.00           N  
ATOM   4506  CA  ALA A 378      87.356  26.437  14.533  1.00  0.00           C  
ATOM   4507  C   ALA A 378      87.129  27.938  14.684  1.00  0.00           C  
ATOM   4508  O   ALA A 378      87.682  28.563  15.596  1.00  0.00           O  
ATOM   4509  CB  ALA A 378      88.349  26.158  13.405  1.00  0.00           C  
ATOM   4510  H   ALA A 378      86.060  25.334  13.524  1.00  0.00           H  
ATOM   4511  HA  ALA A 378      87.725  26.113  15.369  1.00  0.00           H  
ATOM   4512  HB1 ALA A 378      89.249  26.355  13.709  1.00  0.00           H  
ATOM   4513  HB2 ALA A 378      88.293  25.224  13.149  1.00  0.00           H  
ATOM   4514  HB3 ALA A 378      88.138  26.716  12.641  1.00  0.00           H  
ATOM   4515  N   ALA A 379      86.312  28.536  13.808  1.00  0.00           N  
ATOM   4516  CA  ALA A 379      86.190  29.994  13.791  1.00  0.00           C  
ATOM   4517  C   ALA A 379      85.601  30.568  15.080  1.00  0.00           C  
ATOM   4518  O   ALA A 379      86.240  31.445  15.694  1.00  0.00           O  
ATOM   4519  CB  ALA A 379      85.398  30.426  12.553  1.00  0.00           C  
ATOM   4520  H   ALA A 379      85.830  28.123  13.228  1.00  0.00           H  
ATOM   4521  HA  ALA A 379      87.084  30.366  13.741  1.00  0.00           H  
ATOM   4522  HB1 ALA A 379      85.126  31.351  12.649  1.00  0.00           H  
ATOM   4523  HB2 ALA A 379      85.955  30.332  11.764  1.00  0.00           H  
ATOM   4524  HB3 ALA A 379      84.611  29.866  12.460  1.00  0.00           H  
ATOM   4525  N   PRO A 380      84.412  30.146  15.544  1.00  0.00           N  
ATOM   4526  CA  PRO A 380      83.875  30.759  16.772  1.00  0.00           C  
ATOM   4527  C   PRO A 380      84.742  30.493  17.990  1.00  0.00           C  
ATOM   4528  O   PRO A 380      84.909  31.379  18.841  1.00  0.00           O  
ATOM   4529  CB  PRO A 380      82.484  30.121  16.901  1.00  0.00           C  
ATOM   4530  CG  PRO A 380      82.611  28.817  16.210  1.00  0.00           C  
ATOM   4531  CD  PRO A 380      83.539  29.059  15.059  1.00  0.00           C  
ATOM   4532  HA  PRO A 380      83.845  31.727  16.722  1.00  0.00           H  
ATOM   4533  HB2 PRO A 380      82.233  30.006  17.831  1.00  0.00           H  
ATOM   4534  HB3 PRO A 380      81.802  30.675  16.490  1.00  0.00           H  
ATOM   4535  HG2 PRO A 380      82.965  28.139  16.807  1.00  0.00           H  
ATOM   4536  HG3 PRO A 380      81.747  28.501  15.902  1.00  0.00           H  
ATOM   4537  HD2 PRO A 380      84.049  28.264  14.838  1.00  0.00           H  
ATOM   4538  HD3 PRO A 380      83.056  29.319  14.259  1.00  0.00           H  
ATOM   4539  N   ILE A 381      85.302  29.284  18.087  1.00  0.00           N  
ATOM   4540  CA  ILE A 381      86.269  28.986  19.137  1.00  0.00           C  
ATOM   4541  C   ILE A 381      87.445  29.951  19.057  1.00  0.00           C  
ATOM   4542  O   ILE A 381      87.903  30.480  20.077  1.00  0.00           O  
ATOM   4543  CB  ILE A 381      86.725  27.516  19.039  1.00  0.00           C  
ATOM   4544  CG1 ILE A 381      85.907  26.624  19.980  1.00  0.00           C  
ATOM   4545  CG2 ILE A 381      88.205  27.383  19.342  1.00  0.00           C  
ATOM   4546  CD1 ILE A 381      84.426  26.559  19.651  1.00  0.00           C  
ATOM   4547  H   ILE A 381      85.134  28.629  17.555  1.00  0.00           H  
ATOM   4548  HA  ILE A 381      85.850  29.106  20.004  1.00  0.00           H  
ATOM   4549  N   LEU A 382      87.924  30.230  17.843  1.00  0.00           N  
ATOM   4550  CA  LEU A 382      89.095  31.077  17.667  1.00  0.00           C  
ATOM   4551  C   LEU A 382      88.815  32.559  17.911  1.00  0.00           C  
ATOM   4552  O   LEU A 382      89.766  33.318  18.135  1.00  0.00           O  
ATOM   4553  CB  LEU A 382      89.676  30.878  16.260  1.00  0.00           C  
ATOM   4554  CG  LEU A 382      91.134  31.277  16.001  1.00  0.00           C  
ATOM   4555  CD1 LEU A 382      91.864  30.213  15.185  1.00  0.00           C  
ATOM   4556  CD2 LEU A 382      91.205  32.636  15.302  1.00  0.00           C  
ATOM   4557  H   LEU A 382      87.582  29.936  17.111  1.00  0.00           H  
ATOM   4558  HA  LEU A 382      89.740  30.804  18.339  1.00  0.00           H  
ATOM   4559  HB2 LEU A 382      89.583  29.939  16.035  1.00  0.00           H  
ATOM   4560  HB3 LEU A 382      89.121  31.375  15.640  1.00  0.00           H  
ATOM   4561  N   VAL A 383      87.553  32.999  17.878  1.00  0.00           N  
ATOM   4562  CA  VAL A 383      87.282  34.424  18.092  1.00  0.00           C  
ATOM   4563  C   VAL A 383      86.832  34.699  19.523  1.00  0.00           C  
ATOM   4564  O   VAL A 383      87.127  35.770  20.078  1.00  0.00           O  
ATOM   4565  CB  VAL A 383      86.257  34.971  17.080  1.00  0.00           C  
ATOM   4566  CG1 VAL A 383      86.900  35.131  15.712  1.00  0.00           C  
ATOM   4567  CG2 VAL A 383      85.028  34.088  17.015  1.00  0.00           C  
ATOM   4568  H   VAL A 383      86.862  32.506  17.739  1.00  0.00           H  
ATOM   4569  HA  VAL A 383      88.117  34.893  17.945  1.00  0.00           H  
ATOM   4570  N   VAL A 384      86.110  33.753  20.136  1.00  0.00           N  
ATOM   4571  CA  VAL A 384      85.815  33.888  21.562  1.00  0.00           C  
ATOM   4572  C   VAL A 384      87.112  33.987  22.353  1.00  0.00           C  
ATOM   4573  O   VAL A 384      87.218  34.757  23.311  1.00  0.00           O  
ATOM   4574  CB  VAL A 384      84.926  32.724  22.045  1.00  0.00           C  
ATOM   4575  CG1 VAL A 384      84.740  32.772  23.565  1.00  0.00           C  
ATOM   4576  CG2 VAL A 384      83.569  32.757  21.348  1.00  0.00           C  
ATOM   4577  H   VAL A 384      85.793  33.049  19.756  1.00  0.00           H  
ATOM   4578  HA  VAL A 384      85.316  34.706  21.711  1.00  0.00           H  
ATOM   4579  N   MET A 385      88.141  33.263  21.945  1.00  0.00           N  
ATOM   4580  CA  MET A 385      89.370  33.307  22.727  1.00  0.00           C  
ATOM   4581  C   MET A 385      90.099  34.652  22.580  1.00  0.00           C  
ATOM   4582  O   MET A 385      90.641  35.174  23.569  1.00  0.00           O  
ATOM   4583  CB  MET A 385      90.238  32.127  22.331  1.00  0.00           C  
ATOM   4584  CG  MET A 385      89.609  30.733  22.597  1.00  0.00           C  
ATOM   4585  SD  MET A 385      90.701  29.314  22.303  1.00  0.00           S  
ATOM   4586  CE  MET A 385      91.820  29.420  23.674  1.00  0.00           C  
ATOM   4587  H   MET A 385      88.155  32.758  21.249  1.00  0.00           H  
ATOM   4588  HA  MET A 385      89.156  33.235  23.671  1.00  0.00           H  
ATOM   4589  HB2 MET A 385      90.447  32.199  21.386  1.00  0.00           H  
ATOM   4590  HB3 MET A 385      91.079  32.185  22.812  1.00  0.00           H  
ATOM   4591  HG2 MET A 385      89.306  30.703  23.518  1.00  0.00           H  
ATOM   4592  HG3 MET A 385      88.822  30.638  22.036  1.00  0.00           H  
ATOM   4593  HE1 MET A 385      92.464  28.696  23.623  1.00  0.00           H  
ATOM   4594  HE2 MET A 385      92.286  30.270  23.647  1.00  0.00           H  
ATOM   4595  HE3 MET A 385      91.323  29.351  24.504  1.00  0.00           H  
ATOM   4596  N   VAL A 386      90.017  35.299  21.413  1.00  0.00           N  
ATOM   4597  CA  VAL A 386      90.641  36.610  21.258  1.00  0.00           C  
ATOM   4598  C   VAL A 386      89.844  37.673  22.014  1.00  0.00           C  
ATOM   4599  O   VAL A 386      90.428  38.582  22.629  1.00  0.00           O  
ATOM   4600  CB  VAL A 386      90.806  36.947  19.765  1.00  0.00           C  
ATOM   4601  CG1 VAL A 386      90.889  38.466  19.556  1.00  0.00           C  
ATOM   4602  CG2 VAL A 386      92.057  36.268  19.220  1.00  0.00           C  
ATOM   4603  H   VAL A 386      89.614  35.001  20.714  1.00  0.00           H  
ATOM   4604  HA  VAL A 386      91.529  36.592  21.648  1.00  0.00           H  
ATOM   4605  N   LEU A 387      88.509  37.547  22.038  1.00  0.00           N  
ATOM   4606  CA  LEU A 387      87.721  38.476  22.853  1.00  0.00           C  
ATOM   4607  C   LEU A 387      87.745  38.112  24.337  1.00  0.00           C  
ATOM   4608  O   LEU A 387      87.078  38.772  25.133  1.00  0.00           O  
ATOM   4609  CB  LEU A 387      86.259  38.577  22.358  1.00  0.00           C  
ATOM   4610  CG  LEU A 387      85.208  37.482  22.598  1.00  0.00           C  
ATOM   4611  CD1 LEU A 387      84.305  37.875  23.748  1.00  0.00           C  
ATOM   4612  CD2 LEU A 387      84.403  37.326  21.326  1.00  0.00           C  
ATOM   4613  H   LEU A 387      88.057  36.955  21.608  1.00  0.00           H  
ATOM   4614  HA  LEU A 387      88.142  39.344  22.751  1.00  0.00           H  
ATOM   4615  HB2 LEU A 387      85.897  39.392  22.739  1.00  0.00           H  
ATOM   4616  HB3 LEU A 387      86.304  38.707  21.398  1.00  0.00           H  
ATOM   4617  N   LEU A 388      88.421  37.042  24.711  1.00  0.00           N  
ATOM   4618  CA  LEU A 388      88.896  36.865  26.079  1.00  0.00           C  
ATOM   4619  C   LEU A 388      90.320  37.381  26.276  1.00  0.00           C  
ATOM   4620  O   LEU A 388      90.743  37.602  27.415  1.00  0.00           O  
ATOM   4621  CB  LEU A 388      88.823  35.385  26.480  1.00  0.00           C  
ATOM   4622  CG  LEU A 388      87.444  34.723  26.421  1.00  0.00           C  
ATOM   4623  CD1 LEU A 388      87.418  33.432  27.246  1.00  0.00           C  
ATOM   4624  CD2 LEU A 388      86.350  35.683  26.866  1.00  0.00           C  
ATOM   4625  H   LEU A 388      88.621  36.393  24.182  1.00  0.00           H  
ATOM   4626  HA  LEU A 388      88.313  37.391  26.649  1.00  0.00           H  
ATOM   4627  HB2 LEU A 388      89.424  34.885  25.905  1.00  0.00           H  
ATOM   4628  HB3 LEU A 388      89.161  35.300  27.385  1.00  0.00           H  
ATOM   4629  N   ILE A 389      91.079  37.538  25.192  1.00  0.00           N  
ATOM   4630  CA  ILE A 389      92.355  38.239  25.290  1.00  0.00           C  
ATOM   4631  C   ILE A 389      92.127  39.734  25.512  1.00  0.00           C  
ATOM   4632  O   ILE A 389      92.956  40.399  26.136  1.00  0.00           O  
ATOM   4633  CB  ILE A 389      93.234  37.979  24.048  1.00  0.00           C  
ATOM   4634  CG1 ILE A 389      93.622  36.503  23.958  1.00  0.00           C  
ATOM   4635  CG2 ILE A 389      94.499  38.838  24.088  1.00  0.00           C  
ATOM   4636  CD1 ILE A 389      94.768  36.240  23.006  1.00  0.00           C  
ATOM   4637  H   ILE A 389      90.878  37.252  24.406  1.00  0.00           H  
ATOM   4638  HA  ILE A 389      92.836  37.893  26.058  1.00  0.00           H  
ATOM   4639  N   ILE A 390      91.016  40.286  25.023  1.00  0.00           N  
ATOM   4640  CA  ILE A 390      90.846  41.748  25.089  1.00  0.00           C  
ATOM   4641  C   ILE A 390      90.952  42.319  26.511  1.00  0.00           C  
ATOM   4642  O   ILE A 390      91.515  43.414  26.667  1.00  0.00           O  
ATOM   4643  CB  ILE A 390      89.544  42.228  24.397  1.00  0.00           C  
ATOM   4644  CG1 ILE A 390      89.330  43.738  24.582  1.00  0.00           C  
ATOM   4645  CG2 ILE A 390      88.325  41.531  24.894  1.00  0.00           C  
ATOM   4646  CD1 ILE A 390      87.976  44.242  24.077  1.00  0.00           C  
ATOM   4647  H   ILE A 390      90.367  39.854  24.661  1.00  0.00           H  
ATOM   4648  HA  ILE A 390      91.598  42.105  24.590  1.00  0.00           H  
ATOM   4649  N   PRO A 391      90.487  41.657  27.583  1.00  0.00           N  
ATOM   4650  CA  PRO A 391      90.736  42.224  28.922  1.00  0.00           C  
ATOM   4651  C   PRO A 391      92.204  42.228  29.332  1.00  0.00           C  
ATOM   4652  O   PRO A 391      92.534  42.883  30.328  1.00  0.00           O  
ATOM   4653  CB  PRO A 391      89.907  41.326  29.849  1.00  0.00           C  
ATOM   4654  CG  PRO A 391      88.890  40.702  28.981  1.00  0.00           C  
ATOM   4655  CD  PRO A 391      89.603  40.477  27.684  1.00  0.00           C  
ATOM   4656  HA  PRO A 391      90.490  43.162  28.955  1.00  0.00           H  
ATOM   4657  HB2 PRO A 391      90.462  40.654  30.276  1.00  0.00           H  
ATOM   4658  HB3 PRO A 391      89.492  41.843  30.559  1.00  0.00           H  
ATOM   4659  HG2 PRO A 391      88.566  39.868  29.357  1.00  0.00           H  
ATOM   4660  HG3 PRO A 391      88.120  41.280  28.867  1.00  0.00           H  
ATOM   4661  HD2 PRO A 391      90.108  39.649  27.691  1.00  0.00           H  
ATOM   4662  HD3 PRO A 391      88.984  40.426  26.939  1.00  0.00           H  
ATOM   4663  N   LEU A 392      93.087  41.547  28.593  1.00  0.00           N  
ATOM   4664  CA  LEU A 392      94.475  41.390  29.025  1.00  0.00           C  
ATOM   4665  C   LEU A 392      95.195  42.732  29.115  1.00  0.00           C  
ATOM   4666  O   LEU A 392      95.848  43.029  30.121  1.00  0.00           O  
ATOM   4667  CB  LEU A 392      95.219  40.447  28.075  1.00  0.00           C  
ATOM   4668  CG  LEU A 392      96.514  39.769  28.532  1.00  0.00           C  
ATOM   4669  CD1 LEU A 392      97.708  40.710  28.418  1.00  0.00           C  
ATOM   4670  CD2 LEU A 392      96.363  39.264  29.951  1.00  0.00           C  
ATOM   4671  H   LEU A 392      92.900  41.171  27.843  1.00  0.00           H  
ATOM   4672  HA  LEU A 392      94.468  41.004  29.915  1.00  0.00           H  
ATOM   4673  HB2 LEU A 392      94.600  39.745  27.820  1.00  0.00           H  
ATOM   4674  HB3 LEU A 392      95.423  40.949  27.271  1.00  0.00           H  
ATOM   4675  N   GLY A 393      95.097  43.548  28.067  1.00  0.00           N  
ATOM   4676  CA  GLY A 393      95.911  44.746  27.950  1.00  0.00           C  
ATOM   4677  C   GLY A 393      95.841  45.708  29.119  1.00  0.00           C  
ATOM   4678  O   GLY A 393      96.728  46.548  29.291  1.00  0.00           O  
ATOM   4679  H   GLY A 393      94.558  43.420  27.409  1.00  0.00           H  
ATOM   4680  HA2 GLY A 393      96.835  44.478  27.829  1.00  0.00           H  
ATOM   4681  HA3 GLY A 393      95.646  45.219  27.146  1.00  0.00           H  
ATOM   4682  N   GLN A 394      94.800  45.580  29.943  1.00  0.00           N  
ATOM   4683  CA  GLN A 394      94.554  46.526  31.024  1.00  0.00           C  
ATOM   4684  C   GLN A 394      95.438  46.300  32.251  1.00  0.00           C  
ATOM   4685  O   GLN A 394      95.600  47.236  33.044  1.00  0.00           O  
ATOM   4686  CB  GLN A 394      93.071  46.468  31.415  1.00  0.00           C  
ATOM   4687  CG  GLN A 394      92.777  46.581  32.905  1.00  0.00           C  
ATOM   4688  CD  GLN A 394      91.364  46.176  33.258  1.00  0.00           C  
ATOM   4689  OE1 GLN A 394      90.622  45.674  32.415  1.00  0.00           O  
ATOM   4690  NE2 GLN A 394      90.980  46.398  34.510  1.00  0.00           N  
ATOM   4691  H   GLN A 394      94.223  44.945  29.890  1.00  0.00           H  
ATOM   4692  HA  GLN A 394      94.786  47.407  30.691  1.00  0.00           H  
ATOM   4693  HB2 GLN A 394      92.604  47.183  30.954  1.00  0.00           H  
ATOM   4694  HB3 GLN A 394      92.700  45.632  31.091  1.00  0.00           H  
ATOM   4695  HG2 GLN A 394      93.401  46.024  33.396  1.00  0.00           H  
ATOM   4696  HG3 GLN A 394      92.927  47.496  33.192  1.00  0.00           H  
ATOM   4697  N   LEU A 395      96.064  45.121  32.373  1.00  0.00           N  
ATOM   4698  CA  LEU A 395      96.589  44.602  33.639  1.00  0.00           C  
ATOM   4699  C   LEU A 395      97.209  45.675  34.531  1.00  0.00           C  
ATOM   4700  O   LEU A 395      97.953  46.549  34.076  1.00  0.00           O  
ATOM   4701  CB  LEU A 395      97.613  43.481  33.380  1.00  0.00           C  
ATOM   4702  CG  LEU A 395      98.846  43.559  32.460  1.00  0.00           C  
ATOM   4703  CD1 LEU A 395      99.895  44.586  32.869  1.00  0.00           C  
ATOM   4704  CD2 LEU A 395      99.494  42.194  32.395  1.00  0.00           C  
ATOM   4705  H   LEU A 395      96.197  44.593  31.707  1.00  0.00           H  
ATOM   4706  HA  LEU A 395      95.824  44.248  34.119  1.00  0.00           H  
ATOM   4707  HB2 LEU A 395      97.956  43.236  34.253  1.00  0.00           H  
ATOM   4708  HB3 LEU A 395      97.097  42.727  33.056  1.00  0.00           H  
ATOM   4709  N   SER A 396      96.871  45.598  35.813  1.00  0.00           N  
ATOM   4710  CA  SER A 396      97.434  46.430  36.861  1.00  0.00           C  
ATOM   4711  C   SER A 396      98.401  45.593  37.687  1.00  0.00           C  
ATOM   4712  O   SER A 396      98.212  44.386  37.851  1.00  0.00           O  
ATOM   4713  CB  SER A 396      96.328  47.003  37.756  1.00  0.00           C  
ATOM   4714  OG  SER A 396      96.724  48.224  38.355  1.00  0.00           O  
ATOM   4715  H   SER A 396      96.286  45.038  36.105  1.00  0.00           H  
ATOM   4716  HA  SER A 396      97.907  47.176  36.459  1.00  0.00           H  
ATOM   4717  HB2 SER A 396      95.526  47.145  37.229  1.00  0.00           H  
ATOM   4718  HB3 SER A 396      96.104  46.360  38.446  1.00  0.00           H  
ATOM   4719  HG  SER A 396      96.060  48.584  38.724  1.00  0.00           H  
ATOM   4720  N   LEU A 397      99.447  46.235  38.197  1.00  0.00           N  
ATOM   4721  CA  LEU A 397     100.436  45.535  39.004  1.00  0.00           C  
ATOM   4722  C   LEU A 397     100.759  46.368  40.231  1.00  0.00           C  
ATOM   4723  O   LEU A 397     100.750  47.601  40.172  1.00  0.00           O  
ATOM   4724  CB  LEU A 397     101.723  45.246  38.225  1.00  0.00           C  
ATOM   4725  CG  LEU A 397     101.659  44.654  36.814  1.00  0.00           C  
ATOM   4726  CD1 LEU A 397     101.423  45.758  35.800  1.00  0.00           C  
ATOM   4727  CD2 LEU A 397     102.935  43.905  36.487  1.00  0.00           C  
ATOM   4728  H   LEU A 397      99.600  47.074  38.088  1.00  0.00           H  
ATOM   4729  HA  LEU A 397     100.057  44.681  39.262  1.00  0.00           H  
ATOM   4730  HB2 LEU A 397     102.215  46.080  38.163  1.00  0.00           H  
ATOM   4731  HB3 LEU A 397     102.255  44.641  38.765  1.00  0.00           H  
ATOM   4732  N   GLY A 398     101.040  45.689  41.339  1.00  0.00           N  
ATOM   4733  CA  GLY A 398     101.308  46.386  42.575  1.00  0.00           C  
ATOM   4734  C   GLY A 398     102.004  45.486  43.570  1.00  0.00           C  
ATOM   4735  O   GLY A 398     102.387  44.357  43.256  1.00  0.00           O  
ATOM   4736  H   GLY A 398     101.078  44.831  41.389  1.00  0.00           H  
ATOM   4737  HA2 GLY A 398     101.861  47.164  42.398  1.00  0.00           H  
ATOM   4738  HA3 GLY A 398     100.476  46.710  42.954  1.00  0.00           H  
ATOM   4739  N   GLY A 399     102.161  46.002  44.787  1.00  0.00           N  
ATOM   4740  CA  GLY A 399     102.848  45.289  45.838  1.00  0.00           C  
ATOM   4741  C   GLY A 399     101.904  44.600  46.806  1.00  0.00           C  
ATOM   4742  O   GLY A 399     100.682  44.598  46.654  1.00  0.00           O  
ATOM   4743  H   GLY A 399     101.870  46.777  45.019  1.00  0.00           H  
ATOM   4744  HA2 GLY A 399     103.436  44.626  45.441  1.00  0.00           H  
ATOM   4745  HA3 GLY A 399     103.409  45.909  46.329  1.00  0.00           H  
ATOM   4746  N   ILE A 400     102.506  44.004  47.832  1.00  0.00           N  
ATOM   4747  CA  ILE A 400     101.737  43.336  48.871  1.00  0.00           C  
ATOM   4748  C   ILE A 400     101.064  44.380  49.746  1.00  0.00           C  
ATOM   4749  O   ILE A 400     101.651  45.425  50.064  1.00  0.00           O  
ATOM   4750  CB  ILE A 400     102.644  42.420  49.706  1.00  0.00           C  
ATOM   4751  CG1 ILE A 400     103.513  41.554  48.788  1.00  0.00           C  
ATOM   4752  CG2 ILE A 400     101.811  41.555  50.620  1.00  0.00           C  
ATOM   4753  CD1 ILE A 400     104.952  42.069  48.608  1.00  0.00           C  
ATOM   4754  H   ILE A 400     103.358  43.976  47.943  1.00  0.00           H  
ATOM   4755  HA  ILE A 400     101.056  42.782  48.461  1.00  0.00           H  
ATOM   4756  N   SER A 401      99.823  44.101  50.139  1.00  0.00           N  
ATOM   4757  CA  SER A 401      99.055  45.003  50.982  1.00  0.00           C  
ATOM   4758  C   SER A 401      98.118  44.180  51.850  1.00  0.00           C  
ATOM   4759  O   SER A 401      98.001  42.961  51.696  1.00  0.00           O  
ATOM   4760  CB  SER A 401      98.270  46.020  50.146  1.00  0.00           C  
ATOM   4761  OG  SER A 401      96.928  45.602  49.966  1.00  0.00           O  
ATOM   4762  H   SER A 401      99.405  43.381  49.922  1.00  0.00           H  
ATOM   4763  HA  SER A 401      99.664  45.509  51.542  1.00  0.00           H  
ATOM   4764  HB2 SER A 401      98.286  46.886  50.584  1.00  0.00           H  
ATOM   4765  HB3 SER A 401      98.697  46.132  49.282  1.00  0.00           H  
ATOM   4766  HG  SER A 401      96.595  46.003  49.307  1.00  0.00           H  
ATOM   4767  N   GLU A 402      97.445  44.872  52.772  1.00  0.00           N  
ATOM   4768  CA  GLU A 402      96.438  44.233  53.614  1.00  0.00           C  
ATOM   4769  C   GLU A 402      95.363  43.529  52.782  1.00  0.00           C  
ATOM   4770  O   GLU A 402      94.819  42.509  53.215  1.00  0.00           O  
ATOM   4771  CB  GLU A 402      95.801  45.277  54.549  1.00  0.00           C  
ATOM   4772  CG  GLU A 402      95.185  46.487  53.839  1.00  0.00           C  
ATOM   4773  CD  GLU A 402      96.088  47.700  53.830  1.00  0.00           C  
ATOM   4774  OE1 GLU A 402      95.572  48.838  53.741  1.00  0.00           O  
ATOM   4775  OE2 GLU A 402      97.316  47.515  53.909  1.00  0.00           O  
ATOM   4776  H   GLU A 402      97.559  45.711  52.924  1.00  0.00           H  
ATOM   4777  HA  GLU A 402      96.881  43.553  54.146  1.00  0.00           H  
ATOM   4778  HB2 GLU A 402      95.111  44.843  55.076  1.00  0.00           H  
ATOM   4779  HB3 GLU A 402      96.476  45.592  55.170  1.00  0.00           H  
ATOM   4780  HG2 GLU A 402      94.973  46.244  52.924  1.00  0.00           H  
ATOM   4781  HG3 GLU A 402      94.349  46.718  54.272  1.00  0.00           H  
ATOM   4782  N   LYS A 403      95.067  44.042  51.581  1.00  0.00           N  
ATOM   4783  CA  LYS A 403      94.009  43.524  50.720  1.00  0.00           C  
ATOM   4784  C   LYS A 403      94.356  42.202  50.049  1.00  0.00           C  
ATOM   4785  O   LYS A 403      93.581  41.742  49.204  1.00  0.00           O  
ATOM   4786  CB  LYS A 403      93.662  44.545  49.631  1.00  0.00           C  
ATOM   4787  CG  LYS A 403      93.596  45.979  50.114  1.00  0.00           C  
ATOM   4788  CD  LYS A 403      92.795  46.854  49.166  1.00  0.00           C  
ATOM   4789  CE  LYS A 403      92.718  48.298  49.667  1.00  0.00           C  
ATOM   4790  NZ  LYS A 403      92.309  48.383  51.104  1.00  0.00           N1+
ATOM   4791  H   LYS A 403      95.486  44.713  51.243  1.00  0.00           H  
ATOM   4792  HA  LYS A 403      93.252  43.365  51.305  1.00  0.00           H  
ATOM   4793  HB2 LYS A 403      94.323  44.484  48.924  1.00  0.00           H  
ATOM   4794  HB3 LYS A 403      92.806  44.307  49.241  1.00  0.00           H  
ATOM   4795  HG2 LYS A 403      93.195  46.005  50.997  1.00  0.00           H  
ATOM   4796  HG3 LYS A 403      94.495  46.333  50.201  1.00  0.00           H  
ATOM   4797  HD2 LYS A 403      93.203  46.837  48.287  1.00  0.00           H  
ATOM   4798  HD3 LYS A 403      91.900  46.495  49.071  1.00  0.00           H  
ATOM   4799  HE2 LYS A 403      93.581  48.724  49.553  1.00  0.00           H  
ATOM   4800  HE3 LYS A 403      92.084  48.793  49.123  1.00  0.00           H  
ATOM   4801  HZ1 LYS A 403      91.842  49.129  51.236  1.00  0.00           H  
ATOM   4802  HZ2 LYS A 403      91.807  47.678  51.312  1.00  0.00           H  
ATOM   4803  HZ3 LYS A 403      93.034  48.392  51.618  1.00  0.00           H  
ATOM   4804  N   TYR A 404      95.505  41.595  50.373  1.00  0.00           N  
ATOM   4805  CA  TYR A 404      95.807  40.250  49.889  1.00  0.00           C  
ATOM   4806  C   TYR A 404      95.068  39.183  50.679  1.00  0.00           C  
ATOM   4807  O   TYR A 404      94.949  38.048  50.204  1.00  0.00           O  
ATOM   4808  CB  TYR A 404      97.316  39.980  49.945  1.00  0.00           C  
ATOM   4809  CG  TYR A 404      98.055  40.445  48.711  1.00  0.00           C  
ATOM   4810  CD1 TYR A 404      97.608  41.545  47.986  1.00  0.00           C  
ATOM   4811  CD2 TYR A 404      99.212  39.794  48.271  1.00  0.00           C  
ATOM   4812  CE1 TYR A 404      98.281  41.978  46.859  1.00  0.00           C  
ATOM   4813  CE2 TYR A 404      99.893  40.227  47.147  1.00  0.00           C  
ATOM   4814  CZ  TYR A 404      99.425  41.321  46.448  1.00  0.00           C  
ATOM   4815  OH  TYR A 404     100.087  41.765  45.326  1.00  0.00           O  
ATOM   4816  H   TYR A 404      96.116  41.945  50.868  1.00  0.00           H  
ATOM   4817  HA  TYR A 404      95.505  40.205  48.968  1.00  0.00           H  
ATOM   4818  HB2 TYR A 404      97.688  40.424  50.723  1.00  0.00           H  
ATOM   4819  HB3 TYR A 404      97.463  39.028  50.062  1.00  0.00           H  
ATOM   4820  N   LEU A 405      94.586  39.524  51.864  1.00  0.00           N  
ATOM   4821  CA  LEU A 405      93.765  38.691  52.724  1.00  0.00           C  
ATOM   4822  C   LEU A 405      92.286  38.934  52.438  1.00  0.00           C  
ATOM   4823  O   LEU A 405      91.921  39.940  51.820  1.00  0.00           O  
ATOM   4824  CB  LEU A 405      94.085  38.998  54.187  1.00  0.00           C  
ATOM   4825  CG  LEU A 405      95.512  38.659  54.607  1.00  0.00           C  
ATOM   4826  CD1 LEU A 405      95.859  39.279  55.955  1.00  0.00           C  
ATOM   4827  CD2 LEU A 405      95.646  37.164  54.666  1.00  0.00           C  
ATOM   4828  H   LEU A 405      94.739  40.297  52.208  1.00  0.00           H  
ATOM   4829  HA  LEU A 405      93.960  37.757  52.548  1.00  0.00           H  
ATOM   4830  HB2 LEU A 405      93.928  39.941  54.349  1.00  0.00           H  
ATOM   4831  HB3 LEU A 405      93.469  38.506  54.751  1.00  0.00           H  
ATOM   4832  N   PRO A 406      91.404  38.020  52.858  1.00  0.00           N  
ATOM   4833  CA  PRO A 406      89.977  38.218  52.603  1.00  0.00           C  
ATOM   4834  C   PRO A 406      89.442  39.412  53.360  1.00  0.00           C  
ATOM   4835  O   PRO A 406      89.974  39.793  54.421  1.00  0.00           O  
ATOM   4836  CB  PRO A 406      89.345  36.908  53.110  1.00  0.00           C  
ATOM   4837  CG  PRO A 406      90.447  35.928  53.116  1.00  0.00           C  
ATOM   4838  CD  PRO A 406      91.673  36.694  53.444  1.00  0.00           C  
ATOM   4839  HA  PRO A 406      89.780  38.399  51.671  1.00  0.00           H  
ATOM   4840  HB2 PRO A 406      88.971  37.019  53.998  1.00  0.00           H  
ATOM   4841  HB3 PRO A 406      88.622  36.620  52.531  1.00  0.00           H  
ATOM   4842  HG2 PRO A 406      90.288  35.230  53.770  1.00  0.00           H  
ATOM   4843  HG3 PRO A 406      90.530  35.493  52.253  1.00  0.00           H  
ATOM   4844  HD2 PRO A 406      91.817  36.748  54.402  1.00  0.00           H  
ATOM   4845  HD3 PRO A 406      92.465  36.287  53.060  1.00  0.00           H  
ATOM   4846  N   PRO A 407      88.368  40.042  52.867  1.00  0.00           N  
ATOM   4847  CA  PRO A 407      87.794  41.200  53.573  1.00  0.00           C  
ATOM   4848  C   PRO A 407      87.334  40.898  54.992  1.00  0.00           C  
ATOM   4849  O   PRO A 407      87.311  41.814  55.827  1.00  0.00           O  
ATOM   4850  CB  PRO A 407      86.608  41.601  52.682  1.00  0.00           C  
ATOM   4851  CG  PRO A 407      86.910  41.015  51.343  1.00  0.00           C  
ATOM   4852  CD  PRO A 407      87.663  39.749  51.606  1.00  0.00           C  
ATOM   4853  HA  PRO A 407      88.456  41.899  53.696  1.00  0.00           H  
ATOM   4854  HB2 PRO A 407      85.772  41.258  53.034  1.00  0.00           H  
ATOM   4855  HB3 PRO A 407      86.519  42.566  52.630  1.00  0.00           H  
ATOM   4856  HG2 PRO A 407      86.094  40.837  50.849  1.00  0.00           H  
ATOM   4857  HG3 PRO A 407      87.439  41.628  50.807  1.00  0.00           H  
ATOM   4858  HD2 PRO A 407      87.068  38.988  51.696  1.00  0.00           H  
ATOM   4859  HD3 PRO A 407      88.281  39.541  50.888  1.00  0.00           H  
ATOM   4860  N   ASP A 408      86.944  39.660  55.292  1.00  0.00           N  
ATOM   4861  CA  ASP A 408      86.473  39.313  56.629  1.00  0.00           C  
ATOM   4862  C   ASP A 408      87.601  38.912  57.570  1.00  0.00           C  
ATOM   4863  O   ASP A 408      87.332  38.537  58.714  1.00  0.00           O  
ATOM   4864  CB  ASP A 408      85.425  38.194  56.560  1.00  0.00           C  
ATOM   4865  CG  ASP A 408      85.856  37.038  55.668  1.00  0.00           C  
ATOM   4866  OD1 ASP A 408      86.811  37.205  54.882  1.00  0.00           O  
ATOM   4867  OD2 ASP A 408      85.218  35.964  55.749  1.00  0.00           O  
ATOM   4868  H   ASP A 408      86.945  39.005  54.734  1.00  0.00           H  
ATOM   4869  HA  ASP A 408      86.069  40.116  56.994  1.00  0.00           H  
ATOM   4870  HB2 ASP A 408      85.254  37.860  57.454  1.00  0.00           H  
ATOM   4871  HB3 ASP A 408      84.590  38.559  56.228  1.00  0.00           H  
ATOM   4872  N   ASN A 409      88.846  39.002  57.124  1.00  0.00           N  
ATOM   4873  CA  ASN A 409      89.978  38.685  57.977  1.00  0.00           C  
ATOM   4874  C   ASN A 409      90.121  39.732  59.074  1.00  0.00           C  
ATOM   4875  O   ASN A 409      90.157  40.935  58.797  1.00  0.00           O  
ATOM   4876  CB  ASN A 409      91.251  38.604  57.131  1.00  0.00           C  
ATOM   4877  CG  ASN A 409      92.465  38.209  57.942  1.00  0.00           C  
ATOM   4878  OD1 ASN A 409      93.117  39.051  58.555  1.00  0.00           O  
ATOM   4879  ND2 ASN A 409      92.775  36.925  57.948  1.00  0.00           N  
ATOM   4880  H   ASN A 409      89.056  39.247  56.327  1.00  0.00           H  
ATOM   4881  HA  ASN A 409      89.830  37.824  58.400  1.00  0.00           H  
ATOM   4882  HB2 ASN A 409      91.121  37.961  56.417  1.00  0.00           H  
ATOM   4883  HB3 ASN A 409      91.413  39.464  56.713  1.00  0.00           H  
ATOM   4884  N   ALA A 410      90.214  39.269  60.324  1.00  0.00           N  
ATOM   4885  CA  ALA A 410      90.291  40.188  61.457  1.00  0.00           C  
ATOM   4886  C   ALA A 410      91.550  41.055  61.413  1.00  0.00           C  
ATOM   4887  O   ALA A 410      91.490  42.244  61.743  1.00  0.00           O  
ATOM   4888  CB  ALA A 410      90.222  39.407  62.767  1.00  0.00           C  
ATOM   4889  H   ALA A 410      90.234  38.435  60.534  1.00  0.00           H  
ATOM   4890  HA  ALA A 410      89.531  40.789  61.399  1.00  0.00           H  
ATOM   4891  HB1 ALA A 410      90.274  40.024  63.515  1.00  0.00           H  
ATOM   4892  HB2 ALA A 410      89.385  38.918  62.809  1.00  0.00           H  
ATOM   4893  HB3 ALA A 410      90.963  38.783  62.812  1.00  0.00           H  
ATOM   4894  N   VAL A 411      92.701  40.496  61.020  1.00  0.00           N  
ATOM   4895  CA  VAL A 411      93.943  41.273  61.056  1.00  0.00           C  
ATOM   4896  C   VAL A 411      93.900  42.397  60.028  1.00  0.00           C  
ATOM   4897  O   VAL A 411      94.239  43.555  60.327  1.00  0.00           O  
ATOM   4898  CB  VAL A 411      95.175  40.366  60.846  1.00  0.00           C  
ATOM   4899  CG1 VAL A 411      96.463  41.159  61.080  1.00  0.00           C  
ATOM   4900  CG2 VAL A 411      95.128  39.161  61.770  1.00  0.00           C  
ATOM   4901  H   VAL A 411      92.783  39.688  60.736  1.00  0.00           H  
ATOM   4902  HA  VAL A 411      94.025  41.673  61.936  1.00  0.00           H  
ATOM   4903  N   ARG A 412      93.505  42.068  58.792  1.00  0.00           N  
ATOM   4904  CA  ARG A 412      93.287  43.096  57.777  1.00  0.00           C  
ATOM   4905  C   ARG A 412      92.368  44.184  58.292  1.00  0.00           C  
ATOM   4906  O   ARG A 412      92.612  45.372  58.065  1.00  0.00           O  
ATOM   4907  CB  ARG A 412      92.681  42.496  56.513  1.00  0.00           C  
ATOM   4908  CG  ARG A 412      91.909  43.512  55.664  1.00  0.00           C  
ATOM   4909  CD  ARG A 412      91.752  43.013  54.227  1.00  0.00           C  
ATOM   4910  NE  ARG A 412      91.000  43.917  53.354  1.00  0.00           N  
ATOM   4911  CZ  ARG A 412      90.522  43.556  52.164  1.00  0.00           C  
ATOM   4912  H   ARG A 412      93.359  41.264  58.527  1.00  0.00           H  
ATOM   4913  HA  ARG A 412      94.153  43.480  57.569  1.00  0.00           H  
ATOM   4914  HB2 ARG A 412      93.389  42.107  55.976  1.00  0.00           H  
ATOM   4915  HB3 ARG A 412      92.084  41.773  56.761  1.00  0.00           H  
ATOM   4916  HG2 ARG A 412      91.035  43.667  56.054  1.00  0.00           H  
ATOM   4917  HG3 ARG A 412      92.376  44.362  55.667  1.00  0.00           H  
ATOM   4918  HD2 ARG A 412      92.634  42.872  53.847  1.00  0.00           H  
ATOM   4919  HD3 ARG A 412      91.308  42.151  54.242  1.00  0.00           H  
ATOM   4920  HE  ARG A 412      90.860  44.722  53.623  1.00  0.00           H  
ATOM   4921  N   GLN A 413      91.308  43.794  58.997  1.00  0.00           N  
ATOM   4922  CA  GLN A 413      90.383  44.785  59.513  1.00  0.00           C  
ATOM   4923  C   GLN A 413      91.024  45.645  60.591  1.00  0.00           C  
ATOM   4924  O   GLN A 413      90.725  46.838  60.683  1.00  0.00           O  
ATOM   4925  CB  GLN A 413      89.133  44.097  60.033  1.00  0.00           C  
ATOM   4926  CG  GLN A 413      88.227  43.666  58.908  1.00  0.00           C  
ATOM   4927  CD  GLN A 413      87.128  42.786  59.378  1.00  0.00           C  
ATOM   4928  OE1 GLN A 413      86.828  42.732  60.575  1.00  0.00           O  
ATOM   4929  NE2 GLN A 413      86.507  42.083  58.446  1.00  0.00           N  
ATOM   4930  H   GLN A 413      91.113  42.978  59.181  1.00  0.00           H  
ATOM   4931  HA  GLN A 413      90.137  45.380  58.787  1.00  0.00           H  
ATOM   4932  HB2 GLN A 413      89.385  43.323  60.561  1.00  0.00           H  
ATOM   4933  HB3 GLN A 413      88.653  44.699  60.624  1.00  0.00           H  
ATOM   4934  HG2 GLN A 413      87.850  44.451  58.480  1.00  0.00           H  
ATOM   4935  HG3 GLN A 413      88.748  43.199  58.236  1.00  0.00           H  
ATOM   4936  N   SER A 414      91.901  45.074  61.424  1.00  0.00           N  
ATOM   4937  CA  SER A 414      92.591  45.922  62.394  1.00  0.00           C
[truncated: 1,289,965 more chars]
