# Supplementary material for: Combined computational and classical medicinal chemistry procedure to disclose novel pyrrole-based compounds as potential antituberculosis agents
Source: J Comput Aided Mol Des. 2026 Apr 6;40(1):92. doi: 10.1007/s10822-026-00794-6 (PMC13053371; doi:10.1007/s10822-026-00794-6)
Supplement: Supplementary file 5 — Supplementary Material 5 [file 10822_2026_794_MOESM5_ESM.zip › targets/7C2N_A_AFG0.1008.A_min_lock.pdb]

COMPND    ***** 
AUTHOR    GENERATED BY OPEN BABEL 2.4.1
ATOM      1  N   PHE A   1     117.328  12.010  17.385  1.00  0.00           N1+
ATOM      2  CA  PHE A   1     118.264  10.901  17.532  1.00  0.00           C  
ATOM      3  C   PHE A   1     118.078  10.207  18.881  1.00  0.00           C  
ATOM      4  O   PHE A   1     118.653  10.605  19.895  1.00  0.00           O  
ATOM      5  CB  PHE A   1     119.699  11.395  17.345  1.00  0.00           C  
ATOM      6  CG  PHE A   1     120.174  11.315  15.923  1.00  0.00           C  
ATOM      7  CD1 PHE A   1     119.666  12.171  14.956  1.00  0.00           C  
ATOM      8  CD2 PHE A   1     121.100  10.361  15.543  1.00  0.00           C  
ATOM      9  CE1 PHE A   1     120.092  12.087  13.643  1.00  0.00           C  
ATOM     10  CE2 PHE A   1     121.530  10.271  14.235  1.00  0.00           C  
ATOM     11  CZ  PHE A   1     121.026  11.135  13.282  1.00  0.00           C  
ATOM     12  H1  PHE A   1     117.451  12.400  16.595  1.00  0.00           H  
ATOM     13  H2  PHE A   1     116.493  11.703  17.437  1.00  0.00           H  
ATOM     14  H3  PHE A   1     117.466  12.603  18.035  1.00  0.00           H  
ATOM     15  HA  PHE A   1     118.080  10.245  16.842  1.00  0.00           H  
ATOM     16  HB2 PHE A   1     119.760  12.315  17.649  1.00  0.00           H  
ATOM     17  HB3 PHE A   1     120.291  10.871  17.907  1.00  0.00           H  
ATOM     18  N   GLN A   2     117.260   9.159  18.856  1.00  0.00           N  
ATOM     19  CA  GLN A   2     116.820   8.451  20.047  1.00  0.00           C  
ATOM     20  C   GLN A   2     117.954   7.652  20.681  1.00  0.00           C  
ATOM     21  O   GLN A   2     119.021   7.448  20.097  1.00  0.00           O  
ATOM     22  CB  GLN A   2     115.689   7.485  19.700  1.00  0.00           C  
ATOM     23  CG  GLN A   2     114.327   8.103  19.492  1.00  0.00           C  
ATOM     24  CD  GLN A   2     113.224   7.063  19.592  1.00  0.00           C  
ATOM     25  OE1 GLN A   2     112.114   7.361  20.025  1.00  0.00           O  
ATOM     26  NE2 GLN A   2     113.524   5.837  19.175  1.00  0.00           N  
ATOM     27  H   GLN A   2     116.939   8.835  18.127  1.00  0.00           H  
ATOM     28  HA  GLN A   2     116.515   9.122  20.678  1.00  0.00           H  
ATOM     29  HB2 GLN A   2     115.934   7.006  18.893  1.00  0.00           H  
ATOM     30  HB3 GLN A   2     115.621   6.827  20.410  1.00  0.00           H  
ATOM     31  HG2 GLN A   2     114.181   8.797  20.153  1.00  0.00           H  
ATOM     32  HG3 GLN A   2     114.294   8.529  18.621  1.00  0.00           H  
ATOM     33  N   SER A   3     117.693   7.198  21.908  1.00  0.00           N  
ATOM     34  CA  SER A   3     118.415   6.075  22.506  1.00  0.00           C  
ATOM     35  C   SER A   3     117.426   5.370  23.440  1.00  0.00           C  
ATOM     36  O   SER A   3     117.262   5.754  24.601  1.00  0.00           O  
ATOM     37  CB  SER A   3     119.673   6.503  23.244  1.00  0.00           C  
ATOM     38  OG  SER A   3     120.380   7.501  22.530  1.00  0.00           O  
ATOM     39  H   SER A   3     117.090   7.537  22.419  1.00  0.00           H  
ATOM     40  HA  SER A   3     118.730   5.478  21.810  1.00  0.00           H  
ATOM     41  HB2 SER A   3     119.436   6.839  24.123  1.00  0.00           H  
ATOM     42  HB3 SER A   3     120.246   5.733  23.380  1.00  0.00           H  
ATOM     43  HG  SER A   3     121.068   7.718  22.960  1.00  0.00           H  
ATOM     44  N   ASN A   4     116.757   4.353  22.907  1.00  0.00           N  
ATOM     45  CA  ASN A   4     115.936   3.456  23.710  1.00  0.00           C  
ATOM     46  C   ASN A   4     116.726   2.271  24.232  1.00  0.00           C  
ATOM     47  O   ASN A   4     116.174   1.454  24.973  1.00  0.00           O  
ATOM     48  CB  ASN A   4     114.741   2.953  22.908  1.00  0.00           C  
ATOM     49  CG  ASN A   4     115.062   2.764  21.449  1.00  0.00           C  
ATOM     50  OD1 ASN A   4     115.708   1.791  21.065  1.00  0.00           O  
ATOM     51  ND2 ASN A   4     114.624   3.701  20.624  1.00  0.00           N  
ATOM     52  H   ASN A   4     116.766   4.164  22.068  1.00  0.00           H  
ATOM     53  HA  ASN A   4     115.625   3.971  24.471  1.00  0.00           H  
ATOM     54  HB2 ASN A   4     114.438   2.110  23.281  1.00  0.00           H  
ATOM     55  HB3 ASN A   4     114.008   3.582  22.997  1.00  0.00           H  
ATOM     56  N   ALA A   5     117.995   2.147  23.835  1.00  0.00           N  
ATOM     57  CA  ALA A   5     118.859   1.145  24.444  1.00  0.00           C  
ATOM     58  C   ALA A   5     119.025   1.403  25.932  1.00  0.00           C  
ATOM     59  O   ALA A   5     119.099   0.455  26.720  1.00  0.00           O  
ATOM     60  CB  ALA A   5     120.217   1.133  23.743  1.00  0.00           C  
ATOM     61  H   ALA A   5     118.365   2.625  23.224  1.00  0.00           H  
ATOM     62  HA  ALA A   5     118.444   0.275  24.339  1.00  0.00           H  
ATOM     63  HB1 ALA A   5     120.786   0.464  24.154  1.00  0.00           H  
ATOM     64  HB2 ALA A   5     120.095   0.921  22.805  1.00  0.00           H  
ATOM     65  HB3 ALA A   5     120.632   2.006  23.826  1.00  0.00           H  
ATOM     66  N   MET A   6     119.062   2.674  26.337  1.00  0.00           N  
ATOM     67  CA  MET A   6     119.126   2.992  27.758  1.00  0.00           C  
ATOM     68  C   MET A   6     117.817   2.653  28.457  1.00  0.00           C  
ATOM     69  O   MET A   6     117.824   2.093  29.559  1.00  0.00           O  
ATOM     70  CB  MET A   6     119.470   4.466  27.953  1.00  0.00           C  
ATOM     71  CG  MET A   6     119.615   4.873  29.408  1.00  0.00           C  
ATOM     72  SD  MET A   6     120.776   3.825  30.301  1.00  0.00           S  
ATOM     73  CE  MET A   6     120.770   4.625  31.901  1.00  0.00           C  
ATOM     74  H   MET A   6     119.051   3.356  25.811  1.00  0.00           H  
ATOM     75  HA  MET A   6     119.826   2.451  28.158  1.00  0.00           H  
ATOM     76  HB2 MET A   6     120.299   4.661  27.487  1.00  0.00           H  
ATOM     77  HB3 MET A   6     118.779   5.008  27.541  1.00  0.00           H  
ATOM     78  HG2 MET A   6     119.913   5.795  29.456  1.00  0.00           H  
ATOM     79  HG3 MET A   6     118.748   4.832  29.841  1.00  0.00           H  
ATOM     80  HE1 MET A   6     121.369   4.153  32.501  1.00  0.00           H  
ATOM     81  HE2 MET A   6     121.067   5.543  31.806  1.00  0.00           H  
ATOM     82  HE3 MET A   6     119.871   4.611  32.266  1.00  0.00           H  
ATOM     83  N   PHE A   7     116.682   2.962  27.826  1.00  0.00           N  
ATOM     84  CA  PHE A   7     115.398   2.644  28.443  1.00  0.00           C  
ATOM     85  C   PHE A   7     115.141   1.145  28.446  1.00  0.00           C  
ATOM     86  O   PHE A   7     114.559   0.617  29.398  1.00  0.00           O  
ATOM     87  CB  PHE A   7     114.269   3.386  27.732  1.00  0.00           C  
ATOM     88  CG  PHE A   7     114.125   4.812  28.164  1.00  0.00           C  
ATOM     89  CD1 PHE A   7     114.842   5.811  27.532  1.00  0.00           C  
ATOM     90  CD2 PHE A   7     113.289   5.153  29.214  1.00  0.00           C  
ATOM     91  CE1 PHE A   7     114.722   7.124  27.927  1.00  0.00           C  
ATOM     92  CE2 PHE A   7     113.166   6.468  29.616  1.00  0.00           C  
ATOM     93  CZ  PHE A   7     113.884   7.455  28.970  1.00  0.00           C  
ATOM     94  H   PHE A   7     116.635   3.346  27.059  1.00  0.00           H  
ATOM     95  HA  PHE A   7     115.428   2.938  29.367  1.00  0.00           H  
ATOM     96  HB2 PHE A   7     114.426   3.359  26.775  1.00  0.00           H  
ATOM     97  HB3 PHE A   7     113.434   2.920  27.895  1.00  0.00           H  
ATOM     98  N   ALA A   8     115.575   0.439  27.401  1.00  0.00           N  
ATOM     99  CA  ALA A   8     115.483  -1.018  27.412  1.00  0.00           C  
ATOM    100  C   ALA A   8     116.349  -1.604  28.521  1.00  0.00           C  
ATOM    101  O   ALA A   8     115.909  -2.481  29.280  1.00  0.00           O  
ATOM    102  CB  ALA A   8     115.893  -1.582  26.051  1.00  0.00           C  
ATOM    103  H   ALA A   8     115.921   0.778  26.690  1.00  0.00           H  
ATOM    104  HA  ALA A   8     114.562  -1.269  27.586  1.00  0.00           H  
ATOM    105  HB1 ALA A   8     115.609  -2.506  25.985  1.00  0.00           H  
ATOM    106  HB2 ALA A   8     115.474  -1.064  25.347  1.00  0.00           H  
ATOM    107  HB3 ALA A   8     116.857  -1.532  25.958  1.00  0.00           H  
ATOM    108  N   TRP A   9     117.587  -1.116  28.633  1.00  0.00           N  
ATOM    109  CA  TRP A   9     118.472  -1.582  29.691  1.00  0.00           C  
ATOM    110  C   TRP A   9     117.865  -1.342  31.065  1.00  0.00           C  
ATOM    111  O   TRP A   9     117.932  -2.213  31.938  1.00  0.00           O  
ATOM    112  CB  TRP A   9     119.828  -0.891  29.597  1.00  0.00           C  
ATOM    113  CG  TRP A   9     120.690  -1.211  30.768  1.00  0.00           C  
ATOM    114  CD1 TRP A   9     121.430  -2.340  30.949  1.00  0.00           C  
ATOM    115  CD2 TRP A   9     120.881  -0.411  31.940  1.00  0.00           C  
ATOM    116  NE1 TRP A   9     122.083  -2.288  32.154  1.00  0.00           N  
ATOM    117  CE2 TRP A   9     121.762  -1.114  32.784  1.00  0.00           C  
ATOM    118  CE3 TRP A   9     120.397   0.834  32.357  1.00  0.00           C  
ATOM    119  CZ2 TRP A   9     122.172  -0.616  34.017  1.00  0.00           C  
ATOM    120  CZ3 TRP A   9     120.805   1.327  33.584  1.00  0.00           C  
ATOM    121  H   TRP A   9     117.927  -0.523  28.111  1.00  0.00           H  
ATOM    122  HA  TRP A   9     118.593  -2.538  29.574  1.00  0.00           H  
ATOM    123  HB2 TRP A   9     120.274  -1.164  28.780  1.00  0.00           H  
ATOM    124  HB3 TRP A   9     119.699   0.069  29.542  1.00  0.00           H  
ATOM    125  N   TRP A  10     117.272  -0.168  31.280  1.00  0.00           N  
ATOM    126  CA  TRP A  10     116.721   0.111  32.600  1.00  0.00           C  
ATOM    127  C   TRP A  10     115.452  -0.686  32.856  1.00  0.00           C  
ATOM    128  O   TRP A  10     115.203  -1.104  33.987  1.00  0.00           O  
ATOM    129  CB  TRP A  10     116.433   1.593  32.783  1.00  0.00           C  
ATOM    130  CG  TRP A  10     115.764   1.838  34.096  1.00  0.00           C  
ATOM    131  CD1 TRP A  10     114.501   2.309  34.304  1.00  0.00           C  
ATOM    132  CD2 TRP A  10     116.311   1.569  35.392  1.00  0.00           C  
ATOM    133  NE1 TRP A  10     114.240   2.379  35.651  1.00  0.00           N  
ATOM    134  CE2 TRP A  10     115.334   1.929  36.340  1.00  0.00           C  
ATOM    135  CE3 TRP A  10     117.539   1.074  35.843  1.00  0.00           C  
ATOM    136  CZ2 TRP A  10     115.546   1.808  37.712  1.00  0.00           C  
ATOM    137  CZ3 TRP A  10     117.748   0.956  37.203  1.00  0.00           C  
ATOM    138  H   TRP A  10     117.181   0.458  30.698  1.00  0.00           H  
ATOM    139  HA  TRP A  10     117.394  -0.160  33.244  1.00  0.00           H  
ATOM    140  HB2 TRP A  10     117.260   2.097  32.736  1.00  0.00           H  
ATOM    141  HB3 TRP A  10     115.866   1.909  32.061  1.00  0.00           H  
ATOM    142  N   GLY A  11     114.621  -0.876  31.833  1.00  0.00           N  
ATOM    143  CA  GLY A  11     113.434  -1.692  32.012  1.00  0.00           C  
ATOM    144  C   GLY A  11     113.785  -3.115  32.381  1.00  0.00           C  
ATOM    145  O   GLY A  11     113.059  -3.773  33.129  1.00  0.00           O  
ATOM    146  H   GLY A  11     114.726  -0.549  31.044  1.00  0.00           H  
ATOM    147  HA2 GLY A  11     112.878  -1.305  32.706  1.00  0.00           H  
ATOM    148  HA3 GLY A  11     112.912  -1.688  31.195  1.00  0.00           H  
ATOM    149  N   ARG A  12     114.915  -3.608  31.871  1.00  0.00           N  
ATOM    150  CA  ARG A  12     115.379  -4.929  32.277  1.00  0.00           C  
ATOM    151  C   ARG A  12     115.958  -4.898  33.691  1.00  0.00           C  
ATOM    152  O   ARG A  12     115.629  -5.748  34.533  1.00  0.00           O  
ATOM    153  CB  ARG A  12     116.414  -5.444  31.279  1.00  0.00           C  
ATOM    154  CG  ARG A  12     116.845  -6.881  31.512  1.00  0.00           C  
ATOM    155  CD  ARG A  12     117.422  -7.496  30.245  1.00  0.00           C  
ATOM    156  NE  ARG A  12     118.079  -6.501  29.398  1.00  0.00           N  
ATOM    157  CZ  ARG A  12     119.303  -6.026  29.605  1.00  0.00           C  
ATOM    158  H   ARG A  12     115.415  -3.202  31.300  1.00  0.00           H  
ATOM    159  HA  ARG A  12     114.622  -5.535  32.285  1.00  0.00           H  
ATOM    160  HB2 ARG A  12     116.050  -5.367  30.383  1.00  0.00           H  
ATOM    161  HB3 ARG A  12     117.198  -4.873  31.316  1.00  0.00           H  
ATOM    162  HG2 ARG A  12     117.507  -6.912  32.220  1.00  0.00           H  
ATOM    163  HG3 ARG A  12     116.084  -7.405  31.811  1.00  0.00           H  
ATOM    164  HD2 ARG A  12     118.060  -8.186  30.484  1.00  0.00           H  
ATOM    165  HD3 ARG A  12     116.712  -7.927  29.744  1.00  0.00           H  
ATOM    166  HE  ARG A  12     117.643  -6.202  28.720  1.00  0.00           H  
ATOM    167  N   THR A  13     116.809  -3.909  33.975  1.00  0.00           N  
ATOM    168  CA  THR A  13     117.554  -3.885  35.229  1.00  0.00           C  
ATOM    169  C   THR A  13     116.656  -3.585  36.422  1.00  0.00           C  
ATOM    170  O   THR A  13     116.928  -4.057  37.532  1.00  0.00           O  
ATOM    171  CB  THR A  13     118.688  -2.863  35.137  1.00  0.00           C  
ATOM    172  OG1 THR A  13     119.215  -2.849  33.806  1.00  0.00           O  
ATOM    173  CG2 THR A  13     119.802  -3.208  36.108  1.00  0.00           C  
ATOM    174  H   THR A  13     116.968  -3.244  33.452  1.00  0.00           H  
ATOM    175  HA  THR A  13     117.927  -4.769  35.371  1.00  0.00           H  
ATOM    176  N   VAL A  14     115.586  -2.814  36.222  1.00  0.00           N  
ATOM    177  CA  VAL A  14     114.680  -2.517  37.324  1.00  0.00           C  
ATOM    178  C   VAL A  14     113.862  -3.746  37.689  1.00  0.00           C  
ATOM    179  O   VAL A  14     113.522  -3.946  38.860  1.00  0.00           O  
ATOM    180  CB  VAL A  14     113.781  -1.313  36.980  1.00  0.00           C  
ATOM    181  CG1 VAL A  14     112.776  -1.668  35.887  1.00  0.00           C  
ATOM    182  CG2 VAL A  14     113.072  -0.811  38.229  1.00  0.00           C  
ATOM    183  H   VAL A  14     115.372  -2.460  35.468  1.00  0.00           H  
ATOM    184  HA  VAL A  14     115.205  -2.274  38.103  1.00  0.00           H  
ATOM    185  N   TYR A  15     113.537  -4.591  36.710  1.00  0.00           N  
ATOM    186  CA  TYR A  15     112.914  -5.865  37.041  1.00  0.00           C  
ATOM    187  C   TYR A  15     113.901  -6.767  37.763  1.00  0.00           C  
ATOM    188  O   TYR A  15     113.559  -7.404  38.766  1.00  0.00           O  
ATOM    189  CB  TYR A  15     112.391  -6.557  35.785  1.00  0.00           C  
ATOM    190  CG  TYR A  15     111.808  -7.915  36.089  1.00  0.00           C  
ATOM    191  CD1 TYR A  15     110.525  -8.035  36.601  1.00  0.00           C  
ATOM    192  CD2 TYR A  15     112.546  -9.075  35.890  1.00  0.00           C  
ATOM    193  CE1 TYR A  15     109.985  -9.267  36.895  1.00  0.00           C  
ATOM    194  CE2 TYR A  15     112.014 -10.314  36.182  1.00  0.00           C  
ATOM    195  CZ  TYR A  15     110.733 -10.403  36.683  1.00  0.00           C  
ATOM    196  OH  TYR A  15     110.200 -11.638  36.974  1.00  0.00           O  
ATOM    197  H   TYR A  15     113.666  -4.450  35.872  1.00  0.00           H  
ATOM    198  HA  TYR A  15     112.163  -5.688  37.629  1.00  0.00           H  
ATOM    199  HB2 TYR A  15     111.714  -6.000  35.369  1.00  0.00           H  
ATOM    200  HB3 TYR A  15     113.113  -6.651  35.145  1.00  0.00           H  
ATOM    201  N   GLN A  16     115.136  -6.834  37.258  1.00  0.00           N  
ATOM    202  CA  GLN A  16     116.140  -7.706  37.860  1.00  0.00           C  
ATOM    203  C   GLN A  16     116.358  -7.373  39.333  1.00  0.00           C  
ATOM    204  O   GLN A  16     116.379  -8.267  40.187  1.00  0.00           O  
ATOM    205  CB  GLN A  16     117.452  -7.597  37.084  1.00  0.00           C  
ATOM    206  CG  GLN A  16     118.555  -8.515  37.582  1.00  0.00           C  
ATOM    207  CD  GLN A  16     119.557  -8.849  36.496  1.00  0.00           C  
ATOM    208  OE1 GLN A  16     119.528  -8.268  35.411  1.00  0.00           O  
ATOM    209  NE2 GLN A  16     120.454  -9.786  36.783  1.00  0.00           N  
ATOM    210  H   GLN A  16     115.408  -6.388  36.575  1.00  0.00           H  
ATOM    211  HA  GLN A  16     115.818  -8.620  37.814  1.00  0.00           H  
ATOM    212  HB2 GLN A  16     117.279  -7.794  36.150  1.00  0.00           H  
ATOM    213  HB3 GLN A  16     117.765  -6.679  37.128  1.00  0.00           H  
ATOM    214  HG2 GLN A  16     119.014  -8.092  38.325  1.00  0.00           H  
ATOM    215  HG3 GLN A  16     118.163  -9.335  37.920  1.00  0.00           H  
ATOM    216  N   PHE A  17     116.504  -6.090  39.651  1.00  0.00           N  
ATOM    217  CA  PHE A  17     116.858  -5.637  40.992  1.00  0.00           C  
ATOM    218  C   PHE A  17     115.702  -4.913  41.678  1.00  0.00           C  
ATOM    219  O   PHE A  17     115.909  -3.938  42.403  1.00  0.00           O  
ATOM    220  CB  PHE A  17     118.077  -4.720  40.947  1.00  0.00           C  
ATOM    221  CG  PHE A  17     119.295  -5.350  40.337  1.00  0.00           C  
ATOM    222  CD1 PHE A  17     120.080  -6.223  41.070  1.00  0.00           C  
ATOM    223  CD2 PHE A  17     119.664  -5.057  39.036  1.00  0.00           C  
ATOM    224  CE1 PHE A  17     121.209  -6.797  40.513  1.00  0.00           C  
ATOM    225  CE2 PHE A  17     120.790  -5.628  38.473  1.00  0.00           C  
ATOM    226  CZ  PHE A  17     121.564  -6.499  39.213  1.00  0.00           C  
ATOM    227  H   PHE A  17     116.397  -5.450  39.086  1.00  0.00           H  
ATOM    228  HA  PHE A  17     117.067  -6.430  41.511  1.00  0.00           H  
ATOM    229  HB2 PHE A  17     117.850  -3.923  40.443  1.00  0.00           H  
ATOM    230  HB3 PHE A  17     118.289  -4.435  41.849  1.00  0.00           H  
ATOM    231  N   ARG A  18     114.472  -5.394  41.470  1.00  0.00           N  
ATOM    232  CA  ARG A  18     113.298  -4.642  41.905  1.00  0.00           C  
ATOM    233  C   ARG A  18     113.296  -4.418  43.414  1.00  0.00           C  
ATOM    234  O   ARG A  18     112.873  -3.355  43.889  1.00  0.00           O  
ATOM    235  CB  ARG A  18     112.024  -5.363  41.462  1.00  0.00           C  
ATOM    236  CG  ARG A  18     112.008  -6.850  41.775  1.00  0.00           C  
ATOM    237  CD  ARG A  18     110.912  -7.570  41.004  1.00  0.00           C  
ATOM    238  NE  ARG A  18     110.650  -8.898  41.550  1.00  0.00           N  
ATOM    239  CZ  ARG A  18     111.287 -10.000  41.166  1.00  0.00           C  
ATOM    240  H   ARG A  18     114.301  -6.143  41.083  1.00  0.00           H  
ATOM    241  HA  ARG A  18     113.331  -3.768  41.486  1.00  0.00           H  
ATOM    242  HB2 ARG A  18     111.262  -4.944  41.892  1.00  0.00           H  
ATOM    243  HB3 ARG A  18     111.912  -5.242  40.506  1.00  0.00           H  
ATOM    244  HG2 ARG A  18     112.869  -7.237  41.554  1.00  0.00           H  
ATOM    245  HG3 ARG A  18     111.875  -6.979  42.727  1.00  0.00           H  
ATOM    246  HD2 ARG A  18     110.098  -7.044  41.029  1.00  0.00           H  
ATOM    247  HD3 ARG A  18     111.170  -7.648  40.071  1.00  0.00           H  
ATOM    248  HE  ARG A  18     110.047  -8.973  42.158  1.00  0.00           H  
ATOM    249  N   TYR A  19     113.794  -5.390  44.180  1.00  0.00           N  
ATOM    250  CA  TYR A  19     113.718  -5.298  45.636  1.00  0.00           C  
ATOM    251  C   TYR A  19     114.629  -4.203  46.177  1.00  0.00           C  
ATOM    252  O   TYR A  19     114.195  -3.363  46.973  1.00  0.00           O  
ATOM    253  CB  TYR A  19     114.058  -6.651  46.260  1.00  0.00           C  
ATOM    254  CG  TYR A  19     112.980  -7.683  46.038  1.00  0.00           C  
ATOM    255  CD1 TYR A  19     111.795  -7.643  46.762  1.00  0.00           C  
ATOM    256  CD2 TYR A  19     113.139  -8.688  45.093  1.00  0.00           C  
ATOM    257  CE1 TYR A  19     110.805  -8.579  46.559  1.00  0.00           C  
ATOM    258  CE2 TYR A  19     112.154  -9.628  44.882  1.00  0.00           C  
ATOM    259  CZ  TYR A  19     110.989  -9.569  45.618  1.00  0.00           C  
ATOM    260  OH  TYR A  19     110.003 -10.507  45.409  1.00  0.00           O  
ATOM    261  H   TYR A  19     114.173  -6.101  43.881  1.00  0.00           H  
ATOM    262  HA  TYR A  19     112.809  -5.060  45.878  1.00  0.00           H  
ATOM    263  HB2 TYR A  19     114.892  -6.974  45.885  1.00  0.00           H  
ATOM    264  HB3 TYR A  19     114.199  -6.536  47.213  1.00  0.00           H  
ATOM    265  N   ILE A  20     115.900  -4.195  45.769  1.00  0.00           N  
ATOM    266  CA  ILE A  20     116.778  -3.150  46.276  1.00  0.00           C  
ATOM    267  C   ILE A  20     116.376  -1.795  45.708  1.00  0.00           C  
ATOM    268  O   ILE A  20     116.569  -0.767  46.361  1.00  0.00           O  
ATOM    269  CB  ILE A  20     118.257  -3.476  45.990  1.00  0.00           C  
ATOM    270  CG1 ILE A  20     118.587  -3.303  44.507  1.00  0.00           C  
ATOM    271  CG2 ILE A  20     118.594  -4.878  46.476  1.00  0.00           C  
ATOM    272  CD1 ILE A  20     119.400  -2.056  44.207  1.00  0.00           C  
ATOM    273  H   ILE A  20     116.257  -4.759  45.226  1.00  0.00           H  
ATOM    274  HA  ILE A  20     116.681  -3.109  47.239  1.00  0.00           H  
ATOM    275  N   VAL A  21     115.762  -1.767  44.523  1.00  0.00           N  
ATOM    276  CA  VAL A  21     115.284  -0.498  43.973  1.00  0.00           C  
ATOM    277  C   VAL A  21     114.196   0.088  44.866  1.00  0.00           C  
ATOM    278  O   VAL A  21     114.282   1.246  45.301  1.00  0.00           O  
ATOM    279  CB  VAL A  21     114.786  -0.689  42.528  1.00  0.00           C  
ATOM    280  CG1 VAL A  21     113.841   0.442  42.140  1.00  0.00           C  
ATOM    281  CG2 VAL A  21     115.962  -0.746  41.566  1.00  0.00           C  
ATOM    282  H   VAL A  21     115.614  -2.457  44.031  1.00  0.00           H  
ATOM    283  HA  VAL A  21     116.022   0.132  43.949  1.00  0.00           H  
ATOM    284  N   ILE A  22     113.153  -0.704  45.150  1.00  0.00           N  
ATOM    285  CA  ILE A  22     112.060  -0.192  45.974  1.00  0.00           C  
ATOM    286  C   ILE A  22     112.577   0.171  47.362  1.00  0.00           C  
ATOM    287  O   ILE A  22     112.275   1.252  47.885  1.00  0.00           O  
ATOM    288  CB  ILE A  22     110.885  -1.193  46.031  1.00  0.00           C  
ATOM    289  CG1 ILE A  22     109.800  -0.697  46.993  1.00  0.00           C  
ATOM    290  CG2 ILE A  22     111.333  -2.589  46.432  1.00  0.00           C  
ATOM    291  CD1 ILE A  22     108.469  -1.415  46.837  1.00  0.00           C  
ATOM    292  H   ILE A  22     113.063  -1.517  44.883  1.00  0.00           H  
ATOM    293  HA  ILE A  22     111.713   0.617  45.567  1.00  0.00           H  
ATOM    294  N   GLY A  23     113.406  -0.694  47.953  1.00  0.00           N  
ATOM    295  CA  GLY A  23     114.011  -0.401  49.237  1.00  0.00           C  
ATOM    296  C   GLY A  23     114.761   0.914  49.276  1.00  0.00           C  
ATOM    297  O   GLY A  23     114.442   1.785  50.091  1.00  0.00           O  
ATOM    298  H   GLY A  23     113.628  -1.455  47.619  1.00  0.00           H  
ATOM    299  HA2 GLY A  23     113.318  -0.388  49.915  1.00  0.00           H  
ATOM    300  HA3 GLY A  23     114.621  -1.119  49.469  1.00  0.00           H  
ATOM    301  N   VAL A  24     115.743   1.076  48.381  1.00  0.00           N  
ATOM    302  CA  VAL A  24     116.601   2.258  48.395  1.00  0.00           C  
ATOM    303  C   VAL A  24     115.785   3.520  48.153  1.00  0.00           C  
ATOM    304  O   VAL A  24     115.923   4.513  48.875  1.00  0.00           O  
ATOM    305  CB  VAL A  24     117.730   2.113  47.355  1.00  0.00           C  
ATOM    306  CG1 VAL A  24     118.362   3.470  47.058  1.00  0.00           C  
ATOM    307  CG2 VAL A  24     118.781   1.130  47.841  1.00  0.00           C  
ATOM    308  H   VAL A  24     115.925   0.511  47.759  1.00  0.00           H  
ATOM    309  HA  VAL A  24     117.009   2.335  49.272  1.00  0.00           H  
ATOM    310  N   MET A  25     114.928   3.508  47.126  1.00  0.00           N  
ATOM    311  CA  MET A  25     114.221   4.735  46.778  1.00  0.00           C  
ATOM    312  C   MET A  25     113.208   5.127  47.854  1.00  0.00           C  
ATOM    313  O   MET A  25     113.110   6.309  48.219  1.00  0.00           O  
ATOM    314  CB  MET A  25     113.554   4.584  45.412  1.00  0.00           C  
ATOM    315  CG  MET A  25     114.522   4.479  44.243  1.00  0.00           C  
ATOM    316  SD  MET A  25     115.609   5.913  44.086  1.00  0.00           S  
ATOM    317  CE  MET A  25     114.415   7.244  43.978  1.00  0.00           C  
ATOM    318  H   MET A  25     114.749   2.824  46.637  1.00  0.00           H  
ATOM    319  HA  MET A  25     114.868   5.456  46.726  1.00  0.00           H  
ATOM    320  HB2 MET A  25     112.993   3.793  45.425  1.00  0.00           H  
ATOM    321  HB3 MET A  25     112.969   5.344  45.266  1.00  0.00           H  
ATOM    322  HG2 MET A  25     115.063   3.681  44.350  1.00  0.00           H  
ATOM    323  HG3 MET A  25     114.017   4.372  43.422  1.00  0.00           H  
ATOM    324  HE1 MET A  25     114.881   8.090  43.888  1.00  0.00           H  
ATOM    325  HE2 MET A  25     113.845   7.106  43.206  1.00  0.00           H  
ATOM    326  HE3 MET A  25     113.872   7.258  44.782  1.00  0.00           H  
ATOM    327  N   VAL A  26     112.455   4.154  48.389  1.00  0.00           N  
ATOM    328  CA  VAL A  26     111.512   4.464  49.460  1.00  0.00           C  
ATOM    329  C   VAL A  26     112.255   4.985  50.681  1.00  0.00           C  
ATOM    330  O   VAL A  26     111.841   5.975  51.301  1.00  0.00           O  
ATOM    331  CB  VAL A  26     110.655   3.229  49.799  1.00  0.00           C  
ATOM    332  CG1 VAL A  26     109.945   3.412  51.130  1.00  0.00           C  
ATOM    333  CG2 VAL A  26     109.645   2.972  48.697  1.00  0.00           C  
ATOM    334  H   VAL A  26     112.478   3.329  48.149  1.00  0.00           H  
ATOM    335  HA  VAL A  26     110.910   5.163  49.159  1.00  0.00           H  
ATOM    336  N   ALA A  27     113.372   4.338  51.036  1.00  0.00           N  
ATOM    337  CA  ALA A  27     114.180   4.806  52.155  1.00  0.00           C  
ATOM    338  C   ALA A  27     114.619   6.249  51.953  1.00  0.00           C  
ATOM    339  O   ALA A  27     114.477   7.085  52.855  1.00  0.00           O  
ATOM    340  CB  ALA A  27     115.394   3.892  52.341  1.00  0.00           C  
ATOM    341  H   ALA A  27     113.672   3.634  50.643  1.00  0.00           H  
ATOM    342  HA  ALA A  27     113.637   4.775  52.959  1.00  0.00           H  
ATOM    343  HB1 ALA A  27     115.927   4.210  53.087  1.00  0.00           H  
ATOM    344  HB2 ALA A  27     115.094   2.988  52.519  1.00  0.00           H  
ATOM    345  HB3 ALA A  27     115.932   3.901  51.533  1.00  0.00           H  
ATOM    346  N   LEU A  28     115.131   6.569  50.761  1.00  0.00           N  
ATOM    347  CA  LEU A  28     115.702   7.896  50.539  1.00  0.00           C  
ATOM    348  C   LEU A  28     114.629   8.975  50.607  1.00  0.00           C  
ATOM    349  O   LEU A  28     114.825  10.015  51.243  1.00  0.00           O  
ATOM    350  CB  LEU A  28     116.426   7.937  49.192  1.00  0.00           C  
ATOM    351  CG  LEU A  28     117.945   8.025  49.358  1.00  0.00           C  
ATOM    352  CD1 LEU A  28     118.455   6.799  50.081  1.00  0.00           C  
ATOM    353  CD2 LEU A  28     118.651   8.211  48.024  1.00  0.00           C  
ATOM    354  H   LEU A  28     115.156   6.042  50.081  1.00  0.00           H  
ATOM    355  HA  LEU A  28     116.344   8.074  51.244  1.00  0.00           H  
ATOM    356  HB2 LEU A  28     116.203   7.142  48.682  1.00  0.00           H  
ATOM    357  HB3 LEU A  28     116.112   8.699  48.681  1.00  0.00           H  
ATOM    358  N   CYS A  29     113.470   8.725  49.989  1.00  0.00           N  
ATOM    359  CA  CYS A  29     112.416   9.734  49.959  1.00  0.00           C  
ATOM    360  C   CYS A  29     111.720   9.891  51.308  1.00  0.00           C  
ATOM    361  O   CYS A  29     111.348  11.004  51.692  1.00  0.00           O  
ATOM    362  CB  CYS A  29     111.409   9.422  48.848  1.00  0.00           C  
ATOM    363  SG  CYS A  29     112.128   9.109  47.259  1.00  0.00           S  
ATOM    364  H   CYS A  29     113.279   7.989  49.588  1.00  0.00           H  
ATOM    365  HA  CYS A  29     112.836  10.587  49.766  1.00  0.00           H  
ATOM    366  HB2 CYS A  29     110.887   8.648  49.110  1.00  0.00           H  
ATOM    367  HB3 CYS A  29     110.793  10.167  48.769  1.00  0.00           H  
ATOM    368  HG  CYS A  29     112.643   8.026  47.260  1.00  0.00           H  
ATOM    369  N   LEU A  30     111.510   8.798  52.030  1.00  0.00           N  
ATOM    370  CA  LEU A  30     110.914   8.935  53.354  1.00  0.00           C  
ATOM    371  C   LEU A  30     111.875   9.633  54.319  1.00  0.00           C  
ATOM    372  O   LEU A  30     111.460  10.439  55.171  1.00  0.00           O  
ATOM    373  CB  LEU A  30     110.505   7.554  53.878  1.00  0.00           C  
ATOM    374  CG  LEU A  30     109.243   6.930  53.260  1.00  0.00           C  
ATOM    375  CD1 LEU A  30     108.967   5.553  53.846  1.00  0.00           C  
ATOM    376  CD2 LEU A  30     108.035   7.833  53.463  1.00  0.00           C  
ATOM    377  H   LEU A  30     111.697   7.995  51.785  1.00  0.00           H  
ATOM    378  HA  LEU A  30     110.121   9.490  53.288  1.00  0.00           H  
ATOM    379  HB2 LEU A  30     111.246   6.944  53.735  1.00  0.00           H  
ATOM    380  HB3 LEU A  30     110.373   7.620  54.836  1.00  0.00           H  
ATOM    381  N   GLY A  31     113.171   9.344  54.185  1.00  0.00           N  
ATOM    382  CA  GLY A  31     114.162  10.109  54.918  1.00  0.00           C  
ATOM    383  C   GLY A  31     114.130  11.577  54.547  1.00  0.00           C  
ATOM    384  O   GLY A  31     114.253  12.450  55.404  1.00  0.00           O  
ATOM    385  H   GLY A  31     113.487   8.721  53.684  1.00  0.00           H  
ATOM    386  HA2 GLY A  31     114.004  10.014  55.871  1.00  0.00           H  
ATOM    387  HA3 GLY A  31     115.045   9.750  54.739  1.00  0.00           H  
ATOM    388  N   GLY A  32     113.961  11.866  53.256  1.00  0.00           N  
ATOM    389  CA  GLY A  32     113.837  13.250  52.831  1.00  0.00           C  
ATOM    390  C   GLY A  32     112.603  13.920  53.401  1.00  0.00           C  
ATOM    391  O   GLY A  32     112.614  15.113  53.688  1.00  0.00           O  
ATOM    392  H   GLY A  32     113.917  11.284  52.624  1.00  0.00           H  
ATOM    393  HA2 GLY A  32     114.626  13.741  53.108  1.00  0.00           H  
ATOM    394  HA3 GLY A  32     113.804  13.286  51.863  1.00  0.00           H  
ATOM    395  N   GLY A  33     111.523  13.160  53.574  1.00  0.00           N  
ATOM    396  CA  GLY A  33     110.325  13.725  54.180  1.00  0.00           C  
ATOM    397  C   GLY A  33     110.523  14.054  55.648  1.00  0.00           C  
ATOM    398  O   GLY A  33     110.082  15.107  56.128  1.00  0.00           O  
ATOM    399  H   GLY A  33     111.465  12.332  53.351  1.00  0.00           H  
ATOM    400  HA2 GLY A  33     110.072  14.529  53.702  1.00  0.00           H  
ATOM    401  HA3 GLY A  33     109.592  13.097  54.087  1.00  0.00           H  
ATOM    402  N   VAL A  34     111.183  13.154  56.384  1.00  0.00           N  
ATOM    403  CA  VAL A  34     111.574  13.471  57.757  1.00  0.00           C  
ATOM    404  C   VAL A  34     112.465  14.709  57.782  1.00  0.00           C  
ATOM    405  O   VAL A  34     112.310  15.589  58.638  1.00  0.00           O  
ATOM    406  CB  VAL A  34     112.271  12.264  58.412  1.00  0.00           C  
ATOM    407  CG1 VAL A  34     112.586  12.563  59.873  1.00  0.00           C  
ATOM    408  CG2 VAL A  34     111.407  11.021  58.294  1.00  0.00           C  
ATOM    409  H   VAL A  34     111.409  12.370  56.112  1.00  0.00           H  
ATOM    410  HA  VAL A  34     110.776  13.666  58.272  1.00  0.00           H  
ATOM    411  N   TYR A  35     113.403  14.799  56.835  1.00  0.00           N  
ATOM    412  CA  TYR A  35     114.334  15.922  56.770  1.00  0.00           C  
ATOM    413  C   TYR A  35     113.630  17.228  56.417  1.00  0.00           C  
ATOM    414  O   TYR A  35     114.022  18.296  56.904  1.00  0.00           O  
ATOM    415  CB  TYR A  35     115.425  15.610  55.744  1.00  0.00           C  
ATOM    416  CG  TYR A  35     116.512  16.653  55.608  1.00  0.00           C  
ATOM    417  CD1 TYR A  35     116.953  17.376  56.706  1.00  0.00           C  
ATOM    418  CD2 TYR A  35     117.108  16.899  54.377  1.00  0.00           C  
ATOM    419  CE1 TYR A  35     117.949  18.327  56.581  1.00  0.00           C  
ATOM    420  CE2 TYR A  35     118.104  17.846  54.242  1.00  0.00           C  
ATOM    421  CZ  TYR A  35     118.521  18.557  55.347  1.00  0.00           C  
ATOM    422  OH  TYR A  35     119.513  19.501  55.221  1.00  0.00           O  
ATOM    423  H   TYR A  35     113.516  14.213  56.217  1.00  0.00           H  
ATOM    424  HA  TYR A  35     114.730  16.042  57.648  1.00  0.00           H  
ATOM    425  HB2 TYR A  35     115.838  14.765  55.981  1.00  0.00           H  
ATOM    426  HB3 TYR A  35     115.006  15.488  54.877  1.00  0.00           H  
ATOM    427  N   GLY A  36     112.591  17.160  55.583  1.00  0.00           N  
ATOM    428  CA  GLY A  36     111.941  18.324  55.027  1.00  0.00           C  
ATOM    429  C   GLY A  36     110.610  18.715  55.625  1.00  0.00           C  
ATOM    430  O   GLY A  36     109.984  19.659  55.122  1.00  0.00           O  
ATOM    431  H   GLY A  36     112.244  16.417  55.325  1.00  0.00           H  
ATOM    432  HA2 GLY A  36     112.544  19.078  55.117  1.00  0.00           H  
ATOM    433  HA3 GLY A  36     111.813  18.174  54.077  1.00  0.00           H  
ATOM    434  N   ILE A  37     110.126  18.022  56.660  1.00  0.00           N  
ATOM    435  CA  ILE A  37     109.032  18.623  57.417  1.00  0.00           C  
ATOM    436  C   ILE A  37     109.526  19.833  58.205  1.00  0.00           C  
ATOM    437  O   ILE A  37     108.720  20.681  58.605  1.00  0.00           O  
ATOM    438  CB  ILE A  37     108.333  17.610  58.345  1.00  0.00           C  
ATOM    439  CG1 ILE A  37     109.335  16.634  58.968  1.00  0.00           C  
ATOM    440  CG2 ILE A  37     107.258  16.855  57.581  1.00  0.00           C  
ATOM    441  CD1 ILE A  37     108.718  15.678  59.985  1.00  0.00           C  
ATOM    442  H   ILE A  37     110.399  17.251  56.927  1.00  0.00           H  
ATOM    443  HA  ILE A  37     108.368  18.920  56.774  1.00  0.00           H  
ATOM    444  N   SER A  38     110.836  19.947  58.422  1.00  0.00           N  
ATOM    445  CA  SER A  38     111.428  21.139  59.016  1.00  0.00           C  
ATOM    446  C   SER A  38     111.630  22.265  58.006  1.00  0.00           C  
ATOM    447  O   SER A  38     112.248  23.279  58.350  1.00  0.00           O  
ATOM    448  CB  SER A  38     112.766  20.792  59.671  1.00  0.00           C  
ATOM    449  OG  SER A  38     113.772  20.599  58.692  1.00  0.00           O  
ATOM    450  H   SER A  38     111.406  19.333  58.227  1.00  0.00           H  
ATOM    451  HA  SER A  38     110.801  21.458  59.684  1.00  0.00           H  
ATOM    452  HB2 SER A  38     113.030  21.504  60.275  1.00  0.00           H  
ATOM    453  HB3 SER A  38     112.671  19.988  60.204  1.00  0.00           H  
ATOM    454  HG  SER A  38     113.646  19.867  58.299  1.00  0.00           H  
ATOM    455  N   LEU A  39     111.133  22.108  56.775  1.00  0.00           N  
ATOM    456  CA  LEU A  39     111.320  23.137  55.757  1.00  0.00           C  
ATOM    457  C   LEU A  39     110.632  24.444  56.135  1.00  0.00           C  
ATOM    458  O   LEU A  39     111.139  25.524  55.810  1.00  0.00           O  
ATOM    459  CB  LEU A  39     110.802  22.637  54.406  1.00  0.00           C  
ATOM    460  CG  LEU A  39     110.738  23.651  53.260  1.00  0.00           C  
ATOM    461  CD1 LEU A  39     112.139  24.054  52.821  1.00  0.00           C  
ATOM    462  CD2 LEU A  39     109.941  23.100  52.087  1.00  0.00           C  
ATOM    463  H   LEU A  39     110.689  21.419  56.515  1.00  0.00           H  
ATOM    464  HA  LEU A  39     112.270  23.317  55.693  1.00  0.00           H  
ATOM    465  HB2 LEU A  39     111.366  21.899  54.123  1.00  0.00           H  
ATOM    466  HB3 LEU A  39     109.911  22.278  54.539  1.00  0.00           H  
ATOM    467  N   GLY A  40     109.491  24.375  56.827  1.00  0.00           N  
ATOM    468  CA  GLY A  40     108.761  25.581  57.184  1.00  0.00           C  
ATOM    469  C   GLY A  40     109.496  26.499  58.140  1.00  0.00           C  
ATOM    470  O   GLY A  40     109.118  27.668  58.272  1.00  0.00           O  
ATOM    471  H   GLY A  40     109.131  23.642  57.094  1.00  0.00           H  
ATOM    472  HA2 GLY A  40     108.556  26.073  56.374  1.00  0.00           H  
ATOM    473  HA3 GLY A  40     107.914  25.326  57.584  1.00  0.00           H  
ATOM    474  N   ASN A  41     110.528  25.998  58.815  1.00  0.00           N  
ATOM    475  CA  ASN A  41     111.342  26.806  59.712  1.00  0.00           C  
ATOM    476  C   ASN A  41     112.583  27.373  59.032  1.00  0.00           C  
ATOM    477  O   ASN A  41     113.424  27.980  59.704  1.00  0.00           O  
ATOM    478  CB  ASN A  41     111.757  25.986  60.937  1.00  0.00           C  
ATOM    479  CG  ASN A  41     110.567  25.433  61.709  1.00  0.00           C  
ATOM    480  OD1 ASN A  41     109.495  26.038  61.745  1.00  0.00           O  
ATOM    481  ND2 ASN A  41     110.758  24.278  62.337  1.00  0.00           N  
ATOM    482  H   ASN A  41     110.775  25.176  58.763  1.00  0.00           H  
ATOM    483  HA  ASN A  41     110.792  27.557  59.986  1.00  0.00           H  
ATOM    484  HB2 ASN A  41     112.323  25.252  60.653  1.00  0.00           H  
ATOM    485  HB3 ASN A  41     112.290  26.542  61.528  1.00  0.00           H  
ATOM    486  N   HIS A  42     112.723  27.186  57.719  1.00  0.00           N  
ATOM    487  CA  HIS A  42     113.896  27.680  57.013  1.00  0.00           C  
ATOM    488  C   HIS A  42     113.518  28.305  55.677  1.00  0.00           C  
ATOM    489  O   HIS A  42     114.341  28.368  54.757  1.00  0.00           O  
ATOM    490  CB  HIS A  42     114.924  26.566  56.805  1.00  0.00           C  
ATOM    491  CG  HIS A  42     115.387  25.932  58.080  1.00  0.00           C  
ATOM    492  ND1 HIS A  42     114.780  24.820  58.622  1.00  0.00           N  
ATOM    493  CD2 HIS A  42     116.392  26.262  58.926  1.00  0.00           C  
ATOM    494  CE1 HIS A  42     115.397  24.487  59.743  1.00  0.00           C  
ATOM    495  NE2 HIS A  42     116.377  25.347  59.950  1.00  0.00           N  
ATOM    496  H   HIS A  42     112.151  26.777  57.224  1.00  0.00           H  
ATOM    497  HA  HIS A  42     114.297  28.369  57.565  1.00  0.00           H  
ATOM    498  HB2 HIS A  42     114.537  25.883  56.235  1.00  0.00           H  
ATOM    499  HB3 HIS A  42     115.691  26.928  56.335  1.00  0.00           H  
ATOM    500  N   VAL A  43     112.278  28.763  55.549  1.00  0.00           N  
ATOM    501  CA  VAL A  43     111.843  29.487  54.372  1.00  0.00           C  
ATOM    502  C   VAL A  43     111.867  30.974  54.695  1.00  0.00           C  
ATOM    503  O   VAL A  43     111.884  31.391  55.855  1.00  0.00           O  
ATOM    504  CB  VAL A  43     110.444  29.038  53.888  1.00  0.00           C  
ATOM    505  CG1 VAL A  43     110.538  27.712  53.144  1.00  0.00           C  
ATOM    506  CG2 VAL A  43     109.484  28.924  55.059  1.00  0.00           C  
ATOM    507  H   VAL A  43     111.668  28.661  56.146  1.00  0.00           H  
ATOM    508  HA  VAL A  43     112.450  29.294  53.640  1.00  0.00           H  
ATOM    509  N   THR A  44     111.883  31.789  53.649  1.00  0.00           N  
ATOM    510  CA  THR A  44     111.961  33.232  53.790  1.00  0.00           C  
ATOM    511  C   THR A  44     110.737  33.883  53.163  1.00  0.00           C  
ATOM    512  O   THR A  44     110.077  33.313  52.291  1.00  0.00           O  
ATOM    513  CB  THR A  44     113.232  33.781  53.136  1.00  0.00           C  
ATOM    514  OG1 THR A  44     113.282  35.205  53.296  1.00  0.00           O  
ATOM    515  CG2 THR A  44     113.250  33.441  51.654  1.00  0.00           C  
ATOM    516  H   THR A  44     111.849  31.518  52.833  1.00  0.00           H  
ATOM    517  HA  THR A  44     111.989  33.440  54.736  1.00  0.00           H  
ATOM    518  N   GLN A  45     110.433  35.091  53.639  1.00  0.00           N  
ATOM    519  CA  GLN A  45     109.437  35.943  53.010  1.00  0.00           C  
ATOM    520  C   GLN A  45     110.058  36.947  52.052  1.00  0.00           C  
ATOM    521  O   GLN A  45     109.325  37.607  51.307  1.00  0.00           O  
ATOM    522  CB  GLN A  45     108.623  36.691  54.073  1.00  0.00           C  
ATOM    523  CG  GLN A  45     109.363  37.845  54.728  1.00  0.00           C  
ATOM    524  CD  GLN A  45     108.668  38.337  55.981  1.00  0.00           C  
ATOM    525  OE1 GLN A  45     108.285  37.546  56.841  1.00  0.00           O  
ATOM    526  NE2 GLN A  45     108.497  39.651  56.089  1.00  0.00           N  
ATOM    527  H   GLN A  45     110.801  35.435  54.335  1.00  0.00           H  
ATOM    528  HA  GLN A  45     108.854  35.361  52.498  1.00  0.00           H  
ATOM    529  HB2 GLN A  45     107.812  37.031  53.663  1.00  0.00           H  
ATOM    530  HB3 GLN A  45     108.353  36.062  54.760  1.00  0.00           H  
ATOM    531  HG2 GLN A  45     110.265  37.564  54.950  1.00  0.00           H  
ATOM    532  HG3 GLN A  45     109.442  38.576  54.096  1.00  0.00           H  
ATOM    533  N   SER A  46     111.383  37.075  52.059  1.00  0.00           N  
ATOM    534  CA  SER A  46     112.074  37.981  51.155  1.00  0.00           C  
ATOM    535  C   SER A  46     112.185  37.363  49.769  1.00  0.00           C  
ATOM    536  O   SER A  46     112.349  36.147  49.626  1.00  0.00           O  
ATOM    537  CB  SER A  46     113.472  38.309  51.682  1.00  0.00           C  
ATOM    538  OG  SER A  46     113.468  38.534  53.081  1.00  0.00           O  
ATOM    539  H   SER A  46     111.903  36.640  52.588  1.00  0.00           H  
ATOM    540  HA  SER A  46     111.559  38.802  51.098  1.00  0.00           H  
ATOM    541  HB2 SER A  46     114.076  37.578  51.474  1.00  0.00           H  
ATOM    542  HB3 SER A  46     113.813  39.096  51.229  1.00  0.00           H  
ATOM    543  HG  SER A  46     114.247  38.709  53.338  1.00  0.00           H  
ATOM    544  N   GLY A  47     112.100  38.210  48.747  1.00  0.00           N  
ATOM    545  CA  GLY A  47     112.312  37.759  47.387  1.00  0.00           C  
ATOM    546  C   GLY A  47     111.455  38.442  46.341  1.00  0.00           C  
ATOM    547  O   GLY A  47     111.367  37.964  45.207  1.00  0.00           O  
ATOM    548  H   GLY A  47     111.920  39.047  48.825  1.00  0.00           H  
ATOM    549  HA2 GLY A  47     113.246  37.894  47.159  1.00  0.00           H  
ATOM    550  HA3 GLY A  47     112.146  36.805  47.348  1.00  0.00           H  
ATOM    551  N   PHE A  48     110.829  39.563  46.695  1.00  0.00           N  
ATOM    552  CA  PHE A  48     109.931  40.259  45.783  1.00  0.00           C  
ATOM    553  C   PHE A  48     110.584  41.436  45.070  1.00  0.00           C  
ATOM    554  O   PHE A  48     110.008  41.949  44.104  1.00  0.00           O  
ATOM    555  CB  PHE A  48     108.683  40.734  46.538  1.00  0.00           C  
ATOM    556  CG  PHE A  48     107.842  39.607  47.063  1.00  0.00           C  
ATOM    557  CD1 PHE A  48     107.258  38.708  46.187  1.00  0.00           C  
ATOM    558  CD2 PHE A  48     107.652  39.432  48.424  1.00  0.00           C  
ATOM    559  CE1 PHE A  48     106.491  37.662  46.654  1.00  0.00           C  
ATOM    560  CE2 PHE A  48     106.884  38.383  48.899  1.00  0.00           C  
ATOM    561  CZ  PHE A  48     106.302  37.498  48.011  1.00  0.00           C  
ATOM    562  H   PHE A  48     110.913  39.936  47.464  1.00  0.00           H  
ATOM    563  HA  PHE A  48     109.687  39.620  45.095  1.00  0.00           H  
ATOM    564  HB2 PHE A  48     108.957  41.297  47.279  1.00  0.00           H  
ATOM    565  HB3 PHE A  48     108.144  41.284  45.948  1.00  0.00           H  
ATOM    566  N   TYR A  49     111.767  41.862  45.502  1.00  0.00           N  
ATOM    567  CA  TYR A  49     112.453  42.989  44.895  1.00  0.00           C  
ATOM    568  C   TYR A  49     113.585  42.504  43.993  1.00  0.00           C  
ATOM    569  O   TYR A  49     113.876  41.309  43.888  1.00  0.00           O  
ATOM    570  CB  TYR A  49     112.985  43.937  45.971  1.00  0.00           C  
ATOM    571  CG  TYR A  49     111.920  44.449  46.909  1.00  0.00           C  
ATOM    572  CD1 TYR A  49     110.646  44.751  46.445  1.00  0.00           C  
ATOM    573  CD2 TYR A  49     112.183  44.622  48.261  1.00  0.00           C  
ATOM    574  CE1 TYR A  49     109.667  45.216  47.300  1.00  0.00           C  
ATOM    575  CE2 TYR A  49     111.208  45.085  49.126  1.00  0.00           C  
ATOM    576  CZ  TYR A  49     109.953  45.382  48.638  1.00  0.00           C  
ATOM    577  OH  TYR A  49     108.979  45.845  49.493  1.00  0.00           O  
ATOM    578  H   TYR A  49     112.193  41.503  46.157  1.00  0.00           H  
ATOM    579  HA  TYR A  49     111.818  43.476  44.348  1.00  0.00           H  
ATOM    580  HB2 TYR A  49     113.666  43.477  46.487  1.00  0.00           H  
ATOM    581  HB3 TYR A  49     113.416  44.692  45.542  1.00  0.00           H  
ATOM    582  N   ASP A  50     114.225  43.461  43.326  1.00  0.00           N  
ATOM    583  CA  ASP A  50     115.405  43.221  42.500  1.00  0.00           C  
ATOM    584  C   ASP A  50     116.608  43.627  43.342  1.00  0.00           C  
ATOM    585  O   ASP A  50     116.944  44.808  43.432  1.00  0.00           O  
ATOM    586  CB  ASP A  50     115.317  44.012  41.196  1.00  0.00           C  
ATOM    587  CG  ASP A  50     116.545  43.845  40.310  1.00  0.00           C  
ATOM    588  OD1 ASP A  50     117.474  43.092  40.676  1.00  0.00           O  
ATOM    589  OD2 ASP A  50     116.576  44.479  39.234  1.00  0.00           O  
ATOM    590  H   ASP A  50     113.980  44.285  43.342  1.00  0.00           H  
ATOM    591  HA  ASP A  50     115.479  42.289  42.240  1.00  0.00           H  
ATOM    592  HB2 ASP A  50     114.530  43.729  40.705  1.00  0.00           H  
ATOM    593  HB3 ASP A  50     115.200  44.952  41.403  1.00  0.00           H  
ATOM    594  N   GLU A  51     117.260  42.642  43.958  1.00  0.00           N  
ATOM    595  CA  GLU A  51     118.331  42.945  44.902  1.00  0.00           C  
ATOM    596  C   GLU A  51     119.568  43.541  44.238  1.00  0.00           C  
ATOM    597  O   GLU A  51     120.512  43.900  44.951  1.00  0.00           O  
ATOM    598  CB  GLU A  51     118.697  41.686  45.688  1.00  0.00           C  
ATOM    599  CG  GLU A  51     117.537  41.138  46.512  1.00  0.00           C  
ATOM    600  CD  GLU A  51     117.825  41.138  48.001  1.00  0.00           C  
ATOM    601  OE1 GLU A  51     118.621  40.288  48.455  1.00  0.00           O  
ATOM    602  OE2 GLU A  51     117.261  41.993  48.717  1.00  0.00           O  
ATOM    603  H   GLU A  51     117.100  41.805  43.846  1.00  0.00           H  
ATOM    604  HA  GLU A  51     117.993  43.626  45.505  1.00  0.00           H  
ATOM    605  HB2 GLU A  51     119.001  41.002  45.070  1.00  0.00           H  
ATOM    606  HB3 GLU A  51     119.441  41.885  46.279  1.00  0.00           H  
ATOM    607  HG2 GLU A  51     116.744  41.669  46.340  1.00  0.00           H  
ATOM    608  HG3 GLU A  51     117.342  40.232  46.224  1.00  0.00           H  
ATOM    609  N   GLY A  52     119.593  43.658  42.914  1.00  0.00           N  
ATOM    610  CA  GLY A  52     120.606  44.420  42.219  1.00  0.00           C  
ATOM    611  C   GLY A  52     120.165  45.808  41.824  1.00  0.00           C  
ATOM    612  O   GLY A  52     120.932  46.528  41.175  1.00  0.00           O  
ATOM    613  H   GLY A  52     119.013  43.292  42.395  1.00  0.00           H  
ATOM    614  HA2 GLY A  52     121.391  44.488  42.784  1.00  0.00           H  
ATOM    615  HA3 GLY A  52     120.871  43.936  41.422  1.00  0.00           H  
ATOM    616  N   SER A  53     118.953  46.209  42.204  1.00  0.00           N  
ATOM    617  CA  SER A  53     118.382  47.488  41.818  1.00  0.00           C  
ATOM    618  C   SER A  53     118.935  48.617  42.682  1.00  0.00           C  
ATOM    619  O   SER A  53     119.525  48.402  43.746  1.00  0.00           O  
ATOM    620  CB  SER A  53     116.854  47.453  41.919  1.00  0.00           C  
ATOM    621  OG  SER A  53     116.419  47.486  43.269  1.00  0.00           O  
ATOM    622  H   SER A  53     118.435  45.735  42.701  1.00  0.00           H  
ATOM    623  HA  SER A  53     118.632  47.655  40.896  1.00  0.00           H  
ATOM    624  HB2 SER A  53     116.481  48.208  41.438  1.00  0.00           H  
ATOM    625  HB3 SER A  53     116.519  46.650  41.489  1.00  0.00           H  
ATOM    626  HG  SER A  53     116.477  46.717  43.602  1.00  0.00           H  
ATOM    627  N   GLN A  54     118.719  49.844  42.204  1.00  0.00           N  
ATOM    628  CA  GLN A  54     119.185  51.017  42.932  1.00  0.00           C  
ATOM    629  C   GLN A  54     118.415  51.208  44.230  1.00  0.00           C  
ATOM    630  O   GLN A  54     118.990  51.622  45.242  1.00  0.00           O  
ATOM    631  CB  GLN A  54     119.065  52.257  42.050  1.00  0.00           C  
ATOM    632  CG  GLN A  54     119.746  53.483  42.623  1.00  0.00           C  
ATOM    633  CD  GLN A  54     119.631  54.691  41.717  1.00  0.00           C  
ATOM    634  OE1 GLN A  54     119.087  55.724  42.107  1.00  0.00           O  
ATOM    635  NE2 GLN A  54     120.144  54.567  40.497  1.00  0.00           N  
ATOM    636  H   GLN A  54     118.309  50.014  41.467  1.00  0.00           H  
ATOM    637  HA  GLN A  54     120.118  50.881  43.162  1.00  0.00           H  
ATOM    638  HB2 GLN A  54     119.446  52.063  41.179  1.00  0.00           H  
ATOM    639  HB3 GLN A  54     118.126  52.455  41.911  1.00  0.00           H  
ATOM    640  HG2 GLN A  54     119.356  53.692  43.486  1.00  0.00           H  
ATOM    641  HG3 GLN A  54     120.684  53.286  42.776  1.00  0.00           H  
ATOM    642  N   SER A  55     117.111  50.913  44.225  1.00  0.00           N  
ATOM    643  CA  SER A  55     116.318  51.117  45.434  1.00  0.00           C  
ATOM    644  C   SER A  55     116.734  50.154  46.539  1.00  0.00           C  
ATOM    645  O   SER A  55     116.700  50.506  47.722  1.00  0.00           O  
ATOM    646  CB  SER A  55     114.830  50.975  45.124  1.00  0.00           C  
ATOM    647  OG  SER A  55     114.617  49.958  44.165  1.00  0.00           O  
ATOM    648  H   SER A  55     116.680  50.601  43.550  1.00  0.00           H  
ATOM    649  HA  SER A  55     116.483  52.018  45.754  1.00  0.00           H  
ATOM    650  HB2 SER A  55     114.342  50.767  45.936  1.00  0.00           H  
ATOM    651  HB3 SER A  55     114.481  51.817  44.791  1.00  0.00           H  
ATOM    652  HG  SER A  55     114.741  50.269  43.395  1.00  0.00           H  
ATOM    653  N   VAL A  56     117.145  48.937  46.176  1.00  0.00           N  
ATOM    654  CA  VAL A  56     117.627  47.992  47.182  1.00  0.00           C  
ATOM    655  C   VAL A  56     118.934  48.482  47.789  1.00  0.00           C  
ATOM    656  O   VAL A  56     119.141  48.402  49.008  1.00  0.00           O  
ATOM    657  CB  VAL A  56     117.777  46.584  46.576  1.00  0.00           C  
ATOM    658  CG1 VAL A  56     118.580  45.686  47.509  1.00  0.00           C  
ATOM    659  CG2 VAL A  56     116.409  45.979  46.309  1.00  0.00           C  
ATOM    660  H   VAL A  56     117.152  48.644  45.368  1.00  0.00           H  
ATOM    661  HA  VAL A  56     116.973  47.935  47.897  1.00  0.00           H  
ATOM    662  N   ALA A  57     119.841  48.988  46.950  1.00  0.00           N  
ATOM    663  CA  ALA A  57     121.074  49.579  47.459  1.00  0.00           C  
ATOM    664  C   ALA A  57     120.777  50.755  48.384  1.00  0.00           C  
ATOM    665  O   ALA A  57     121.407  50.904  49.440  1.00  0.00           O  
ATOM    666  CB  ALA A  57     121.962  50.011  46.291  1.00  0.00           C  
ATOM    667  H   ALA A  57     119.760  48.999  46.094  1.00  0.00           H  
ATOM    668  HA  ALA A  57     121.548  48.912  47.981  1.00  0.00           H  
ATOM    669  HB1 ALA A  57     122.781  50.403  46.634  1.00  0.00           H  
ATOM    670  HB2 ALA A  57     122.179  49.238  45.746  1.00  0.00           H  
ATOM    671  HB3 ALA A  57     121.492  50.666  45.752  1.00  0.00           H  
ATOM    672  N   ALA A  58     119.813  51.596  48.001  1.00  0.00           N  
ATOM    673  CA  ALA A  58     119.376  52.696  48.855  1.00  0.00           C  
ATOM    674  C   ALA A  58     118.892  52.184  50.203  1.00  0.00           C  
ATOM    675  O   ALA A  58     119.256  52.723  51.254  1.00  0.00           O  
ATOM    676  CB  ALA A  58     118.269  53.487  48.158  1.00  0.00           C  
ATOM    677  H   ALA A  58     119.401  51.544  47.248  1.00  0.00           H  
ATOM    678  HA  ALA A  58     120.135  53.280  49.014  1.00  0.00           H  
ATOM    679  HB1 ALA A  58     118.060  54.279  48.678  1.00  0.00           H  
ATOM    680  HB2 ALA A  58     118.568  53.751  47.273  1.00  0.00           H  
ATOM    681  HB3 ALA A  58     117.477  52.934  48.079  1.00  0.00           H  
ATOM    682  N   SER A  59     118.062  51.139  50.187  1.00  0.00           N  
ATOM    683  CA  SER A  59     117.530  50.576  51.424  1.00  0.00           C  
ATOM    684  C   SER A  59     118.643  50.014  52.301  1.00  0.00           C  
ATOM    685  O   SER A  59     118.627  50.193  53.525  1.00  0.00           O  
ATOM    686  CB  SER A  59     116.505  49.489  51.100  1.00  0.00           C  
ATOM    687  OG  SER A  59     115.400  50.024  50.392  1.00  0.00           O  
ATOM    688  H   SER A  59     117.797  50.744  49.471  1.00  0.00           H  
ATOM    689  HA  SER A  59     117.096  51.287  51.921  1.00  0.00           H  
ATOM    690  HB2 SER A  59     116.924  48.792  50.573  1.00  0.00           H  
ATOM    691  HB3 SER A  59     116.196  49.076  51.922  1.00  0.00           H  
ATOM    692  HG  SER A  59     115.634  50.209  49.607  1.00  0.00           H  
ATOM    693  N   LEU A  60     119.617  49.338  51.692  1.00  0.00           N  
ATOM    694  CA  LEU A  60     120.710  48.754  52.462  1.00  0.00           C  
ATOM    695  C   LEU A  60     121.563  49.838  53.108  1.00  0.00           C  
ATOM    696  O   LEU A  60     121.881  49.762  54.301  1.00  0.00           O  
ATOM    697  CB  LEU A  60     121.562  47.852  51.569  1.00  0.00           C  
ATOM    698  CG  LEU A  60     120.968  46.474  51.271  1.00  0.00           C  
ATOM    699  CD1 LEU A  60     121.896  45.668  50.381  1.00  0.00           C  
ATOM    700  CD2 LEU A  60     120.679  45.723  52.560  1.00  0.00           C  
ATOM    701  H   LEU A  60     119.663  49.208  50.842  1.00  0.00           H  
ATOM    702  HA  LEU A  60     120.328  48.215  53.173  1.00  0.00           H  
ATOM    703  HB2 LEU A  60     121.717  48.309  50.727  1.00  0.00           H  
ATOM    704  HB3 LEU A  60     122.427  47.730  51.990  1.00  0.00           H  
ATOM    705  N   ILE A  61     121.936  50.860  52.335  1.00  0.00           N  
ATOM    706  CA  ILE A  61     122.725  51.957  52.891  1.00  0.00           C  
ATOM    707  C   ILE A  61     121.945  52.673  53.986  1.00  0.00           C  
ATOM    708  O   ILE A  61     122.505  53.048  55.025  1.00  0.00           O  
ATOM    709  CB  ILE A  61     123.155  52.927  51.776  1.00  0.00           C  
ATOM    710  CG1 ILE A  61     124.023  52.201  50.754  1.00  0.00           C  
ATOM    711  CG2 ILE A  61     123.913  54.106  52.359  1.00  0.00           C  
ATOM    712  CD1 ILE A  61     124.218  52.972  49.478  1.00  0.00           C  
ATOM    713  H   ILE A  61     121.746  50.936  51.499  1.00  0.00           H  
ATOM    714  HA  ILE A  61     123.529  51.593  53.294  1.00  0.00           H  
ATOM    715  N   GLY A  62     120.642  52.869  53.775  1.00  0.00           N  
ATOM    716  CA  GLY A  62     119.830  53.532  54.780  1.00  0.00           C  
ATOM    717  C   GLY A  62     119.774  52.758  56.082  1.00  0.00           C  
ATOM    718  O   GLY A  62     119.984  53.319  57.159  1.00  0.00           O  
ATOM    719  H   GLY A  62     120.220  52.627  53.066  1.00  0.00           H  
ATOM    720  HA2 GLY A  62     120.188  54.417  54.948  1.00  0.00           H  
ATOM    721  HA3 GLY A  62     118.930  53.649  54.438  1.00  0.00           H  
ATOM    722  N   ASP A  63     119.496  51.453  56.001  1.00  0.00           N  
ATOM    723  CA  ASP A  63     119.421  50.639  57.211  1.00  0.00           C  
ATOM    724  C   ASP A  63     120.776  50.517  57.894  1.00  0.00           C  
ATOM    725  O   ASP A  63     120.839  50.409  59.124  1.00  0.00           O  
ATOM    726  CB  ASP A  63     118.866  49.252  56.888  1.00  0.00           C  
ATOM    727  CG  ASP A  63     117.472  49.305  56.298  1.00  0.00           C  
ATOM    728  OD1 ASP A  63     116.763  50.306  56.538  1.00  0.00           O  
ATOM    729  OD2 ASP A  63     117.081  48.345  55.600  1.00  0.00           O  
ATOM    730  H   ASP A  63     119.351  51.029  55.267  1.00  0.00           H  
ATOM    731  HA  ASP A  63     118.819  51.086  57.827  1.00  0.00           H  
ATOM    732  HB2 ASP A  63     119.460  48.806  56.265  1.00  0.00           H  
ATOM    733  HB3 ASP A  63     118.851  48.716  57.696  1.00  0.00           H  
ATOM    734  N   GLU A  64     121.864  50.525  57.123  1.00  0.00           N  
ATOM    735  CA  GLU A  64     123.190  50.508  57.728  1.00  0.00           C  
ATOM    736  C   GLU A  64     123.453  51.795  58.502  1.00  0.00           C  
ATOM    737  O   GLU A  64     123.766  51.763  59.697  1.00  0.00           O  
ATOM    738  CB  GLU A  64     124.257  50.298  56.651  1.00  0.00           C  
ATOM    739  CG  GLU A  64     125.689  50.354  57.169  1.00  0.00           C  
ATOM    740  CD  GLU A  64     126.185  49.005  57.649  1.00  0.00           C  
ATOM    741  OE1 GLU A  64     126.218  48.057  56.835  1.00  0.00           O  
ATOM    742  OE2 GLU A  64     126.545  48.891  58.840  1.00  0.00           O  
ATOM    743  H   GLU A  64     121.856  50.541  56.263  1.00  0.00           H  
ATOM    744  HA  GLU A  64     123.232  49.770  58.356  1.00  0.00           H  
ATOM    745  HB2 GLU A  64     124.109  49.437  56.229  1.00  0.00           H  
ATOM    746  HB3 GLU A  64     124.146  50.974  55.964  1.00  0.00           H  
ATOM    747  HG2 GLU A  64     126.271  50.677  56.465  1.00  0.00           H  
ATOM    748  HG3 GLU A  64     125.741  50.992  57.897  1.00  0.00           H  
ATOM    749  N   VAL A  65     123.302  52.944  57.842  1.00  0.00           N  
ATOM    750  CA  VAL A  65     123.759  54.202  58.428  1.00  0.00           C  
ATOM    751  C   VAL A  65     122.784  54.708  59.483  1.00  0.00           C  
ATOM    752  O   VAL A  65     123.189  55.095  60.585  1.00  0.00           O  
ATOM    753  CB  VAL A  65     123.993  55.243  57.319  1.00  0.00           C  
ATOM    754  CG1 VAL A  65     124.220  56.626  57.921  1.00  0.00           C  
ATOM    755  CG2 VAL A  65     125.175  54.823  56.464  1.00  0.00           C  
ATOM    756  H   VAL A  65     122.942  53.016  57.065  1.00  0.00           H  
ATOM    757  HA  VAL A  65     124.603  54.045  58.880  1.00  0.00           H  
ATOM    758  N   TYR A  66     121.489  54.720  59.170  1.00  0.00           N  
ATOM    759  CA  TYR A  66     120.492  55.283  60.071  1.00  0.00           C  
ATOM    760  C   TYR A  66     119.833  54.245  60.969  1.00  0.00           C  
ATOM    761  O   TYR A  66     119.266  54.615  62.004  1.00  0.00           O  
ATOM    762  CB  TYR A  66     119.409  56.005  59.267  1.00  0.00           C  
ATOM    763  CG  TYR A  66     119.847  57.348  58.732  1.00  0.00           C  
ATOM    764  CD1 TYR A  66     120.742  57.438  57.674  1.00  0.00           C  
ATOM    765  CD2 TYR A  66     119.364  58.524  59.286  1.00  0.00           C  
ATOM    766  CE1 TYR A  66     121.148  58.664  57.190  1.00  0.00           C  
ATOM    767  CE2 TYR A  66     119.760  59.754  58.805  1.00  0.00           C  
ATOM    768  CZ  TYR A  66     120.650  59.818  57.757  1.00  0.00           C  
ATOM    769  OH  TYR A  66     121.044  61.046  57.279  1.00  0.00           O  
ATOM    770  H   TYR A  66     121.169  54.406  58.436  1.00  0.00           H  
ATOM    771  HA  TYR A  66     120.967  55.902  60.648  1.00  0.00           H  
ATOM    772  HB2 TYR A  66     119.139  55.443  58.525  1.00  0.00           H  
ATOM    773  HB3 TYR A  66     118.628  56.129  59.829  1.00  0.00           H  
ATOM    774  N   GLY A  67     119.897  52.968  60.604  1.00  0.00           N  
ATOM    775  CA  GLY A  67     119.193  51.934  61.334  1.00  0.00           C  
ATOM    776  C   GLY A  67     117.865  51.596  60.691  1.00  0.00           C  
ATOM    777  O   GLY A  67     117.133  52.497  60.272  1.00  0.00           O  
ATOM    778  H   GLY A  67     120.348  52.683  59.930  1.00  0.00           H  
ATOM    779  HA2 GLY A  67     119.743  51.137  61.377  1.00  0.00           H  
ATOM    780  HA3 GLY A  67     119.045  52.226  62.247  1.00  0.00           H  
ATOM    781  N   ARG A  68     117.544  50.306  60.599  1.00  0.00           N  
ATOM    782  CA  ARG A  68     116.303  49.897  59.955  1.00  0.00           C  
ATOM    783  C   ARG A  68     115.105  50.453  60.714  1.00  0.00           C  
ATOM    784  O   ARG A  68     115.140  50.634  61.935  1.00  0.00           O  
ATOM    785  CB  ARG A  68     116.220  48.370  59.859  1.00  0.00           C  
ATOM    786  CG  ARG A  68     115.885  47.652  61.156  1.00  0.00           C  
ATOM    787  CD  ARG A  68     116.151  46.152  61.051  1.00  0.00           C  
ATOM    788  NE  ARG A  68     115.525  45.542  59.877  1.00  0.00           N  
ATOM    789  CZ  ARG A  68     116.188  44.873  58.936  1.00  0.00           C  
ATOM    790  H   ARG A  68     118.026  49.661  60.900  1.00  0.00           H  
ATOM    791  HA  ARG A  68     116.292  50.256  59.054  1.00  0.00           H  
ATOM    792  HB2 ARG A  68     115.550  48.139  59.197  1.00  0.00           H  
ATOM    793  HB3 ARG A  68     117.069  48.035  59.532  1.00  0.00           H  
ATOM    794  HG2 ARG A  68     116.414  48.026  61.879  1.00  0.00           H  
ATOM    795  HG3 ARG A  68     114.953  47.802  61.379  1.00  0.00           H  
ATOM    796  HD2 ARG A  68     117.108  45.999  61.017  1.00  0.00           H  
ATOM    797  HD3 ARG A  68     115.822  45.713  61.851  1.00  0.00           H  
ATOM    798  HE  ARG A  68     114.673  45.621  59.789  1.00  0.00           H  
ATOM    799  N   ASP A  69     114.041  50.752  59.973  1.00  0.00           N  
ATOM    800  CA  ASP A  69     112.848  51.355  60.558  1.00  0.00           C  
ATOM    801  C   ASP A  69     112.039  50.277  61.269  1.00  0.00           C  
ATOM    802  O   ASP A  69     111.469  49.391  60.624  1.00  0.00           O  
ATOM    803  CB  ASP A  69     112.018  52.047  59.480  1.00  0.00           C  
ATOM    804  CG  ASP A  69     110.725  52.623  60.021  1.00  0.00           C  
ATOM    805  OD1 ASP A  69     110.672  52.961  61.223  1.00  0.00           O  
ATOM    806  OD2 ASP A  69     109.756  52.733  59.243  1.00  0.00           O  
ATOM    807  H   ASP A  69     113.990  50.612  59.126  1.00  0.00           H  
ATOM    808  HA  ASP A  69     113.108  52.029  61.205  1.00  0.00           H  
ATOM    809  HB2 ASP A  69     112.542  52.758  59.080  1.00  0.00           H  
ATOM    810  HB3 ASP A  69     111.816  51.412  58.776  1.00  0.00           H  
ATOM    811  N   ARG A  70     111.984  50.352  62.598  1.00  0.00           N  
ATOM    812  CA  ARG A  70     111.227  49.409  63.411  1.00  0.00           C  
ATOM    813  C   ARG A  70     109.924  49.999  63.930  1.00  0.00           C  
ATOM    814  O   ARG A  70     109.264  49.377  64.769  1.00  0.00           O  
ATOM    815  CB  ARG A  70     112.069  48.927  64.591  1.00  0.00           C  
ATOM    816  CG  ARG A  70     113.455  48.435  64.223  1.00  0.00           C  
ATOM    817  CD  ARG A  70     114.103  47.713  65.398  1.00  0.00           C  
ATOM    818  NE  ARG A  70     114.991  46.637  64.960  1.00  0.00           N  
ATOM    819  CZ  ARG A  70     116.310  46.753  64.852  1.00  0.00           C  
ATOM    820  H   ARG A  70     112.391  50.957  63.054  1.00  0.00           H  
ATOM    821  HA  ARG A  70     111.005  48.663  62.833  1.00  0.00           H  
ATOM    822  HB2 ARG A  70     112.155  49.653  65.229  1.00  0.00           H  
ATOM    823  HB3 ARG A  70     111.594  48.210  65.039  1.00  0.00           H  
ATOM    824  HG2 ARG A  70     113.399  47.837  63.462  1.00  0.00           H  
ATOM    825  HG3 ARG A  70     114.008  49.185  63.954  1.00  0.00           H  
ATOM    826  HD2 ARG A  70     114.607  48.349  65.929  1.00  0.00           H  
ATOM    827  HD3 ARG A  70     113.413  47.346  65.972  1.00  0.00           H  
ATOM    828  HE  ARG A  70     114.636  45.880  64.758  1.00  0.00           H  
ATOM    829  N   THR A  71     109.546  51.188  63.467  1.00  0.00           N  
ATOM    830  CA  THR A  71     108.331  51.813  63.961  1.00  0.00           C  
ATOM    831  C   THR A  71     107.064  51.165  63.413  1.00  0.00           C  
ATOM    832  O   THR A  71     105.989  51.352  63.994  1.00  0.00           O  
ATOM    833  CB  THR A  71     108.334  53.306  63.623  1.00  0.00           C  
ATOM    834  OG1 THR A  71     108.212  53.476  62.207  1.00  0.00           O  
ATOM    835  CG2 THR A  71     109.639  53.948  64.089  1.00  0.00           C  
ATOM    836  H   THR A  71     109.974  51.640  62.874  1.00  0.00           H  
ATOM    837  HA  THR A  71     108.324  51.688  64.923  1.00  0.00           H  
ATOM    838  N   SER A  72     107.156  50.406  62.326  1.00  0.00           N  
ATOM    839  CA  SER A  72     105.983  49.785  61.733  1.00  0.00           C  
ATOM    840  C   SER A  72     105.873  48.303  62.068  1.00  0.00           C  
ATOM    841  O   SER A  72     105.043  47.605  61.478  1.00  0.00           O  
ATOM    842  CB  SER A  72     106.028  49.962  60.209  1.00  0.00           C  
ATOM    843  OG  SER A  72     106.593  51.207  59.831  1.00  0.00           O  
ATOM    844  H   SER A  72     107.894  50.239  61.917  1.00  0.00           H  
ATOM    845  HA  SER A  72     105.204  50.225  62.106  1.00  0.00           H  
ATOM    846  HB2 SER A  72     106.544  49.241  59.816  1.00  0.00           H  
ATOM    847  HB3 SER A  72     105.129  49.895  59.850  1.00  0.00           H  
ATOM    848  HG  SER A  72     106.602  51.269  58.993  1.00  0.00           H  
ATOM    849  N   HIS A  73     106.706  47.806  62.982  1.00  0.00           N  
ATOM    850  CA  HIS A  73     106.718  46.376  63.283  1.00  0.00           C  
ATOM    851  C   HIS A  73     105.372  45.908  63.825  1.00  0.00           C  
ATOM    852  O   HIS A  73     104.767  44.973  63.287  1.00  0.00           O  
ATOM    853  CB  HIS A  73     107.846  46.065  64.269  1.00  0.00           C  
ATOM    854  CG  HIS A  73     109.191  45.975  63.624  1.00  0.00           C  
ATOM    855  ND1 HIS A  73     110.351  45.739  64.331  1.00  0.00           N  
ATOM    856  CD2 HIS A  73     109.559  46.098  62.327  1.00  0.00           C  
ATOM    857  CE1 HIS A  73     111.373  45.710  63.495  1.00  0.00           C  
ATOM    858  NE2 HIS A  73     110.919  45.928  62.273  1.00  0.00           N  
ATOM    859  H   HIS A  73     107.267  48.275  63.435  1.00  0.00           H  
ATOM    860  HA  HIS A  73     106.878  45.890  62.459  1.00  0.00           H  
ATOM    861  HB2 HIS A  73     107.868  46.753  64.952  1.00  0.00           H  
ATOM    862  HB3 HIS A  73     107.652  45.226  64.716  1.00  0.00           H  
ATOM    863  N   VAL A  74     104.904  46.531  64.907  1.00  0.00           N  
ATOM    864  CA  VAL A  74     103.625  46.202  65.531  1.00  0.00           C  
ATOM    865  C   VAL A  74     102.993  47.479  66.071  1.00  0.00           C  
ATOM    866  O   VAL A  74     103.551  48.124  66.966  1.00  0.00           O  
ATOM    867  CB  VAL A  74     103.793  45.173  66.670  1.00  0.00           C  
ATOM    868  CG1 VAL A  74     102.463  44.929  67.381  1.00  0.00           C  
ATOM    869  CG2 VAL A  74     104.376  43.851  66.175  1.00  0.00           C  
ATOM    870  H   VAL A  74     105.328  47.166  65.303  1.00  0.00           H  
ATOM    871  HA  VAL A  74     103.050  45.800  64.860  1.00  0.00           H  
ATOM    872  N   VAL A  75     101.834  47.862  65.539  1.00  0.00           N  
ATOM    873  CA  VAL A  75     101.000  48.892  66.147  1.00  0.00           C  
ATOM    874  C   VAL A  75      99.840  48.192  66.842  1.00  0.00           C  
ATOM    875  O   VAL A  75      99.288  47.216  66.327  1.00  0.00           O  
ATOM    876  CB  VAL A  75     100.501  49.933  65.123  1.00  0.00           C  
ATOM    877  CG1 VAL A  75     101.665  50.746  64.580  1.00  0.00           C  
ATOM    878  CG2 VAL A  75      99.748  49.265  63.999  1.00  0.00           C  
ATOM    879  H   VAL A  75     101.510  47.531  64.814  1.00  0.00           H  
ATOM    880  HA  VAL A  75     101.526  49.396  66.787  1.00  0.00           H  
ATOM    881  N   ALA A  76      99.505  48.665  68.036  1.00  0.00           N  
ATOM    882  CA  ALA A  76      98.474  48.057  68.863  1.00  0.00           C  
ATOM    883  C   ALA A  76      97.474  49.129  69.255  1.00  0.00           C  
ATOM    884  O   ALA A  76      97.838  50.108  69.916  1.00  0.00           O  
ATOM    885  CB  ALA A  76      99.073  47.399  70.108  1.00  0.00           C  
ATOM    886  H   ALA A  76      99.874  49.355  68.392  1.00  0.00           H  
ATOM    887  HA  ALA A  76      98.030  47.359  68.357  1.00  0.00           H  
ATOM    888  HB1 ALA A  76      98.498  46.674  70.400  1.00  0.00           H  
ATOM    889  HB2 ALA A  76      99.953  47.048  69.897  1.00  0.00           H  
ATOM    890  HB3 ALA A  76      99.149  48.057  70.816  1.00  0.00           H  
ATOM    891  N   ILE A  77      96.226  48.948  68.835  1.00  0.00           N  
ATOM    892  CA  ILE A  77      95.135  49.841  69.202  1.00  0.00           C  
ATOM    893  C   ILE A  77      94.533  49.311  70.496  1.00  0.00           C  
ATOM    894  O   ILE A  77      94.002  48.195  70.535  1.00  0.00           O  
ATOM    895  CB  ILE A  77      94.080  49.930  68.094  1.00  0.00           C  
ATOM    896  CG1 ILE A  77      94.732  50.257  66.753  1.00  0.00           C  
ATOM    897  CG2 ILE A  77      93.025  50.972  68.438  1.00  0.00           C  
ATOM    898  CD1 ILE A  77      93.736  50.378  65.632  1.00  0.00           C  
ATOM    899  H   ILE A  77      95.988  48.299  68.324  1.00  0.00           H  
ATOM    900  HA  ILE A  77      95.469  50.743  69.327  1.00  0.00           H  
ATOM    901  N   LEU A  78      94.657  50.098  71.561  1.00  0.00           N  
ATOM    902  CA  LEU A  78      94.008  49.848  72.835  1.00  0.00           C  
ATOM    903  C   LEU A  78      92.841  50.811  72.986  1.00  0.00           C  
ATOM    904  O   LEU A  78      92.957  52.001  72.671  1.00  0.00           O  
ATOM    905  CB  LEU A  78      94.990  50.032  73.995  1.00  0.00           C  
ATOM    906  CG  LEU A  78      96.234  49.145  74.002  1.00  0.00           C  
ATOM    907  CD1 LEU A  78      97.425  49.876  74.608  1.00  0.00           C  
ATOM    908  CD2 LEU A  78      95.950  47.866  74.765  1.00  0.00           C  
ATOM    909  H   LEU A  78      95.135  50.813  71.557  1.00  0.00           H  
ATOM    910  HA  LEU A  78      93.691  48.932  72.855  1.00  0.00           H  
ATOM    911  HB2 LEU A  78      95.281  50.958  73.999  1.00  0.00           H  
ATOM    912  HB3 LEU A  78      94.509  49.882  74.823  1.00  0.00           H  
ATOM    913  N   THR A  79      91.712  50.286  73.462  1.00  0.00           N  
ATOM    914  CA  THR A  79      90.535  51.089  73.711  1.00  0.00           C  
ATOM    915  C   THR A  79      89.916  50.606  75.019  1.00  0.00           C  
ATOM    916  O   THR A  79      89.712  49.390  75.197  1.00  0.00           O  
ATOM    917  CB  THR A  79      89.527  50.998  72.564  1.00  0.00           C  
ATOM    918  OG1 THR A  79      88.272  51.556  72.976  1.00  0.00           O  
ATOM    919  CG2 THR A  79      89.334  49.554  72.118  1.00  0.00           C  
ATOM    920  H   THR A  79      91.615  49.452  73.647  1.00  0.00           H  
ATOM    921  HA  THR A  79      90.787  52.023  73.777  1.00  0.00           H  
ATOM    922  N   PRO A  80      89.609  51.515  75.947  1.00  0.00           N  
ATOM    923  CA  PRO A  80      89.196  51.082  77.279  1.00  0.00           C  
ATOM    924  C   PRO A  80      87.817  50.472  77.248  1.00  0.00           C  
ATOM    925  O   PRO A  80      86.964  50.850  76.420  1.00  0.00           O  
ATOM    926  CB  PRO A  80      89.216  52.391  78.095  1.00  0.00           C  
ATOM    927  CG  PRO A  80      89.975  53.376  77.263  1.00  0.00           C  
ATOM    928  CD  PRO A  80      89.702  52.979  75.850  1.00  0.00           C  
ATOM    929  HA  PRO A  80      89.770  50.396  77.653  1.00  0.00           H  
ATOM    930  HB2 PRO A  80      88.315  52.705  78.273  1.00  0.00           H  
ATOM    931  HB3 PRO A  80      89.645  52.258  78.956  1.00  0.00           H  
ATOM    932  HG2 PRO A  80      89.679  54.283  77.436  1.00  0.00           H  
ATOM    933  HG3 PRO A  80      90.924  53.345  77.459  1.00  0.00           H  
ATOM    934  HD2 PRO A  80      88.880  53.373  75.516  1.00  0.00           H  
ATOM    935  HD3 PRO A  80      90.414  53.258  75.253  1.00  0.00           H  
ATOM    936  N   PRO A  81      87.527  49.523  78.129  1.00  0.00           N  
ATOM    937  CA  PRO A  81      86.207  48.899  78.172  1.00  0.00           C  
ATOM    938  C   PRO A  81      85.198  49.859  78.791  1.00  0.00           C  
ATOM    939  O   PRO A  81      85.522  50.984  79.153  1.00  0.00           O  
ATOM    940  CB  PRO A  81      86.435  47.674  79.059  1.00  0.00           C  
ATOM    941  CG  PRO A  81      87.509  48.116  79.996  1.00  0.00           C  
ATOM    942  CD  PRO A  81      88.403  49.048  79.219  1.00  0.00           C  
ATOM    943  HA  PRO A  81      85.850  48.666  77.301  1.00  0.00           H  
ATOM    944  HB2 PRO A  81      85.628  47.422  79.534  1.00  0.00           H  
ATOM    945  HB3 PRO A  81      86.711  46.903  78.539  1.00  0.00           H  
ATOM    946  HG2 PRO A  81      87.129  48.565  80.768  1.00  0.00           H  
ATOM    947  HG3 PRO A  81      88.010  47.354  80.329  1.00  0.00           H  
ATOM    948  HD2 PRO A  81      88.721  49.780  79.769  1.00  0.00           H  
ATOM    949  HD3 PRO A  81      89.186  48.590  78.876  1.00  0.00           H  
ATOM    950  N   ASP A  82      83.954  49.385  78.889  1.00  0.00           N  
ATOM    951  CA  ASP A  82      82.860  50.116  79.542  1.00  0.00           C  
ATOM    952  C   ASP A  82      82.742  51.551  79.038  1.00  0.00           C  
ATOM    953  O   ASP A  82      82.350  52.452  79.783  1.00  0.00           O  
ATOM    954  CB  ASP A  82      83.026  50.104  81.063  1.00  0.00           C  
ATOM    955  CG  ASP A  82      83.235  48.713  81.616  1.00  0.00           C  
ATOM    956  OD1 ASP A  82      83.079  47.734  80.854  1.00  0.00           O  
ATOM    957  OD2 ASP A  82      83.554  48.602  82.816  1.00  0.00           O  
ATOM    958  H   ASP A  82      83.717  48.621  78.574  1.00  0.00           H  
ATOM    959  HA  ASP A  82      82.038  49.655  79.311  1.00  0.00           H  
ATOM    960  HB2 ASP A  82      83.782  50.661  81.306  1.00  0.00           H  
ATOM    961  HB3 ASP A  82      82.240  50.496  81.474  1.00  0.00           H  
ATOM    962  N   ASP A  83      83.092  51.773  77.769  1.00  0.00           N  
ATOM    963  CA  ASP A  83      83.069  53.098  77.143  1.00  0.00           C  
ATOM    964  C   ASP A  83      83.865  54.133  77.940  1.00  0.00           C  
ATOM    965  O   ASP A  83      83.616  55.338  77.825  1.00  0.00           O  
ATOM    966  CB  ASP A  83      81.631  53.586  76.924  1.00  0.00           C  
ATOM    967  CG  ASP A  83      80.953  52.896  75.756  1.00  0.00           C  
ATOM    968  OD1 ASP A  83      81.567  51.980  75.169  1.00  0.00           O  
ATOM    969  OD2 ASP A  83      79.805  53.265  75.426  1.00  0.00           O  
ATOM    970  H   ASP A  83      83.354  51.148  77.239  1.00  0.00           H  
ATOM    971  HA  ASP A  83      83.499  53.001  76.280  1.00  0.00           H  
ATOM    972  HB2 ASP A  83      81.114  53.433  77.730  1.00  0.00           H  
ATOM    973  HB3 ASP A  83      81.638  54.543  76.769  1.00  0.00           H  
ATOM    974  N   LYS A  84      84.822  53.688  78.750  1.00  0.00           N  
ATOM    975  CA  LYS A  84      85.681  54.611  79.472  1.00  0.00           C  
ATOM    976  C   LYS A  84      86.628  55.318  78.502  1.00  0.00           C  
ATOM    977  O   LYS A  84      86.890  54.848  77.392  1.00  0.00           O  
ATOM    978  CB  LYS A  84      86.473  53.872  80.557  1.00  0.00           C  
ATOM    979  CG  LYS A  84      85.629  52.932  81.416  1.00  0.00           C  
ATOM    980  CD  LYS A  84      86.195  52.752  82.814  1.00  0.00           C  
ATOM    981  CE  LYS A  84      85.676  51.468  83.447  1.00  0.00           C  
ATOM    982  NZ  LYS A  84      86.760  50.702  84.117  1.00  0.00           N1+
ATOM    983  H   LYS A  84      84.987  52.856  78.893  1.00  0.00           H  
ATOM    984  HA  LYS A  84      85.125  55.279  79.904  1.00  0.00           H  
ATOM    985  HB2 LYS A  84      87.181  53.361  80.134  1.00  0.00           H  
ATOM    986  HB3 LYS A  84      86.899  54.526  81.133  1.00  0.00           H  
ATOM    987  HG2 LYS A  84      84.726  53.279  81.478  1.00  0.00           H  
ATOM    988  HG3 LYS A  84      85.571  52.067  80.981  1.00  0.00           H  
ATOM    989  HD2 LYS A  84      87.164  52.730  82.775  1.00  0.00           H  
ATOM    990  HD3 LYS A  84      85.951  53.511  83.366  1.00  0.00           H  
ATOM    991  HE2 LYS A  84      84.986  51.683  84.093  1.00  0.00           H  
ATOM    992  HE3 LYS A  84      85.264  50.916  82.765  1.00  0.00           H  
ATOM    993  HZ1 LYS A  84      86.422  49.960  84.475  1.00  0.00           H  
ATOM    994  HZ2 LYS A  84      87.383  50.486  83.520  1.00  0.00           H  
ATOM    995  HZ3 LYS A  84      87.124  51.200  84.758  1.00  0.00           H  
ATOM    996  N   LYS A  85      87.131  56.471  78.932  1.00  0.00           N  
ATOM    997  CA  LYS A  85      88.042  57.264  78.122  1.00  0.00           C  
ATOM    998  C   LYS A  85      89.492  56.871  78.409  1.00  0.00           C  
ATOM    999  O   LYS A  85      89.814  56.312  79.461  1.00  0.00           O  
ATOM   1000  CB  LYS A  85      87.833  58.759  78.376  1.00  0.00           C  
ATOM   1001  CG  LYS A  85      86.901  59.447  77.379  1.00  0.00           C  
ATOM   1002  CD  LYS A  85      85.524  58.799  77.356  1.00  0.00           C  
ATOM   1003  CE  LYS A  85      84.645  59.396  76.270  1.00  0.00           C  
ATOM   1004  NZ  LYS A  85      83.355  58.660  76.138  1.00  0.00           N1+
ATOM   1005  H   LYS A  85      86.953  56.813  79.701  1.00  0.00           H  
ATOM   1006  HA  LYS A  85      87.853  57.085  77.188  1.00  0.00           H  
ATOM   1007  HB2 LYS A  85      87.475  58.877  79.270  1.00  0.00           H  
ATOM   1008  HB3 LYS A  85      88.695  59.203  78.354  1.00  0.00           H  
ATOM   1009  HG2 LYS A  85      86.813  60.384  77.612  1.00  0.00           H  
ATOM   1010  HG3 LYS A  85      87.291  59.410  76.493  1.00  0.00           H  
ATOM   1011  HD2 LYS A  85      85.618  57.844  77.209  1.00  0.00           H  
ATOM   1012  HD3 LYS A  85      85.097  58.913  78.219  1.00  0.00           H  
ATOM   1013  HE2 LYS A  85      84.467  60.328  76.474  1.00  0.00           H  
ATOM   1014  HE3 LYS A  85      85.117  59.375  75.423  1.00  0.00           H  
ATOM   1015  HZ1 LYS A  85      82.864  59.034  75.496  1.00  0.00           H  
ATOM   1016  HZ2 LYS A  85      83.518  57.810  75.931  1.00  0.00           H  
ATOM   1017  HZ3 LYS A  85      82.912  58.698  76.909  1.00  0.00           H  
ATOM   1018  N   VAL A  86      90.372  57.180  77.454  1.00  0.00           N  
ATOM   1019  CA  VAL A  86      91.764  56.744  77.503  1.00  0.00           C  
ATOM   1020  C   VAL A  86      92.552  57.576  78.508  1.00  0.00           C  
ATOM   1021  O   VAL A  86      93.757  57.368  78.690  1.00  0.00           O  
ATOM   1022  CB  VAL A  86      92.427  56.807  76.112  1.00  0.00           C  
ATOM   1023  CG1 VAL A  86      91.615  56.030  75.088  1.00  0.00           C  
ATOM   1024  CG2 VAL A  86      92.618  58.253  75.678  1.00  0.00           C  
ATOM   1025  H   VAL A  86      90.175  57.648  76.760  1.00  0.00           H  
ATOM   1026  HA  VAL A  86      91.773  55.818  77.792  1.00  0.00           H  
ATOM   1027  N   THR A  87      91.889  58.527  79.163  1.00  0.00           N  
ATOM   1028  CA  THR A  87      92.544  59.307  80.202  1.00  0.00           C  
ATOM   1029  C   THR A  87      92.294  58.760  81.600  1.00  0.00           C  
ATOM   1030  O   THR A  87      92.899  59.257  82.557  1.00  0.00           O  
ATOM   1031  CB  THR A  87      92.107  60.775  80.142  1.00  0.00           C  
ATOM   1032  OG1 THR A  87      90.728  60.854  79.763  1.00  0.00           O  
ATOM   1033  CG2 THR A  87      92.960  61.533  79.132  1.00  0.00           C  
ATOM   1034  H   THR A  87      91.066  58.732  79.020  1.00  0.00           H  
ATOM   1035  HA  THR A  87      93.496  59.241  80.027  1.00  0.00           H  
ATOM   1036  N   ASP A  88      91.417  57.768  81.737  1.00  0.00           N  
ATOM   1037  CA  ASP A  88      91.270  57.027  82.983  1.00  0.00           C  
ATOM   1038  C   ASP A  88      92.630  56.552  83.470  1.00  0.00           C  
ATOM   1039  O   ASP A  88      93.306  55.776  82.790  1.00  0.00           O  
ATOM   1040  CB  ASP A  88      90.337  55.833  82.760  1.00  0.00           C  
ATOM   1041  CG  ASP A  88      89.801  55.249  84.055  1.00  0.00           C  
ATOM   1042  OD1 ASP A  88      90.583  55.075  85.014  1.00  0.00           O  
ATOM   1043  OD2 ASP A  88      88.590  54.951  84.103  1.00  0.00           O  
ATOM   1044  H   ASP A  88      90.891  57.506  81.108  1.00  0.00           H  
ATOM   1045  HA  ASP A  88      90.886  57.606  83.659  1.00  0.00           H  
ATOM   1046  HB2 ASP A  88      89.592  56.111  82.204  1.00  0.00           H  
ATOM   1047  HB3 ASP A  88      90.814  55.143  82.272  1.00  0.00           H  
ATOM   1048  N   LYS A  89      93.033  57.026  84.649  1.00  0.00           N  
ATOM   1049  CA  LYS A  89      94.363  56.715  85.156  1.00  0.00           C  
ATOM   1050  C   LYS A  89      94.466  55.305  85.721  1.00  0.00           C  
ATOM   1051  O   LYS A  89      95.560  54.730  85.713  1.00  0.00           O  
ATOM   1052  CB  LYS A  89      94.776  57.742  86.213  1.00  0.00           C  
ATOM   1053  CG  LYS A  89      94.739  59.185  85.716  1.00  0.00           C  
ATOM   1054  CD  LYS A  89      95.825  59.462  84.681  1.00  0.00           C  
ATOM   1055  CE  LYS A  89      97.217  59.253  85.254  1.00  0.00           C  
ATOM   1056  NZ  LYS A  89      98.244  60.063  84.536  1.00  0.00           N1+
ATOM   1057  H   LYS A  89      92.556  57.523  85.163  1.00  0.00           H  
ATOM   1058  HA  LYS A  89      94.972  56.758  84.401  1.00  0.00           H  
ATOM   1059  HB2 LYS A  89      94.189  57.658  86.981  1.00  0.00           H  
ATOM   1060  HB3 LYS A  89      95.673  57.537  86.518  1.00  0.00           H  
ATOM   1061  HG2 LYS A  89      93.869  59.371  85.329  1.00  0.00           H  
ATOM   1062  HG3 LYS A  89      94.849  59.787  86.468  1.00  0.00           H  
ATOM   1063  HD2 LYS A  89      95.699  58.880  83.916  1.00  0.00           H  
ATOM   1064  HD3 LYS A  89      95.740  60.373  84.360  1.00  0.00           H  
ATOM   1065  HE2 LYS A  89      97.218  59.490  86.195  1.00  0.00           H  
ATOM   1066  HE3 LYS A  89      97.452  58.313  85.200  1.00  0.00           H  
ATOM   1067  HZ1 LYS A  89      99.044  59.915  84.896  1.00  0.00           H  
ATOM   1068  HZ2 LYS A  89      98.258  59.829  83.677  1.00  0.00           H  
ATOM   1069  HZ3 LYS A  89      98.042  60.927  84.605  1.00  0.00           H  
ATOM   1070  N   ALA A  90      93.360  54.725  86.193  1.00  0.00           N  
ATOM   1071  CA  ALA A  90      93.393  53.338  86.650  1.00  0.00           C  
ATOM   1072  C   ALA A  90      93.598  52.381  85.481  1.00  0.00           C  
ATOM   1073  O   ALA A  90      94.466  51.500  85.529  1.00  0.00           O  
ATOM   1074  CB  ALA A  90      92.106  53.001  87.402  1.00  0.00           C  
ATOM   1075  H   ALA A  90      92.594  55.111  86.256  1.00  0.00           H  
ATOM   1076  HA  ALA A  90      94.143  53.233  87.255  1.00  0.00           H  
ATOM   1077  HB1 ALA A  90      92.137  52.078  87.701  1.00  0.00           H  
ATOM   1078  HB2 ALA A  90      92.016  53.587  88.170  1.00  0.00           H  
ATOM   1079  HB3 ALA A  90      91.345  53.123  86.814  1.00  0.00           H  
ATOM   1080  N   TRP A  91      92.794  52.533  84.426  1.00  0.00           N  
ATOM   1081  CA  TRP A  91      92.974  51.721  83.228  1.00  0.00           C  
ATOM   1082  C   TRP A  91      94.338  51.973  82.600  1.00  0.00           C  
ATOM   1083  O   TRP A  91      94.987  51.043  82.099  1.00  0.00           O  
ATOM   1084  CB  TRP A  91      91.847  52.019  82.237  1.00  0.00           C  
ATOM   1085  CG  TRP A  91      91.997  51.368  80.901  1.00  0.00           C  
ATOM   1086  CD1 TRP A  91      91.553  50.131  80.537  1.00  0.00           C  
ATOM   1087  CD2 TRP A  91      92.620  51.929  79.741  1.00  0.00           C  
ATOM   1088  NE1 TRP A  91      91.869  49.883  79.222  1.00  0.00           N  
ATOM   1089  CE2 TRP A  91      92.525  50.972  78.712  1.00  0.00           C  
ATOM   1090  CE3 TRP A  91      93.254  53.146  79.474  1.00  0.00           C  
ATOM   1091  CZ2 TRP A  91      93.039  51.194  77.437  1.00  0.00           C  
ATOM   1092  CZ3 TRP A  91      93.763  53.365  78.208  1.00  0.00           C  
ATOM   1093  H   TRP A  91      92.146  53.097  84.386  1.00  0.00           H  
ATOM   1094  HA  TRP A  91      92.936  50.782  83.472  1.00  0.00           H  
ATOM   1095  HB2 TRP A  91      91.006  51.735  82.628  1.00  0.00           H  
ATOM   1096  HB3 TRP A  91      91.790  52.979  82.110  1.00  0.00           H  
ATOM   1097  N   GLN A  92      94.794  53.229  82.636  1.00  0.00           N  
ATOM   1098  CA  GLN A  92      96.128  53.561  82.147  1.00  0.00           C  
ATOM   1099  C   GLN A  92      97.197  52.781  82.901  1.00  0.00           C  
ATOM   1100  O   GLN A  92      98.068  52.153  82.290  1.00  0.00           O  
ATOM   1101  CB  GLN A  92      96.374  55.066  82.266  1.00  0.00           C  
ATOM   1102  CG  GLN A  92      95.989  55.870  81.034  1.00  0.00           C  
ATOM   1103  CD  GLN A  92      96.376  57.332  81.156  1.00  0.00           C  
ATOM   1104  OE1 GLN A  92      97.291  57.680  81.901  1.00  0.00           O  
ATOM   1105  NE2 GLN A  92      95.676  58.195  80.430  1.00  0.00           N  
ATOM   1106  H   GLN A  92      94.347  53.897  82.939  1.00  0.00           H  
ATOM   1107  HA  GLN A  92      96.180  53.309  81.212  1.00  0.00           H  
ATOM   1108  HB2 GLN A  92      95.878  55.404  83.027  1.00  0.00           H  
ATOM   1109  HB3 GLN A  92      97.315  55.214  82.452  1.00  0.00           H  
ATOM   1110  HG2 GLN A  92      96.419  55.488  80.253  1.00  0.00           H  
ATOM   1111  HG3 GLN A  92      95.032  55.801  80.893  1.00  0.00           H  
ATOM   1112  N   LYS A  93      97.146  52.809  84.237  1.00  0.00           N  
ATOM   1113  CA  LYS A  93      98.132  52.079  85.027  1.00  0.00           C  
ATOM   1114  C   LYS A  93      98.059  50.581  84.755  1.00  0.00           C  
ATOM   1115  O   LYS A  93      99.094  49.924  84.593  1.00  0.00           O  
ATOM   1116  CB  LYS A  93      97.937  52.365  86.517  1.00  0.00           C  
ATOM   1117  CG  LYS A  93      98.912  51.621  87.419  1.00  0.00           C  
ATOM   1118  CD  LYS A  93      98.733  51.998  88.880  1.00  0.00           C  
ATOM   1119  CE  LYS A  93      99.775  53.015  89.314  1.00  0.00           C  
ATOM   1120  NZ  LYS A  93     100.153  52.849  90.745  1.00  0.00           N1+
ATOM   1121  H   LYS A  93      96.558  53.239  84.695  1.00  0.00           H  
ATOM   1122  HA  LYS A  93      99.014  52.385  84.763  1.00  0.00           H  
ATOM   1123  HB2 LYS A  93      98.031  53.318  86.669  1.00  0.00           H  
ATOM   1124  HB3 LYS A  93      97.031  52.125  86.768  1.00  0.00           H  
ATOM   1125  HG2 LYS A  93      98.785  50.665  87.314  1.00  0.00           H  
ATOM   1126  HG3 LYS A  93      99.821  51.817  87.144  1.00  0.00           H  
ATOM   1127  HD2 LYS A  93      97.844  52.363  89.016  1.00  0.00           H  
ATOM   1128  HD3 LYS A  93      98.801  51.204  89.433  1.00  0.00           H  
ATOM   1129  HE2 LYS A  93     100.565  52.926  88.759  1.00  0.00           H  
ATOM   1130  HE3 LYS A  93      99.430  53.911  89.174  1.00  0.00           H  
ATOM   1131  HZ1 LYS A  93     100.763  53.458  90.963  1.00  0.00           H  
ATOM   1132  HZ2 LYS A  93      99.433  52.953  91.257  1.00  0.00           H  
ATOM   1133  HZ3 LYS A  93     100.491  52.034  90.870  1.00  0.00           H  
ATOM   1134  N   LYS A  94      96.846  50.025  84.677  1.00  0.00           N  
ATOM   1135  CA  LYS A  94      96.709  48.586  84.460  1.00  0.00           C  
ATOM   1136  C   LYS A  94      97.328  48.165  83.130  1.00  0.00           C  
ATOM   1137  O   LYS A  94      98.096  47.195  83.066  1.00  0.00           O  
ATOM   1138  CB  LYS A  94      95.234  48.183  84.524  1.00  0.00           C  
ATOM   1139  CG  LYS A  94      94.998  46.738  84.944  1.00  0.00           C  
ATOM   1140  CD  LYS A  94      93.712  46.181  84.353  1.00  0.00           C  
ATOM   1141  CE  LYS A  94      93.884  45.827  82.885  1.00  0.00           C  
ATOM   1142  NZ  LYS A  94      92.809  44.911  82.414  1.00  0.00           N1+
ATOM   1143  H   LYS A  94      96.104  50.455  84.747  1.00  0.00           H  
ATOM   1144  HA  LYS A  94      97.190  48.125  85.164  1.00  0.00           H  
ATOM   1145  HB2 LYS A  94      94.776  48.769  85.146  1.00  0.00           H  
ATOM   1146  HB3 LYS A  94      94.832  48.326  83.653  1.00  0.00           H  
ATOM   1147  HG2 LYS A  94      95.748  46.192  84.661  1.00  0.00           H  
ATOM   1148  HG3 LYS A  94      94.959  46.685  85.913  1.00  0.00           H  
ATOM   1149  HD2 LYS A  94      93.441  45.392  84.848  1.00  0.00           H  
ATOM   1150  HD3 LYS A  94      93.000  46.833  84.448  1.00  0.00           H  
ATOM   1151  HE2 LYS A  94      93.877  46.638  82.353  1.00  0.00           H  
ATOM   1152  HE3 LYS A  94      94.749  45.408  82.752  1.00  0.00           H  
ATOM   1153  HZ1 LYS A  94      92.936  44.722  81.553  1.00  0.00           H  
ATOM   1154  HZ2 LYS A  94      92.831  44.159  82.888  1.00  0.00           H  
ATOM   1155  HZ3 LYS A  94      92.017  45.304  82.517  1.00  0.00           H  
ATOM   1156  N   VAL A  95      97.027  48.900  82.056  1.00  0.00           N  
ATOM   1157  CA  VAL A  95      97.516  48.496  80.740  1.00  0.00           C  
ATOM   1158  C   VAL A  95      99.011  48.772  80.607  1.00  0.00           C  
ATOM   1159  O   VAL A  95      99.743  47.994  79.980  1.00  0.00           O  
ATOM   1160  CB  VAL A  95      96.695  49.183  79.632  1.00  0.00           C  
ATOM   1161  CG1 VAL A  95      97.339  48.965  78.272  1.00  0.00           C  
ATOM   1162  CG2 VAL A  95      95.275  48.650  79.632  1.00  0.00           C  
ATOM   1163  H   VAL A  95      96.553  49.617  82.068  1.00  0.00           H  
ATOM   1164  HA  VAL A  95      97.397  47.539  80.639  1.00  0.00           H  
ATOM   1165  N   THR A  96      99.493  49.870  81.198  1.00  0.00           N  
ATOM   1166  CA  THR A  96     100.931  50.119  81.209  1.00  0.00           C  
ATOM   1167  C   THR A  96     101.672  48.997  81.925  1.00  0.00           C  
ATOM   1168  O   THR A  96     102.727  48.542  81.463  1.00  0.00           O  
ATOM   1169  CB  THR A  96     101.234  51.466  81.872  1.00  0.00           C  
ATOM   1170  OG1 THR A  96     100.590  52.519  81.140  1.00  0.00           O  
ATOM   1171  CG2 THR A  96     102.733  51.729  81.903  1.00  0.00           C  
ATOM   1172  H   THR A  96      99.015  50.468  81.590  1.00  0.00           H  
ATOM   1173  HA  THR A  96     101.239  50.146  80.290  1.00  0.00           H  
ATOM   1174  N   GLU A  97     101.124  48.523  83.046  1.00  0.00           N  
ATOM   1175  CA  GLU A  97     101.757  47.427  83.772  1.00  0.00           C  
ATOM   1176  C   GLU A  97     101.737  46.144  82.953  1.00  0.00           C  
ATOM   1177  O   GLU A  97     102.735  45.418  82.903  1.00  0.00           O  
ATOM   1178  CB  GLU A  97     101.068  47.222  85.119  1.00  0.00           C  
ATOM   1179  CG  GLU A  97     101.428  48.274  86.149  1.00  0.00           C  
ATOM   1180  CD  GLU A  97     100.572  48.191  87.394  1.00  0.00           C  
ATOM   1181  OE1 GLU A  97      99.663  47.337  87.437  1.00  0.00           O  
ATOM   1182  OE2 GLU A  97     100.811  48.982  88.332  1.00  0.00           O  
ATOM   1183  H   GLU A  97     100.397  48.819  83.397  1.00  0.00           H  
ATOM   1184  HA  GLU A  97     102.685  47.661  83.929  1.00  0.00           H  
ATOM   1185  HB2 GLU A  97     100.106  47.225  84.987  1.00  0.00           H  
ATOM   1186  HB3 GLU A  97     101.304  46.347  85.465  1.00  0.00           H  
ATOM   1187  HG2 GLU A  97     102.361  48.175  86.395  1.00  0.00           H  
ATOM   1188  HG3 GLU A  97     101.331  49.154  85.753  1.00  0.00           H  
ATOM   1189  N   GLU A  98     100.610  45.847  82.297  1.00  0.00           N  
ATOM   1190  CA  GLU A  98     100.537  44.647  81.466  1.00  0.00           C  
ATOM   1191  C   GLU A  98     101.568  44.686  80.341  1.00  0.00           C  
ATOM   1192  O   GLU A  98     102.241  43.683  80.057  1.00  0.00           O  
ATOM   1193  CB  GLU A  98      99.128  44.487  80.891  1.00  0.00           C  
ATOM   1194  CG  GLU A  98      98.058  44.205  81.937  1.00  0.00           C  
ATOM   1195  CD  GLU A  98      96.725  43.815  81.324  1.00  0.00           C  
ATOM   1196  OE1 GLU A  98      96.298  44.470  80.348  1.00  0.00           O  
ATOM   1197  OE2 GLU A  98      96.100  42.854  81.821  1.00  0.00           O  
ATOM   1198  H   GLU A  98      99.891  46.319  82.321  1.00  0.00           H  
ATOM   1199  HA  GLU A  98     100.740  43.882  82.026  1.00  0.00           H  
ATOM   1200  HB2 GLU A  98      98.891  45.296  80.412  1.00  0.00           H  
ATOM   1201  HB3 GLU A  98      99.132  43.765  80.245  1.00  0.00           H  
ATOM   1202  HG2 GLU A  98      98.362  43.492  82.520  1.00  0.00           H  
ATOM   1203  HG3 GLU A  98      97.937  44.992  82.491  1.00  0.00           H  
ATOM   1204  N   LEU A  99     101.720  45.847  79.701  1.00  0.00           N  
ATOM   1205  CA  LEU A  99     102.646  45.949  78.580  1.00  0.00           C  
ATOM   1206  C   LEU A  99     104.097  45.884  79.046  1.00  0.00           C  
ATOM   1207  O   LEU A  99     104.927  45.219  78.411  1.00  0.00           O  
ATOM   1208  CB  LEU A  99     102.375  47.230  77.797  1.00  0.00           C  
ATOM   1209  CG  LEU A  99     101.031  47.238  77.065  1.00  0.00           C  
ATOM   1210  CD1 LEU A  99     100.617  48.661  76.752  1.00  0.00           C  
ATOM   1211  CD2 LEU A  99     101.097  46.393  75.801  1.00  0.00           C  
ATOM   1212  H   LEU A  99     101.303  46.572  79.898  1.00  0.00           H  
ATOM   1213  HA  LEU A  99     102.503  45.189  77.994  1.00  0.00           H  
ATOM   1214  HB2 LEU A  99     102.406  47.984  78.406  1.00  0.00           H  
ATOM   1215  HB3 LEU A  99     103.085  47.359  77.150  1.00  0.00           H  
ATOM   1216  N   ASP A 100     104.428  46.551  80.156  1.00  0.00           N  
ATOM   1217  CA  ASP A 100     105.777  46.424  80.696  1.00  0.00           C  
ATOM   1218  C   ASP A 100     106.055  44.999  81.157  1.00  0.00           C  
ATOM   1219  O   ASP A 100     107.204  44.544  81.108  1.00  0.00           O  
ATOM   1220  CB  ASP A 100     105.984  47.415  81.841  1.00  0.00           C  
ATOM   1221  CG  ASP A 100     106.220  48.829  81.347  1.00  0.00           C  
ATOM   1222  OD1 ASP A 100     106.799  48.983  80.252  1.00  0.00           O  
ATOM   1223  OD2 ASP A 100     105.817  49.783  82.046  1.00  0.00           O  
ATOM   1224  H   ASP A 100     103.900  47.068  80.598  1.00  0.00           H  
ATOM   1225  HA  ASP A 100     106.407  46.632  79.988  1.00  0.00           H  
ATOM   1226  HB2 ASP A 100     105.205  47.404  82.420  1.00  0.00           H  
ATOM   1227  HB3 ASP A 100     106.741  47.132  82.378  1.00  0.00           H  
ATOM   1228  N   GLN A 101     105.017  44.275  81.580  1.00  0.00           N  
ATOM   1229  CA  GLN A 101     105.176  42.872  81.940  1.00  0.00           C  
ATOM   1230  C   GLN A 101     105.533  42.030  80.724  1.00  0.00           C  
ATOM   1231  O   GLN A 101     106.470  41.225  80.765  1.00  0.00           O  
ATOM   1232  CB  GLN A 101     103.891  42.355  82.586  1.00  0.00           C  
ATOM   1233  CG  GLN A 101     104.044  41.924  84.030  1.00  0.00           C  
ATOM   1234  CD  GLN A 101     104.890  40.674  84.184  1.00  0.00           C  
ATOM   1235  OE1 GLN A 101     105.057  39.899  83.240  1.00  0.00           O  
ATOM   1236  NE2 GLN A 101     105.426  40.468  85.380  1.00  0.00           N  
ATOM   1237  H   GLN A 101     104.216  44.579  81.664  1.00  0.00           H  
ATOM   1238  HA  GLN A 101     105.906  42.799  82.576  1.00  0.00           H  
ATOM   1239  HB2 GLN A 101     103.216  43.049  82.537  1.00  0.00           H  
ATOM   1240  HB3 GLN A 101     103.562  41.603  82.069  1.00  0.00           H  
ATOM   1241  HG2 GLN A 101     104.446  42.647  84.538  1.00  0.00           H  
ATOM   1242  HG3 GLN A 101     103.167  41.765  84.411  1.00  0.00           H  
ATOM   1243  N   VAL A 102     104.782  42.194  79.631  1.00  0.00           N  
ATOM   1244  CA  VAL A 102     105.052  41.402  78.432  1.00  0.00           C  
ATOM   1245  C   VAL A 102     106.405  41.777  77.834  1.00  0.00           C  
ATOM   1246  O   VAL A 102     107.081  40.936  77.226  1.00  0.00           O  
ATOM   1247  CB  VAL A 102     103.900  41.557  77.415  1.00  0.00           C  
ATOM   1248  CG1 VAL A 102     104.271  40.954  76.065  1.00  0.00           C  
ATOM   1249  CG2 VAL A 102     102.648  40.894  77.952  1.00  0.00           C  
ATOM   1250  H   VAL A 102     104.125  42.746  79.564  1.00  0.00           H  
ATOM   1251  HA  VAL A 102     105.099  40.465  78.675  1.00  0.00           H  
ATOM   1252  N   VAL A 103     106.835  43.027  78.011  1.00  0.00           N  
ATOM   1253  CA  VAL A 103     108.168  43.398  77.546  1.00  0.00           C  
ATOM   1254  C   VAL A 103     109.251  42.823  78.462  1.00  0.00           C  
ATOM   1255  O   VAL A 103     110.350  42.494  78.000  1.00  0.00           O  
ATOM   1256  CB  VAL A 103     108.282  44.929  77.412  1.00  0.00           C  
ATOM   1257  CG1 VAL A 103     109.713  45.348  77.106  1.00  0.00           C  
ATOM   1258  CG2 VAL A 103     107.346  45.431  76.323  1.00  0.00           C  
ATOM   1259  H   VAL A 103     106.385  43.656  78.387  1.00  0.00           H  
ATOM   1260  HA  VAL A 103     108.309  43.014  76.666  1.00  0.00           H  
ATOM   1261  N   LYS A 104     108.962  42.665  79.758  1.00  0.00           N  
ATOM   1262  CA  LYS A 104     109.969  42.145  80.678  1.00  0.00           C  
ATOM   1263  C   LYS A 104     110.269  40.670  80.429  1.00  0.00           C  
ATOM   1264  O   LYS A 104     111.371  40.205  80.743  1.00  0.00           O  
ATOM   1265  CB  LYS A 104     109.519  42.346  82.125  1.00  0.00           C  
ATOM   1266  CG  LYS A 104     110.130  43.556  82.808  1.00  0.00           C  
ATOM   1267  CD  LYS A 104     109.685  43.640  84.258  1.00  0.00           C  
ATOM   1268  CE  LYS A 104     110.143  44.937  84.904  1.00  0.00           C  
ATOM   1269  NZ  LYS A 104     109.034  45.930  84.995  1.00  0.00           N1+
ATOM   1270  H   LYS A 104     108.202  42.851  80.116  1.00  0.00           H  
ATOM   1271  HA  LYS A 104     110.787  42.641  80.519  1.00  0.00           H  
ATOM   1272  HB2 LYS A 104     108.554  42.431  82.143  1.00  0.00           H  
ATOM   1273  HB3 LYS A 104     109.745  41.552  82.636  1.00  0.00           H  
ATOM   1274  HG2 LYS A 104     111.098  43.504  82.765  1.00  0.00           H  
ATOM   1275  HG3 LYS A 104     109.868  44.364  82.338  1.00  0.00           H  
ATOM   1276  HD2 LYS A 104     108.719  43.576  84.306  1.00  0.00           H  
ATOM   1277  HD3 LYS A 104     110.044  42.887  84.752  1.00  0.00           H  
ATOM   1278  HE2 LYS A 104     110.486  44.753  85.793  1.00  0.00           H  
ATOM   1279  HE3 LYS A 104     110.874  45.314  84.390  1.00  0.00           H  
ATOM   1280  HZ1 LYS A 104     109.334  46.676  85.377  1.00  0.00           H  
ATOM   1281  HZ2 LYS A 104     108.733  46.115  84.178  1.00  0.00           H  
ATOM   1282  HZ3 LYS A 104     108.372  45.592  85.484  1.00  0.00           H  
ATOM   1283  N   ASP A 105     109.316  39.922  79.873  1.00  0.00           N  
ATOM   1284  CA  ASP A 105     109.471  38.485  79.698  1.00  0.00           C  
ATOM   1285  C   ASP A 105     110.108  38.096  78.369  1.00  0.00           C  
ATOM   1286  O   ASP A 105     110.461  36.925  78.190  1.00  0.00           O  
ATOM   1287  CB  ASP A 105     108.106  37.790  79.817  1.00  0.00           C  
ATOM   1288  CG  ASP A 105     107.504  37.899  81.211  1.00  0.00           C  
ATOM   1289  OD1 ASP A 105     108.256  38.148  82.178  1.00  0.00           O  
ATOM   1290  OD2 ASP A 105     106.273  37.728  81.342  1.00  0.00           O  
ATOM   1291  H   ASP A 105     108.567  40.234  79.590  1.00  0.00           H  
ATOM   1292  HA  ASP A 105     110.072  38.193  80.401  1.00  0.00           H  
ATOM   1293  HB2 ASP A 105     107.492  38.179  79.175  1.00  0.00           H  
ATOM   1294  HB3 ASP A 105     108.204  36.853  79.585  1.00  0.00           H  
ATOM   1295  N   HIS A 106     110.269  39.035  77.440  1.00  0.00           N  
ATOM   1296  CA  HIS A 106     110.660  38.705  76.071  1.00  0.00           C  
ATOM   1297  C   HIS A 106     111.670  39.708  75.526  1.00  0.00           C  
ATOM   1298  O   HIS A 106     111.630  40.071  74.345  1.00  0.00           O  
ATOM   1299  CB  HIS A 106     109.440  38.658  75.150  1.00  0.00           C  
ATOM   1300  CG  HIS A 106     108.384  37.685  75.575  1.00  0.00           C  
ATOM   1301  ND1 HIS A 106     108.587  36.322  75.586  1.00  0.00           N  
ATOM   1302  CD2 HIS A 106     107.107  37.879  75.982  1.00  0.00           C  
ATOM   1303  CE1 HIS A 106     107.484  35.718  75.990  1.00  0.00           C  
ATOM   1304  NE2 HIS A 106     106.570  36.640  76.237  1.00  0.00           N  
ATOM   1305  H   HIS A 106     110.156  39.875  77.583  1.00  0.00           H  
ATOM   1306  HA  HIS A 106     111.073  37.827  76.094  1.00  0.00           H  
ATOM   1307  HB2 HIS A 106     109.048  39.544  75.105  1.00  0.00           H  
ATOM   1308  HB3 HIS A 106     109.733  38.431  74.254  1.00  0.00           H  
ATOM   1309  N   GLU A 107     112.606  40.158  76.367  1.00  0.00           N  
ATOM   1310  CA  GLU A 107     113.488  41.249  75.962  1.00  0.00           C  
ATOM   1311  C   GLU A 107     114.406  40.875  74.806  1.00  0.00           C  
ATOM   1312  O   GLU A 107     114.892  41.772  74.109  1.00  0.00           O  
ATOM   1313  CB  GLU A 107     114.314  41.725  77.153  1.00  0.00           C  
ATOM   1314  CG  GLU A 107     113.469  42.118  78.340  1.00  0.00           C  
ATOM   1315  CD  GLU A 107     114.292  42.363  79.581  1.00  0.00           C  
ATOM   1316  OE1 GLU A 107     113.695  42.489  80.670  1.00  0.00           O  
ATOM   1317  OE2 GLU A 107     115.533  42.435  79.468  1.00  0.00           O  
ATOM   1318  H   GLU A 107     112.743  39.851  77.159  1.00  0.00           H  
ATOM   1319  HA  GLU A 107     112.917  41.967  75.646  1.00  0.00           H  
ATOM   1320  HB2 GLU A 107     114.927  41.021  77.417  1.00  0.00           H  
ATOM   1321  HB3 GLU A 107     114.854  42.484  76.882  1.00  0.00           H  
ATOM   1322  HG2 GLU A 107     112.967  42.919  78.124  1.00  0.00           H  
ATOM   1323  HG3 GLU A 107     112.822  41.417  78.518  1.00  0.00           H  
ATOM   1324  N   ASP A 108     114.646  39.584  74.573  1.00  0.00           N  
ATOM   1325  CA  ASP A 108     115.401  39.192  73.390  1.00  0.00           C  
ATOM   1326  C   ASP A 108     114.556  39.244  72.122  1.00  0.00           C  
ATOM   1327  O   ASP A 108     115.101  39.067  71.028  1.00  0.00           O  
ATOM   1328  CB  ASP A 108     116.009  37.802  73.576  1.00  0.00           C  
ATOM   1329  CG  ASP A 108     116.740  37.663  74.897  1.00  0.00           C  
ATOM   1330  OD1 ASP A 108     117.102  38.704  75.483  1.00  0.00           O  
ATOM   1331  OD2 ASP A 108     116.952  36.518  75.350  1.00  0.00           O  
ATOM   1332  H   ASP A 108     114.386  38.936  75.075  1.00  0.00           H  
ATOM   1333  HA  ASP A 108     116.117  39.837  73.282  1.00  0.00           H  
ATOM   1334  HB2 ASP A 108     115.306  37.135  73.525  1.00  0.00           H  
ATOM   1335  HB3 ASP A 108     116.624  37.622  72.848  1.00  0.00           H  
ATOM   1336  N   GLN A 109     113.255  39.494  72.241  1.00  0.00           N  
ATOM   1337  CA  GLN A 109     112.361  39.632  71.100  1.00  0.00           C  
ATOM   1338  C   GLN A 109     111.832  41.044  70.912  1.00  0.00           C  
ATOM   1339  O   GLN A 109     111.674  41.490  69.772  1.00  0.00           O  
ATOM   1340  CB  GLN A 109     111.173  38.672  71.242  1.00  0.00           C  
ATOM   1341  CG  GLN A 109     111.480  37.218  70.937  1.00  0.00           C  
ATOM   1342  CD  GLN A 109     111.953  36.453  72.153  1.00  0.00           C  
ATOM   1343  OE1 GLN A 109     111.427  36.629  73.253  1.00  0.00           O  
ATOM   1344  NE2 GLN A 109     112.956  35.602  71.965  1.00  0.00           N  
ATOM   1345  H   GLN A 109     112.863  39.590  73.001  1.00  0.00           H  
ATOM   1346  HA  GLN A 109     112.890  39.414  70.316  1.00  0.00           H  
ATOM   1347  HB2 GLN A 109     110.833  38.733  72.148  1.00  0.00           H  
ATOM   1348  HB3 GLN A 109     110.462  38.968  70.651  1.00  0.00           H  
ATOM   1349  HG2 GLN A 109     110.686  36.791  70.580  1.00  0.00           H  
ATOM   1350  HG3 GLN A 109     112.161  37.174  70.247  1.00  0.00           H  
ATOM   1351  N   ILE A 110     111.550  41.765  71.996  1.00  0.00           N  
ATOM   1352  CA  ILE A 110     110.916  43.076  71.937  1.00  0.00           C  
ATOM   1353  C   ILE A 110     111.942  44.139  72.307  1.00  0.00           C  
ATOM   1354  O   ILE A 110     112.682  43.985  73.287  1.00  0.00           O  
ATOM   1355  CB  ILE A 110     109.692  43.156  72.867  1.00  0.00           C  
ATOM   1356  CG1 ILE A 110     108.648  42.100  72.488  1.00  0.00           C  
ATOM   1357  CG2 ILE A 110     109.080  44.552  72.829  1.00  0.00           C  
ATOM   1358  CD1 ILE A 110     107.446  42.063  73.420  1.00  0.00           C  
ATOM   1359  H   ILE A 110     111.724  41.500  72.796  1.00  0.00           H  
ATOM   1360  HA  ILE A 110     110.597  43.229  71.033  1.00  0.00           H  
ATOM   1361  N   VAL A 111     111.983  45.217  71.524  1.00  0.00           N  
ATOM   1362  CA  VAL A 111     112.843  46.347  71.860  1.00  0.00           C  
ATOM   1363  C   VAL A 111     112.195  47.225  72.928  1.00  0.00           C  
ATOM   1364  O   VAL A 111     112.892  47.837  73.745  1.00  0.00           O  
ATOM   1365  CB  VAL A 111     113.170  47.148  70.588  1.00  0.00           C  
ATOM   1366  CG1 VAL A 111     113.948  48.409  70.925  1.00  0.00           C  
ATOM   1367  CG2 VAL A 111     113.951  46.288  69.606  1.00  0.00           C  
ATOM   1368  H   VAL A 111     111.526  45.312  70.802  1.00  0.00           H  
ATOM   1369  HA  VAL A 111     113.675  46.013  72.231  1.00  0.00           H  
ATOM   1370  N   GLY A 112     110.877  47.283  72.959  1.00  0.00           N  
ATOM   1371  CA  GLY A 112     110.164  48.148  73.880  1.00  0.00           C  
ATOM   1372  C   GLY A 112     108.904  48.659  73.214  1.00  0.00           C  
ATOM   1373  O   GLY A 112     108.644  48.392  72.047  1.00  0.00           O  
ATOM   1374  H   GLY A 112     110.368  46.821  72.443  1.00  0.00           H  
ATOM   1375  HA2 GLY A 112     109.940  47.662  74.689  1.00  0.00           H  
ATOM   1376  HA3 GLY A 112     110.727  48.892  74.143  1.00  0.00           H  
ATOM   1377  N   TRP A 113     108.112  49.400  73.983  1.00  0.00           N  
ATOM   1378  CA  TRP A 113     106.868  49.938  73.451  1.00  0.00           C  
ATOM   1379  C   TRP A 113     106.866  51.459  73.510  1.00  0.00           C  
ATOM   1380  O   TRP A 113     107.273  52.061  74.509  1.00  0.00           O  
ATOM   1381  CB  TRP A 113     105.636  49.356  74.168  1.00  0.00           C  
ATOM   1382  CG  TRP A 113     105.465  49.700  75.613  1.00  0.00           C  
ATOM   1383  CD1 TRP A 113     106.097  49.122  76.671  1.00  0.00           C  
ATOM   1384  CD2 TRP A 113     104.563  50.670  76.164  1.00  0.00           C  
ATOM   1385  NE1 TRP A 113     105.663  49.682  77.846  1.00  0.00           N  
ATOM   1386  CE2 TRP A 113     104.720  50.635  77.563  1.00  0.00           C  
ATOM   1387  CE3 TRP A 113     103.648  51.569  75.609  1.00  0.00           C  
ATOM   1388  CZ2 TRP A 113     103.997  51.465  78.417  1.00  0.00           C  
ATOM   1389  CZ3 TRP A 113     102.929  52.394  76.460  1.00  0.00           C  
ATOM   1390  H   TRP A 113     108.274  49.601  74.803  1.00  0.00           H  
ATOM   1391  HA  TRP A 113     106.812  49.668  72.521  1.00  0.00           H  
ATOM   1392  HB2 TRP A 113     104.843  49.650  73.692  1.00  0.00           H  
ATOM   1393  HB3 TRP A 113     105.671  48.389  74.090  1.00  0.00           H  
ATOM   1394  N   VAL A 114     106.412  52.061  72.414  1.00  0.00           N  
ATOM   1395  CA  VAL A 114     106.382  53.504  72.223  1.00  0.00           C  
ATOM   1396  C   VAL A 114     104.930  53.964  72.259  1.00  0.00           C  
ATOM   1397  O   VAL A 114     104.005  53.185  72.021  1.00  0.00           O  
ATOM   1398  CB  VAL A 114     107.048  53.904  70.888  1.00  0.00           C  
ATOM   1399  CG1 VAL A 114     107.374  55.383  70.868  1.00  0.00           C  
ATOM   1400  CG2 VAL A 114     108.289  53.055  70.633  1.00  0.00           C  
ATOM   1401  H   VAL A 114     106.103  51.626  71.739  1.00  0.00           H  
ATOM   1402  HA  VAL A 114     106.885  53.935  72.933  1.00  0.00           H  
ATOM   1403  N   GLY A 115     104.727  55.245  72.564  1.00  0.00           N  
ATOM   1404  CA  GLY A 115     103.390  55.792  72.440  1.00  0.00           C  
ATOM   1405  C   GLY A 115     102.935  56.803  73.470  1.00  0.00           C  
ATOM   1406  O   GLY A 115     103.563  56.976  74.517  1.00  0.00           O  
ATOM   1407  H   GLY A 115     105.332  55.794  72.835  1.00  0.00           H  
ATOM   1408  HA2 GLY A 115     103.318  56.206  71.566  1.00  0.00           H  
ATOM   1409  HA3 GLY A 115     102.764  55.052  72.455  1.00  0.00           H  
ATOM   1410  N   TRP A 116     101.817  57.471  73.163  1.00  0.00           N  
ATOM   1411  CA  TRP A 116     101.261  58.477  74.062  1.00  0.00           C  
ATOM   1412  C   TRP A 116     100.972  57.891  75.437  1.00  0.00           C  
ATOM   1413  O   TRP A 116     101.167  58.561  76.457  1.00  0.00           O  
ATOM   1414  CB  TRP A 116      99.991  59.065  73.448  1.00  0.00           C  
ATOM   1415  CG  TRP A 116      99.243  60.014  74.344  1.00  0.00           C  
ATOM   1416  CD1 TRP A 116      99.419  61.365  74.437  1.00  0.00           C  
ATOM   1417  CD2 TRP A 116      98.188  59.683  75.256  1.00  0.00           C  
ATOM   1418  NE1 TRP A 116      98.545  61.894  75.358  1.00  0.00           N  
ATOM   1419  CE2 TRP A 116      97.779  60.882  75.875  1.00  0.00           C  
ATOM   1420  CE3 TRP A 116      97.553  58.490  75.614  1.00  0.00           C  
ATOM   1421  CZ2 TRP A 116      96.765  60.921  76.830  1.00  0.00           C  
ATOM   1422  CZ3 TRP A 116      96.549  58.532  76.561  1.00  0.00           C  
ATOM   1423  H   TRP A 116     101.369  57.353  72.439  1.00  0.00           H  
ATOM   1424  HA  TRP A 116     101.916  59.183  74.180  1.00  0.00           H  
ATOM   1425  HB2 TRP A 116     100.226  59.530  72.629  1.00  0.00           H  
ATOM   1426  HB3 TRP A 116      99.399  58.338  73.201  1.00  0.00           H  
ATOM   1427  N   LEU A 117     100.515  56.637  75.481  1.00  0.00           N  
ATOM   1428  CA  LEU A 117     100.169  55.994  76.744  1.00  0.00           C  
ATOM   1429  C   LEU A 117     101.352  55.911  77.698  1.00  0.00           C  
ATOM   1430  O   LEU A 117     101.154  55.737  78.905  1.00  0.00           O  
ATOM   1431  CB  LEU A 117      99.612  54.596  76.470  1.00  0.00           C  
ATOM   1432  CG  LEU A 117      98.746  53.963  77.559  1.00  0.00           C  
ATOM   1433  CD1 LEU A 117      97.430  54.710  77.723  1.00  0.00           C  
ATOM   1434  CD2 LEU A 117      98.498  52.501  77.239  1.00  0.00           C  
ATOM   1435  H   LEU A 117     100.399  56.143  74.786  1.00  0.00           H  
ATOM   1436  HA  LEU A 117      99.495  56.542  77.178  1.00  0.00           H  
ATOM   1437  HB2 LEU A 117      99.088  54.636  75.655  1.00  0.00           H  
ATOM   1438  HB3 LEU A 117     100.360  54.003  76.298  1.00  0.00           H  
ATOM   1439  N   LYS A 118     102.577  56.037  77.186  1.00  0.00           N  
ATOM   1440  CA  LYS A 118     103.758  56.007  78.039  1.00  0.00           C  
ATOM   1441  C   LYS A 118     103.973  57.339  78.746  1.00  0.00           C  
ATOM   1442  O   LYS A 118     104.355  57.367  79.921  1.00  0.00           O  
ATOM   1443  CB  LYS A 118     104.986  55.639  77.209  1.00  0.00           C  
ATOM   1444  CG  LYS A 118     106.260  55.502  78.010  1.00  0.00           C  
ATOM   1445  CD  LYS A 118     107.275  54.660  77.258  1.00  0.00           C  
ATOM   1446  CE  LYS A 118     107.388  53.267  77.856  1.00  0.00           C  
ATOM   1447  NZ  LYS A 118     108.565  52.525  77.325  1.00  0.00           N1+
ATOM   1448  H   LYS A 118     102.742  56.140  76.348  1.00  0.00           H  
ATOM   1449  HA  LYS A 118     103.619  55.333  78.723  1.00  0.00           H  
ATOM   1450  HB2 LYS A 118     104.813  54.803  76.749  1.00  0.00           H  
ATOM   1451  HB3 LYS A 118     105.117  56.317  76.527  1.00  0.00           H  
ATOM   1452  HG2 LYS A 118     106.632  56.379  78.192  1.00  0.00           H  
ATOM   1453  HG3 LYS A 118     106.066  55.093  78.869  1.00  0.00           H  
ATOM   1454  HD2 LYS A 118     107.016  54.595  76.325  1.00  0.00           H  
ATOM   1455  HD3 LYS A 118     108.141  55.096  77.282  1.00  0.00           H  
ATOM   1456  HE2 LYS A 118     107.458  53.334  78.821  1.00  0.00           H  
ATOM   1457  HE3 LYS A 118     106.579  52.767  77.665  1.00  0.00           H  
ATOM   1458  HZ1 LYS A 118     108.701  51.794  77.814  1.00  0.00           H  
ATOM   1459  HZ2 LYS A 118     108.412  52.290  76.480  1.00  0.00           H  
ATOM   1460  HZ3 LYS A 118     109.286  53.045  77.362  1.00  0.00           H  
ATOM   1461  N   ALA A 119     103.742  58.451  78.050  1.00  0.00           N  
ATOM   1462  CA  ALA A 119     103.879  59.790  78.622  1.00  0.00           C  
ATOM   1463  C   ALA A 119     102.611  60.566  78.295  1.00  0.00           C  
ATOM   1464  O   ALA A 119     102.598  61.409  77.388  1.00  0.00           O  
ATOM   1465  CB  ALA A 119     105.131  60.493  78.096  1.00  0.00           C  
ATOM   1466  H   ALA A 119     103.499  58.450  77.225  1.00  0.00           H  
ATOM   1467  HA  ALA A 119     103.989  59.735  79.585  1.00  0.00           H  
ATOM   1468  HB1 ALA A 119     105.197  61.376  78.490  1.00  0.00           H  
ATOM   1469  HB2 ALA A 119     105.917  59.974  78.331  1.00  0.00           H  
ATOM   1470  HB3 ALA A 119     105.075  60.573  77.131  1.00  0.00           H  
ATOM   1471  N   PRO A 120     101.518  60.305  79.020  1.00  0.00           N  
ATOM   1472  CA  PRO A 120     100.230  60.928  78.674  1.00  0.00           C  
ATOM   1473  C   PRO A 120     100.189  62.435  78.879  1.00  0.00           C  
ATOM   1474  O   PRO A 120      99.272  63.081  78.358  1.00  0.00           O  
ATOM   1475  CB  PRO A 120      99.235  60.218  79.602  1.00  0.00           C  
ATOM   1476  CG  PRO A 120     100.057  59.716  80.736  1.00  0.00           C  
ATOM   1477  CD  PRO A 120     101.408  59.394  80.173  1.00  0.00           C  
ATOM   1478  HA  PRO A 120     100.035  60.828  77.729  1.00  0.00           H  
ATOM   1479  HB2 PRO A 120      98.546  60.827  79.910  1.00  0.00           H  
ATOM   1480  HB3 PRO A 120      98.786  59.490  79.144  1.00  0.00           H  
ATOM   1481  HG2 PRO A 120     100.125  60.385  81.436  1.00  0.00           H  
ATOM   1482  HG3 PRO A 120      99.652  58.929  81.134  1.00  0.00           H  
ATOM   1483  HD2 PRO A 120     102.112  59.549  80.820  1.00  0.00           H  
ATOM   1484  HD3 PRO A 120     101.471  58.464  79.902  1.00  0.00           H  
ATOM   1485  N   ASP A 121     101.137  63.013  79.609  1.00  0.00           N  
ATOM   1486  CA  ASP A 121     101.236  64.462  79.787  1.00  0.00           C  
ATOM   1487  C   ASP A 121     102.455  64.945  79.001  1.00  0.00           C  
ATOM   1488  O   ASP A 121     103.549  65.078  79.552  1.00  0.00           O  
ATOM   1489  CB  ASP A 121     101.352  64.831  81.269  1.00  0.00           C  
ATOM   1490  CG  ASP A 121     100.307  64.145  82.130  1.00  0.00           C  
ATOM   1491  OD1 ASP A 121      99.161  63.983  81.664  1.00  0.00           O  
ATOM   1492  OD2 ASP A 121     100.638  63.763  83.272  1.00  0.00           O  
ATOM   1493  H   ASP A 121     101.750  62.572  80.021  1.00  0.00           H  
ATOM   1494  HA  ASP A 121     100.432  64.894  79.457  1.00  0.00           H  
ATOM   1495  HB2 ASP A 121     102.236  64.591  81.588  1.00  0.00           H  
ATOM   1496  HB3 ASP A 121     101.266  65.792  81.366  1.00  0.00           H  
ATOM   1497  N   THR A 122     102.264  65.217  77.710  1.00  0.00           N  
ATOM   1498  CA  THR A 122     103.373  65.608  76.850  1.00  0.00           C  
ATOM   1499  C   THR A 122     102.941  66.694  75.872  1.00  0.00           C  
ATOM   1500  O   THR A 122     101.753  66.888  75.602  1.00  0.00           O  
ATOM   1501  CB  THR A 122     103.938  64.408  76.077  1.00  0.00           C  
ATOM   1502  OG1 THR A 122     103.848  63.235  76.892  1.00  0.00           O  
ATOM   1503  CG2 THR A 122     105.400  64.640  75.708  1.00  0.00           C  
ATOM   1504  H   THR A 122     101.500  65.180  77.315  1.00  0.00           H  
ATOM   1505  HA  THR A 122     104.074  65.957  77.423  1.00  0.00           H  
ATOM   1506  N   THR A 123     103.942  67.396  75.337  1.00  0.00           N  
ATOM   1507  CA  THR A 123     103.748  68.471  74.374  1.00  0.00           C  
ATOM   1508  C   THR A 123     103.731  67.996  72.927  1.00  0.00           C  
ATOM   1509  O   THR A 123     103.165  68.688  72.071  1.00  0.00           O  
ATOM   1510  CB  THR A 123     104.866  69.504  74.520  1.00  0.00           C  
ATOM   1511  OG1 THR A 123     106.068  68.982  73.936  1.00  0.00           O  
ATOM   1512  CG2 THR A 123     105.123  69.803  75.986  1.00  0.00           C  
ATOM   1513  H   THR A 123     104.768  67.254  75.530  1.00  0.00           H  
ATOM   1514  HA  THR A 123     102.879  68.853  74.571  1.00  0.00           H  
ATOM   1515  N   ASP A 124     104.335  66.849  72.638  1.00  0.00           N  
ATOM   1516  CA  ASP A 124     104.588  66.424  71.266  1.00  0.00           C  
ATOM   1517  C   ASP A 124     103.291  66.266  70.479  1.00  0.00           C  
ATOM   1518  O   ASP A 124     102.463  65.411  70.829  1.00  0.00           O  
ATOM   1519  CB  ASP A 124     105.363  65.111  71.267  1.00  0.00           C  
ATOM   1520  CG  ASP A 124     106.224  64.938  70.033  1.00  0.00           C  
ATOM   1521  OD1 ASP A 124     105.882  65.509  68.975  1.00  0.00           O  
ATOM   1522  OD2 ASP A 124     107.250  64.233  70.125  1.00  0.00           O  
ATOM   1523  H   ASP A 124     104.611  66.293  73.233  1.00  0.00           H  
ATOM   1524  HA  ASP A 124     105.114  67.112  70.831  1.00  0.00           H  
ATOM   1525  HB2 ASP A 124     105.925  65.072  72.057  1.00  0.00           H  
ATOM   1526  HB3 ASP A 124     104.738  64.371  71.328  1.00  0.00           H  
ATOM   1527  N   PRO A 125     103.080  67.045  69.413  1.00  0.00           N  
ATOM   1528  CA  PRO A 125     101.838  66.896  68.636  1.00  0.00           C  
ATOM   1529  C   PRO A 125     101.720  65.548  67.951  1.00  0.00           C  
ATOM   1530  O   PRO A 125     100.617  64.992  67.870  1.00  0.00           O  
ATOM   1531  CB  PRO A 125     101.924  68.048  67.623  1.00  0.00           C  
ATOM   1532  CG  PRO A 125     103.387  68.324  67.494  1.00  0.00           C  
ATOM   1533  CD  PRO A 125     103.968  68.079  68.855  1.00  0.00           C  
ATOM   1534  HA  PRO A 125     101.048  66.932  69.196  1.00  0.00           H  
ATOM   1535  HB2 PRO A 125     101.535  67.798  66.770  1.00  0.00           H  
ATOM   1536  HB3 PRO A 125     101.442  68.829  67.935  1.00  0.00           H  
ATOM   1537  HG2 PRO A 125     103.794  67.744  66.831  1.00  0.00           H  
ATOM   1538  HG3 PRO A 125     103.546  69.237  67.206  1.00  0.00           H  
ATOM   1539  HD2 PRO A 125     104.888  67.774  68.804  1.00  0.00           H  
ATOM   1540  HD3 PRO A 125     103.966  68.884  69.396  1.00  0.00           H  
ATOM   1541  N   THR A 126     102.829  65.004  67.448  1.00  0.00           N  
ATOM   1542  CA  THR A 126     102.785  63.679  66.839  1.00  0.00           C  
ATOM   1543  C   THR A 126     102.421  62.620  67.869  1.00  0.00           C  
ATOM   1544  O   THR A 126     101.595  61.740  67.606  1.00  0.00           O  
ATOM   1545  CB  THR A 126     104.127  63.357  66.187  1.00  0.00           C  
ATOM   1546  OG1 THR A 126     105.184  63.634  67.112  1.00  0.00           O  
ATOM   1547  CG2 THR A 126     104.313  64.198  64.942  1.00  0.00           C  
ATOM   1548  H   THR A 126     103.603  65.379  67.450  1.00  0.00           H  
ATOM   1549  HA  THR A 126     102.097  63.679  66.154  1.00  0.00           H  
ATOM   1550  N   VAL A 127     103.026  62.695  69.055  1.00  0.00           N  
ATOM   1551  CA  VAL A 127     102.721  61.724  70.101  1.00  0.00           C  
ATOM   1552  C   VAL A 127     101.292  61.907  70.598  1.00  0.00           C  
ATOM   1553  O   VAL A 127     100.589  60.930  70.883  1.00  0.00           O  
ATOM   1554  CB  VAL A 127     103.744  61.835  71.247  1.00  0.00           C  
ATOM   1555  CG1 VAL A 127     103.375  60.893  72.374  1.00  0.00           C  
ATOM   1556  CG2 VAL A 127     105.148  61.529  70.738  1.00  0.00           C  
ATOM   1557  H   VAL A 127     103.607  63.291  69.271  1.00  0.00           H  
ATOM   1558  HA  VAL A 127     102.789  60.830  69.732  1.00  0.00           H  
ATOM   1559  N   SER A 128     100.830  63.156  70.693  1.00  0.00           N  
ATOM   1560  CA  SER A 128      99.451  63.412  71.089  1.00  0.00           C  
ATOM   1561  C   SER A 128      98.459  63.022  70.003  1.00  0.00           C  
ATOM   1562  O   SER A 128      97.263  62.908  70.286  1.00  0.00           O  
ATOM   1563  CB  SER A 128      99.266  64.877  71.475  1.00  0.00           C  
ATOM   1564  OG  SER A 128     100.322  65.307  72.314  1.00  0.00           O  
ATOM   1565  H   SER A 128     101.297  63.860  70.534  1.00  0.00           H  
ATOM   1566  HA  SER A 128      99.268  62.855  71.862  1.00  0.00           H  
ATOM   1567  HB2 SER A 128      99.237  65.426  70.676  1.00  0.00           H  
ATOM   1568  HB3 SER A 128      98.417  64.992  71.928  1.00  0.00           H  
ATOM   1569  HG  SER A 128     100.942  65.624  71.845  1.00  0.00           H  
ATOM   1570  N   ALA A 129      98.926  62.816  68.771  1.00  0.00           N  
ATOM   1571  CA  ALA A 129      98.075  62.266  67.724  1.00  0.00           C  
ATOM   1572  C   ALA A 129      97.874  60.762  67.860  1.00  0.00           C  
ATOM   1573  O   ALA A 129      97.002  60.207  67.178  1.00  0.00           O  
ATOM   1574  CB  ALA A 129      98.662  62.589  66.350  1.00  0.00           C  
ATOM   1575  H   ALA A 129      99.732  62.988  68.525  1.00  0.00           H  
ATOM   1576  HA  ALA A 129      97.204  62.681  67.819  1.00  0.00           H  
ATOM   1577  HB1 ALA A 129      98.031  62.333  65.660  1.00  0.00           H  
ATOM   1578  HB2 ALA A 129      98.840  63.541  66.289  1.00  0.00           H  
ATOM   1579  HB3 ALA A 129      99.490  62.098  66.229  1.00  0.00           H  
ATOM   1580  N   MET A 130      98.639  60.097  68.727  1.00  0.00           N  
ATOM   1581  CA  MET A 130      98.486  58.673  68.990  1.00  0.00           C  
ATOM   1582  C   MET A 130      97.255  58.358  69.835  1.00  0.00           C  
ATOM   1583  O   MET A 130      97.151  57.249  70.366  1.00  0.00           O  
ATOM   1584  CB  MET A 130      99.744  58.130  69.675  1.00  0.00           C  
ATOM   1585  CG  MET A 130     101.027  58.430  68.917  1.00  0.00           C  
ATOM   1586  SD  MET A 130     102.330  57.259  69.324  1.00  0.00           S  
ATOM   1587  CE  MET A 130     103.742  58.349  69.430  1.00  0.00           C  
ATOM   1588  H   MET A 130      99.267  60.469  69.182  1.00  0.00           H  
ATOM   1589  HA  MET A 130      98.362  58.236  68.133  1.00  0.00           H  
ATOM   1590  HB2 MET A 130      99.808  58.509  70.566  1.00  0.00           H  
ATOM   1591  HB3 MET A 130      99.657  57.170  69.781  1.00  0.00           H  
ATOM   1592  HG2 MET A 130     100.853  58.403  67.963  1.00  0.00           H  
ATOM   1593  HG3 MET A 130     101.323  59.330  69.125  1.00  0.00           H  
ATOM   1594  HE1 MET A 130     104.534  57.833  69.650  1.00  0.00           H  
ATOM   1595  HE2 MET A 130     103.874  58.794  68.579  1.00  0.00           H  
ATOM   1596  HE3 MET A 130     103.588  59.012  70.121  1.00  0.00           H  
ATOM   1597  N   LYS A 131      96.339  59.308  69.970  1.00  0.00           N  
ATOM   1598  CA  LYS A 131      95.042  59.091  70.584  1.00  0.00           C  
ATOM   1599  C   LYS A 131      94.010  59.800  69.726  1.00  0.00           C  
ATOM   1600  O   LYS A 131      94.249  60.916  69.255  1.00  0.00           O  
ATOM   1601  CB  LYS A 131      94.996  59.627  72.022  1.00  0.00           C  
ATOM   1602  CG  LYS A 131      95.517  61.045  72.143  1.00  0.00           C  
ATOM   1603  CD  LYS A 131      95.253  61.649  73.507  1.00  0.00           C  
ATOM   1604  CE  LYS A 131      95.699  63.101  73.538  1.00  0.00           C  
ATOM   1605  NZ  LYS A 131      95.144  63.866  72.384  1.00  0.00           N1+
ATOM   1606  H   LYS A 131      96.460  60.116  69.699  1.00  0.00           H  
ATOM   1607  HA  LYS A 131      94.861  58.140  70.635  1.00  0.00           H  
ATOM   1608  HB2 LYS A 131      94.082  59.596  72.344  1.00  0.00           H  
ATOM   1609  HB3 LYS A 131      95.518  59.045  72.596  1.00  0.00           H  
ATOM   1610  HG2 LYS A 131      96.472  61.051  71.971  1.00  0.00           H  
ATOM   1611  HG3 LYS A 131      95.103  61.598  71.463  1.00  0.00           H  
ATOM   1612  HD2 LYS A 131      94.307  61.591  73.716  1.00  0.00           H  
ATOM   1613  HD3 LYS A 131      95.724  61.145  74.188  1.00  0.00           H  
ATOM   1614  HE2 LYS A 131      95.412  63.512  74.368  1.00  0.00           H  
ATOM   1615  HE3 LYS A 131      96.669  63.144  73.520  1.00  0.00           H  
ATOM   1616  HZ1 LYS A 131      95.206  64.738  72.549  1.00  0.00           H  
ATOM   1617  HZ2 LYS A 131      95.604  63.669  71.648  1.00  0.00           H  
ATOM   1618  HZ3 LYS A 131      94.290  63.646  72.267  1.00  0.00           H  
ATOM   1619  N   THR A 132      92.882  59.138  69.493  1.00  0.00           N  
ATOM   1620  CA  THR A 132      91.786  59.794  68.804  1.00  0.00           C  
ATOM   1621  C   THR A 132      91.252  60.941  69.657  1.00  0.00           C  
ATOM   1622  O   THR A 132      91.451  60.989  70.874  1.00  0.00           O  
ATOM   1623  CB  THR A 132      90.673  58.797  68.488  1.00  0.00           C  
ATOM   1624  OG1 THR A 132      90.265  58.138  69.694  1.00  0.00           O  
ATOM   1625  CG2 THR A 132      91.162  57.756  67.493  1.00  0.00           C  
ATOM   1626  H   THR A 132      92.735  58.323  69.723  1.00  0.00           H  
ATOM   1627  HA  THR A 132      92.115  60.153  67.964  1.00  0.00           H  
ATOM   1628  N   GLN A 133      90.576  61.886  69.002  1.00  0.00           N  
ATOM   1629  CA  GLN A 133      90.124  63.076  69.713  1.00  0.00           C  
ATOM   1630  C   GLN A 133      88.904  62.797  70.581  1.00  0.00           C  
ATOM   1631  O   GLN A 133      88.658  63.530  71.545  1.00  0.00           O  
ATOM   1632  CB  GLN A 133      89.834  64.209  68.729  1.00  0.00           C  
ATOM   1633  CG  GLN A 133      91.005  64.558  67.811  1.00  0.00           C  
ATOM   1634  CD  GLN A 133      92.358  64.469  68.505  1.00  0.00           C  
ATOM   1635  OE1 GLN A 133      92.584  65.097  69.540  1.00  0.00           O  
ATOM   1636  NE2 GLN A 133      93.266  63.687  67.930  1.00  0.00           N  
ATOM   1637  H   GLN A 133      90.375  61.858  68.166  1.00  0.00           H  
ATOM   1638  HA  GLN A 133      90.843  63.349  70.306  1.00  0.00           H  
ATOM   1639  HB2 GLN A 133      89.070  63.962  68.183  1.00  0.00           H  
ATOM   1640  HB3 GLN A 133      89.580  65.001  69.228  1.00  0.00           H  
ATOM   1641  HG2 GLN A 133      90.999  63.960  67.048  1.00  0.00           H  
ATOM   1642  HG3 GLN A 133      90.882  65.456  67.468  1.00  0.00           H  
ATOM   1643  N   ASP A 134      88.129  61.760  70.265  1.00  0.00           N  
ATOM   1644  CA  ASP A 134      87.084  61.338  71.190  1.00  0.00           C  
ATOM   1645  C   ASP A 134      87.646  60.579  72.383  1.00  0.00           C  
ATOM   1646  O   ASP A 134      86.879  60.200  73.277  1.00  0.00           O  
ATOM   1647  CB  ASP A 134      86.037  60.490  70.463  1.00  0.00           C  
ATOM   1648  CG  ASP A 134      86.603  59.193  69.923  1.00  0.00           C  
ATOM   1649  OD1 ASP A 134      87.838  59.024  69.943  1.00  0.00           O  
ATOM   1650  OD2 ASP A 134      85.808  58.338  69.479  1.00  0.00           O  
ATOM   1651  H   ASP A 134      88.190  61.300  69.542  1.00  0.00           H  
ATOM   1652  HA  ASP A 134      86.661  62.141  71.533  1.00  0.00           H  
ATOM   1653  HB2 ASP A 134      85.308  60.291  71.073  1.00  0.00           H  
ATOM   1654  HB3 ASP A 134      85.662  61.004  69.731  1.00  0.00           H  
ATOM   1655  N   LEU A 135      88.960  60.344  72.397  1.00  0.00           N  
ATOM   1656  CA  LEU A 135      89.682  59.813  73.554  1.00  0.00           C  
ATOM   1657  C   LEU A 135      89.159  58.448  73.989  1.00  0.00           C  
ATOM   1658  O   LEU A 135      89.171  58.119  75.176  1.00  0.00           O  
ATOM   1659  CB  LEU A 135      89.654  60.796  74.730  1.00  0.00           C  
ATOM   1660  CG  LEU A 135      90.827  61.779  74.829  1.00  0.00           C  
ATOM   1661  CD1 LEU A 135      90.870  62.706  73.628  1.00  0.00           C  
ATOM   1662  CD2 LEU A 135      90.777  62.586  76.123  1.00  0.00           C  
ATOM   1663  H   LEU A 135      89.467  60.492  71.718  1.00  0.00           H  
ATOM   1664  HA  LEU A 135      90.602  59.696  73.272  1.00  0.00           H  
ATOM   1665  HB2 LEU A 135      88.832  61.308  74.678  1.00  0.00           H  
ATOM   1666  HB3 LEU A 135      89.617  60.284  75.553  1.00  0.00           H  
ATOM   1667  N   ARG A 136      88.702  57.639  73.034  1.00  0.00           N  
ATOM   1668  CA  ARG A 136      88.298  56.267  73.312  1.00  0.00           C  
ATOM   1669  C   ARG A 136      89.173  55.258  72.582  1.00  0.00           C  
ATOM   1670  O   ARG A 136      88.862  54.063  72.590  1.00  0.00           O  
ATOM   1671  CB  ARG A 136      86.823  56.055  72.954  1.00  0.00           C  
ATOM   1672  CG  ARG A 136      85.873  56.436  74.083  1.00  0.00           C  
ATOM   1673  CD  ARG A 136      84.553  55.660  74.070  1.00  0.00           C  
ATOM   1674  NE  ARG A 136      84.651  54.291  73.560  1.00  0.00           N  
ATOM   1675  CZ  ARG A 136      85.265  53.287  74.180  1.00  0.00           C  
ATOM   1676  H   ARG A 136      88.619  57.872  72.211  1.00  0.00           H  
ATOM   1677  HA  ARG A 136      88.414  56.120  74.264  1.00  0.00           H  
ATOM   1678  HB2 ARG A 136      86.608  56.579  72.167  1.00  0.00           H  
ATOM   1679  HB3 ARG A 136      86.683  55.124  72.721  1.00  0.00           H  
ATOM   1680  HG2 ARG A 136      86.317  56.287  74.933  1.00  0.00           H  
ATOM   1681  HG3 ARG A 136      85.680  57.385  74.027  1.00  0.00           H  
ATOM   1682  HD2 ARG A 136      84.201  55.631  74.973  1.00  0.00           H  
ATOM   1683  HD3 ARG A 136      83.911  56.148  73.531  1.00  0.00           H  
ATOM   1684  HE  ARG A 136      84.284  54.124  72.800  1.00  0.00           H  
ATOM   1685  N   HIS A 137      90.256  55.711  71.953  1.00  0.00           N  
ATOM   1686  CA  HIS A 137      91.206  54.833  71.287  1.00  0.00           C  
ATOM   1687  C   HIS A 137      92.588  55.459  71.380  1.00  0.00           C  
ATOM   1688  O   HIS A 137      92.721  56.685  71.364  1.00  0.00           O  
ATOM   1689  CB  HIS A 137      90.844  54.606  69.814  1.00  0.00           C  
ATOM   1690  CG  HIS A 137      89.442  54.129  69.596  1.00  0.00           C  
ATOM   1691  ND1 HIS A 137      88.998  52.894  70.017  1.00  0.00           N  
ATOM   1692  CD2 HIS A 137      88.382  54.724  68.996  1.00  0.00           C  
ATOM   1693  CE1 HIS A 137      87.727  52.749  69.687  1.00  0.00           C  
ATOM   1694  NE2 HIS A 137      87.330  53.845  69.066  1.00  0.00           N  
ATOM   1695  H   HIS A 137      90.459  56.545  71.903  1.00  0.00           H  
ATOM   1696  HA  HIS A 137      91.187  53.969  71.728  1.00  0.00           H  
ATOM   1697  HB2 HIS A 137      90.972  55.436  69.328  1.00  0.00           H  
ATOM   1698  HB3 HIS A 137      91.458  53.957  69.437  1.00  0.00           H  
ATOM   1699  N   THR A 138      93.611  54.613  71.476  1.00  0.00           N  
ATOM   1700  CA  THR A 138      94.988  55.084  71.422  1.00  0.00           C  
ATOM   1701  C   THR A 138      95.873  53.915  71.020  1.00  0.00           C  
ATOM   1702  O   THR A 138      95.636  52.784  71.444  1.00  0.00           O  
ATOM   1703  CB  THR A 138      95.443  55.675  72.764  1.00  0.00           C  
ATOM   1704  OG1 THR A 138      96.850  55.943  72.719  1.00  0.00           O  
ATOM   1705  CG2 THR A 138      95.148  54.718  73.909  1.00  0.00           C  
ATOM   1706  H   THR A 138      93.527  53.762  71.572  1.00  0.00           H  
ATOM   1707  HA  THR A 138      95.055  55.798  70.769  1.00  0.00           H  
ATOM   1708  N   PHE A 139      96.881  54.185  70.198  1.00  0.00           N  
ATOM   1709  CA  PHE A 139      97.738  53.125  69.698  1.00  0.00           C  
ATOM   1710  C   PHE A 139      99.167  53.307  70.188  1.00  0.00           C  
ATOM   1711  O   PHE A 139      99.651  54.429  70.367  1.00  0.00           O  
ATOM   1712  CB  PHE A 139      97.708  53.045  68.157  1.00  0.00           C  
ATOM   1713  CG  PHE A 139      98.652  53.992  67.471  1.00  0.00           C  
ATOM   1714  CD1 PHE A 139      98.232  55.260  67.115  1.00  0.00           C  
ATOM   1715  CD2 PHE A 139      99.949  53.609  67.158  1.00  0.00           C  
ATOM   1716  CE1 PHE A 139      99.088  56.137  66.476  1.00  0.00           C  
ATOM   1717  CE2 PHE A 139     100.811  54.484  66.526  1.00  0.00           C  
ATOM   1718  CZ  PHE A 139     100.377  55.749  66.181  1.00  0.00           C  
ATOM   1719  H   PHE A 139      97.083  54.974  69.921  1.00  0.00           H  
ATOM   1720  HA  PHE A 139      97.394  52.288  70.045  1.00  0.00           H  
ATOM   1721  HB2 PHE A 139      97.922  52.138  67.886  1.00  0.00           H  
ATOM   1722  HB3 PHE A 139      96.804  53.226  67.852  1.00  0.00           H  
ATOM   1723  N   ILE A 140      99.825  52.173  70.408  1.00  0.00           N  
ATOM   1724  CA  ILE A 140     101.240  52.106  70.738  1.00  0.00           C  
ATOM   1725  C   ILE A 140     101.954  51.378  69.607  1.00  0.00           C  
ATOM   1726  O   ILE A 140     101.335  50.702  68.787  1.00  0.00           O  
ATOM   1727  CB  ILE A 140     101.491  51.398  72.087  1.00  0.00           C  
ATOM   1728  CG1 ILE A 140     101.052  49.936  71.999  1.00  0.00           C  
ATOM   1729  CG2 ILE A 140     100.769  52.128  73.216  1.00  0.00           C  
ATOM   1730  CD1 ILE A 140     101.092  49.203  73.313  1.00  0.00           C  
ATOM   1731  H   ILE A 140      99.448  51.401  70.368  1.00  0.00           H  
ATOM   1732  HA  ILE A 140     101.586  53.007  70.836  1.00  0.00           H  
ATOM   1733  N   SER A 141     103.276  51.526  69.567  1.00  0.00           N  
ATOM   1734  CA  SER A 141     104.110  50.857  68.574  1.00  0.00           C  
ATOM   1735  C   SER A 141     105.173  50.042  69.291  1.00  0.00           C  
ATOM   1736  O   SER A 141     105.880  50.567  70.158  1.00  0.00           O  
ATOM   1737  CB  SER A 141     104.754  51.864  67.617  1.00  0.00           C  
ATOM   1738  OG  SER A 141     106.010  51.405  67.138  1.00  0.00           O  
ATOM   1739  H   SER A 141     103.716  52.019  70.118  1.00  0.00           H  
ATOM   1740  HA  SER A 141     103.553  50.268  68.040  1.00  0.00           H  
ATOM   1741  HB2 SER A 141     104.160  52.025  66.867  1.00  0.00           H  
ATOM   1742  HB3 SER A 141     104.872  52.713  68.072  1.00  0.00           H  
ATOM   1743  HG  SER A 141     106.001  51.391  66.297  1.00  0.00           H  
ATOM   1744  N   ILE A 142     105.292  48.768  68.925  1.00  0.00           N  
ATOM   1745  CA  ILE A 142     106.142  47.817  69.639  1.00  0.00           C  
ATOM   1746  C   ILE A 142     107.247  47.311  68.718  1.00  0.00           C  
ATOM   1747  O   ILE A 142     107.085  46.258  68.087  1.00  0.00           O  
ATOM   1748  CB  ILE A 142     105.316  46.643  70.193  1.00  0.00           C  
ATOM   1749  CG1 ILE A 142     104.005  47.131  70.814  1.00  0.00           C  
ATOM   1750  CG2 ILE A 142     106.115  45.862  71.223  1.00  0.00           C  
ATOM   1751  CD1 ILE A 142     103.087  46.002  71.236  1.00  0.00           C  
ATOM   1752  H   ILE A 142     104.879  48.429  68.251  1.00  0.00           H  
ATOM   1753  HA  ILE A 142     106.546  48.275  70.393  1.00  0.00           H  
ATOM   1754  N   PRO A 143     108.373  48.014  68.607  1.00  0.00           N  
ATOM   1755  CA  PRO A 143     109.469  47.521  67.766  1.00  0.00           C  
ATOM   1756  C   PRO A 143     110.085  46.250  68.326  1.00  0.00           C  
ATOM   1757  O   PRO A 143     110.120  46.029  69.538  1.00  0.00           O  
ATOM   1758  CB  PRO A 143     110.473  48.680  67.779  1.00  0.00           C  
ATOM   1759  CG  PRO A 143     110.153  49.440  69.024  1.00  0.00           C  
ATOM   1760  CD  PRO A 143     108.665  49.349  69.155  1.00  0.00           C  
ATOM   1761  HA  PRO A 143     109.175  47.281  66.872  1.00  0.00           H  
ATOM   1762  HB2 PRO A 143     111.386  48.354  67.789  1.00  0.00           H  
ATOM   1763  HB3 PRO A 143     110.379  49.237  66.991  1.00  0.00           H  
ATOM   1764  HG2 PRO A 143     110.598  49.057  69.795  1.00  0.00           H  
ATOM   1765  HG3 PRO A 143     110.445  50.363  68.958  1.00  0.00           H  
ATOM   1766  HD2 PRO A 143     108.378  49.430  70.077  1.00  0.00           H  
ATOM   1767  HD3 PRO A 143     108.215  50.049  68.655  1.00  0.00           H  
ATOM   1768  N   LEU A 144     110.578  45.411  67.420  1.00  0.00           N  
ATOM   1769  CA  LEU A 144     111.093  44.096  67.767  1.00  0.00           C  
ATOM   1770  C   LEU A 144     112.568  43.978  67.409  1.00  0.00           C  
ATOM   1771  O   LEU A 144     113.059  44.640  66.491  1.00  0.00           O  
ATOM   1772  CB  LEU A 144     110.323  42.988  67.047  1.00  0.00           C  
ATOM   1773  CG  LEU A 144     108.802  42.993  67.161  1.00  0.00           C  
ATOM   1774  CD1 LEU A 144     108.190  42.121  66.076  1.00  0.00           C  
ATOM   1775  CD2 LEU A 144     108.375  42.524  68.541  1.00  0.00           C  
ATOM   1776  H   LEU A 144     110.623  45.593  66.581  1.00  0.00           H  
ATOM   1777  HA  LEU A 144     110.981  43.993  68.725  1.00  0.00           H  
ATOM   1778  HB2 LEU A 144     110.552  43.027  66.106  1.00  0.00           H  
ATOM   1779  HB3 LEU A 144     110.644  42.136  67.382  1.00  0.00           H  
ATOM   1780  N   GLN A 145     113.258  43.108  68.141  1.00  0.00           N  
ATOM   1781  CA  GLN A 145     114.634  42.767  67.824  1.00  0.00           C  
ATOM   1782  C   GLN A 145     114.691  41.866  66.596  1.00  0.00           C  
ATOM   1783  O   GLN A 145     113.789  41.066  66.337  1.00  0.00           O  
ATOM   1784  CB  GLN A 145     115.302  42.064  69.005  1.00  0.00           C  
ATOM   1785  CG  GLN A 145     115.272  42.841  70.306  1.00  0.00           C  
ATOM   1786  CD  GLN A 145     116.390  43.859  70.412  1.00  0.00           C  
ATOM   1787  OE1 GLN A 145     117.095  44.136  69.440  1.00  0.00           O  
ATOM   1788  NE2 GLN A 145     116.558  44.426  71.599  1.00  0.00           N  
ATOM   1789  H   GLN A 145     112.941  42.703  68.831  1.00  0.00           H  
ATOM   1790  HA  GLN A 145     115.110  43.591  67.636  1.00  0.00           H  
ATOM   1791  HB2 GLN A 145     114.867  41.208  69.144  1.00  0.00           H  
ATOM   1792  HB3 GLN A 145     116.226  41.879  68.775  1.00  0.00           H  
ATOM   1793  HG2 GLN A 145     114.419  43.295  70.386  1.00  0.00           H  
ATOM   1794  HG3 GLN A 145     115.334  42.220  71.048  1.00  0.00           H  
ATOM   1795  N   GLY A 146     115.775  41.992  65.851  1.00  0.00           N  
ATOM   1796  CA  GLY A 146     115.990  41.200  64.653  1.00  0.00           C  
ATOM   1797  C   GLY A 146     116.598  42.067  63.572  1.00  0.00           C  
ATOM   1798  O   GLY A 146     116.344  43.269  63.483  1.00  0.00           O  
ATOM   1799  H   GLY A 146     116.411  42.543  66.026  1.00  0.00           H  
ATOM   1800  HA2 GLY A 146     116.578  40.453  64.850  1.00  0.00           H  
ATOM   1801  HA3 GLY A 146     115.150  40.826  64.346  1.00  0.00           H  
ATOM   1802  N   ASP A 147     117.415  41.446  62.722  1.00  0.00           N  
ATOM   1803  CA  ASP A 147     118.123  42.160  61.670  1.00  0.00           C  
ATOM   1804  C   ASP A 147     117.871  41.575  60.285  1.00  0.00           C  
ATOM   1805  O   ASP A 147     118.594  41.911  59.340  1.00  0.00           O  
ATOM   1806  CB  ASP A 147     119.617  42.206  61.993  1.00  0.00           C  
ATOM   1807  CG  ASP A 147     119.879  42.654  63.415  1.00  0.00           C  
ATOM   1808  OD1 ASP A 147     119.649  43.847  63.698  1.00  0.00           O  
ATOM   1809  OD2 ASP A 147     120.301  41.822  64.248  1.00  0.00           O  
ATOM   1810  H   ASP A 147     117.571  40.601  62.742  1.00  0.00           H  
ATOM   1811  HA  ASP A 147     117.775  43.065  61.643  1.00  0.00           H  
ATOM   1812  HB2 ASP A 147     120.004  41.326  61.856  1.00  0.00           H  
ATOM   1813  HB3 ASP A 147     120.061  42.810  61.379  1.00  0.00           H  
ATOM   1814  N   ASP A 148     116.869  40.708  60.145  1.00  0.00           N  
ATOM   1815  CA  ASP A 148     116.270  40.378  58.859  1.00  0.00           C  
ATOM   1816  C   ASP A 148     114.782  40.154  59.082  1.00  0.00           C  
ATOM   1817  O   ASP A 148     114.318  40.015  60.217  1.00  0.00           O  
ATOM   1818  CB  ASP A 148     116.925  39.154  58.195  1.00  0.00           C  
ATOM   1819  CG  ASP A 148     116.854  37.898  59.050  1.00  0.00           C  
ATOM   1820  OD1 ASP A 148     115.751  37.330  59.223  1.00  0.00           O  
ATOM   1821  OD2 ASP A 148     117.919  37.464  59.533  1.00  0.00           O  
ATOM   1822  H   ASP A 148     116.514  40.289  60.808  1.00  0.00           H  
ATOM   1823  HA  ASP A 148     116.415  41.115  58.245  1.00  0.00           H  
ATOM   1824  HB2 ASP A 148     116.490  38.984  57.345  1.00  0.00           H  
ATOM   1825  HB3 ASP A 148     117.854  39.356  58.004  1.00  0.00           H  
ATOM   1826  N   ASP A 149     114.030  40.124  57.980  1.00  0.00           N  
ATOM   1827  CA  ASP A 149     112.577  40.021  58.076  1.00  0.00           C  
ATOM   1828  C   ASP A 149     112.160  38.752  58.810  1.00  0.00           C  
ATOM   1829  O   ASP A 149     111.264  38.776  59.664  1.00  0.00           O  
ATOM   1830  CB  ASP A 149     111.956  40.061  56.679  1.00  0.00           C  
ATOM   1831  CG  ASP A 149     112.014  41.436  56.053  1.00  0.00           C  
ATOM   1832  OD1 ASP A 149     112.184  42.424  56.795  1.00  0.00           O  
ATOM   1833  OD2 ASP A 149     111.894  41.527  54.813  1.00  0.00           O  
ATOM   1834  H   ASP A 149     114.338  40.162  57.179  1.00  0.00           H  
ATOM   1835  HA  ASP A 149     112.251  40.779  58.587  1.00  0.00           H  
ATOM   1836  HB2 ASP A 149     112.418  39.429  56.107  1.00  0.00           H  
ATOM   1837  HB3 ASP A 149     111.031  39.773  56.732  1.00  0.00           H  
ATOM   1838  N   ASP A 150     112.806  37.629  58.486  1.00  0.00           N  
ATOM   1839  CA  ASP A 150     112.396  36.345  59.049  1.00  0.00           C  
ATOM   1840  C   ASP A 150     112.590  36.311  60.558  1.00  0.00           C  
ATOM   1841  O   ASP A 150     111.730  35.806  61.291  1.00  0.00           O  
ATOM   1842  CB  ASP A 150     113.173  35.213  58.382  1.00  0.00           C  
ATOM   1843  CG  ASP A 150     113.024  35.219  56.875  1.00  0.00           C  
ATOM   1844  OD1 ASP A 150     111.923  35.549  56.387  1.00  0.00           O  
ATOM   1845  OD2 ASP A 150     114.005  34.890  56.179  1.00  0.00           O  
ATOM   1846  H   ASP A 150     113.477  37.590  57.948  1.00  0.00           H  
ATOM   1847  HA  ASP A 150     111.449  36.227  58.875  1.00  0.00           H  
ATOM   1848  HB2 ASP A 150     114.112  35.290  58.611  1.00  0.00           H  
ATOM   1849  HB3 ASP A 150     112.863  34.363  58.731  1.00  0.00           H  
ATOM   1850  N   GLU A 151     113.712  36.846  61.043  1.00  0.00           N  
ATOM   1851  CA  GLU A 151     113.977  36.841  62.477  1.00  0.00           C  
ATOM   1852  C   GLU A 151     112.990  37.726  63.226  1.00  0.00           C  
ATOM   1853  O   GLU A 151     112.519  37.365  64.313  1.00  0.00           O  
ATOM   1854  CB  GLU A 151     115.413  37.292  62.739  1.00  0.00           C  
ATOM   1855  CG  GLU A 151     115.935  36.933  64.117  1.00  0.00           C  
ATOM   1856  CD  GLU A 151     117.308  37.513  64.388  1.00  0.00           C  
ATOM   1857  OE1 GLU A 151     117.932  38.027  63.436  1.00  0.00           O  
ATOM   1858  OE2 GLU A 151     117.759  37.456  65.551  1.00  0.00           O  
ATOM   1859  H   GLU A 151     114.325  37.211  60.562  1.00  0.00           H  
ATOM   1860  HA  GLU A 151     113.863  35.935  62.806  1.00  0.00           H  
ATOM   1861  HB2 GLU A 151     115.992  36.896  62.071  1.00  0.00           H  
ATOM   1862  HB3 GLU A 151     115.464  38.254  62.624  1.00  0.00           H  
ATOM   1863  HG2 GLU A 151     115.314  37.254  64.789  1.00  0.00           H  
ATOM   1864  HG3 GLU A 151     115.973  35.967  64.203  1.00  0.00           H  
ATOM   1865  N   ILE A 152     112.659  38.887  62.658  1.00  0.00           N  
ATOM   1866  CA  ILE A 152     111.694  39.773  63.299  1.00  0.00           C  
ATOM   1867  C   ILE A 152     110.318  39.120  63.338  1.00  0.00           C  
ATOM   1868  O   ILE A 152     109.596  39.217  64.339  1.00  0.00           O  
ATOM   1869  CB  ILE A 152     111.658  41.135  62.586  1.00  0.00           C  
ATOM   1870  CG1 ILE A 152     113.055  41.753  62.545  1.00  0.00           C  
ATOM   1871  CG2 ILE A 152     110.693  42.072  63.285  1.00  0.00           C  
ATOM   1872  CD1 ILE A 152     113.205  42.827  61.497  1.00  0.00           C  
ATOM   1873  H   ILE A 152     112.978  39.176  61.914  1.00  0.00           H  
ATOM   1874  HA  ILE A 152     111.970  39.929  64.216  1.00  0.00           H  
ATOM   1875  N   LEU A 153     109.937  38.428  62.259  1.00  0.00           N  
ATOM   1876  CA  LEU A 153     108.641  37.756  62.249  1.00  0.00           C  
ATOM   1877  C   LEU A 153     108.606  36.612  63.257  1.00  0.00           C  
ATOM   1878  O   LEU A 153     107.583  36.385  63.916  1.00  0.00           O  
ATOM   1879  CB  LEU A 153     108.306  37.246  60.846  1.00  0.00           C  
ATOM   1880  CG  LEU A 153     106.915  36.612  60.717  1.00  0.00           C  
ATOM   1881  CD1 LEU A 153     105.865  37.464  61.418  1.00  0.00           C  
ATOM   1882  CD2 LEU A 153     106.528  36.379  59.264  1.00  0.00           C  
ATOM   1883  H   LEU A 153     110.403  38.338  61.542  1.00  0.00           H  
ATOM   1884  HA  LEU A 153     107.968  38.405  62.508  1.00  0.00           H  
ATOM   1885  HB2 LEU A 153     108.371  37.986  60.221  1.00  0.00           H  
ATOM   1886  HB3 LEU A 153     108.973  36.593  60.583  1.00  0.00           H  
ATOM   1887  N   LYS A 154     109.713  35.880  63.392  1.00  0.00           N  
ATOM   1888  CA  LYS A 154     109.765  34.813  64.387  1.00  0.00           C  
ATOM   1889  C   LYS A 154     109.645  35.376  65.801  1.00  0.00           C  
ATOM   1890  O   LYS A 154     108.922  34.820  66.637  1.00  0.00           O  
ATOM   1891  CB  LYS A 154     111.053  34.003  64.226  1.00  0.00           C  
ATOM   1892  CG  LYS A 154     110.917  32.788  63.314  1.00  0.00           C  
ATOM   1893  CD  LYS A 154     112.174  32.567  62.493  1.00  0.00           C  
ATOM   1894  CE  LYS A 154     111.959  31.489  61.443  1.00  0.00           C  
ATOM   1895  NZ  LYS A 154     113.053  31.484  60.430  1.00  0.00           N1+
ATOM   1896  H   LYS A 154     110.429  35.983  62.926  1.00  0.00           H  
ATOM   1897  HA  LYS A 154     109.009  34.222  64.242  1.00  0.00           H  
ATOM   1898  HB2 LYS A 154     111.747  34.583  63.874  1.00  0.00           H  
ATOM   1899  HB3 LYS A 154     111.349  33.706  65.101  1.00  0.00           H  
ATOM   1900  HG2 LYS A 154     110.734  32.000  63.848  1.00  0.00           H  
ATOM   1901  HG3 LYS A 154     110.158  32.911  62.721  1.00  0.00           H  
ATOM   1902  HD2 LYS A 154     112.432  33.397  62.061  1.00  0.00           H  
ATOM   1903  HD3 LYS A 154     112.905  32.312  63.077  1.00  0.00           H  
ATOM   1904  HE2 LYS A 154     111.911  30.621  61.873  1.00  0.00           H  
ATOM   1905  HE3 LYS A 154     111.108  31.633  61.000  1.00  0.00           H  
ATOM   1906  HZ1 LYS A 154     112.899  30.845  59.831  1.00  0.00           H  
ATOM   1907  HZ2 LYS A 154     113.083  32.273  60.021  1.00  0.00           H  
ATOM   1908  HZ3 LYS A 154     113.831  31.330  60.834  1.00  0.00           H  
ATOM   1909  N   ASN A 155     110.327  36.492  66.080  1.00  0.00           N  
ATOM   1910  CA  ASN A 155     110.200  37.122  67.394  1.00  0.00           C  
ATOM   1911  C   ASN A 155     108.766  37.579  67.651  1.00  0.00           C  
ATOM   1912  O   ASN A 155     108.238  37.424  68.768  1.00  0.00           O  
ATOM   1913  CB  ASN A 155     111.169  38.299  67.503  1.00  0.00           C  
ATOM   1914  CG  ASN A 155     112.619  37.859  67.633  1.00  0.00           C  
ATOM   1915  OD1 ASN A 155     112.914  36.784  68.155  1.00  0.00           O  
ATOM   1916  ND2 ASN A 155     113.533  38.694  67.150  1.00  0.00           N  
ATOM   1917  H   ASN A 155     110.857  36.891  65.533  1.00  0.00           H  
ATOM   1918  HA  ASN A 155     110.424  36.464  68.071  1.00  0.00           H  
ATOM   1919  HB2 ASN A 155     111.076  38.863  66.720  1.00  0.00           H  
ATOM   1920  HB3 ASN A 155     110.930  38.839  68.272  1.00  0.00           H  
ATOM   1921  N   TYR A 156     108.118  38.150  66.632  1.00  0.00           N  
ATOM   1922  CA  TYR A 156     106.730  38.571  66.796  1.00  0.00           C  
ATOM   1923  C   TYR A 156     105.834  37.386  67.109  1.00  0.00           C  
ATOM   1924  O   TYR A 156     104.960  37.468  67.978  1.00  0.00           O  
ATOM   1925  CB  TYR A 156     106.205  39.273  65.547  1.00  0.00           C  
ATOM   1926  CG  TYR A 156     104.702  39.425  65.617  1.00  0.00           C  
ATOM   1927  CD1 TYR A 156     104.121  40.281  66.544  1.00  0.00           C  
ATOM   1928  CD2 TYR A 156     103.860  38.681  64.796  1.00  0.00           C  
ATOM   1929  CE1 TYR A 156     102.752  40.418  66.634  1.00  0.00           C  
ATOM   1930  CE2 TYR A 156     102.482  38.811  64.880  1.00  0.00           C  
ATOM   1931  CZ  TYR A 156     101.937  39.683  65.802  1.00  0.00           C  
ATOM   1932  OH  TYR A 156     100.573  39.826  65.900  1.00  0.00           O  
ATOM   1933  H   TYR A 156     108.456  38.300  65.856  1.00  0.00           H  
ATOM   1934  HA  TYR A 156     106.712  39.195  67.538  1.00  0.00           H  
ATOM   1935  HB2 TYR A 156     106.621  40.145  65.461  1.00  0.00           H  
ATOM   1936  HB3 TYR A 156     106.447  38.765  64.758  1.00  0.00           H  
ATOM   1937  N   GLN A 157     105.997  36.292  66.364  1.00  0.00           N  
ATOM   1938  CA  GLN A 157     105.186  35.110  66.626  1.00  0.00           C  
ATOM   1939  C   GLN A 157     105.460  34.551  68.015  1.00  0.00           C  
ATOM   1940  O   GLN A 157     104.562  33.975  68.639  1.00  0.00           O  
ATOM   1941  CB  GLN A 157     105.434  34.048  65.554  1.00  0.00           C  
ATOM   1942  CG  GLN A 157     104.678  34.297  64.258  1.00  0.00           C  
ATOM   1943  CD  GLN A 157     105.336  33.637  63.061  1.00  0.00           C  
ATOM   1944  OE1 GLN A 157     106.531  33.345  63.077  1.00  0.00           O  
ATOM   1945  NE2 GLN A 157     104.556  33.408  62.008  1.00  0.00           N  
ATOM   1946  H   GLN A 157     106.558  36.216  65.717  1.00  0.00           H  
ATOM   1947  HA  GLN A 157     104.252  35.370  66.593  1.00  0.00           H  
ATOM   1948  HB2 GLN A 157     106.384  34.010  65.362  1.00  0.00           H  
ATOM   1949  HB3 GLN A 157     105.180  33.181  65.905  1.00  0.00           H  
ATOM   1950  HG2 GLN A 157     103.771  33.965  64.348  1.00  0.00           H  
ATOM   1951  HG3 GLN A 157     104.616  35.252  64.103  1.00  0.00           H  
ATOM   1952  N   VAL A 158     106.684  34.725  68.519  1.00  0.00           N  
ATOM   1953  CA  VAL A 158     107.008  34.253  69.864  1.00  0.00           C  
ATOM   1954  C   VAL A 158     106.231  35.044  70.910  1.00  0.00           C  
ATOM   1955  O   VAL A 158     105.645  34.469  71.836  1.00  0.00           O  
ATOM   1956  CB  VAL A 158     108.526  34.327  70.107  1.00  0.00           C  
ATOM   1957  CG1 VAL A 158     108.837  34.451  71.601  1.00  0.00           C  
ATOM   1958  CG2 VAL A 158     109.215  33.108  69.512  1.00  0.00           C  
ATOM   1959  H   VAL A 158     107.332  35.109  68.105  1.00  0.00           H  
ATOM   1960  HA  VAL A 158     106.741  33.324  69.942  1.00  0.00           H  
ATOM   1961  N   VAL A 159     106.208  36.375  70.782  1.00  0.00           N  
ATOM   1962  CA  VAL A 159     105.564  37.177  71.829  1.00  0.00           C  
ATOM   1963  C   VAL A 159     104.072  37.411  71.609  1.00  0.00           C  
ATOM   1964  O   VAL A 159     103.396  37.894  72.531  1.00  0.00           O  
ATOM   1965  CB  VAL A 159     106.244  38.548  72.011  1.00  0.00           C  
ATOM   1966  CG1 VAL A 159     107.748  38.385  72.040  1.00  0.00           C  
ATOM   1967  CG2 VAL A 159     105.810  39.515  70.919  1.00  0.00           C  
ATOM   1968  H   VAL A 159     106.544  36.818  70.126  1.00  0.00           H  
ATOM   1969  HA  VAL A 159     105.669  36.640  72.630  1.00  0.00           H  
ATOM   1970  N   GLU A 160     103.535  37.070  70.439  1.00  0.00           N  
ATOM   1971  CA  GLU A 160     102.138  37.384  70.141  1.00  0.00           C  
ATOM   1972  C   GLU A 160     101.123  36.761  71.098  1.00  0.00           C  
ATOM   1973  O   GLU A 160     100.159  37.461  71.458  1.00  0.00           O  
ATOM   1974  CB  GLU A 160     101.824  36.979  68.694  1.00  0.00           C  
ATOM   1975  CG  GLU A 160     100.430  37.375  68.212  1.00  0.00           C  
ATOM   1976  CD  GLU A 160      99.361  36.370  68.614  1.00  0.00           C  
ATOM   1977  OE1 GLU A 160      99.711  35.192  68.845  1.00  0.00           O  
ATOM   1978  OE2 GLU A 160      98.179  36.760  68.715  1.00  0.00           O  
ATOM   1979  H   GLU A 160     103.956  36.662  69.809  1.00  0.00           H  
ATOM   1980  HA  GLU A 160     102.045  38.342  70.264  1.00  0.00           H  
ATOM   1981  HB2 GLU A 160     102.482  37.382  68.107  1.00  0.00           H  
ATOM   1982  HB3 GLU A 160     101.921  36.017  68.610  1.00  0.00           H  
ATOM   1983  HG2 GLU A 160     100.202  38.245  68.574  1.00  0.00           H  
ATOM   1984  HG3 GLU A 160     100.439  37.463  67.246  1.00  0.00           H  
ATOM   1985  N   PRO A 161     101.229  35.489  71.506  1.00  0.00           N  
ATOM   1986  CA  PRO A 161     100.166  34.908  72.346  1.00  0.00           C  
ATOM   1987  C   PRO A 161      99.935  35.649  73.652  1.00  0.00           C  
ATOM   1988  O   PRO A 161      98.790  35.729  74.111  1.00  0.00           O  
ATOM   1989  CB  PRO A 161     100.662  33.476  72.593  1.00  0.00           C  
ATOM   1990  CG  PRO A 161     101.559  33.189  71.450  1.00  0.00           C  
ATOM   1991  CD  PRO A 161     102.253  34.481  71.168  1.00  0.00           C  
ATOM   1992  HA  PRO A 161      99.301  34.958  71.909  1.00  0.00           H  
ATOM   1993  HB2 PRO A 161     101.134  33.408  73.438  1.00  0.00           H  
ATOM   1994  HB3 PRO A 161      99.924  32.848  72.628  1.00  0.00           H  
ATOM   1995  HG2 PRO A 161     102.195  32.490  71.669  1.00  0.00           H  
ATOM   1996  HG3 PRO A 161     101.058  32.884  70.678  1.00  0.00           H  
ATOM   1997  HD2 PRO A 161     103.051  34.585  71.708  1.00  0.00           H  
ATOM   1998  HD3 PRO A 161     102.527  34.547  70.240  1.00  0.00           H  
ATOM   1999  N   GLU A 162     100.982  36.192  74.269  1.00  0.00           N  
ATOM   2000  CA  GLU A 162     100.792  36.950  75.497  1.00  0.00           C  
ATOM   2001  C   GLU A 162     100.447  38.405  75.213  1.00  0.00           C  
ATOM   2002  O   GLU A 162      99.706  39.026  75.983  1.00  0.00           O  
ATOM   2003  CB  GLU A 162     102.045  36.859  76.371  1.00  0.00           C  
ATOM   2004  CG  GLU A 162     102.202  35.500  77.032  1.00  0.00           C  
ATOM   2005  CD  GLU A 162     103.405  35.408  77.950  1.00  0.00           C  
ATOM   2006  OE1 GLU A 162     103.477  34.431  78.725  1.00  0.00           O  
ATOM   2007  OE2 GLU A 162     104.279  36.299  77.895  1.00  0.00           O  
ATOM   2008  H   GLU A 162     101.797  36.134  73.998  1.00  0.00           H  
ATOM   2009  HA  GLU A 162     100.042  36.560  75.973  1.00  0.00           H  
ATOM   2010  HB2 GLU A 162     102.828  37.043  75.828  1.00  0.00           H  
ATOM   2011  HB3 GLU A 162     102.008  37.545  77.056  1.00  0.00           H  
ATOM   2012  HG2 GLU A 162     101.401  35.302  77.541  1.00  0.00           H  
ATOM   2013  HG3 GLU A 162     102.277  34.820  76.344  1.00  0.00           H  
ATOM   2014  N   LEU A 163     100.968  38.952  74.112  1.00  0.00           N  
ATOM   2015  CA  LEU A 163     100.626  40.315  73.721  1.00  0.00           C  
ATOM   2016  C   LEU A 163      99.138  40.444  73.428  1.00  0.00           C  
ATOM   2017  O   LEU A 163      98.534  41.494  73.677  1.00  0.00           O  
ATOM   2018  CB  LEU A 163     101.450  40.726  72.499  1.00  0.00           C  
ATOM   2019  CG  LEU A 163     101.400  42.182  72.032  1.00  0.00           C  
ATOM   2020  CD1 LEU A 163     101.776  43.129  73.159  1.00  0.00           C  
ATOM   2021  CD2 LEU A 163     102.322  42.383  70.837  1.00  0.00           C  
ATOM   2022  H   LEU A 163     101.516  38.551  73.584  1.00  0.00           H  
ATOM   2023  HA  LEU A 163     100.835  40.909  74.458  1.00  0.00           H  
ATOM   2024  HB2 LEU A 163     102.378  40.509  72.684  1.00  0.00           H  
ATOM   2025  HB3 LEU A 163     101.171  40.169  71.756  1.00  0.00           H  
ATOM   2026  N   GLN A 164      98.529  39.377  72.908  1.00  0.00           N  
ATOM   2027  CA  GLN A 164      97.125  39.432  72.522  1.00  0.00           C  
ATOM   2028  C   GLN A 164      96.190  39.478  73.725  1.00  0.00           C  
ATOM   2029  O   GLN A 164      95.039  39.906  73.583  1.00  0.00           O  
ATOM   2030  CB  GLN A 164      96.789  38.236  71.626  1.00  0.00           C  
ATOM   2031  CG  GLN A 164      95.390  38.267  71.016  1.00  0.00           C  
ATOM   2032  CD  GLN A 164      95.171  39.454  70.090  1.00  0.00           C  
ATOM   2033  OE1 GLN A 164      94.427  40.379  70.415  1.00  0.00           O  
ATOM   2034  NE2 GLN A 164      95.809  39.424  68.926  1.00  0.00           N  
ATOM   2035  H   GLN A 164      98.910  38.619  72.772  1.00  0.00           H  
ATOM   2036  HA  GLN A 164      96.988  40.258  72.031  1.00  0.00           H  
ATOM   2037  HB2 GLN A 164      97.441  38.191  70.909  1.00  0.00           H  
ATOM   2038  HB3 GLN A 164      96.883  37.422  72.146  1.00  0.00           H  
ATOM   2039  HG2 GLN A 164      95.240  37.446  70.521  1.00  0.00           H  
ATOM   2040  HG3 GLN A 164      94.733  38.293  71.728  1.00  0.00           H  
ATOM   2041  N   GLN A 165      96.656  39.071  74.905  1.00  0.00           N  
ATOM   2042  CA  GLN A 165      95.803  39.048  76.085  1.00  0.00           C  
ATOM   2043  C   GLN A 165      95.741  40.382  76.813  1.00  0.00           C  
ATOM   2044  O   GLN A 165      94.812  40.592  77.598  1.00  0.00           O  
ATOM   2045  CB  GLN A 165      96.272  37.966  77.057  1.00  0.00           C  
ATOM   2046  CG  GLN A 165      96.531  36.625  76.397  1.00  0.00           C  
ATOM   2047  CD  GLN A 165      95.350  36.128  75.578  1.00  0.00           C  
ATOM   2048  OE1 GLN A 165      94.195  36.232  75.996  1.00  0.00           O  
ATOM   2049  NE2 GLN A 165      95.639  35.574  74.406  1.00  0.00           N  
ATOM   2050  H   GLN A 165      97.463  38.806  75.040  1.00  0.00           H  
ATOM   2051  HA  GLN A 165      94.908  38.855  75.766  1.00  0.00           H  
ATOM   2052  HB2 GLN A 165      97.084  38.264  77.495  1.00  0.00           H  
ATOM   2053  HB3 GLN A 165      95.602  37.852  77.750  1.00  0.00           H  
ATOM   2054  HG2 GLN A 165      97.309  36.698  75.822  1.00  0.00           H  
ATOM   2055  HG3 GLN A 165      96.744  35.970  77.080  1.00  0.00           H  
ATOM   2056  N   VAL A 166      96.687  41.286  76.542  1.00  0.00           N  
ATOM   2057  CA  VAL A 166      96.694  42.605  77.165  1.00  0.00           C  
ATOM   2058  C   VAL A 166      95.323  43.263  77.046  1.00  0.00           C  
ATOM   2059  O   VAL A 166      94.621  43.100  76.041  1.00  0.00           O  
ATOM   2060  CB  VAL A 166      97.792  43.473  76.522  1.00  0.00           C  
ATOM   2061  CG1 VAL A 166      97.894  44.822  77.218  1.00  0.00           C  
ATOM   2062  CG2 VAL A 166      99.129  42.746  76.557  1.00  0.00           C  
ATOM   2063  H   VAL A 166      97.336  41.150  75.995  1.00  0.00           H  
ATOM   2064  HA  VAL A 166      96.890  42.511  78.110  1.00  0.00           H  
ATOM   2065  N   ASN A 167      94.932  43.993  78.095  1.00  0.00           N  
ATOM   2066  CA  ASN A 167      93.676  44.747  78.127  1.00  0.00           C  
ATOM   2067  C   ASN A 167      92.471  43.831  77.904  1.00  0.00           C  
ATOM   2068  O   ASN A 167      91.634  44.064  77.029  1.00  0.00           O  
ATOM   2069  CB  ASN A 167      93.696  45.891  77.109  1.00  0.00           C  
ATOM   2070  CG  ASN A 167      92.533  46.851  77.283  1.00  0.00           C  
ATOM   2071  OD1 ASN A 167      92.030  47.038  78.390  1.00  0.00           O  
ATOM   2072  ND2 ASN A 167      92.095  47.455  76.185  1.00  0.00           N  
ATOM   2073  H   ASN A 167      95.395  44.065  78.816  1.00  0.00           H  
ATOM   2074  HA  ASN A 167      93.588  45.135  79.011  1.00  0.00           H  
ATOM   2075  HB2 ASN A 167      94.529  46.380  77.194  1.00  0.00           H  
ATOM   2076  HB3 ASN A 167      93.674  45.522  76.212  1.00  0.00           H  
ATOM   2077  N   GLY A 168      92.392  42.776  78.713  1.00  0.00           N  
ATOM   2078  CA  GLY A 168      91.297  41.825  78.608  1.00  0.00           C  
ATOM   2079  C   GLY A 168      91.126  41.215  77.236  1.00  0.00           C  
ATOM   2080  O   GLY A 168      90.014  40.819  76.873  1.00  0.00           O  
ATOM   2081  H   GLY A 168      92.965  42.595  79.328  1.00  0.00           H  
ATOM   2082  HA2 GLY A 168      91.440  41.113  79.251  1.00  0.00           H  
ATOM   2083  HA3 GLY A 168      90.472  42.270  78.857  1.00  0.00           H  
ATOM   2084  N   GLY A 169      92.204  41.128  76.456  1.00  0.00           N  
ATOM   2085  CA  GLY A 169      92.118  40.650  75.094  1.00  0.00           C  
ATOM   2086  C   GLY A 169      91.588  41.653  74.094  1.00  0.00           C  
ATOM   2087  O   GLY A 169      91.668  41.396  72.885  1.00  0.00           O  
ATOM   2088  H   GLY A 169      92.997  41.345  76.707  1.00  0.00           H  
ATOM   2089  HA2 GLY A 169      93.000  40.366  74.809  1.00  0.00           H  
ATOM   2090  HA3 GLY A 169      91.548  39.865  75.077  1.00  0.00           H  
ATOM   2091  N   ASP A 170      91.048  42.783  74.548  1.00  0.00           N  
ATOM   2092  CA  ASP A 170      90.570  43.827  73.642  1.00  0.00           C  
ATOM   2093  C   ASP A 170      91.723  44.770  73.299  1.00  0.00           C  
ATOM   2094  O   ASP A 170      91.789  45.926  73.721  1.00  0.00           O  
ATOM   2095  CB  ASP A 170      89.389  44.573  74.250  1.00  0.00           C  
ATOM   2096  CG  ASP A 170      88.664  45.429  73.232  1.00  0.00           C  
ATOM   2097  OD1 ASP A 170      88.952  45.286  72.024  1.00  0.00           O  
ATOM   2098  OD2 ASP A 170      87.808  46.245  73.637  1.00  0.00           O  
ATOM   2099  H   ASP A 170      90.948  42.965  75.383  1.00  0.00           H  
ATOM   2100  HA  ASP A 170      90.253  43.420  72.820  1.00  0.00           H  
ATOM   2101  HB2 ASP A 170      88.768  43.933  74.633  1.00  0.00           H  
ATOM   2102  HB3 ASP A 170      89.703  45.134  74.976  1.00  0.00           H  
ATOM   2103  N   ILE A 171      92.654  44.230  72.519  1.00  0.00           N  
ATOM   2104  CA  ILE A 171      93.739  44.991  71.915  1.00  0.00           C  
ATOM   2105  C   ILE A 171      93.875  44.493  70.484  1.00  0.00           C  
ATOM   2106  O   ILE A 171      93.899  43.279  70.246  1.00  0.00           O  
ATOM   2107  CB  ILE A 171      95.065  44.834  72.690  1.00  0.00           C  
ATOM   2108  CG1 ILE A 171      96.219  45.505  71.939  1.00  0.00           C  
ATOM   2109  CG2 ILE A 171      95.363  43.362  72.956  1.00  0.00           C  
ATOM   2110  CD1 ILE A 171      97.578  45.316  72.600  1.00  0.00           C  
ATOM   2111  H   ILE A 171      92.672  43.393  72.324  1.00  0.00           H  
ATOM   2112  HA  ILE A 171      93.537  45.940  71.937  1.00  0.00           H  
ATOM   2113  N   ARG A 172      93.927  45.414  69.527  1.00  0.00           N  
ATOM   2114  CA  ARG A 172      93.944  45.051  68.114  1.00  0.00           C  
ATOM   2115  C   ARG A 172      95.339  45.283  67.550  1.00  0.00           C  
ATOM   2116  O   ARG A 172      95.836  46.412  67.564  1.00  0.00           O  
ATOM   2117  CB  ARG A 172      92.894  45.842  67.335  1.00  0.00           C  
ATOM   2118  CG  ARG A 172      91.482  45.657  67.873  1.00  0.00           C  
ATOM   2119  CD  ARG A 172      90.444  46.314  66.979  1.00  0.00           C  
ATOM   2120  NE  ARG A 172      90.249  45.576  65.735  1.00  0.00           N  
ATOM   2121  CZ  ARG A 172      89.442  45.966  64.754  1.00  0.00           C  
ATOM   2122  H   ARG A 172      93.953  46.260  69.676  1.00  0.00           H  
ATOM   2123  HA  ARG A 172      93.721  44.111  68.025  1.00  0.00           H  
ATOM   2124  HB2 ARG A 172      93.123  46.784  67.361  1.00  0.00           H  
ATOM   2125  HB3 ARG A 172      92.918  45.570  66.404  1.00  0.00           H  
ATOM   2126  HG2 ARG A 172      91.288  44.710  67.952  1.00  0.00           H  
ATOM   2127  HG3 ARG A 172      91.424  46.034  68.766  1.00  0.00           H  
ATOM   2128  HD2 ARG A 172      89.601  46.374  67.454  1.00  0.00           H  
ATOM   2129  HD3 ARG A 172      90.721  47.221  66.776  1.00  0.00           H  
ATOM   2130  HE  ARG A 172      90.685  44.842  65.630  1.00  0.00           H  
ATOM   2131  N   LEU A 173      95.962  44.217  67.055  1.00  0.00           N  
ATOM   2132  CA  LEU A 173      97.330  44.272  66.557  1.00  0.00           C  
ATOM   2133  C   LEU A 173      97.332  44.385  65.038  1.00  0.00           C  
ATOM   2134  O   LEU A 173      96.651  43.616  64.349  1.00  0.00           O  
ATOM   2135  CB  LEU A 173      98.118  43.037  66.993  1.00  0.00           C  
ATOM   2136  CG  LEU A 173      98.108  42.722  68.491  1.00  0.00           C  
ATOM   2137  CD1 LEU A 173      98.602  41.305  68.734  1.00  0.00           C  
ATOM   2138  CD2 LEU A 173      98.938  43.732  69.282  1.00  0.00           C  
ATOM   2139  H   LEU A 173      95.601  43.439  67.000  1.00  0.00           H  
ATOM   2140  HA  LEU A 173      97.758  45.056  66.933  1.00  0.00           H  
ATOM   2141  HB2 LEU A 173      97.767  42.268  66.518  1.00  0.00           H  
ATOM   2142  HB3 LEU A 173      99.039  43.149  66.712  1.00  0.00           H  
ATOM   2143  N   ALA A 174      98.098  45.344  64.525  1.00  0.00           N  
ATOM   2144  CA  ALA A 174      98.297  45.539  63.100  1.00  0.00           C  
ATOM   2145  C   ALA A 174      99.758  45.918  62.887  1.00  0.00           C  
ATOM   2146  O   ALA A 174     100.574  45.879  63.816  1.00  0.00           O  
ATOM   2147  CB  ALA A 174      97.325  46.595  62.556  1.00  0.00           C  
ATOM   2148  H   ALA A 174      98.524  45.911  65.011  1.00  0.00           H  
ATOM   2149  HA  ALA A 174      98.106  44.726  62.606  1.00  0.00           H  
ATOM   2150  HB1 ALA A 174      96.971  46.301  61.702  1.00  0.00           H  
ATOM   2151  HB2 ALA A 174      96.595  46.718  63.182  1.00  0.00           H  
ATOM   2152  HB3 ALA A 174      97.795  47.436  62.438  1.00  0.00           H  
ATOM   2153  N   GLY A 175     100.094  46.293  61.663  1.00  0.00           N  
ATOM   2154  CA  GLY A 175     101.463  46.589  61.292  1.00  0.00           C  
ATOM   2155  C   GLY A 175     102.074  45.455  60.487  1.00  0.00           C  
ATOM   2156  O   GLY A 175     101.429  44.452  60.175  1.00  0.00           O  
ATOM   2157  H   GLY A 175      99.528  46.384  61.021  1.00  0.00           H  
ATOM   2158  HA2 GLY A 175     101.490  47.408  60.773  1.00  0.00           H  
ATOM   2159  HA3 GLY A 175     101.991  46.742  62.091  1.00  0.00           H  
ATOM   2160  N   LEU A 176     103.359  45.638  60.171  1.00  0.00           N  
ATOM   2161  CA  LEU A 176     104.048  44.734  59.256  1.00  0.00           C  
ATOM   2162  C   LEU A 176     103.967  43.282  59.707  1.00  0.00           C  
ATOM   2163  O   LEU A 176     103.722  42.386  58.893  1.00  0.00           O  
ATOM   2164  CB  LEU A 176     105.512  45.155  59.107  1.00  0.00           C  
ATOM   2165  CG  LEU A 176     105.789  46.367  58.215  1.00  0.00           C  
ATOM   2166  CD1 LEU A 176     107.254  46.761  58.301  1.00  0.00           C  
ATOM   2167  CD2 LEU A 176     105.379  46.091  56.771  1.00  0.00           C  
ATOM   2168  H   LEU A 176     103.845  46.278  60.477  1.00  0.00           H  
ATOM   2169  HA  LEU A 176     103.601  44.796  58.397  1.00  0.00           H  
ATOM   2170  HB2 LEU A 176     105.866  45.342  59.991  1.00  0.00           H  
ATOM   2171  HB3 LEU A 176     106.010  44.400  58.756  1.00  0.00           H  
ATOM   2172  N   ASN A 177     104.148  43.027  60.999  1.00  0.00           N  
ATOM   2173  CA  ASN A 177     104.364  41.654  61.444  1.00  0.00           C  
ATOM   2174  C   ASN A 177     103.070  40.868  61.659  1.00  0.00           C  
ATOM   2175  O   ASN A 177     103.021  39.681  61.293  1.00  0.00           O  
ATOM   2176  CB  ASN A 177     105.229  41.652  62.709  1.00  0.00           C  
ATOM   2177  CG  ASN A 177     106.705  41.823  62.398  1.00  0.00           C  
ATOM   2178  OD1 ASN A 177     107.381  40.872  62.005  1.00  0.00           O  
ATOM   2179  ND2 ASN A 177     107.207  43.044  62.556  1.00  0.00           N  
ATOM   2180  H   ASN A 177     104.150  43.620  61.622  1.00  0.00           H  
ATOM   2181  HA  ASN A 177     104.830  41.194  60.729  1.00  0.00           H  
ATOM   2182  HB2 ASN A 177     104.939  42.367  63.297  1.00  0.00           H  
ATOM   2183  HB3 ASN A 177     105.096  40.819  63.188  1.00  0.00           H  
ATOM   2184  N   PRO A 178     102.009  41.448  62.242  1.00  0.00           N  
ATOM   2185  CA  PRO A 178     100.724  40.722  62.228  1.00  0.00           C  
ATOM   2186  C   PRO A 178     100.274  40.359  60.821  1.00  0.00           C  
ATOM   2187  O   PRO A 178      99.854  39.215  60.570  1.00  0.00           O  
ATOM   2188  CB  PRO A 178      99.764  41.703  62.917  1.00  0.00           C  
ATOM   2189  CG  PRO A 178     100.634  42.478  63.836  1.00  0.00           C  
ATOM   2190  CD  PRO A 178     101.938  42.646  63.101  1.00  0.00           C  
ATOM   2191  HA  PRO A 178     100.774  39.863  62.677  1.00  0.00           H  
ATOM   2192  HB2 PRO A 178      99.324  42.280  62.273  1.00  0.00           H  
ATOM   2193  HB3 PRO A 178      99.066  41.234  63.401  1.00  0.00           H  
ATOM   2194  HG2 PRO A 178     100.239  43.337  64.050  1.00  0.00           H  
ATOM   2195  HG3 PRO A 178     100.762  42.009  64.675  1.00  0.00           H  
ATOM   2196  HD2 PRO A 178     101.951  43.463  62.577  1.00  0.00           H  
ATOM   2197  HD3 PRO A 178     102.689  42.691  63.714  1.00  0.00           H  
ATOM   2198  N   LEU A 179     100.392  41.301  59.882  1.00  0.00           N  
ATOM   2199  CA  LEU A 179     100.012  41.030  58.500  1.00  0.00           C  
ATOM   2200  C   LEU A 179     100.906  39.966  57.880  1.00  0.00           C  
ATOM   2201  O   LEU A 179     100.423  39.066  57.180  1.00  0.00           O  
ATOM   2202  CB  LEU A 179     100.065  42.318  57.681  1.00  0.00           C  
ATOM   2203  CG  LEU A 179      98.998  43.345  58.049  1.00  0.00           C  
ATOM   2204  CD1 LEU A 179      99.301  44.700  57.432  1.00  0.00           C  
ATOM   2205  CD2 LEU A 179      97.643  42.838  57.610  1.00  0.00           C  
ATOM   2206  H   LEU A 179     100.688  42.096  60.026  1.00  0.00           H  
ATOM   2207  HA  LEU A 179      99.103  40.690  58.495  1.00  0.00           H  
ATOM   2208  HB2 LEU A 179     100.939  42.724  57.793  1.00  0.00           H  
ATOM   2209  HB3 LEU A 179      99.974  42.095  56.742  1.00  0.00           H  
ATOM   2210  N   ALA A 180     102.214  40.050  58.127  1.00  0.00           N  
ATOM   2211  CA  ALA A 180     103.135  39.087  57.531  1.00  0.00           C  
ATOM   2212  C   ALA A 180     102.851  37.665  58.013  1.00  0.00           C  
ATOM   2213  O   ALA A 180     102.874  36.726  57.210  1.00  0.00           O  
ATOM   2214  CB  ALA A 180     104.579  39.497  57.829  1.00  0.00           C  
ATOM   2215  H   ALA A 180     102.581  40.646  58.627  1.00  0.00           H  
ATOM   2216  HA  ALA A 180     103.003  39.091  56.571  1.00  0.00           H  
ATOM   2217  HB1 ALA A 180     105.187  38.854  57.431  1.00  0.00           H  
ATOM   2218  HB2 ALA A 180     104.750  40.376  57.455  1.00  0.00           H  
ATOM   2219  HB3 ALA A 180     104.718  39.521  58.788  1.00  0.00           H  
ATOM   2220  N   SER A 181     102.551  37.494  59.317  1.00  0.00           N  
ATOM   2221  CA  SER A 181     102.307  36.159  59.872  1.00  0.00           C  
ATOM   2222  C   SER A 181     100.958  35.610  59.444  1.00  0.00           C  
ATOM   2223  O   SER A 181     100.815  34.398  59.252  1.00  0.00           O  
ATOM   2224  CB  SER A 181     102.478  36.160  61.406  1.00  0.00           C  
ATOM   2225  OG  SER A 181     101.235  36.242  62.083  1.00  0.00           O  
ATOM   2226  H   SER A 181     102.487  38.136  59.885  1.00  0.00           H  
ATOM   2227  HA  SER A 181     102.976  35.559  59.507  1.00  0.00           H  
ATOM   2228  HB2 SER A 181     102.940  35.352  61.679  1.00  0.00           H  
ATOM   2229  HB3 SER A 181     103.038  36.909  61.668  1.00  0.00           H  
ATOM   2230  HG  SER A 181     101.366  36.239  62.912  1.00  0.00           H  
ATOM   2231  N   GLU A 182      99.965  36.477  59.291  1.00  0.00           N  
ATOM   2232  CA  GLU A 182      98.717  36.020  58.687  1.00  0.00           C  
ATOM   2233  C   GLU A 182      98.944  35.527  57.254  1.00  0.00           C  
ATOM   2234  O   GLU A 182      98.497  34.428  56.864  1.00  0.00           O  
ATOM   2235  CB  GLU A 182      97.673  37.150  58.724  1.00  0.00           C  
ATOM   2236  CG  GLU A 182      96.211  36.696  58.722  1.00  0.00           C  
ATOM   2237  CD  GLU A 182      95.726  36.209  60.083  1.00  0.00           C  
ATOM   2238  OE1 GLU A 182      96.486  36.358  61.060  1.00  0.00           O  
ATOM   2239  OE2 GLU A 182      94.600  35.667  60.177  1.00  0.00           O  
ATOM   2240  H   GLU A 182      99.988  37.306  59.519  1.00  0.00           H  
ATOM   2241  HA  GLU A 182      98.381  35.270  59.202  1.00  0.00           H  
ATOM   2242  HB2 GLU A 182      97.828  37.686  59.517  1.00  0.00           H  
ATOM   2243  HB3 GLU A 182      97.817  37.728  57.959  1.00  0.00           H  
ATOM   2244  HG2 GLU A 182      95.651  37.432  58.431  1.00  0.00           H  
ATOM   2245  HG3 GLU A 182      96.102  35.983  58.073  1.00  0.00           H  
ATOM   2246  N   LEU A 183      99.649  36.339  56.457  1.00  0.00           N  
ATOM   2247  CA  LEU A 183      99.893  35.996  55.061  1.00  0.00           C  
ATOM   2248  C   LEU A 183     100.691  34.702  54.932  1.00  0.00           C  
ATOM   2249  O   LEU A 183     100.435  33.897  54.029  1.00  0.00           O  
ATOM   2250  CB  LEU A 183     100.619  37.145  54.355  1.00  0.00           C  
ATOM   2251  CG  LEU A 183      99.891  38.468  54.100  1.00  0.00           C  
ATOM   2252  CD1 LEU A 183     100.899  39.587  53.870  1.00  0.00           C  
ATOM   2253  CD2 LEU A 183      98.944  38.365  52.921  1.00  0.00           C  
ATOM   2254  H   LEU A 183      99.990  37.087  56.708  1.00  0.00           H  
ATOM   2255  HA  LEU A 183      99.033  35.854  54.635  1.00  0.00           H  
ATOM   2256  HB2 LEU A 183     101.413  37.348  54.874  1.00  0.00           H  
ATOM   2257  HB3 LEU A 183     100.920  36.811  53.495  1.00  0.00           H  
ATOM   2258  N   THR A 184     101.664  34.481  55.822  1.00  0.00           N  
ATOM   2259  CA  THR A 184     102.466  33.261  55.750  1.00  0.00           C  
ATOM   2260  C   THR A 184     101.774  32.051  56.375  1.00  0.00           C  
ATOM   2261  O   THR A 184     102.131  30.915  56.038  1.00  0.00           O  
ATOM   2262  CB  THR A 184     103.834  33.466  56.415  1.00  0.00           C  
ATOM   2263  OG1 THR A 184     103.657  33.780  57.801  1.00  0.00           O  
ATOM   2264  CG2 THR A 184     104.604  34.591  55.729  1.00  0.00           C  
ATOM   2265  H   THR A 184     101.871  35.016  56.463  1.00  0.00           H  
ATOM   2266  HA  THR A 184     102.582  33.074  54.806  1.00  0.00           H  
ATOM   2267  N   GLY A 185     100.802  32.255  57.274  1.00  0.00           N  
ATOM   2268  CA  GLY A 185     100.026  31.136  57.786  1.00  0.00           C  
ATOM   2269  C   GLY A 185      98.974  30.622  56.829  1.00  0.00           C  
ATOM   2270  O   GLY A 185      98.539  29.463  56.952  1.00  0.00           O  
ATOM   2271  H   GLY A 185     100.584  33.024  57.593  1.00  0.00           H  
ATOM   2272  HA2 GLY A 185     100.630  30.410  58.007  1.00  0.00           H  
ATOM   2273  HA3 GLY A 185      99.594  31.405  58.611  1.00  0.00           H  
ATOM   2274  N   THR A 186      98.546  31.469  55.885  1.00  0.00           N  
ATOM   2275  CA  THR A 186      97.717  30.957  54.795  1.00  0.00           C  
ATOM   2276  C   THR A 186      98.335  29.722  54.133  1.00  0.00           C  
ATOM   2277  O   THR A 186      97.603  28.859  53.635  1.00  0.00           O  
ATOM   2278  CB  THR A 186      97.470  32.032  53.732  1.00  0.00           C  
ATOM   2279  OG1 THR A 186      98.697  32.352  53.067  1.00  0.00           O  
ATOM   2280  CG2 THR A 186      96.878  33.290  54.353  1.00  0.00           C  
ATOM   2281  H   THR A 186      98.717  32.311  55.859  1.00  0.00           H  
ATOM   2282  HA  THR A 186      96.871  30.699  55.192  1.00  0.00           H  
ATOM   2283  N   ILE A 187      99.668  29.603  54.132  1.00  0.00           N  
ATOM   2284  CA  ILE A 187     100.326  28.461  53.488  1.00  0.00           C  
ATOM   2285  C   ILE A 187      99.945  27.159  54.186  1.00  0.00           C  
ATOM   2286  O   ILE A 187      99.492  26.196  53.552  1.00  0.00           O  
ATOM   2287  CB  ILE A 187     101.853  28.657  53.468  1.00  0.00           C  
ATOM   2288  CG1 ILE A 187     102.217  29.968  52.770  1.00  0.00           C  
ATOM   2289  CG2 ILE A 187     102.542  27.470  52.795  1.00  0.00           C  
ATOM   2290  CD1 ILE A 187     102.079  29.922  51.269  1.00  0.00           C  
ATOM   2291  H   ILE A 187     100.205  30.168  54.496  1.00  0.00           H  
ATOM   2292  HA  ILE A 187     100.021  28.406  52.569  1.00  0.00           H  
ATOM   2293  N   GLY A 188     100.148  27.104  55.504  1.00  0.00           N  
ATOM   2294  CA  GLY A 188      99.772  25.912  56.246  1.00  0.00           C  
ATOM   2295  C   GLY A 188      98.285  25.632  56.171  1.00  0.00           C  
ATOM   2296  O   GLY A 188      97.858  24.472  56.080  1.00  0.00           O  
ATOM   2297  H   GLY A 188     100.495  27.735  55.974  1.00  0.00           H  
ATOM   2298  HA2 GLY A 188     100.260  25.149  55.897  1.00  0.00           H  
ATOM   2299  HA3 GLY A 188     100.033  26.016  57.174  1.00  0.00           H  
ATOM   2300  N   GLU A 189      97.469  26.693  56.199  1.00  0.00           N  
ATOM   2301  CA  GLU A 189      96.028  26.482  56.086  1.00  0.00           C  
ATOM   2302  C   GLU A 189      95.670  25.831  54.751  1.00  0.00           C  
ATOM   2303  O   GLU A 189      94.832  24.917  54.698  1.00  0.00           O  
ATOM   2304  CB  GLU A 189      95.289  27.806  56.278  1.00  0.00           C  
ATOM   2305  CG  GLU A 189      95.087  28.171  57.744  1.00  0.00           C  
ATOM   2306  CD  GLU A 189      93.767  27.668  58.302  1.00  0.00           C  
ATOM   2307  OE1 GLU A 189      93.054  28.466  58.946  1.00  0.00           O  
ATOM   2308  OE2 GLU A 189      93.438  26.478  58.100  1.00  0.00           O  
ATOM   2309  H   GLU A 189      97.721  27.511  56.280  1.00  0.00           H  
ATOM   2310  HA  GLU A 189      95.749  25.872  56.786  1.00  0.00           H  
ATOM   2311  HB2 GLU A 189      95.786  28.514  55.840  1.00  0.00           H  
ATOM   2312  HB3 GLU A 189      94.425  27.753  55.841  1.00  0.00           H  
ATOM   2313  HG2 GLU A 189      95.816  27.802  58.267  1.00  0.00           H  
ATOM   2314  HG3 GLU A 189      95.127  29.135  57.840  1.00  0.00           H  
ATOM   2315  N   ASP A 190      96.321  26.263  53.665  1.00  0.00           N  
ATOM   2316  CA  ASP A 190      96.084  25.653  52.360  1.00  0.00           C  
ATOM   2317  C   ASP A 190      96.533  24.200  52.336  1.00  0.00           C  
ATOM   2318  O   ASP A 190      95.855  23.343  51.752  1.00  0.00           O  
ATOM   2319  CB  ASP A 190      96.809  26.439  51.271  1.00  0.00           C  
ATOM   2320  CG  ASP A 190      96.263  27.830  51.102  1.00  0.00           C  
ATOM   2321  OD1 ASP A 190      95.178  28.108  51.656  1.00  0.00           O  
ATOM   2322  OD2 ASP A 190      96.923  28.646  50.426  1.00  0.00           O  
ATOM   2323  H   ASP A 190      96.897  26.901  53.666  1.00  0.00           H  
ATOM   2324  HA  ASP A 190      95.129  25.677  52.191  1.00  0.00           H  
ATOM   2325  HB2 ASP A 190      97.754  26.490  51.487  1.00  0.00           H  
ATOM   2326  HB3 ASP A 190      96.736  25.962  50.429  1.00  0.00           H  
ATOM   2327  N   GLN A 191      97.686  23.908  52.945  1.00  0.00           N  
ATOM   2328  CA  GLN A 191      98.173  22.532  52.955  1.00  0.00           C  
ATOM   2329  C   GLN A 191      97.191  21.604  53.664  1.00  0.00           C  
ATOM   2330  O   GLN A 191      96.944  20.482  53.202  1.00  0.00           O  
ATOM   2331  CB  GLN A 191      99.556  22.459  53.604  1.00  0.00           C  
ATOM   2332  CG  GLN A 191     100.616  23.333  52.934  1.00  0.00           C  
ATOM   2333  CD  GLN A 191     101.269  22.670  51.729  1.00  0.00           C  
ATOM   2334  OE1 GLN A 191     100.627  21.918  50.992  1.00  0.00           O  
ATOM   2335  NE2 GLN A 191     102.548  22.957  51.519  1.00  0.00           N  
ATOM   2336  H   GLN A 191      98.188  24.479  53.347  1.00  0.00           H  
ATOM   2337  HA  GLN A 191      98.250  22.232  52.035  1.00  0.00           H  
ATOM   2338  HB2 GLN A 191      99.478  22.720  54.535  1.00  0.00           H  
ATOM   2339  HB3 GLN A 191      99.858  21.537  53.593  1.00  0.00           H  
ATOM   2340  HG2 GLN A 191     100.208  24.168  52.654  1.00  0.00           H  
ATOM   2341  HG3 GLN A 191     101.301  23.555  53.584  1.00  0.00           H  
ATOM   2342  N   LYS A 192      96.596  22.063  54.773  1.00  0.00           N  
ATOM   2343  CA  LYS A 192      95.639  21.205  55.473  1.00  0.00           C  
ATOM   2344  C   LYS A 192      94.330  21.070  54.702  1.00  0.00           C  
ATOM   2345  O   LYS A 192      93.718  19.993  54.697  1.00  0.00           O  
ATOM   2346  CB  LYS A 192      95.358  21.708  56.887  1.00  0.00           C  
ATOM   2347  CG  LYS A 192      94.909  20.579  57.817  1.00  0.00           C  
ATOM   2348  CD  LYS A 192      93.397  20.484  57.938  1.00  0.00           C  
ATOM   2349  CE  LYS A 192      92.793  21.820  58.309  1.00  0.00           C  
ATOM   2350  NZ  LYS A 192      91.328  21.831  58.056  1.00  0.00           N1+
ATOM   2351  H   LYS A 192      96.727  22.837  55.123  1.00  0.00           H  
ATOM   2352  HA  LYS A 192      96.050  20.328  55.533  1.00  0.00           H  
ATOM   2353  HB2 LYS A 192      96.157  22.123  57.247  1.00  0.00           H  
ATOM   2354  HB3 LYS A 192      94.672  22.393  56.856  1.00  0.00           H  
ATOM   2355  HG2 LYS A 192      95.257  19.736  57.486  1.00  0.00           H  
ATOM   2356  HG3 LYS A 192      95.292  20.718  58.697  1.00  0.00           H  
ATOM   2357  HD2 LYS A 192      93.021  20.178  57.098  1.00  0.00           H  
ATOM   2358  HD3 LYS A 192      93.165  19.824  58.610  1.00  0.00           H  
ATOM   2359  HE2 LYS A 192      92.965  22.008  59.245  1.00  0.00           H  
ATOM   2360  HE3 LYS A 192      93.219  22.525  57.795  1.00  0.00           H  
ATOM   2361  HZ1 LYS A 192      90.994  22.625  58.280  1.00  0.00           H  
ATOM   2362  HZ2 LYS A 192      91.174  21.679  57.192  1.00  0.00           H  
ATOM   2363  HZ3 LYS A 192      90.938  21.197  58.544  1.00  0.00           H  
ATOM   2364  N   ARG A 193      93.860  22.155  54.081  1.00  0.00           N  
ATOM   2365  CA  ARG A 193      92.668  22.032  53.247  1.00  0.00           C  
ATOM   2366  C   ARG A 193      92.894  21.017  52.135  1.00  0.00           C  
ATOM   2367  O   ARG A 193      91.997  20.229  51.806  1.00  0.00           O  
ATOM   2368  CB  ARG A 193      92.275  23.390  52.665  1.00  0.00           C  
ATOM   2369  CG  ARG A 193      90.884  23.393  52.034  1.00  0.00           C  
ATOM   2370  CD  ARG A 193      90.606  24.661  51.240  1.00  0.00           C  
ATOM   2371  NE  ARG A 193      90.775  25.857  52.056  1.00  0.00           N  
ATOM   2372  CZ  ARG A 193      91.843  26.646  52.010  1.00  0.00           C  
ATOM   2373  H   ARG A 193      94.202  22.943  54.128  1.00  0.00           H  
ATOM   2374  HA  ARG A 193      91.939  21.717  53.802  1.00  0.00           H  
ATOM   2375  HB2 ARG A 193      92.306  24.058  53.368  1.00  0.00           H  
ATOM   2376  HB3 ARG A 193      92.929  23.651  51.997  1.00  0.00           H  
ATOM   2377  HG2 ARG A 193      90.796  22.623  51.450  1.00  0.00           H  
ATOM   2378  HG3 ARG A 193      90.216  23.299  52.731  1.00  0.00           H  
ATOM   2379  HD2 ARG A 193      91.204  24.703  50.477  1.00  0.00           H  
ATOM   2380  HD3 ARG A 193      89.701  24.633  50.890  1.00  0.00           H  
ATOM   2381  HE  ARG A 193      90.143  26.065  52.602  1.00  0.00           H  
ATOM   2382  N   ALA A 194      94.096  21.016  51.554  1.00  0.00           N  
ATOM   2383  CA  ALA A 194      94.472  19.966  50.615  1.00  0.00           C  
ATOM   2384  C   ALA A 194      94.355  18.594  51.265  1.00  0.00           C  
ATOM   2385  O   ALA A 194      93.598  17.736  50.800  1.00  0.00           O  
ATOM   2386  CB  ALA A 194      95.892  20.200  50.098  1.00  0.00           C  
ATOM   2387  H   ALA A 194      94.702  21.612  51.691  1.00  0.00           H  
ATOM   2388  HA  ALA A 194      93.861  19.994  49.862  1.00  0.00           H  
ATOM   2389  HB1 ALA A 194      95.854  20.565  49.201  1.00  0.00           H  
ATOM   2390  HB2 ALA A 194      96.350  20.824  50.682  1.00  0.00           H  
ATOM   2391  HB3 ALA A 194      96.375  19.358  50.084  1.00  0.00           H  
ATOM   2392  N   GLU A 195      95.076  18.391  52.374  1.00  0.00           N  
ATOM   2393  CA  GLU A 195      95.083  17.097  53.055  1.00  0.00           C  
ATOM   2394  C   GLU A 195      93.677  16.558  53.281  1.00  0.00           C  
ATOM   2395  O   GLU A 195      93.442  15.350  53.163  1.00  0.00           O  
ATOM   2396  CB  GLU A 195      95.800  17.210  54.401  1.00  0.00           C  
ATOM   2397  CG  GLU A 195      97.286  17.471  54.326  1.00  0.00           C  
ATOM   2398  CD  GLU A 195      97.923  17.500  55.700  1.00  0.00           C  
ATOM   2399  OE1 GLU A 195      97.417  16.800  56.603  1.00  0.00           O  
ATOM   2400  OE2 GLU A 195      98.921  18.226  55.878  1.00  0.00           O  
ATOM   2401  H   GLU A 195      95.567  18.992  52.746  1.00  0.00           H  
ATOM   2402  HA  GLU A 195      95.555  16.477  52.477  1.00  0.00           H  
ATOM   2403  HB2 GLU A 195      95.387  17.924  54.911  1.00  0.00           H  
ATOM   2404  HB3 GLU A 195      95.656  16.389  54.896  1.00  0.00           H  
ATOM   2405  HG2 GLU A 195      97.709  16.784  53.788  1.00  0.00           H  
ATOM   2406  HG3 GLU A 195      97.443  18.318  53.879  1.00  0.00           H  
ATOM   2407  N   VAL A 196      92.730  17.433  53.605  1.00  0.00           N  
ATOM   2408  CA  VAL A 196      91.429  16.955  54.066  1.00  0.00           C  
ATOM   2409  C   VAL A 196      90.421  16.824  52.927  1.00  0.00           C  
ATOM   2410  O   VAL A 196      89.634  15.874  52.906  1.00  0.00           O  
ATOM   2411  CB  VAL A 196      90.901  17.863  55.193  1.00  0.00           C  
ATOM   2412  CG1 VAL A 196      89.485  17.471  55.580  1.00  0.00           C  
ATOM   2413  CG2 VAL A 196      91.802  17.750  56.396  1.00  0.00           C  
ATOM   2414  H   VAL A 196      92.815  18.288  53.569  1.00  0.00           H  
ATOM   2415  HA  VAL A 196      91.551  16.060  54.420  1.00  0.00           H  
ATOM   2416  N   ALA A 197      90.408  17.743  51.959  1.00  0.00           N  
ATOM   2417  CA  ALA A 197      89.402  17.667  50.906  1.00  0.00           C  
ATOM   2418  C   ALA A 197      89.900  17.053  49.603  1.00  0.00           C  
ATOM   2419  O   ALA A 197      89.078  16.540  48.834  1.00  0.00           O  
ATOM   2420  CB  ALA A 197      88.830  19.059  50.611  1.00  0.00           C  
ATOM   2421  H   ALA A 197      90.958  18.401  51.895  1.00  0.00           H  
ATOM   2422  HA  ALA A 197      88.717  17.075  51.253  1.00  0.00           H  
ATOM   2423  HB1 ALA A 197      88.163  18.993  49.910  1.00  0.00           H  
ATOM   2424  HB2 ALA A 197      88.420  19.417  51.414  1.00  0.00           H  
ATOM   2425  HB3 ALA A 197      89.545  19.648  50.322  1.00  0.00           H  
ATOM   2426  N   ALA A 198      91.204  17.085  49.324  1.00  0.00           N  
ATOM   2427  CA  ALA A 198      91.700  16.644  48.027  1.00  0.00           C  
ATOM   2428  C   ALA A 198      91.959  15.140  47.984  1.00  0.00           C  
ATOM   2429  O   ALA A 198      91.507  14.464  47.054  1.00  0.00           O  
ATOM   2430  CB  ALA A 198      92.983  17.405  47.677  1.00  0.00           C  
ATOM   2431  H   ALA A 198      91.812  17.356  49.869  1.00  0.00           H  
ATOM   2432  HA  ALA A 198      91.011  16.835  47.372  1.00  0.00           H  
ATOM   2433  HB1 ALA A 198      93.214  17.241  46.750  1.00  0.00           H  
ATOM   2434  HB2 ALA A 198      92.843  18.356  47.811  1.00  0.00           H  
ATOM   2435  HB3 ALA A 198      93.705  17.101  48.249  1.00  0.00           H  
ATOM   2436  N   ILE A 199      92.681  14.592  48.975  1.00  0.00           N  
ATOM   2437  CA  ILE A 199      93.130  13.202  48.874  1.00  0.00           C  
ATOM   2438  C   ILE A 199      91.990  12.194  48.899  1.00  0.00           C  
ATOM   2439  O   ILE A 199      92.119  11.142  48.249  1.00  0.00           O  
ATOM   2440  CB  ILE A 199      94.230  12.923  49.911  1.00  0.00           C  
ATOM   2441  CG1 ILE A 199      93.685  12.461  51.269  1.00  0.00           C  
ATOM   2442  CG2 ILE A 199      95.165  14.116  50.053  1.00  0.00           C  
ATOM   2443  CD1 ILE A 199      94.752  11.860  52.152  1.00  0.00           C  
ATOM   2444  H   ILE A 199      92.914  15.000  49.696  1.00  0.00           H  
ATOM   2445  HA  ILE A 199      93.523  13.079  47.996  1.00  0.00           H  
ATOM   2446  N   PRO A 200      90.849  12.432  49.566  1.00  0.00           N  
ATOM   2447  CA  PRO A 200      89.719  11.516  49.341  1.00  0.00           C  
ATOM   2448  C   PRO A 200      89.134  11.643  47.942  1.00  0.00           C  
ATOM   2449  O   PRO A 200      88.831  10.629  47.292  1.00  0.00           O  
ATOM   2450  CB  PRO A 200      88.718  11.925  50.430  1.00  0.00           C  
ATOM   2451  CG  PRO A 200      89.033  13.351  50.695  1.00  0.00           C  
ATOM   2452  CD  PRO A 200      90.515  13.450  50.580  1.00  0.00           C  
ATOM   2453  HA  PRO A 200      89.977  10.582  49.395  1.00  0.00           H  
ATOM   2454  HB2 PRO A 200      87.802  11.815  50.130  1.00  0.00           H  
ATOM   2455  HB3 PRO A 200      88.822  11.385  51.229  1.00  0.00           H  
ATOM   2456  HG2 PRO A 200      88.593  13.932  50.054  1.00  0.00           H  
ATOM   2457  HG3 PRO A 200      88.731  13.620  51.576  1.00  0.00           H  
ATOM   2458  HD2 PRO A 200      90.795  14.336  50.303  1.00  0.00           H  
ATOM   2459  HD3 PRO A 200      90.953  13.267  51.427  1.00  0.00           H  
ATOM   2460  N   LEU A 201      89.002  12.877  47.453  1.00  0.00           N  
ATOM   2461  CA  LEU A 201      88.457  13.092  46.118  1.00  0.00           C  
ATOM   2462  C   LEU A 201      89.381  12.530  45.041  1.00  0.00           C  
ATOM   2463  O   LEU A 201      88.917  11.861  44.111  1.00  0.00           O  
ATOM   2464  CB  LEU A 201      88.193  14.584  45.901  1.00  0.00           C  
ATOM   2465  CG  LEU A 201      86.968  15.146  46.634  1.00  0.00           C  
ATOM   2466  CD1 LEU A 201      86.392  16.344  45.891  1.00  0.00           C  
ATOM   2467  CD2 LEU A 201      85.902  14.073  46.841  1.00  0.00           C  
ATOM   2468  H   LEU A 201      89.219  13.595  47.874  1.00  0.00           H  
ATOM   2469  HA  LEU A 201      87.616  12.613  46.047  1.00  0.00           H  
ATOM   2470  HB2 LEU A 201      88.977  15.081  46.183  1.00  0.00           H  
ATOM   2471  HB3 LEU A 201      88.084  14.743  44.950  1.00  0.00           H  
ATOM   2472  N   VAL A 202      90.693  12.764  45.155  1.00  0.00           N  
ATOM   2473  CA  VAL A 202      91.603  12.201  44.161  1.00  0.00           C  
ATOM   2474  C   VAL A 202      91.716  10.693  44.325  1.00  0.00           C  
ATOM   2475  O   VAL A 202      91.951   9.982  43.345  1.00  0.00           O  
ATOM   2476  CB  VAL A 202      92.992  12.867  44.211  1.00  0.00           C  
ATOM   2477  CG1 VAL A 202      92.857  14.372  44.183  1.00  0.00           C  
ATOM   2478  CG2 VAL A 202      93.786  12.404  45.428  1.00  0.00           C  
ATOM   2479  H   VAL A 202      91.062  13.229  45.777  1.00  0.00           H  
ATOM   2480  HA  VAL A 202      91.228  12.385  43.286  1.00  0.00           H  
ATOM   2481  N   ALA A 203      91.527  10.175  45.542  1.00  0.00           N  
ATOM   2482  CA  ALA A 203      91.528   8.730  45.728  1.00  0.00           C  
ATOM   2483  C   ALA A 203      90.360   8.080  44.997  1.00  0.00           C  
ATOM   2484  O   ALA A 203      90.527   7.048  44.333  1.00  0.00           O  
ATOM   2485  CB  ALA A 203      91.490   8.398  47.220  1.00  0.00           C  
ATOM   2486  H   ALA A 203      91.399  10.636  46.256  1.00  0.00           H  
ATOM   2487  HA  ALA A 203      92.345   8.370  45.349  1.00  0.00           H  
ATOM   2488  HB1 ALA A 203      91.301   7.454  47.337  1.00  0.00           H  
ATOM   2489  HB2 ALA A 203      92.348   8.608  47.620  1.00  0.00           H  
ATOM   2490  HB3 ALA A 203      90.797   8.923  47.650  1.00  0.00           H  
ATOM   2491  N   VAL A 204      89.170   8.680  45.083  1.00  0.00           N  
ATOM   2492  CA  VAL A 204      88.034   8.089  44.378  1.00  0.00           C  
ATOM   2493  C   VAL A 204      88.110   8.356  42.874  1.00  0.00           C  
ATOM   2494  O   VAL A 204      87.615   7.548  42.079  1.00  0.00           O  
ATOM   2495  CB  VAL A 204      86.692   8.559  44.970  1.00  0.00           C  
ATOM   2496  CG1 VAL A 204      86.690   8.366  46.476  1.00  0.00           C  
ATOM   2497  CG2 VAL A 204      86.377  10.003  44.592  1.00  0.00           C  
ATOM   2498  H   VAL A 204      89.005   9.399  45.525  1.00  0.00           H  
ATOM   2499  HA  VAL A 204      88.082   7.129  44.504  1.00  0.00           H  
ATOM   2500  N   VAL A 205      88.750   9.445  42.440  1.00  0.00           N  
ATOM   2501  CA  VAL A 205      88.964   9.611  41.003  1.00  0.00           C  
ATOM   2502  C   VAL A 205      89.946   8.559  40.489  1.00  0.00           C  
ATOM   2503  O   VAL A 205      89.756   7.982  39.408  1.00  0.00           O  
ATOM   2504  CB  VAL A 205      89.432  11.042  40.677  1.00  0.00           C  
ATOM   2505  CG1 VAL A 205      89.811  11.148  39.212  1.00  0.00           C  
ATOM   2506  CG2 VAL A 205      88.334  12.047  41.004  1.00  0.00           C  
ATOM   2507  H   VAL A 205      89.056  10.076  42.939  1.00  0.00           H  
ATOM   2508  HA  VAL A 205      88.120   9.476  40.544  1.00  0.00           H  
ATOM   2509  N   LEU A 206      90.999   8.279  41.265  1.00  0.00           N  
ATOM   2510  CA  LEU A 206      91.902   7.178  40.952  1.00  0.00           C  
ATOM   2511  C   LEU A 206      91.140   5.868  40.830  1.00  0.00           C  
ATOM   2512  O   LEU A 206      91.319   5.118  39.863  1.00  0.00           O  
ATOM   2513  CB  LEU A 206      92.979   7.064  42.033  1.00  0.00           C  
ATOM   2514  CG  LEU A 206      94.086   8.115  42.010  1.00  0.00           C  
ATOM   2515  CD1 LEU A 206      95.164   7.817  43.037  1.00  0.00           C  
ATOM   2516  CD2 LEU A 206      94.683   8.192  40.629  1.00  0.00           C  
ATOM   2517  H   LEU A 206      91.203   8.717  41.976  1.00  0.00           H  
ATOM   2518  HA  LEU A 206      92.325   7.361  40.099  1.00  0.00           H  
ATOM   2519  HB2 LEU A 206      92.544   7.101  42.899  1.00  0.00           H  
ATOM   2520  HB3 LEU A 206      93.390   6.188  41.959  1.00  0.00           H  
ATOM   2521  N   PHE A 207      90.278   5.578  41.806  1.00  0.00           N  
ATOM   2522  CA  PHE A 207      89.516   4.337  41.759  1.00  0.00           C  
ATOM   2523  C   PHE A 207      88.507   4.311  40.619  1.00  0.00           C  
ATOM   2524  O   PHE A 207      88.096   3.226  40.198  1.00  0.00           O  
ATOM   2525  CB  PHE A 207      88.802   4.088  43.083  1.00  0.00           C  
ATOM   2526  CG  PHE A 207      88.337   2.677  43.238  1.00  0.00           C  
ATOM   2527  CD1 PHE A 207      89.186   1.712  43.745  1.00  0.00           C  
ATOM   2528  CD2 PHE A 207      87.064   2.305  42.839  1.00  0.00           C  
ATOM   2529  CE1 PHE A 207      88.770   0.408  43.869  1.00  0.00           C  
ATOM   2530  CE2 PHE A 207      86.646   1.001  42.956  1.00  0.00           C  
ATOM   2531  CZ  PHE A 207      87.501   0.050  43.476  1.00  0.00           C  
ATOM   2532  H   PHE A 207      90.123   6.077  42.489  1.00  0.00           H  
ATOM   2533  HA  PHE A 207      90.159   3.628  41.599  1.00  0.00           H  
ATOM   2534  HB2 PHE A 207      89.400   4.308  43.814  1.00  0.00           H  
ATOM   2535  HB3 PHE A 207      88.040   4.684  43.150  1.00  0.00           H  
ATOM   2536  N   PHE A 208      88.082   5.468  40.119  1.00  0.00           N  
ATOM   2537  CA  PHE A 208      87.220   5.460  38.945  1.00  0.00           C  
ATOM   2538  C   PHE A 208      88.010   5.320  37.650  1.00  0.00           C  
ATOM   2539  O   PHE A 208      87.437   4.913  36.633  1.00  0.00           O  
ATOM   2540  CB  PHE A 208      86.347   6.717  38.916  1.00  0.00           C  
ATOM   2541  CG  PHE A 208      85.090   6.596  39.740  1.00  0.00           C  
ATOM   2542  CD1 PHE A 208      85.014   5.671  40.769  1.00  0.00           C  
ATOM   2543  CD2 PHE A 208      83.987   7.390  39.478  1.00  0.00           C  
ATOM   2544  CE1 PHE A 208      83.865   5.546  41.530  1.00  0.00           C  
ATOM   2545  CE2 PHE A 208      82.832   7.270  40.237  1.00  0.00           C  
ATOM   2546  CZ  PHE A 208      82.773   6.345  41.264  1.00  0.00           C  
ATOM   2547  H   PHE A 208      88.275   6.244  40.434  1.00  0.00           H  
ATOM   2548  HA  PHE A 208      86.647   4.680  39.012  1.00  0.00           H  
ATOM   2549  HB2 PHE A 208      86.866   7.470  39.239  1.00  0.00           H  
ATOM   2550  HB3 PHE A 208      86.105   6.913  37.996  1.00  0.00           H  
ATOM   2551  N   VAL A 209      89.306   5.633  37.664  1.00  0.00           N  
ATOM   2552  CA  VAL A 209      90.138   5.370  36.492  1.00  0.00           C  
ATOM   2553  C   VAL A 209      90.435   3.878  36.362  1.00  0.00           C  
ATOM   2554  O   VAL A 209      90.247   3.286  35.293  1.00  0.00           O  
ATOM   2555  CB  VAL A 209      91.431   6.203  36.546  1.00  0.00           C  
ATOM   2556  CG1 VAL A 209      92.368   5.795  35.418  1.00  0.00           C  
ATOM   2557  CG2 VAL A 209      91.107   7.686  36.458  1.00  0.00           C  
ATOM   2558  H   VAL A 209      89.716   5.992  38.329  1.00  0.00           H  
ATOM   2559  HA  VAL A 209      89.648   5.639  35.699  1.00  0.00           H  
ATOM   2560  N   PHE A 210      90.914   3.247  37.434  1.00  0.00           N  
ATOM   2561  CA  PHE A 210      91.021   1.793  37.506  1.00  0.00           C  
ATOM   2562  C   PHE A 210      90.012   1.286  38.523  1.00  0.00           C  
ATOM   2563  O   PHE A 210      90.090   1.643  39.702  1.00  0.00           O  
ATOM   2564  CB  PHE A 210      92.416   1.319  37.921  1.00  0.00           C  
ATOM   2565  CG  PHE A 210      93.539   2.181  37.445  1.00  0.00           C  
ATOM   2566  CD1 PHE A 210      94.141   1.951  36.220  1.00  0.00           C  
ATOM   2567  CD2 PHE A 210      94.023   3.196  38.249  1.00  0.00           C  
ATOM   2568  CE1 PHE A 210      95.194   2.736  35.797  1.00  0.00           C  
ATOM   2569  CE2 PHE A 210      95.070   3.983  37.832  1.00  0.00           C  
ATOM   2570  CZ  PHE A 210      95.658   3.755  36.603  1.00  0.00           C  
ATOM   2571  H   PHE A 210      91.186   3.653  38.142  1.00  0.00           H  
ATOM   2572  HA  PHE A 210      90.849   1.442  36.618  1.00  0.00           H  
ATOM   2573  HB2 PHE A 210      92.451   1.269  38.889  1.00  0.00           H  
ATOM   2574  HB3 PHE A 210      92.550   0.419  37.585  1.00  0.00           H  
ATOM   2575  N   GLY A 211      89.105   0.417  38.083  1.00  0.00           N  
ATOM   2576  CA  GLY A 211      88.135  -0.172  38.986  1.00  0.00           C  
ATOM   2577  C   GLY A 211      88.741  -1.156  39.970  1.00  0.00           C  
ATOM   2578  O   GLY A 211      88.140  -2.191  40.273  1.00  0.00           O  
ATOM   2579  H   GLY A 211      89.038   0.159  37.265  1.00  0.00           H  
ATOM   2580  HA2 GLY A 211      87.692   0.535  39.480  1.00  0.00           H  
ATOM   2581  HA3 GLY A 211      87.453  -0.625  38.466  1.00  0.00           H  
ATOM   2582  N   THR A 212      89.924  -0.830  40.492  1.00  0.00           N  
ATOM   2583  CA  THR A 212      90.695  -1.746  41.319  1.00  0.00           C  
ATOM   2584  C   THR A 212      91.424  -0.979  42.414  1.00  0.00           C  
ATOM   2585  O   THR A 212      91.936   0.119  42.178  1.00  0.00           O  
ATOM   2586  CB  THR A 212      91.702  -2.526  40.471  1.00  0.00           C  
ATOM   2587  OG1 THR A 212      91.006  -3.262  39.457  1.00  0.00           O  
ATOM   2588  CG2 THR A 212      92.463  -3.486  41.332  1.00  0.00           C  
ATOM   2589  H   THR A 212      90.300  -0.066  40.374  1.00  0.00           H  
ATOM   2590  HA  THR A 212      90.081  -2.377  41.727  1.00  0.00           H  
ATOM   2591  N   VAL A 213      91.485  -1.577  43.608  1.00  0.00           N  
ATOM   2592  CA  VAL A 213      92.034  -0.887  44.774  1.00  0.00           C  
ATOM   2593  C   VAL A 213      93.538  -0.675  44.627  1.00  0.00           C  
ATOM   2594  O   VAL A 213      94.045   0.433  44.833  1.00  0.00           O  
ATOM   2595  CB  VAL A 213      91.700  -1.659  46.064  1.00  0.00           C  
ATOM   2596  CG1 VAL A 213      92.493  -1.096  47.233  1.00  0.00           C  
ATOM   2597  CG2 VAL A 213      90.213  -1.588  46.356  1.00  0.00           C  
ATOM   2598  H   VAL A 213      91.215  -2.379  43.760  1.00  0.00           H  
ATOM   2599  HA  VAL A 213      91.621  -0.011  44.834  1.00  0.00           H  
ATOM   2600  N   ILE A 214      94.281  -1.733  44.284  1.00  0.00           N  
ATOM   2601  CA  ILE A 214      95.739  -1.635  44.247  1.00  0.00           C  
ATOM   2602  C   ILE A 214      96.193  -0.736  43.100  1.00  0.00           C  
ATOM   2603  O   ILE A 214      97.088   0.111  43.268  1.00  0.00           O  
ATOM   2604  CB  ILE A 214      96.362  -3.040  44.149  1.00  0.00           C  
ATOM   2605  CG1 ILE A 214      95.928  -3.909  45.333  1.00  0.00           C  
ATOM   2606  CG2 ILE A 214      97.879  -2.949  44.083  1.00  0.00           C  
ATOM   2607  CD1 ILE A 214      96.861  -5.076  45.620  1.00  0.00           C  
ATOM   2608  H   ILE A 214      93.963  -2.504  44.073  1.00  0.00           H  
ATOM   2609  HA  ILE A 214      96.046  -1.228  45.072  1.00  0.00           H  
ATOM   2610  N   ALA A 215      95.607  -0.924  41.914  1.00  0.00           N  
ATOM   2611  CA  ALA A 215      95.972  -0.101  40.766  1.00  0.00           C  
ATOM   2612  C   ALA A 215      95.694   1.369  41.033  1.00  0.00           C  
ATOM   2613  O   ALA A 215      96.456   2.242  40.602  1.00  0.00           O  
ATOM   2614  CB  ALA A 215      95.219  -0.571  39.519  1.00  0.00           C  
ATOM   2615  H   ALA A 215      95.002  -1.516  41.758  1.00  0.00           H  
ATOM   2616  HA  ALA A 215      96.925  -0.201  40.613  1.00  0.00           H  
ATOM   2617  HB1 ALA A 215      95.469  -0.018  38.762  1.00  0.00           H  
ATOM   2618  HB2 ALA A 215      95.447  -1.496  39.333  1.00  0.00           H  
ATOM   2619  HB3 ALA A 215      94.264  -0.498  39.671  1.00  0.00           H  
ATOM   2620  N   ALA A 216      94.606   1.665  41.747  1.00  0.00           N  
ATOM   2621  CA  ALA A 216      94.313   3.048  42.094  1.00  0.00           C  
ATOM   2622  C   ALA A 216      95.243   3.562  43.185  1.00  0.00           C  
ATOM   2623  O   ALA A 216      95.592   4.747  43.192  1.00  0.00           O  
ATOM   2624  CB  ALA A 216      92.856   3.182  42.531  1.00  0.00           C  
ATOM   2625  H   ALA A 216      94.037   1.087  42.033  1.00  0.00           H  
ATOM   2626  HA  ALA A 216      94.460   3.592  41.304  1.00  0.00           H  
ATOM   2627  HB1 ALA A 216      92.616   4.120  42.577  1.00  0.00           H  
ATOM   2628  HB2 ALA A 216      92.283   2.733  41.889  1.00  0.00           H  
ATOM   2629  HB3 ALA A 216      92.741   2.776  43.404  1.00  0.00           H  
ATOM   2630  N   ALA A 217      95.665   2.688  44.099  1.00  0.00           N  
ATOM   2631  CA  ALA A 217      96.476   3.121  45.230  1.00  0.00           C  
ATOM   2632  C   ALA A 217      97.917   3.415  44.833  1.00  0.00           C  
ATOM   2633  O   ALA A 217      98.556   4.270  45.454  1.00  0.00           O  
ATOM   2634  CB  ALA A 217      96.442   2.060  46.335  1.00  0.00           C  
ATOM   2635  H   ALA A 217      95.493   1.845  44.081  1.00  0.00           H  
ATOM   2636  HA  ALA A 217      96.093   3.950  45.558  1.00  0.00           H  
ATOM   2637  HB1 ALA A 217      96.983   2.355  47.084  1.00  0.00           H  
ATOM   2638  HB2 ALA A 217      95.527   1.930  46.630  1.00  0.00           H  
ATOM   2639  HB3 ALA A 217      96.793   1.224  45.992  1.00  0.00           H  
ATOM   2640  N   LEU A 218      98.437   2.736  43.810  1.00  0.00           N  
ATOM   2641  CA  LEU A 218      99.845   2.926  43.452  1.00  0.00           C  
ATOM   2642  C   LEU A 218     100.196   4.368  43.077  1.00  0.00           C  
ATOM   2643  O   LEU A 218     101.181   4.899  43.624  1.00  0.00           O  
ATOM   2644  CB  LEU A 218     100.230   1.940  42.344  1.00  0.00           C  
ATOM   2645  CG  LEU A 218     100.520   0.518  42.824  1.00  0.00           C  
ATOM   2646  CD1 LEU A 218     100.663  -0.423  41.644  1.00  0.00           C  
ATOM   2647  CD2 LEU A 218     101.768   0.481  43.695  1.00  0.00           C  
ATOM   2648  H   LEU A 218      98.006   2.174  43.322  1.00  0.00           H  
ATOM   2649  HA  LEU A 218     100.372   2.740  44.245  1.00  0.00           H  
ATOM   2650  HB2 LEU A 218      99.512   1.907  41.693  1.00  0.00           H  
ATOM   2651  HB3 LEU A 218     101.014   2.279  41.884  1.00  0.00           H  
ATOM   2652  N   PRO A 219      99.475   5.052  42.175  1.00  0.00           N  
ATOM   2653  CA  PRO A 219      99.844   6.449  41.875  1.00  0.00           C  
ATOM   2654  C   PRO A 219      99.721   7.389  43.061  1.00  0.00           C  
ATOM   2655  O   PRO A 219     100.486   8.357  43.153  1.00  0.00           O  
ATOM   2656  CB  PRO A 219      98.870   6.836  40.753  1.00  0.00           C  
ATOM   2657  CG  PRO A 219      98.514   5.555  40.115  1.00  0.00           C  
ATOM   2658  CD  PRO A 219      98.432   4.574  41.249  1.00  0.00           C  
ATOM   2659  HA  PRO A 219     100.779   6.522  41.630  1.00  0.00           H  
ATOM   2660  HB2 PRO A 219      98.086   7.285  41.105  1.00  0.00           H  
ATOM   2661  HB3 PRO A 219      99.284   7.443  40.120  1.00  0.00           H  
ATOM   2662  HG2 PRO A 219      97.669   5.619  39.642  1.00  0.00           H  
ATOM   2663  HG3 PRO A 219      99.183   5.288  39.465  1.00  0.00           H  
ATOM   2664  HD2 PRO A 219      97.556   4.577  41.664  1.00  0.00           H  
ATOM   2665  HD3 PRO A 219      98.604   3.666  40.953  1.00  0.00           H  
ATOM   2666  N   ALA A 220      98.778   7.143  43.974  1.00  0.00           N  
ATOM   2667  CA  ALA A 220      98.680   7.972  45.171  1.00  0.00           C  
ATOM   2668  C   ALA A 220      99.924   7.832  46.041  1.00  0.00           C  
ATOM   2669  O   ALA A 220     100.433   8.825  46.582  1.00  0.00           O  
ATOM   2670  CB  ALA A 220      97.426   7.601  45.963  1.00  0.00           C  
ATOM   2671  H   ALA A 220      98.197   6.511  43.920  1.00  0.00           H  
ATOM   2672  HA  ALA A 220      98.614   8.899  44.895  1.00  0.00           H  
ATOM   2673  HB1 ALA A 220      97.367   8.156  46.756  1.00  0.00           H  
ATOM   2674  HB2 ALA A 220      96.640   7.744  45.411  1.00  0.00           H  
ATOM   2675  HB3 ALA A 220      97.471   6.668  46.225  1.00  0.00           H  
ATOM   2676  N   ILE A 221     100.428   6.605  46.188  1.00  0.00           N  
ATOM   2677  CA  ILE A 221     101.655   6.394  46.948  1.00  0.00           C  
ATOM   2678  C   ILE A 221     102.830   7.056  46.244  1.00  0.00           C  
ATOM   2679  O   ILE A 221     103.722   7.625  46.890  1.00  0.00           O  
ATOM   2680  CB  ILE A 221     101.896   4.888  47.166  1.00  0.00           C  
ATOM   2681  CG1 ILE A 221     100.673   4.236  47.817  1.00  0.00           C  
ATOM   2682  CG2 ILE A 221     103.146   4.655  48.013  1.00  0.00           C  
ATOM   2683  CD1 ILE A 221     100.800   2.740  47.989  1.00  0.00           C  
ATOM   2684  H   ILE A 221     100.077   5.892  45.859  1.00  0.00           H  
ATOM   2685  HA  ILE A 221     101.565   6.805  47.822  1.00  0.00           H  
ATOM   2686  N   ILE A 222     102.849   6.999  44.907  1.00  0.00           N  
ATOM   2687  CA  ILE A 222     103.895   7.692  44.157  1.00  0.00           C  
ATOM   2688  C   ILE A 222     103.844   9.191  44.426  1.00  0.00           C  
ATOM   2689  O   ILE A 222     104.881   9.838  44.617  1.00  0.00           O  
ATOM   2690  CB  ILE A 222     103.781   7.381  42.652  1.00  0.00           C  
ATOM   2691  CG1 ILE A 222     104.190   5.935  42.377  1.00  0.00           C  
ATOM   2692  CG2 ILE A 222     104.645   8.336  41.841  1.00  0.00           C  
ATOM   2693  CD1 ILE A 222     105.536   5.562  42.960  1.00  0.00           C  
ATOM   2694  H   ILE A 222     102.276   6.573  44.428  1.00  0.00           H  
ATOM   2695  HA  ILE A 222     104.759   7.368  44.458  1.00  0.00           H  
ATOM   2696  N   GLY A 223     102.641   9.766  44.448  1.00  0.00           N  
ATOM   2697  CA  GLY A 223     102.521  11.192  44.708  1.00  0.00           C  
ATOM   2698  C   GLY A 223     102.976  11.566  46.106  1.00  0.00           C  
ATOM   2699  O   GLY A 223     103.650  12.582  46.307  1.00  0.00           O  
ATOM   2700  H   GLY A 223     101.897   9.354  44.317  1.00  0.00           H  
ATOM   2701  HA2 GLY A 223     103.048  11.683  44.057  1.00  0.00           H  
ATOM   2702  HA3 GLY A 223     101.598  11.464  44.587  1.00  0.00           H  
ATOM   2703  N   GLY A 224     102.613  10.744  47.093  1.00  0.00           N  
ATOM   2704  CA  GLY A 224     103.069  10.992  48.454  1.00  0.00           C  
ATOM   2705  C   GLY A 224     104.580  10.937  48.588  1.00  0.00           C  
ATOM   2706  O   GLY A 224     105.194  11.810  49.216  1.00  0.00           O  
ATOM   2707  H   GLY A 224     102.112  10.052  46.995  1.00  0.00           H  
ATOM   2708  HA2 GLY A 224     102.755  11.863  48.741  1.00  0.00           H  
ATOM   2709  HA3 GLY A 224     102.671  10.336  49.048  1.00  0.00           H  
ATOM   2710  N   LEU A 225     105.201   9.905  48.006  1.00  0.00           N  
ATOM   2711  CA  LEU A 225     106.658   9.810  48.027  1.00  0.00           C  
ATOM   2712  C   LEU A 225     107.299  10.991  47.306  1.00  0.00           C  
ATOM   2713  O   LEU A 225     108.339  11.503  47.744  1.00  0.00           O  
ATOM   2714  CB  LEU A 225     107.106   8.489  47.406  1.00  0.00           C  
ATOM   2715  CG  LEU A 225     106.792   7.237  48.228  1.00  0.00           C  
ATOM   2716  CD1 LEU A 225     106.762   6.005  47.336  1.00  0.00           C  
ATOM   2717  CD2 LEU A 225     107.794   7.066  49.361  1.00  0.00           C  
ATOM   2718  H   LEU A 225     104.801   9.261  47.600  1.00  0.00           H  
ATOM   2719  HA  LEU A 225     106.952   9.836  48.951  1.00  0.00           H  
ATOM   2720  HB2 LEU A 225     106.688   8.400  46.535  1.00  0.00           H  
ATOM   2721  HB3 LEU A 225     108.064   8.527  47.257  1.00  0.00           H  
ATOM   2722  N   ALA A 226     106.690  11.439  46.206  1.00  0.00           N  
ATOM   2723  CA  ALA A 226     107.186  12.618  45.504  1.00  0.00           C  
ATOM   2724  C   ALA A 226     107.166  13.843  46.405  1.00  0.00           C  
ATOM   2725  O   ALA A 226     108.147  14.590  46.475  1.00  0.00           O  
ATOM   2726  CB  ALA A 226     106.355  12.872  44.247  1.00  0.00           C  
ATOM   2727  H   ALA A 226     105.994  11.076  45.855  1.00  0.00           H  
ATOM   2728  HA  ALA A 226     108.107  12.450  45.248  1.00  0.00           H  
ATOM   2729  HB1 ALA A 226     106.391  13.815  44.020  1.00  0.00           H  
ATOM   2730  HB2 ALA A 226     106.712  12.348  43.512  1.00  0.00           H  
ATOM   2731  HB3 ALA A 226     105.434  12.615  44.410  1.00  0.00           H  
ATOM   2732  N   ILE A 227     106.043  14.077  47.088  1.00  0.00           N  
ATOM   2733  CA  ILE A 227     105.937  15.241  47.966  1.00  0.00           C  
ATOM   2734  C   ILE A 227     107.007  15.185  49.045  1.00  0.00           C  
ATOM   2735  O   ILE A 227     107.707  16.172  49.306  1.00  0.00           O  
ATOM   2736  CB  ILE A 227     104.531  15.334  48.587  1.00  0.00           C  
ATOM   2737  CG1 ILE A 227     103.524  15.886  47.581  1.00  0.00           C  
ATOM   2738  CG2 ILE A 227     104.563  16.217  49.831  1.00  0.00           C  
ATOM   2739  CD1 ILE A 227     102.166  16.181  48.187  1.00  0.00           C  
ATOM   2740  H   ILE A 227     105.342  13.580  47.058  1.00  0.00           H  
ATOM   2741  HA  ILE A 227     106.077  16.040  47.435  1.00  0.00           H  
ATOM   2742  N   ALA A 228     107.141  14.026  49.691  1.00  0.00           N  
ATOM   2743  CA  ALA A 228     108.115  13.880  50.766  1.00  0.00           C  
ATOM   2744  C   ALA A 228     109.527  14.175  50.270  1.00  0.00           C  
ATOM   2745  O   ALA A 228     110.242  15.023  50.825  1.00  0.00           O  
ATOM   2746  CB  ALA A 228     108.027  12.473  51.360  1.00  0.00           C  
ATOM   2747  H   ALA A 228     106.680  13.319  49.522  1.00  0.00           H  
ATOM   2748  HA  ALA A 228     107.910  14.525  51.461  1.00  0.00           H  
ATOM   2749  HB1 ALA A 228     108.791  12.315  51.936  1.00  0.00           H  
ATOM   2750  HB2 ALA A 228     107.211  12.390  51.878  1.00  0.00           H  
ATOM   2751  HB3 ALA A 228     108.022  11.819  50.644  1.00  0.00           H  
ATOM   2752  N   GLY A 229     109.940  13.486  49.201  1.00  0.00           N  
ATOM   2753  CA  GLY A 229     111.278  13.685  48.676  1.00  0.00           C  
ATOM   2754  C   GLY A 229     111.533  15.093  48.173  1.00  0.00           C  
ATOM   2755  O   GLY A 229     112.654  15.593  48.273  1.00  0.00           O  
ATOM   2756  H   GLY A 229     109.464  12.909  48.776  1.00  0.00           H  
ATOM   2757  HA2 GLY A 229     111.924  13.476  49.370  1.00  0.00           H  
ATOM   2758  HA3 GLY A 229     111.429  13.059  47.951  1.00  0.00           H  
ATOM   2759  N   ALA A 230     110.505  15.756  47.634  1.00  0.00           N  
ATOM   2760  CA  ALA A 230     110.688  17.112  47.124  1.00  0.00           C  
ATOM   2761  C   ALA A 230     110.809  18.120  48.256  1.00  0.00           C  
ATOM   2762  O   ALA A 230     111.581  19.078  48.158  1.00  0.00           O  
ATOM   2763  CB  ALA A 230     109.534  17.494  46.200  1.00  0.00           C  
ATOM   2764  H   ALA A 230     109.708  15.442  47.555  1.00  0.00           H  
ATOM   2765  HA  ALA A 230     111.517  17.128  46.620  1.00  0.00           H  
ATOM   2766  HB1 ALA A 230     109.669  18.396  45.870  1.00  0.00           H  
ATOM   2767  HB2 ALA A 230     109.501  16.878  45.452  1.00  0.00           H  
ATOM   2768  HB3 ALA A 230     108.698  17.452  46.691  1.00  0.00           H  
ATOM   2769  N   LEU A 231     110.051  17.925  49.336  1.00  0.00           N  
ATOM   2770  CA  LEU A 231     110.257  18.752  50.517  1.00  0.00           C  
ATOM   2771  C   LEU A 231     111.652  18.536  51.086  1.00  0.00           C  
ATOM   2772  O   LEU A 231     112.293  19.483  51.557  1.00  0.00           O  
ATOM   2773  CB  LEU A 231     109.185  18.457  51.563  1.00  0.00           C  
ATOM   2774  CG  LEU A 231     107.750  18.760  51.135  1.00  0.00           C  
ATOM   2775  CD1 LEU A 231     106.815  18.650  52.322  1.00  0.00           C  
ATOM   2776  CD2 LEU A 231     107.662  20.140  50.508  1.00  0.00           C  
ATOM   2777  H   LEU A 231     109.429  17.335  49.402  1.00  0.00           H  
ATOM   2778  HA  LEU A 231     110.181  19.685  50.261  1.00  0.00           H  
ATOM   2779  HB2 LEU A 231     109.242  17.520  51.807  1.00  0.00           H  
ATOM   2780  HB3 LEU A 231     109.383  18.970  52.362  1.00  0.00           H  
ATOM   2781  N   GLY A 232     112.150  17.299  51.026  1.00  0.00           N  
ATOM   2782  CA  GLY A 232     113.521  17.052  51.453  1.00  0.00           C  
ATOM   2783  C   GLY A 232     114.539  17.765  50.583  1.00  0.00           C  
ATOM   2784  O   GLY A 232     115.479  18.392  51.083  1.00  0.00           O  
ATOM   2785  H   GLY A 232     111.720  16.608  50.748  1.00  0.00           H  
ATOM   2786  HA2 GLY A 232     113.627  17.341  52.372  1.00  0.00           H  
ATOM   2787  HA3 GLY A 232     113.694  16.098  51.433  1.00  0.00           H  
ATOM   2788  N   ILE A 233     114.364  17.674  49.262  1.00  0.00           N  
ATOM   2789  CA  ILE A 233     115.251  18.364  48.330  1.00  0.00           C  
ATOM   2790  C   ILE A 233     115.223  19.867  48.581  1.00  0.00           C  
ATOM   2791  O   ILE A 233     116.259  20.540  48.526  1.00  0.00           O  
ATOM   2792  CB  ILE A 233     114.865  18.025  46.877  1.00  0.00           C  
ATOM   2793  CG1 ILE A 233     115.182  16.562  46.564  1.00  0.00           C  
ATOM   2794  CG2 ILE A 233     115.580  18.949  45.900  1.00  0.00           C  
ATOM   2795  CD1 ILE A 233     114.538  16.055  45.288  1.00  0.00           C  
ATOM   2796  H   ILE A 233     113.738  17.217  48.889  1.00  0.00           H  
ATOM   2797  HA  ILE A 233     116.160  18.059  48.475  1.00  0.00           H  
ATOM   2798  N   MET A 234     114.043  20.415  48.874  1.00  0.00           N  
ATOM   2799  CA  MET A 234     113.932  21.855  49.073  1.00  0.00           C  
ATOM   2800  C   MET A 234     114.533  22.288  50.406  1.00  0.00           C  
ATOM   2801  O   MET A 234     115.138  23.362  50.494  1.00  0.00           O  
ATOM   2802  CB  MET A 234     112.468  22.281  48.960  1.00  0.00           C  
ATOM   2803  CG  MET A 234     111.951  22.244  47.530  1.00  0.00           C  
ATOM   2804  SD  MET A 234     112.768  23.469  46.491  1.00  0.00           S  
ATOM   2805  CE  MET A 234     113.645  22.409  45.340  1.00  0.00           C  
ATOM   2806  H   MET A 234     113.308  19.977  48.960  1.00  0.00           H  
ATOM   2807  HA  MET A 234     114.443  22.300  48.378  1.00  0.00           H  
ATOM   2808  HB2 MET A 234     111.923  21.700  49.512  1.00  0.00           H  
ATOM   2809  HB3 MET A 234     112.369  23.180  49.311  1.00  0.00           H  
ATOM   2810  HG2 MET A 234     112.090  21.359  47.158  1.00  0.00           H  
ATOM   2811  HG3 MET A 234     110.994  22.405  47.529  1.00  0.00           H  
ATOM   2812  HE1 MET A 234     114.139  22.956  44.709  1.00  0.00           H  
ATOM   2813  HE2 MET A 234     114.263  21.842  45.829  1.00  0.00           H  
ATOM   2814  HE3 MET A 234     113.009  21.857  44.860  1.00  0.00           H  
ATOM   2815  N   ARG A 235     114.397  21.463  51.446  1.00  0.00           N  
ATOM   2816  CA  ARG A 235     115.099  21.736  52.697  1.00  0.00           C  
ATOM   2817  C   ARG A 235     116.607  21.706  52.489  1.00  0.00           C  
ATOM   2818  O   ARG A 235     117.342  22.506  53.082  1.00  0.00           O  
ATOM   2819  CB  ARG A 235     114.682  20.728  53.770  1.00  0.00           C  
ATOM   2820  CG  ARG A 235     115.525  20.774  55.043  1.00  0.00           C  
ATOM   2821  CD  ARG A 235     115.215  22.008  55.877  1.00  0.00           C  
ATOM   2822  NE  ARG A 235     115.997  22.050  57.109  1.00  0.00           N  
ATOM   2823  CZ  ARG A 235     117.143  22.710  57.246  1.00  0.00           C  
ATOM   2824  H   ARG A 235     113.911  20.753  51.448  1.00  0.00           H  
ATOM   2825  HA  ARG A 235     114.856  22.626  52.997  1.00  0.00           H  
ATOM   2826  HB2 ARG A 235     113.755  20.886  54.004  1.00  0.00           H  
ATOM   2827  HB3 ARG A 235     114.732  19.834  53.395  1.00  0.00           H  
ATOM   2828  HG2 ARG A 235     115.360  19.977  55.570  1.00  0.00           H  
ATOM   2829  HG3 ARG A 235     116.467  20.770  54.808  1.00  0.00           H  
ATOM   2830  HD2 ARG A 235     115.396  22.805  55.353  1.00  0.00           H  
ATOM   2831  HD3 ARG A 235     114.270  22.020  56.094  1.00  0.00           H  
ATOM   2832  HE  ARG A 235     115.697  21.620  57.791  1.00  0.00           H  
ATOM   2833  N   LEU A 236     117.087  20.790  51.644  1.00  0.00           N  
ATOM   2834  CA  LEU A 236     118.516  20.738  51.349  1.00  0.00           C  
ATOM   2835  C   LEU A 236     118.968  21.973  50.575  1.00  0.00           C  
ATOM   2836  O   LEU A 236     120.041  22.523  50.847  1.00  0.00           O  
ATOM   2837  CB  LEU A 236     118.844  19.464  50.573  1.00  0.00           C  
ATOM   2838  CG  LEU A 236     120.293  19.255  50.128  1.00  0.00           C  
ATOM   2839  CD1 LEU A 236     121.249  19.264  51.312  1.00  0.00           C  
ATOM   2840  CD2 LEU A 236     120.418  17.954  49.352  1.00  0.00           C  
ATOM   2841  H   LEU A 236     116.609  20.201  51.238  1.00  0.00           H  
ATOM   2842  HA  LEU A 236     118.999  20.727  52.190  1.00  0.00           H  
ATOM   2843  HB2 LEU A 236     118.588  18.707  51.122  1.00  0.00           H  
ATOM   2844  HB3 LEU A 236     118.283  19.443  49.782  1.00  0.00           H  
ATOM   2845  N   VAL A 237     118.163  22.420  49.605  1.00  0.00           N  
ATOM   2846  CA  VAL A 237     118.492  23.631  48.856  1.00  0.00           C  
ATOM   2847  C   VAL A 237     118.478  24.849  49.771  1.00  0.00           C  
ATOM   2848  O   VAL A 237     119.259  25.789  49.581  1.00  0.00           O  
ATOM   2849  CB  VAL A 237     117.522  23.808  47.666  1.00  0.00           C  
ATOM   2850  CG1 VAL A 237     117.783  25.123  46.945  1.00  0.00           C  
ATOM   2851  CG2 VAL A 237     117.655  22.652  46.693  1.00  0.00           C  
ATOM   2852  H   VAL A 237     117.429  22.038  49.370  1.00  0.00           H  
ATOM   2853  HA  VAL A 237     119.389  23.543  48.498  1.00  0.00           H  
ATOM   2854  N   ALA A 238     117.610  24.844  50.787  1.00  0.00           N  
ATOM   2855  CA  ALA A 238     117.498  25.985  51.688  1.00  0.00           C  
ATOM   2856  C   ALA A 238     118.777  26.255  52.471  1.00  0.00           C  
ATOM   2857  O   ALA A 238     118.931  27.351  53.022  1.00  0.00           O  
ATOM   2858  CB  ALA A 238     116.335  25.770  52.660  1.00  0.00           C  
ATOM   2859  H   ALA A 238     117.081  24.189  50.968  1.00  0.00           H  
ATOM   2860  HA  ALA A 238     117.334  26.764  51.134  1.00  0.00           H  
ATOM   2861  HB1 ALA A 238     116.245  26.546  53.235  1.00  0.00           H  
ATOM   2862  HB2 ALA A 238     115.514  25.643  52.159  1.00  0.00           H  
ATOM   2863  HB3 ALA A 238     116.508  24.984  53.202  1.00  0.00           H  
ATOM   2864  N   GLU A 239     119.696  25.293  52.538  1.00  0.00           N  
ATOM   2865  CA  GLU A 239     120.951  25.492  53.255  1.00  0.00           C  
ATOM   2866  C   GLU A 239     122.017  26.180  52.410  1.00  0.00           C  
ATOM   2867  O   GLU A 239     123.133  26.386  52.901  1.00  0.00           O  
ATOM   2868  CB  GLU A 239     121.486  24.153  53.773  1.00  0.00           C  
ATOM   2869  CG  GLU A 239     120.482  23.355  54.595  1.00  0.00           C  
ATOM   2870  CD  GLU A 239     121.066  22.831  55.896  1.00  0.00           C  
ATOM   2871  OE1 GLU A 239     122.298  22.627  55.955  1.00  0.00           O  
ATOM   2872  OE2 GLU A 239     120.295  22.618  56.855  1.00  0.00           O  
ATOM   2873  H   GLU A 239     119.610  24.518  52.175  1.00  0.00           H  
ATOM   2874  HA  GLU A 239     120.753  26.081  53.999  1.00  0.00           H  
ATOM   2875  HB2 GLU A 239     121.770  23.615  53.016  1.00  0.00           H  
ATOM   2876  HB3 GLU A 239     122.273  24.318  54.314  1.00  0.00           H  
ATOM   2877  HG2 GLU A 239     119.715  23.915  54.794  1.00  0.00           H  
ATOM   2878  HG3 GLU A 239     120.158  22.608  54.067  1.00  0.00           H  
ATOM   2879  N   PHE A 240     121.707  26.534  51.164  1.00  0.00           N  
ATOM   2880  CA  PHE A 240     122.630  27.258  50.296  1.00  0.00           C  
ATOM   2881  C   PHE A 240     122.050  28.577  49.813  1.00  0.00           C  
ATOM   2882  O   PHE A 240     122.744  29.602  49.833  1.00  0.00           O  
ATOM   2883  CB  PHE A 240     123.021  26.391  49.088  1.00  0.00           C  
ATOM   2884  CG  PHE A 240     123.560  25.032  49.453  1.00  0.00           C  
ATOM   2885  CD1 PHE A 240     124.880  24.877  49.841  1.00  0.00           C  
ATOM   2886  CD2 PHE A 240     122.751  23.910  49.386  1.00  0.00           C  
ATOM   2887  CE1 PHE A 240     125.381  23.626  50.168  1.00  0.00           C  
ATOM   2888  CE2 PHE A 240     123.246  22.658  49.712  1.00  0.00           C  
ATOM   2889  CZ  PHE A 240     124.562  22.518  50.102  1.00  0.00           C  
ATOM   2890  H   PHE A 240     120.949  26.360  50.797  1.00  0.00           H  
ATOM   2891  HA  PHE A 240     123.419  27.457  50.824  1.00  0.00           H  
ATOM   2892  HB2 PHE A 240     122.243  26.277  48.519  1.00  0.00           H  
ATOM   2893  HB3 PHE A 240     123.688  26.864  48.565  1.00  0.00           H  
ATOM   2894  N   THR A 241     120.788  28.579  49.382  1.00  0.00           N  
ATOM   2895  CA  THR A 241     120.048  29.721  48.871  1.00  0.00           C  
ATOM   2896  C   THR A 241     118.758  29.900  49.667  1.00  0.00           C  
ATOM   2897  O   THR A 241     118.194  28.917  50.161  1.00  0.00           O  
ATOM   2898  CB  THR A 241     119.706  29.531  47.385  1.00  0.00           C  
ATOM   2899  OG1 THR A 241     120.782  28.852  46.728  1.00  0.00           O  
ATOM   2900  CG2 THR A 241     119.471  30.863  46.692  1.00  0.00           C  
ATOM   2901  H   THR A 241     120.314  27.861  49.381  1.00  0.00           H  
ATOM   2902  HA  THR A 241     120.603  30.510  48.965  1.00  0.00           H  
ATOM   2903  N   PRO A 242     118.281  31.134  49.839  1.00  0.00           N  
ATOM   2904  CA  PRO A 242     116.962  31.323  50.455  1.00  0.00           C  
ATOM   2905  C   PRO A 242     115.858  30.730  49.591  1.00  0.00           C  
ATOM   2906  O   PRO A 242     115.861  30.863  48.365  1.00  0.00           O  
ATOM   2907  CB  PRO A 242     116.832  32.846  50.567  1.00  0.00           C  
ATOM   2908  CG  PRO A 242     118.231  33.341  50.587  1.00  0.00           C  
ATOM   2909  CD  PRO A 242     119.019  32.405  49.721  1.00  0.00           C  
ATOM   2910  HA  PRO A 242     116.879  30.876  51.312  1.00  0.00           H  
ATOM   2911  HB2 PRO A 242     116.339  33.214  49.817  1.00  0.00           H  
ATOM   2912  HB3 PRO A 242     116.356  33.101  51.373  1.00  0.00           H  
ATOM   2913  HG2 PRO A 242     118.283  34.250  50.251  1.00  0.00           H  
ATOM   2914  HG3 PRO A 242     118.581  33.354  51.492  1.00  0.00           H  
ATOM   2915  HD2 PRO A 242     119.056  32.713  48.803  1.00  0.00           H  
ATOM   2916  HD3 PRO A 242     119.934  32.317  50.028  1.00  0.00           H  
ATOM   2917  N   VAL A 243     114.909  30.067  50.246  1.00  0.00           N  
ATOM   2918  CA  VAL A 243     113.750  29.477  49.584  1.00  0.00           C  
ATOM   2919  C   VAL A 243     112.499  30.151  50.126  1.00  0.00           C  
ATOM   2920  O   VAL A 243     112.281  30.176  51.342  1.00  0.00           O  
ATOM   2921  CB  VAL A 243     113.688  27.952  49.792  1.00  0.00           C  
ATOM   2922  CG1 VAL A 243     112.349  27.414  49.322  1.00  0.00           C  
ATOM   2923  CG2 VAL A 243     114.833  27.263  49.060  1.00  0.00           C  
ATOM   2924  H   VAL A 243     114.921  29.945  51.097  1.00  0.00           H  
ATOM   2925  HA  VAL A 243     113.819  29.623  48.627  1.00  0.00           H  
ATOM   2926  N   HIS A 244     111.676  30.678  49.225  1.00  0.00           N  
ATOM   2927  CA  HIS A 244     110.512  31.457  49.623  1.00  0.00           C  
ATOM   2928  C   HIS A 244     109.420  30.563  50.206  1.00  0.00           C  
ATOM   2929  O   HIS A 244     109.343  29.366  49.915  1.00  0.00           O  
ATOM   2930  CB  HIS A 244     109.972  32.242  48.428  1.00  0.00           C  
ATOM   2931  CG  HIS A 244     109.071  33.378  48.803  1.00  0.00           C  
ATOM   2932  ND1 HIS A 244     107.700  33.249  48.862  1.00  0.00           N  
ATOM   2933  CD2 HIS A 244     109.343  34.664  49.132  1.00  0.00           C  
ATOM   2934  CE1 HIS A 244     107.166  34.404  49.215  1.00  0.00           C  
ATOM   2935  NE2 HIS A 244     108.141  35.279  49.385  1.00  0.00           N  
ATOM   2936  H   HIS A 244     111.776  30.594  48.375  1.00  0.00           H  
ATOM   2937  HA  HIS A 244     110.788  32.080  50.314  1.00  0.00           H  
ATOM   2938  HB2 HIS A 244     110.718  32.589  47.915  1.00  0.00           H  
ATOM   2939  HB3 HIS A 244     109.487  31.635  47.847  1.00  0.00           H  
ATOM   2940  N   PHE A 245     108.582  31.164  51.057  1.00  0.00           N  
ATOM   2941  CA  PHE A 245     107.427  30.462  51.612  1.00  0.00           C  
ATOM   2942  C   PHE A 245     106.597  29.802  50.515  1.00  0.00           C  
ATOM   2943  O   PHE A 245     106.202  28.633  50.632  1.00  0.00           O  
ATOM   2944  CB  PHE A 245     106.557  31.446  52.398  1.00  0.00           C  
ATOM   2945  CG  PHE A 245     106.776  31.429  53.888  1.00  0.00           C  
ATOM   2946  CD1 PHE A 245     106.100  30.528  54.692  1.00  0.00           C  
ATOM   2947  CD2 PHE A 245     107.627  32.347  54.487  1.00  0.00           C  
ATOM   2948  CE1 PHE A 245     106.286  30.526  56.064  1.00  0.00           C  
ATOM   2949  CE2 PHE A 245     107.816  32.348  55.856  1.00  0.00           C  
ATOM   2950  CZ  PHE A 245     107.145  31.438  56.645  1.00  0.00           C  
ATOM   2951  H   PHE A 245     108.667  31.978  51.323  1.00  0.00           H  
ATOM   2952  HA  PHE A 245     107.751  29.764  52.203  1.00  0.00           H  
ATOM   2953  HB2 PHE A 245     106.727  32.342  52.069  1.00  0.00           H  
ATOM   2954  HB3 PHE A 245     105.624  31.249  52.218  1.00  0.00           H  
ATOM   2955  N   PHE A 246     106.345  30.537  49.427  1.00  0.00           N  
ATOM   2956  CA  PHE A 246     105.470  30.081  48.352  1.00  0.00           C  
ATOM   2957  C   PHE A 246     105.959  28.802  47.687  1.00  0.00           C  
ATOM   2958  O   PHE A 246     105.183  28.159  46.973  1.00  0.00           O  
ATOM   2959  CB  PHE A 246     105.328  31.185  47.302  1.00  0.00           C  
ATOM   2960  CG  PHE A 246     103.980  31.225  46.630  1.00  0.00           C  
ATOM   2961  CD1 PHE A 246     102.891  31.789  47.272  1.00  0.00           C  
ATOM   2962  CD2 PHE A 246     103.808  30.718  45.351  1.00  0.00           C  
ATOM   2963  CE1 PHE A 246     101.652  31.836  46.659  1.00  0.00           C  
ATOM   2964  CE2 PHE A 246     102.571  30.763  44.730  1.00  0.00           C  
ATOM   2965  CZ  PHE A 246     101.492  31.322  45.386  1.00  0.00           C  
ATOM   2966  H   PHE A 246     106.680  31.318  49.296  1.00  0.00           H  
ATOM   2967  HA  PHE A 246     104.610  29.880  48.754  1.00  0.00           H  
ATOM   2968  HB2 PHE A 246     105.493  32.043  47.724  1.00  0.00           H  
ATOM   2969  HB3 PHE A 246     106.013  31.065  46.625  1.00  0.00           H  
ATOM   2970  N   ALA A 247     107.223  28.424  47.890  1.00  0.00           N  
ATOM   2971  CA  ALA A 247     107.723  27.189  47.299  1.00  0.00           C  
ATOM   2972  C   ALA A 247     107.053  25.968  47.910  1.00  0.00           C  
ATOM   2973  O   ALA A 247     106.994  24.908  47.276  1.00  0.00           O  
ATOM   2974  CB  ALA A 247     109.237  27.092  47.468  1.00  0.00           C  
ATOM   2975  H   ALA A 247     107.796  28.862  48.359  1.00  0.00           H  
ATOM   2976  HA  ALA A 247     107.508  27.208  46.353  1.00  0.00           H  
ATOM   2977  HB1 ALA A 247     109.555  26.266  47.070  1.00  0.00           H  
ATOM   2978  HB2 ALA A 247     109.660  27.846  47.029  1.00  0.00           H  
ATOM   2979  HB3 ALA A 247     109.459  27.101  48.412  1.00  0.00           H  
ATOM   2980  N   GLN A 248     106.546  26.095  49.143  1.00  0.00           N  
ATOM   2981  CA  GLN A 248     105.944  24.934  49.796  1.00  0.00           C  
ATOM   2982  C   GLN A 248     104.642  24.502  49.135  1.00  0.00           C  
ATOM   2983  O   GLN A 248     104.525  23.318  48.773  1.00  0.00           O  
ATOM   2984  CB  GLN A 248     105.767  25.208  51.293  1.00  0.00           C  
ATOM   2985  CG  GLN A 248     107.064  25.353  52.063  1.00  0.00           C  
ATOM   2986  CD  GLN A 248     106.826  25.793  53.491  1.00  0.00           C  
ATOM   2987  OE1 GLN A 248     106.990  25.015  54.431  1.00  0.00           O  
ATOM   2988  NE2 GLN A 248     106.416  27.044  53.661  1.00  0.00           N  
ATOM   2989  H   GLN A 248     106.542  26.821  49.604  1.00  0.00           H  
ATOM   2990  HA  GLN A 248     106.550  24.185  49.691  1.00  0.00           H  
ATOM   2991  HB2 GLN A 248     105.247  26.020  51.403  1.00  0.00           H  
ATOM   2992  HB3 GLN A 248     105.251  24.486  51.684  1.00  0.00           H  
ATOM   2993  HG2 GLN A 248     107.538  24.506  52.061  1.00  0.00           H  
ATOM   2994  HG3 GLN A 248     107.634  25.999  51.616  1.00  0.00           H  
ATOM   2995  N   PRO A 249     103.640  25.369  48.937  1.00  0.00           N  
ATOM   2996  CA  PRO A 249     102.417  24.908  48.261  1.00  0.00           C  
ATOM   2997  C   PRO A 249     102.635  24.529  46.806  1.00  0.00           C  
ATOM   2998  O   PRO A 249     101.880  23.698  46.284  1.00  0.00           O  
ATOM   2999  CB  PRO A 249     101.467  26.107  48.390  1.00  0.00           C  
ATOM   3000  CG  PRO A 249     102.366  27.279  48.547  1.00  0.00           C  
ATOM   3001  CD  PRO A 249     103.527  26.782  49.347  1.00  0.00           C  
ATOM   3002  HA  PRO A 249     102.075  24.093  48.660  1.00  0.00           H  
ATOM   3003  HB2 PRO A 249     100.903  26.197  47.605  1.00  0.00           H  
ATOM   3004  HB3 PRO A 249     100.878  26.010  49.153  1.00  0.00           H  
ATOM   3005  HG2 PRO A 249     102.654  27.617  47.684  1.00  0.00           H  
ATOM   3006  HG3 PRO A 249     101.914  28.008  49.000  1.00  0.00           H  
ATOM   3007  HD2 PRO A 249     104.337  27.278  49.150  1.00  0.00           H  
ATOM   3008  HD3 PRO A 249     103.367  26.866  50.300  1.00  0.00           H  
ATOM   3009  N   VAL A 250     103.644  25.098  46.140  1.00  0.00           N  
ATOM   3010  CA  VAL A 250     103.918  24.740  44.752  1.00  0.00           C  
ATOM   3011  C   VAL A 250     104.309  23.270  44.645  1.00  0.00           C  
ATOM   3012  O   VAL A 250     104.005  22.612  43.643  1.00  0.00           O  
ATOM   3013  CB  VAL A 250     104.997  25.675  44.169  1.00  0.00           C  
ATOM   3014  CG1 VAL A 250     105.588  25.104  42.886  1.00  0.00           C  
ATOM   3015  CG2 VAL A 250     104.413  27.061  43.910  1.00  0.00           C  
ATOM   3016  H   VAL A 250     104.175  25.688  46.473  1.00  0.00           H  
ATOM   3017  HA  VAL A 250     103.112  24.858  44.224  1.00  0.00           H  
ATOM   3018  N   VAL A 251     104.964  22.724  45.673  1.00  0.00           N  
ATOM   3019  CA  VAL A 251     105.238  21.288  45.692  1.00  0.00           C  
ATOM   3020  C   VAL A 251     103.934  20.501  45.719  1.00  0.00           C  
ATOM   3021  O   VAL A 251     103.805  19.462  45.062  1.00  0.00           O  
ATOM   3022  CB  VAL A 251     106.143  20.925  46.885  1.00  0.00           C  
ATOM   3023  CG1 VAL A 251     106.339  19.415  46.963  1.00  0.00           C  
ATOM   3024  CG2 VAL A 251     107.486  21.627  46.771  1.00  0.00           C  
ATOM   3025  H   VAL A 251     105.253  23.159  46.356  1.00  0.00           H  
ATOM   3026  HA  VAL A 251     105.712  21.050  44.881  1.00  0.00           H  
ATOM   3027  N   THR A 252     102.939  20.983  46.466  1.00  0.00           N  
ATOM   3028  CA  THR A 252     101.673  20.262  46.529  1.00  0.00           C  
ATOM   3029  C   THR A 252     100.789  20.571  45.327  1.00  0.00           C  
ATOM   3030  O   THR A 252     100.194  19.661  44.740  1.00  0.00           O  
ATOM   3031  CB  THR A 252     100.931  20.593  47.824  1.00  0.00           C  
ATOM   3032  OG1 THR A 252     101.740  20.227  48.949  1.00  0.00           O  
ATOM   3033  CG2 THR A 252      99.613  19.832  47.889  1.00  0.00           C  
ATOM   3034  H   THR A 252     102.977  21.706  46.932  1.00  0.00           H  
ATOM   3035  HA  THR A 252     101.878  19.314  46.512  1.00  0.00           H  
ATOM   3036  N   LEU A 253     100.705  21.845  44.936  1.00  0.00           N  
ATOM   3037  CA  LEU A 253      99.754  22.229  43.899  1.00  0.00           C  
ATOM   3038  C   LEU A 253     100.179  21.746  42.515  1.00  0.00           C  
ATOM   3039  O   LEU A 253      99.320  21.433  41.684  1.00  0.00           O  
ATOM   3040  CB  LEU A 253      99.565  23.745  43.896  1.00  0.00           C  
ATOM   3041  CG  LEU A 253      98.699  24.266  42.751  1.00  0.00           C  
ATOM   3042  CD1 LEU A 253      97.260  23.820  42.921  1.00  0.00           C  
ATOM   3043  CD2 LEU A 253      98.782  25.763  42.658  1.00  0.00           C  
ATOM   3044  H   LEU A 253     101.181  22.488  45.252  1.00  0.00           H  
ATOM   3045  HA  LEU A 253      98.910  21.798  44.107  1.00  0.00           H  
ATOM   3046  HB2 LEU A 253      99.166  24.013  44.738  1.00  0.00           H  
ATOM   3047  HB3 LEU A 253     100.436  24.169  43.848  1.00  0.00           H  
ATOM   3048  N   ILE A 254     101.480  21.675  42.242  1.00  0.00           N  
ATOM   3049  CA  ILE A 254     101.978  21.240  40.946  1.00  0.00           C  
ATOM   3050  C   ILE A 254     102.677  19.889  41.033  1.00  0.00           C  
ATOM   3051  O   ILE A 254     102.450  19.020  40.190  1.00  0.00           O  
ATOM   3052  CB  ILE A 254     102.908  22.304  40.319  1.00  0.00           C  
ATOM   3053  CG1 ILE A 254     102.119  23.572  39.983  1.00  0.00           C  
ATOM   3054  CG2 ILE A 254     103.589  21.752  39.067  1.00  0.00           C  
ATOM   3055  CD1 ILE A 254     102.938  24.648  39.288  1.00  0.00           C  
ATOM   3056  H   ILE A 254     102.097  21.878  42.805  1.00  0.00           H  
ATOM   3057  HA  ILE A 254     101.209  21.132  40.366  1.00  0.00           H  
ATOM   3058  N   GLY A 255     103.520  19.688  42.042  1.00  0.00           N  
ATOM   3059  CA  GLY A 255     104.244  18.439  42.163  1.00  0.00           C  
ATOM   3060  C   GLY A 255     103.349  17.223  42.283  1.00  0.00           C  
ATOM   3061  O   GLY A 255     103.449  16.291  41.477  1.00  0.00           O  
ATOM   3062  H   GLY A 255     103.682  20.262  42.661  1.00  0.00           H  
ATOM   3063  HA2 GLY A 255     104.819  18.331  41.389  1.00  0.00           H  
ATOM   3064  HA3 GLY A 255     104.821  18.483  42.942  1.00  0.00           H  
ATOM   3065  N   LEU A 256     102.456  17.241  43.277  1.00  0.00           N  
ATOM   3066  CA  LEU A 256     101.632  16.072  43.573  1.00  0.00           C  
ATOM   3067  C   LEU A 256     100.788  15.666  42.371  1.00  0.00           C  
ATOM   3068  O   LEU A 256     100.707  14.480  42.027  1.00  0.00           O  
ATOM   3069  CB  LEU A 256     100.742  16.361  44.782  1.00  0.00           C  
ATOM   3070  CG  LEU A 256      99.756  15.251  45.147  1.00  0.00           C  
ATOM   3071  CD1 LEU A 256     100.489  14.054  45.729  1.00  0.00           C  
ATOM   3072  CD2 LEU A 256      98.703  15.763  46.114  1.00  0.00           C  
ATOM   3073  H   LEU A 256     102.315  17.918  43.788  1.00  0.00           H  
ATOM   3074  HA  LEU A 256     102.220  15.330  43.779  1.00  0.00           H  
ATOM   3075  HB2 LEU A 256     101.309  16.534  45.549  1.00  0.00           H  
ATOM   3076  HB3 LEU A 256     100.241  17.174  44.609  1.00  0.00           H  
ATOM   3077  N   GLY A 257     100.138  16.639  41.730  1.00  0.00           N  
ATOM   3078  CA  GLY A 257      99.302  16.325  40.582  1.00  0.00           C  
ATOM   3079  C   GLY A 257     100.068  15.620  39.481  1.00  0.00           C  
ATOM   3080  O   GLY A 257      99.607  14.622  38.924  1.00  0.00           O  
ATOM   3081  H   GLY A 257     100.169  17.471  41.943  1.00  0.00           H  
ATOM   3082  HA2 GLY A 257      98.564  15.765  40.868  1.00  0.00           H  
ATOM   3083  HA3 GLY A 257      98.919  17.144  40.232  1.00  0.00           H  
ATOM   3084  N   ILE A 258     101.269  16.114  39.171  1.00  0.00           N  
ATOM   3085  CA  ILE A 258     102.031  15.558  38.056  1.00  0.00           C  
ATOM   3086  C   ILE A 258     102.605  14.194  38.417  1.00  0.00           C  
ATOM   3087  O   ILE A 258     102.662  13.291  37.573  1.00  0.00           O  
ATOM   3088  CB  ILE A 258     103.127  16.545  37.619  1.00  0.00           C  
ATOM   3089  CG1 ILE A 258     102.515  17.916  37.330  1.00  0.00           C  
ATOM   3090  CG2 ILE A 258     103.847  16.029  36.386  1.00  0.00           C  
ATOM   3091  CD1 ILE A 258     103.476  18.891  36.688  1.00  0.00           C  
ATOM   3092  H   ILE A 258     101.654  16.760  39.588  1.00  0.00           H  
ATOM   3093  HA  ILE A 258     101.433  15.426  37.303  1.00  0.00           H  
ATOM   3094  N   ALA A 259     103.047  14.017  39.665  1.00  0.00           N  
ATOM   3095  CA  ALA A 259     103.498  12.695  40.095  1.00  0.00           C  
ATOM   3096  C   ALA A 259     102.369  11.680  39.996  1.00  0.00           C  
ATOM   3097  O   ALA A 259     102.568  10.549  39.525  1.00  0.00           O  
ATOM   3098  CB  ALA A 259     104.035  12.759  41.524  1.00  0.00           C  
ATOM   3099  H   ALA A 259     103.093  14.634  40.263  1.00  0.00           H  
ATOM   3100  HA  ALA A 259     104.212  12.409  39.505  1.00  0.00           H  
ATOM   3101  HB1 ALA A 259     104.691  12.057  41.655  1.00  0.00           H  
ATOM   3102  HB2 ALA A 259     104.451  13.622  41.674  1.00  0.00           H  
ATOM   3103  HB3 ALA A 259     103.304  12.639  42.150  1.00  0.00           H  
ATOM   3104  N   ILE A 260     101.168  12.079  40.415  1.00  0.00           N  
ATOM   3105  CA  ILE A 260     100.013  11.194  40.331  1.00  0.00           C  
ATOM   3106  C   ILE A 260      99.676  10.883  38.877  1.00  0.00           C  
ATOM   3107  O   ILE A 260      99.319   9.750  38.543  1.00  0.00           O  
ATOM   3108  CB  ILE A 260      98.818  11.817  41.074  1.00  0.00           C  
ATOM   3109  CG1 ILE A 260      99.016  11.710  42.587  1.00  0.00           C  
ATOM   3110  CG2 ILE A 260      97.521  11.146  40.663  1.00  0.00           C  
ATOM   3111  CD1 ILE A 260      97.876  12.292  43.396  1.00  0.00           C  
ATOM   3112  H   ILE A 260     101.003  12.854  40.748  1.00  0.00           H  
ATOM   3113  HA  ILE A 260     100.227  10.353  40.762  1.00  0.00           H  
ATOM   3114  N   ASP A 261      99.791  11.873  37.987  1.00  0.00           N  
ATOM   3115  CA  ASP A 261      99.485  11.636  36.576  1.00  0.00           C  
ATOM   3116  C   ASP A 261     100.498  10.691  35.936  1.00  0.00           C  
ATOM   3117  O   ASP A 261     100.128   9.816  35.137  1.00  0.00           O  
ATOM   3118  CB  ASP A 261      99.435  12.966  35.823  1.00  0.00           C  
ATOM   3119  CG  ASP A 261      98.339  13.884  36.332  1.00  0.00           C  
ATOM   3120  OD1 ASP A 261      97.542  13.442  37.188  1.00  0.00           O  
ATOM   3121  OD2 ASP A 261      98.268  15.045  35.875  1.00  0.00           O  
ATOM   3122  H   ASP A 261     100.040  12.675  38.177  1.00  0.00           H  
ATOM   3123  HA  ASP A 261      98.616  11.209  36.522  1.00  0.00           H  
ATOM   3124  HB2 ASP A 261     100.291  13.413  35.905  1.00  0.00           H  
ATOM   3125  HB3 ASP A 261      99.294  12.794  34.879  1.00  0.00           H  
ATOM   3126  N   TYR A 262     101.783  10.866  36.260  1.00  0.00           N  
ATOM   3127  CA  TYR A 262     102.811   9.932  35.810  1.00  0.00           C  
ATOM   3128  C   TYR A 262     102.492   8.513  36.266  1.00  0.00           C  
ATOM   3129  O   TYR A 262     102.555   7.558  35.475  1.00  0.00           O  
ATOM   3130  CB  TYR A 262     104.182  10.367  36.342  1.00  0.00           C  
ATOM   3131  CG  TYR A 262     104.748  11.631  35.723  1.00  0.00           C  
ATOM   3132  CD1 TYR A 262     104.224  12.150  34.547  1.00  0.00           C  
ATOM   3133  CD2 TYR A 262     105.813  12.301  36.317  1.00  0.00           C  
ATOM   3134  CE1 TYR A 262     104.741  13.302  33.982  1.00  0.00           C  
ATOM   3135  CE2 TYR A 262     106.337  13.456  35.756  1.00  0.00           C  
ATOM   3136  CZ  TYR A 262     105.799  13.949  34.588  1.00  0.00           C  
ATOM   3137  OH  TYR A 262     106.316  15.097  34.030  1.00  0.00           O  
ATOM   3138  H   TYR A 262     102.075  11.518  36.738  1.00  0.00           H  
ATOM   3139  HA  TYR A 262     102.831   9.941  34.840  1.00  0.00           H  
ATOM   3140  HB2 TYR A 262     104.114  10.497  37.301  1.00  0.00           H  
ATOM   3141  HB3 TYR A 262     104.812   9.644  36.197  1.00  0.00           H  
ATOM   3142  N   GLY A 263     102.165   8.355  37.553  1.00  0.00           N  
ATOM   3143  CA  GLY A 263     101.777   7.045  38.052  1.00  0.00           C  
ATOM   3144  C   GLY A 263     100.563   6.486  37.334  1.00  0.00           C  
ATOM   3145  O   GLY A 263     100.514   5.294  37.011  1.00  0.00           O  
ATOM   3146  H   GLY A 263     102.163   8.985  38.139  1.00  0.00           H  
ATOM   3147  HA2 GLY A 263     102.520   6.431  37.951  1.00  0.00           H  
ATOM   3148  HA3 GLY A 263     101.587   7.107  39.001  1.00  0.00           H  
ATOM   3149  N   LEU A 264      99.561   7.338  37.095  1.00  0.00           N  
ATOM   3150  CA  LEU A 264      98.397   6.969  36.297  1.00  0.00           C  
ATOM   3151  C   LEU A 264      98.810   6.328  34.984  1.00  0.00           C  
ATOM   3152  O   LEU A 264      98.417   5.197  34.677  1.00  0.00           O  
ATOM   3153  CB  LEU A 264      97.542   8.207  36.016  1.00  0.00           C  
ATOM   3154  CG  LEU A 264      96.337   8.557  36.885  1.00  0.00           C  
ATOM   3155  CD1 LEU A 264      95.459   9.552  36.144  1.00  0.00           C  
ATOM   3156  CD2 LEU A 264      95.550   7.316  37.247  1.00  0.00           C  
ATOM   3157  H   LEU A 264      99.542   8.145  37.392  1.00  0.00           H  
ATOM   3158  HA  LEU A 264      97.880   6.324  36.804  1.00  0.00           H  
ATOM   3159  HB2 LEU A 264      98.138   8.972  36.037  1.00  0.00           H  
ATOM   3160  HB3 LEU A 264      97.219   8.125  35.104  1.00  0.00           H  
ATOM   3161  N   PHE A 265      99.603   7.052  34.192  1.00  0.00           N  
ATOM   3162  CA  PHE A 265      99.956   6.576  32.858  1.00  0.00           C  
ATOM   3163  C   PHE A 265     100.759   5.282  32.920  1.00  0.00           C  
ATOM   3164  O   PHE A 265     100.527   4.359  32.124  1.00  0.00           O  
ATOM   3165  CB  PHE A 265     100.732   7.656  32.107  1.00  0.00           C  
ATOM   3166  CG  PHE A 265     100.975   7.334  30.661  1.00  0.00           C  
ATOM   3167  CD1 PHE A 265      99.993   6.724  29.901  1.00  0.00           C  
ATOM   3168  CD2 PHE A 265     102.179   7.653  30.058  1.00  0.00           C  
ATOM   3169  CE1 PHE A 265     100.204   6.431  28.571  1.00  0.00           C  
ATOM   3170  CE2 PHE A 265     102.399   7.363  28.725  1.00  0.00           C  
ATOM   3171  CZ  PHE A 265     101.411   6.750  27.981  1.00  0.00           C  
ATOM   3172  H   PHE A 265      99.943   7.813  34.407  1.00  0.00           H  
ATOM   3173  HA  PHE A 265      99.135   6.385  32.379  1.00  0.00           H  
ATOM   3174  HB2 PHE A 265     100.244   8.492  32.165  1.00  0.00           H  
ATOM   3175  HB3 PHE A 265     101.585   7.795  32.546  1.00  0.00           H  
ATOM   3176  N   ILE A 266     101.699   5.183  33.865  1.00  0.00           N  
ATOM   3177  CA  ILE A 266     102.564   4.006  33.880  1.00  0.00           C  
ATOM   3178  C   ILE A 266     101.789   2.767  34.325  1.00  0.00           C  
ATOM   3179  O   ILE A 266     101.932   1.690  33.729  1.00  0.00           O  
ATOM   3180  CB  ILE A 266     103.813   4.265  34.741  1.00  0.00           C  
ATOM   3181  CG1 ILE A 266     104.879   4.958  33.887  1.00  0.00           C  
ATOM   3182  CG2 ILE A 266     104.350   2.962  35.320  1.00  0.00           C  
ATOM   3183  CD1 ILE A 266     106.118   5.357  34.632  1.00  0.00           C  
ATOM   3184  H   ILE A 266     101.847   5.763  34.482  1.00  0.00           H  
ATOM   3185  HA  ILE A 266     102.873   3.832  32.977  1.00  0.00           H  
ATOM   3186  N   VAL A 267     100.938   2.895  35.349  1.00  0.00           N  
ATOM   3187  CA  VAL A 267     100.112   1.760  35.760  1.00  0.00           C  
ATOM   3188  C   VAL A 267      99.126   1.384  34.658  1.00  0.00           C  
ATOM   3189  O   VAL A 267      98.878   0.195  34.405  1.00  0.00           O  
ATOM   3190  CB  VAL A 267      99.387   2.069  37.084  1.00  0.00           C  
ATOM   3191  CG1 VAL A 267      98.393   0.961  37.416  1.00  0.00           C  
ATOM   3192  CG2 VAL A 267     100.389   2.253  38.221  1.00  0.00           C  
ATOM   3193  H   VAL A 267     100.827   3.615  35.808  1.00  0.00           H  
ATOM   3194  HA  VAL A 267     100.691   0.997  35.912  1.00  0.00           H  
ATOM   3195  N   SER A 268      98.554   2.386  33.982  1.00  0.00           N  
ATOM   3196  CA  SER A 268      97.627   2.122  32.886  1.00  0.00           C  
ATOM   3197  C   SER A 268      98.285   1.266  31.811  1.00  0.00           C  
ATOM   3198  O   SER A 268      97.743   0.227  31.397  1.00  0.00           O  
ATOM   3199  CB  SER A 268      97.133   3.446  32.297  1.00  0.00           C  
ATOM   3200  OG  SER A 268      95.823   3.335  31.768  1.00  0.00           O  
ATOM   3201  H   SER A 268      98.690   3.219  34.145  1.00  0.00           H  
ATOM   3202  HA  SER A 268      96.867   1.628  33.231  1.00  0.00           H  
ATOM   3203  HB2 SER A 268      97.146   4.129  32.985  1.00  0.00           H  
ATOM   3204  HB3 SER A 268      97.740   3.735  31.598  1.00  0.00           H  
ATOM   3205  HG  SER A 268      95.584   4.077  31.457  1.00  0.00           H  
ATOM   3206  N   ARG A 269      99.472   1.672  31.359  1.00  0.00           N  
ATOM   3207  CA  ARG A 269     100.075   0.889  30.290  1.00  0.00           C  
ATOM   3208  C   ARG A 269     100.638  -0.438  30.782  1.00  0.00           C  
ATOM   3209  O   ARG A 269     100.669  -1.395  30.007  1.00  0.00           O  
ATOM   3210  CB  ARG A 269     101.164   1.666  29.557  1.00  0.00           C  
ATOM   3211  CG  ARG A 269     101.337   1.105  28.155  1.00  0.00           C  
ATOM   3212  CD  ARG A 269     102.632   1.490  27.500  1.00  0.00           C  
ATOM   3213  NE  ARG A 269     102.452   1.574  26.058  1.00  0.00           N  
ATOM   3214  CZ  ARG A 269     101.805   2.561  25.449  1.00  0.00           C  
ATOM   3215  H   ARG A 269      99.918   2.352  31.637  1.00  0.00           H  
ATOM   3216  HA  ARG A 269      99.355   0.699  29.669  1.00  0.00           H  
ATOM   3217  HB2 ARG A 269     100.928   2.606  29.511  1.00  0.00           H  
ATOM   3218  HB3 ARG A 269     102.000   1.607  30.044  1.00  0.00           H  
ATOM   3219  HG2 ARG A 269     101.279   0.138  28.194  1.00  0.00           H  
ATOM   3220  HG3 ARG A 269     100.601   1.410  27.601  1.00  0.00           H  
ATOM   3221  HD2 ARG A 269     102.937   2.344  27.845  1.00  0.00           H  
ATOM   3222  HD3 ARG A 269     103.318   0.838  27.711  1.00  0.00           H  
ATOM   3223  HE  ARG A 269     102.783   0.946  25.571  1.00  0.00           H  
ATOM   3224  N   PHE A 270     101.071  -0.541  32.041  1.00  0.00           N  
ATOM   3225  CA  PHE A 270     101.475  -1.850  32.546  1.00  0.00           C  
ATOM   3226  C   PHE A 270     100.303  -2.824  32.505  1.00  0.00           C  
ATOM   3227  O   PHE A 270     100.445  -3.974  32.064  1.00  0.00           O  
ATOM   3228  CB  PHE A 270     102.030  -1.739  33.967  1.00  0.00           C  
ATOM   3229  CG  PHE A 270     102.396  -3.067  34.566  1.00  0.00           C  
ATOM   3230  CD1 PHE A 270     103.592  -3.679  34.240  1.00  0.00           C  
ATOM   3231  CD2 PHE A 270     101.531  -3.713  35.435  1.00  0.00           C  
ATOM   3232  CE1 PHE A 270     103.927  -4.906  34.778  1.00  0.00           C  
ATOM   3233  CE2 PHE A 270     101.859  -4.939  35.977  1.00  0.00           C  
ATOM   3234  CZ  PHE A 270     103.059  -5.537  35.649  1.00  0.00           C  
ATOM   3235  H   PHE A 270     101.137   0.110  32.599  1.00  0.00           H  
ATOM   3236  HA  PHE A 270     102.179  -2.190  31.972  1.00  0.00           H  
ATOM   3237  HB2 PHE A 270     102.814  -1.168  33.957  1.00  0.00           H  
ATOM   3238  HB3 PHE A 270     101.371  -1.306  34.532  1.00  0.00           H  
ATOM   3239  N   ARG A 271      99.129  -2.368  32.953  1.00  0.00           N  
ATOM   3240  CA  ARG A 271      97.935  -3.205  32.896  1.00  0.00           C  
ATOM   3241  C   ARG A 271      97.605  -3.609  31.464  1.00  0.00           C  
ATOM   3242  O   ARG A 271      97.263  -4.768  31.202  1.00  0.00           O  
ATOM   3243  CB  ARG A 271      96.753  -2.472  33.529  1.00  0.00           C  
ATOM   3244  CG  ARG A 271      96.879  -2.286  35.029  1.00  0.00           C  
ATOM   3245  CD  ARG A 271      95.526  -2.403  35.705  1.00  0.00           C  
ATOM   3246  NE  ARG A 271      94.500  -1.627  35.015  1.00  0.00           N  
ATOM   3247  CZ  ARG A 271      93.192  -1.836  35.137  1.00  0.00           C  
ATOM   3248  H   ARG A 271      99.007  -1.585  33.288  1.00  0.00           H  
ATOM   3249  HA  ARG A 271      98.112  -4.016  33.398  1.00  0.00           H  
ATOM   3250  HB2 ARG A 271      96.662  -1.601  33.110  1.00  0.00           H  
ATOM   3251  HB3 ARG A 271      95.939  -2.964  33.340  1.00  0.00           H  
ATOM   3252  HG2 ARG A 271      97.484  -2.952  35.391  1.00  0.00           H  
ATOM   3253  HG3 ARG A 271      97.267  -1.417  35.220  1.00  0.00           H  
ATOM   3254  HD2 ARG A 271      95.259  -3.335  35.735  1.00  0.00           H  
ATOM   3255  HD3 ARG A 271      95.597  -2.098  36.623  1.00  0.00           H  
ATOM   3256  HE  ARG A 271      94.758  -0.992  34.494  1.00  0.00           H  
ATOM   3257  N   GLU A 272      97.704  -2.669  30.518  1.00  0.00           N  
ATOM   3258  CA  GLU A 272      97.344  -3.023  29.146  1.00  0.00           C  
ATOM   3259  C   GLU A 272      98.378  -3.949  28.501  1.00  0.00           C  
ATOM   3260  O   GLU A 272      98.010  -4.819  27.701  1.00  0.00           O  
ATOM   3261  CB  GLU A 272      97.111  -1.758  28.315  1.00  0.00           C  
ATOM   3262  CG  GLU A 272      98.301  -1.184  27.579  1.00  0.00           C  
ATOM   3263  CD  GLU A 272      97.886  -0.040  26.671  1.00  0.00           C  
ATOM   3264  OE1 GLU A 272      97.010   0.753  27.086  1.00  0.00           O  
ATOM   3265  OE2 GLU A 272      98.419   0.064  25.547  1.00  0.00           O  
ATOM   3266  H   GLU A 272      97.963  -1.859  30.642  1.00  0.00           H  
ATOM   3267  HA  GLU A 272      96.513  -3.523  29.174  1.00  0.00           H  
ATOM   3268  HB2 GLU A 272      96.419  -1.950  27.663  1.00  0.00           H  
ATOM   3269  HB3 GLU A 272      96.763  -1.071  28.904  1.00  0.00           H  
ATOM   3270  HG2 GLU A 272      98.960  -0.871  28.218  1.00  0.00           H  
ATOM   3271  HG3 GLU A 272      98.725  -1.880  27.052  1.00  0.00           H  
ATOM   3272  N   GLU A 273      99.660  -3.812  28.857  1.00  0.00           N  
ATOM   3273  CA  GLU A 273     100.657  -4.773  28.393  1.00  0.00           C  
ATOM   3274  C   GLU A 273     100.375  -6.164  28.940  1.00  0.00           C  
ATOM   3275  O   GLU A 273     100.497  -7.157  28.214  1.00  0.00           O  
ATOM   3276  CB  GLU A 273     102.066  -4.333  28.791  1.00  0.00           C  
ATOM   3277  CG  GLU A 273     102.517  -3.023  28.177  1.00  0.00           C  
ATOM   3278  CD  GLU A 273     102.961  -3.163  26.735  1.00  0.00           C  
ATOM   3279  OE1 GLU A 273     103.138  -4.306  26.258  1.00  0.00           O  
ATOM   3280  OE2 GLU A 273     103.133  -2.119  26.075  1.00  0.00           O  
ATOM   3281  H   GLU A 273      99.966  -3.181  29.357  1.00  0.00           H  
ATOM   3282  HA  GLU A 273     100.602  -4.805  27.425  1.00  0.00           H  
ATOM   3283  HB2 GLU A 273     102.106  -4.253  29.757  1.00  0.00           H  
ATOM   3284  HB3 GLU A 273     102.693  -5.028  28.538  1.00  0.00           H  
ATOM   3285  HG2 GLU A 273     101.790  -2.383  28.224  1.00  0.00           H  
ATOM   3286  HG3 GLU A 273     103.248  -2.661  28.701  1.00  0.00           H  
ATOM   3287  N   ILE A 274     100.006  -6.256  30.221  1.00  0.00           N  
ATOM   3288  CA  ILE A 274      99.650  -7.553  30.797  1.00  0.00           C  
ATOM   3289  C   ILE A 274      98.441  -8.139  30.080  1.00  0.00           C  
ATOM   3290  O   ILE A 274      98.383  -9.344  29.803  1.00  0.00           O  
ATOM   3291  CB  ILE A 274      99.400  -7.416  32.311  1.00  0.00           C  
ATOM   3292  CG1 ILE A 274     100.705  -7.084  33.036  1.00  0.00           C  
ATOM   3293  CG2 ILE A 274      98.774  -8.685  32.879  1.00  0.00           C  
ATOM   3294  CD1 ILE A 274     101.607  -8.277  33.241  1.00  0.00           C  
ATOM   3295  H   ILE A 274      99.955  -5.591  30.764  1.00  0.00           H  
ATOM   3296  HA  ILE A 274     100.392  -8.167  30.674  1.00  0.00           H  
ATOM   3297  N   ALA A 275      97.462  -7.292  29.758  1.00  0.00           N  
ATOM   3298  CA  ALA A 275      96.283  -7.757  29.038  1.00  0.00           C  
ATOM   3299  C   ALA A 275      96.627  -8.220  27.627  1.00  0.00           C  
ATOM   3300  O   ALA A 275      95.933  -9.081  27.074  1.00  0.00           O  
ATOM   3301  CB  ALA A 275      95.225  -6.653  28.996  1.00  0.00           C  
ATOM   3302  H   ALA A 275      97.463  -6.452  29.947  1.00  0.00           H  
ATOM   3303  HA  ALA A 275      95.926  -8.523  29.513  1.00  0.00           H  
ATOM   3304  HB1 ALA A 275      94.445  -6.970  28.516  1.00  0.00           H  
ATOM   3305  HB2 ALA A 275      94.972  -6.413  29.902  1.00  0.00           H  
ATOM   3306  HB3 ALA A 275      95.588  -5.874  28.546  1.00  0.00           H  
ATOM   3307  N   GLU A 276      97.687  -7.672  27.031  1.00  0.00           N  
ATOM   3308  CA  GLU A 276      98.082  -8.088  25.690  1.00  0.00           C  
ATOM   3309  C   GLU A 276      98.835  -9.417  25.657  1.00  0.00           C  
ATOM   3310  O   GLU A 276      99.154  -9.896  24.563  1.00  0.00           O  
ATOM   3311  CB  GLU A 276      98.925  -6.997  25.028  1.00  0.00           C  
ATOM   3312  CG  GLU A 276      98.201  -6.282  23.899  1.00  0.00           C  
ATOM   3313  CD  GLU A 276      98.896  -5.004  23.479  1.00  0.00           C  
ATOM   3314  OE1 GLU A 276     100.014  -4.749  23.972  1.00  0.00           O  
ATOM   3315  OE2 GLU A 276      98.322  -4.256  22.660  1.00  0.00           O  
ATOM   3316  H   GLU A 276      98.185  -7.066  27.383  1.00  0.00           H  
ATOM   3317  HA  GLU A 276      97.259  -8.224  25.195  1.00  0.00           H  
ATOM   3318  HB2 GLU A 276      99.186  -6.347  25.700  1.00  0.00           H  
ATOM   3319  HB3 GLU A 276      99.741  -7.392  24.683  1.00  0.00           H  
ATOM   3320  HG2 GLU A 276      98.134  -6.876  23.136  1.00  0.00           H  
ATOM   3321  HG3 GLU A 276      97.296  -6.077  24.179  1.00  0.00           H  
ATOM   3322  N   GLY A 277      99.127 -10.025  26.809  1.00  0.00           N  
ATOM   3323  CA  GLY A 277      99.686 -11.365  26.851  1.00  0.00           C  
ATOM   3324  C   GLY A 277     101.124 -11.472  27.311  1.00  0.00           C  
ATOM   3325  O   GLY A 277     101.625 -12.596  27.453  1.00  0.00           O  
ATOM   3326  H   GLY A 277      99.004  -9.669  27.582  1.00  0.00           H  
ATOM   3327  HA2 GLY A 277      99.137 -11.907  27.440  1.00  0.00           H  
ATOM   3328  HA3 GLY A 277      99.619 -11.753  25.965  1.00  0.00           H  
ATOM   3329  N   TYR A 278     101.809 -10.358  27.545  1.00  0.00           N  
ATOM   3330  CA  TYR A 278     103.197 -10.410  27.972  1.00  0.00           C  
ATOM   3331  C   TYR A 278     103.286 -10.777  29.451  1.00  0.00           C  
ATOM   3332  O   TYR A 278     102.360 -10.546  30.235  1.00  0.00           O  
ATOM   3333  CB  TYR A 278     103.882  -9.065  27.716  1.00  0.00           C  
ATOM   3334  CG  TYR A 278     103.925  -8.663  26.256  1.00  0.00           C  
ATOM   3335  CD1 TYR A 278     104.945  -9.104  25.424  1.00  0.00           C  
ATOM   3336  CD2 TYR A 278     102.950  -7.836  25.714  1.00  0.00           C  
ATOM   3337  CE1 TYR A 278     104.991  -8.735  24.089  1.00  0.00           C  
ATOM   3338  CE2 TYR A 278     102.987  -7.460  24.381  1.00  0.00           C  
ATOM   3339  CZ  TYR A 278     104.009  -7.913  23.574  1.00  0.00           C  
ATOM   3340  OH  TYR A 278     104.039  -7.538  22.250  1.00  0.00           O  
ATOM   3341  H   TYR A 278     101.488  -9.565  27.462  1.00  0.00           H  
ATOM   3342  HA  TYR A 278     103.652 -11.093  27.456  1.00  0.00           H  
ATOM   3343  HB2 TYR A 278     103.420  -8.376  28.218  1.00  0.00           H  
ATOM   3344  HB3 TYR A 278     104.790  -9.105  28.057  1.00  0.00           H  
ATOM   3345  N   ASP A 279     104.415 -11.371  29.829  1.00  0.00           N  
ATOM   3346  CA  ASP A 279     104.655 -11.651  31.235  1.00  0.00           C  
ATOM   3347  C   ASP A 279     105.211 -10.405  31.924  1.00  0.00           C  
ATOM   3348  O   ASP A 279     105.672  -9.463  31.275  1.00  0.00           O  
ATOM   3349  CB  ASP A 279     105.602 -12.844  31.403  1.00  0.00           C  
ATOM   3350  CG  ASP A 279     107.012 -12.552  30.931  1.00  0.00           C  
ATOM   3351  OD1 ASP A 279     107.181 -11.796  29.950  1.00  0.00           O  
ATOM   3352  OD2 ASP A 279     107.960 -13.084  31.549  1.00  0.00           O  
ATOM   3353  H   ASP A 279     105.043 -11.615  29.295  1.00  0.00           H  
ATOM   3354  HA  ASP A 279     103.813 -11.887  31.654  1.00  0.00           H  
ATOM   3355  HB2 ASP A 279     105.626 -13.103  32.338  1.00  0.00           H  
ATOM   3356  HB3 ASP A 279     105.251 -13.601  30.908  1.00  0.00           H  
ATOM   3357  N   THR A 280     105.157 -10.410  33.260  1.00  0.00           N  
ATOM   3358  CA  THR A 280     105.407  -9.183  34.013  1.00  0.00           C  
ATOM   3359  C   THR A 280     106.814  -8.635  33.792  1.00  0.00           C  
ATOM   3360  O   THR A 280     107.025  -7.427  33.930  1.00  0.00           O  
ATOM   3361  CB  THR A 280     105.161  -9.407  35.507  1.00  0.00           C  
ATOM   3362  OG1 THR A 280     106.366  -9.872  36.130  1.00  0.00           O  
ATOM   3363  CG2 THR A 280     104.050 -10.420  35.725  1.00  0.00           C  
ATOM   3364  H   THR A 280     104.981 -11.101  33.740  1.00  0.00           H  
ATOM   3365  HA  THR A 280     104.783  -8.520  33.680  1.00  0.00           H  
ATOM   3366  N   GLU A 281     107.783  -9.482  33.437  1.00  0.00           N  
ATOM   3367  CA  GLU A 281     109.116  -8.961  33.137  1.00  0.00           C  
ATOM   3368  C   GLU A 281     109.113  -8.176  31.828  1.00  0.00           C  
ATOM   3369  O   GLU A 281     109.512  -7.003  31.789  1.00  0.00           O  
ATOM   3370  CB  GLU A 281     110.141 -10.095  33.080  1.00  0.00           C  
ATOM   3371  CG  GLU A 281     111.439  -9.674  32.402  1.00  0.00           C  
ATOM   3372  CD  GLU A 281     112.570 -10.661  32.603  1.00  0.00           C  
ATOM   3373  OE1 GLU A 281     112.297 -11.810  33.006  1.00  0.00           O  
ATOM   3374  OE2 GLU A 281     113.735 -10.283  32.355  1.00  0.00           O  
ATOM   3375  H   GLU A 281     107.694 -10.334  33.366  1.00  0.00           H  
ATOM   3376  HA  GLU A 281     109.367  -8.356  33.853  1.00  0.00           H  
ATOM   3377  HB2 GLU A 281     110.334 -10.399  33.980  1.00  0.00           H  
ATOM   3378  HB3 GLU A 281     109.760 -10.848  32.602  1.00  0.00           H  
ATOM   3379  HG2 GLU A 281     111.279  -9.563  31.453  1.00  0.00           H  
ATOM   3380  HG3 GLU A 281     111.709  -8.808  32.747  1.00  0.00           H  
ATOM   3381  N   ALA A 282     108.669  -8.815  30.743  1.00  0.00           N  
ATOM   3382  CA  ALA A 282     108.519  -8.108  29.478  1.00  0.00           C  
ATOM   3383  C   ALA A 282     107.523  -6.961  29.594  1.00  0.00           C  
ATOM   3384  O   ALA A 282     107.706  -5.916  28.961  1.00  0.00           O  
ATOM   3385  CB  ALA A 282     108.091  -9.081  28.379  1.00  0.00           C  
ATOM   3386  H   ALA A 282     108.452  -9.647  30.721  1.00  0.00           H  
ATOM   3387  HA  ALA A 282     109.379  -7.726  29.244  1.00  0.00           H  
ATOM   3388  HB1 ALA A 282     107.918  -8.589  27.561  1.00  0.00           H  
ATOM   3389  HB2 ALA A 282     108.799  -9.726  28.224  1.00  0.00           H  
ATOM   3390  HB3 ALA A 282     107.285  -9.546  28.653  1.00  0.00           H  
ATOM   3391  N   ALA A 283     106.476  -7.132  30.407  1.00  0.00           N  
ATOM   3392  CA  ALA A 283     105.517  -6.054  30.631  1.00  0.00           C  
ATOM   3393  C   ALA A 283     106.192  -4.837  31.254  1.00  0.00           C  
ATOM   3394  O   ALA A 283     105.979  -3.704  30.811  1.00  0.00           O  
ATOM   3395  CB  ALA A 283     104.374  -6.541  31.522  1.00  0.00           C  
ATOM   3396  H   ALA A 283     106.306  -7.860  30.834  1.00  0.00           H  
ATOM   3397  HA  ALA A 283     105.157  -5.788  29.771  1.00  0.00           H  
ATOM   3398  HB1 ALA A 283     103.602  -5.966  31.401  1.00  0.00           H  
ATOM   3399  HB2 ALA A 283     104.140  -7.450  31.279  1.00  0.00           H  
ATOM   3400  HB3 ALA A 283     104.654  -6.515  32.450  1.00  0.00           H  
ATOM   3401  N   VAL A 284     106.997  -5.057  32.299  1.00  0.00           N  
ATOM   3402  CA  VAL A 284     107.725  -3.965  32.943  1.00  0.00           C  
ATOM   3403  C   VAL A 284     108.648  -3.285  31.945  1.00  0.00           C  
ATOM   3404  O   VAL A 284     108.711  -2.051  31.863  1.00  0.00           O  
ATOM   3405  CB  VAL A 284     108.516  -4.493  34.154  1.00  0.00           C  
ATOM   3406  CG1 VAL A 284     109.673  -3.555  34.491  1.00  0.00           C  
ATOM   3407  CG2 VAL A 284     107.605  -4.661  35.350  1.00  0.00           C  
ATOM   3408  H   VAL A 284     107.133  -5.831  32.647  1.00  0.00           H  
ATOM   3409  HA  VAL A 284     107.088  -3.308  33.262  1.00  0.00           H  
ATOM   3410  N   ARG A 285     109.391  -4.090  31.183  1.00  0.00           N  
ATOM   3411  CA  ARG A 285     110.361  -3.521  30.255  1.00  0.00           C  
ATOM   3412  C   ARG A 285     109.673  -2.667  29.195  1.00  0.00           C  
ATOM   3413  O   ARG A 285     110.137  -1.565  28.880  1.00  0.00           O  
ATOM   3414  CB  ARG A 285     111.185  -4.630  29.606  1.00  0.00           C  
ATOM   3415  CG  ARG A 285     112.449  -4.126  28.923  1.00  0.00           C  
ATOM   3416  CD  ARG A 285     113.071  -5.191  28.036  1.00  0.00           C  
ATOM   3417  NE  ARG A 285     112.210  -5.518  26.906  1.00  0.00           N  
ATOM   3418  CZ  ARG A 285     111.508  -6.640  26.817  1.00  0.00           C  
ATOM   3419  H   ARG A 285     109.349  -4.948  31.188  1.00  0.00           H  
ATOM   3420  HA  ARG A 285     110.958  -2.943  30.755  1.00  0.00           H  
ATOM   3421  HB2 ARG A 285     111.429  -5.280  30.282  1.00  0.00           H  
ATOM   3422  HB3 ARG A 285     110.636  -5.092  28.953  1.00  0.00           H  
ATOM   3423  HG2 ARG A 285     112.238  -3.343  28.391  1.00  0.00           H  
ATOM   3424  HG3 ARG A 285     113.091  -3.849  29.595  1.00  0.00           H  
ATOM   3425  HD2 ARG A 285     113.930  -4.880  27.710  1.00  0.00           H  
ATOM   3426  HD3 ARG A 285     113.238  -5.990  28.559  1.00  0.00           H  
ATOM   3427  HE  ARG A 285     112.155  -4.953  26.261  1.00  0.00           H  
ATOM   3428  N   ARG A 286     108.556  -3.151  28.644  1.00  0.00           N  
ATOM   3429  CA  ARG A 286     107.841  -2.386  27.626  1.00  0.00           C  
ATOM   3430  C   ARG A 286     107.182  -1.143  28.219  1.00  0.00           C  
ATOM   3431  O   ARG A 286     107.185  -0.073  27.592  1.00  0.00           O  
ATOM   3432  CB  ARG A 286     106.807  -3.274  26.935  1.00  0.00           C  
ATOM   3433  CG  ARG A 286     107.413  -4.449  26.186  1.00  0.00           C  
ATOM   3434  CD  ARG A 286     106.334  -5.307  25.543  1.00  0.00           C  
ATOM   3435  NE  ARG A 286     106.438  -5.295  24.087  1.00  0.00           N  
ATOM   3436  CZ  ARG A 286     105.552  -4.726  23.274  1.00  0.00           C  
ATOM   3437  H   ARG A 286     108.203  -3.909  28.844  1.00  0.00           H  
ATOM   3438  HA  ARG A 286     108.485  -2.082  26.967  1.00  0.00           H  
ATOM   3439  HB2 ARG A 286     106.186  -3.611  27.600  1.00  0.00           H  
ATOM   3440  HB3 ARG A 286     106.293  -2.735  26.314  1.00  0.00           H  
ATOM   3441  HG2 ARG A 286     108.019  -4.122  25.502  1.00  0.00           H  
ATOM   3442  HG3 ARG A 286     107.938  -4.989  26.796  1.00  0.00           H  
ATOM   3443  HD2 ARG A 286     106.408  -6.219  25.866  1.00  0.00           H  
ATOM   3444  HD3 ARG A 286     105.459  -4.981  25.808  1.00  0.00           H  
ATOM   3445  HE  ARG A 286     107.118  -5.681  23.731  1.00  0.00           H  
ATOM   3446  N   THR A 287     106.614  -1.261  29.424  1.00  0.00           N  
ATOM   3447  CA  THR A 287     106.065  -0.097  30.111  1.00  0.00           C  
ATOM   3448  C   THR A 287     107.120   0.989  30.258  1.00  0.00           C  
ATOM   3449  O   THR A 287     106.861   2.164  29.972  1.00  0.00           O  
ATOM   3450  CB  THR A 287     105.525  -0.499  31.483  1.00  0.00           C  
ATOM   3451  OG1 THR A 287     104.637  -1.612  31.338  1.00  0.00           O  
ATOM   3452  CG2 THR A 287     104.773   0.662  32.122  1.00  0.00           C  
ATOM   3453  H   THR A 287     106.539  -2.002  29.855  1.00  0.00           H  
ATOM   3454  HA  THR A 287     105.336   0.256  29.577  1.00  0.00           H  
ATOM   3455  N   VAL A 288     108.320   0.611  30.705  1.00  0.00           N  
ATOM   3456  CA  VAL A 288     109.413   1.574  30.758  1.00  0.00           C  
ATOM   3457  C   VAL A 288     109.666   2.145  29.367  1.00  0.00           C  
ATOM   3458  O   VAL A 288     109.364   3.313  29.099  1.00  0.00           O  
ATOM   3459  CB  VAL A 288     110.673   0.928  31.356  1.00  0.00           C  
ATOM   3460  CG1 VAL A 288     111.846   1.903  31.306  1.00  0.00           C  
ATOM   3461  CG2 VAL A 288     110.396   0.495  32.782  1.00  0.00           C  
ATOM   3462  H   VAL A 288     108.516  -0.182  30.976  1.00  0.00           H  
ATOM   3463  HA  VAL A 288     109.168   2.310  31.341  1.00  0.00           H  
ATOM   3464  N   MET A 289     110.086   1.286  28.432  1.00  0.00           N  
ATOM   3465  CA  MET A 289     110.472   1.679  27.080  1.00  0.00           C  
ATOM   3466  C   MET A 289     109.416   2.482  26.336  1.00  0.00           C  
ATOM   3467  O   MET A 289     109.705   2.952  25.230  1.00  0.00           O  
ATOM   3468  CB  MET A 289     110.783   0.441  26.244  1.00  0.00           C  
ATOM   3469  CG  MET A 289     112.016  -0.316  26.656  1.00  0.00           C  
ATOM   3470  SD  MET A 289     112.489  -1.493  25.378  1.00  0.00           S  
ATOM   3471  CE  MET A 289     110.892  -1.962  24.717  1.00  0.00           C  
ATOM   3472  H   MET A 289     110.155   0.441  28.574  1.00  0.00           H  
ATOM   3473  HA  MET A 289     111.250   2.248  27.196  1.00  0.00           H  
ATOM   3474  HB2 MET A 289     110.023  -0.159  26.286  1.00  0.00           H  
ATOM   3475  HB3 MET A 289     110.881   0.711  25.318  1.00  0.00           H  
ATOM   3476  HG2 MET A 289     112.744   0.303  26.818  1.00  0.00           H  
ATOM   3477  HG3 MET A 289     111.851  -0.785  27.489  1.00  0.00           H  
ATOM   3478  HE1 MET A 289     111.014  -2.608  24.003  1.00  0.00           H  
ATOM   3479  HE2 MET A 289     110.353  -2.356  25.420  1.00  0.00           H  
ATOM   3480  HE3 MET A 289     110.442  -1.176  24.368  1.00  0.00           H  
ATOM   3481  N   THR A 290     108.193   2.598  26.851  1.00  0.00           N  
ATOM   3482  CA  THR A 290     107.193   3.452  26.211  1.00  0.00           C  
ATOM   3483  C   THR A 290     106.741   4.571  27.142  1.00  0.00           C  
ATOM   3484  O   THR A 290     107.093   5.741  26.924  1.00  0.00           O  
ATOM   3485  CB  THR A 290     106.008   2.598  25.746  1.00  0.00           C  
ATOM   3486  OG1 THR A 290     105.741   1.573  26.710  1.00  0.00           O  
ATOM   3487  CG2 THR A 290     106.312   1.948  24.403  1.00  0.00           C  
ATOM   3488  H   THR A 290     107.924   2.197  27.563  1.00  0.00           H  
ATOM   3489  HA  THR A 290     107.594   3.875  25.436  1.00  0.00           H  
ATOM   3490  N   SER A 291     105.980   4.248  28.189  1.00  0.00           N  
ATOM   3491  CA  SER A 291     105.421   5.293  29.032  1.00  0.00           C  
ATOM   3492  C   SER A 291     106.494   5.948  29.886  1.00  0.00           C  
ATOM   3493  O   SER A 291     106.387   7.136  30.206  1.00  0.00           O  
ATOM   3494  CB  SER A 291     104.303   4.729  29.908  1.00  0.00           C  
ATOM   3495  OG  SER A 291     103.421   3.926  29.148  1.00  0.00           O  
ATOM   3496  H   SER A 291     105.782   3.444  28.422  1.00  0.00           H  
ATOM   3497  HA  SER A 291     105.047   5.977  28.454  1.00  0.00           H  
ATOM   3498  HB2 SER A 291     104.686   4.203  30.627  1.00  0.00           H  
ATOM   3499  HB3 SER A 291     103.810   5.456  30.318  1.00  0.00           H  
ATOM   3500  HG  SER A 291     102.847   4.414  28.777  1.00  0.00           H  
ATOM   3501  N   GLY A 292     107.521   5.198  30.299  1.00  0.00           N  
ATOM   3502  CA  GLY A 292     108.564   5.806  31.102  1.00  0.00           C  
ATOM   3503  C   GLY A 292     109.300   6.896  30.351  1.00  0.00           C  
ATOM   3504  O   GLY A 292     109.611   7.950  30.912  1.00  0.00           O  
ATOM   3505  H   GLY A 292     107.625   4.362  30.128  1.00  0.00           H  
ATOM   3506  HA2 GLY A 292     108.174   6.178  31.909  1.00  0.00           H  
ATOM   3507  HA3 GLY A 292     109.195   5.125  31.380  1.00  0.00           H  
ATOM   3508  N   ARG A 293     109.554   6.680  29.061  1.00  0.00           N  
ATOM   3509  CA  ARG A 293     110.180   7.733  28.274  1.00  0.00           C  
ATOM   3510  C   ARG A 293     109.197   8.842  27.926  1.00  0.00           C  
ATOM   3511  O   ARG A 293     109.612   9.998  27.792  1.00  0.00           O  
ATOM   3512  CB  ARG A 293     110.813   7.159  27.009  1.00  0.00           C  
ATOM   3513  CG  ARG A 293     109.832   6.731  25.963  1.00  0.00           C  
ATOM   3514  CD  ARG A 293     110.480   5.747  25.035  1.00  0.00           C  
ATOM   3515  NE  ARG A 293     111.812   6.165  24.625  1.00  0.00           N  
ATOM   3516  CZ  ARG A 293     112.501   5.568  23.663  1.00  0.00           C  
ATOM   3517  H   ARG A 293     109.377   5.954  28.635  1.00  0.00           H  
ATOM   3518  HA  ARG A 293     110.879   8.125  28.822  1.00  0.00           H  
ATOM   3519  HB2 ARG A 293     111.405   7.826  26.626  1.00  0.00           H  
ATOM   3520  HB3 ARG A 293     111.362   6.398  27.252  1.00  0.00           H  
ATOM   3521  HG2 ARG A 293     109.054   6.330  26.382  1.00  0.00           H  
ATOM   3522  HG3 ARG A 293     109.520   7.502  25.465  1.00  0.00           H  
ATOM   3523  HD2 ARG A 293     110.534   4.882  25.471  1.00  0.00           H  
ATOM   3524  HD3 ARG A 293     109.923   5.633  24.249  1.00  0.00           H  
ATOM   3525  HE  ARG A 293     112.171   6.834  25.028  1.00  0.00           H  
ATOM   3526  N   THR A 294     107.898   8.540  27.809  1.00  0.00           N  
ATOM   3527  CA  THR A 294     106.941   9.639  27.670  1.00  0.00           C  
ATOM   3528  C   THR A 294     106.955  10.541  28.904  1.00  0.00           C  
ATOM   3529  O   THR A 294     106.928  11.772  28.782  1.00  0.00           O  
ATOM   3530  CB  THR A 294     105.532   9.110  27.408  1.00  0.00           C  
ATOM   3531  OG1 THR A 294     105.519   8.383  26.172  1.00  0.00           O  
ATOM   3532  CG2 THR A 294     104.542  10.269  27.315  1.00  0.00           C  
ATOM   3533  H   THR A 294     107.564   7.748  27.807  1.00  0.00           H  
ATOM   3534  HA  THR A 294     107.213  10.170  26.905  1.00  0.00           H  
ATOM   3535  N   VAL A 295     107.028   9.950  30.103  1.00  0.00           N  
ATOM   3536  CA  VAL A 295     107.045  10.768  31.318  1.00  0.00           C  
ATOM   3537  C   VAL A 295     108.391  11.472  31.491  1.00  0.00           C  
ATOM   3538  O   VAL A 295     108.445  12.588  32.022  1.00  0.00           O  
ATOM   3539  CB  VAL A 295     106.674   9.945  32.573  1.00  0.00           C  
ATOM   3540  CG1 VAL A 295     105.434   9.090  32.326  1.00  0.00           C  
ATOM   3541  CG2 VAL A 295     107.852   9.110  33.089  1.00  0.00           C  
ATOM   3542  H   VAL A 295     107.067   9.101  30.230  1.00  0.00           H  
ATOM   3543  HA  VAL A 295     106.364  11.450  31.215  1.00  0.00           H  
ATOM   3544  N   VAL A 296     109.489  10.859  31.037  1.00  0.00           N  
ATOM   3545  CA  VAL A 296     110.781  11.542  31.084  1.00  0.00           C  
ATOM   3546  C   VAL A 296     110.768  12.757  30.159  1.00  0.00           C  
ATOM   3547  O   VAL A 296     111.242  13.844  30.517  1.00  0.00           O  
ATOM   3548  CB  VAL A 296     111.920  10.569  30.727  1.00  0.00           C  
ATOM   3549  CG1 VAL A 296     113.201  11.334  30.431  1.00  0.00           C  
ATOM   3550  CG2 VAL A 296     112.150   9.578  31.860  1.00  0.00           C  
ATOM   3551  H   VAL A 296     109.506  10.065  30.706  1.00  0.00           H  
ATOM   3552  HA  VAL A 296     110.940  11.858  31.987  1.00  0.00           H  
ATOM   3553  N   PHE A 297     110.211  12.590  28.955  1.00  0.00           N  
ATOM   3554  CA  PHE A 297     110.077  13.719  28.037  1.00  0.00           C  
ATOM   3555  C   PHE A 297     109.159  14.788  28.613  1.00  0.00           C  
ATOM   3556  O   PHE A 297     109.403  15.989  28.439  1.00  0.00           O  
ATOM   3557  CB  PHE A 297     109.558  13.234  26.685  1.00  0.00           C  
ATOM   3558  CG  PHE A 297     109.822  14.189  25.555  1.00  0.00           C  
ATOM   3559  CD1 PHE A 297     111.107  14.373  25.073  1.00  0.00           C  
ATOM   3560  CD2 PHE A 297     108.786  14.899  24.973  1.00  0.00           C  
ATOM   3561  CE1 PHE A 297     111.355  15.248  24.031  1.00  0.00           C  
ATOM   3562  CE2 PHE A 297     109.027  15.777  23.931  1.00  0.00           C  
ATOM   3563  CZ  PHE A 297     110.313  15.952  23.459  1.00  0.00           C  
ATOM   3564  H   PHE A 297     109.909  11.842  28.656  1.00  0.00           H  
ATOM   3565  HA  PHE A 297     110.952  14.117  27.914  1.00  0.00           H  
ATOM   3566  HB2 PHE A 297     109.969  12.380  26.477  1.00  0.00           H  
ATOM   3567  HB3 PHE A 297     108.602  13.080  26.751  1.00  0.00           H  
ATOM   3568  N   SER A 298     108.126  14.340  29.334  1.00  0.00           N  
ATOM   3569  CA  SER A 298     107.168  15.267  29.994  1.00  0.00           C  
ATOM   3570  C   SER A 298     107.927  16.109  31.025  1.00  0.00           C  
ATOM   3571  O   SER A 298     107.697  17.334  31.074  1.00  0.00           O  
ATOM   3572  CB  SER A 298     106.033  14.508  30.630  1.00  0.00           C  
ATOM   3573  OG  SER A 298     105.141  15.393  31.291  1.00  0.00           O  
ATOM   3574  H   SER A 298     107.954  13.506  29.459  1.00  0.00           H  
ATOM   3575  HA  SER A 298     106.776  15.854  29.330  1.00  0.00           H  
ATOM   3576  HB2 SER A 298     105.553  14.006  29.952  1.00  0.00           H  
ATOM   3577  HB3 SER A 298     106.385  13.864  31.265  1.00  0.00           H  
ATOM   3578  HG  SER A 298     104.938  16.024  30.775  1.00  0.00           H  
ATOM   3579  N   ALA A 299     108.797  15.467  31.813  1.00  0.00           N  
ATOM   3580  CA  ALA A 299     109.598  16.165  32.813  1.00  0.00           C  
ATOM   3581  C   ALA A 299     110.554  17.151  32.157  1.00  0.00           C  
ATOM   3582  O   ALA A 299     110.743  18.270  32.653  1.00  0.00           O  
ATOM   3583  CB  ALA A 299     110.369  15.162  33.668  1.00  0.00           C  
ATOM   3584  H   ALA A 299     108.935  14.618  31.780  1.00  0.00           H  
ATOM   3585  HA  ALA A 299     108.996  16.667  33.386  1.00  0.00           H  
ATOM   3586  HB1 ALA A 299     111.002  15.635  34.231  1.00  0.00           H  
ATOM   3587  HB2 ALA A 299     109.748  14.667  34.226  1.00  0.00           H  
ATOM   3588  HB3 ALA A 299     110.847  14.546  33.092  1.00  0.00           H  
ATOM   3589  N   VAL A 300     111.162  16.753  31.037  1.00  0.00           N  
ATOM   3590  CA  VAL A 300     112.057  17.656  30.317  1.00  0.00           C  
ATOM   3591  C   VAL A 300     111.295  18.878  29.816  1.00  0.00           C  
ATOM   3592  O   VAL A 300     111.798  20.005  29.874  1.00  0.00           O  
ATOM   3593  CB  VAL A 300     112.757  16.916  29.162  1.00  0.00           C  
ATOM   3594  CG1 VAL A 300     113.384  17.909  28.200  1.00  0.00           C  
ATOM   3595  CG2 VAL A 300     113.808  15.965  29.702  1.00  0.00           C  
ATOM   3596  H   VAL A 300     111.071  15.975  30.683  1.00  0.00           H  
ATOM   3597  HA  VAL A 300     112.743  17.967  30.928  1.00  0.00           H  
ATOM   3598  N   ILE A 301     110.069  18.675  29.330  1.00  0.00           N  
ATOM   3599  CA  ILE A 301     109.278  19.793  28.817  1.00  0.00           C  
ATOM   3600  C   ILE A 301     108.899  20.748  29.945  1.00  0.00           C  
ATOM   3601  O   ILE A 301     108.955  21.976  29.786  1.00  0.00           O  
ATOM   3602  CB  ILE A 301     108.037  19.268  28.072  1.00  0.00           C  
ATOM   3603  CG1 ILE A 301     108.435  18.715  26.701  1.00  0.00           C  
ATOM   3604  CG2 ILE A 301     106.991  20.365  27.918  1.00  0.00           C  
ATOM   3605  CD1 ILE A 301     107.273  18.175  25.891  1.00  0.00           C  
ATOM   3606  H   ILE A 301     109.681  17.908  29.289  1.00  0.00           H  
ATOM   3607  HA  ILE A 301     109.815  20.294  28.184  1.00  0.00           H  
ATOM   3608  N   ILE A 302     108.517  20.208  31.103  1.00  0.00           N  
ATOM   3609  CA  ILE A 302     108.132  21.073  32.216  1.00  0.00           C  
ATOM   3610  C   ILE A 302     109.339  21.851  32.735  1.00  0.00           C  
ATOM   3611  O   ILE A 302     109.243  23.049  33.042  1.00  0.00           O  
ATOM   3612  CB  ILE A 302     107.459  20.248  33.325  1.00  0.00           C  
ATOM   3613  CG1 ILE A 302     106.077  19.780  32.862  1.00  0.00           C  
ATOM   3614  CG2 ILE A 302     107.343  21.071  34.594  1.00  0.00           C  
ATOM   3615  CD1 ILE A 302     105.462  18.712  33.736  1.00  0.00           C  
ATOM   3616  H   ILE A 302     108.474  19.364  31.262  1.00  0.00           H  
ATOM   3617  HA  ILE A 302     107.485  21.723  31.900  1.00  0.00           H  
ATOM   3618  N   VAL A 303     110.494  21.189  32.833  1.00  0.00           N  
ATOM   3619  CA  VAL A 303     111.716  21.884  33.231  1.00  0.00           C  
ATOM   3620  C   VAL A 303     112.068  22.966  32.218  1.00  0.00           C  
ATOM   3621  O   VAL A 303     112.496  24.070  32.583  1.00  0.00           O  
ATOM   3622  CB  VAL A 303     112.867  20.876  33.409  1.00  0.00           C  
ATOM   3623  CG1 VAL A 303     114.202  21.599  33.447  1.00  0.00           C  
ATOM   3624  CG2 VAL A 303     112.662  20.043  34.669  1.00  0.00           C  
ATOM   3625  H   VAL A 303     110.590  20.349  32.676  1.00  0.00           H  
ATOM   3626  HA  VAL A 303     111.567  22.319  34.086  1.00  0.00           H  
ATOM   3627  N   ALA A 304     111.896  22.667  30.926  1.00  0.00           N  
ATOM   3628  CA  ALA A 304     112.205  23.638  29.885  1.00  0.00           C  
ATOM   3629  C   ALA A 304     111.271  24.837  29.945  1.00  0.00           C  
ATOM   3630  O   ALA A 304     111.664  25.947  29.568  1.00  0.00           O  
ATOM   3631  CB  ALA A 304     112.127  22.969  28.511  1.00  0.00           C  
ATOM   3632  H   ALA A 304     111.603  21.911  30.638  1.00  0.00           H  
ATOM   3633  HA  ALA A 304     113.107  23.963  30.033  1.00  0.00           H  
ATOM   3634  HB1 ALA A 304     112.333  23.620  27.822  1.00  0.00           H  
ATOM   3635  HB2 ALA A 304     112.766  22.241  28.469  1.00  0.00           H  
ATOM   3636  HB3 ALA A 304     111.232  22.623  28.371  1.00  0.00           H  
ATOM   3637  N   SER A 305     110.035  24.633  30.406  1.00  0.00           N  
ATOM   3638  CA  SER A 305     109.093  25.741  30.525  1.00  0.00           C  
ATOM   3639  C   SER A 305     109.237  26.512  31.834  1.00  0.00           C  
ATOM   3640  O   SER A 305     108.755  27.646  31.921  1.00  0.00           O  
ATOM   3641  CB  SER A 305     107.653  25.239  30.375  1.00  0.00           C  
ATOM   3642  OG  SER A 305     107.555  24.241  29.374  1.00  0.00           O  
ATOM   3643  H   SER A 305     109.728  23.869  30.652  1.00  0.00           H  
ATOM   3644  HA  SER A 305     109.303  26.357  29.806  1.00  0.00           H  
ATOM   3645  HB2 SER A 305     107.343  24.881  31.222  1.00  0.00           H  
ATOM   3646  HB3 SER A 305     107.071  25.982  30.151  1.00  0.00           H  
ATOM   3647  HG  SER A 305     107.934  23.540  29.640  1.00  0.00           H  
ATOM   3648  N   SER A 306     109.878  25.932  32.848  1.00  0.00           N  
ATOM   3649  CA  SER A 306     110.075  26.631  34.115  1.00  0.00           C  
ATOM   3650  C   SER A 306     111.421  27.340  34.228  1.00  0.00           C  
ATOM   3651  O   SER A 306     111.498  28.402  34.852  1.00  0.00           O  
ATOM   3652  CB  SER A 306     109.915  25.662  35.287  1.00  0.00           C  
ATOM   3653  OG  SER A 306     108.870  24.744  35.025  1.00  0.00           O  
ATOM   3654  H   SER A 306     110.205  25.137  32.822  1.00  0.00           H  
ATOM   3655  HA  SER A 306     109.392  27.318  34.143  1.00  0.00           H  
ATOM   3656  HB2 SER A 306     110.745  25.184  35.436  1.00  0.00           H  
ATOM   3657  HB3 SER A 306     109.723  26.157  36.099  1.00  0.00           H  
ATOM   3658  HG  SER A 306     109.155  24.129  34.528  1.00  0.00           H  
ATOM   3659  N   VAL A 307     112.481  26.789  33.644  1.00  0.00           N  
ATOM   3660  CA  VAL A 307     113.831  27.348  33.767  1.00  0.00           C  
ATOM   3661  C   VAL A 307     113.911  28.817  33.350  1.00  0.00           C  
ATOM   3662  O   VAL A 307     114.609  29.587  34.026  1.00  0.00           O  
ATOM   3663  CB  VAL A 307     114.846  26.492  32.986  1.00  0.00           C  
ATOM   3664  CG1 VAL A 307     116.033  27.329  32.506  1.00  0.00           C  
ATOM   3665  CG2 VAL A 307     115.322  25.333  33.854  1.00  0.00           C  
ATOM   3666  H   VAL A 307     112.440  26.077  33.162  1.00  0.00           H  
ATOM   3667  HA  VAL A 307     114.061  27.322  34.709  1.00  0.00           H  
ATOM   3668  N   PRO A 308     113.242  29.269  32.278  1.00  0.00           N  
ATOM   3669  CA  PRO A 308     113.334  30.699  31.924  1.00  0.00           C  
ATOM   3670  C   PRO A 308     112.990  31.648  33.059  1.00  0.00           C  
ATOM   3671  O   PRO A 308     113.447  32.798  33.045  1.00  0.00           O  
ATOM   3672  CB  PRO A 308     112.339  30.832  30.764  1.00  0.00           C  
ATOM   3673  CG  PRO A 308     112.345  29.510  30.128  1.00  0.00           C  
ATOM   3674  CD  PRO A 308     112.502  28.518  31.244  1.00  0.00           C  
ATOM   3675  HA  PRO A 308     114.244  30.949  31.699  1.00  0.00           H  
ATOM   3676  HB2 PRO A 308     111.454  31.068  31.082  1.00  0.00           H  
ATOM   3677  HB3 PRO A 308     112.610  31.525  30.142  1.00  0.00           H  
ATOM   3678  HG2 PRO A 308     111.523  29.355  29.639  1.00  0.00           H  
ATOM   3679  HG3 PRO A 308     113.073  29.434  29.491  1.00  0.00           H  
ATOM   3680  HD2 PRO A 308     111.642  28.213  31.573  1.00  0.00           H  
ATOM   3681  HD3 PRO A 308     112.990  27.731  30.957  1.00  0.00           H  
ATOM   3682  N   LEU A 309     112.205  31.205  34.044  1.00  0.00           N  
ATOM   3683  CA  LEU A 309     111.941  32.028  35.220  1.00  0.00           C  
ATOM   3684  C   LEU A 309     113.219  32.422  35.945  1.00  0.00           C  
ATOM   3685  O   LEU A 309     113.237  33.443  36.642  1.00  0.00           O  
ATOM   3686  CB  LEU A 309     111.012  31.288  36.185  1.00  0.00           C  
ATOM   3687  CG  LEU A 309     109.645  30.880  35.649  1.00  0.00           C  
ATOM   3688  CD1 LEU A 309     108.831  30.170  36.720  1.00  0.00           C  
ATOM   3689  CD2 LEU A 309     108.927  32.112  35.153  1.00  0.00           C  
ATOM   3690  H   LEU A 309     111.819  30.437  34.048  1.00  0.00           H  
ATOM   3691  HA  LEU A 309     111.514  32.842  34.910  1.00  0.00           H  
ATOM   3692  HB2 LEU A 309     111.469  30.488  36.489  1.00  0.00           H  
ATOM   3693  HB3 LEU A 309     110.876  31.851  36.964  1.00  0.00           H  
ATOM   3694  N   LEU A 310     114.288  31.635  35.799  1.00  0.00           N  
ATOM   3695  CA  LEU A 310     115.568  31.994  36.397  1.00  0.00           C  
ATOM   3696  C   LEU A 310     116.133  33.285  35.816  1.00  0.00           C  
ATOM   3697  O   LEU A 310     117.017  33.890  36.432  1.00  0.00           O  
ATOM   3698  CB  LEU A 310     116.567  30.849  36.224  1.00  0.00           C  
ATOM   3699  CG  LEU A 310     116.154  29.541  36.908  1.00  0.00           C  
ATOM   3700  CD1 LEU A 310     117.267  28.506  36.849  1.00  0.00           C  
ATOM   3701  CD2 LEU A 310     115.722  29.795  38.348  1.00  0.00           C  
ATOM   3702  H   LEU A 310     114.290  30.896  35.361  1.00  0.00           H  
ATOM   3703  HA  LEU A 310     115.417  32.149  37.343  1.00  0.00           H  
ATOM   3704  HB2 LEU A 310     116.689  30.682  35.277  1.00  0.00           H  
ATOM   3705  HB3 LEU A 310     117.426  31.129  36.577  1.00  0.00           H  
ATOM   3706  N   LEU A 311     115.640  33.723  34.652  1.00  0.00           N  
ATOM   3707  CA  LEU A 311     116.050  35.014  34.106  1.00  0.00           C  
ATOM   3708  C   LEU A 311     115.711  36.159  35.051  1.00  0.00           C  
ATOM   3709  O   LEU A 311     116.374  37.201  35.026  1.00  0.00           O  
ATOM   3710  CB  LEU A 311     115.383  35.256  32.753  1.00  0.00           C  
ATOM   3711  CG  LEU A 311     115.739  34.346  31.577  1.00  0.00           C  
ATOM   3712  CD1 LEU A 311     115.294  34.985  30.274  1.00  0.00           C  
ATOM   3713  CD2 LEU A 311     117.226  34.047  31.549  1.00  0.00           C  
ATOM   3714  H   LEU A 311     115.073  33.291  34.171  1.00  0.00           H  
ATOM   3715  HA  LEU A 311     117.013  34.986  33.995  1.00  0.00           H  
ATOM   3716  HB2 LEU A 311     114.424  35.201  32.885  1.00  0.00           H  
ATOM   3717  HB3 LEU A 311     115.581  36.168  32.488  1.00  0.00           H  
ATOM   3718  N   PHE A 312     114.698  35.993  35.871  1.00  0.00           N  
ATOM   3719  CA  PHE A 312     114.278  37.086  36.730  1.00  0.00           C  
ATOM   3720  C   PHE A 312     115.100  37.114  38.015  1.00  0.00           C  
ATOM   3721  O   PHE A 312     115.514  36.066  38.516  1.00  0.00           O  
ATOM   3722  CB  PHE A 312     112.797  36.951  37.064  1.00  0.00           C  
ATOM   3723  CG  PHE A 312     111.900  37.000  35.859  1.00  0.00           C  
ATOM   3724  CD1 PHE A 312     111.846  38.134  35.070  1.00  0.00           C  
ATOM   3725  CD2 PHE A 312     111.121  35.909  35.512  1.00  0.00           C  
ATOM   3726  CE1 PHE A 312     111.024  38.185  33.959  1.00  0.00           C  
ATOM   3727  CE2 PHE A 312     110.295  35.954  34.405  1.00  0.00           C  
ATOM   3728  CZ  PHE A 312     110.248  37.094  33.626  1.00  0.00           C  
ATOM   3729  H   PHE A 312     114.243  35.268  35.950  1.00  0.00           H  
ATOM   3730  HA  PHE A 312     114.423  37.919  36.254  1.00  0.00           H  
ATOM   3731  HB2 PHE A 312     112.654  36.113  37.530  1.00  0.00           H  
ATOM   3732  HB3 PHE A 312     112.545  37.662  37.674  1.00  0.00           H  
ATOM   3733  N   PRO A 313     115.358  38.308  38.562  1.00  0.00           N  
ATOM   3734  CA  PRO A 313     116.189  38.404  39.771  1.00  0.00           C  
ATOM   3735  C   PRO A 313     115.446  38.170  41.078  1.00  0.00           C  
ATOM   3736  O   PRO A 313     116.104  37.983  42.112  1.00  0.00           O  
ATOM   3737  CB  PRO A 313     116.721  39.841  39.707  1.00  0.00           C  
ATOM   3738  CG  PRO A 313     115.639  40.589  39.005  1.00  0.00           C  
ATOM   3739  CD  PRO A 313     115.063  39.633  37.988  1.00  0.00           C  
ATOM   3740  HA  PRO A 313     116.870  37.713  39.777  1.00  0.00           H  
ATOM   3741  HB2 PRO A 313     116.885  40.200  40.592  1.00  0.00           H  
ATOM   3742  HB3 PRO A 313     117.559  39.889  39.221  1.00  0.00           H  
ATOM   3743  HG2 PRO A 313     114.958  40.883  39.630  1.00  0.00           H  
ATOM   3744  HG3 PRO A 313     115.989  41.384  38.574  1.00  0.00           H  
ATOM   3745  HD2 PRO A 313     114.110  39.768  37.871  1.00  0.00           H  
ATOM   3746  HD3 PRO A 313     115.475  39.746  37.117  1.00  0.00           H  
ATOM   3747  N   GLN A 314     114.117  38.182  41.076  1.00  0.00           N  
ATOM   3748  CA  GLN A 314     113.360  37.991  42.308  1.00  0.00           C  
ATOM   3749  C   GLN A 314     113.591  36.581  42.848  1.00  0.00           C  
ATOM   3750  O   GLN A 314     113.317  35.595  42.156  1.00  0.00           O  
ATOM   3751  CB  GLN A 314     111.875  38.236  42.054  1.00  0.00           C  
ATOM   3752  CG  GLN A 314     111.521  39.680  41.714  1.00  0.00           C  
ATOM   3753  CD  GLN A 314     111.711  40.004  40.242  1.00  0.00           C  
ATOM   3754  OE1 GLN A 314     112.332  39.243  39.502  1.00  0.00           O  
ATOM   3755  NE2 GLN A 314     111.174  41.140  39.812  1.00  0.00           N  
ATOM   3756  H   GLN A 314     113.635  38.300  40.374  1.00  0.00           H  
ATOM   3757  HA  GLN A 314     113.666  38.628  42.972  1.00  0.00           H  
ATOM   3758  HB2 GLN A 314     111.584  37.664  41.326  1.00  0.00           H  
ATOM   3759  HB3 GLN A 314     111.375  37.970  42.841  1.00  0.00           H  
ATOM   3760  HG2 GLN A 314     110.599  39.850  41.962  1.00  0.00           H  
ATOM   3761  HG3 GLN A 314     112.072  40.277  42.245  1.00  0.00           H  
ATOM   3762  N   GLY A 315     114.097  36.483  44.083  1.00  0.00           N  
ATOM   3763  CA  GLY A 315     114.317  35.175  44.688  1.00  0.00           C  
ATOM   3764  C   GLY A 315     113.054  34.340  44.784  1.00  0.00           C  
ATOM   3765  O   GLY A 315     113.116  33.106  44.781  1.00  0.00           O  
ATOM   3766  H   GLY A 315     114.315  37.154  44.576  1.00  0.00           H  
ATOM   3767  HA2 GLY A 315     114.978  34.691  44.167  1.00  0.00           H  
ATOM   3768  HA3 GLY A 315     114.688  35.294  45.576  1.00  0.00           H  
ATOM   3769  N   PHE A 316     111.902  35.003  44.898  1.00  0.00           N  
ATOM   3770  CA  PHE A 316     110.594  34.359  44.821  1.00  0.00           C  
ATOM   3771  C   PHE A 316     110.509  33.391  43.639  1.00  0.00           C  
ATOM   3772  O   PHE A 316     110.328  32.174  43.813  1.00  0.00           O  
ATOM   3773  CB  PHE A 316     109.549  35.476  44.719  1.00  0.00           C  
ATOM   3774  CG  PHE A 316     108.135  35.012  44.591  1.00  0.00           C  
ATOM   3775  CD1 PHE A 316     107.488  34.398  45.647  1.00  0.00           C  
ATOM   3776  CD2 PHE A 316     107.431  35.251  43.424  1.00  0.00           C  
ATOM   3777  CE1 PHE A 316     106.171  34.000  45.528  1.00  0.00           C  
ATOM   3778  CE2 PHE A 316     106.117  34.857  43.297  1.00  0.00           C  
ATOM   3779  CZ  PHE A 316     105.485  34.230  44.350  1.00  0.00           C  
ATOM   3780  H   PHE A 316     111.861  35.853  45.024  1.00  0.00           H  
ATOM   3781  HA  PHE A 316     110.434  33.820  45.611  1.00  0.00           H  
ATOM   3782  HB2 PHE A 316     109.620  36.039  45.506  1.00  0.00           H  
ATOM   3783  HB3 PHE A 316     109.763  36.031  43.954  1.00  0.00           H  
ATOM   3784  N   LEU A 317     110.663  33.927  42.425  1.00  0.00           N  
ATOM   3785  CA  LEU A 317     110.567  33.108  41.220  1.00  0.00           C  
ATOM   3786  C   LEU A 317     111.662  32.050  41.171  1.00  0.00           C  
ATOM   3787  O   LEU A 317     111.430  30.932  40.696  1.00  0.00           O  
ATOM   3788  CB  LEU A 317     110.624  34.003  39.980  1.00  0.00           C  
ATOM   3789  CG  LEU A 317     109.443  34.965  39.834  1.00  0.00           C  
ATOM   3790  CD1 LEU A 317     109.559  35.786  38.562  1.00  0.00           C  
ATOM   3791  CD2 LEU A 317     108.130  34.197  39.863  1.00  0.00           C  
ATOM   3792  H   LEU A 317     110.823  34.760  42.281  1.00  0.00           H  
ATOM   3793  HA  LEU A 317     109.716  32.642  41.237  1.00  0.00           H  
ATOM   3794  HB2 LEU A 317     111.446  34.519  40.006  1.00  0.00           H  
ATOM   3795  HB3 LEU A 317     110.667  33.440  39.191  1.00  0.00           H  
ATOM   3796  N   LYS A 318     112.859  32.382  41.657  1.00  0.00           N  
ATOM   3797  CA  LYS A 318     113.957  31.419  41.693  1.00  0.00           C  
ATOM   3798  C   LYS A 318     113.577  30.175  42.488  1.00  0.00           C  
ATOM   3799  O   LYS A 318     113.676  29.043  41.990  1.00  0.00           O  
ATOM   3800  CB  LYS A 318     115.201  32.074  42.293  1.00  0.00           C  
ATOM   3801  CG  LYS A 318     115.613  33.381  41.645  1.00  0.00           C  
ATOM   3802  CD  LYS A 318     116.545  33.125  40.478  1.00  0.00           C  
ATOM   3803  CE  LYS A 318     117.435  34.326  40.217  1.00  0.00           C  
ATOM   3804  NZ  LYS A 318     117.754  35.062  41.473  1.00  0.00           N1+
ATOM   3805  H   LYS A 318     113.055  33.159  41.969  1.00  0.00           H  
ATOM   3806  HA  LYS A 318     114.148  31.142  40.783  1.00  0.00           H  
ATOM   3807  HB2 LYS A 318     115.043  32.233  43.237  1.00  0.00           H  
ATOM   3808  HB3 LYS A 318     115.941  31.450  42.230  1.00  0.00           H  
ATOM   3809  HG2 LYS A 318     114.826  33.858  41.338  1.00  0.00           H  
ATOM   3810  HG3 LYS A 318     116.052  33.948  42.297  1.00  0.00           H  
ATOM   3811  HD2 LYS A 318     117.093  32.346  40.663  1.00  0.00           H  
ATOM   3812  HD3 LYS A 318     116.026  32.923  39.683  1.00  0.00           H  
ATOM   3813  HE2 LYS A 318     118.257  34.033  39.796  1.00  0.00           H  
ATOM   3814  HE3 LYS A 318     116.995  34.925  39.595  1.00  0.00           H  
ATOM   3815  HZ1 LYS A 318     118.454  35.594  41.335  1.00  0.00           H  
ATOM   3816  HZ2 LYS A 318     117.052  35.552  41.717  1.00  0.00           H  
ATOM   3817  HZ3 LYS A 318     117.947  34.480  42.117  1.00  0.00           H  
ATOM   3818  N   SER A 319     113.149  30.368  43.740  1.00  0.00           N  
ATOM   3819  CA  SER A 319     112.809  29.230  44.589  1.00  0.00           C  
ATOM   3820  C   SER A 319     111.602  28.473  44.055  1.00  0.00           C  
ATOM   3821  O   SER A 319     111.541  27.242  44.164  1.00  0.00           O  
ATOM   3822  CB  SER A 319     112.558  29.691  46.027  1.00  0.00           C  
ATOM   3823  OG  SER A 319     111.960  30.975  46.069  1.00  0.00           O  
ATOM   3824  H   SER A 319     113.050  31.139  44.109  1.00  0.00           H  
ATOM   3825  HA  SER A 319     113.566  28.623  44.582  1.00  0.00           H  
ATOM   3826  HB2 SER A 319     111.984  29.052  46.477  1.00  0.00           H  
ATOM   3827  HB3 SER A 319     113.398  29.709  46.513  1.00  0.00           H  
ATOM   3828  HG  SER A 319     112.546  31.563  45.936  1.00  0.00           H  
ATOM   3829  N   ILE A 320     110.626  29.181  43.475  1.00  0.00           N  
ATOM   3830  CA  ILE A 320     109.485  28.478  42.887  1.00  0.00           C  
ATOM   3831  C   ILE A 320     109.941  27.595  41.727  1.00  0.00           C  
ATOM   3832  O   ILE A 320     109.477  26.457  41.567  1.00  0.00           O  
ATOM   3833  CB  ILE A 320     108.397  29.475  42.447  1.00  0.00           C  
ATOM   3834  CG1 ILE A 320     107.685  30.062  43.666  1.00  0.00           C  
ATOM   3835  CG2 ILE A 320     107.392  28.788  41.541  1.00  0.00           C  
ATOM   3836  CD1 ILE A 320     106.555  31.007  43.313  1.00  0.00           C  
ATOM   3837  H   ILE A 320     110.605  30.039  43.412  1.00  0.00           H  
ATOM   3838  HA  ILE A 320     109.095  27.901  43.562  1.00  0.00           H  
ATOM   3839  N   THR A 321     110.855  28.108  40.897  1.00  0.00           N  
ATOM   3840  CA  THR A 321     111.402  27.318  39.799  1.00  0.00           C  
ATOM   3841  C   THR A 321     112.122  26.082  40.320  1.00  0.00           C  
ATOM   3842  O   THR A 321     111.956  24.979  39.779  1.00  0.00           O  
ATOM   3843  CB  THR A 321     112.357  28.177  38.966  1.00  0.00           C  
ATOM   3844  OG1 THR A 321     111.720  29.412  38.622  1.00  0.00           O  
ATOM   3845  CG2 THR A 321     112.777  27.450  37.692  1.00  0.00           C  
ATOM   3846  H   THR A 321     111.166  28.908  40.955  1.00  0.00           H  
ATOM   3847  HA  THR A 321     110.668  27.022  39.239  1.00  0.00           H  
ATOM   3848  N   TYR A 322     112.935  26.254  41.367  1.00  0.00           N  
ATOM   3849  CA  TYR A 322     113.615  25.113  41.977  1.00  0.00           C  
ATOM   3850  C   TYR A 322     112.617  24.071  42.462  1.00  0.00           C  
ATOM   3851  O   TYR A 322     112.816  22.867  42.260  1.00  0.00           O  
ATOM   3852  CB  TYR A 322     114.491  25.571  43.145  1.00  0.00           C  
ATOM   3853  CG  TYR A 322     115.539  26.606  42.801  1.00  0.00           C  
ATOM   3854  CD1 TYR A 322     116.064  26.697  41.519  1.00  0.00           C  
ATOM   3855  CD2 TYR A 322     116.011  27.484  43.767  1.00  0.00           C  
ATOM   3856  CE1 TYR A 322     117.023  27.641  41.207  1.00  0.00           C  
ATOM   3857  CE2 TYR A 322     116.971  28.428  43.465  1.00  0.00           C  
ATOM   3858  CZ  TYR A 322     117.473  28.503  42.183  1.00  0.00           C  
ATOM   3859  OH  TYR A 322     118.428  29.442  41.876  1.00  0.00           O  
ATOM   3860  H   TYR A 322     113.102  27.015  41.734  1.00  0.00           H  
ATOM   3861  HA  TYR A 322     114.176  24.709  41.297  1.00  0.00           H  
ATOM   3862  HB2 TYR A 322     113.916  25.933  43.838  1.00  0.00           H  
ATOM   3863  HB3 TYR A 322     114.935  24.795  43.520  1.00  0.00           H  
ATOM   3864  N   ALA A 323     111.547  24.519  43.122  1.00  0.00           N  
ATOM   3865  CA  ALA A 323     110.549  23.593  43.645  1.00  0.00           C  
ATOM   3866  C   ALA A 323     109.866  22.822  42.522  1.00  0.00           C  
ATOM   3867  O   ALA A 323     109.688  21.600  42.622  1.00  0.00           O  
ATOM   3868  CB  ALA A 323     109.524  24.354  44.485  1.00  0.00           C  
ATOM   3869  H   ALA A 323     111.383  25.349  43.275  1.00  0.00           H  
ATOM   3870  HA  ALA A 323     110.999  22.945  44.209  1.00  0.00           H  
ATOM   3871  HB1 ALA A 323     109.066  23.735  45.075  1.00  0.00           H  
ATOM   3872  HB2 ALA A 323     109.977  25.029  45.015  1.00  0.00           H  
ATOM   3873  HB3 ALA A 323     108.879  24.781  43.900  1.00  0.00           H  
ATOM   3874  N   ILE A 324     109.485  23.517  41.445  1.00  0.00           N  
ATOM   3875  CA  ILE A 324     108.889  22.844  40.289  1.00  0.00           C  
ATOM   3876  C   ILE A 324     109.841  21.794  39.730  1.00  0.00           C  
ATOM   3877  O   ILE A 324     109.444  20.655  39.457  1.00  0.00           O  
ATOM   3878  CB  ILE A 324     108.492  23.865  39.206  1.00  0.00           C  
ATOM   3879  CG1 ILE A 324     107.340  24.744  39.682  1.00  0.00           C  
ATOM   3880  CG2 ILE A 324     108.100  23.159  37.912  1.00  0.00           C  
ATOM   3881  CD1 ILE A 324     106.994  25.851  38.710  1.00  0.00           C  
ATOM   3882  H   ILE A 324     109.564  24.369  41.364  1.00  0.00           H  
ATOM   3883  HA  ILE A 324     108.081  22.392  40.580  1.00  0.00           H  
ATOM   3884  N   ILE A 325     111.108  22.170  39.532  1.00  0.00           N  
ATOM   3885  CA  ILE A 325     112.063  21.248  38.921  1.00  0.00           C  
ATOM   3886  C   ILE A 325     112.247  20.013  39.795  1.00  0.00           C  
ATOM   3887  O   ILE A 325     112.199  18.876  39.305  1.00  0.00           O  
ATOM   3888  CB  ILE A 325     113.403  21.961  38.649  1.00  0.00           C  
ATOM   3889  CG1 ILE A 325     113.254  22.954  37.495  1.00  0.00           C  
ATOM   3890  CG2 ILE A 325     114.503  20.957  38.323  1.00  0.00           C  
ATOM   3891  CD1 ILE A 325     114.524  23.729  37.190  1.00  0.00           C  
ATOM   3892  H   ILE A 325     111.427  22.941  39.740  1.00  0.00           H  
ATOM   3893  HA  ILE A 325     111.711  20.952  38.067  1.00  0.00           H  
ATOM   3894  N   ALA A 326     112.452  20.211  41.099  1.00  0.00           N  
ATOM   3895  CA  ALA A 326     112.636  19.078  42.001  1.00  0.00           C  
ATOM   3896  C   ALA A 326     111.409  18.178  42.009  1.00  0.00           C  
ATOM   3897  O   ALA A 326     111.526  16.954  41.876  1.00  0.00           O  
ATOM   3898  CB  ALA A 326     112.947  19.568  43.414  1.00  0.00           C  
ATOM   3899  H   ALA A 326     112.488  20.984  41.475  1.00  0.00           H  
ATOM   3900  HA  ALA A 326     113.388  18.557  41.679  1.00  0.00           H  
ATOM   3901  HB1 ALA A 326     113.191  18.814  43.972  1.00  0.00           H  
ATOM   3902  HB2 ALA A 326     113.684  20.199  43.383  1.00  0.00           H  
ATOM   3903  HB3 ALA A 326     112.164  20.005  43.784  1.00  0.00           H  
ATOM   3904  N   SER A 327     110.222  18.768  42.163  1.00  0.00           N  
ATOM   3905  CA  SER A 327     109.001  17.972  42.183  1.00  0.00           C  
ATOM   3906  C   SER A 327     108.871  17.150  40.908  1.00  0.00           C  
ATOM   3907  O   SER A 327     108.661  15.934  40.959  1.00  0.00           O  
ATOM   3908  CB  SER A 327     107.788  18.884  42.365  1.00  0.00           C  
ATOM   3909  OG  SER A 327     108.085  19.975  43.218  1.00  0.00           O  
ATOM   3910  H   SER A 327     110.106  19.615  42.257  1.00  0.00           H  
ATOM   3911  HA  SER A 327     109.043  17.356  42.931  1.00  0.00           H  
ATOM   3912  HB2 SER A 327     107.498  19.216  41.500  1.00  0.00           H  
ATOM   3913  HB3 SER A 327     107.050  18.373  42.734  1.00  0.00           H  
ATOM   3914  HG  SER A 327     108.386  20.614  42.762  1.00  0.00           H  
ATOM   3915  N   VAL A 328     109.053  17.789  39.751  1.00  0.00           N  
ATOM   3916  CA  VAL A 328     108.789  17.120  38.480  1.00  0.00           C  
ATOM   3917  C   VAL A 328     109.813  16.017  38.219  1.00  0.00           C  
ATOM   3918  O   VAL A 328     109.451  14.885  37.857  1.00  0.00           O  
ATOM   3919  CB  VAL A 328     108.753  18.167  37.354  1.00  0.00           C  
ATOM   3920  CG1 VAL A 328     108.984  17.525  36.006  1.00  0.00           C  
ATOM   3921  CG2 VAL A 328     107.416  18.899  37.383  1.00  0.00           C  
ATOM   3922  H   VAL A 328     109.326  18.601  39.682  1.00  0.00           H  
ATOM   3923  HA  VAL A 328     107.923  16.684  38.514  1.00  0.00           H  
ATOM   3924  N   MET A 329     111.104  16.312  38.418  1.00  0.00           N  
ATOM   3925  CA  MET A 329     112.130  15.309  38.155  1.00  0.00           C  
ATOM   3926  C   MET A 329     112.028  14.142  39.130  1.00  0.00           C  
ATOM   3927  O   MET A 329     112.165  12.981  38.722  1.00  0.00           O  
ATOM   3928  CB  MET A 329     113.513  15.952  38.203  1.00  0.00           C  
ATOM   3929  CG  MET A 329     113.775  16.896  37.037  1.00  0.00           C  
ATOM   3930  SD  MET A 329     115.479  16.833  36.455  1.00  0.00           S  
ATOM   3931  CE  MET A 329     116.321  17.624  37.820  1.00  0.00           C  
ATOM   3932  H   MET A 329     111.396  17.070  38.698  1.00  0.00           H  
ATOM   3933  HA  MET A 329     111.988  14.951  37.265  1.00  0.00           H  
ATOM   3934  HB2 MET A 329     113.608  16.442  39.035  1.00  0.00           H  
ATOM   3935  HB3 MET A 329     114.188  15.256  38.205  1.00  0.00           H  
ATOM   3936  HG2 MET A 329     113.179  16.670  36.305  1.00  0.00           H  
ATOM   3937  HG3 MET A 329     113.563  17.803  37.307  1.00  0.00           H  
ATOM   3938  HE1 MET A 329     117.273  17.660  37.636  1.00  0.00           H  
ATOM   3939  HE2 MET A 329     115.980  18.525  37.932  1.00  0.00           H  
ATOM   3940  HE3 MET A 329     116.168  17.117  38.632  1.00  0.00           H  
ATOM   3941  N   LEU A 330     111.773  14.419  40.415  1.00  0.00           N  
ATOM   3942  CA  LEU A 330     111.600  13.331  41.371  1.00  0.00           C  
ATOM   3943  C   LEU A 330     110.369  12.502  41.039  1.00  0.00           C  
ATOM   3944  O   LEU A 330     110.374  11.278  41.206  1.00  0.00           O  
ATOM   3945  CB  LEU A 330     111.503  13.883  42.792  1.00  0.00           C  
ATOM   3946  CG  LEU A 330     111.564  12.815  43.884  1.00  0.00           C  
ATOM   3947  CD1 LEU A 330     112.622  11.773  43.550  1.00  0.00           C  
ATOM   3948  CD2 LEU A 330     111.858  13.455  45.217  1.00  0.00           C  
ATOM   3949  H   LEU A 330     111.698  15.211  40.742  1.00  0.00           H  
ATOM   3950  HA  LEU A 330     112.377  12.753  41.313  1.00  0.00           H  
ATOM   3951  HB2 LEU A 330     112.225  14.515  42.932  1.00  0.00           H  
ATOM   3952  HB3 LEU A 330     110.673  14.375  42.881  1.00  0.00           H  
ATOM   3953  N   ALA A 331     109.311  13.151  40.550  1.00  0.00           N  
ATOM   3954  CA  ALA A 331     108.114  12.432  40.135  1.00  0.00           C  
ATOM   3955  C   ALA A 331     108.425  11.455  39.010  1.00  0.00           C  
ATOM   3956  O   ALA A 331     108.044  10.281  39.071  1.00  0.00           O  
ATOM   3957  CB  ALA A 331     107.043  13.432  39.702  1.00  0.00           C  
ATOM   3958  H   ALA A 331     109.269  14.004  40.452  1.00  0.00           H  
ATOM   3959  HA  ALA A 331     107.782  11.916  40.887  1.00  0.00           H  
ATOM   3960  HB1 ALA A 331     106.442  13.010  39.069  1.00  0.00           H  
ATOM   3961  HB2 ALA A 331     106.540  13.724  40.478  1.00  0.00           H  
ATOM   3962  HB3 ALA A 331     107.465  14.199  39.284  1.00  0.00           H  
ATOM   3963  N   ALA A 332     109.125  11.924  37.976  1.00  0.00           N  
ATOM   3964  CA  ALA A 332     109.466  11.051  36.851  1.00  0.00           C  
ATOM   3965  C   ALA A 332     110.358   9.892  37.294  1.00  0.00           C  
ATOM   3966  O   ALA A 332     110.111   8.723  36.944  1.00  0.00           O  
ATOM   3967  CB  ALA A 332     110.144  11.862  35.745  1.00  0.00           C  
ATOM   3968  H   ALA A 332     109.409  12.732  37.906  1.00  0.00           H  
ATOM   3969  HA  ALA A 332     108.644  10.671  36.504  1.00  0.00           H  
ATOM   3970  HB1 ALA A 332     110.366  11.277  35.005  1.00  0.00           H  
ATOM   3971  HB2 ALA A 332     109.542  12.557  35.438  1.00  0.00           H  
ATOM   3972  HB3 ALA A 332     110.955  12.266  36.092  1.00  0.00           H  
ATOM   3973  N   ILE A 333     111.403  10.201  38.067  1.00  0.00           N  
ATOM   3974  CA  ILE A 333     112.320   9.163  38.532  1.00  0.00           C  
ATOM   3975  C   ILE A 333     111.568   8.122  39.350  1.00  0.00           C  
ATOM   3976  O   ILE A 333     111.711   6.915  39.130  1.00  0.00           O  
ATOM   3977  CB  ILE A 333     113.480   9.784  39.333  1.00  0.00           C  
ATOM   3978  CG1 ILE A 333     114.429  10.543  38.404  1.00  0.00           C  
ATOM   3979  CG2 ILE A 333     114.231   8.708  40.110  1.00  0.00           C  
ATOM   3980  CD1 ILE A 333     115.200  11.652  39.093  1.00  0.00           C  
ATOM   3981  H   ILE A 333     111.596  10.997  38.329  1.00  0.00           H  
ATOM   3982  HA  ILE A 333     112.705   8.714  37.763  1.00  0.00           H  
ATOM   3983  N   LEU A 334     110.745   8.577  40.299  1.00  0.00           N  
ATOM   3984  CA  LEU A 334     109.955   7.659  41.112  1.00  0.00           C  
ATOM   3985  C   LEU A 334     109.031   6.808  40.252  1.00  0.00           C  
ATOM   3986  O   LEU A 334     108.902   5.599  40.477  1.00  0.00           O  
ATOM   3987  CB  LEU A 334     109.143   8.440  42.143  1.00  0.00           C  
ATOM   3988  CG  LEU A 334     109.865   8.931  43.397  1.00  0.00           C  
ATOM   3989  CD1 LEU A 334     108.879   9.600  44.336  1.00  0.00           C  
ATOM   3990  CD2 LEU A 334     110.554   7.772  44.083  1.00  0.00           C  
ATOM   3991  H   LEU A 334     110.632   9.409  40.484  1.00  0.00           H  
ATOM   3992  HA  LEU A 334     110.568   7.063  41.570  1.00  0.00           H  
ATOM   3993  HB2 LEU A 334     108.760   9.213  41.698  1.00  0.00           H  
ATOM   3994  HB3 LEU A 334     108.403   7.880  42.426  1.00  0.00           H  
ATOM   3995  N   SER A 335     108.384   7.420  39.254  1.00  0.00           N  
ATOM   3996  CA  SER A 335     107.424   6.683  38.443  1.00  0.00           C  
ATOM   3997  C   SER A 335     108.098   5.595  37.620  1.00  0.00           C  
ATOM   3998  O   SER A 335     107.462   4.582  37.311  1.00  0.00           O  
ATOM   3999  CB  SER A 335     106.641   7.643  37.541  1.00  0.00           C  
ATOM   4000  OG  SER A 335     107.461   8.214  36.537  1.00  0.00           O  
ATOM   4001  H   SER A 335     108.488   8.245  39.038  1.00  0.00           H  
ATOM   4002  HA  SER A 335     106.803   6.244  39.044  1.00  0.00           H  
ATOM   4003  HB2 SER A 335     105.905   7.166  37.124  1.00  0.00           H  
ATOM   4004  HB3 SER A 335     106.253   8.349  38.081  1.00  0.00           H  
ATOM   4005  HG  SER A 335     108.240   8.314  36.835  1.00  0.00           H  
ATOM   4006  N   ILE A 336     109.373   5.759  37.271  1.00  0.00           N  
ATOM   4007  CA  ILE A 336     110.059   4.678  36.562  1.00  0.00           C  
ATOM   4008  C   ILE A 336     111.048   3.925  37.462  1.00  0.00           C  
ATOM   4009  O   ILE A 336     111.849   3.137  36.964  1.00  0.00           O  
ATOM   4010  CB  ILE A 336     110.745   5.173  35.276  1.00  0.00           C  
ATOM   4011  CG1 ILE A 336     111.985   6.001  35.606  1.00  0.00           C  
ATOM   4012  CG2 ILE A 336     109.762   5.936  34.406  1.00  0.00           C  
ATOM   4013  CD1 ILE A 336     112.682   6.543  34.380  1.00  0.00           C  
ATOM   4014  H   ILE A 336     109.844   6.462  37.428  1.00  0.00           H  
ATOM   4015  HA  ILE A 336     109.371   4.047  36.301  1.00  0.00           H  
ATOM   4016  N   THR A 337     111.013   4.136  38.779  1.00  0.00           N  
ATOM   4017  CA  THR A 337     111.857   3.362  39.689  1.00  0.00           C  
ATOM   4018  C   THR A 337     111.022   2.655  40.750  1.00  0.00           C  
ATOM   4019  O   THR A 337     110.866   1.434  40.676  1.00  0.00           O  
ATOM   4020  CB  THR A 337     112.932   4.245  40.328  1.00  0.00           C  
ATOM   4021  OG1 THR A 337     112.318   5.386  40.941  1.00  0.00           O  
ATOM   4022  CG2 THR A 337     113.938   4.702  39.278  1.00  0.00           C  
ATOM   4023  H   THR A 337     110.510   4.719  39.163  1.00  0.00           H  
ATOM   4024  HA  THR A 337     112.307   2.679  39.168  1.00  0.00           H  
ATOM   4025  N   VAL A 338     110.491   3.375  41.741  1.00  0.00           N  
ATOM   4026  CA  VAL A 338     109.649   2.742  42.755  1.00  0.00           C  
ATOM   4027  C   VAL A 338     108.443   2.076  42.106  1.00  0.00           C  
ATOM   4028  O   VAL A 338     108.123   0.917  42.393  1.00  0.00           O  
ATOM   4029  CB  VAL A 338     109.206   3.766  43.815  1.00  0.00           C  
ATOM   4030  CG1 VAL A 338     107.971   3.266  44.539  1.00  0.00           C  
ATOM   4031  CG2 VAL A 338     110.304   4.011  44.810  1.00  0.00           C  
ATOM   4032  H   VAL A 338     110.605   4.221  41.842  1.00  0.00           H  
ATOM   4033  HA  VAL A 338     110.171   2.057  43.202  1.00  0.00           H  
ATOM   4034  N   LEU A 339     107.757   2.803  41.224  1.00  0.00           N  
ATOM   4035  CA  LEU A 339     106.538   2.276  40.619  1.00  0.00           C  
ATOM   4036  C   LEU A 339     106.832   1.086  39.713  1.00  0.00           C  
ATOM   4037  O   LEU A 339     106.105   0.084  39.740  1.00  0.00           O  
ATOM   4038  CB  LEU A 339     105.821   3.376  39.841  1.00  0.00           C  
ATOM   4039  CG  LEU A 339     104.416   3.018  39.361  1.00  0.00           C  
ATOM   4040  CD1 LEU A 339     103.566   2.515  40.515  1.00  0.00           C  
ATOM   4041  CD2 LEU A 339     103.770   4.216  38.713  1.00  0.00           C  
ATOM   4042  H   LEU A 339     107.977   3.593  40.966  1.00  0.00           H  
ATOM   4043  HA  LEU A 339     105.959   1.964  41.333  1.00  0.00           H  
ATOM   4044  HB2 LEU A 339     105.765   4.166  40.402  1.00  0.00           H  
ATOM   4045  HB3 LEU A 339     106.360   3.613  39.071  1.00  0.00           H  
ATOM   4046  N   ALA A 340     107.891   1.178  38.905  1.00  0.00           N  
ATOM   4047  CA  ALA A 340     108.255   0.072  38.026  1.00  0.00           C  
ATOM   4048  C   ALA A 340     108.554  -1.189  38.825  1.00  0.00           C  
ATOM   4049  O   ALA A 340     108.067  -2.276  38.498  1.00  0.00           O  
ATOM   4050  CB  ALA A 340     109.458   0.460  37.167  1.00  0.00           C  
ATOM   4051  H   ALA A 340     108.404   1.866  38.853  1.00  0.00           H  
ATOM   4052  HA  ALA A 340     107.500  -0.116  37.445  1.00  0.00           H  
ATOM   4053  HB1 ALA A 340     109.693  -0.281  36.586  1.00  0.00           H  
ATOM   4054  HB2 ALA A 340     109.234   1.235  36.628  1.00  0.00           H  
ATOM   4055  HB3 ALA A 340     110.211   0.671  37.740  1.00  0.00           H  
ATOM   4056  N   ALA A 341     109.357  -1.058  39.882  1.00  0.00           N  
ATOM   4057  CA  ALA A 341     109.720  -2.220  40.687  1.00  0.00           C  
ATOM   4058  C   ALA A 341     108.514  -2.771  41.435  1.00  0.00           C  
ATOM   4059  O   ALA A 341     108.363  -3.990  41.580  1.00  0.00           O  
ATOM   4060  CB  ALA A 341     110.832  -1.849  41.665  1.00  0.00           C  
ATOM   4061  H   ALA A 341     109.697  -0.314  40.147  1.00  0.00           H  
ATOM   4062  HA  ALA A 341     110.041  -2.915  40.091  1.00  0.00           H  
ATOM   4063  HB1 ALA A 341     110.939  -2.558  42.319  1.00  0.00           H  
ATOM   4064  HB2 ALA A 341     111.663  -1.730  41.180  1.00  0.00           H  
ATOM   4065  HB3 ALA A 341     110.602  -1.024  42.119  1.00  0.00           H  
ATOM   4066  N   ALA A 342     107.650  -1.881  41.926  1.00  0.00           N  
ATOM   4067  CA  ALA A 342     106.427  -2.316  42.588  1.00  0.00           C  
ATOM   4068  C   ALA A 342     105.575  -3.153  41.645  1.00  0.00           C  
ATOM   4069  O   ALA A 342     105.069  -4.215  42.024  1.00  0.00           O  
ATOM   4070  CB  ALA A 342     105.647  -1.101  43.093  1.00  0.00           C  
ATOM   4071  H   ALA A 342     107.755  -1.028  41.886  1.00  0.00           H  
ATOM   4072  HA  ALA A 342     106.663  -2.870  43.348  1.00  0.00           H  
ATOM   4073  HB1 ALA A 342     104.835  -1.397  43.532  1.00  0.00           H  
ATOM   4074  HB2 ALA A 342     106.193  -0.606  43.724  1.00  0.00           H  
ATOM   4075  HB3 ALA A 342     105.419  -0.529  42.344  1.00  0.00           H  
ATOM   4076  N   LEU A 343     105.419  -2.692  40.403  1.00  0.00           N  
ATOM   4077  CA  LEU A 343     104.669  -3.466  39.418  1.00  0.00           C  
ATOM   4078  C   LEU A 343     105.369  -4.780  39.093  1.00  0.00           C  
ATOM   4079  O   LEU A 343     104.710  -5.808  38.903  1.00  0.00           O  
ATOM   4080  CB  LEU A 343     104.460  -2.642  38.151  1.00  0.00           C  
ATOM   4081  CG  LEU A 343     103.481  -1.480  38.314  1.00  0.00           C  
ATOM   4082  CD1 LEU A 343     103.573  -0.530  37.131  1.00  0.00           C  
ATOM   4083  CD2 LEU A 343     102.056  -1.992  38.498  1.00  0.00           C  
ATOM   4084  H   LEU A 343     105.735  -1.946  40.115  1.00  0.00           H  
ATOM   4085  HA  LEU A 343     103.804  -3.682  39.800  1.00  0.00           H  
ATOM   4086  HB2 LEU A 343     105.316  -2.291  37.860  1.00  0.00           H  
ATOM   4087  HB3 LEU A 343     104.139  -3.226  37.446  1.00  0.00           H  
ATOM   4088  N   ALA A 344     106.701  -4.766  39.021  1.00  0.00           N  
ATOM   4089  CA  ALA A 344     107.441  -5.994  38.745  1.00  0.00           C  
ATOM   4090  C   ALA A 344     107.215  -7.028  39.838  1.00  0.00           C  
ATOM   4091  O   ALA A 344     107.159  -8.233  39.565  1.00  0.00           O  
ATOM   4092  CB  ALA A 344     108.929  -5.685  38.599  1.00  0.00           C  
ATOM   4093  H   ALA A 344     107.188  -4.065  39.128  1.00  0.00           H  
ATOM   4094  HA  ALA A 344     107.113  -6.367  37.912  1.00  0.00           H  
ATOM   4095  HB1 ALA A 344     109.414  -6.504  38.416  1.00  0.00           H  
ATOM   4096  HB2 ALA A 344     109.060  -5.062  37.867  1.00  0.00           H  
ATOM   4097  HB3 ALA A 344     109.260  -5.290  39.422  1.00  0.00           H  
ATOM   4098  N   ILE A 345     107.092  -6.575  41.086  1.00  0.00           N  
ATOM   4099  CA  ILE A 345     106.820  -7.497  42.184  1.00  0.00           C  
ATOM   4100  C   ILE A 345     105.369  -7.962  42.145  1.00  0.00           C  
ATOM   4101  O   ILE A 345     105.078  -9.150  42.337  1.00  0.00           O  
ATOM   4102  CB  ILE A 345     107.160  -6.838  43.532  1.00  0.00           C  
ATOM   4103  CG1 ILE A 345     108.667  -6.605  43.647  1.00  0.00           C  
ATOM   4104  CG2 ILE A 345     106.658  -7.695  44.683  1.00  0.00           C  
ATOM   4105  CD1 ILE A 345     109.084  -5.946  44.941  1.00  0.00           C  
ATOM   4106  H   ILE A 345     107.162  -5.749  41.314  1.00  0.00           H  
ATOM   4107  HA  ILE A 345     107.385  -8.279  42.083  1.00  0.00           H  
ATOM   4108  N   LEU A 346     104.438  -7.041  41.887  1.00  0.00           N  
ATOM   4109  CA  LEU A 346     103.018  -7.368  41.964  1.00  0.00           C  
ATOM   4110  C   LEU A 346     102.594  -8.286  40.822  1.00  0.00           C  
ATOM   4111  O   LEU A 346     102.058  -9.375  41.052  1.00  0.00           O  
ATOM   4112  CB  LEU A 346     102.186  -6.083  41.969  1.00  0.00           C  
ATOM   4113  CG  LEU A 346     102.326  -5.171  43.191  1.00  0.00           C  
ATOM   4114  CD1 LEU A 346     101.121  -4.261  43.325  1.00  0.00           C  
ATOM   4115  CD2 LEU A 346     102.537  -5.976  44.466  1.00  0.00           C  
ATOM   4116  H   LEU A 346     104.609  -6.227  41.668  1.00  0.00           H  
ATOM   4117  HA  LEU A 346     102.860  -7.846  42.793  1.00  0.00           H  
ATOM   4118  HB2 LEU A 346     102.420  -5.569  41.180  1.00  0.00           H  
ATOM   4119  HB3 LEU A 346     101.252  -6.328  41.880  1.00  0.00           H  
ATOM   4120  N   GLY A 347     102.813  -7.863  39.579  1.00  0.00           N  
ATOM   4121  CA  GLY A 347     102.405  -8.643  38.435  1.00  0.00           C  
ATOM   4122  C   GLY A 347     100.943  -8.435  38.098  1.00  0.00           C  
ATOM   4123  O   GLY A 347     100.462  -7.305  38.006  1.00  0.00           O  
ATOM   4124  H   GLY A 347     103.199  -7.119  39.385  1.00  0.00           H  
ATOM   4125  HA2 GLY A 347     102.950  -8.402  37.670  1.00  0.00           H  
ATOM   4126  HA3 GLY A 347     102.564  -9.583  38.612  1.00  0.00           H  
ATOM   4127  N   PRO A 348     100.208  -9.528  37.874  1.00  0.00           N  
ATOM   4128  CA  PRO A 348      98.757  -9.411  37.681  1.00  0.00           C  
ATOM   4129  C   PRO A 348      97.983  -9.230  38.975  1.00  0.00           C  
ATOM   4130  O   PRO A 348      96.764  -9.012  38.919  1.00  0.00           O  
ATOM   4131  CB  PRO A 348      98.384 -10.738  36.995  1.00  0.00           C  
ATOM   4132  CG  PRO A 348      99.691 -11.330  36.532  1.00  0.00           C  
ATOM   4133  CD  PRO A 348     100.697 -10.872  37.536  1.00  0.00           C  
ATOM   4134  HA  PRO A 348      98.529  -8.622  37.165  1.00  0.00           H  
ATOM   4135  HB2 PRO A 348      97.928 -11.334  37.611  1.00  0.00           H  
ATOM   4136  HB3 PRO A 348      97.784 -10.589  36.247  1.00  0.00           H  
ATOM   4137  HG2 PRO A 348      99.645 -12.298  36.497  1.00  0.00           H  
ATOM   4138  HG3 PRO A 348      99.919 -11.023  35.641  1.00  0.00           H  
ATOM   4139  HD2 PRO A 348     100.725 -11.453  38.312  1.00  0.00           H  
ATOM   4140  HD3 PRO A 348     101.594 -10.849  37.166  1.00  0.00           H  
ATOM   4141  N   ARG A 349      98.646  -9.307  40.132  1.00  0.00           N  
ATOM   4142  CA  ARG A 349      97.985  -9.037  41.403  1.00  0.00           C  
ATOM   4143  C   ARG A 349      97.548  -7.585  41.546  1.00  0.00           C  
ATOM   4144  O   ARG A 349      96.867  -7.263  42.524  1.00  0.00           O  
ATOM   4145  CB  ARG A 349      98.902  -9.406  42.573  1.00  0.00           C  
ATOM   4146  CG  ARG A 349      99.044 -10.900  42.817  1.00  0.00           C  
ATOM   4147  CD  ARG A 349     100.505 -11.306  42.929  1.00  0.00           C  
ATOM   4148  NE  ARG A 349     101.044 -11.099  44.271  1.00  0.00           N  
ATOM   4149  CZ  ARG A 349     102.334 -11.194  44.579  1.00  0.00           C  
ATOM   4150  H   ARG A 349      99.478  -9.514  40.199  1.00  0.00           H  
ATOM   4151  HA  ARG A 349      97.187  -9.587  41.418  1.00  0.00           H  
ATOM   4152  HB2 ARG A 349      99.781  -9.032  42.410  1.00  0.00           H  
ATOM   4153  HB3 ARG A 349      98.561  -8.990  43.380  1.00  0.00           H  
ATOM   4154  HG2 ARG A 349      98.576 -11.143  43.631  1.00  0.00           H  
ATOM   4155  HG3 ARG A 349      98.625 -11.390  42.092  1.00  0.00           H  
ATOM   4156  HD2 ARG A 349     100.597 -12.240  42.687  1.00  0.00           H  
ATOM   4157  HD3 ARG A 349     101.029 -10.795  42.291  1.00  0.00           H  
ATOM   4158  HE  ARG A 349     100.492 -10.903  44.900  1.00  0.00           H  
ATOM   4159  N   VAL A 350      97.920  -6.708  40.609  1.00  0.00           N  
ATOM   4160  CA  VAL A 350      97.460  -5.323  40.671  1.00  0.00           C  
ATOM   4161  C   VAL A 350      95.942  -5.256  40.625  1.00  0.00           C  
ATOM   4162  O   VAL A 350      95.343  -4.301  41.129  1.00  0.00           O  
ATOM   4163  CB  VAL A 350      98.083  -4.484  39.537  1.00  0.00           C  
ATOM   4164  CG1 VAL A 350      97.933  -3.006  39.835  1.00  0.00           C  
ATOM   4165  CG2 VAL A 350      99.538  -4.815  39.379  1.00  0.00           C  
ATOM   4166  H   VAL A 350      98.429  -6.893  39.941  1.00  0.00           H  
ATOM   4167  HA  VAL A 350      97.753  -4.946  41.515  1.00  0.00           H  
ATOM   4168  N   ASP A 351      95.297  -6.266  40.036  1.00  0.00           N  
ATOM   4169  CA  ASP A 351      93.849  -6.287  39.879  1.00  0.00           C  
ATOM   4170  C   ASP A 351      93.156  -7.262  40.823  1.00  0.00           C  
ATOM   4171  O   ASP A 351      91.959  -7.523  40.656  1.00  0.00           O  
ATOM   4172  CB  ASP A 351      93.480  -6.619  38.432  1.00  0.00           C  
ATOM   4173  CG  ASP A 351      93.679  -5.445  37.500  1.00  0.00           C  
ATOM   4174  OD1 ASP A 351      94.517  -4.576  37.820  1.00  0.00           O  
ATOM   4175  OD2 ASP A 351      93.000  -5.389  36.455  1.00  0.00           O  
ATOM   4176  H   ASP A 351      95.693  -6.959  39.716  1.00  0.00           H  
ATOM   4177  HA  ASP A 351      93.535  -5.399  40.109  1.00  0.00           H  
ATOM   4178  HB2 ASP A 351      94.018  -7.365  38.127  1.00  0.00           H  
ATOM   4179  HB3 ASP A 351      92.553  -6.904  38.395  1.00  0.00           H  
ATOM   4180  N   ALA A 352      93.868  -7.794  41.819  1.00  0.00           N  
ATOM   4181  CA  ALA A 352      93.285  -8.825  42.673  1.00  0.00           C  
ATOM   4182  C   ALA A 352      92.184  -8.277  43.574  1.00  0.00           C  
ATOM   4183  O   ALA A 352      91.299  -9.031  43.991  1.00  0.00           O  
ATOM   4184  CB  ALA A 352      94.375  -9.480  43.523  1.00  0.00           C  
ATOM   4185  H   ALA A 352      94.677  -7.575  42.013  1.00  0.00           H  
ATOM   4186  HA  ALA A 352      92.881  -9.487  42.091  1.00  0.00           H  
ATOM   4187  HB1 ALA A 352      93.979 -10.163  44.086  1.00  0.00           H  
ATOM   4188  HB2 ALA A 352      95.038  -9.886  42.942  1.00  0.00           H  
ATOM   4189  HB3 ALA A 352      94.800  -8.808  44.080  1.00  0.00           H  
ATOM   4190  N   LEU A 353      92.214  -6.982  43.878  1.00  0.00           N  
ATOM   4191  CA  LEU A 353      91.329  -6.382  44.873  1.00  0.00           C  
ATOM   4192  C   LEU A 353      90.295  -5.517  44.158  1.00  0.00           C  
ATOM   4193  O   LEU A 353      90.624  -4.444  43.645  1.00  0.00           O  
ATOM   4194  CB  LEU A 353      92.127  -5.556  45.884  1.00  0.00           C  
ATOM   4195  CG  LEU A 353      93.032  -6.213  46.943  1.00  0.00           C  
ATOM   4196  CD1 LEU A 353      92.224  -6.943  48.003  1.00  0.00           C  
ATOM   4197  CD2 LEU A 353      94.083  -7.144  46.346  1.00  0.00           C  
ATOM   4198  H   LEU A 353      92.753  -6.423  43.509  1.00  0.00           H  
ATOM   4199  HA  LEU A 353      90.876  -7.082  45.367  1.00  0.00           H  
ATOM   4200  HB2 LEU A 353      92.688  -4.953  45.372  1.00  0.00           H  
ATOM   4201  HB3 LEU A 353      91.488  -5.009  46.365  1.00  0.00           H  
ATOM   4202  N   GLY A 354      89.044  -5.982  44.130  1.00  0.00           N  
ATOM   4203  CA  GLY A 354      87.964  -5.222  43.538  1.00  0.00           C  
ATOM   4204  C   GLY A 354      87.364  -4.216  44.507  1.00  0.00           C  
ATOM   4205  O   GLY A 354      87.791  -4.073  45.651  1.00  0.00           O  
ATOM   4206  H   GLY A 354      88.807  -6.743  44.453  1.00  0.00           H  
ATOM   4207  HA2 GLY A 354      88.293  -4.756  42.753  1.00  0.00           H  
ATOM   4208  HA3 GLY A 354      87.271  -5.830  43.236  1.00  0.00           H  
ATOM   4209  N   VAL A 355      86.342  -3.505  44.018  1.00  0.00           N  
ATOM   4210  CA  VAL A 355      85.620  -2.563  44.873  1.00  0.00           C  
ATOM   4211  C   VAL A 355      84.958  -3.299  46.026  1.00  0.00           C  
ATOM   4212  O   VAL A 355      84.677  -2.708  47.077  1.00  0.00           O  
ATOM   4213  CB  VAL A 355      84.593  -1.758  44.046  1.00  0.00           C  
ATOM   4214  CG1 VAL A 355      83.395  -2.621  43.690  1.00  0.00           C  
ATOM   4215  CG2 VAL A 355      84.150  -0.510  44.805  1.00  0.00           C  
ATOM   4216  H   VAL A 355      86.057  -3.553  43.209  1.00  0.00           H  
ATOM   4217  HA  VAL A 355      86.252  -1.929  45.249  1.00  0.00           H  
ATOM   4218  N   THR A 356      84.717  -4.602  45.855  1.00  0.00           N  
ATOM   4219  CA  THR A 356      84.088  -5.408  46.894  1.00  0.00           C  
ATOM   4220  C   THR A 356      84.842  -5.324  48.212  1.00  0.00           C  
ATOM   4221  O   THR A 356      84.266  -5.572  49.278  1.00  0.00           O  
ATOM   4222  CB  THR A 356      84.003  -6.862  46.433  1.00  0.00           C  
ATOM   4223  OG1 THR A 356      85.231  -7.531  46.744  1.00  0.00           O  
ATOM   4224  CG2 THR A 356      83.761  -6.925  44.932  1.00  0.00           C  
ATOM   4225  H   THR A 356      84.912  -5.035  45.139  1.00  0.00           H  
ATOM   4226  HA  THR A 356      83.197  -5.057  47.046  1.00  0.00           H  
ATOM   4227  N   THR A 357      86.128  -4.987  48.163  1.00  0.00           N  
ATOM   4228  CA  THR A 357      86.916  -4.787  49.373  1.00  0.00           C  
ATOM   4229  C   THR A 357      86.493  -3.486  50.043  1.00  0.00           C  
ATOM   4230  O   THR A 357      86.813  -2.396  49.558  1.00  0.00           O  
ATOM   4231  CB  THR A 357      88.403  -4.769  49.030  1.00  0.00           C  
ATOM   4232  OG1 THR A 357      88.611  -3.987  47.847  1.00  0.00           O  
ATOM   4233  CG2 THR A 357      88.891  -6.181  48.781  1.00  0.00           C  
ATOM   4234  H   THR A 357      86.565  -4.868  47.432  1.00  0.00           H  
ATOM   4235  HA  THR A 357      86.760  -5.518  49.990  1.00  0.00           H  
ATOM   4236  N   LEU A 358      85.763  -3.596  51.155  1.00  0.00           N  
ATOM   4237  CA  LEU A 358      85.297  -2.418  51.885  1.00  0.00           C  
ATOM   4238  C   LEU A 358      85.267  -2.770  53.373  1.00  0.00           C  
ATOM   4239  O   LEU A 358      84.400  -3.519  53.829  1.00  0.00           O  
ATOM   4240  CB  LEU A 358      83.943  -1.945  51.361  1.00  0.00           C  
ATOM   4241  CG  LEU A 358      82.574  -2.478  51.810  1.00  0.00           C  
ATOM   4242  CD1 LEU A 358      81.447  -1.662  51.202  1.00  0.00           C  
ATOM   4243  CD2 LEU A 358      82.405  -3.961  51.483  1.00  0.00           C  
ATOM   4244  H   LEU A 358      85.527  -4.347  51.503  1.00  0.00           H  
ATOM   4245  HA  LEU A 358      85.901  -1.671  51.750  1.00  0.00           H  
ATOM   4246  HB2 LEU A 358      83.918  -0.989  51.520  1.00  0.00           H  
ATOM   4247  HB3 LEU A 358      83.973  -2.072  50.400  1.00  0.00           H  
ATOM   4248  N   LEU A 359      86.257  -2.277  54.108  1.00  0.00           N  
ATOM   4249  CA  LEU A 359      86.378  -2.598  55.525  1.00  0.00           C  
ATOM   4250  C   LEU A 359      87.001  -1.433  56.287  1.00  0.00           C  
ATOM   4251  O   LEU A 359      88.056  -0.925  55.905  1.00  0.00           O  
ATOM   4252  CB  LEU A 359      87.215  -3.867  55.747  1.00  0.00           C  
ATOM   4253  CG  LEU A 359      86.852  -5.273  55.238  1.00  0.00           C  
ATOM   4254  CD1 LEU A 359      86.977  -5.458  53.733  1.00  0.00           C  
ATOM   4255  CD2 LEU A 359      87.700  -6.310  55.950  1.00  0.00           C  
ATOM   4256  H   LEU A 359      86.869  -1.755  53.805  1.00  0.00           H  
ATOM   4257  HA  LEU A 359      85.483  -2.759  55.862  1.00  0.00           H  
ATOM   4258  HB2 LEU A 359      88.093  -3.673  55.383  1.00  0.00           H  
ATOM   4259  HB3 LEU A 359      87.319  -3.952  56.708  1.00  0.00           H  
ATOM   4260  N   PHE A 360      81.692   7.781  23.761  1.00  0.00           N1+
ATOM   4261  CA  PHE A 360      82.833   7.258  23.019  1.00  0.00           C  
ATOM   4262  C   PHE A 360      83.522   8.377  22.246  1.00  0.00           C  
ATOM   4263  O   PHE A 360      82.871   9.219  21.631  1.00  0.00           O  
ATOM   4264  CB  PHE A 360      82.378   6.140  22.085  1.00  0.00           C  
ATOM   4265  CG  PHE A 360      83.455   5.610  21.184  1.00  0.00           C  
ATOM   4266  CD1 PHE A 360      84.388   4.703  21.657  1.00  0.00           C  
ATOM   4267  CD2 PHE A 360      83.520   5.998  19.861  1.00  0.00           C  
ATOM   4268  CE1 PHE A 360      85.366   4.201  20.823  1.00  0.00           C  
ATOM   4269  CE2 PHE A 360      84.482   5.490  19.021  1.00  0.00           C  
ATOM   4270  CZ  PHE A 360      85.414   4.601  19.500  1.00  0.00           C  
ATOM   4271  H1  PHE A 360      81.017   7.203  23.715  1.00  0.00           H  
ATOM   4272  H2  PHE A 360      81.921   7.901  24.612  1.00  0.00           H  
ATOM   4273  H3  PHE A 360      81.441   8.559  23.409  1.00  0.00           H  
ATOM   4274  HA  PHE A 360      83.476   6.890  23.645  1.00  0.00           H  
ATOM   4275  HB2 PHE A 360      82.029   5.409  22.618  1.00  0.00           H  
ATOM   4276  HB3 PHE A 360      81.648   6.468  21.538  1.00  0.00           H  
ATOM   4277  N   TRP A 361      84.854   8.373  22.280  1.00  0.00           N  
ATOM   4278  CA  TRP A 361      85.602   9.516  21.771  1.00  0.00           C  
ATOM   4279  C   TRP A 361      85.654   9.544  20.248  1.00  0.00           C  
ATOM   4280  O   TRP A 361      85.804  10.619  19.660  1.00  0.00           O  
ATOM   4281  CB  TRP A 361      87.010   9.507  22.356  1.00  0.00           C  
ATOM   4282  CG  TRP A 361      87.092  10.155  23.697  1.00  0.00           C  
ATOM   4283  CD1 TRP A 361      87.272  11.482  23.954  1.00  0.00           C  
ATOM   4284  CD2 TRP A 361      86.998   9.509  24.974  1.00  0.00           C  
ATOM   4285  NE1 TRP A 361      87.300  11.704  25.308  1.00  0.00           N  
ATOM   4286  CE2 TRP A 361      87.133  10.509  25.957  1.00  0.00           C  
ATOM   4287  CE3 TRP A 361      86.813   8.183  25.381  1.00  0.00           C  
ATOM   4288  CZ2 TRP A 361      87.089  10.227  27.322  1.00  0.00           C  
ATOM   4289  CZ3 TRP A 361      86.770   7.904  26.738  1.00  0.00           C  
ATOM   4290  H   TRP A 361      85.335   7.730  22.588  1.00  0.00           H  
ATOM   4291  HA  TRP A 361      85.138  10.321  22.050  1.00  0.00           H  
ATOM   4292  HB2 TRP A 361      87.320   8.591  22.425  1.00  0.00           H  
ATOM   4293  HB3 TRP A 361      87.610   9.963  21.745  1.00  0.00           H  
ATOM   4294  N   GLY A 362      85.531   8.385  19.598  1.00  0.00           N  
ATOM   4295  CA  GLY A 362      85.630   8.344  18.146  1.00  0.00           C  
ATOM   4296  C   GLY A 362      84.433   8.962  17.447  1.00  0.00           C  
ATOM   4297  O   GLY A 362      84.589   9.680  16.452  1.00  0.00           O  
ATOM   4298  H   GLY A 362      85.393   7.625  19.975  1.00  0.00           H  
ATOM   4299  HA2 GLY A 362      86.434   8.810  17.869  1.00  0.00           H  
ATOM   4300  HA3 GLY A 362      85.723   7.422  17.859  1.00  0.00           H  
ATOM   4301  N   ARG A 363      83.223   8.686  17.938  1.00  0.00           N  
ATOM   4302  CA  ARG A 363      82.074   9.423  17.427  1.00  0.00           C  
ATOM   4303  C   ARG A 363      82.316  10.920  17.539  1.00  0.00           C  
ATOM   4304  O   ARG A 363      82.091  11.663  16.579  1.00  0.00           O  
ATOM   4305  CB  ARG A 363      80.795   9.036  18.172  1.00  0.00           C  
ATOM   4306  CG  ARG A 363      80.319   7.602  17.967  1.00  0.00           C  
ATOM   4307  CD  ARG A 363      80.358   6.872  19.295  1.00  0.00           C  
ATOM   4308  NE  ARG A 363      80.046   5.442  19.251  1.00  0.00           N  
ATOM   4309  CZ  ARG A 363      80.716   4.524  18.556  1.00  0.00           C  
ATOM   4310  H   ARG A 363      83.052   8.100  18.543  1.00  0.00           H  
ATOM   4311  HA  ARG A 363      81.959   9.192  16.491  1.00  0.00           H  
ATOM   4312  HB2 ARG A 363      80.937   9.180  19.121  1.00  0.00           H  
ATOM   4313  HB3 ARG A 363      80.085   9.638  17.898  1.00  0.00           H  
ATOM   4314  HG2 ARG A 363      79.417   7.597  17.608  1.00  0.00           H  
ATOM   4315  HG3 ARG A 363      80.883   7.150  17.320  1.00  0.00           H  
ATOM   4316  HD2 ARG A 363      81.243   6.980  19.677  1.00  0.00           H  
ATOM   4317  HD3 ARG A 363      79.733   7.302  19.899  1.00  0.00           H  
ATOM   4318  HE  ARG A 363      79.374   5.171  19.713  1.00  0.00           H  
ATOM   4319  N   LEU A 364      82.825  11.370  18.690  1.00  0.00           N  
ATOM   4320  CA  LEU A 364      83.004  12.800  18.922  1.00  0.00           C  
ATOM   4321  C   LEU A 364      84.055  13.398  17.991  1.00  0.00           C  
ATOM   4322  O   LEU A 364      83.868  14.506  17.481  1.00  0.00           O  
ATOM   4323  CB  LEU A 364      83.370  13.051  20.385  1.00  0.00           C  
ATOM   4324  CG  LEU A 364      83.329  14.491  20.901  1.00  0.00           C  
ATOM   4325  CD1 LEU A 364      82.114  15.232  20.365  1.00  0.00           C  
ATOM   4326  CD2 LEU A 364      83.332  14.499  22.421  1.00  0.00           C  
ATOM   4327  H   LEU A 364      83.070  10.866  19.342  1.00  0.00           H  
ATOM   4328  HA  LEU A 364      82.164  13.242  18.726  1.00  0.00           H  
ATOM   4329  HB2 LEU A 364      82.772  12.521  20.935  1.00  0.00           H  
ATOM   4330  HB3 LEU A 364      84.266  12.710  20.529  1.00  0.00           H  
ATOM   4331  N   VAL A 365      85.166  12.692  17.754  1.00  0.00           N  
ATOM   4332  CA  VAL A 365      86.171  13.246  16.848  1.00  0.00           C  
ATOM   4333  C   VAL A 365      85.649  13.257  15.420  1.00  0.00           C  
ATOM   4334  O   VAL A 365      85.931  14.184  14.654  1.00  0.00           O  
ATOM   4335  CB  VAL A 365      87.512  12.491  16.935  1.00  0.00           C  
ATOM   4336  CG1 VAL A 365      88.308  12.937  18.141  1.00  0.00           C  
ATOM   4337  CG2 VAL A 365      87.309  11.008  16.939  1.00  0.00           C  
ATOM   4338  H   VAL A 365      85.350  11.923  18.093  1.00  0.00           H  
ATOM   4339  HA  VAL A 365      86.341  14.159  17.127  1.00  0.00           H  
ATOM   4340  N   ASN A 366      84.880  12.240  15.028  1.00  0.00           N  
ATOM   4341  CA  ASN A 366      84.435  12.201  13.641  1.00  0.00           C  
ATOM   4342  C   ASN A 366      83.302  13.183  13.369  1.00  0.00           C  
ATOM   4343  O   ASN A 366      83.185  13.672  12.241  1.00  0.00           O  
ATOM   4344  CB  ASN A 366      84.020  10.784  13.256  1.00  0.00           C  
ATOM   4345  CG  ASN A 366      85.114  10.047  12.508  1.00  0.00           C  
ATOM   4346  OD1 ASN A 366      86.049   9.525  13.113  1.00  0.00           O  
ATOM   4347  ND2 ASN A 366      85.009  10.011  11.185  1.00  0.00           N  
ATOM   4348  H   ASN A 366      84.616  11.590  15.526  1.00  0.00           H  
ATOM   4349  HA  ASN A 366      85.186  12.475  13.089  1.00  0.00           H  
ATOM   4350  HB2 ASN A 366      83.789  10.288  14.057  1.00  0.00           H  
ATOM   4351  HB3 ASN A 366      83.222  10.821  12.705  1.00  0.00           H  
ATOM   4352  N   VAL A 367      82.476  13.493  14.376  1.00  0.00           N  
ATOM   4353  CA  VAL A 367      81.417  14.494  14.213  1.00  0.00           C  
ATOM   4354  C   VAL A 367      81.994  15.810  13.726  1.00  0.00           C  
ATOM   4355  O   VAL A 367      81.346  16.555  12.979  1.00  0.00           O  
ATOM   4356  CB  VAL A 367      80.651  14.694  15.543  1.00  0.00           C  
ATOM   4357  CG1 VAL A 367      79.747  15.919  15.472  1.00  0.00           C  
ATOM   4358  CG2 VAL A 367      79.815  13.484  15.871  1.00  0.00           C  
ATOM   4359  H   VAL A 367      82.513  13.135  15.157  1.00  0.00           H  
ATOM   4360  HA  VAL A 367      80.791  14.170  13.546  1.00  0.00           H  
ATOM   4361  N   VAL A 368      83.236  16.098  14.107  1.00  0.00           N  
ATOM   4362  CA  VAL A 368      83.802  17.435  14.024  1.00  0.00           C  
ATOM   4363  C   VAL A 368      84.890  17.546  12.975  1.00  0.00           C  
ATOM   4364  O   VAL A 368      85.448  18.637  12.794  1.00  0.00           O  
ATOM   4365  CB  VAL A 368      84.328  17.877  15.400  1.00  0.00           C  
ATOM   4366  CG1 VAL A 368      83.171  18.013  16.382  1.00  0.00           C  
ATOM   4367  CG2 VAL A 368      85.341  16.879  15.920  1.00  0.00           C  
ATOM   4368  H   VAL A 368      83.779  15.512  14.425  1.00  0.00           H  
ATOM   4369  HA  VAL A 368      83.087  18.029  13.748  1.00  0.00           H  
ATOM   4370  N   MET A 369      85.211  16.462  12.272  1.00  0.00           N  
ATOM   4371  CA  MET A 369      86.193  16.550  11.195  1.00  0.00           C  
ATOM   4372  C   MET A 369      85.568  16.838   9.834  1.00  0.00           C  
ATOM   4373  O   MET A 369      86.223  17.436   8.990  1.00  0.00           O  
ATOM   4374  CB  MET A 369      87.028  15.273  11.139  1.00  0.00           C  
ATOM   4375  CG  MET A 369      87.787  15.002  12.421  1.00  0.00           C  
ATOM   4376  SD  MET A 369      88.654  13.429  12.408  1.00  0.00           S  
ATOM   4377  CE  MET A 369      90.002  13.834  11.309  1.00  0.00           C  
ATOM   4378  H   MET A 369      84.878  15.680  12.399  1.00  0.00           H  
ATOM   4379  HA  MET A 369      86.765  17.306  11.401  1.00  0.00           H  
ATOM   4380  HB2 MET A 369      86.446  14.521  10.949  1.00  0.00           H  
ATOM   4381  HB3 MET A 369      87.658  15.337  10.405  1.00  0.00           H  
ATOM   4382  HG2 MET A 369      88.427  15.716  12.570  1.00  0.00           H  
ATOM   4383  HG3 MET A 369      87.167  15.017  13.167  1.00  0.00           H  
ATOM   4384  HE1 MET A 369      90.576  13.059  11.200  1.00  0.00           H  
ATOM   4385  HE2 MET A 369      89.648  14.098  10.446  1.00  0.00           H  
ATOM   4386  HE3 MET A 369      90.517  14.566  11.684  1.00  0.00           H  
ATOM   4387  N   LYS A 370      84.314  16.451   9.598  1.00  0.00           N  
ATOM   4388  CA  LYS A 370      83.658  16.885   8.370  1.00  0.00           C  
ATOM   4389  C   LYS A 370      83.059  18.274   8.547  1.00  0.00           C  
ATOM   4390  O   LYS A 370      82.728  18.945   7.564  1.00  0.00           O  
ATOM   4391  CB  LYS A 370      82.619  15.888   7.911  1.00  0.00           C  
ATOM   4392  CG  LYS A 370      82.400  15.892   6.415  1.00  0.00           C  
ATOM   4393  CD  LYS A 370      81.221  16.764   6.011  1.00  0.00           C  
ATOM   4394  CE  LYS A 370      80.765  16.467   4.580  1.00  0.00           C  
ATOM   4395  NZ  LYS A 370      79.400  17.028   4.334  1.00  0.00           N1+
ATOM   4396  H   LYS A 370      83.841  15.954  10.117  1.00  0.00           H  
ATOM   4397  HA  LYS A 370      84.330  16.933   7.673  1.00  0.00           H  
ATOM   4398  HB2 LYS A 370      82.889  14.998   8.189  1.00  0.00           H  
ATOM   4399  HB3 LYS A 370      81.777  16.080   8.354  1.00  0.00           H  
ATOM   4400  HG2 LYS A 370      83.202  16.211   5.973  1.00  0.00           H  
ATOM   4401  HG3 LYS A 370      82.250  14.984   6.109  1.00  0.00           H  
ATOM   4402  HD2 LYS A 370      80.483  16.615   6.624  1.00  0.00           H  
ATOM   4403  HD3 LYS A 370      81.469  17.699   6.085  1.00  0.00           H  
ATOM   4404  HE2 LYS A 370      81.395  16.848   3.949  1.00  0.00           H  
ATOM   4405  HE3 LYS A 370      80.758  15.508   4.430  1.00  0.00           H  
ATOM   4406  HZ1 LYS A 370      79.151  16.847   3.500  1.00  0.00           H  
ATOM   4407  HZ2 LYS A 370      78.822  16.661   4.903  1.00  0.00           H  
ATOM   4408  HZ3 LYS A 370      79.416  17.909   4.455  1.00  0.00           H  
ATOM   4409  N   ARG A 371      82.870  18.695   9.797  1.00  0.00           N  
ATOM   4410  CA  ARG A 371      82.530  20.074  10.161  1.00  0.00           C  
ATOM   4411  C   ARG A 371      83.699  20.665  10.941  1.00  0.00           C  
ATOM   4412  O   ARG A 371      83.699  20.645  12.178  1.00  0.00           O  
ATOM   4413  CB  ARG A 371      81.265  20.130  11.012  1.00  0.00           C  
ATOM   4414  CG  ARG A 371      79.970  20.032  10.249  1.00  0.00           C  
ATOM   4415  CD  ARG A 371      78.825  19.730  11.197  1.00  0.00           C  
ATOM   4416  NE  ARG A 371      77.665  20.591  10.977  1.00  0.00           N  
ATOM   4417  CZ  ARG A 371      76.647  20.272  10.185  1.00  0.00           C  
ATOM   4418  H   ARG A 371      82.938  18.173  10.476  1.00  0.00           H  
ATOM   4419  HA  ARG A 371      82.363  20.583   9.352  1.00  0.00           H  
ATOM   4420  HB2 ARG A 371      81.297  19.409  11.660  1.00  0.00           H  
ATOM   4421  HB3 ARG A 371      81.266  20.961  11.513  1.00  0.00           H  
ATOM   4422  HG2 ARG A 371      79.800  20.863   9.779  1.00  0.00           H  
ATOM   4423  HG3 ARG A 371      80.035  19.335   9.577  1.00  0.00           H  
ATOM   4424  HD2 ARG A 371      78.559  18.803  11.092  1.00  0.00           H  
ATOM   4425  HD3 ARG A 371      79.131  19.836  12.111  1.00  0.00           H  
ATOM   4426  HE  ARG A 371      77.639  21.347  11.384  1.00  0.00           H  
ATOM   4427  N   PRO A 372      84.718  21.160  10.282  1.00  0.00           N  
ATOM   4428  CA  PRO A 372      85.813  21.795  11.024  1.00  0.00           C  
ATOM   4429  C   PRO A 372      85.549  23.252  11.370  1.00  0.00           C  
ATOM   4430  O   PRO A 372      85.569  23.632  12.544  1.00  0.00           O  
ATOM   4431  CB  PRO A 372      86.993  21.672  10.065  1.00  0.00           C  
ATOM   4432  CG  PRO A 372      86.572  20.662   9.033  1.00  0.00           C  
ATOM   4433  CD  PRO A 372      85.108  20.851   8.903  1.00  0.00           C  
ATOM   4434  HA  PRO A 372      85.953  21.372  11.885  1.00  0.00           H  
ATOM   4435  HB2 PRO A 372      87.199  22.526   9.653  1.00  0.00           H  
ATOM   4436  HB3 PRO A 372      87.792  21.381  10.531  1.00  0.00           H  
ATOM   4437  HG2 PRO A 372      87.025  20.811   8.188  1.00  0.00           H  
ATOM   4438  HG3 PRO A 372      86.788  19.758   9.314  1.00  0.00           H  
ATOM   4439  HD2 PRO A 372      84.888  21.573   8.293  1.00  0.00           H  
ATOM   4440  HD3 PRO A 372      84.666  20.054   8.570  1.00  0.00           H  
ATOM   4441  N   ILE A 373      85.308  24.080  10.347  1.00  0.00           N  
ATOM   4442  CA  ILE A 373      85.114  25.511  10.561  1.00  0.00           C  
ATOM   4443  C   ILE A 373      83.850  25.788  11.363  1.00  0.00           C  
ATOM   4444  O   ILE A 373      83.690  26.882  11.914  1.00  0.00           O  
ATOM   4445  CB  ILE A 373      85.099  26.250   9.204  1.00  0.00           C  
ATOM   4446  CG1 ILE A 373      86.195  25.697   8.292  1.00  0.00           C  
ATOM   4447  CG2 ILE A 373      85.291  27.749   9.393  1.00  0.00           C  
ATOM   4448  CD1 ILE A 373      86.308  26.409   6.959  1.00  0.00           C  
ATOM   4449  H   ILE A 373      85.253  23.829   9.526  1.00  0.00           H  
ATOM   4450  HA  ILE A 373      85.859  25.846  11.085  1.00  0.00           H  
ATOM   4451  N   ALA A 374      82.950  24.810  11.462  1.00  0.00           N  
ATOM   4452  CA  ALA A 374      81.781  24.967  12.314  1.00  0.00           C  
ATOM   4453  C   ALA A 374      82.134  25.010  13.797  1.00  0.00           C  
ATOM   4454  O   ALA A 374      81.271  25.358  14.610  1.00  0.00           O  
ATOM   4455  CB  ALA A 374      80.780  23.843  12.043  1.00  0.00           C  
ATOM   4456  H   ALA A 374      82.999  24.058  11.048  1.00  0.00           H  
ATOM   4457  HA  ALA A 374      81.382  25.823  12.093  1.00  0.00           H  
ATOM   4458  HB1 ALA A 374      79.879  24.169  12.194  1.00  0.00           H  
ATOM   4459  HB2 ALA A 374      80.866  23.546  11.124  1.00  0.00           H  
ATOM   4460  HB3 ALA A 374      80.958  23.100  12.641  1.00  0.00           H  
ATOM   4461  N   PHE A 375      83.370  24.675  14.167  1.00  0.00           N  
ATOM   4462  CA  PHE A 375      83.852  24.782  15.540  1.00  0.00           C  
ATOM   4463  C   PHE A 375      85.107  25.624  15.662  1.00  0.00           C  
ATOM   4464  O   PHE A 375      85.267  26.341  16.654  1.00  0.00           O  
ATOM   4465  CB  PHE A 375      84.123  23.387  16.117  1.00  0.00           C  
ATOM   4466  CG  PHE A 375      83.025  22.410  15.853  1.00  0.00           C  
ATOM   4467  CD1 PHE A 375      81.866  22.430  16.604  1.00  0.00           C  
ATOM   4468  CD2 PHE A 375      83.134  21.494  14.829  1.00  0.00           C  
ATOM   4469  CE1 PHE A 375      80.847  21.533  16.347  1.00  0.00           C  
ATOM   4470  CE2 PHE A 375      82.115  20.602  14.558  1.00  0.00           C  
ATOM   4471  CZ  PHE A 375      80.973  20.617  15.319  1.00  0.00           C  
ATOM   4472  H   PHE A 375      83.959  24.375  13.617  1.00  0.00           H  
ATOM   4473  HA  PHE A 375      83.152  25.226  16.044  1.00  0.00           H  
ATOM   4474  HB2 PHE A 375      84.949  23.044  15.741  1.00  0.00           H  
ATOM   4475  HB3 PHE A 375      84.257  23.461  17.075  1.00  0.00           H  
ATOM   4476  N   ALA A 376      86.000  25.556  14.674  1.00  0.00           N  
ATOM   4477  CA  ALA A 376      87.276  26.261  14.727  1.00  0.00           C  
ATOM   4478  C   ALA A 376      87.084  27.751  14.952  1.00  0.00           C  
ATOM   4479  O   ALA A 376      87.379  28.262  16.038  1.00  0.00           O  
ATOM   4480  CB  ALA A 376      88.070  26.024  13.439  1.00  0.00           C  
ATOM   4481  H   ALA A 376      85.881  25.099  13.956  1.00  0.00           H  
ATOM   4482  HA  ALA A 376      87.776  25.906  15.479  1.00  0.00           H  
ATOM   4483  HB1 ALA A 376      88.878  26.560  13.454  1.00  0.00           H  
ATOM   4484  HB2 ALA A 376      88.305  25.085  13.373  1.00  0.00           H  
ATOM   4485  HB3 ALA A 376      87.528  26.276  12.674  1.00  0.00           H  
ATOM   4486  N   ALA A 377      86.589  28.452  13.934  1.00  0.00           N  
ATOM   4487  CA  ALA A 377      86.424  29.899  14.049  1.00  0.00           C  
ATOM   4488  C   ALA A 377      85.551  30.300  15.233  1.00  0.00           C  
ATOM   4489  O   ALA A 377      85.975  31.177  16.008  1.00  0.00           O  
ATOM   4490  CB  ALA A 377      85.895  30.457  12.723  1.00  0.00           C  
ATOM   4491  H   ALA A 377      86.346  28.116  13.181  1.00  0.00           H  
ATOM   4492  HA  ALA A 377      87.293  30.290  14.229  1.00  0.00           H  
ATOM   4493  HB1 ALA A 377      86.628  30.841  12.217  1.00  0.00           H  
ATOM   4494  HB2 ALA A 377      85.487  29.742  12.211  1.00  0.00           H  
ATOM   4495  HB3 ALA A 377      85.233  31.143  12.903  1.00  0.00           H  
ATOM   4496  N   PRO A 378      84.352  29.694  15.465  1.00  0.00           N  
ATOM   4497  CA  PRO A 378      83.542  30.106  16.623  1.00  0.00           C  
ATOM   4498  C   PRO A 378      84.127  29.681  17.961  1.00  0.00           C  
ATOM   4499  O   PRO A 378      83.431  29.702  18.982  1.00  0.00           O  
ATOM   4500  CB  PRO A 378      82.187  29.424  16.371  1.00  0.00           C  
ATOM   4501  CG  PRO A 378      82.203  29.012  14.939  1.00  0.00           C  
ATOM   4502  CD  PRO A 378      83.631  28.704  14.645  1.00  0.00           C  
ATOM   4503  HA  PRO A 378      83.489  31.072  16.691  1.00  0.00           H  
ATOM   4504  HB2 PRO A 378      82.069  28.657  16.953  1.00  0.00           H  
ATOM   4505  HB3 PRO A 378      81.452  30.032  16.550  1.00  0.00           H  
ATOM   4506  HG2 PRO A 378      81.638  28.239  14.789  1.00  0.00           H  
ATOM   4507  HG3 PRO A 378      81.872  29.721  14.365  1.00  0.00           H  
ATOM   4508  HD2 PRO A 378      83.862  27.795  14.893  1.00  0.00           H  
ATOM   4509  HD3 PRO A 378      83.834  28.801  13.702  1.00  0.00           H  
ATOM   4510  N   ILE A 379      85.396  29.274  17.969  1.00  0.00           N  
ATOM   4511  CA  ILE A 379      86.153  29.065  19.193  1.00  0.00           C  
ATOM   4512  C   ILE A 379      87.326  30.031  19.293  1.00  0.00           C  
ATOM   4513  O   ILE A 379      87.576  30.610  20.360  1.00  0.00           O  
ATOM   4514  CB  ILE A 379      86.642  27.604  19.301  1.00  0.00           C  
ATOM   4515  CG1 ILE A 379      85.514  26.707  19.817  1.00  0.00           C  
ATOM   4516  CG2 ILE A 379      87.864  27.508  20.196  1.00  0.00           C  
ATOM   4517  CD1 ILE A 379      85.888  25.248  19.918  1.00  0.00           C  
ATOM   4518  H   ILE A 379      85.843  29.111  17.252  1.00  0.00           H  
ATOM   4519  HA  ILE A 379      85.556  29.243  19.937  1.00  0.00           H  
ATOM   4520  N   LEU A 380      88.043  30.239  18.185  1.00  0.00           N  
ATOM   4521  CA  LEU A 380      89.129  31.212  18.177  1.00  0.00           C  
ATOM   4522  C   LEU A 380      88.615  32.614  18.452  1.00  0.00           C  
ATOM   4523  O   LEU A 380      89.264  33.383  19.169  1.00  0.00           O  
ATOM   4524  CB  LEU A 380      89.900  31.177  16.854  1.00  0.00           C  
ATOM   4525  CG  LEU A 380      90.282  29.823  16.266  1.00  0.00           C  
ATOM   4526  CD1 LEU A 380      91.377  29.986  15.225  1.00  0.00           C  
ATOM   4527  CD2 LEU A 380      90.744  28.928  17.387  1.00  0.00           C  
ATOM   4528  H   LEU A 380      87.916  29.831  17.438  1.00  0.00           H  
ATOM   4529  HA  LEU A 380      89.738  30.967  18.891  1.00  0.00           H  
ATOM   4530  HB2 LEU A 380      89.369  31.647  16.191  1.00  0.00           H  
ATOM   4531  HB3 LEU A 380      90.717  31.687  16.975  1.00  0.00           H  
ATOM   4532  N   VAL A 381      87.453  32.974  17.895  1.00  0.00           N  
ATOM   4533  CA  VAL A 381      86.942  34.321  18.153  1.00  0.00           C  
ATOM   4534  C   VAL A 381      86.583  34.476  19.624  1.00  0.00           C  
ATOM   4535  O   VAL A 381      86.899  35.494  20.249  1.00  0.00           O  
ATOM   4536  CB  VAL A 381      85.747  34.677  17.243  1.00  0.00           C  
ATOM   4537  CG1 VAL A 381      86.213  35.090  15.846  1.00  0.00           C  
ATOM   4538  CG2 VAL A 381      84.679  33.579  17.211  1.00  0.00           C  
ATOM   4539  H   VAL A 381      86.966  32.478  17.388  1.00  0.00           H  
ATOM   4540  HA  VAL A 381      87.649  34.950  17.940  1.00  0.00           H  
ATOM   4541  N   VAL A 382      85.914  33.471  20.199  1.00  0.00           N  
ATOM   4542  CA  VAL A 382      85.555  33.574  21.610  1.00  0.00           C  
ATOM   4543  C   VAL A 382      86.807  33.649  22.474  1.00  0.00           C  
ATOM   4544  O   VAL A 382      86.817  34.332  23.504  1.00  0.00           O  
ATOM   4545  CB  VAL A 382      84.619  32.424  22.057  1.00  0.00           C  
ATOM   4546  CG1 VAL A 382      83.544  32.154  21.014  1.00  0.00           C  
ATOM   4547  CG2 VAL A 382      85.394  31.153  22.398  1.00  0.00           C  
ATOM   4548  H   VAL A 382      85.668  32.748  19.804  1.00  0.00           H  
ATOM   4549  HA  VAL A 382      85.056  34.398  21.729  1.00  0.00           H  
ATOM   4550  N   MET A 383      87.902  33.014  22.047  1.00  0.00           N  
ATOM   4551  CA  MET A 383      89.109  33.061  22.868  1.00  0.00           C  
ATOM   4552  C   MET A 383      89.823  34.406  22.747  1.00  0.00           C  
ATOM   4553  O   MET A 383      90.369  34.911  23.737  1.00  0.00           O  
ATOM   4554  CB  MET A 383      90.034  31.895  22.516  1.00  0.00           C  
ATOM   4555  CG  MET A 383      89.449  30.549  22.933  1.00  0.00           C  
ATOM   4556  SD  MET A 383      90.456  29.102  22.565  1.00  0.00           S  
ATOM   4557  CE  MET A 383      91.134  28.742  24.183  1.00  0.00           C  
ATOM   4558  H   MET A 383      87.965  32.567  21.315  1.00  0.00           H  
ATOM   4559  HA  MET A 383      88.847  32.969  23.797  1.00  0.00           H  
ATOM   4560  HB2 MET A 383      90.198  31.891  21.560  1.00  0.00           H  
ATOM   4561  HB3 MET A 383      90.892  32.021  22.951  1.00  0.00           H  
ATOM   4562  HG2 MET A 383      89.283  30.570  23.889  1.00  0.00           H  
ATOM   4563  HG3 MET A 383      88.588  30.441  22.499  1.00  0.00           H  
ATOM   4564  HE1 MET A 383      91.711  27.965  24.127  1.00  0.00           H  
ATOM   4565  HE2 MET A 383      91.647  29.503  24.496  1.00  0.00           H  
ATOM   4566  HE3 MET A 383      90.410  28.564  24.804  1.00  0.00           H  
ATOM   4567  N   VAL A 384      89.812  35.026  21.564  1.00  0.00           N  
ATOM   4568  CA  VAL A 384      90.402  36.363  21.455  1.00  0.00           C  
ATOM   4569  C   VAL A 384      89.562  37.387  22.220  1.00  0.00           C  
ATOM   4570  O   VAL A 384      90.099  38.334  22.816  1.00  0.00           O  
ATOM   4571  CB  VAL A 384      90.594  36.779  19.984  1.00  0.00           C  
ATOM   4572  CG1 VAL A 384      91.563  37.938  19.906  1.00  0.00           C  
ATOM   4573  CG2 VAL A 384      91.137  35.635  19.162  1.00  0.00           C  
ATOM   4574  H   VAL A 384      89.482  34.704  20.837  1.00  0.00           H  
ATOM   4575  HA  VAL A 384      91.283  36.334  21.860  1.00  0.00           H  
ATOM   4576  N   LEU A 385      88.235  37.217  22.218  1.00  0.00           N  
ATOM   4577  CA  LEU A 385      87.407  38.051  23.084  1.00  0.00           C  
ATOM   4578  C   LEU A 385      87.706  37.792  24.555  1.00  0.00           C  
ATOM   4579  O   LEU A 385      87.612  38.709  25.377  1.00  0.00           O  
ATOM   4580  CB  LEU A 385      85.917  37.832  22.811  1.00  0.00           C  
ATOM   4581  CG  LEU A 385      85.417  37.709  21.372  1.00  0.00           C  
ATOM   4582  CD1 LEU A 385      83.928  37.397  21.330  1.00  0.00           C  
ATOM   4583  CD2 LEU A 385      85.752  38.939  20.539  1.00  0.00           C  
ATOM   4584  H   LEU A 385      87.810  36.644  21.738  1.00  0.00           H  
ATOM   4585  HA  LEU A 385      87.626  38.974  22.882  1.00  0.00           H  
ATOM   4586  HB2 LEU A 385      85.653  37.024  23.279  1.00  0.00           H  
ATOM   4587  HB3 LEU A 385      85.437  38.568  23.223  1.00  0.00           H  
ATOM   4588  N   LEU A 386      88.050  36.553  24.911  1.00  0.00           N  
ATOM   4589  CA  LEU A 386      88.499  36.271  26.268  1.00  0.00           C  
ATOM   4590  C   LEU A 386      89.850  36.910  26.570  1.00  0.00           C  
ATOM   4591  O   LEU A 386      90.179  37.107  27.745  1.00  0.00           O  
ATOM   4592  CB  LEU A 386      88.575  34.760  26.493  1.00  0.00           C  
ATOM   4593  CG  LEU A 386      87.231  34.032  26.609  1.00  0.00           C  
ATOM   4594  CD1 LEU A 386      87.423  32.527  26.760  1.00  0.00           C  
ATOM   4595  CD2 LEU A 386      86.405  34.590  27.758  1.00  0.00           C  
ATOM   4596  H   LEU A 386      88.031  35.872  24.386  1.00  0.00           H  
ATOM   4597  HA  LEU A 386      87.849  36.659  26.875  1.00  0.00           H  
ATOM   4598  HB2 LEU A 386      89.075  34.366  25.761  1.00  0.00           H  
ATOM   4599  HB3 LEU A 386      89.082  34.596  27.304  1.00  0.00           H  
ATOM   4600  N   ILE A 387      90.644  37.208  25.542  1.00  0.00           N  
ATOM   4601  CA  ILE A 387      91.912  37.892  25.786  1.00  0.00           C  
ATOM   4602  C   ILE A 387      91.724  39.407  25.880  1.00  0.00           C  
ATOM   4603  O   ILE A 387      92.527  40.090  26.525  1.00  0.00           O  
ATOM   4604  CB  ILE A 387      92.959  37.538  24.712  1.00  0.00           C  
ATOM   4605  CG1 ILE A 387      93.066  36.028  24.538  1.00  0.00           C  
ATOM   4606  CG2 ILE A 387      94.332  38.092  25.081  1.00  0.00           C  
ATOM   4607  CD1 ILE A 387      93.599  35.623  23.179  1.00  0.00           C  
ATOM   4608  H   ILE A 387      90.474  37.029  24.719  1.00  0.00           H  
ATOM   4609  HA  ILE A 387      92.245  37.579  26.642  1.00  0.00           H  
ATOM   4610  N   ILE A 388      90.693  39.970  25.252  1.00  0.00           N  
ATOM   4611  CA  ILE A 388      90.546  41.431  25.312  1.00  0.00           C  
ATOM   4612  C   ILE A 388      90.475  41.969  26.745  1.00  0.00           C  
ATOM   4613  O   ILE A 388      90.869  43.127  26.957  1.00  0.00           O  
ATOM   4614  CB  ILE A 388      89.350  41.943  24.478  1.00  0.00           C  
ATOM   4615  CG1 ILE A 388      88.004  41.746  25.185  1.00  0.00           C  
ATOM   4616  CG2 ILE A 388      89.365  41.340  23.085  1.00  0.00           C  
ATOM   4617  CD1 ILE A 388      86.961  42.767  24.811  1.00  0.00           C  
ATOM   4618  H   ILE A 388      90.090  39.550  24.803  1.00  0.00           H  
ATOM   4619  HA  ILE A 388      91.356  41.783  24.912  1.00  0.00           H  
ATOM   4620  N   PRO A 389      90.026  41.216  27.763  1.00  0.00           N  
ATOM   4621  CA  PRO A 389      90.187  41.721  29.138  1.00  0.00           C  
ATOM   4622  C   PRO A 389      91.633  41.841  29.583  1.00  0.00           C  
ATOM   4623  O   PRO A 389      91.904  42.592  30.527  1.00  0.00           O  
ATOM   4624  CB  PRO A 389      89.430  40.693  29.988  1.00  0.00           C  
ATOM   4625  CG  PRO A 389      88.443  40.112  29.070  1.00  0.00           C  
ATOM   4626  CD  PRO A 389      89.145  40.032  27.759  1.00  0.00           C  
ATOM   4627  HA  PRO A 389      89.849  42.626  29.221  1.00  0.00           H  
ATOM   4628  HB2 PRO A 389      90.028  40.016  30.339  1.00  0.00           H  
ATOM   4629  HB3 PRO A 389      88.999  41.113  30.749  1.00  0.00           H  
ATOM   4630  HG2 PRO A 389      88.157  39.235  29.370  1.00  0.00           H  
ATOM   4631  HG3 PRO A 389      87.648  40.664  29.012  1.00  0.00           H  
ATOM   4632  HD2 PRO A 389      89.653  39.211  27.675  1.00  0.00           H  
ATOM   4633  HD3 PRO A 389      88.519  40.056  27.018  1.00  0.00           H  
ATOM   4634  N   LEU A 390      92.567  41.129  28.944  1.00  0.00           N  
ATOM   4635  CA  LEU A 390      93.968  41.211  29.351  1.00  0.00           C  
ATOM   4636  C   LEU A 390      94.516  42.625  29.205  1.00  0.00           C  
ATOM   4637  O   LEU A 390      95.374  43.038  29.994  1.00  0.00           O  
ATOM   4638  CB  LEU A 390      94.818  40.232  28.539  1.00  0.00           C  
ATOM   4639  CG  LEU A 390      95.512  39.085  29.278  1.00  0.00           C  
ATOM   4640  CD1 LEU A 390      96.615  38.507  28.410  1.00  0.00           C  
ATOM   4641  CD2 LEU A 390      96.069  39.549  30.615  1.00  0.00           C  
ATOM   4642  H   LEU A 390      92.411  40.601  28.284  1.00  0.00           H  
ATOM   4643  HA  LEU A 390      94.012  40.970  30.290  1.00  0.00           H  
ATOM   4644  HB2 LEU A 390      94.250  39.843  27.856  1.00  0.00           H  
ATOM   4645  HB3 LEU A 390      95.502  40.744  28.080  1.00  0.00           H  
ATOM   4646  N   GLY A 391      94.042  43.376  28.204  1.00  0.00           N  
ATOM   4647  CA  GLY A 391      94.454  44.765  28.061  1.00  0.00           C  
ATOM   4648  C   GLY A 391      94.130  45.602  29.281  1.00  0.00           C  
ATOM   4649  O   GLY A 391      94.874  46.524  29.626  1.00  0.00           O  
ATOM   4650  H   GLY A 391      93.488  43.099  27.607  1.00  0.00           H  
ATOM   4651  HA2 GLY A 391      95.409  44.799  27.895  1.00  0.00           H  
ATOM   4652  HA3 GLY A 391      94.018  45.149  27.285  1.00  0.00           H  
ATOM   4653  N   GLN A 392      93.011  45.309  29.935  1.00  0.00           N  
ATOM   4654  CA  GLN A 392      92.817  45.721  31.318  1.00  0.00           C  
ATOM   4655  C   GLN A 392      93.777  44.909  32.173  1.00  0.00           C  
ATOM   4656  O   GLN A 392      93.632  43.691  32.267  1.00  0.00           O  
ATOM   4657  CB  GLN A 392      91.376  45.472  31.748  1.00  0.00           C  
ATOM   4658  CG  GLN A 392      90.345  46.278  30.993  1.00  0.00           C  
ATOM   4659  CD  GLN A 392      90.407  47.748  31.326  1.00  0.00           C  
ATOM   4660  OE1 GLN A 392      90.792  48.571  30.496  1.00  0.00           O  
ATOM   4661  NE2 GLN A 392      90.024  48.090  32.548  1.00  0.00           N  
ATOM   4662  H   GLN A 392      92.353  44.873  29.595  1.00  0.00           H  
ATOM   4663  HA  GLN A 392      92.993  46.669  31.420  1.00  0.00           H  
ATOM   4664  HB2 GLN A 392      91.176  44.529  31.637  1.00  0.00           H  
ATOM   4665  HB3 GLN A 392      91.294  45.670  32.693  1.00  0.00           H  
ATOM   4666  HG2 GLN A 392      90.481  46.159  30.040  1.00  0.00           H  
ATOM   4667  HG3 GLN A 392      89.460  45.940  31.198  1.00  0.00           H  
ATOM   4668  N   LEU A 393      94.785  45.560  32.755  1.00  0.00           N  
ATOM   4669  CA  LEU A 393      95.702  44.871  33.658  1.00  0.00           C  
ATOM   4670  C   LEU A 393      96.577  45.859  34.418  1.00  0.00           C  
ATOM   4671  O   LEU A 393      97.125  46.797  33.832  1.00  0.00           O  
ATOM   4672  CB  LEU A 393      96.585  43.879  32.897  1.00  0.00           C  
ATOM   4673  CG  LEU A 393      97.334  42.862  33.761  1.00  0.00           C  
ATOM   4674  CD1 LEU A 393      96.600  41.530  33.810  1.00  0.00           C  
ATOM   4675  CD2 LEU A 393      98.745  42.680  33.241  1.00  0.00           C  
ATOM   4676  H   LEU A 393      94.952  46.396  32.640  1.00  0.00           H  
ATOM   4677  HA  LEU A 393      95.160  44.382  34.296  1.00  0.00           H  
ATOM   4678  HB2 LEU A 393      96.030  43.395  32.265  1.00  0.00           H  
ATOM   4679  HB3 LEU A 393      97.234  44.380  32.379  1.00  0.00           H  
ATOM   4680  N   SER A 394      96.712  45.654  35.725  1.00  0.00           N  
ATOM   4681  CA  SER A 394      97.588  46.468  36.549  1.00  0.00           C  
ATOM   4682  C   SER A 394      98.357  45.554  37.492  1.00  0.00           C  
ATOM   4683  O   SER A 394      97.988  44.397  37.707  1.00  0.00           O  
ATOM   4684  CB  SER A 394      96.805  47.522  37.338  1.00  0.00           C  
ATOM   4685  OG  SER A 394      95.681  46.936  37.972  1.00  0.00           O  
ATOM   4686  H   SER A 394      96.296  45.037  36.157  1.00  0.00           H  
ATOM   4687  HA  SER A 394      98.206  46.947  35.975  1.00  0.00           H  
ATOM   4688  HB2 SER A 394      97.381  47.931  38.003  1.00  0.00           H  
ATOM   4689  HB3 SER A 394      96.514  48.230  36.742  1.00  0.00           H  
ATOM   4690  HG  SER A 394      95.190  47.540  38.285  1.00  0.00           H  
ATOM   4691  N   LEU A 395      99.443  46.086  38.042  1.00  0.00           N  
ATOM   4692  CA  LEU A 395     100.295  45.343  38.956  1.00  0.00           C  
ATOM   4693  C   LEU A 395     100.607  46.208  40.167  1.00  0.00           C  
ATOM   4694  O   LEU A 395     100.634  47.439  40.083  1.00  0.00           O  
ATOM   4695  CB  LEU A 395     101.601  44.901  38.280  1.00  0.00           C  
ATOM   4696  CG  LEU A 395     101.517  44.415  36.829  1.00  0.00           C  
ATOM   4697  CD1 LEU A 395     102.894  44.391  36.181  1.00  0.00           C  
ATOM   4698  CD2 LEU A 395     100.863  43.043  36.750  1.00  0.00           C  
ATOM   4699  H   LEU A 395      99.706  46.891  37.894  1.00  0.00           H  
ATOM   4700  HA  LEU A 395      99.820  44.543  39.231  1.00  0.00           H  
ATOM   4701  HB2 LEU A 395     102.222  45.646  38.311  1.00  0.00           H  
ATOM   4702  HB3 LEU A 395     101.988  44.188  38.813  1.00  0.00           H  
ATOM   4703  N   GLY A 396     100.839  45.548  41.300  1.00  0.00           N  
ATOM   4704  CA  GLY A 396     101.118  46.242  42.537  1.00  0.00           C  
ATOM   4705  C   GLY A 396     101.897  45.353  43.481  1.00  0.00           C  
ATOM   4706  O   GLY A 396     102.245  44.217  43.153  1.00  0.00           O  
ATOM   4707  H   GLY A 396     100.839  44.691  41.365  1.00  0.00           H  
ATOM   4708  HA2 GLY A 396     101.623  47.050  42.354  1.00  0.00           H  
ATOM   4709  HA3 GLY A 396     100.286  46.516  42.955  1.00  0.00           H  
ATOM   4710  N   GLY A 397     102.172  45.889  44.670  1.00  0.00           N  
ATOM   4711  CA  GLY A 397     102.902  45.172  45.689  1.00  0.00           C  
ATOM   4712  C   GLY A 397     101.981  44.512  46.704  1.00  0.00           C  
ATOM   4713  O   GLY A 397     100.757  44.608  46.643  1.00  0.00           O  
ATOM   4714  H   GLY A 397     101.935  46.684  44.900  1.00  0.00           H  
ATOM   4715  HA2 GLY A 397     103.456  44.495  45.270  1.00  0.00           H  
ATOM   4716  HA3 GLY A 397     103.499  45.784  46.146  1.00  0.00           H  
ATOM   4717  N   ILE A 398     102.611  43.820  47.658  1.00  0.00           N  
ATOM   4718  CA  ILE A 398     101.852  43.176  48.720  1.00  0.00           C  
ATOM   4719  C   ILE A 398     101.161  44.236  49.562  1.00  0.00           C  
ATOM   4720  O   ILE A 398     101.753  45.263  49.921  1.00  0.00           O  
ATOM   4721  CB  ILE A 398     102.761  42.295  49.593  1.00  0.00           C  
ATOM   4722  CG1 ILE A 398     103.753  41.519  48.728  1.00  0.00           C  
ATOM   4723  CG2 ILE A 398     101.925  41.343  50.445  1.00  0.00           C  
ATOM   4724  CD1 ILE A 398     103.199  40.222  48.182  1.00  0.00           C  
ATOM   4725  H   ILE A 398     103.463  43.715  47.703  1.00  0.00           H  
ATOM   4726  HA  ILE A 398     101.182  42.599  48.321  1.00  0.00           H  
ATOM   4727  N   SER A 399      99.891  43.992  49.869  1.00  0.00           N  
ATOM   4728  CA  SER A 399      99.118  44.869  50.730  1.00  0.00           C  
ATOM   4729  C   SER A 399      98.323  44.007  51.700  1.00  0.00           C  
ATOM   4730  O   SER A 399      98.209  42.790  51.531  1.00  0.00           O  
ATOM   4731  CB  SER A 399      98.177  45.774  49.919  1.00  0.00           C  
ATOM   4732  OG  SER A 399      96.985  46.031  50.636  1.00  0.00           O  
ATOM   4733  H   SER A 399      99.455  43.309  49.582  1.00  0.00           H  
ATOM   4734  HA  SER A 399      99.722  45.453  51.214  1.00  0.00           H  
ATOM   4735  HB2 SER A 399      98.622  46.611  49.714  1.00  0.00           H  
ATOM   4736  HB3 SER A 399      97.964  45.352  49.072  1.00  0.00           H  
ATOM   4737  HG  SER A 399      96.484  46.528  50.179  1.00  0.00           H  
ATOM   4738  N   GLU A 400      97.789  44.648  52.741  1.00  0.00           N  
ATOM   4739  CA  GLU A 400      96.863  43.944  53.617  1.00  0.00           C  
ATOM   4740  C   GLU A 400      95.631  43.475  52.859  1.00  0.00           C  
ATOM   4741  O   GLU A 400      94.957  42.541  53.307  1.00  0.00           O  
ATOM   4742  CB  GLU A 400      96.462  44.838  54.792  1.00  0.00           C  
ATOM   4743  CG  GLU A 400      95.557  46.000  54.424  1.00  0.00           C  
ATOM   4744  CD  GLU A 400      96.333  47.237  54.026  1.00  0.00           C  
ATOM   4745  OE1 GLU A 400      95.728  48.327  53.970  1.00  0.00           O  
ATOM   4746  OE2 GLU A 400      97.550  47.118  53.765  1.00  0.00           O  
ATOM   4747  H   GLU A 400      97.946  45.468  52.951  1.00  0.00           H  
ATOM   4748  HA  GLU A 400      97.314  43.157  53.961  1.00  0.00           H  
ATOM   4749  HB2 GLU A 400      96.014  44.294  55.460  1.00  0.00           H  
ATOM   4750  HB3 GLU A 400      97.266  45.189  55.206  1.00  0.00           H  
ATOM   4751  HG2 GLU A 400      94.978  45.736  53.692  1.00  0.00           H  
ATOM   4752  HG3 GLU A 400      94.984  46.211  55.178  1.00  0.00           H  
ATOM   4753  N   LYS A 401      95.335  44.094  51.714  1.00  0.00           N  
ATOM   4754  CA  LYS A 401      94.244  43.660  50.853  1.00  0.00           C  
ATOM   4755  C   LYS A 401      94.471  42.277  50.257  1.00  0.00           C  
ATOM   4756  O   LYS A 401      93.529  41.705  49.699  1.00  0.00           O  
ATOM   4757  CB  LYS A 401      94.029  44.674  49.728  1.00  0.00           C  
ATOM   4758  CG  LYS A 401      93.521  46.032  50.186  1.00  0.00           C  
ATOM   4759  CD  LYS A 401      92.965  46.828  49.014  1.00  0.00           C  
ATOM   4760  CE  LYS A 401      93.579  48.219  48.935  1.00  0.00           C  
ATOM   4761  NZ  LYS A 401      93.155  49.088  50.068  1.00  0.00           N1+
ATOM   4762  H   LYS A 401      95.764  44.779  51.419  1.00  0.00           H  
ATOM   4763  HA  LYS A 401      93.453  43.606  51.412  1.00  0.00           H  
ATOM   4764  HB2 LYS A 401      94.867  44.798  49.256  1.00  0.00           H  
ATOM   4765  HB3 LYS A 401      93.397  44.304  49.091  1.00  0.00           H  
ATOM   4766  HG2 LYS A 401      92.831  45.914  50.857  1.00  0.00           H  
ATOM   4767  HG3 LYS A 401      94.242  46.528  50.605  1.00  0.00           H  
ATOM   4768  HD2 LYS A 401      93.137  46.351  48.187  1.00  0.00           H  
ATOM   4769  HD3 LYS A 401      92.002  46.904  49.102  1.00  0.00           H  
ATOM   4770  HE2 LYS A 401      94.546  48.144  48.931  1.00  0.00           H  
ATOM   4771  HE3 LYS A 401      93.324  48.636  48.097  1.00  0.00           H  
ATOM   4772  HZ1 LYS A 401      93.534  49.889  49.986  1.00  0.00           H  
ATOM   4773  HZ2 LYS A 401      92.270  49.176  50.059  1.00  0.00           H  
ATOM   4774  HZ3 LYS A 401      93.408  48.718  50.837  1.00  0.00           H  
ATOM   4775  N   TYR A 402      95.683  41.725  50.357  1.00  0.00           N  
ATOM   4776  CA  TYR A 402      95.929  40.372  49.869  1.00  0.00           C  
ATOM   4777  C   TYR A 402      95.206  39.323  50.707  1.00  0.00           C  
ATOM   4778  O   TYR A 402      95.098  38.168  50.278  1.00  0.00           O  
ATOM   4779  CB  TYR A 402      97.432  40.082  49.849  1.00  0.00           C  
ATOM   4780  CG  TYR A 402      98.150  40.544  48.595  1.00  0.00           C  
ATOM   4781  CD1 TYR A 402      97.788  41.721  47.950  1.00  0.00           C  
ATOM   4782  CD2 TYR A 402      99.200  39.807  48.066  1.00  0.00           C  
ATOM   4783  CE1 TYR A 402      98.450  42.145  46.805  1.00  0.00           C  
ATOM   4784  CE2 TYR A 402      99.866  40.223  46.926  1.00  0.00           C  
ATOM   4785  CZ  TYR A 402      99.490  41.389  46.299  1.00  0.00           C  
ATOM   4786  OH  TYR A 402     100.160  41.792  45.165  1.00  0.00           O  
ATOM   4787  H   TYR A 402      96.369  42.116  50.700  1.00  0.00           H  
ATOM   4788  HA  TYR A 402      95.577  40.320  48.967  1.00  0.00           H  
ATOM   4789  HB2 TYR A 402      97.842  40.509  50.617  1.00  0.00           H  
ATOM   4790  HB3 TYR A 402      97.566  39.126  49.951  1.00  0.00           H  
ATOM   4791  N   LEU A 403      94.721  39.699  51.891  1.00  0.00           N  
ATOM   4792  CA  LEU A 403      93.909  38.880  52.775  1.00  0.00           C  
ATOM   4793  C   LEU A 403      92.432  39.160  52.532  1.00  0.00           C  
ATOM   4794  O   LEU A 403      92.072  40.196  51.966  1.00  0.00           O  
ATOM   4795  CB  LEU A 403      94.277  39.167  54.229  1.00  0.00           C  
ATOM   4796  CG  LEU A 403      95.633  38.615  54.673  1.00  0.00           C  
ATOM   4797  CD1 LEU A 403      96.019  39.168  56.039  1.00  0.00           C  
ATOM   4798  CD2 LEU A 403      95.618  37.091  54.678  1.00  0.00           C  
ATOM   4799  H   LEU A 403      94.868  40.483  52.212  1.00  0.00           H  
ATOM   4800  HA  LEU A 403      94.079  37.943  52.591  1.00  0.00           H  
ATOM   4801  HB2 LEU A 403      94.273  40.127  54.366  1.00  0.00           H  
ATOM   4802  HB3 LEU A 403      93.588  38.795  54.802  1.00  0.00           H  
ATOM   4803  N   PRO A 404      91.542  38.250  52.929  1.00  0.00           N  
ATOM   4804  CA  PRO A 404      90.125  38.455  52.643  1.00  0.00           C  
ATOM   4805  C   PRO A 404      89.587  39.643  53.419  1.00  0.00           C  
ATOM   4806  O   PRO A 404      90.077  39.963  54.517  1.00  0.00           O  
ATOM   4807  CB  PRO A 404      89.477  37.140  53.095  1.00  0.00           C  
ATOM   4808  CG  PRO A 404      90.588  36.149  53.121  1.00  0.00           C  
ATOM   4809  CD  PRO A 404      91.798  36.924  53.514  1.00  0.00           C  
ATOM   4810  HA  PRO A 404      89.946  38.655  51.711  1.00  0.00           H  
ATOM   4811  HB2 PRO A 404      89.069  37.232  53.970  1.00  0.00           H  
ATOM   4812  HB3 PRO A 404      88.776  36.865  52.483  1.00  0.00           H  
ATOM   4813  HG2 PRO A 404      90.408  35.437  53.754  1.00  0.00           H  
ATOM   4814  HG3 PRO A 404      90.706  35.733  52.252  1.00  0.00           H  
ATOM   4815  HD2 PRO A 404      91.898  36.969  54.477  1.00  0.00           H  
ATOM   4816  HD3 PRO A 404      92.610  36.525  53.162  1.00  0.00           H  
ATOM   4817  N   PRO A 405      88.577  40.331  52.877  1.00  0.00           N  
ATOM   4818  CA  PRO A 405      88.123  41.585  53.501  1.00  0.00           C  
ATOM   4819  C   PRO A 405      87.512  41.416  54.884  1.00  0.00           C  
ATOM   4820  O   PRO A 405      87.313  42.427  55.570  1.00  0.00           O  
ATOM   4821  CB  PRO A 405      87.092  42.126  52.501  1.00  0.00           C  
ATOM   4822  CG  PRO A 405      86.659  40.939  51.717  1.00  0.00           C  
ATOM   4823  CD  PRO A 405      87.850  40.036  51.632  1.00  0.00           C  
ATOM   4824  HA  PRO A 405      88.871  42.181  53.665  1.00  0.00           H  
ATOM   4825  HB2 PRO A 405      86.343  42.539  52.957  1.00  0.00           H  
ATOM   4826  HB3 PRO A 405      87.482  42.803  51.926  1.00  0.00           H  
ATOM   4827  HG2 PRO A 405      85.915  40.491  52.150  1.00  0.00           H  
ATOM   4828  HG3 PRO A 405      86.358  41.199  50.833  1.00  0.00           H  
ATOM   4829  HD2 PRO A 405      87.589  39.102  51.581  1.00  0.00           H  
ATOM   4830  HD3 PRO A 405      88.388  40.224  50.848  1.00  0.00           H  
ATOM   4831  N   ASP A 406      87.206  40.197  55.323  1.00  0.00           N  
ATOM   4832  CA  ASP A 406      86.728  39.982  56.682  1.00  0.00           C  
ATOM   4833  C   ASP A 406      87.817  39.465  57.609  1.00  0.00           C  
ATOM   4834  O   ASP A 406      87.528  39.143  58.767  1.00  0.00           O  
ATOM   4835  CB  ASP A 406      85.525  39.026  56.692  1.00  0.00           C  
ATOM   4836  CG  ASP A 406      85.857  37.661  56.128  1.00  0.00           C  
ATOM   4837  OD1 ASP A 406      86.664  37.593  55.180  1.00  0.00           O  
ATOM   4838  OD2 ASP A 406      85.306  36.655  56.627  1.00  0.00           O  
ATOM   4839  H   ASP A 406      87.269  39.483  54.848  1.00  0.00           H  
ATOM   4840  HA  ASP A 406      86.449  40.848  57.020  1.00  0.00           H  
ATOM   4841  HB2 ASP A 406      85.205  38.926  57.602  1.00  0.00           H  
ATOM   4842  HB3 ASP A 406      84.802  39.417  56.177  1.00  0.00           H  
ATOM   4843  N   ASN A 407      89.058  39.391  57.131  1.00  0.00           N  
ATOM   4844  CA  ASN A 407      90.162  38.948  57.968  1.00  0.00           C  
ATOM   4845  C   ASN A 407      90.410  39.950  59.086  1.00  0.00           C  
ATOM   4846  O   ASN A 407      90.553  41.151  58.841  1.00  0.00           O  
ATOM   4847  CB  ASN A 407      91.428  38.769  57.130  1.00  0.00           C  
ATOM   4848  CG  ASN A 407      92.627  38.371  57.969  1.00  0.00           C  
ATOM   4849  OD1 ASN A 407      93.311  39.222  58.539  1.00  0.00           O  
ATOM   4850  ND2 ASN A 407      92.890  37.072  58.047  1.00  0.00           N  
ATOM   4851  H   ASN A 407      89.278  39.594  56.324  1.00  0.00           H  
ATOM   4852  HA  ASN A 407      89.927  38.093  58.361  1.00  0.00           H  
ATOM   4853  HB2 ASN A 407      91.271  38.092  56.453  1.00  0.00           H  
ATOM   4854  HB3 ASN A 407      91.623  39.596  56.664  1.00  0.00           H  
ATOM   4855  N   ALA A 408      90.485  39.434  60.314  1.00  0.00           N  
ATOM   4856  CA  ALA A 408      90.575  40.284  61.496  1.00  0.00           C  
ATOM   4857  C   ALA A 408      91.770  41.232  61.420  1.00  0.00           C  
ATOM   4858  O   ALA A 408      91.645  42.435  61.686  1.00  0.00           O  
ATOM   4859  CB  ALA A 408      90.648  39.406  62.749  1.00  0.00           C  
ATOM   4860  H   ALA A 408      90.484  38.591  60.482  1.00  0.00           H  
ATOM   4861  HA  ALA A 408      89.780  40.838  61.540  1.00  0.00           H  
ATOM   4862  HB1 ALA A 408      90.709  39.970  63.536  1.00  0.00           H  
ATOM   4863  HB2 ALA A 408      89.851  38.857  62.806  1.00  0.00           H  
ATOM   4864  HB3 ALA A 408      91.431  38.836  62.699  1.00  0.00           H  
ATOM   4865  N   VAL A 409      92.937  40.707  61.039  1.00  0.00           N  
ATOM   4866  CA  VAL A 409      94.150  41.521  61.036  1.00  0.00           C  
ATOM   4867  C   VAL A 409      94.070  42.616  59.978  1.00  0.00           C  
ATOM   4868  O   VAL A 409      94.454  43.768  60.228  1.00  0.00           O  
ATOM   4869  CB  VAL A 409      95.389  40.631  60.836  1.00  0.00           C  
ATOM   4870  CG1 VAL A 409      96.650  41.460  60.973  1.00  0.00           C  
ATOM   4871  CG2 VAL A 409      95.377  39.481  61.835  1.00  0.00           C  
ATOM   4872  H   VAL A 409      93.045  39.894  60.782  1.00  0.00           H  
ATOM   4873  HA  VAL A 409      94.232  41.958  61.898  1.00  0.00           H  
ATOM   4874  N   ARG A 410      93.586  42.277  58.779  1.00  0.00           N  
ATOM   4875  CA  ARG A 410      93.377  43.303  57.761  1.00  0.00           C  
ATOM   4876  C   ARG A 410      92.433  44.385  58.263  1.00  0.00           C  
ATOM   4877  O   ARG A 410      92.664  45.581  58.036  1.00  0.00           O  
ATOM   4878  CB  ARG A 410      92.823  42.680  56.480  1.00  0.00           C  
ATOM   4879  CG  ARG A 410      92.264  43.719  55.513  1.00  0.00           C  
ATOM   4880  CD  ARG A 410      91.569  43.090  54.322  1.00  0.00           C  
ATOM   4881  NE  ARG A 410      91.206  44.094  53.327  1.00  0.00           N  
ATOM   4882  CZ  ARG A 410      90.779  43.809  52.101  1.00  0.00           C  
ATOM   4883  H   ARG A 410      93.377  41.478  58.542  1.00  0.00           H  
ATOM   4884  HA  ARG A 410      94.235  43.710  57.568  1.00  0.00           H  
ATOM   4885  HB2 ARG A 410      93.527  42.179  56.038  1.00  0.00           H  
ATOM   4886  HB3 ARG A 410      92.124  42.047  56.707  1.00  0.00           H  
ATOM   4887  HG2 ARG A 410      91.637  44.290  55.984  1.00  0.00           H  
ATOM   4888  HG3 ARG A 410      92.985  44.286  55.200  1.00  0.00           H  
ATOM   4889  HD2 ARG A 410      92.151  42.427  53.918  1.00  0.00           H  
ATOM   4890  HD3 ARG A 410      90.772  42.624  54.620  1.00  0.00           H  
ATOM   4891  HE  ARG A 410      91.273  44.923  53.548  1.00  0.00           H  
ATOM   4892  N   GLN A 411      91.371  43.983  58.965  1.00  0.00           N  
ATOM   4893  CA  GLN A 411      90.365  44.939  59.416  1.00  0.00           C  
ATOM   4894  C   GLN A 411      90.933  45.890  60.458  1.00  0.00           C  
ATOM   4895  O   GLN A 411      90.603  47.078  60.465  1.00  0.00           O  
ATOM   4896  CB  GLN A 411      89.156  44.199  59.982  1.00  0.00           C  
ATOM   4897  CG  GLN A 411      88.427  43.349  58.971  1.00  0.00           C  
ATOM   4898  CD  GLN A 411      86.986  43.112  59.356  1.00  0.00           C  
ATOM   4899  OE1 GLN A 411      86.579  43.381  60.486  1.00  0.00           O  
ATOM   4900  NE2 GLN A 411      86.193  42.648  58.402  1.00  0.00           N  
ATOM   4901  H   GLN A 411      91.218  43.166  59.188  1.00  0.00           H  
ATOM   4902  HA  GLN A 411      90.087  45.466  58.651  1.00  0.00           H  
ATOM   4903  HB2 GLN A 411      89.448  43.634  60.715  1.00  0.00           H  
ATOM   4904  HB3 GLN A 411      88.537  44.847  60.352  1.00  0.00           H  
ATOM   4905  HG2 GLN A 411      88.461  43.780  58.103  1.00  0.00           H  
ATOM   4906  HG3 GLN A 411      88.880  42.495  58.882  1.00  0.00           H  
ATOM   4907  N   SER A 412      91.784  45.381  61.355  1.00  0.00           N  
ATOM   4908  CA  SER A 412      92.383  46.250  62.361  1.00  0.00           C  
ATOM   4909  C   SER A 412      93.478  47.128  61.768  1.00  0.00           C  
ATOM   4910  O   SER A 412      93.685  48.243  62.244  1.00  0.00           O  
ATOM   4911  CB  SER A 412      92.894  45.439  63.545  1.00  0.00           C  
ATOM   4912  OG  SER A 412      91.930  44.471  63.921  1.00  0.00           O  
ATOM   4913  H   SER A 412      92.019  44.555  61.396  1.00  0.00           H  
ATOM   4914  HA  SER A 412      91.691  46.846  62.686  1.00  0.00           H  
ATOM   4915  HB2 SER A 412      93.728  45.002  63.312  1.00  0.00           H  
ATOM   4916  HB3 SER A 412      93.081  46.027  64.293  1.00  0.00           H  
ATOM   4917  HG  SER A 412      91.943  43.834  63.373  1.00  0.00           H  
ATOM   4918  N   GLN A 413      94.162  46.666  60.720  1.00  0.00           N  
ATOM   4919  CA  GLN A 413      95.027  47.576  59.967  1.00  0.00           C  
ATOM   4920  C   GLN A 413      94.219  48.713  59.349  1.00  0.00           C  
ATOM   4921  O   GLN A 413      94.619  49.886  59.401  1.00  0.00           O  
ATOM   4922  CB  GLN A 413      95.786  46.811  58.877  1.00  0.00           C  
ATOM   4923  CG  GLN A 413      96.739  47.680  58.058  1.00  0.00           C  
ATOM   4924  CD  GLN A 413      97.803  48.348  58.915  1.00  0.00           C  
ATOM   4925  OE1 GLN A 413      98.465  47.691  59.716  1.00  0.00           O  
ATOM   4926  NE2 GLN A 413      97.956  49.664  58.765  1.00  0.00           N  
ATOM   4927  H   GLN A 413      94.142  45.854  60.435  1.00  0.00           H  
ATOM   4928  HA  GLN A 413      95.669  47.961  60.584  1.00  0.00           H  
ATOM   4929  HB2 GLN A 413      96.292  46.094  59.291  1.00  0.00           H  
ATOM   4930  HB3 GLN A 413      95.144  46.397  58.279  1.00  0.00           H  
ATOM   4931  HG2 GLN A 413      97.169  47.133  57.382  1.00  0.00           H  
ATOM   4932  HG3 GLN A 413      96.230  48.360  57.591  1.00  0.00           H  
ATOM   4933  N   GLU A 414      93.073  48.375  58.754  1.00  0.00           N  
ATOM   4934  CA  GLU A 414      92.242  49.390  58.121  1.00  0.00           C  
ATOM   4935  C   GLU A 414      91.633  50.338  59.148  1.00  0.00           C  
ATOM   4936  O   GLU A 414      91.541  51.542  58.892  1.00  0.00           O  
ATOM   4937  CB  GLU A 414      91.173  48.706  57.269  1.00  0.00           C
[truncated: 1,287,685 more chars]
