# Supplementary material for: Combined computational and classical medicinal chemistry procedure to disclose novel pyrrole-based compounds as potential antituberculosis agents
Source: J Comput Aided Mol Des. 2026 Apr 6;40(1):92. doi: 10.1007/s10822-026-00794-6 (PMC13053371; doi:10.1007/s10822-026-00794-6)
Supplement: Supplementary file 5 — Supplementary Material 5 [file 10822_2026_794_MOESM5_ESM.zip › targets/7C2M_A_AFFU.1001.A_min_lock.pdb]

COMPND    ***** 
AUTHOR    GENERATED BY OPEN BABEL 2.4.1
ATOM      1  N   PHE A   1     117.749  11.725  16.295  1.00  0.00           N1+
ATOM      2  CA  PHE A   1     118.713  10.850  16.964  1.00  0.00           C  
ATOM      3  C   PHE A   1     118.175  10.552  18.335  1.00  0.00           C  
ATOM      4  O   PHE A   1     118.102  11.455  19.159  1.00  0.00           O  
ATOM      5  CB  PHE A   1     120.095  11.524  17.023  1.00  0.00           C  
ATOM      6  CG  PHE A   1     121.144  10.699  17.716  1.00  0.00           C  
ATOM      7  CD1 PHE A   1     121.596   9.491  17.163  1.00  0.00           C  
ATOM      8  CD2 PHE A   1     121.702  11.156  18.919  1.00  0.00           C  
ATOM      9  CE1 PHE A   1     122.594   8.752  17.807  1.00  0.00           C  
ATOM     10  CE2 PHE A   1     122.686  10.410  19.567  1.00  0.00           C  
ATOM     11  CZ  PHE A   1     123.137   9.210  19.011  1.00  0.00           C  
ATOM     12  H1  PHE A   1     118.092  11.971  15.346  1.00  0.00           H  
ATOM     13  H2  PHE A   1     116.833  11.227  16.205  1.00  0.00           H  
ATOM     14  H3  PHE A   1     117.607  12.608  16.838  1.00  0.00           H  
ATOM     15  HA  PHE A   1     118.799   9.907  16.375  1.00  0.00           H  
ATOM     16  HB2 PHE A   1     120.425  11.731  15.984  1.00  0.00           H  
ATOM     17  HB3 PHE A   1     119.985  12.499  17.548  1.00  0.00           H  
ATOM     18  N   GLN A   2     117.703   9.312  18.615  1.00  0.00           N  
ATOM     19  CA  GLN A   2     117.051   8.995  19.869  1.00  0.00           C  
ATOM     20  C   GLN A   2     117.866   7.966  20.600  1.00  0.00           C  
ATOM     21  O   GLN A   2     118.882   7.514  20.086  1.00  0.00           O  
ATOM     22  CB  GLN A   2     115.619   8.476  19.603  1.00  0.00           C  
ATOM     23  CG  GLN A   2     114.803   9.403  18.682  1.00  0.00           C  
ATOM     24  CD  GLN A   2     113.390   8.920  18.468  1.00  0.00           C  
ATOM     25  OE1 GLN A   2     112.977   7.907  19.012  1.00  0.00           O  
ATOM     26  NE2 GLN A   2     112.568   9.617  17.660  1.00  0.00           N  
ATOM     27  H   GLN A   2     117.770   8.569  17.902  1.00  0.00           H  
ATOM     28  HA  GLN A   2     116.982   9.895  20.519  1.00  0.00           H  
ATOM     29  HB2 GLN A   2     115.672   7.477  19.120  1.00  0.00           H  
ATOM     30  HB3 GLN A   2     115.088   8.371  20.574  1.00  0.00           H  
ATOM     31  HG2 GLN A   2     114.764  10.425  19.107  1.00  0.00           H  
ATOM     32  HG3 GLN A   2     115.298   9.455  17.689  1.00  0.00           H  
ATOM     33  N   SER A   3     117.468   7.538  21.822  1.00  0.00           N  
ATOM     34  CA  SER A   3     118.166   6.493  22.535  1.00  0.00           C  
ATOM     35  C   SER A   3     117.170   5.723  23.356  1.00  0.00           C  
ATOM     36  O   SER A   3     116.624   6.254  24.315  1.00  0.00           O  
ATOM     37  CB  SER A   3     119.291   7.073  23.399  1.00  0.00           C  
ATOM     38  OG  SER A   3     120.244   7.690  22.580  1.00  0.00           O  
ATOM     39  H   SER A   3     116.593   7.909  22.218  1.00  0.00           H  
ATOM     40  HA  SER A   3     118.617   5.787  21.801  1.00  0.00           H  
ATOM     41  HB2 SER A   3     118.862   7.819  24.105  1.00  0.00           H  
ATOM     42  HB3 SER A   3     119.772   6.244  23.966  1.00  0.00           H  
ATOM     43  HG  SER A   3     120.955   8.027  23.186  1.00  0.00           H  
ATOM     44  N   ASN A   4     116.866   4.451  22.992  1.00  0.00           N  
ATOM     45  CA  ASN A   4     115.959   3.594  23.726  1.00  0.00           C  
ATOM     46  C   ASN A   4     116.683   2.376  24.244  1.00  0.00           C  
ATOM     47  O   ASN A   4     116.047   1.620  24.954  1.00  0.00           O  
ATOM     48  CB  ASN A   4     114.763   3.205  22.842  1.00  0.00           C  
ATOM     49  CG  ASN A   4     115.184   2.545  21.554  1.00  0.00           C  
ATOM     50  OD1 ASN A   4     115.802   1.492  21.569  1.00  0.00           O  
ATOM     51  ND2 ASN A   4     114.896   3.129  20.375  1.00  0.00           N  
ATOM     52  H   ASN A   4     117.307   4.064  22.144  1.00  0.00           H  
ATOM     53  HA  ASN A   4     115.559   4.126  24.619  1.00  0.00           H  
ATOM     54  HB2 ASN A   4     114.079   2.529  23.402  1.00  0.00           H  
ATOM     55  HB3 ASN A   4     114.206   4.134  22.604  1.00  0.00           H  
ATOM     56  N   ALA A   5     117.994   2.102  23.953  1.00  0.00           N  
ATOM     57  CA  ALA A   5     118.721   1.025  24.608  1.00  0.00           C  
ATOM     58  C   ALA A   5     118.963   1.380  26.058  1.00  0.00           C  
ATOM     59  O   ALA A   5     119.232   0.489  26.844  1.00  0.00           O  
ATOM     60  CB  ALA A   5     120.069   0.782  23.936  1.00  0.00           C  
ATOM     61  H   ALA A   5     118.517   2.691  23.292  1.00  0.00           H  
ATOM     62  HA  ALA A   5     118.115   0.093  24.524  1.00  0.00           H  
ATOM     63  HB1 ALA A   5     120.599  -0.056  24.436  1.00  0.00           H  
ATOM     64  HB2 ALA A   5     119.911   0.521  22.869  1.00  0.00           H  
ATOM     65  HB3 ALA A   5     120.695   1.698  23.998  1.00  0.00           H  
ATOM     66  N   MET A   6     118.950   2.680  26.470  1.00  0.00           N  
ATOM     67  CA  MET A   6     119.008   3.084  27.862  1.00  0.00           C  
ATOM     68  C   MET A   6     117.725   2.679  28.541  1.00  0.00           C  
ATOM     69  O   MET A   6     117.807   2.050  29.575  1.00  0.00           O  
ATOM     70  CB  MET A   6     119.274   4.601  27.969  1.00  0.00           C  
ATOM     71  CG  MET A   6     119.073   5.129  29.395  1.00  0.00           C  
ATOM     72  SD  MET A   6     120.071   6.616  29.751  1.00  0.00           S  
ATOM     73  CE  MET A   6     119.157   7.766  28.693  1.00  0.00           C  
ATOM     74  H   MET A   6     118.854   3.426  25.766  1.00  0.00           H  
ATOM     75  HA  MET A   6     119.866   2.594  28.380  1.00  0.00           H  
ATOM     76  HB2 MET A   6     120.331   4.743  27.656  1.00  0.00           H  
ATOM     77  HB3 MET A   6     118.623   5.192  27.288  1.00  0.00           H  
ATOM     78  HG2 MET A   6     117.989   5.292  29.578  1.00  0.00           H  
ATOM     79  HG3 MET A   6     119.416   4.379  30.137  1.00  0.00           H  
ATOM     80  HE1 MET A   6     119.584   8.772  28.862  1.00  0.00           H  
ATOM     81  HE2 MET A   6     119.299   7.507  27.623  1.00  0.00           H  
ATOM     82  HE3 MET A   6     118.090   7.811  28.990  1.00  0.00           H  
ATOM     83  N   PHE A   7     116.510   3.023  28.034  1.00  0.00           N  
ATOM     84  CA  PHE A   7     115.240   2.644  28.659  1.00  0.00           C  
ATOM     85  C   PHE A   7     114.962   1.150  28.602  1.00  0.00           C  
ATOM     86  O   PHE A   7     114.125   0.687  29.362  1.00  0.00           O  
ATOM     87  CB  PHE A   7     114.078   3.367  27.968  1.00  0.00           C  
ATOM     88  CG  PHE A   7     114.146   4.835  28.246  1.00  0.00           C  
ATOM     89  CD1 PHE A   7     113.523   5.348  29.393  1.00  0.00           C  
ATOM     90  CD2 PHE A   7     114.837   5.698  27.388  1.00  0.00           C  
ATOM     91  CE1 PHE A   7     113.575   6.714  29.672  1.00  0.00           C  
ATOM     92  CE2 PHE A   7     114.898   7.061  27.675  1.00  0.00           C  
ATOM     93  CZ  PHE A   7     114.263   7.572  28.812  1.00  0.00           C  
ATOM     94  H   PHE A   7     116.499   3.590  27.172  1.00  0.00           H  
ATOM     95  HA  PHE A   7     115.267   2.952  29.730  1.00  0.00           H  
ATOM     96  HB2 PHE A   7     114.097   3.161  26.872  1.00  0.00           H  
ATOM     97  HB3 PHE A   7     113.103   2.992  28.349  1.00  0.00           H  
ATOM     98  N   ALA A   8     115.544   0.354  27.669  1.00  0.00           N  
ATOM     99  CA  ALA A   8     115.353  -1.087  27.576  1.00  0.00           C  
ATOM    100  C   ALA A   8     116.174  -1.737  28.644  1.00  0.00           C  
ATOM    101  O   ALA A   8     115.685  -2.610  29.328  1.00  0.00           O  
ATOM    102  CB  ALA A   8     115.831  -1.608  26.219  1.00  0.00           C  
ATOM    103  H   ALA A   8     116.198   0.782  27.015  1.00  0.00           H  
ATOM    104  HA  ALA A   8     114.275  -1.355  27.655  1.00  0.00           H  
ATOM    105  HB1 ALA A   8     115.649  -2.703  26.164  1.00  0.00           H  
ATOM    106  HB2 ALA A   8     115.266  -1.116  25.403  1.00  0.00           H  
ATOM    107  HB3 ALA A   8     116.913  -1.416  26.070  1.00  0.00           H  
ATOM    108  N   TRP A   9     117.451  -1.312  28.842  1.00  0.00           N  
ATOM    109  CA  TRP A   9     118.327  -1.760  29.904  1.00  0.00           C  
ATOM    110  C   TRP A   9     117.715  -1.450  31.246  1.00  0.00           C  
ATOM    111  O   TRP A   9     117.906  -2.254  32.124  1.00  0.00           O  
ATOM    112  CB  TRP A   9     119.693  -1.041  29.833  1.00  0.00           C  
ATOM    113  CG  TRP A   9     120.619  -1.504  30.932  1.00  0.00           C  
ATOM    114  CD1 TRP A   9     121.214  -2.751  31.013  1.00  0.00           C  
ATOM    115  CD2 TRP A   9     121.000  -0.795  32.057  1.00  0.00           C  
ATOM    116  NE1 TRP A   9     121.962  -2.823  32.136  1.00  0.00           N  
ATOM    117  CE2 TRP A   9     121.833  -1.642  32.770  1.00  0.00           C  
ATOM    118  CE3 TRP A   9     120.546   0.566  32.408  1.00  0.00           C  
ATOM    119  CZ2 TRP A   9     122.501  -1.350  34.071  1.00  0.00           C  
ATOM    120  CZ3 TRP A   9     120.888   1.181  33.539  1.00  0.00           C  
ATOM    121  H   TRP A   9     117.798  -0.576  28.230  1.00  0.00           H  
ATOM    122  HA  TRP A   9     118.506  -2.856  29.801  1.00  0.00           H  
ATOM    123  HB2 TRP A   9     120.185  -1.219  28.853  1.00  0.00           H  
ATOM    124  HB3 TRP A   9     119.519   0.050  29.930  1.00  0.00           H  
ATOM    125  N   TRP A  10     117.081  -0.270  31.511  1.00  0.00           N  
ATOM    126  CA  TRP A  10     116.521   0.076  32.812  1.00  0.00           C  
ATOM    127  C   TRP A  10     115.215  -0.649  33.053  1.00  0.00           C  
ATOM    128  O   TRP A  10     114.831  -0.791  34.197  1.00  0.00           O  
ATOM    129  CB  TRP A  10     116.273   1.596  32.938  1.00  0.00           C  
ATOM    130  CG  TRP A  10     115.637   1.933  34.266  1.00  0.00           C  
ATOM    131  CD1 TRP A  10     114.374   2.475  34.413  1.00  0.00           C  
ATOM    132  CD2 TRP A  10     116.137   1.704  35.538  1.00  0.00           C  
ATOM    133  NE1 TRP A  10     114.081   2.582  35.724  1.00  0.00           N  
ATOM    134  CE2 TRP A  10     115.140   2.111  36.407  1.00  0.00           C  
ATOM    135  CE3 TRP A  10     117.454   1.118  35.859  1.00  0.00           C  
ATOM    136  CZ2 TRP A  10     115.171   2.042  37.895  1.00  0.00           C  
ATOM    137  CZ3 TRP A  10     117.869   0.895  37.105  1.00  0.00           C  
ATOM    138  H   TRP A  10     116.975   0.399  30.755  1.00  0.00           H  
ATOM    139  HA  TRP A  10     117.265  -0.213  33.586  1.00  0.00           H  
ATOM    140  HB2 TRP A  10     117.227   2.152  32.825  1.00  0.00           H  
ATOM    141  HB3 TRP A  10     115.584   1.915  32.123  1.00  0.00           H  
ATOM    142  N   GLY A  11     114.424  -1.046  32.028  1.00  0.00           N  
ATOM    143  CA  GLY A  11     113.220  -1.833  32.205  1.00  0.00           C  
ATOM    144  C   GLY A  11     113.603  -3.213  32.684  1.00  0.00           C  
ATOM    145  O   GLY A  11     112.994  -3.754  33.594  1.00  0.00           O  
ATOM    146  H   GLY A  11     114.709  -0.831  31.068  1.00  0.00           H  
ATOM    147  HA2 GLY A  11     112.486  -1.335  32.874  1.00  0.00           H  
ATOM    148  HA3 GLY A  11     112.766  -1.938  31.202  1.00  0.00           H  
ATOM    149  N   ARG A  12     114.663  -3.815  32.090  1.00  0.00           N  
ATOM    150  CA  ARG A  12     115.234  -5.102  32.427  1.00  0.00           C  
ATOM    151  C   ARG A  12     115.800  -5.071  33.832  1.00  0.00           C  
ATOM    152  O   ARG A  12     115.585  -6.011  34.570  1.00  0.00           O  
ATOM    153  CB  ARG A  12     116.378  -5.415  31.421  1.00  0.00           C  
ATOM    154  CG  ARG A  12     116.907  -6.848  31.554  1.00  0.00           C  
ATOM    155  CD  ARG A  12     118.069  -7.177  30.592  1.00  0.00           C  
ATOM    156  NE  ARG A  12     117.759  -6.960  29.170  1.00  0.00           N  
ATOM    157  CZ  ARG A  12     118.242  -5.661  28.718  1.00  0.00           C  
ATOM    158  H   ARG A  12     115.136  -3.290  31.359  1.00  0.00           H  
ATOM    159  HA  ARG A  12     114.458  -5.890  32.313  1.00  0.00           H  
ATOM    160  HB2 ARG A  12     115.971  -5.302  30.393  1.00  0.00           H  
ATOM    161  HB3 ARG A  12     117.212  -4.690  31.542  1.00  0.00           H  
ATOM    162  HG2 ARG A  12     117.277  -7.021  32.588  1.00  0.00           H  
ATOM    163  HG3 ARG A  12     116.065  -7.550  31.366  1.00  0.00           H  
ATOM    164  HD2 ARG A  12     118.985  -6.618  30.889  1.00  0.00           H  
ATOM    165  HD3 ARG A  12     118.299  -8.255  30.726  1.00  0.00           H  
ATOM    166  HE  ARG A  12     116.737  -7.048  28.966  1.00  0.00           H  
ATOM    167  N   THR A  13     116.603  -4.039  34.218  1.00  0.00           N  
ATOM    168  CA  THR A  13     117.340  -3.937  35.470  1.00  0.00           C  
ATOM    169  C   THR A  13     116.430  -3.593  36.620  1.00  0.00           C  
ATOM    170  O   THR A  13     116.797  -3.871  37.742  1.00  0.00           O  
ATOM    171  CB  THR A  13     118.423  -2.837  35.376  1.00  0.00           C  
ATOM    172  OG1 THR A  13     119.266  -3.075  34.292  1.00  0.00           O  
ATOM    173  CG2 THR A  13     119.281  -2.765  36.632  1.00  0.00           C  
ATOM    174  H   THR A  13     116.702  -3.280  33.562  1.00  0.00           H  
ATOM    175  HA  THR A  13     117.866  -4.902  35.640  1.00  0.00           H  
ATOM    176  N   VAL A  14     115.300  -2.861  36.443  1.00  0.00           N  
ATOM    177  CA  VAL A  14     114.388  -2.536  37.528  1.00  0.00           C  
ATOM    178  C   VAL A  14     113.644  -3.793  37.925  1.00  0.00           C  
ATOM    179  O   VAL A  14     113.367  -3.970  39.095  1.00  0.00           O  
ATOM    180  CB  VAL A  14     113.440  -1.378  37.150  1.00  0.00           C  
ATOM    181  CG1 VAL A  14     112.486  -1.710  36.016  1.00  0.00           C  
ATOM    182  CG2 VAL A  14     112.650  -0.878  38.349  1.00  0.00           C  
ATOM    183  H   VAL A  14     115.065  -2.563  35.501  1.00  0.00           H  
ATOM    184  HA  VAL A  14     114.988  -2.158  38.389  1.00  0.00           H  
ATOM    185  N   TYR A  15     113.323  -4.729  36.988  1.00  0.00           N  
ATOM    186  CA  TYR A  15     112.764  -6.039  37.297  1.00  0.00           C  
ATOM    187  C   TYR A  15     113.810  -6.902  38.004  1.00  0.00           C  
ATOM    188  O   TYR A  15     113.477  -7.602  38.948  1.00  0.00           O  
ATOM    189  CB  TYR A  15     112.312  -6.724  35.981  1.00  0.00           C  
ATOM    190  CG  TYR A  15     111.753  -8.103  36.222  1.00  0.00           C  
ATOM    191  CD1 TYR A  15     110.624  -8.281  37.030  1.00  0.00           C  
ATOM    192  CD2 TYR A  15     112.370  -9.225  35.657  1.00  0.00           C  
ATOM    193  CE1 TYR A  15     110.119  -9.557  37.279  1.00  0.00           C  
ATOM    194  CE2 TYR A  15     111.867 -10.507  35.903  1.00  0.00           C  
ATOM    195  CZ  TYR A  15     110.742 -10.672  36.716  1.00  0.00           C  
ATOM    196  OH  TYR A  15     110.262 -11.901  36.957  1.00  0.00           O  
ATOM    197  H   TYR A  15     113.539  -4.525  36.001  1.00  0.00           H  
ATOM    198  HA  TYR A  15     111.852  -5.927  37.922  1.00  0.00           H  
ATOM    199  HB2 TYR A  15     111.526  -6.101  35.495  1.00  0.00           H  
ATOM    200  HB3 TYR A  15     113.167  -6.792  35.275  1.00  0.00           H  
ATOM    201  N   GLN A  16     115.091  -6.925  37.547  1.00  0.00           N  
ATOM    202  CA  GLN A  16     116.158  -7.787  38.048  1.00  0.00           C  
ATOM    203  C   GLN A  16     116.471  -7.483  39.504  1.00  0.00           C  
ATOM    204  O   GLN A  16     116.542  -8.392  40.317  1.00  0.00           O  
ATOM    205  CB  GLN A  16     117.425  -7.591  37.177  1.00  0.00           C  
ATOM    206  CG  GLN A  16     118.466  -8.697  37.416  1.00  0.00           C  
ATOM    207  CD  GLN A  16     119.680  -8.566  36.533  1.00  0.00           C  
ATOM    208  OE1 GLN A  16     119.806  -7.625  35.766  1.00  0.00           O  
ATOM    209  NE2 GLN A  16     120.642  -9.509  36.586  1.00  0.00           N  
ATOM    210  H   GLN A  16     115.321  -6.287  36.783  1.00  0.00           H  
ATOM    211  HA  GLN A  16     115.837  -8.844  37.922  1.00  0.00           H  
ATOM    212  HB2 GLN A  16     117.135  -7.655  36.105  1.00  0.00           H  
ATOM    213  HB3 GLN A  16     117.868  -6.585  37.353  1.00  0.00           H  
ATOM    214  HG2 GLN A  16     118.794  -8.696  38.475  1.00  0.00           H  
ATOM    215  HG3 GLN A  16     117.987  -9.674  37.185  1.00  0.00           H  
ATOM    216  N   PHE A  17     116.646  -6.190  39.883  1.00  0.00           N  
ATOM    217  CA  PHE A  17     116.955  -5.715  41.218  1.00  0.00           C  
ATOM    218  C   PHE A  17     115.758  -4.917  41.697  1.00  0.00           C  
ATOM    219  O   PHE A  17     115.900  -3.772  42.081  1.00  0.00           O  
ATOM    220  CB  PHE A  17     118.210  -4.809  41.148  1.00  0.00           C  
ATOM    221  CG  PHE A  17     119.390  -5.502  40.536  1.00  0.00           C  
ATOM    222  CD1 PHE A  17     120.104  -6.471  41.252  1.00  0.00           C  
ATOM    223  CD2 PHE A  17     119.786  -5.172  39.233  1.00  0.00           C  
ATOM    224  CE1 PHE A  17     121.212  -7.093  40.668  1.00  0.00           C  
ATOM    225  CE2 PHE A  17     120.874  -5.814  38.643  1.00  0.00           C  
ATOM    226  CZ  PHE A  17     121.593  -6.768  39.364  1.00  0.00           C  
ATOM    227  H   PHE A  17     116.491  -5.478  39.180  1.00  0.00           H  
ATOM    228  HA  PHE A  17     117.120  -6.569  41.910  1.00  0.00           H  
ATOM    229  HB2 PHE A  17     117.948  -3.939  40.500  1.00  0.00           H  
ATOM    230  HB3 PHE A  17     118.486  -4.398  42.144  1.00  0.00           H  
ATOM    231  N   ARG A  18     114.517  -5.459  41.614  1.00  0.00           N  
ATOM    232  CA  ARG A  18     113.297  -4.771  42.017  1.00  0.00           C  
ATOM    233  C   ARG A  18     113.241  -4.554  43.500  1.00  0.00           C  
ATOM    234  O   ARG A  18     112.818  -3.496  43.909  1.00  0.00           O  
ATOM    235  CB  ARG A  18     112.046  -5.510  41.511  1.00  0.00           C  
ATOM    236  CG  ARG A  18     111.860  -6.964  41.982  1.00  0.00           C  
ATOM    237  CD  ARG A  18     110.702  -7.580  41.173  1.00  0.00           C  
ATOM    238  NE  ARG A  18     110.351  -8.947  41.569  1.00  0.00           N  
ATOM    239  CZ  ARG A  18     111.438  -9.877  41.299  1.00  0.00           C  
ATOM    240  H   ARG A  18     114.445  -6.391  41.191  1.00  0.00           H  
ATOM    241  HA  ARG A  18     113.261  -3.768  41.529  1.00  0.00           H  
ATOM    242  HB2 ARG A  18     111.141  -4.928  41.791  1.00  0.00           H  
ATOM    243  HB3 ARG A  18     112.100  -5.515  40.406  1.00  0.00           H  
ATOM    244  HG2 ARG A  18     112.769  -7.568  41.791  1.00  0.00           H  
ATOM    245  HG3 ARG A  18     111.653  -6.979  43.072  1.00  0.00           H  
ATOM    246  HD2 ARG A  18     109.806  -6.943  41.303  1.00  0.00           H  
ATOM    247  HD3 ARG A  18     110.971  -7.569  40.093  1.00  0.00           H  
ATOM    248  HE  ARG A  18     110.082  -8.988  42.577  1.00  0.00           H  
ATOM    249  N   TYR A  19     113.614  -5.520  44.372  1.00  0.00           N  
ATOM    250  CA  TYR A  19     113.590  -5.345  45.822  1.00  0.00           C  
ATOM    251  C   TYR A  19     114.580  -4.285  46.254  1.00  0.00           C  
ATOM    252  O   TYR A  19     114.194  -3.426  47.021  1.00  0.00           O  
ATOM    253  CB  TYR A  19     113.911  -6.676  46.511  1.00  0.00           C  
ATOM    254  CG  TYR A  19     112.854  -7.695  46.179  1.00  0.00           C  
ATOM    255  CD1 TYR A  19     111.547  -7.550  46.672  1.00  0.00           C  
ATOM    256  CD2 TYR A  19     113.161  -8.781  45.350  1.00  0.00           C  
ATOM    257  CE1 TYR A  19     110.565  -8.490  46.348  1.00  0.00           C  
ATOM    258  CE2 TYR A  19     112.174  -9.710  45.014  1.00  0.00           C  
ATOM    259  CZ  TYR A  19     110.878  -9.567  45.516  1.00  0.00           C  
ATOM    260  OH  TYR A  19     109.935 -10.471  45.202  1.00  0.00           O  
ATOM    261  H   TYR A  19     113.939  -6.417  43.983  1.00  0.00           H  
ATOM    262  HA  TYR A  19     112.568  -5.041  46.151  1.00  0.00           H  
ATOM    263  HB2 TYR A  19     114.911  -7.015  46.163  1.00  0.00           H  
ATOM    264  HB3 TYR A  19     113.950  -6.550  47.616  1.00  0.00           H  
ATOM    265  N   ILE A  20     115.866  -4.274  45.804  1.00  0.00           N  
ATOM    266  CA  ILE A  20     116.833  -3.229  46.152  1.00  0.00           C  
ATOM    267  C   ILE A  20     116.357  -1.859  45.694  1.00  0.00           C  
ATOM    268  O   ILE A  20     116.575  -0.906  46.409  1.00  0.00           O  
ATOM    269  CB  ILE A  20     118.216  -3.537  45.536  1.00  0.00           C  
ATOM    270  CG1 ILE A  20     118.772  -4.826  46.141  1.00  0.00           C  
ATOM    271  CG2 ILE A  20     119.203  -2.400  45.796  1.00  0.00           C  
ATOM    272  CD1 ILE A  20     120.079  -5.234  45.484  1.00  0.00           C  
ATOM    273  H   ILE A  20     116.160  -5.025  45.162  1.00  0.00           H  
ATOM    274  HA  ILE A  20     116.967  -3.199  47.260  1.00  0.00           H  
ATOM    275  N   VAL A  21     115.743  -1.674  44.499  1.00  0.00           N  
ATOM    276  CA  VAL A  21     115.250  -0.383  44.025  1.00  0.00           C  
ATOM    277  C   VAL A  21     114.142   0.130  44.926  1.00  0.00           C  
ATOM    278  O   VAL A  21     114.189   1.279  45.301  1.00  0.00           O  
ATOM    279  CB  VAL A  21     114.726  -0.506  42.577  1.00  0.00           C  
ATOM    280  CG1 VAL A  21     114.096   0.790  42.085  1.00  0.00           C  
ATOM    281  CG2 VAL A  21     115.866  -0.844  41.629  1.00  0.00           C  
ATOM    282  H   VAL A  21     115.602  -2.496  43.914  1.00  0.00           H  
ATOM    283  HA  VAL A  21     116.083   0.361  44.009  1.00  0.00           H  
ATOM    284  N   ILE A  22     113.078  -0.638  45.263  1.00  0.00           N  
ATOM    285  CA  ILE A  22     111.953  -0.166  46.059  1.00  0.00           C  
ATOM    286  C   ILE A  22     112.366   0.149  47.495  1.00  0.00           C  
ATOM    287  O   ILE A  22     111.736   0.971  48.127  1.00  0.00           O  
ATOM    288  CB  ILE A  22     110.814  -1.208  46.013  1.00  0.00           C  
ATOM    289  CG1 ILE A  22     109.448  -0.612  46.311  1.00  0.00           C  
ATOM    290  CG2 ILE A  22     111.078  -2.433  46.886  1.00  0.00           C  
ATOM    291  CD1 ILE A  22     108.362  -1.528  45.773  1.00  0.00           C  
ATOM    292  H   ILE A  22     113.060  -1.584  44.910  1.00  0.00           H  
ATOM    293  HA  ILE A  22     111.572   0.753  45.557  1.00  0.00           H  
ATOM    294  N   GLY A  23     113.351  -0.564  48.101  1.00  0.00           N  
ATOM    295  CA  GLY A  23     113.815  -0.386  49.466  1.00  0.00           C  
ATOM    296  C   GLY A  23     114.655   0.855  49.597  1.00  0.00           C  
ATOM    297  O   GLY A  23     114.423   1.633  50.493  1.00  0.00           O  
ATOM    298  H   GLY A  23     113.801  -1.303  47.567  1.00  0.00           H  
ATOM    299  HA2 GLY A  23     112.968  -0.413  50.187  1.00  0.00           H  
ATOM    300  HA3 GLY A  23     114.492  -1.234  49.710  1.00  0.00           H  
ATOM    301  N   VAL A  24     115.691   1.065  48.746  1.00  0.00           N  
ATOM    302  CA  VAL A  24     116.569   2.231  48.732  1.00  0.00           C  
ATOM    303  C   VAL A  24     115.787   3.477  48.418  1.00  0.00           C  
ATOM    304  O   VAL A  24     115.933   4.440  49.135  1.00  0.00           O  
ATOM    305  CB  VAL A  24     117.677   2.058  47.668  1.00  0.00           C  
ATOM    306  CG1 VAL A  24     118.547   3.301  47.542  1.00  0.00           C  
ATOM    307  CG2 VAL A  24     118.583   0.890  48.016  1.00  0.00           C  
ATOM    308  H   VAL A  24     115.846   0.344  48.052  1.00  0.00           H  
ATOM    309  HA  VAL A  24     117.057   2.348  49.721  1.00  0.00           H  
ATOM    310  N   MET A  25     114.988   3.542  47.324  1.00  0.00           N  
ATOM    311  CA  MET A  25     114.197   4.699  46.929  1.00  0.00           C  
ATOM    312  C   MET A  25     113.144   5.024  47.950  1.00  0.00           C  
ATOM    313  O   MET A  25     113.076   6.168  48.321  1.00  0.00           O  
ATOM    314  CB  MET A  25     113.531   4.504  45.553  1.00  0.00           C  
ATOM    315  CG  MET A  25     114.555   4.396  44.410  1.00  0.00           C  
ATOM    316  SD  MET A  25     115.779   5.770  44.364  1.00  0.00           S  
ATOM    317  CE  MET A  25     114.612   7.123  44.025  1.00  0.00           C  
ATOM    318  H   MET A  25     114.961   2.711  46.748  1.00  0.00           H  
ATOM    319  HA  MET A  25     114.862   5.585  46.846  1.00  0.00           H  
ATOM    320  HB2 MET A  25     112.872   3.608  45.560  1.00  0.00           H  
ATOM    321  HB3 MET A  25     112.879   5.376  45.344  1.00  0.00           H  
ATOM    322  HG2 MET A  25     115.146   3.468  44.536  1.00  0.00           H  
ATOM    323  HG3 MET A  25     114.041   4.310  43.430  1.00  0.00           H  
ATOM    324  HE1 MET A  25     115.203   8.053  43.902  1.00  0.00           H  
ATOM    325  HE2 MET A  25     114.066   6.934  43.078  1.00  0.00           H  
ATOM    326  HE3 MET A  25     113.930   7.291  44.883  1.00  0.00           H  
ATOM    327  N   VAL A  26     112.289   4.097  48.450  1.00  0.00           N  
ATOM    328  CA  VAL A  26     111.309   4.382  49.503  1.00  0.00           C  
ATOM    329  C   VAL A  26     111.995   4.862  50.771  1.00  0.00           C  
ATOM    330  O   VAL A  26     111.414   5.664  51.471  1.00  0.00           O  
ATOM    331  CB  VAL A  26     110.467   3.129  49.817  1.00  0.00           C  
ATOM    332  CG1 VAL A  26     109.579   3.299  51.041  1.00  0.00           C  
ATOM    333  CG2 VAL A  26     109.570   2.784  48.640  1.00  0.00           C  
ATOM    334  H   VAL A  26     112.382   3.147  48.088  1.00  0.00           H  
ATOM    335  HA  VAL A  26     110.612   5.183  49.159  1.00  0.00           H  
ATOM    336  N   ALA A  27     113.196   4.368  51.157  1.00  0.00           N  
ATOM    337  CA  ALA A  27     113.935   4.804  52.338  1.00  0.00           C  
ATOM    338  C   ALA A  27     114.439   6.219  52.163  1.00  0.00           C  
ATOM    339  O   ALA A  27     114.529   6.932  53.141  1.00  0.00           O  
ATOM    340  CB  ALA A  27     115.150   3.901  52.585  1.00  0.00           C  
ATOM    341  H   ALA A  27     113.613   3.668  50.554  1.00  0.00           H  
ATOM    342  HA  ALA A  27     113.293   4.723  53.244  1.00  0.00           H  
ATOM    343  HB1 ALA A  27     115.703   4.240  53.488  1.00  0.00           H  
ATOM    344  HB2 ALA A  27     114.827   2.858  52.762  1.00  0.00           H  
ATOM    345  HB3 ALA A  27     115.842   3.915  51.717  1.00  0.00           H  
ATOM    346  N   LEU A  28     114.886   6.652  50.953  1.00  0.00           N  
ATOM    347  CA  LEU A  28     115.383   7.990  50.669  1.00  0.00           C  
ATOM    348  C   LEU A  28     114.251   8.992  50.675  1.00  0.00           C  
ATOM    349  O   LEU A  28     114.466  10.105  51.111  1.00  0.00           O  
ATOM    350  CB  LEU A  28     116.075   8.052  49.283  1.00  0.00           C  
ATOM    351  CG  LEU A  28     117.360   7.209  49.189  1.00  0.00           C  
ATOM    352  CD1 LEU A  28     118.055   7.482  47.864  1.00  0.00           C  
ATOM    353  CD2 LEU A  28     118.349   7.507  50.304  1.00  0.00           C  
ATOM    354  H   LEU A  28     114.835   6.002  50.178  1.00  0.00           H  
ATOM    355  HA  LEU A  28     116.143   8.284  51.423  1.00  0.00           H  
ATOM    356  HB2 LEU A  28     115.372   7.721  48.485  1.00  0.00           H  
ATOM    357  HB3 LEU A  28     116.343   9.113  49.080  1.00  0.00           H  
ATOM    358  N   CYS A  29     113.046   8.684  50.126  1.00  0.00           N  
ATOM    359  CA  CYS A  29     111.875   9.543  50.086  1.00  0.00           C  
ATOM    360  C   CYS A  29     111.322   9.738  51.474  1.00  0.00           C  
ATOM    361  O   CYS A  29     110.943  10.846  51.785  1.00  0.00           O  
ATOM    362  CB  CYS A  29     110.772   8.933  49.195  1.00  0.00           C  
ATOM    363  SG  CYS A  29     111.155   9.141  47.419  1.00  0.00           S  
ATOM    364  H   CYS A  29     112.932   7.751  49.759  1.00  0.00           H  
ATOM    365  HA  CYS A  29     112.124  10.532  49.640  1.00  0.00           H  
ATOM    366  HB2 CYS A  29     110.540   7.874  49.446  1.00  0.00           H  
ATOM    367  HB3 CYS A  29     109.826   9.493  49.345  1.00  0.00           H  
ATOM    368  HG  CYS A  29     111.922   7.985  47.272  1.00  0.00           H  
ATOM    369  N   LEU A  30     111.196   8.692  52.335  1.00  0.00           N  
ATOM    370  CA  LEU A  30     110.684   8.776  53.699  1.00  0.00           C  
ATOM    371  C   LEU A  30     111.642   9.532  54.580  1.00  0.00           C  
ATOM    372  O   LEU A  30     111.192  10.344  55.357  1.00  0.00           O  
ATOM    373  CB  LEU A  30     110.456   7.374  54.309  1.00  0.00           C  
ATOM    374  CG  LEU A  30     109.387   6.573  53.548  1.00  0.00           C  
ATOM    375  CD1 LEU A  30     109.175   5.222  54.205  1.00  0.00           C  
ATOM    376  CD2 LEU A  30     108.050   7.295  53.500  1.00  0.00           C  
ATOM    377  H   LEU A  30     111.518   7.787  52.007  1.00  0.00           H  
ATOM    378  HA  LEU A  30     109.700   9.293  53.702  1.00  0.00           H  
ATOM    379  HB2 LEU A  30     111.411   6.802  54.316  1.00  0.00           H  
ATOM    380  HB3 LEU A  30     110.120   7.494  55.365  1.00  0.00           H  
ATOM    381  N   GLY A  31     112.978   9.306  54.509  1.00  0.00           N  
ATOM    382  CA  GLY A  31     113.998  10.052  55.225  1.00  0.00           C  
ATOM    383  C   GLY A  31     114.026  11.488  54.773  1.00  0.00           C  
ATOM    384  O   GLY A  31     114.380  12.343  55.559  1.00  0.00           O  
ATOM    385  H   GLY A  31     113.295   8.606  53.847  1.00  0.00           H  
ATOM    386  HA2 GLY A  31     113.861   9.969  56.325  1.00  0.00           H  
ATOM    387  HA3 GLY A  31     114.992   9.625  54.972  1.00  0.00           H  
ATOM    388  N   GLY A  32     113.705  11.807  53.492  1.00  0.00           N  
ATOM    389  CA  GLY A  32     113.594  13.142  52.940  1.00  0.00           C  
ATOM    390  C   GLY A  32     112.404  13.855  53.515  1.00  0.00           C  
ATOM    391  O   GLY A  32     112.498  15.036  53.771  1.00  0.00           O  
ATOM    392  H   GLY A  32     113.460  11.045  52.861  1.00  0.00           H  
ATOM    393  HA2 GLY A  32     114.530  13.722  53.073  1.00  0.00           H  
ATOM    394  HA3 GLY A  32     113.403  13.042  51.849  1.00  0.00           H  
ATOM    395  N   GLY A  33     111.241  13.184  53.735  1.00  0.00           N  
ATOM    396  CA  GLY A  33     110.041  13.727  54.340  1.00  0.00           C  
ATOM    397  C   GLY A  33     110.290  14.110  55.771  1.00  0.00           C  
ATOM    398  O   GLY A  33     109.918  15.193  56.172  1.00  0.00           O  
ATOM    399  H   GLY A  33     111.213  12.191  53.513  1.00  0.00           H  
ATOM    400  HA2 GLY A  33     109.634  14.570  53.741  1.00  0.00           H  
ATOM    401  HA3 GLY A  33     109.279  12.919  54.366  1.00  0.00           H  
ATOM    402  N   VAL A  34     110.942  13.249  56.594  1.00  0.00           N  
ATOM    403  CA  VAL A  34     111.349  13.509  57.968  1.00  0.00           C  
ATOM    404  C   VAL A  34     112.275  14.708  58.000  1.00  0.00           C  
ATOM    405  O   VAL A  34     112.140  15.555  58.869  1.00  0.00           O  
ATOM    406  CB  VAL A  34     112.085  12.254  58.506  1.00  0.00           C  
ATOM    407  CG1 VAL A  34     112.777  12.475  59.839  1.00  0.00           C  
ATOM    408  CG2 VAL A  34     111.120  11.086  58.660  1.00  0.00           C  
ATOM    409  H   VAL A  34     111.244  12.370  56.185  1.00  0.00           H  
ATOM    410  HA  VAL A  34     110.465  13.700  58.615  1.00  0.00           H  
ATOM    411  N   TYR A  35     113.260  14.824  57.074  1.00  0.00           N  
ATOM    412  CA  TYR A  35     114.208  15.920  57.021  1.00  0.00           C  
ATOM    413  C   TYR A  35     113.550  17.197  56.541  1.00  0.00           C  
ATOM    414  O   TYR A  35     114.040  18.255  56.889  1.00  0.00           O  
ATOM    415  CB  TYR A  35     115.388  15.528  56.095  1.00  0.00           C  
ATOM    416  CG  TYR A  35     116.413  16.614  55.901  1.00  0.00           C  
ATOM    417  CD1 TYR A  35     117.025  17.234  56.999  1.00  0.00           C  
ATOM    418  CD2 TYR A  35     116.774  17.002  54.602  1.00  0.00           C  
ATOM    419  CE1 TYR A  35     117.981  18.235  56.799  1.00  0.00           C  
ATOM    420  CE2 TYR A  35     117.740  17.991  54.403  1.00  0.00           C  
ATOM    421  CZ  TYR A  35     118.341  18.609  55.502  1.00  0.00           C  
ATOM    422  OH  TYR A  35     119.263  19.567  55.310  1.00  0.00           O  
ATOM    423  H   TYR A  35     113.311  14.108  56.351  1.00  0.00           H  
ATOM    424  HA  TYR A  35     114.628  16.074  58.039  1.00  0.00           H  
ATOM    425  HB2 TYR A  35     115.893  14.645  56.547  1.00  0.00           H  
ATOM    426  HB3 TYR A  35     115.002  15.217  55.098  1.00  0.00           H  
ATOM    427  N   GLY A  36     112.453  17.179  55.736  1.00  0.00           N  
ATOM    428  CA  GLY A  36     111.864  18.348  55.110  1.00  0.00           C  
ATOM    429  C   GLY A  36     110.523  18.694  55.690  1.00  0.00           C  
ATOM    430  O   GLY A  36     109.907  19.634  55.210  1.00  0.00           O  
ATOM    431  H   GLY A  36     111.996  16.288  55.546  1.00  0.00           H  
ATOM    432  HA2 GLY A  36     112.510  19.236  55.250  1.00  0.00           H  
ATOM    433  HA3 GLY A  36     111.767  18.154  54.024  1.00  0.00           H  
ATOM    434  N   ILE A  37     110.033  18.032  56.774  1.00  0.00           N  
ATOM    435  CA  ILE A  37     108.915  18.519  57.565  1.00  0.00           C  
ATOM    436  C   ILE A  37     109.328  19.838  58.196  1.00  0.00           C  
ATOM    437  O   ILE A  37     108.540  20.772  58.216  1.00  0.00           O  
ATOM    438  CB  ILE A  37     108.519  17.490  58.653  1.00  0.00           C  
ATOM    439  CG1 ILE A  37     109.688  17.105  59.566  1.00  0.00           C  
ATOM    440  CG2 ILE A  37     107.912  16.251  58.003  1.00  0.00           C  
ATOM    441  CD1 ILE A  37     109.290  16.102  60.633  1.00  0.00           C  
ATOM    442  H   ILE A  37     110.552  17.228  57.143  1.00  0.00           H  
ATOM    443  HA  ILE A  37     108.017  18.672  56.924  1.00  0.00           H  
ATOM    444  N   SER A  38     110.598  19.986  58.683  1.00  0.00           N  
ATOM    445  CA  SER A  38     111.119  21.215  59.270  1.00  0.00           C  
ATOM    446  C   SER A  38     111.317  22.351  58.264  1.00  0.00           C  
ATOM    447  O   SER A  38     111.818  23.384  58.674  1.00  0.00           O  
ATOM    448  CB  SER A  38     112.445  20.916  59.989  1.00  0.00           C  
ATOM    449  OG  SER A  38     113.437  20.533  59.078  1.00  0.00           O  
ATOM    450  H   SER A  38     111.229  19.171  58.648  1.00  0.00           H  
ATOM    451  HA  SER A  38     110.412  21.550  60.061  1.00  0.00           H  
ATOM    452  HB2 SER A  38     112.773  21.819  60.552  1.00  0.00           H  
ATOM    453  HB3 SER A  38     112.266  20.091  60.706  1.00  0.00           H  
ATOM    454  HG  SER A  38     114.264  20.418  59.614  1.00  0.00           H  
ATOM    455  N   LEU A  39     110.971  22.250  56.947  1.00  0.00           N  
ATOM    456  CA  LEU A  39     111.106  23.341  55.982  1.00  0.00           C  
ATOM    457  C   LEU A  39     110.215  24.528  56.336  1.00  0.00           C  
ATOM    458  O   LEU A  39     110.444  25.600  55.791  1.00  0.00           O  
ATOM    459  CB  LEU A  39     110.747  22.829  54.564  1.00  0.00           C  
ATOM    460  CG  LEU A  39     110.842  23.890  53.457  1.00  0.00           C  
ATOM    461  CD1 LEU A  39     112.255  24.422  53.295  1.00  0.00           C  
ATOM    462  CD2 LEU A  39     110.377  23.310  52.133  1.00  0.00           C  
ATOM    463  H   LEU A  39     110.600  21.364  56.608  1.00  0.00           H  
ATOM    464  HA  LEU A  39     112.170  23.670  55.995  1.00  0.00           H  
ATOM    465  HB2 LEU A  39     111.407  21.972  54.307  1.00  0.00           H  
ATOM    466  HB3 LEU A  39     109.697  22.460  54.594  1.00  0.00           H  
ATOM    467  N   GLY A  40     109.152  24.417  57.187  1.00  0.00           N  
ATOM    468  CA  GLY A  40     108.319  25.559  57.538  1.00  0.00           C  
ATOM    469  C   GLY A  40     109.015  26.537  58.472  1.00  0.00           C  
ATOM    470  O   GLY A  40     108.486  27.619  58.677  1.00  0.00           O  
ATOM    471  H   GLY A  40     108.890  23.496  57.564  1.00  0.00           H  
ATOM    472  HA2 GLY A  40     108.011  26.072  56.600  1.00  0.00           H  
ATOM    473  HA3 GLY A  40     107.397  25.214  58.052  1.00  0.00           H  
ATOM    474  N   ASN A  41     110.198  26.224  59.074  1.00  0.00           N  
ATOM    475  CA  ASN A  41     110.969  27.126  59.918  1.00  0.00           C  
ATOM    476  C   ASN A  41     112.241  27.559  59.209  1.00  0.00           C  
ATOM    477  O   ASN A  41     113.001  28.312  59.798  1.00  0.00           O  
ATOM    478  CB  ASN A  41     111.324  26.442  61.261  1.00  0.00           C  
ATOM    479  CG  ASN A  41     110.119  26.202  62.123  1.00  0.00           C  
ATOM    480  OD1 ASN A  41     109.400  27.134  62.444  1.00  0.00           O  
ATOM    481  ND2 ASN A  41     109.862  24.972  62.602  1.00  0.00           N  
ATOM    482  H   ASN A  41     110.612  25.309  58.899  1.00  0.00           H  
ATOM    483  HA  ASN A  41     110.404  28.060  60.127  1.00  0.00           H  
ATOM    484  HB2 ASN A  41     111.870  25.487  61.077  1.00  0.00           H  
ATOM    485  HB3 ASN A  41     111.999  27.107  61.841  1.00  0.00           H  
ATOM    486  N   HIS A  42     112.537  27.148  57.943  1.00  0.00           N  
ATOM    487  CA  HIS A  42     113.721  27.560  57.212  1.00  0.00           C  
ATOM    488  C   HIS A  42     113.355  28.274  55.921  1.00  0.00           C  
ATOM    489  O   HIS A  42     114.266  28.593  55.166  1.00  0.00           O  
ATOM    490  CB  HIS A  42     114.602  26.332  56.926  1.00  0.00           C  
ATOM    491  CG  HIS A  42     115.026  25.680  58.210  1.00  0.00           C  
ATOM    492  ND1 HIS A  42     114.192  25.031  59.039  1.00  0.00           N  
ATOM    493  CD2 HIS A  42     116.298  25.677  58.730  1.00  0.00           C  
ATOM    494  CE1 HIS A  42     114.969  24.632  60.063  1.00  0.00           C  
ATOM    495  NE2 HIS A  42     116.252  25.017  59.903  1.00  0.00           N  
ATOM    496  H   HIS A  42     111.911  26.503  57.452  1.00  0.00           H  
ATOM    497  HA  HIS A  42     114.337  28.271  57.807  1.00  0.00           H  
ATOM    498  HB2 HIS A  42     114.078  25.591  56.284  1.00  0.00           H  
ATOM    499  HB3 HIS A  42     115.512  26.680  56.388  1.00  0.00           H  
ATOM    500  N   VAL A  43     112.066  28.619  55.617  1.00  0.00           N  
ATOM    501  CA  VAL A  43     111.742  29.410  54.437  1.00  0.00           C  
ATOM    502  C   VAL A  43     111.776  30.884  54.766  1.00  0.00           C  
ATOM    503  O   VAL A  43     111.945  31.249  55.922  1.00  0.00           O  
ATOM    504  CB  VAL A  43     110.397  29.001  53.807  1.00  0.00           C  
ATOM    505  CG1 VAL A  43     110.452  27.614  53.194  1.00  0.00           C  
ATOM    506  CG2 VAL A  43     109.248  29.069  54.797  1.00  0.00           C  
ATOM    507  H   VAL A  43     111.318  28.451  56.303  1.00  0.00           H  
ATOM    508  HA  VAL A  43     112.533  29.264  53.675  1.00  0.00           H  
ATOM    509  N   THR A  44     111.698  31.793  53.756  1.00  0.00           N  
ATOM    510  CA  THR A  44     111.833  33.224  53.942  1.00  0.00           C  
ATOM    511  C   THR A  44     110.615  33.938  53.394  1.00  0.00           C  
ATOM    512  O   THR A  44     109.775  33.306  52.779  1.00  0.00           O  
ATOM    513  CB  THR A  44     113.144  33.684  53.263  1.00  0.00           C  
ATOM    514  OG1 THR A  44     113.433  35.022  53.526  1.00  0.00           O  
ATOM    515  CG2 THR A  44     113.163  33.448  51.760  1.00  0.00           C  
ATOM    516  H   THR A  44     111.576  31.456  52.795  1.00  0.00           H  
ATOM    517  HA  THR A  44     111.908  33.443  55.018  1.00  0.00           H  
ATOM    518  N   GLN A  45     110.460  35.274  53.578  1.00  0.00           N  
ATOM    519  CA  GLN A  45     109.374  36.052  52.993  1.00  0.00           C  
ATOM    520  C   GLN A  45     109.933  37.101  52.039  1.00  0.00           C  
ATOM    521  O   GLN A  45     109.159  37.864  51.478  1.00  0.00           O  
ATOM    522  CB  GLN A  45     108.548  36.693  54.122  1.00  0.00           C  
ATOM    523  CG  GLN A  45     109.294  37.838  54.834  1.00  0.00           C  
ATOM    524  CD  GLN A  45     108.542  38.312  56.039  1.00  0.00           C  
ATOM    525  OE1 GLN A  45     108.346  37.552  56.973  1.00  0.00           O  
ATOM    526  NE2 GLN A  45     108.110  39.587  56.115  1.00  0.00           N  
ATOM    527  H   GLN A  45     111.163  35.769  54.140  1.00  0.00           H  
ATOM    528  HA  GLN A  45     108.690  35.388  52.419  1.00  0.00           H  
ATOM    529  HB2 GLN A  45     107.601  37.099  53.703  1.00  0.00           H  
ATOM    530  HB3 GLN A  45     108.279  35.886  54.840  1.00  0.00           H  
ATOM    531  HG2 GLN A  45     110.297  37.514  55.174  1.00  0.00           H  
ATOM    532  HG3 GLN A  45     109.427  38.681  54.119  1.00  0.00           H  
ATOM    533  N   SER A  46     111.277  37.184  51.806  1.00  0.00           N  
ATOM    534  CA  SER A  46     111.904  38.165  50.943  1.00  0.00           C  
ATOM    535  C   SER A  46     112.160  37.554  49.592  1.00  0.00           C  
ATOM    536  O   SER A  46     111.872  36.382  49.383  1.00  0.00           O  
ATOM    537  CB  SER A  46     113.212  38.669  51.590  1.00  0.00           C  
ATOM    538  OG  SER A  46     114.070  37.592  51.860  1.00  0.00           O  
ATOM    539  H   SER A  46     111.907  36.478  52.199  1.00  0.00           H  
ATOM    540  HA  SER A  46     111.219  39.027  50.777  1.00  0.00           H  
ATOM    541  HB2 SER A  46     113.733  39.375  50.912  1.00  0.00           H  
ATOM    542  HB3 SER A  46     112.957  39.200  52.534  1.00  0.00           H  
ATOM    543  HG  SER A  46     114.774  37.937  52.470  1.00  0.00           H  
ATOM    544  N   GLY A  47     112.640  38.338  48.592  1.00  0.00           N  
ATOM    545  CA  GLY A  47     112.788  37.875  47.231  1.00  0.00           C  
ATOM    546  C   GLY A  47     111.823  38.586  46.315  1.00  0.00           C  
ATOM    547  O   GLY A  47     111.827  38.272  45.141  1.00  0.00           O  
ATOM    548  H   GLY A  47     112.854  39.327  48.788  1.00  0.00           H  
ATOM    549  HA2 GLY A  47     113.831  38.051  46.897  1.00  0.00           H  
ATOM    550  HA3 GLY A  47     112.584  36.786  47.152  1.00  0.00           H  
ATOM    551  N   PHE A  48     110.958  39.545  46.751  1.00  0.00           N  
ATOM    552  CA  PHE A  48     110.030  40.217  45.857  1.00  0.00           C  
ATOM    553  C   PHE A  48     110.665  41.401  45.190  1.00  0.00           C  
ATOM    554  O   PHE A  48     109.957  42.031  44.425  1.00  0.00           O  
ATOM    555  CB  PHE A  48     108.792  40.709  46.629  1.00  0.00           C  
ATOM    556  CG  PHE A  48     107.960  39.572  47.134  1.00  0.00           C  
ATOM    557  CD1 PHE A  48     107.346  38.697  46.225  1.00  0.00           C  
ATOM    558  CD2 PHE A  48     107.747  39.407  48.506  1.00  0.00           C  
ATOM    559  CE1 PHE A  48     106.519  37.671  46.684  1.00  0.00           C  
ATOM    560  CE2 PHE A  48     106.928  38.372  48.966  1.00  0.00           C  
ATOM    561  CZ  PHE A  48     106.309  37.511  48.056  1.00  0.00           C  
ATOM    562  H   PHE A  48     110.975  39.859  47.731  1.00  0.00           H  
ATOM    563  HA  PHE A  48     109.699  39.525  45.047  1.00  0.00           H  
ATOM    564  HB2 PHE A  48     109.126  41.370  47.460  1.00  0.00           H  
ATOM    565  HB3 PHE A  48     108.136  41.314  45.965  1.00  0.00           H  
ATOM    566  N   TYR A  49     111.958  41.787  45.406  1.00  0.00           N  
ATOM    567  CA  TYR A  49     112.534  42.938  44.728  1.00  0.00           C  
ATOM    568  C   TYR A  49     113.677  42.516  43.841  1.00  0.00           C  
ATOM    569  O   TYR A  49     114.050  41.350  43.840  1.00  0.00           O  
ATOM    570  CB  TYR A  49     113.004  43.995  45.747  1.00  0.00           C  
ATOM    571  CG  TYR A  49     111.913  44.435  46.682  1.00  0.00           C  
ATOM    572  CD1 TYR A  49     110.694  44.928  46.189  1.00  0.00           C  
ATOM    573  CD2 TYR A  49     112.129  44.388  48.066  1.00  0.00           C  
ATOM    574  CE1 TYR A  49     109.704  45.366  47.075  1.00  0.00           C  
ATOM    575  CE2 TYR A  49     111.145  44.838  48.949  1.00  0.00           C  
ATOM    576  CZ  TYR A  49     109.934  45.328  48.454  1.00  0.00           C  
ATOM    577  OH  TYR A  49     108.993  45.768  49.304  1.00  0.00           O  
ATOM    578  H   TYR A  49     112.561  41.261  46.055  1.00  0.00           H  
ATOM    579  HA  TYR A  49     111.786  43.405  44.078  1.00  0.00           H  
ATOM    580  HB2 TYR A  49     113.864  43.596  46.331  1.00  0.00           H  
ATOM    581  HB3 TYR A  49     113.355  44.897  45.204  1.00  0.00           H  
ATOM    582  N   ASP A  50     114.313  43.443  43.074  1.00  0.00           N  
ATOM    583  CA  ASP A  50     115.547  43.141  42.377  1.00  0.00           C  
ATOM    584  C   ASP A  50     116.664  43.493  43.331  1.00  0.00           C  
ATOM    585  O   ASP A  50     116.803  44.652  43.672  1.00  0.00           O  
ATOM    586  CB  ASP A  50     115.614  43.932  41.056  1.00  0.00           C  
ATOM    587  CG  ASP A  50     116.864  43.669  40.252  1.00  0.00           C  
ATOM    588  OD1 ASP A  50     117.672  42.827  40.599  1.00  0.00           O  
ATOM    589  OD2 ASP A  50     117.081  44.343  39.111  1.00  0.00           O  
ATOM    590  H   ASP A  50     114.015  44.430  43.130  1.00  0.00           H  
ATOM    591  HA  ASP A  50     115.592  42.058  42.134  1.00  0.00           H  
ATOM    592  HB2 ASP A  50     114.733  43.673  40.428  1.00  0.00           H  
ATOM    593  HB3 ASP A  50     115.541  45.013  41.285  1.00  0.00           H  
ATOM    594  N   GLU A  51     117.445  42.525  43.881  1.00  0.00           N  
ATOM    595  CA  GLU A  51     118.446  42.830  44.902  1.00  0.00           C  
ATOM    596  C   GLU A  51     119.689  43.484  44.334  1.00  0.00           C  
ATOM    597  O   GLU A  51     120.553  43.865  45.113  1.00  0.00           O  
ATOM    598  CB  GLU A  51     118.825  41.573  45.686  1.00  0.00           C  
ATOM    599  CG  GLU A  51     117.610  41.017  46.446  1.00  0.00           C  
ATOM    600  CD  GLU A  51     117.966  39.898  47.380  1.00  0.00           C  
ATOM    601  OE1 GLU A  51     119.107  39.466  47.454  1.00  0.00           O  
ATOM    602  OE2 GLU A  51     117.011  39.386  48.178  1.00  0.00           O  
ATOM    603  H   GLU A  51     117.259  41.543  43.630  1.00  0.00           H  
ATOM    604  HA  GLU A  51     118.002  43.538  45.637  1.00  0.00           H  
ATOM    605  HB2 GLU A  51     119.240  40.817  44.991  1.00  0.00           H  
ATOM    606  HB3 GLU A  51     119.600  41.848  46.434  1.00  0.00           H  
ATOM    607  HG2 GLU A  51     117.174  41.833  47.062  1.00  0.00           H  
ATOM    608  HG3 GLU A  51     116.832  40.662  45.735  1.00  0.00           H  
ATOM    609  N   GLY A  52     119.835  43.688  42.998  1.00  0.00           N  
ATOM    610  CA  GLY A  52     120.930  44.435  42.429  1.00  0.00           C  
ATOM    611  C   GLY A  52     120.374  45.686  41.822  1.00  0.00           C  
ATOM    612  O   GLY A  52     120.824  46.071  40.752  1.00  0.00           O  
ATOM    613  H   GLY A  52     119.112  43.377  42.349  1.00  0.00           H  
ATOM    614  HA2 GLY A  52     121.690  44.710  43.188  1.00  0.00           H  
ATOM    615  HA3 GLY A  52     121.430  43.825  41.658  1.00  0.00           H  
ATOM    616  N   SER A  53     119.388  46.385  42.466  1.00  0.00           N  
ATOM    617  CA  SER A  53     118.828  47.609  41.927  1.00  0.00           C  
ATOM    618  C   SER A  53     119.251  48.771  42.764  1.00  0.00           C  
ATOM    619  O   SER A  53     119.880  48.595  43.796  1.00  0.00           O  
ATOM    620  CB  SER A  53     117.289  47.553  41.796  1.00  0.00           C  
ATOM    621  OG  SER A  53     116.619  47.691  43.020  1.00  0.00           O  
ATOM    622  H   SER A  53     119.046  46.055  43.381  1.00  0.00           H  
ATOM    623  HA  SER A  53     119.235  47.778  40.914  1.00  0.00           H  
ATOM    624  HB2 SER A  53     116.951  48.402  41.169  1.00  0.00           H  
ATOM    625  HB3 SER A  53     116.977  46.636  41.268  1.00  0.00           H  
ATOM    626  HG  SER A  53     116.890  46.947  43.605  1.00  0.00           H  
ATOM    627  N   GLN A  54     118.971  50.015  42.327  1.00  0.00           N  
ATOM    628  CA  GLN A  54     119.335  51.214  43.047  1.00  0.00           C  
ATOM    629  C   GLN A  54     118.479  51.372  44.270  1.00  0.00           C  
ATOM    630  O   GLN A  54     118.980  51.880  45.252  1.00  0.00           O  
ATOM    631  CB  GLN A  54     119.186  52.399  42.102  1.00  0.00           C  
ATOM    632  CG  GLN A  54     119.612  53.733  42.709  1.00  0.00           C  
ATOM    633  CD  GLN A  54     119.665  54.818  41.653  1.00  0.00           C  
ATOM    634  OE1 GLN A  54     119.814  55.983  41.973  1.00  0.00           O  
ATOM    635  NE2 GLN A  54     119.606  54.516  40.340  1.00  0.00           N  
ATOM    636  H   GLN A  54     118.500  50.109  41.413  1.00  0.00           H  
ATOM    637  HA  GLN A  54     120.411  51.160  43.336  1.00  0.00           H  
ATOM    638  HB2 GLN A  54     119.841  52.172  41.235  1.00  0.00           H  
ATOM    639  HB3 GLN A  54     118.130  52.478  41.757  1.00  0.00           H  
ATOM    640  HG2 GLN A  54     118.889  53.983  43.514  1.00  0.00           H  
ATOM    641  HG3 GLN A  54     120.616  53.644  43.170  1.00  0.00           H  
ATOM    642  N   SER A  55     117.169  51.005  44.272  1.00  0.00           N  
ATOM    643  CA  SER A  55     116.327  51.107  45.451  1.00  0.00           C  
ATOM    644  C   SER A  55     116.815  50.195  46.544  1.00  0.00           C  
ATOM    645  O   SER A  55     116.953  50.671  47.647  1.00  0.00           O  
ATOM    646  CB  SER A  55     114.868  50.785  45.135  1.00  0.00           C  
ATOM    647  OG  SER A  55     114.749  49.468  44.683  1.00  0.00           O  
ATOM    648  H   SER A  55     116.762  50.633  43.404  1.00  0.00           H  
ATOM    649  HA  SER A  55     116.363  52.150  45.811  1.00  0.00           H  
ATOM    650  HB2 SER A  55     114.243  50.909  46.047  1.00  0.00           H  
ATOM    651  HB3 SER A  55     114.475  51.513  44.392  1.00  0.00           H  
ATOM    652  HG  SER A  55     114.688  49.504  43.699  1.00  0.00           H  
ATOM    653  N   VAL A  56     117.103  48.882  46.311  1.00  0.00           N  
ATOM    654  CA  VAL A  56     117.644  47.968  47.315  1.00  0.00           C  
ATOM    655  C   VAL A  56     118.964  48.480  47.849  1.00  0.00           C  
ATOM    656  O   VAL A  56     119.186  48.343  49.032  1.00  0.00           O  
ATOM    657  CB  VAL A  56     117.836  46.560  46.715  1.00  0.00           C  
ATOM    658  CG1 VAL A  56     118.554  45.612  47.667  1.00  0.00           C  
ATOM    659  CG2 VAL A  56     116.484  45.950  46.384  1.00  0.00           C  
ATOM    660  H   VAL A  56     116.973  48.527  45.357  1.00  0.00           H  
ATOM    661  HA  VAL A  56     116.932  47.877  48.169  1.00  0.00           H  
ATOM    662  N   ALA A  57     119.889  49.060  47.041  1.00  0.00           N  
ATOM    663  CA  ALA A  57     121.143  49.633  47.520  1.00  0.00           C  
ATOM    664  C   ALA A  57     120.894  50.801  48.451  1.00  0.00           C  
ATOM    665  O   ALA A  57     121.644  50.960  49.391  1.00  0.00           O  
ATOM    666  CB  ALA A  57     121.985  50.131  46.344  1.00  0.00           C  
ATOM    667  H   ALA A  57     119.671  49.131  46.044  1.00  0.00           H  
ATOM    668  HA  ALA A  57     121.743  48.853  48.043  1.00  0.00           H  
ATOM    669  HB1 ALA A  57     122.931  50.577  46.716  1.00  0.00           H  
ATOM    670  HB2 ALA A  57     122.231  49.280  45.674  1.00  0.00           H  
ATOM    671  HB3 ALA A  57     121.440  50.906  45.766  1.00  0.00           H  
ATOM    672  N   ALA A  58     119.893  51.689  48.208  1.00  0.00           N  
ATOM    673  CA  ALA A  58     119.542  52.828  49.048  1.00  0.00           C  
ATOM    674  C   ALA A  58     118.988  52.358  50.374  1.00  0.00           C  
ATOM    675  O   ALA A  58     119.204  53.025  51.365  1.00  0.00           O  
ATOM    676  CB  ALA A  58     118.472  53.719  48.372  1.00  0.00           C  
ATOM    677  H   ALA A  58     119.322  51.510  47.390  1.00  0.00           H  
ATOM    678  HA  ALA A  58     120.442  53.467  49.204  1.00  0.00           H  
ATOM    679  HB1 ALA A  58     118.858  54.749  48.248  1.00  0.00           H  
ATOM    680  HB2 ALA A  58     118.161  53.357  47.371  1.00  0.00           H  
ATOM    681  HB3 ALA A  58     117.564  53.823  49.001  1.00  0.00           H  
ATOM    682  N   SER A  59     118.167  51.275  50.432  1.00  0.00           N  
ATOM    683  CA  SER A  59     117.580  50.717  51.638  1.00  0.00           C  
ATOM    684  C   SER A  59     118.661  50.107  52.494  1.00  0.00           C  
ATOM    685  O   SER A  59     118.574  50.226  53.694  1.00  0.00           O  
ATOM    686  CB  SER A  59     116.553  49.621  51.293  1.00  0.00           C  
ATOM    687  OG  SER A  59     115.452  50.169  50.618  1.00  0.00           O  
ATOM    688  H   SER A  59     117.984  50.777  49.567  1.00  0.00           H  
ATOM    689  HA  SER A  59     117.023  51.501  52.198  1.00  0.00           H  
ATOM    690  HB2 SER A  59     117.014  48.792  50.705  1.00  0.00           H  
ATOM    691  HB3 SER A  59     116.171  49.171  52.234  1.00  0.00           H  
ATOM    692  HG  SER A  59     115.646  50.122  49.649  1.00  0.00           H  
ATOM    693  N   LEU A  60     119.681  49.401  51.934  1.00  0.00           N  
ATOM    694  CA  LEU A  60     120.811  48.814  52.643  1.00  0.00           C  
ATOM    695  C   LEU A  60     121.697  49.884  53.221  1.00  0.00           C  
ATOM    696  O   LEU A  60     122.182  49.684  54.312  1.00  0.00           O  
ATOM    697  CB  LEU A  60     121.682  47.953  51.694  1.00  0.00           C  
ATOM    698  CG  LEU A  60     121.022  46.613  51.345  1.00  0.00           C  
ATOM    699  CD1 LEU A  60     121.867  45.865  50.329  1.00  0.00           C  
ATOM    700  CD2 LEU A  60     120.902  45.734  52.585  1.00  0.00           C  
ATOM    701  H   LEU A  60     119.685  49.320  50.924  1.00  0.00           H  
ATOM    702  HA  LEU A  60     120.456  48.159  53.469  1.00  0.00           H  
ATOM    703  HB2 LEU A  60     121.903  48.530  50.769  1.00  0.00           H  
ATOM    704  HB3 LEU A  60     122.657  47.721  52.181  1.00  0.00           H  
ATOM    705  N   ILE A  61     122.032  50.993  52.512  1.00  0.00           N  
ATOM    706  CA  ILE A  61     122.877  52.072  53.009  1.00  0.00           C  
ATOM    707  C   ILE A  61     122.160  52.814  54.119  1.00  0.00           C  
ATOM    708  O   ILE A  61     122.810  53.221  55.056  1.00  0.00           O  
ATOM    709  CB  ILE A  61     123.246  53.045  51.866  1.00  0.00           C  
ATOM    710  CG1 ILE A  61     124.077  52.304  50.815  1.00  0.00           C  
ATOM    711  CG2 ILE A  61     124.059  54.224  52.394  1.00  0.00           C  
ATOM    712  CD1 ILE A  61     124.434  53.192  49.635  1.00  0.00           C  
ATOM    713  H   ILE A  61     121.631  51.094  51.585  1.00  0.00           H  
ATOM    714  HA  ILE A  61     123.838  51.654  53.391  1.00  0.00           H  
ATOM    715  N   GLY A  62     120.823  53.049  54.051  1.00  0.00           N  
ATOM    716  CA  GLY A  62     120.008  53.691  55.068  1.00  0.00           C  
ATOM    717  C   GLY A  62     119.877  52.831  56.306  1.00  0.00           C  
ATOM    718  O   GLY A  62     119.823  53.358  57.395  1.00  0.00           O  
ATOM    719  H   GLY A  62     120.334  52.709  53.229  1.00  0.00           H  
ATOM    720  HA2 GLY A  62     120.370  54.716  55.301  1.00  0.00           H  
ATOM    721  HA3 GLY A  62     118.979  53.792  54.657  1.00  0.00           H  
ATOM    722  N   ASP A  63     119.773  51.484  56.201  1.00  0.00           N  
ATOM    723  CA  ASP A  63     119.735  50.554  57.325  1.00  0.00           C  
ATOM    724  C   ASP A  63     121.079  50.558  58.019  1.00  0.00           C  
ATOM    725  O   ASP A  63     121.143  50.551  59.237  1.00  0.00           O  
ATOM    726  CB  ASP A  63     119.445  49.121  56.817  1.00  0.00           C  
ATOM    727  CG  ASP A  63     118.040  48.943  56.299  1.00  0.00           C  
ATOM    728  OD1 ASP A  63     117.233  49.861  56.319  1.00  0.00           O  
ATOM    729  OD2 ASP A  63     117.659  47.743  55.822  1.00  0.00           O  
ATOM    730  H   ASP A  63     119.817  51.093  55.264  1.00  0.00           H  
ATOM    731  HA  ASP A  63     118.930  50.816  58.045  1.00  0.00           H  
ATOM    732  HB2 ASP A  63     120.168  48.849  56.017  1.00  0.00           H  
ATOM    733  HB3 ASP A  63     119.572  48.401  57.653  1.00  0.00           H  
ATOM    734  N   GLU A  64     122.211  50.566  57.272  1.00  0.00           N  
ATOM    735  CA  GLU A  64     123.552  50.589  57.804  1.00  0.00           C  
ATOM    736  C   GLU A  64     123.766  51.861  58.575  1.00  0.00           C  
ATOM    737  O   GLU A  64     124.342  51.767  59.629  1.00  0.00           O  
ATOM    738  CB  GLU A  64     124.609  50.526  56.667  1.00  0.00           C  
ATOM    739  CG  GLU A  64     126.060  50.462  57.208  1.00  0.00           C  
ATOM    740  CD  GLU A  64     126.423  49.147  57.848  1.00  0.00           C  
ATOM    741  OE1 GLU A  64     125.709  48.163  57.732  1.00  0.00           O  
ATOM    742  OE2 GLU A  64     127.585  49.045  58.517  1.00  0.00           O  
ATOM    743  H   GLU A  64     122.108  50.609  56.266  1.00  0.00           H  
ATOM    744  HA  GLU A  64     123.702  49.696  58.452  1.00  0.00           H  
ATOM    745  HB2 GLU A  64     124.430  49.649  56.008  1.00  0.00           H  
ATOM    746  HB3 GLU A  64     124.509  51.440  56.043  1.00  0.00           H  
ATOM    747  HG2 GLU A  64     126.783  50.631  56.386  1.00  0.00           H  
ATOM    748  HG3 GLU A  64     126.217  51.278  57.943  1.00  0.00           H  
ATOM    749  N   VAL A  65     123.384  53.074  58.079  1.00  0.00           N  
ATOM    750  CA  VAL A  65     123.723  54.373  58.642  1.00  0.00           C  
ATOM    751  C   VAL A  65     122.644  54.815  59.594  1.00  0.00           C  
ATOM    752  O   VAL A  65     122.932  55.016  60.753  1.00  0.00           O  
ATOM    753  CB  VAL A  65     123.893  55.405  57.501  1.00  0.00           C  
ATOM    754  CG1 VAL A  65     124.167  56.812  58.009  1.00  0.00           C  
ATOM    755  CG2 VAL A  65     125.009  55.004  56.553  1.00  0.00           C  
ATOM    756  H   VAL A  65     122.810  53.074  57.241  1.00  0.00           H  
ATOM    757  HA  VAL A  65     124.686  54.305  59.186  1.00  0.00           H  
ATOM    758  N   TYR A  66     121.378  55.042  59.179  1.00  0.00           N  
ATOM    759  CA  TYR A  66     120.340  55.461  60.108  1.00  0.00           C  
ATOM    760  C   TYR A  66     119.753  54.311  60.896  1.00  0.00           C  
ATOM    761  O   TYR A  66     119.087  54.595  61.874  1.00  0.00           O  
ATOM    762  CB  TYR A  66     119.208  56.182  59.371  1.00  0.00           C  
ATOM    763  CG  TYR A  66     119.693  57.493  58.842  1.00  0.00           C  
ATOM    764  CD1 TYR A  66     119.607  58.616  59.670  1.00  0.00           C  
ATOM    765  CD2 TYR A  66     120.292  57.604  57.580  1.00  0.00           C  
ATOM    766  CE1 TYR A  66     120.096  59.845  59.248  1.00  0.00           C  
ATOM    767  CE2 TYR A  66     120.785  58.841  57.155  1.00  0.00           C  
ATOM    768  CZ  TYR A  66     120.684  59.960  57.994  1.00  0.00           C  
ATOM    769  OH  TYR A  66     121.156  61.152  57.611  1.00  0.00           O  
ATOM    770  H   TYR A  66     121.190  54.998  58.172  1.00  0.00           H  
ATOM    771  HA  TYR A  66     120.778  56.177  60.846  1.00  0.00           H  
ATOM    772  HB2 TYR A  66     118.783  55.547  58.567  1.00  0.00           H  
ATOM    773  HB3 TYR A  66     118.388  56.391  60.088  1.00  0.00           H  
ATOM    774  N   GLY A  67     119.856  53.008  60.513  1.00  0.00           N  
ATOM    775  CA  GLY A  67     119.177  51.949  61.244  1.00  0.00           C  
ATOM    776  C   GLY A  67     117.831  51.637  60.635  1.00  0.00           C  
ATOM    777  O   GLY A  67     117.118  52.554  60.248  1.00  0.00           O  
ATOM    778  H   GLY A  67     120.335  52.778  59.640  1.00  0.00           H  
ATOM    779  HA2 GLY A  67     119.824  51.054  61.346  1.00  0.00           H  
ATOM    780  HA3 GLY A  67     118.995  52.270  62.276  1.00  0.00           H  
ATOM    781  N   ARG A  68     117.404  50.349  60.549  1.00  0.00           N  
ATOM    782  CA  ARG A  68     116.135  49.960  59.940  1.00  0.00           C  
ATOM    783  C   ARG A  68     114.939  50.527  60.675  1.00  0.00           C  
ATOM    784  O   ARG A  68     114.964  50.618  61.896  1.00  0.00           O  
ATOM    785  CB  ARG A  68     116.041  48.424  59.816  1.00  0.00           C  
ATOM    786  CG  ARG A  68     115.853  47.688  61.153  1.00  0.00           C  
ATOM    787  CD  ARG A  68     116.153  46.177  61.071  1.00  0.00           C  
ATOM    788  NE  ARG A  68     115.350  45.444  60.082  1.00  0.00           N  
ATOM    789  CZ  ARG A  68     115.981  45.459  58.768  1.00  0.00           C  
ATOM    790  H   ARG A  68     118.029  49.612  60.910  1.00  0.00           H  
ATOM    791  HA  ARG A  68     116.138  50.350  58.899  1.00  0.00           H  
ATOM    792  HB2 ARG A  68     115.188  48.156  59.153  1.00  0.00           H  
ATOM    793  HB3 ARG A  68     116.981  48.092  59.327  1.00  0.00           H  
ATOM    794  HG2 ARG A  68     116.546  48.100  61.918  1.00  0.00           H  
ATOM    795  HG3 ARG A  68     114.814  47.857  61.512  1.00  0.00           H  
ATOM    796  HD2 ARG A  68     117.239  46.025  60.881  1.00  0.00           H  
ATOM    797  HD3 ARG A  68     115.941  45.744  62.069  1.00  0.00           H  
ATOM    798  HE  ARG A  68     114.372  45.807  60.020  1.00  0.00           H  
ATOM    799  N   ASP A  69     113.844  50.935  59.976  1.00  0.00           N  
ATOM    800  CA  ASP A  69     112.661  51.471  60.627  1.00  0.00           C  
ATOM    801  C   ASP A  69     111.953  50.358  61.368  1.00  0.00           C  
ATOM    802  O   ASP A  69     111.492  49.418  60.733  1.00  0.00           O  
ATOM    803  CB  ASP A  69     111.758  52.158  59.579  1.00  0.00           C  
ATOM    804  CG  ASP A  69     110.574  52.866  60.174  1.00  0.00           C  
ATOM    805  OD1 ASP A  69     110.699  53.527  61.192  1.00  0.00           O  
ATOM    806  OD2 ASP A  69     109.428  52.946  59.470  1.00  0.00           O  
ATOM    807  H   ASP A  69     113.862  50.870  58.946  1.00  0.00           H  
ATOM    808  HA  ASP A  69     112.988  52.269  61.333  1.00  0.00           H  
ATOM    809  HB2 ASP A  69     112.374  52.938  59.081  1.00  0.00           H  
ATOM    810  HB3 ASP A  69     111.422  51.447  58.794  1.00  0.00           H  
ATOM    811  N   ARG A  70     111.832  50.405  62.725  1.00  0.00           N  
ATOM    812  CA  ARG A  70     111.153  49.379  63.508  1.00  0.00           C  
ATOM    813  C   ARG A  70     109.826  49.930  64.028  1.00  0.00           C  
ATOM    814  O   ARG A  70     109.144  49.239  64.770  1.00  0.00           O  
ATOM    815  CB  ARG A  70     112.043  48.865  64.684  1.00  0.00           C  
ATOM    816  CG  ARG A  70     113.565  49.029  64.482  1.00  0.00           C  
ATOM    817  CD  ARG A  70     114.391  48.498  65.673  1.00  0.00           C  
ATOM    818  NE  ARG A  70     114.642  47.054  65.607  1.00  0.00           N  
ATOM    819  CZ  ARG A  70     115.727  46.777  64.672  1.00  0.00           C  
ATOM    820  H   ARG A  70     112.196  51.231  63.226  1.00  0.00           H  
ATOM    821  HA  ARG A  70     110.927  48.507  62.860  1.00  0.00           H  
ATOM    822  HB2 ARG A  70     111.817  49.468  65.586  1.00  0.00           H  
ATOM    823  HB3 ARG A  70     111.761  47.816  64.915  1.00  0.00           H  
ATOM    824  HG2 ARG A  70     113.925  48.591  63.530  1.00  0.00           H  
ATOM    825  HG3 ARG A  70     113.745  50.123  64.450  1.00  0.00           H  
ATOM    826  HD2 ARG A  70     115.369  49.031  65.709  1.00  0.00           H  
ATOM    827  HD3 ARG A  70     113.876  48.745  66.627  1.00  0.00           H  
ATOM    828  HE  ARG A  70     113.793  46.537  65.292  1.00  0.00           H  
ATOM    829  N   THR A  71     109.406  51.185  63.681  1.00  0.00           N  
ATOM    830  CA  THR A  71     108.148  51.782  64.103  1.00  0.00           C  
ATOM    831  C   THR A  71     106.988  51.052  63.469  1.00  0.00           C  
ATOM    832  O   THR A  71     106.014  50.768  64.149  1.00  0.00           O  
ATOM    833  CB  THR A  71     108.096  53.280  63.733  1.00  0.00           C  
ATOM    834  OG1 THR A  71     108.123  53.482  62.353  1.00  0.00           O  
ATOM    835  CG2 THR A  71     109.245  54.043  64.381  1.00  0.00           C  
ATOM    836  H   THR A  71     109.992  51.764  63.069  1.00  0.00           H  
ATOM    837  HA  THR A  71     108.067  51.744  65.211  1.00  0.00           H  
ATOM    838  N   SER A  72     107.018  50.707  62.154  1.00  0.00           N  
ATOM    839  CA  SER A  72     105.921  49.991  61.529  1.00  0.00           C  
ATOM    840  C   SER A  72     105.895  48.521  61.917  1.00  0.00           C  
ATOM    841  O   SER A  72     104.994  47.854  61.455  1.00  0.00           O  
ATOM    842  CB  SER A  72     105.982  50.155  60.004  1.00  0.00           C  
ATOM    843  OG  SER A  72     105.933  51.521  59.691  1.00  0.00           O  
ATOM    844  H   SER A  72     107.844  50.948  61.586  1.00  0.00           H  
ATOM    845  HA  SER A  72     104.961  50.453  61.848  1.00  0.00           H  
ATOM    846  HB2 SER A  72     106.924  49.709  59.615  1.00  0.00           H  
ATOM    847  HB3 SER A  72     105.104  49.646  59.544  1.00  0.00           H  
ATOM    848  HG  SER A  72     105.969  51.584  58.703  1.00  0.00           H  
ATOM    849  N   HIS A  73     106.809  47.939  62.753  1.00  0.00           N  
ATOM    850  CA  HIS A  73     106.769  46.522  63.119  1.00  0.00           C  
ATOM    851  C   HIS A  73     105.454  46.164  63.769  1.00  0.00           C  
ATOM    852  O   HIS A  73     104.711  45.382  63.198  1.00  0.00           O  
ATOM    853  CB  HIS A  73     107.920  46.153  64.093  1.00  0.00           C  
ATOM    854  CG  HIS A  73     109.264  46.013  63.443  1.00  0.00           C  
ATOM    855  ND1 HIS A  73     110.366  45.661  64.123  1.00  0.00           N  
ATOM    856  CD2 HIS A  73     109.569  46.134  62.104  1.00  0.00           C  
ATOM    857  CE1 HIS A  73     111.337  45.579  63.197  1.00  0.00           C  
ATOM    858  NE2 HIS A  73     110.879  45.860  61.961  1.00  0.00           N  
ATOM    859  H   HIS A  73     107.559  48.513  63.143  1.00  0.00           H  
ATOM    860  HA  HIS A  73     106.858  45.904  62.199  1.00  0.00           H  
ATOM    861  HB2 HIS A  73     107.970  46.898  64.916  1.00  0.00           H  
ATOM    862  HB3 HIS A  73     107.712  45.164  64.556  1.00  0.00           H  
ATOM    863  N   VAL A  74     105.116  46.656  64.985  1.00  0.00           N  
ATOM    864  CA  VAL A  74     103.890  46.286  65.667  1.00  0.00           C  
ATOM    865  C   VAL A  74     103.115  47.552  65.975  1.00  0.00           C  
ATOM    866  O   VAL A  74     103.681  48.514  66.444  1.00  0.00           O  
ATOM    867  CB  VAL A  74     104.235  45.495  66.945  1.00  0.00           C  
ATOM    868  CG1 VAL A  74     102.974  45.024  67.656  1.00  0.00           C  
ATOM    869  CG2 VAL A  74     105.058  44.256  66.609  1.00  0.00           C  
ATOM    870  H   VAL A  74     105.769  47.288  65.473  1.00  0.00           H  
ATOM    871  HA  VAL A  74     103.260  45.605  65.048  1.00  0.00           H  
ATOM    872  N   VAL A  75     101.797  47.627  65.721  1.00  0.00           N  
ATOM    873  CA  VAL A  75     100.934  48.729  66.125  1.00  0.00           C  
ATOM    874  C   VAL A  75      99.844  48.136  66.987  1.00  0.00           C  
ATOM    875  O   VAL A  75      99.282  47.140  66.572  1.00  0.00           O  
ATOM    876  CB  VAL A  75     100.351  49.400  64.874  1.00  0.00           C  
ATOM    877  CG1 VAL A  75      99.268  50.404  65.229  1.00  0.00           C  
ATOM    878  CG2 VAL A  75     101.452  50.140  64.132  1.00  0.00           C  
ATOM    879  H   VAL A  75     101.370  46.825  65.265  1.00  0.00           H  
ATOM    880  HA  VAL A  75     101.481  49.501  66.706  1.00  0.00           H  
ATOM    881  N   ALA A  76      99.504  48.646  68.205  1.00  0.00           N  
ATOM    882  CA  ALA A  76      98.506  48.004  69.048  1.00  0.00           C  
ATOM    883  C   ALA A  76      97.388  48.962  69.422  1.00  0.00           C  
ATOM    884  O   ALA A  76      97.572  49.766  70.322  1.00  0.00           O  
ATOM    885  CB  ALA A  76      99.191  47.451  70.300  1.00  0.00           C  
ATOM    886  H   ALA A  76      99.978  49.477  68.562  1.00  0.00           H  
ATOM    887  HA  ALA A  76      98.075  47.132  68.515  1.00  0.00           H  
ATOM    888  HB1 ALA A  76      98.562  46.663  70.747  1.00  0.00           H  
ATOM    889  HB2 ALA A  76     100.179  47.014  70.041  1.00  0.00           H  
ATOM    890  HB3 ALA A  76      99.363  48.245  71.055  1.00  0.00           H  
ATOM    891  N   ILE A  77      96.200  48.954  68.763  1.00  0.00           N  
ATOM    892  CA  ILE A  77      95.086  49.824  69.130  1.00  0.00           C  
ATOM    893  C   ILE A  77      94.522  49.378  70.474  1.00  0.00           C  
ATOM    894  O   ILE A  77      94.161  48.230  70.611  1.00  0.00           O  
ATOM    895  CB  ILE A  77      94.001  49.783  68.035  1.00  0.00           C  
ATOM    896  CG1 ILE A  77      94.598  50.243  66.702  1.00  0.00           C  
ATOM    897  CG2 ILE A  77      92.837  50.700  68.399  1.00  0.00           C  
ATOM    898  CD1 ILE A  77      93.634  50.024  65.553  1.00  0.00           C  
ATOM    899  H   ILE A  77      96.094  48.331  67.954  1.00  0.00           H  
ATOM    900  HA  ILE A  77      95.442  50.876  69.182  1.00  0.00           H  
ATOM    901  N   LEU A  78      94.395  50.241  71.509  1.00  0.00           N  
ATOM    902  CA  LEU A  78      93.871  49.865  72.820  1.00  0.00           C  
ATOM    903  C   LEU A  78      92.585  50.611  73.061  1.00  0.00           C  
ATOM    904  O   LEU A  78      92.594  51.830  73.035  1.00  0.00           O  
ATOM    905  CB  LEU A  78      94.889  50.224  73.920  1.00  0.00           C  
ATOM    906  CG  LEU A  78      96.150  49.355  73.855  1.00  0.00           C  
ATOM    907  CD1 LEU A  78      97.224  49.910  74.771  1.00  0.00           C  
ATOM    908  CD2 LEU A  78      95.838  47.931  74.292  1.00  0.00           C  
ATOM    909  H   LEU A  78      94.648  51.219  71.348  1.00  0.00           H  
ATOM    910  HA  LEU A  78      93.656  48.774  72.883  1.00  0.00           H  
ATOM    911  HB2 LEU A  78      95.166  51.294  73.799  1.00  0.00           H  
ATOM    912  HB3 LEU A  78      94.427  50.105  74.926  1.00  0.00           H  
ATOM    913  N   THR A  79      91.433  49.940  73.335  1.00  0.00           N  
ATOM    914  CA  THR A  79      90.166  50.614  73.571  1.00  0.00           C  
ATOM    915  C   THR A  79      89.765  50.392  75.014  1.00  0.00           C  
ATOM    916  O   THR A  79      89.582  49.240  75.386  1.00  0.00           O  
ATOM    917  CB  THR A  79      89.101  50.050  72.626  1.00  0.00           C  
ATOM    918  OG1 THR A  79      89.518  50.171  71.300  1.00  0.00           O  
ATOM    919  CG2 THR A  79      87.768  50.760  72.801  1.00  0.00           C  
ATOM    920  H   THR A  79      91.454  48.911  73.402  1.00  0.00           H  
ATOM    921  HA  THR A  79      90.259  51.695  73.352  1.00  0.00           H  
ATOM    922  N   PRO A  80      89.618  51.420  75.908  1.00  0.00           N  
ATOM    923  CA  PRO A  80      89.239  51.222  77.297  1.00  0.00           C  
ATOM    924  C   PRO A  80      87.900  50.518  77.415  1.00  0.00           C  
ATOM    925  O   PRO A  80      87.066  50.699  76.537  1.00  0.00           O  
ATOM    926  CB  PRO A  80      89.099  52.641  77.850  1.00  0.00           C  
ATOM    927  CG  PRO A  80      90.058  53.425  76.990  1.00  0.00           C  
ATOM    928  CD  PRO A  80      89.840  52.819  75.617  1.00  0.00           C  
ATOM    929  HA  PRO A  80      90.065  50.664  77.783  1.00  0.00           H  
ATOM    930  HB2 PRO A  80      88.087  53.030  77.605  1.00  0.00           H  
ATOM    931  HB3 PRO A  80      89.261  52.723  78.947  1.00  0.00           H  
ATOM    932  HG2 PRO A  80      89.915  54.516  77.002  1.00  0.00           H  
ATOM    933  HG3 PRO A  80      91.088  53.183  77.324  1.00  0.00           H  
ATOM    934  HD2 PRO A  80      88.923  53.219  75.133  1.00  0.00           H  
ATOM    935  HD3 PRO A  80      90.751  53.026  75.017  1.00  0.00           H  
ATOM    936  N   PRO A  81      87.607  49.697  78.461  1.00  0.00           N  
ATOM    937  CA  PRO A  81      86.365  48.960  78.560  1.00  0.00           C  
ATOM    938  C   PRO A  81      85.247  49.812  79.124  1.00  0.00           C  
ATOM    939  O   PRO A  81      85.490  50.707  79.918  1.00  0.00           O  
ATOM    940  CB  PRO A  81      86.728  47.829  79.519  1.00  0.00           C  
ATOM    941  CG  PRO A  81      87.680  48.512  80.483  1.00  0.00           C  
ATOM    942  CD  PRO A  81      88.517  49.378  79.541  1.00  0.00           C  
ATOM    943  HA  PRO A  81      86.061  48.504  77.591  1.00  0.00           H  
ATOM    944  HB2 PRO A  81      85.858  47.312  79.979  1.00  0.00           H  
ATOM    945  HB3 PRO A  81      87.321  47.081  78.947  1.00  0.00           H  
ATOM    946  HG2 PRO A  81      87.071  49.174  81.135  1.00  0.00           H  
ATOM    947  HG3 PRO A  81      88.272  47.835  81.133  1.00  0.00           H  
ATOM    948  HD2 PRO A  81      88.878  50.283  80.079  1.00  0.00           H  
ATOM    949  HD3 PRO A  81      89.369  48.806  79.120  1.00  0.00           H  
ATOM    950  N   ASP A  82      83.968  49.481  78.819  1.00  0.00           N  
ATOM    951  CA  ASP A  82      82.766  50.096  79.361  1.00  0.00           C  
ATOM    952  C   ASP A  82      82.635  51.547  78.926  1.00  0.00           C  
ATOM    953  O   ASP A  82      82.353  52.400  79.758  1.00  0.00           O  
ATOM    954  CB  ASP A  82      82.697  49.921  80.903  1.00  0.00           C  
ATOM    955  CG  ASP A  82      83.093  48.537  81.344  1.00  0.00           C  
ATOM    956  OD1 ASP A  82      82.518  47.554  80.905  1.00  0.00           O  
ATOM    957  OD2 ASP A  82      84.113  48.379  82.211  1.00  0.00           O  
ATOM    958  H   ASP A  82      83.818  48.693  78.178  1.00  0.00           H  
ATOM    959  HA  ASP A  82      81.909  49.542  78.917  1.00  0.00           H  
ATOM    960  HB2 ASP A  82      83.386  50.636  81.405  1.00  0.00           H  
ATOM    961  HB3 ASP A  82      81.664  50.147  81.247  1.00  0.00           H  
ATOM    962  N   ASP A  83      82.889  51.912  77.629  1.00  0.00           N  
ATOM    963  CA  ASP A  83      82.845  53.299  77.164  1.00  0.00           C  
ATOM    964  C   ASP A  83      83.792  54.230  77.918  1.00  0.00           C  
ATOM    965  O   ASP A  83      83.722  55.431  77.690  1.00  0.00           O  
ATOM    966  CB  ASP A  83      81.390  53.851  77.135  1.00  0.00           C  
ATOM    967  CG  ASP A  83      80.773  53.729  75.765  1.00  0.00           C  
ATOM    968  OD1 ASP A  83      81.331  54.232  74.799  1.00  0.00           O  
ATOM    969  OD2 ASP A  83      79.571  53.149  75.602  1.00  0.00           O  
ATOM    970  H   ASP A  83      83.174  51.184  76.956  1.00  0.00           H  
ATOM    971  HA  ASP A  83      83.228  53.348  76.128  1.00  0.00           H  
ATOM    972  HB2 ASP A  83      80.755  53.388  77.920  1.00  0.00           H  
ATOM    973  HB3 ASP A  83      81.393  54.943  77.326  1.00  0.00           H  
ATOM    974  N   LYS A  84      84.753  53.767  78.768  1.00  0.00           N  
ATOM    975  CA  LYS A  84      85.690  54.653  79.450  1.00  0.00           C  
ATOM    976  C   LYS A  84      86.547  55.396  78.473  1.00  0.00           C  
ATOM    977  O   LYS A  84      86.507  55.126  77.282  1.00  0.00           O  
ATOM    978  CB  LYS A  84      86.610  53.851  80.392  1.00  0.00           C  
ATOM    979  CG  LYS A  84      85.877  53.499  81.678  1.00  0.00           C  
ATOM    980  CD  LYS A  84      86.711  52.538  82.519  1.00  0.00           C  
ATOM    981  CE  LYS A  84      86.057  52.314  83.885  1.00  0.00           C  
ATOM    982  NZ  LYS A  84      86.550  51.082  84.491  1.00  0.00           N1+
ATOM    983  H   LYS A  84      84.850  52.759  78.911  1.00  0.00           H  
ATOM    984  HA  LYS A  84      85.122  55.413  80.029  1.00  0.00           H  
ATOM    985  HB2 LYS A  84      86.984  52.950  79.858  1.00  0.00           H  
ATOM    986  HB3 LYS A  84      87.501  54.437  80.704  1.00  0.00           H  
ATOM    987  HG2 LYS A  84      85.679  54.444  82.232  1.00  0.00           H  
ATOM    988  HG3 LYS A  84      84.906  53.006  81.452  1.00  0.00           H  
ATOM    989  HD2 LYS A  84      86.768  51.584  81.958  1.00  0.00           H  
ATOM    990  HD3 LYS A  84      87.749  52.903  82.662  1.00  0.00           H  
ATOM    991  HE2 LYS A  84      86.264  53.191  84.542  1.00  0.00           H  
ATOM    992  HE3 LYS A  84      84.955  52.221  83.774  1.00  0.00           H  
ATOM    993  HZ1 LYS A  84      86.124  50.971  85.437  1.00  0.00           H  
ATOM    994  HZ2 LYS A  84      86.251  50.273  83.898  1.00  0.00           H  
ATOM    995  HZ3 LYS A  84      87.592  51.094  84.575  1.00  0.00           H  
ATOM    996  N   LYS A  85      87.374  56.366  78.941  1.00  0.00           N  
ATOM    997  CA  LYS A  85      88.253  57.128  78.085  1.00  0.00           C  
ATOM    998  C   LYS A  85      89.678  56.702  78.301  1.00  0.00           C  
ATOM    999  O   LYS A  85      89.979  55.947  79.217  1.00  0.00           O  
ATOM   1000  CB  LYS A  85      88.058  58.645  78.343  1.00  0.00           C  
ATOM   1001  CG  LYS A  85      86.959  59.299  77.495  1.00  0.00           C  
ATOM   1002  CD  LYS A  85      85.598  58.621  77.524  1.00  0.00           C  
ATOM   1003  CE  LYS A  85      84.648  59.342  76.566  1.00  0.00           C  
ATOM   1004  NZ  LYS A  85      83.342  58.697  76.560  1.00  0.00           N1+
ATOM   1005  H   LYS A  85      87.406  56.553  79.955  1.00  0.00           H  
ATOM   1006  HA  LYS A  85      88.061  56.875  77.032  1.00  0.00           H  
ATOM   1007  HB2 LYS A  85      87.887  58.822  79.429  1.00  0.00           H  
ATOM   1008  HB3 LYS A  85      88.975  59.206  78.068  1.00  0.00           H  
ATOM   1009  HG2 LYS A  85      86.867  60.366  77.794  1.00  0.00           H  
ATOM   1010  HG3 LYS A  85      87.279  59.281  76.447  1.00  0.00           H  
ATOM   1011  HD2 LYS A  85      85.694  57.577  77.167  1.00  0.00           H  
ATOM   1012  HD3 LYS A  85      85.194  58.629  78.558  1.00  0.00           H  
ATOM   1013  HE2 LYS A  85      84.540  60.403  76.878  1.00  0.00           H  
ATOM   1014  HE3 LYS A  85      85.066  59.326  75.530  1.00  0.00           H  
ATOM   1015  HZ1 LYS A  85      82.698  59.280  75.988  1.00  0.00           H  
ATOM   1016  HZ2 LYS A  85      83.418  57.738  76.147  1.00  0.00           H  
ATOM   1017  HZ3 LYS A  85      82.963  58.642  77.532  1.00  0.00           H  
ATOM   1018  N   VAL A  86      90.614  57.109  77.397  1.00  0.00           N  
ATOM   1019  CA  VAL A  86      92.025  56.793  77.484  1.00  0.00           C  
ATOM   1020  C   VAL A  86      92.689  57.650  78.547  1.00  0.00           C  
ATOM   1021  O   VAL A  86      93.880  57.489  78.770  1.00  0.00           O  
ATOM   1022  CB  VAL A  86      92.715  57.009  76.117  1.00  0.00           C  
ATOM   1023  CG1 VAL A  86      92.078  56.146  75.035  1.00  0.00           C  
ATOM   1024  CG2 VAL A  86      92.705  58.462  75.664  1.00  0.00           C  
ATOM   1025  H   VAL A  86      90.314  57.689  76.613  1.00  0.00           H  
ATOM   1026  HA  VAL A  86      92.135  55.715  77.729  1.00  0.00           H  
ATOM   1027  N   THR A  87      91.970  58.582  79.244  1.00  0.00           N  
ATOM   1028  CA  THR A  87      92.506  59.418  80.296  1.00  0.00           C  
ATOM   1029  C   THR A  87      92.192  58.829  81.658  1.00  0.00           C  
ATOM   1030  O   THR A  87      92.632  59.404  82.645  1.00  0.00           O  
ATOM   1031  CB  THR A  87      91.918  60.837  80.189  1.00  0.00           C  
ATOM   1032  OG1 THR A  87      90.523  60.803  80.293  1.00  0.00           O  
ATOM   1033  CG2 THR A  87      92.305  61.510  78.884  1.00  0.00           C  
ATOM   1034  H   THR A  87      90.964  58.682  79.088  1.00  0.00           H  
ATOM   1035  HA  THR A  87      93.605  59.485  80.207  1.00  0.00           H  
ATOM   1036  N   ASP A  88      91.455  57.685  81.803  1.00  0.00           N  
ATOM   1037  CA  ASP A  88      91.190  57.084  83.100  1.00  0.00           C  
ATOM   1038  C   ASP A  88      92.503  56.670  83.700  1.00  0.00           C  
ATOM   1039  O   ASP A  88      93.183  55.877  83.084  1.00  0.00           O  
ATOM   1040  CB  ASP A  88      90.235  55.876  82.963  1.00  0.00           C  
ATOM   1041  CG  ASP A  88      89.846  55.264  84.288  1.00  0.00           C  
ATOM   1042  OD1 ASP A  88      90.303  55.680  85.340  1.00  0.00           O  
ATOM   1043  OD2 ASP A  88      88.959  54.256  84.317  1.00  0.00           O  
ATOM   1044  H   ASP A  88      91.075  57.212  80.975  1.00  0.00           H  
ATOM   1045  HA  ASP A  88      90.688  57.836  83.738  1.00  0.00           H  
ATOM   1046  HB2 ASP A  88      89.307  56.225  82.466  1.00  0.00           H  
ATOM   1047  HB3 ASP A  88      90.685  55.096  82.313  1.00  0.00           H  
ATOM   1048  N   LYS A  89      92.955  57.225  84.855  1.00  0.00           N  
ATOM   1049  CA  LYS A  89      94.283  56.957  85.396  1.00  0.00           C  
ATOM   1050  C   LYS A  89      94.453  55.543  85.892  1.00  0.00           C  
ATOM   1051  O   LYS A  89      95.567  55.057  85.879  1.00  0.00           O  
ATOM   1052  CB  LYS A  89      94.640  57.956  86.528  1.00  0.00           C  
ATOM   1053  CG  LYS A  89      95.915  58.747  86.221  1.00  0.00           C  
ATOM   1054  CD  LYS A  89      95.735  59.682  85.012  1.00  0.00           C  
ATOM   1055  CE  LYS A  89      97.017  60.469  84.740  1.00  0.00           C  
ATOM   1056  NZ  LYS A  89      96.823  61.400  83.629  1.00  0.00           N1+
ATOM   1057  H   LYS A  89      92.354  57.925  85.310  1.00  0.00           H  
ATOM   1058  HA  LYS A  89      95.000  57.078  84.554  1.00  0.00           H  
ATOM   1059  HB2 LYS A  89      93.822  58.684  86.709  1.00  0.00           H  
ATOM   1060  HB3 LYS A  89      94.774  57.413  87.490  1.00  0.00           H  
ATOM   1061  HG2 LYS A  89      96.155  59.365  87.113  1.00  0.00           H  
ATOM   1062  HG3 LYS A  89      96.750  58.037  86.042  1.00  0.00           H  
ATOM   1063  HD2 LYS A  89      95.480  59.119  84.091  1.00  0.00           H  
ATOM   1064  HD3 LYS A  89      94.902  60.386  85.224  1.00  0.00           H  
ATOM   1065  HE2 LYS A  89      97.303  61.038  85.650  1.00  0.00           H  
ATOM   1066  HE3 LYS A  89      97.840  59.761  84.490  1.00  0.00           H  
ATOM   1067  HZ1 LYS A  89      97.708  61.931  83.469  1.00  0.00           H  
ATOM   1068  HZ2 LYS A  89      96.572  60.878  82.757  1.00  0.00           H  
ATOM   1069  HZ3 LYS A  89      96.058  62.074  83.862  1.00  0.00           H  
ATOM   1070  N   ALA A  90      93.417  54.862  86.444  1.00  0.00           N  
ATOM   1071  CA  ALA A  90      93.518  53.482  86.897  1.00  0.00           C  
ATOM   1072  C   ALA A  90      93.723  52.574  85.711  1.00  0.00           C  
ATOM   1073  O   ALA A  90      94.626  51.768  85.755  1.00  0.00           O  
ATOM   1074  CB  ALA A  90      92.255  53.068  87.644  1.00  0.00           C  
ATOM   1075  H   ALA A  90      92.516  55.346  86.532  1.00  0.00           H  
ATOM   1076  HA  ALA A  90      94.362  53.373  87.621  1.00  0.00           H  
ATOM   1077  HB1 ALA A  90      92.346  52.012  87.966  1.00  0.00           H  
ATOM   1078  HB2 ALA A  90      92.145  53.688  88.555  1.00  0.00           H  
ATOM   1079  HB3 ALA A  90      91.358  53.181  87.002  1.00  0.00           H  
ATOM   1080  N   TRP A  91      92.924  52.670  84.610  1.00  0.00           N  
ATOM   1081  CA  TRP A  91      93.110  51.901  83.377  1.00  0.00           C  
ATOM   1082  C   TRP A  91      94.467  52.185  82.739  1.00  0.00           C  
ATOM   1083  O   TRP A  91      95.013  51.286  82.132  1.00  0.00           O  
ATOM   1084  CB  TRP A  91      92.013  52.294  82.365  1.00  0.00           C  
ATOM   1085  CG  TRP A  91      92.158  51.617  81.026  1.00  0.00           C  
ATOM   1086  CD1 TRP A  91      91.784  50.323  80.717  1.00  0.00           C  
ATOM   1087  CD2 TRP A  91      92.713  52.169  79.886  1.00  0.00           C  
ATOM   1088  NE1 TRP A  91      92.072  50.072  79.421  1.00  0.00           N  
ATOM   1089  CE2 TRP A  91      92.639  51.185  78.917  1.00  0.00           C  
ATOM   1090  CE3 TRP A  91      93.296  53.524  79.789  1.00  0.00           C  
ATOM   1091  CZ2 TRP A  91      93.111  51.282  77.507  1.00  0.00           C  
ATOM   1092  CZ3 TRP A  91      93.949  53.959  78.715  1.00  0.00           C  
ATOM   1093  H   TRP A  91      92.162  53.364  84.638  1.00  0.00           H  
ATOM   1094  HA  TRP A  91      93.018  50.811  83.593  1.00  0.00           H  
ATOM   1095  HB2 TRP A  91      90.998  52.092  82.773  1.00  0.00           H  
ATOM   1096  HB3 TRP A  91      92.106  53.384  82.209  1.00  0.00           H  
ATOM   1097  N   GLN A  92      95.030  53.424  82.757  1.00  0.00           N  
ATOM   1098  CA  GLN A  92      96.329  53.747  82.173  1.00  0.00           C  
ATOM   1099  C   GLN A  92      97.405  53.001  82.898  1.00  0.00           C  
ATOM   1100  O   GLN A  92      98.233  52.407  82.249  1.00  0.00           O  
ATOM   1101  CB  GLN A  92      96.683  55.242  82.302  1.00  0.00           C  
ATOM   1102  CG  GLN A  92      95.960  56.137  81.289  1.00  0.00           C  
ATOM   1103  CD  GLN A  92      96.425  57.570  81.389  1.00  0.00           C  
ATOM   1104  OE1 GLN A  92      97.316  57.896  82.158  1.00  0.00           O  
ATOM   1105  NE2 GLN A  92      95.871  58.506  80.600  1.00  0.00           N  
ATOM   1106  H   GLN A  92      94.538  54.153  83.264  1.00  0.00           H  
ATOM   1107  HA  GLN A  92      96.361  53.483  81.091  1.00  0.00           H  
ATOM   1108  HB2 GLN A  92      96.501  55.590  83.342  1.00  0.00           H  
ATOM   1109  HB3 GLN A  92      97.769  55.360  82.087  1.00  0.00           H  
ATOM   1110  HG2 GLN A  92      96.172  55.778  80.259  1.00  0.00           H  
ATOM   1111  HG3 GLN A  92      94.870  56.082  81.439  1.00  0.00           H  
ATOM   1112  N   LYS A  93      97.463  53.025  84.251  1.00  0.00           N  
ATOM   1113  CA  LYS A  93      98.443  52.326  85.062  1.00  0.00           C  
ATOM   1114  C   LYS A  93      98.333  50.837  84.832  1.00  0.00           C  
ATOM   1115  O   LYS A  93      99.340  50.172  84.879  1.00  0.00           O  
ATOM   1116  CB  LYS A  93      98.142  52.590  86.549  1.00  0.00           C  
ATOM   1117  CG  LYS A  93      99.160  51.923  87.504  1.00  0.00           C  
ATOM   1118  CD  LYS A  93      98.615  51.788  88.931  1.00  0.00           C  
ATOM   1119  CE  LYS A  93      97.464  50.755  88.989  1.00  0.00           C  
ATOM   1120  NZ  LYS A  93      96.957  50.592  90.346  1.00  0.00           N1+
ATOM   1121  H   LYS A  93      96.728  53.539  84.731  1.00  0.00           H  
ATOM   1122  HA  LYS A  93      99.468  52.696  84.829  1.00  0.00           H  
ATOM   1123  HB2 LYS A  93      98.107  53.678  86.773  1.00  0.00           H  
ATOM   1124  HB3 LYS A  93      97.120  52.209  86.709  1.00  0.00           H  
ATOM   1125  HG2 LYS A  93      99.427  50.897  87.189  1.00  0.00           H  
ATOM   1126  HG3 LYS A  93     100.099  52.520  87.490  1.00  0.00           H  
ATOM   1127  HD2 LYS A  93      99.439  51.415  89.579  1.00  0.00           H  
ATOM   1128  HD3 LYS A  93      98.290  52.779  89.311  1.00  0.00           H  
ATOM   1129  HE2 LYS A  93      96.609  51.055  88.353  1.00  0.00           H  
ATOM   1130  HE3 LYS A  93      97.832  49.773  88.613  1.00  0.00           H  
ATOM   1131  HZ1 LYS A  93      96.175  49.898  90.328  1.00  0.00           H  
ATOM   1132  HZ2 LYS A  93      97.715  50.239  90.973  1.00  0.00           H  
ATOM   1133  HZ3 LYS A  93      96.591  51.506  90.696  1.00  0.00           H  
ATOM   1134  N   LYS A  94      97.124  50.234  84.695  1.00  0.00           N  
ATOM   1135  CA  LYS A  94      96.936  48.800  84.581  1.00  0.00           C  
ATOM   1136  C   LYS A  94      97.543  48.322  83.288  1.00  0.00           C  
ATOM   1137  O   LYS A  94      98.366  47.437  83.323  1.00  0.00           O  
ATOM   1138  CB  LYS A  94      95.433  48.454  84.612  1.00  0.00           C  
ATOM   1139  CG  LYS A  94      95.196  46.975  84.945  1.00  0.00           C  
ATOM   1140  CD  LYS A  94      93.695  46.648  84.971  1.00  0.00           C  
ATOM   1141  CE  LYS A  94      93.118  46.225  83.610  1.00  0.00           C  
ATOM   1142  NZ  LYS A  94      93.618  44.904  83.215  1.00  0.00           N1+
ATOM   1143  H   LYS A  94      96.299  50.826  84.679  1.00  0.00           H  
ATOM   1144  HA  LYS A  94      97.413  48.318  85.466  1.00  0.00           H  
ATOM   1145  HB2 LYS A  94      94.957  49.027  85.438  1.00  0.00           H  
ATOM   1146  HB3 LYS A  94      94.937  48.754  83.665  1.00  0.00           H  
ATOM   1147  HG2 LYS A  94      95.753  46.283  84.282  1.00  0.00           H  
ATOM   1148  HG3 LYS A  94      95.592  46.828  85.973  1.00  0.00           H  
ATOM   1149  HD2 LYS A  94      93.530  45.805  85.667  1.00  0.00           H  
ATOM   1150  HD3 LYS A  94      93.132  47.517  85.379  1.00  0.00           H  
ATOM   1151  HE2 LYS A  94      92.016  46.155  83.726  1.00  0.00           H  
ATOM   1152  HE3 LYS A  94      93.336  46.975  82.816  1.00  0.00           H  
ATOM   1153  HZ1 LYS A  94      93.057  44.530  82.417  1.00  0.00           H  
ATOM   1154  HZ2 LYS A  94      94.612  44.974  82.920  1.00  0.00           H  
ATOM   1155  HZ3 LYS A  94      93.543  44.229  84.010  1.00  0.00           H  
ATOM   1156  N   VAL A  95      97.171  48.898  82.111  1.00  0.00           N  
ATOM   1157  CA  VAL A  95      97.689  48.586  80.783  1.00  0.00           C  
ATOM   1158  C   VAL A  95      99.165  48.903  80.665  1.00  0.00           C  
ATOM   1159  O   VAL A  95      99.809  48.295  79.837  1.00  0.00           O  
ATOM   1160  CB  VAL A  95      96.923  49.414  79.718  1.00  0.00           C  
ATOM   1161  CG1 VAL A  95      97.504  49.303  78.316  1.00  0.00           C  
ATOM   1162  CG2 VAL A  95      95.461  49.007  79.658  1.00  0.00           C  
ATOM   1163  H   VAL A  95      96.472  49.630  82.172  1.00  0.00           H  
ATOM   1164  HA  VAL A  95      97.525  47.507  80.574  1.00  0.00           H  
ATOM   1165  N   THR A  96      99.739  49.922  81.355  1.00  0.00           N  
ATOM   1166  CA  THR A  96     101.150  50.280  81.280  1.00  0.00           C  
ATOM   1167  C   THR A  96     101.955  49.220  81.983  1.00  0.00           C  
ATOM   1168  O   THR A  96     102.965  48.818  81.456  1.00  0.00           O  
ATOM   1169  CB  THR A  96     101.406  51.642  81.950  1.00  0.00           C  
ATOM   1170  OG1 THR A  96     100.719  52.641  81.257  1.00  0.00           O  
ATOM   1171  CG2 THR A  96     102.886  52.000  81.935  1.00  0.00           C  
ATOM   1172  H   THR A  96      99.145  50.442  81.993  1.00  0.00           H  
ATOM   1173  HA  THR A  96     101.470  50.388  80.217  1.00  0.00           H  
ATOM   1174  N   GLU A  97     101.555  48.736  83.188  1.00  0.00           N  
ATOM   1175  CA  GLU A  97     102.174  47.651  83.938  1.00  0.00           C  
ATOM   1176  C   GLU A  97     102.072  46.350  83.179  1.00  0.00           C  
ATOM   1177  O   GLU A  97     102.969  45.543  83.303  1.00  0.00           O  
ATOM   1178  CB  GLU A  97     101.464  47.459  85.298  1.00  0.00           C  
ATOM   1179  CG  GLU A  97     101.780  48.600  86.280  1.00  0.00           C  
ATOM   1180  CD  GLU A  97     101.071  48.447  87.601  1.00  0.00           C  
ATOM   1181  OE1 GLU A  97     100.199  47.607  87.761  1.00  0.00           O  
ATOM   1182  OE2 GLU A  97     101.407  49.252  88.626  1.00  0.00           O  
ATOM   1183  H   GLU A  97     100.704  49.131  83.562  1.00  0.00           H  
ATOM   1184  HA  GLU A  97     103.244  47.879  84.140  1.00  0.00           H  
ATOM   1185  HB2 GLU A  97     100.369  47.350  85.138  1.00  0.00           H  
ATOM   1186  HB3 GLU A  97     101.833  46.524  85.773  1.00  0.00           H  
ATOM   1187  HG2 GLU A  97     102.874  48.583  86.467  1.00  0.00           H  
ATOM   1188  HG3 GLU A  97     101.529  49.595  85.860  1.00  0.00           H  
ATOM   1189  N   GLU A  98     100.978  46.054  82.428  1.00  0.00           N  
ATOM   1190  CA  GLU A  98     100.828  44.861  81.608  1.00  0.00           C  
ATOM   1191  C   GLU A  98     101.808  44.894  80.473  1.00  0.00           C  
ATOM   1192  O   GLU A  98     102.421  43.882  80.216  1.00  0.00           O  
ATOM   1193  CB  GLU A  98      99.411  44.768  81.018  1.00  0.00           C  
ATOM   1194  CG  GLU A  98      98.383  44.367  82.085  1.00  0.00           C  
ATOM   1195  CD  GLU A  98      97.023  44.182  81.504  1.00  0.00           C  
ATOM   1196  OE1 GLU A  98      96.711  44.768  80.485  1.00  0.00           O  
ATOM   1197  OE2 GLU A  98      96.158  43.326  82.078  1.00  0.00           O  
ATOM   1198  H   GLU A  98     100.235  46.747  82.385  1.00  0.00           H  
ATOM   1199  HA  GLU A  98     100.993  43.941  82.200  1.00  0.00           H  
ATOM   1200  HB2 GLU A  98      99.138  45.719  80.511  1.00  0.00           H  
ATOM   1201  HB3 GLU A  98      99.396  43.957  80.254  1.00  0.00           H  
ATOM   1202  HG2 GLU A  98      98.693  43.388  82.486  1.00  0.00           H  
ATOM   1203  HG3 GLU A  98      98.323  45.070  82.935  1.00  0.00           H  
ATOM   1204  N   LEU A  99     101.974  46.018  79.734  1.00  0.00           N  
ATOM   1205  CA  LEU A  99     102.908  46.177  78.629  1.00  0.00           C  
ATOM   1206  C   LEU A  99     104.333  46.065  79.112  1.00  0.00           C  
ATOM   1207  O   LEU A  99     105.147  45.546  78.382  1.00  0.00           O  
ATOM   1208  CB  LEU A  99     102.729  47.565  77.973  1.00  0.00           C  
ATOM   1209  CG  LEU A  99     101.354  47.716  77.310  1.00  0.00           C  
ATOM   1210  CD1 LEU A  99     101.134  49.146  76.854  1.00  0.00           C  
ATOM   1211  CD2 LEU A  99     101.215  46.795  76.107  1.00  0.00           C  
ATOM   1212  H   LEU A  99     101.429  46.827  80.012  1.00  0.00           H  
ATOM   1213  HA  LEU A  99     102.718  45.402  77.854  1.00  0.00           H  
ATOM   1214  HB2 LEU A  99     102.851  48.348  78.756  1.00  0.00           H  
ATOM   1215  HB3 LEU A  99     103.515  47.730  77.202  1.00  0.00           H  
ATOM   1216  N   ASP A 100     104.712  46.586  80.308  1.00  0.00           N  
ATOM   1217  CA  ASP A 100     106.047  46.508  80.880  1.00  0.00           C  
ATOM   1218  C   ASP A 100     106.358  45.078  81.238  1.00  0.00           C  
ATOM   1219  O   ASP A 100     107.466  44.664  81.006  1.00  0.00           O  
ATOM   1220  CB  ASP A 100     106.159  47.378  82.154  1.00  0.00           C  
ATOM   1221  CG  ASP A 100     106.009  48.856  81.891  1.00  0.00           C  
ATOM   1222  OD1 ASP A 100     105.808  49.282  80.767  1.00  0.00           O  
ATOM   1223  OD2 ASP A 100     106.110  49.726  82.912  1.00  0.00           O  
ATOM   1224  H   ASP A 100     103.991  47.011  80.876  1.00  0.00           H  
ATOM   1225  HA  ASP A 100     106.804  46.898  80.159  1.00  0.00           H  
ATOM   1226  HB2 ASP A 100     105.400  47.063  82.899  1.00  0.00           H  
ATOM   1227  HB3 ASP A 100     107.168  47.231  82.596  1.00  0.00           H  
ATOM   1228  N   GLN A 101     105.417  44.276  81.803  1.00  0.00           N  
ATOM   1229  CA  GLN A 101     105.547  42.846  82.094  1.00  0.00           C  
ATOM   1230  C   GLN A 101     105.796  42.058  80.821  1.00  0.00           C  
ATOM   1231  O   GLN A 101     106.663  41.205  80.819  1.00  0.00           O  
ATOM   1232  CB  GLN A 101     104.263  42.315  82.811  1.00  0.00           C  
ATOM   1233  CG  GLN A 101     104.479  42.149  84.331  1.00  0.00           C  
ATOM   1234  CD  GLN A 101     105.334  40.943  84.668  1.00  0.00           C  
ATOM   1235  OE1 GLN A 101     105.740  40.189  83.795  1.00  0.00           O  
ATOM   1236  NE2 GLN A 101     105.629  40.674  85.955  1.00  0.00           N  
ATOM   1237  H   GLN A 101     104.515  44.710  81.967  1.00  0.00           H  
ATOM   1238  HA  GLN A 101     106.399  42.662  82.775  1.00  0.00           H  
ATOM   1239  HB2 GLN A 101     103.403  42.990  82.627  1.00  0.00           H  
ATOM   1240  HB3 GLN A 101     103.937  41.327  82.420  1.00  0.00           H  
ATOM   1241  HG2 GLN A 101     104.932  43.076  84.744  1.00  0.00           H  
ATOM   1242  HG3 GLN A 101     103.501  41.996  84.829  1.00  0.00           H  
ATOM   1243  N   VAL A 102     105.060  42.290  79.706  1.00  0.00           N  
ATOM   1244  CA  VAL A 102     105.199  41.598  78.430  1.00  0.00           C  
ATOM   1245  C   VAL A 102     106.583  41.836  77.851  1.00  0.00           C  
ATOM   1246  O   VAL A 102     107.228  40.891  77.431  1.00  0.00           O  
ATOM   1247  CB  VAL A 102     104.123  42.125  77.447  1.00  0.00           C  
ATOM   1248  CG1 VAL A 102     104.257  41.519  76.059  1.00  0.00           C  
ATOM   1249  CG2 VAL A 102     102.722  41.817  77.955  1.00  0.00           C  
ATOM   1250  H   VAL A 102     104.381  43.043  79.759  1.00  0.00           H  
ATOM   1251  HA  VAL A 102     105.026  40.507  78.565  1.00  0.00           H  
ATOM   1252  N   VAL A 103     107.083  43.095  77.791  1.00  0.00           N  
ATOM   1253  CA  VAL A 103     108.379  43.466  77.240  1.00  0.00           C  
ATOM   1254  C   VAL A 103     109.495  42.811  78.035  1.00  0.00           C  
ATOM   1255  O   VAL A 103     110.385  42.234  77.433  1.00  0.00           O  
ATOM   1256  CB  VAL A 103     108.536  45.005  77.264  1.00  0.00           C  
ATOM   1257  CG1 VAL A 103     109.883  45.440  76.711  1.00  0.00           C  
ATOM   1258  CG2 VAL A 103     107.458  45.682  76.426  1.00  0.00           C  
ATOM   1259  H   VAL A 103     106.509  43.833  78.186  1.00  0.00           H  
ATOM   1260  HA  VAL A 103     108.434  43.150  76.174  1.00  0.00           H  
ATOM   1261  N   LYS A 104     109.526  42.895  79.394  1.00  0.00           N  
ATOM   1262  CA  LYS A 104     110.590  42.332  80.213  1.00  0.00           C  
ATOM   1263  C   LYS A 104     110.586  40.810  80.207  1.00  0.00           C  
ATOM   1264  O   LYS A 104     111.609  40.217  80.513  1.00  0.00           O  
ATOM   1265  CB  LYS A 104     110.580  42.872  81.663  1.00  0.00           C  
ATOM   1266  CG  LYS A 104     109.400  42.439  82.548  1.00  0.00           C  
ATOM   1267  CD  LYS A 104     109.653  42.872  84.006  1.00  0.00           C  
ATOM   1268  CE  LYS A 104     108.544  42.438  84.983  1.00  0.00           C  
ATOM   1269  NZ  LYS A 104     107.725  43.570  85.420  1.00  0.00           N1+
ATOM   1270  H   LYS A 104     108.777  43.401  79.845  1.00  0.00           H  
ATOM   1271  HA  LYS A 104     111.542  42.692  79.765  1.00  0.00           H  
ATOM   1272  HB2 LYS A 104     111.510  42.503  82.143  1.00  0.00           H  
ATOM   1273  HB3 LYS A 104     110.608  43.985  81.639  1.00  0.00           H  
ATOM   1274  HG2 LYS A 104     108.467  42.866  82.166  1.00  0.00           H  
ATOM   1275  HG3 LYS A 104     109.302  41.335  82.526  1.00  0.00           H  
ATOM   1276  HD2 LYS A 104     110.588  42.363  84.319  1.00  0.00           H  
ATOM   1277  HD3 LYS A 104     109.834  43.966  84.086  1.00  0.00           H  
ATOM   1278  HE2 LYS A 104     107.921  41.636  84.536  1.00  0.00           H  
ATOM   1279  HE3 LYS A 104     109.015  42.000  85.891  1.00  0.00           H  
ATOM   1280  HZ1 LYS A 104     106.987  43.229  86.078  1.00  0.00           H  
ATOM   1281  HZ2 LYS A 104     108.329  44.247  85.943  1.00  0.00           H  
ATOM   1282  HZ3 LYS A 104     107.280  44.052  84.608  1.00  0.00           H  
ATOM   1283  N   ASP A 105     109.457  40.112  79.907  1.00  0.00           N  
ATOM   1284  CA  ASP A 105     109.417  38.663  79.746  1.00  0.00           C  
ATOM   1285  C   ASP A 105     110.145  38.303  78.480  1.00  0.00           C  
ATOM   1286  O   ASP A 105     110.802  37.273  78.435  1.00  0.00           O  
ATOM   1287  CB  ASP A 105     107.955  38.161  79.641  1.00  0.00           C  
ATOM   1288  CG  ASP A 105     107.226  38.178  80.961  1.00  0.00           C  
ATOM   1289  OD1 ASP A 105     107.799  38.475  81.999  1.00  0.00           O  
ATOM   1290  OD2 ASP A 105     105.930  37.819  81.005  1.00  0.00           O  
ATOM   1291  H   ASP A 105     108.598  40.636  79.710  1.00  0.00           H  
ATOM   1292  HA  ASP A 105     109.895  38.145  80.606  1.00  0.00           H  
ATOM   1293  HB2 ASP A 105     107.399  38.772  78.898  1.00  0.00           H  
ATOM   1294  HB3 ASP A 105     107.938  37.106  79.288  1.00  0.00           H  
ATOM   1295  N   HIS A 106     110.044  39.117  77.397  1.00  0.00           N  
ATOM   1296  CA  HIS A 106     110.656  38.851  76.120  1.00  0.00           C  
ATOM   1297  C   HIS A 106     111.609  39.980  75.801  1.00  0.00           C  
ATOM   1298  O   HIS A 106     111.424  40.653  74.807  1.00  0.00           O  
ATOM   1299  CB  HIS A 106     109.538  38.747  75.072  1.00  0.00           C  
ATOM   1300  CG  HIS A 106     108.500  37.748  75.467  1.00  0.00           C  
ATOM   1301  ND1 HIS A 106     108.705  36.426  75.558  1.00  0.00           N  
ATOM   1302  CD2 HIS A 106     107.206  38.054  75.813  1.00  0.00           C  
ATOM   1303  CE1 HIS A 106     107.519  35.932  75.959  1.00  0.00           C  
ATOM   1304  NE2 HIS A 106     106.595  36.901  76.126  1.00  0.00           N  
ATOM   1305  H   HIS A 106     109.486  39.976  77.463  1.00  0.00           H  
ATOM   1306  HA  HIS A 106     111.232  37.898  76.139  1.00  0.00           H  
ATOM   1307  HB2 HIS A 106     109.044  39.741  74.986  1.00  0.00           H  
ATOM   1308  HB3 HIS A 106     109.950  38.476  74.089  1.00  0.00           H  
ATOM   1309  N   GLU A 107     112.646  40.268  76.629  1.00  0.00           N  
ATOM   1310  CA  GLU A 107     113.674  41.256  76.288  1.00  0.00           C  
ATOM   1311  C   GLU A 107     114.486  40.800  75.082  1.00  0.00           C  
ATOM   1312  O   GLU A 107     115.065  41.643  74.410  1.00  0.00           O  
ATOM   1313  CB  GLU A 107     114.625  41.588  77.474  1.00  0.00           C  
ATOM   1314  CG  GLU A 107     115.094  40.355  78.279  1.00  0.00           C  
ATOM   1315  CD  GLU A 107     116.163  40.646  79.290  1.00  0.00           C  
ATOM   1316  OE1 GLU A 107     116.688  41.744  79.367  1.00  0.00           O  
ATOM   1317  OE2 GLU A 107     116.551  39.665  80.128  1.00  0.00           O  
ATOM   1318  H   GLU A 107     112.699  39.731  77.499  1.00  0.00           H  
ATOM   1319  HA  GLU A 107     113.176  42.211  76.002  1.00  0.00           H  
ATOM   1320  HB2 GLU A 107     115.497  42.150  77.068  1.00  0.00           H  
ATOM   1321  HB3 GLU A 107     114.101  42.261  78.187  1.00  0.00           H  
ATOM   1322  HG2 GLU A 107     114.235  39.971  78.865  1.00  0.00           H  
ATOM   1323  HG3 GLU A 107     115.463  39.560  77.602  1.00  0.00           H  
ATOM   1324  N   ASP A 108     114.615  39.478  74.779  1.00  0.00           N  
ATOM   1325  CA  ASP A 108     115.385  39.000  73.636  1.00  0.00           C  
ATOM   1326  C   ASP A 108     114.634  39.224  72.324  1.00  0.00           C  
ATOM   1327  O   ASP A 108     115.236  39.075  71.269  1.00  0.00           O  
ATOM   1328  CB  ASP A 108     115.644  37.487  73.786  1.00  0.00           C  
ATOM   1329  CG  ASP A 108     116.322  37.084  75.069  1.00  0.00           C  
ATOM   1330  OD1 ASP A 108     116.696  37.914  75.883  1.00  0.00           O  
ATOM   1331  OD2 ASP A 108     116.482  35.776  75.342  1.00  0.00           O  
ATOM   1332  H   ASP A 108     114.181  38.784  75.405  1.00  0.00           H  
ATOM   1333  HA  ASP A 108     116.363  39.527  73.619  1.00  0.00           H  
ATOM   1334  HB2 ASP A 108     114.663  36.988  73.789  1.00  0.00           H  
ATOM   1335  HB3 ASP A 108     116.247  37.110  72.929  1.00  0.00           H  
ATOM   1336  N   GLN A 109     113.294  39.490  72.324  1.00  0.00           N  
ATOM   1337  CA  GLN A 109     112.467  39.601  71.132  1.00  0.00           C  
ATOM   1338  C   GLN A 109     111.774  40.953  71.006  1.00  0.00           C  
ATOM   1339  O   GLN A 109     111.197  41.202  69.957  1.00  0.00           O  
ATOM   1340  CB  GLN A 109     111.332  38.558  71.207  1.00  0.00           C  
ATOM   1341  CG  GLN A 109     111.737  37.083  71.124  1.00  0.00           C  
ATOM   1342  CD  GLN A 109     112.246  36.475  72.391  1.00  0.00           C  
ATOM   1343  OE1 GLN A 109     111.606  36.581  73.425  1.00  0.00           O  
ATOM   1344  NE2 GLN A 109     113.308  35.648  72.348  1.00  0.00           N  
ATOM   1345  H   GLN A 109     112.808  39.549  73.222  1.00  0.00           H  
ATOM   1346  HA  GLN A 109     113.082  39.457  70.216  1.00  0.00           H  
ATOM   1347  HB2 GLN A 109     110.718  38.735  72.103  1.00  0.00           H  
ATOM   1348  HB3 GLN A 109     110.628  38.735  70.380  1.00  0.00           H  
ATOM   1349  HG2 GLN A 109     110.816  36.519  70.877  1.00  0.00           H  
ATOM   1350  HG3 GLN A 109     112.462  36.926  70.312  1.00  0.00           H  
ATOM   1351  N   ILE A 110     111.700  41.827  72.047  1.00  0.00           N  
ATOM   1352  CA  ILE A 110     110.982  43.086  72.003  1.00  0.00           C  
ATOM   1353  C   ILE A 110     111.936  44.168  72.424  1.00  0.00           C  
ATOM   1354  O   ILE A 110     112.401  44.161  73.557  1.00  0.00           O  
ATOM   1355  CB  ILE A 110     109.751  43.095  72.940  1.00  0.00           C  
ATOM   1356  CG1 ILE A 110     108.723  42.050  72.512  1.00  0.00           C  
ATOM   1357  CG2 ILE A 110     109.087  44.474  72.925  1.00  0.00           C  
ATOM   1358  CD1 ILE A 110     107.519  42.033  73.445  1.00  0.00           C  
ATOM   1359  H   ILE A 110     112.168  41.603  72.922  1.00  0.00           H  
ATOM   1360  HA  ILE A 110     110.596  43.280  70.984  1.00  0.00           H  
ATOM   1361  N   VAL A 111     112.237  45.164  71.560  1.00  0.00           N  
ATOM   1362  CA  VAL A 111     112.995  46.340  71.933  1.00  0.00           C  
ATOM   1363  C   VAL A 111     112.232  47.066  73.029  1.00  0.00           C  
ATOM   1364  O   VAL A 111     112.803  47.340  74.075  1.00  0.00           O  
ATOM   1365  CB  VAL A 111     113.168  47.249  70.698  1.00  0.00           C  
ATOM   1366  CG1 VAL A 111     113.937  48.515  71.029  1.00  0.00           C  
ATOM   1367  CG2 VAL A 111     113.903  46.524  69.580  1.00  0.00           C  
ATOM   1368  H   VAL A 111     111.864  45.101  70.608  1.00  0.00           H  
ATOM   1369  HA  VAL A 111     114.006  46.041  72.292  1.00  0.00           H  
ATOM   1370  N   GLY A 112     110.918  47.385  72.857  1.00  0.00           N  
ATOM   1371  CA  GLY A 112     110.154  48.106  73.868  1.00  0.00           C  
ATOM   1372  C   GLY A 112     108.763  48.475  73.405  1.00  0.00           C  
ATOM   1373  O   GLY A 112     108.311  47.977  72.388  1.00  0.00           O  
ATOM   1374  H   GLY A 112     110.472  47.119  71.969  1.00  0.00           H  
ATOM   1375  HA2 GLY A 112     110.105  47.536  74.819  1.00  0.00           H  
ATOM   1376  HA3 GLY A 112     110.680  49.050  74.062  1.00  0.00           H  
ATOM   1377  N   TRP A 113     108.025  49.377  74.117  1.00  0.00           N  
ATOM   1378  CA  TRP A 113     106.741  49.910  73.664  1.00  0.00           C  
ATOM   1379  C   TRP A 113     106.748  51.443  73.760  1.00  0.00           C  
ATOM   1380  O   TRP A 113     106.938  51.959  74.841  1.00  0.00           O  
ATOM   1381  CB  TRP A 113     105.573  49.300  74.460  1.00  0.00           C  
ATOM   1382  CG  TRP A 113     105.586  49.675  75.911  1.00  0.00           C  
ATOM   1383  CD1 TRP A 113     106.452  49.188  76.872  1.00  0.00           C  
ATOM   1384  CD2 TRP A 113     104.767  50.602  76.521  1.00  0.00           C  
ATOM   1385  NE1 TRP A 113     106.182  49.781  78.053  1.00  0.00           N  
ATOM   1386  CE2 TRP A 113     105.165  50.639  77.842  1.00  0.00           C  
ATOM   1387  CE3 TRP A 113     103.728  51.402  75.837  1.00  0.00           C  
ATOM   1388  CZ2 TRP A 113     104.599  51.504  78.915  1.00  0.00           C  
ATOM   1389  CZ3 TRP A 113     103.024  52.356  76.442  1.00  0.00           C  
ATOM   1390  H   TRP A 113     108.417  49.734  75.002  1.00  0.00           H  
ATOM   1391  HA  TRP A 113     106.557  49.608  72.614  1.00  0.00           H  
ATOM   1392  HB2 TRP A 113     104.637  49.675  73.994  1.00  0.00           H  
ATOM   1393  HB3 TRP A 113     105.561  48.191  74.363  1.00  0.00           H  
ATOM   1394  N   VAL A 114     106.531  52.231  72.674  1.00  0.00           N  
ATOM   1395  CA  VAL A 114     106.570  53.682  72.628  1.00  0.00           C  
ATOM   1396  C   VAL A 114     105.204  54.202  72.259  1.00  0.00           C  
ATOM   1397  O   VAL A 114     104.707  53.882  71.192  1.00  0.00           O  
ATOM   1398  CB  VAL A 114     107.574  54.100  71.532  1.00  0.00           C  
ATOM   1399  CG1 VAL A 114     107.508  55.575  71.164  1.00  0.00           C  
ATOM   1400  CG2 VAL A 114     108.994  53.741  71.922  1.00  0.00           C  
ATOM   1401  H   VAL A 114     106.331  51.796  71.797  1.00  0.00           H  
ATOM   1402  HA  VAL A 114     106.871  54.112  73.606  1.00  0.00           H  
ATOM   1403  N   GLY A 115     104.569  55.087  73.064  1.00  0.00           N  
ATOM   1404  CA  GLY A 115     103.288  55.642  72.683  1.00  0.00           C  
ATOM   1405  C   GLY A 115     102.926  56.863  73.478  1.00  0.00           C  
ATOM   1406  O   GLY A 115     103.666  57.285  74.355  1.00  0.00           O  
ATOM   1407  H   GLY A 115     105.040  55.400  73.924  1.00  0.00           H  
ATOM   1408  HA2 GLY A 115     103.333  55.940  71.627  1.00  0.00           H  
ATOM   1409  HA3 GLY A 115     102.498  54.866  72.801  1.00  0.00           H  
ATOM   1410  N   TRP A 116     101.754  57.491  73.213  1.00  0.00           N  
ATOM   1411  CA  TRP A 116     101.229  58.538  74.073  1.00  0.00           C  
ATOM   1412  C   TRP A 116     100.884  57.934  75.417  1.00  0.00           C  
ATOM   1413  O   TRP A 116     100.959  58.625  76.421  1.00  0.00           O  
ATOM   1414  CB  TRP A 116      99.974  59.141  73.431  1.00  0.00           C  
ATOM   1415  CG  TRP A 116      99.326  60.201  74.269  1.00  0.00           C  
ATOM   1416  CD1 TRP A 116      99.627  61.550  74.261  1.00  0.00           C  
ATOM   1417  CD2 TRP A 116      98.311  60.009  75.183  1.00  0.00           C  
ATOM   1418  NE1 TRP A 116      98.831  62.192  75.142  1.00  0.00           N  
ATOM   1419  CE2 TRP A 116      98.037  61.258  75.702  1.00  0.00           C  
ATOM   1420  CE3 TRP A 116      97.688  58.708  75.505  1.00  0.00           C  
ATOM   1421  CZ2 TRP A 116      97.029  61.573  76.750  1.00  0.00           C  
ATOM   1422  CZ3 TRP A 116      96.718  58.563  76.403  1.00  0.00           C  
ATOM   1423  H   TRP A 116     101.175  57.147  72.431  1.00  0.00           H  
ATOM   1424  HA  TRP A 116     101.986  59.347  74.192  1.00  0.00           H  
ATOM   1425  HB2 TRP A 116     100.283  59.583  72.476  1.00  0.00           H  
ATOM   1426  HB3 TRP A 116      99.227  58.352  73.196  1.00  0.00           H  
ATOM   1427  N   LEU A 117     100.443  56.644  75.495  1.00  0.00           N  
ATOM   1428  CA  LEU A 117     100.033  56.018  76.741  1.00  0.00           C  
ATOM   1429  C   LEU A 117     101.183  55.959  77.735  1.00  0.00           C  
ATOM   1430  O   LEU A 117     100.940  55.980  78.933  1.00  0.00           O  
ATOM   1431  CB  LEU A 117      99.462  54.618  76.434  1.00  0.00           C  
ATOM   1432  CG  LEU A 117      98.784  53.947  77.632  1.00  0.00           C  
ATOM   1433  CD1 LEU A 117      97.648  54.799  78.171  1.00  0.00           C  
ATOM   1434  CD2 LEU A 117      98.204  52.611  77.202  1.00  0.00           C  
ATOM   1435  H   LEU A 117     100.369  56.091  74.626  1.00  0.00           H  
ATOM   1436  HA  LEU A 117      99.227  56.659  77.158  1.00  0.00           H  
ATOM   1437  HB2 LEU A 117      98.704  54.723  75.624  1.00  0.00           H  
ATOM   1438  HB3 LEU A 117     100.280  53.965  76.051  1.00  0.00           H  
ATOM   1439  N   LYS A 118     102.470  55.903  77.294  1.00  0.00           N  
ATOM   1440  CA  LYS A 118     103.634  55.993  78.163  1.00  0.00           C  
ATOM   1441  C   LYS A 118     103.731  57.393  78.746  1.00  0.00           C  
ATOM   1442  O   LYS A 118     103.828  57.530  79.958  1.00  0.00           O  
ATOM   1443  CB  LYS A 118     104.896  55.623  77.350  1.00  0.00           C  
ATOM   1444  CG  LYS A 118     106.186  55.841  78.147  1.00  0.00           C  
ATOM   1445  CD  LYS A 118     107.454  55.396  77.414  1.00  0.00           C  
ATOM   1446  CE  LYS A 118     107.569  53.871  77.292  1.00  0.00           C  
ATOM   1447  NZ  LYS A 118     108.867  53.482  76.717  1.00  0.00           N1+
ATOM   1448  H   LYS A 118     102.635  55.821  76.281  1.00  0.00           H  
ATOM   1449  HA  LYS A 118     103.562  55.247  78.986  1.00  0.00           H  
ATOM   1450  HB2 LYS A 118     104.791  54.556  77.061  1.00  0.00           H  
ATOM   1451  HB3 LYS A 118     104.960  56.231  76.422  1.00  0.00           H  
ATOM   1452  HG2 LYS A 118     106.269  56.930  78.303  1.00  0.00           H  
ATOM   1453  HG3 LYS A 118     106.138  55.339  79.137  1.00  0.00           H  
ATOM   1454  HD2 LYS A 118     107.491  55.864  76.404  1.00  0.00           H  
ATOM   1455  HD3 LYS A 118     108.323  55.755  78.003  1.00  0.00           H  
ATOM   1456  HE2 LYS A 118     107.460  53.404  78.298  1.00  0.00           H  
ATOM   1457  HE3 LYS A 118     106.735  53.500  76.667  1.00  0.00           H  
ATOM   1458  HZ1 LYS A 118     108.757  52.721  76.017  1.00  0.00           H  
ATOM   1459  HZ2 LYS A 118     109.343  54.277  76.236  1.00  0.00           H  
ATOM   1460  HZ3 LYS A 118     109.492  53.114  77.470  1.00  0.00           H  
ATOM   1461  N   ALA A 119     103.718  58.479  77.924  1.00  0.00           N  
ATOM   1462  CA  ALA A 119     103.854  59.853  78.378  1.00  0.00           C  
ATOM   1463  C   ALA A 119     102.577  60.616  78.082  1.00  0.00           C  
ATOM   1464  O   ALA A 119     102.574  61.439  77.174  1.00  0.00           O  
ATOM   1465  CB  ALA A 119     105.066  60.484  77.686  1.00  0.00           C  
ATOM   1466  H   ALA A 119     103.605  58.328  76.910  1.00  0.00           H  
ATOM   1467  HA  ALA A 119     104.063  59.921  79.465  1.00  0.00           H  
ATOM   1468  HB1 ALA A 119     105.191  61.533  78.033  1.00  0.00           H  
ATOM   1469  HB2 ALA A 119     105.977  59.910  77.944  1.00  0.00           H  
ATOM   1470  HB3 ALA A 119     104.948  60.484  76.582  1.00  0.00           H  
ATOM   1471  N   PRO A 120     101.443  60.444  78.832  1.00  0.00           N  
ATOM   1472  CA  PRO A 120     100.222  61.189  78.608  1.00  0.00           C  
ATOM   1473  C   PRO A 120     100.468  62.670  78.759  1.00  0.00           C  
ATOM   1474  O   PRO A 120     100.028  63.412  77.892  1.00  0.00           O  
ATOM   1475  CB  PRO A 120      99.226  60.601  79.615  1.00  0.00           C  
ATOM   1476  CG  PRO A 120     100.111  60.112  80.739  1.00  0.00           C  
ATOM   1477  CD  PRO A 120     101.315  59.558  79.974  1.00  0.00           C  
ATOM   1478  HA  PRO A 120      99.815  61.010  77.595  1.00  0.00           H  
ATOM   1479  HB2 PRO A 120      98.386  61.268  79.903  1.00  0.00           H  
ATOM   1480  HB3 PRO A 120      98.796  59.682  79.158  1.00  0.00           H  
ATOM   1481  HG2 PRO A 120     100.422  60.995  81.331  1.00  0.00           H  
ATOM   1482  HG3 PRO A 120      99.642  59.400  81.448  1.00  0.00           H  
ATOM   1483  HD2 PRO A 120     102.182  59.565  80.652  1.00  0.00           H  
ATOM   1484  HD3 PRO A 120     101.133  58.533  79.598  1.00  0.00           H  
ATOM   1485  N   ASP A 121     101.182  63.177  79.804  1.00  0.00           N  
ATOM   1486  CA  ASP A 121     101.430  64.597  79.940  1.00  0.00           C  
ATOM   1487  C   ASP A 121     102.515  65.005  78.968  1.00  0.00           C  
ATOM   1488  O   ASP A 121     103.692  64.884  79.284  1.00  0.00           O  
ATOM   1489  CB  ASP A 121     101.780  64.971  81.393  1.00  0.00           C  
ATOM   1490  CG  ASP A 121     100.726  64.470  82.345  1.00  0.00           C  
ATOM   1491  OD1 ASP A 121      99.556  64.785  82.197  1.00  0.00           O  
ATOM   1492  OD2 ASP A 121     101.070  63.647  83.355  1.00  0.00           O  
ATOM   1493  H   ASP A 121     101.572  62.548  80.514  1.00  0.00           H  
ATOM   1494  HA  ASP A 121     100.487  65.141  79.709  1.00  0.00           H  
ATOM   1495  HB2 ASP A 121     102.760  64.534  81.686  1.00  0.00           H  
ATOM   1496  HB3 ASP A 121     101.848  66.078  81.472  1.00  0.00           H  
ATOM   1497  N   THR A 122     102.177  65.482  77.743  1.00  0.00           N  
ATOM   1498  CA  THR A 122     103.168  65.916  76.772  1.00  0.00           C  
ATOM   1499  C   THR A 122     102.577  66.932  75.815  1.00  0.00           C  
ATOM   1500  O   THR A 122     101.365  67.092  75.751  1.00  0.00           O  
ATOM   1501  CB  THR A 122     103.769  64.693  76.042  1.00  0.00           C  
ATOM   1502  OG1 THR A 122     104.848  65.055  75.235  1.00  0.00           O  
ATOM   1503  CG2 THR A 122     102.733  63.962  75.199  1.00  0.00           C  
ATOM   1504  H   THR A 122     101.175  65.567  77.517  1.00  0.00           H  
ATOM   1505  HA  THR A 122     103.972  66.447  77.324  1.00  0.00           H  
ATOM   1506  N   THR A 123     103.407  67.689  75.054  1.00  0.00           N  
ATOM   1507  CA  THR A 123     102.933  68.661  74.081  1.00  0.00           C  
ATOM   1508  C   THR A 123     103.409  68.303  72.689  1.00  0.00           C  
ATOM   1509  O   THR A 123     103.078  69.031  71.763  1.00  0.00           O  
ATOM   1510  CB  THR A 123     103.429  70.063  74.458  1.00  0.00           C  
ATOM   1511  OG1 THR A 123     104.824  70.123  74.424  1.00  0.00           O  
ATOM   1512  CG2 THR A 123     102.937  70.472  75.837  1.00  0.00           C  
ATOM   1513  H   THR A 123     104.426  67.577  75.173  1.00  0.00           H  
ATOM   1514  HA  THR A 123     101.820  68.686  74.051  1.00  0.00           H  
ATOM   1515  N   ASP A 124     104.180  67.197  72.453  1.00  0.00           N  
ATOM   1516  CA  ASP A 124     104.657  66.834  71.131  1.00  0.00           C  
ATOM   1517  C   ASP A 124     103.439  66.591  70.267  1.00  0.00           C  
ATOM   1518  O   ASP A 124     102.651  65.765  70.670  1.00  0.00           O  
ATOM   1519  CB  ASP A 124     105.501  65.533  71.212  1.00  0.00           C  
ATOM   1520  CG  ASP A 124     106.321  65.295  69.975  1.00  0.00           C  
ATOM   1521  OD1 ASP A 124     105.801  65.276  68.874  1.00  0.00           O  
ATOM   1522  OD2 ASP A 124     107.648  65.091  70.086  1.00  0.00           O  
ATOM   1523  H   ASP A 124     104.438  66.575  73.229  1.00  0.00           H  
ATOM   1524  HA  ASP A 124     105.304  67.660  70.768  1.00  0.00           H  
ATOM   1525  HB2 ASP A 124     106.211  65.575  72.061  1.00  0.00           H  
ATOM   1526  HB3 ASP A 124     104.836  64.665  71.407  1.00  0.00           H  
ATOM   1527  N   PRO A 125     103.164  67.260  69.115  1.00  0.00           N  
ATOM   1528  CA  PRO A 125     101.940  67.067  68.346  1.00  0.00           C  
ATOM   1529  C   PRO A 125     101.816  65.654  67.795  1.00  0.00           C  
ATOM   1530  O   PRO A 125     100.752  65.066  67.942  1.00  0.00           O  
ATOM   1531  CB  PRO A 125     102.008  68.176  67.291  1.00  0.00           C  
ATOM   1532  CG  PRO A 125     103.492  68.415  67.116  1.00  0.00           C  
ATOM   1533  CD  PRO A 125     104.019  68.272  68.539  1.00  0.00           C  
ATOM   1534  HA  PRO A 125     101.029  67.265  68.960  1.00  0.00           H  
ATOM   1535  HB2 PRO A 125     101.418  67.994  66.367  1.00  0.00           H  
ATOM   1536  HB3 PRO A 125     101.622  69.103  67.771  1.00  0.00           H  
ATOM   1537  HG2 PRO A 125     103.896  67.587  66.502  1.00  0.00           H  
ATOM   1538  HG3 PRO A 125     103.770  69.369  66.623  1.00  0.00           H  
ATOM   1539  HD2 PRO A 125     105.087  67.972  68.493  1.00  0.00           H  
ATOM   1540  HD3 PRO A 125     103.897  69.203  69.134  1.00  0.00           H  
ATOM   1541  N   THR A 126     102.858  65.029  67.185  1.00  0.00           N  
ATOM   1542  CA  THR A 126     102.794  63.662  66.671  1.00  0.00           C  
ATOM   1543  C   THR A 126     102.458  62.662  67.763  1.00  0.00           C  
ATOM   1544  O   THR A 126     101.644  61.783  67.518  1.00  0.00           O  
ATOM   1545  CB  THR A 126     104.111  63.267  65.987  1.00  0.00           C  
ATOM   1546  OG1 THR A 126     105.198  63.399  66.853  1.00  0.00           O  
ATOM   1547  CG2 THR A 126     104.353  64.098  64.739  1.00  0.00           C  
ATOM   1548  H   THR A 126     103.748  65.535  67.108  1.00  0.00           H  
ATOM   1549  HA  THR A 126     102.002  63.596  65.890  1.00  0.00           H  
ATOM   1550  N   VAL A 127     103.040  62.733  68.993  1.00  0.00           N  
ATOM   1551  CA  VAL A 127     102.684  61.843  70.096  1.00  0.00           C  
ATOM   1552  C   VAL A 127     101.236  62.025  70.509  1.00  0.00           C  
ATOM   1553  O   VAL A 127     100.564  61.037  70.723  1.00  0.00           O  
ATOM   1554  CB  VAL A 127     103.614  62.070  71.304  1.00  0.00           C  
ATOM   1555  CG1 VAL A 127     103.207  61.231  72.506  1.00  0.00           C  
ATOM   1556  CG2 VAL A 127     105.041  61.691  70.943  1.00  0.00           C  
ATOM   1557  H   VAL A 127     103.747  63.463  69.159  1.00  0.00           H  
ATOM   1558  HA  VAL A 127     102.818  60.802  69.761  1.00  0.00           H  
ATOM   1559  N   SER A 128     100.691  63.256  70.666  1.00  0.00           N  
ATOM   1560  CA  SER A 128      99.300  63.497  71.028  1.00  0.00           C  
ATOM   1561  C   SER A 128      98.322  63.115  69.917  1.00  0.00           C  
ATOM   1562  O   SER A 128      97.124  63.175  70.157  1.00  0.00           O  
ATOM   1563  CB  SER A 128      99.107  64.977  71.380  1.00  0.00           C  
ATOM   1564  OG  SER A 128      99.853  65.316  72.520  1.00  0.00           O  
ATOM   1565  H   SER A 128     101.297  64.051  70.504  1.00  0.00           H  
ATOM   1566  HA  SER A 128      99.060  62.902  71.936  1.00  0.00           H  
ATOM   1567  HB2 SER A 128      99.367  65.636  70.518  1.00  0.00           H  
ATOM   1568  HB3 SER A 128      98.042  65.154  71.605  1.00  0.00           H  
ATOM   1569  HG  SER A 128     100.763  65.565  72.218  1.00  0.00           H  
ATOM   1570  N   ALA A 129      98.748  62.708  68.686  1.00  0.00           N  
ATOM   1571  CA  ALA A 129      97.860  62.215  67.641  1.00  0.00           C  
ATOM   1572  C   ALA A 129      97.707  60.713  67.731  1.00  0.00           C  
ATOM   1573  O   ALA A 129      96.842  60.165  67.058  1.00  0.00           O  
ATOM   1574  CB  ALA A 129      98.416  62.583  66.266  1.00  0.00           C  
ATOM   1575  H   ALA A 129      99.749  62.647  68.509  1.00  0.00           H  
ATOM   1576  HA  ALA A 129      96.854  62.669  67.772  1.00  0.00           H  
ATOM   1577  HB1 ALA A 129      97.735  62.228  65.464  1.00  0.00           H  
ATOM   1578  HB2 ALA A 129      98.541  63.681  66.185  1.00  0.00           H  
ATOM   1579  HB3 ALA A 129      99.408  62.101  66.122  1.00  0.00           H  
ATOM   1580  N   MET A 130      98.495  59.976  68.564  1.00  0.00           N  
ATOM   1581  CA  MET A 130      98.300  58.564  68.796  1.00  0.00           C  
ATOM   1582  C   MET A 130      97.005  58.321  69.536  1.00  0.00           C  
ATOM   1583  O   MET A 130      96.647  57.179  69.700  1.00  0.00           O  
ATOM   1584  CB  MET A 130      99.468  57.929  69.585  1.00  0.00           C  
ATOM   1585  CG  MET A 130     100.830  58.150  68.910  1.00  0.00           C  
ATOM   1586  SD  MET A 130     102.049  57.010  69.634  1.00  0.00           S  
ATOM   1587  CE  MET A 130     103.512  58.091  69.551  1.00  0.00           C  
ATOM   1588  H   MET A 130      99.252  60.432  69.054  1.00  0.00           H  
ATOM   1589  HA  MET A 130      98.249  58.073  67.810  1.00  0.00           H  
ATOM   1590  HB2 MET A 130      99.505  58.304  70.631  1.00  0.00           H  
ATOM   1591  HB3 MET A 130      99.267  56.838  69.624  1.00  0.00           H  
ATOM   1592  HG2 MET A 130     100.772  57.920  67.831  1.00  0.00           H  
ATOM   1593  HG3 MET A 130     101.139  59.205  69.042  1.00  0.00           H  
ATOM   1594  HE1 MET A 130     104.410  57.489  69.795  1.00  0.00           H  
ATOM   1595  HE2 MET A 130     103.650  58.494  68.525  1.00  0.00           H  
ATOM   1596  HE3 MET A 130     103.453  58.873  70.330  1.00  0.00           H  
ATOM   1597  N   LYS A 131      96.241  59.335  70.011  1.00  0.00           N  
ATOM   1598  CA  LYS A 131      94.955  59.142  70.645  1.00  0.00           C  
ATOM   1599  C   LYS A 131      93.903  59.826  69.796  1.00  0.00           C  
ATOM   1600  O   LYS A 131      94.086  60.965  69.385  1.00  0.00           O  
ATOM   1601  CB  LYS A 131      94.962  59.681  72.088  1.00  0.00           C  
ATOM   1602  CG  LYS A 131      95.379  61.151  72.153  1.00  0.00           C  
ATOM   1603  CD  LYS A 131      95.095  61.781  73.502  1.00  0.00           C  
ATOM   1604  CE  LYS A 131      95.289  63.306  73.449  1.00  0.00           C  
ATOM   1605  NZ  LYS A 131      94.401  63.946  72.465  1.00  0.00           N1+
ATOM   1606  H   LYS A 131      96.548  60.308  69.901  1.00  0.00           H  
ATOM   1607  HA  LYS A 131      94.690  58.071  70.733  1.00  0.00           H  
ATOM   1608  HB2 LYS A 131      93.926  59.564  72.481  1.00  0.00           H  
ATOM   1609  HB3 LYS A 131      95.640  59.078  72.730  1.00  0.00           H  
ATOM   1610  HG2 LYS A 131      96.454  61.272  71.901  1.00  0.00           H  
ATOM   1611  HG3 LYS A 131      94.767  61.691  71.428  1.00  0.00           H  
ATOM   1612  HD2 LYS A 131      94.046  61.574  73.784  1.00  0.00           H  
ATOM   1613  HD3 LYS A 131      95.746  61.322  74.269  1.00  0.00           H  
ATOM   1614  HE2 LYS A 131      95.051  63.708  74.452  1.00  0.00           H  
ATOM   1615  HE3 LYS A 131      96.347  63.554  73.215  1.00  0.00           H  
ATOM   1616  HZ1 LYS A 131      94.368  64.972  72.639  1.00  0.00           H  
ATOM   1617  HZ2 LYS A 131      94.763  63.815  71.492  1.00  0.00           H  
ATOM   1618  HZ3 LYS A 131      93.429  63.562  72.534  1.00  0.00           H  
ATOM   1619  N   THR A 132      92.749  59.184  69.499  1.00  0.00           N  
ATOM   1620  CA  THR A 132      91.667  59.830  68.781  1.00  0.00           C  
ATOM   1621  C   THR A 132      91.138  61.029  69.550  1.00  0.00           C  
ATOM   1622  O   THR A 132      91.520  61.259  70.691  1.00  0.00           O  
ATOM   1623  CB  THR A 132      90.535  58.831  68.517  1.00  0.00           C  
ATOM   1624  OG1 THR A 132      90.178  58.201  69.708  1.00  0.00           O  
ATOM   1625  CG2 THR A 132      90.967  57.770  67.524  1.00  0.00           C  
ATOM   1626  H   THR A 132      92.628  58.220  69.817  1.00  0.00           H  
ATOM   1627  HA  THR A 132      92.057  60.197  67.808  1.00  0.00           H  
ATOM   1628  N   GLN A 133      90.279  61.880  68.929  1.00  0.00           N  
ATOM   1629  CA  GLN A 133      89.753  63.085  69.556  1.00  0.00           C  
ATOM   1630  C   GLN A 133      88.797  62.685  70.673  1.00  0.00           C  
ATOM   1631  O   GLN A 133      88.907  63.181  71.785  1.00  0.00           O  
ATOM   1632  CB  GLN A 133      88.991  63.934  68.509  1.00  0.00           C  
ATOM   1633  CG  GLN A 133      88.989  65.439  68.853  1.00  0.00           C  
ATOM   1634  CD  GLN A 133      90.175  66.135  68.223  1.00  0.00           C  
ATOM   1635  OE1 GLN A 133      90.287  66.150  67.005  1.00  0.00           O  
ATOM   1636  NE2 GLN A 133      91.090  66.772  68.977  1.00  0.00           N  
ATOM   1637  H   GLN A 133      90.027  61.674  67.950  1.00  0.00           H  
ATOM   1638  HA  GLN A 133      90.613  63.689  69.927  1.00  0.00           H  
ATOM   1639  HB2 GLN A 133      89.435  63.823  67.496  1.00  0.00           H  
ATOM   1640  HB3 GLN A 133      87.957  63.544  68.423  1.00  0.00           H  
ATOM   1641  HG2 GLN A 133      88.091  65.915  68.413  1.00  0.00           H  
ATOM   1642  HG3 GLN A 133      88.954  65.594  69.955  1.00  0.00           H  
ATOM   1643  N   ASP A 134      87.848  61.731  70.418  1.00  0.00           N  
ATOM   1644  CA  ASP A 134      86.884  61.215  71.393  1.00  0.00           C  
ATOM   1645  C   ASP A 134      87.535  60.578  72.617  1.00  0.00           C  
ATOM   1646  O   ASP A 134      86.813  60.242  73.546  1.00  0.00           O  
ATOM   1647  CB  ASP A 134      85.914  60.204  70.705  1.00  0.00           C  
ATOM   1648  CG  ASP A 134      86.567  59.012  70.051  1.00  0.00           C  
ATOM   1649  OD1 ASP A 134      87.770  58.853  70.102  1.00  0.00           O  
ATOM   1650  OD2 ASP A 134      85.819  58.120  69.375  1.00  0.00           O  
ATOM   1651  H   ASP A 134      87.816  61.342  69.462  1.00  0.00           H  
ATOM   1652  HA  ASP A 134      86.279  62.072  71.755  1.00  0.00           H  
ATOM   1653  HB2 ASP A 134      85.170  59.826  71.438  1.00  0.00           H  
ATOM   1654  HB3 ASP A 134      85.371  60.742  69.901  1.00  0.00           H  
ATOM   1655  N   LEU A 135      88.878  60.347  72.680  1.00  0.00           N  
ATOM   1656  CA  LEU A 135      89.555  59.694  73.784  1.00  0.00           C  
ATOM   1657  C   LEU A 135      88.942  58.330  74.009  1.00  0.00           C  
ATOM   1658  O   LEU A 135      88.641  57.974  75.123  1.00  0.00           O  
ATOM   1659  CB  LEU A 135      89.574  60.572  75.063  1.00  0.00           C  
ATOM   1660  CG  LEU A 135      90.127  61.983  74.842  1.00  0.00           C  
ATOM   1661  CD1 LEU A 135      90.102  62.761  76.146  1.00  0.00           C  
ATOM   1662  CD2 LEU A 135      91.541  61.974  74.309  1.00  0.00           C  
ATOM   1663  H   LEU A 135      89.468  60.568  71.872  1.00  0.00           H  
ATOM   1664  HA  LEU A 135      90.613  59.528  73.474  1.00  0.00           H  
ATOM   1665  HB2 LEU A 135      88.543  60.701  75.432  1.00  0.00           H  
ATOM   1666  HB3 LEU A 135      90.173  60.057  75.850  1.00  0.00           H  
ATOM   1667  N   ARG A 136      88.696  57.512  72.964  1.00  0.00           N  
ATOM   1668  CA  ARG A 136      88.197  56.150  73.097  1.00  0.00           C  
ATOM   1669  C   ARG A 136      89.184  55.160  72.532  1.00  0.00           C  
ATOM   1670  O   ARG A 136      88.972  53.970  72.713  1.00  0.00           O  
ATOM   1671  CB  ARG A 136      86.846  56.025  72.360  1.00  0.00           C  
ATOM   1672  CG  ARG A 136      85.639  56.329  73.262  1.00  0.00           C  
ATOM   1673  CD  ARG A 136      85.386  55.161  74.236  1.00  0.00           C  
ATOM   1674  NE  ARG A 136      85.172  53.928  73.472  1.00  0.00           N  
ATOM   1675  CZ  ARG A 136      85.033  52.786  74.360  1.00  0.00           C  
ATOM   1676  H   ARG A 136      88.878  57.878  72.023  1.00  0.00           H  
ATOM   1677  HA  ARG A 136      88.109  55.861  74.164  1.00  0.00           H  
ATOM   1678  HB2 ARG A 136      86.860  56.691  71.475  1.00  0.00           H  
ATOM   1679  HB3 ARG A 136      86.705  55.007  71.938  1.00  0.00           H  
ATOM   1680  HG2 ARG A 136      85.781  57.290  73.804  1.00  0.00           H  
ATOM   1681  HG3 ARG A 136      84.733  56.427  72.625  1.00  0.00           H  
ATOM   1682  HD2 ARG A 136      86.259  55.029  74.899  1.00  0.00           H  
ATOM   1683  HD3 ARG A 136      84.497  55.381  74.866  1.00  0.00           H  
ATOM   1684  HE  ARG A 136      84.300  54.029  72.910  1.00  0.00           H  
ATOM   1685  N   HIS A 137      90.263  55.560  71.811  1.00  0.00           N  
ATOM   1686  CA  HIS A 137      91.216  54.650  71.217  1.00  0.00           C  
ATOM   1687  C   HIS A 137      92.602  55.240  71.377  1.00  0.00           C  
ATOM   1688  O   HIS A 137      92.753  56.444  71.252  1.00  0.00           O  
ATOM   1689  CB  HIS A 137      90.868  54.440  69.731  1.00  0.00           C  
ATOM   1690  CG  HIS A 137      89.495  53.842  69.564  1.00  0.00           C  
ATOM   1691  ND1 HIS A 137      89.096  52.697  70.143  1.00  0.00           N  
ATOM   1692  CD2 HIS A 137      88.463  54.362  68.814  1.00  0.00           C  
ATOM   1693  CE1 HIS A 137      87.820  52.532  69.746  1.00  0.00           C  
ATOM   1694  NE2 HIS A 137      87.413  53.527  68.933  1.00  0.00           N  
ATOM   1695  H   HIS A 137      90.393  56.551  71.591  1.00  0.00           H  
ATOM   1696  HA  HIS A 137      91.176  53.651  71.701  1.00  0.00           H  
ATOM   1697  HB2 HIS A 137      90.924  55.399  69.174  1.00  0.00           H  
ATOM   1698  HB3 HIS A 137      91.605  53.733  69.298  1.00  0.00           H  
ATOM   1699  N   THR A 138      93.678  54.454  71.611  1.00  0.00           N  
ATOM   1700  CA  THR A 138      95.029  54.992  71.678  1.00  0.00           C  
ATOM   1701  C   THR A 138      96.012  53.939  71.246  1.00  0.00           C  
ATOM   1702  O   THR A 138      96.109  52.917  71.906  1.00  0.00           O  
ATOM   1703  CB  THR A 138      95.346  55.537  73.082  1.00  0.00           C  
ATOM   1704  OG1 THR A 138      96.664  55.999  73.133  1.00  0.00           O  
ATOM   1705  CG2 THR A 138      95.132  54.502  74.177  1.00  0.00           C  
ATOM   1706  H   THR A 138      93.542  53.439  71.620  1.00  0.00           H  
ATOM   1707  HA  THR A 138      95.112  55.825  70.959  1.00  0.00           H  
ATOM   1708  N   PHE A 139      96.783  54.119  70.135  1.00  0.00           N  
ATOM   1709  CA  PHE A 139      97.656  53.094  69.632  1.00  0.00           C  
ATOM   1710  C   PHE A 139      99.060  53.291  70.130  1.00  0.00           C  
ATOM   1711  O   PHE A 139      99.495  54.417  70.325  1.00  0.00           O  
ATOM   1712  CB  PHE A 139      97.600  52.977  68.092  1.00  0.00           C  
ATOM   1713  CG  PHE A 139      98.498  53.951  67.367  1.00  0.00           C  
ATOM   1714  CD1 PHE A 139      99.785  53.526  66.995  1.00  0.00           C  
ATOM   1715  CD2 PHE A 139      98.098  55.256  67.063  1.00  0.00           C  
ATOM   1716  CE1 PHE A 139     100.663  54.389  66.340  1.00  0.00           C  
ATOM   1717  CE2 PHE A 139      98.970  56.112  66.378  1.00  0.00           C  
ATOM   1718  CZ  PHE A 139     100.253  55.684  66.026  1.00  0.00           C  
ATOM   1719  H   PHE A 139      96.735  54.983  69.602  1.00  0.00           H  
ATOM   1720  HA  PHE A 139      97.283  52.131  70.021  1.00  0.00           H  
ATOM   1721  HB2 PHE A 139      97.971  51.961  67.840  1.00  0.00           H  
ATOM   1722  HB3 PHE A 139      96.556  53.012  67.714  1.00  0.00           H  
ATOM   1723  N   ILE A 140      99.842  52.204  70.305  1.00  0.00           N  
ATOM   1724  CA  ILE A 140     101.240  52.258  70.672  1.00  0.00           C  
ATOM   1725  C   ILE A 140     102.052  51.607  69.571  1.00  0.00           C  
ATOM   1726  O   ILE A 140     101.504  51.201  68.560  1.00  0.00           O  
ATOM   1727  CB  ILE A 140     101.447  51.591  72.048  1.00  0.00           C  
ATOM   1728  CG1 ILE A 140     100.942  50.149  72.070  1.00  0.00           C  
ATOM   1729  CG2 ILE A 140     100.750  52.412  73.130  1.00  0.00           C  
ATOM   1730  CD1 ILE A 140     101.223  49.473  73.399  1.00  0.00           C  
ATOM   1731  H   ILE A 140      99.434  51.276  70.136  1.00  0.00           H  
ATOM   1732  HA  ILE A 140     101.599  53.308  70.757  1.00  0.00           H  
ATOM   1733  N   SER A 141     103.394  51.532  69.685  1.00  0.00           N  
ATOM   1734  CA  SER A 141     104.275  50.962  68.682  1.00  0.00           C  
ATOM   1735  C   SER A 141     105.188  49.990  69.381  1.00  0.00           C  
ATOM   1736  O   SER A 141     105.828  50.398  70.313  1.00  0.00           O  
ATOM   1737  CB  SER A 141     105.085  52.094  68.045  1.00  0.00           C  
ATOM   1738  OG  SER A 141     105.973  51.582  67.095  1.00  0.00           O  
ATOM   1739  H   SER A 141     103.817  51.917  70.533  1.00  0.00           H  
ATOM   1740  HA  SER A 141     103.702  50.466  67.873  1.00  0.00           H  
ATOM   1741  HB2 SER A 141     104.392  52.830  67.568  1.00  0.00           H  
ATOM   1742  HB3 SER A 141     105.666  52.652  68.807  1.00  0.00           H  
ATOM   1743  HG  SER A 141     105.449  51.516  66.262  1.00  0.00           H  
ATOM   1744  N   ILE A 142     105.327  48.698  69.031  1.00  0.00           N  
ATOM   1745  CA  ILE A 142     106.137  47.773  69.785  1.00  0.00           C  
ATOM   1746  C   ILE A 142     107.283  47.352  68.904  1.00  0.00           C  
ATOM   1747  O   ILE A 142     107.184  46.303  68.280  1.00  0.00           O  
ATOM   1748  CB  ILE A 142     105.239  46.609  70.244  1.00  0.00           C  
ATOM   1749  CG1 ILE A 142     104.046  47.147  71.035  1.00  0.00           C  
ATOM   1750  CG2 ILE A 142     106.021  45.632  71.111  1.00  0.00           C  
ATOM   1751  CD1 ILE A 142     102.975  46.088  71.199  1.00  0.00           C  
ATOM   1752  H   ILE A 142     104.854  48.318  68.226  1.00  0.00           H  
ATOM   1753  HA  ILE A 142     106.541  48.221  70.709  1.00  0.00           H  
ATOM   1754  N   PRO A 143     108.426  48.104  68.789  1.00  0.00           N  
ATOM   1755  CA  PRO A 143     109.549  47.690  67.973  1.00  0.00           C  
ATOM   1756  C   PRO A 143     110.088  46.369  68.465  1.00  0.00           C  
ATOM   1757  O   PRO A 143     109.953  46.054  69.638  1.00  0.00           O  
ATOM   1758  CB  PRO A 143     110.546  48.846  68.086  1.00  0.00           C  
ATOM   1759  CG  PRO A 143     110.236  49.432  69.444  1.00  0.00           C  
ATOM   1760  CD  PRO A 143     108.710  49.354  69.476  1.00  0.00           C  
ATOM   1761  HA  PRO A 143     109.252  47.576  66.909  1.00  0.00           H  
ATOM   1762  HB2 PRO A 143     111.609  48.575  67.903  1.00  0.00           H  
ATOM   1763  HB3 PRO A 143     110.244  49.625  67.352  1.00  0.00           H  
ATOM   1764  HG2 PRO A 143     110.642  48.736  70.209  1.00  0.00           H  
ATOM   1765  HG3 PRO A 143     110.654  50.445  69.630  1.00  0.00           H  
ATOM   1766  HD2 PRO A 143     108.397  49.398  70.530  1.00  0.00           H  
ATOM   1767  HD3 PRO A 143     108.238  50.186  68.910  1.00  0.00           H  
ATOM   1768  N   LEU A 144     110.608  45.500  67.558  1.00  0.00           N  
ATOM   1769  CA  LEU A 144     111.055  44.154  67.867  1.00  0.00           C  
ATOM   1770  C   LEU A 144     112.511  43.987  67.510  1.00  0.00           C  
ATOM   1771  O   LEU A 144     112.945  44.430  66.456  1.00  0.00           O  
ATOM   1772  CB  LEU A 144     110.244  43.114  67.083  1.00  0.00           C  
ATOM   1773  CG  LEU A 144     108.751  43.153  67.426  1.00  0.00           C  
ATOM   1774  CD1 LEU A 144     107.991  42.235  66.496  1.00  0.00           C  
ATOM   1775  CD2 LEU A 144     108.490  42.713  68.859  1.00  0.00           C  
ATOM   1776  H   LEU A 144     110.672  45.804  66.580  1.00  0.00           H  
ATOM   1777  HA  LEU A 144     110.914  43.925  68.936  1.00  0.00           H  
ATOM   1778  HB2 LEU A 144     110.378  43.311  65.998  1.00  0.00           H  
ATOM   1779  HB3 LEU A 144     110.640  42.095  67.303  1.00  0.00           H  
ATOM   1780  N   GLN A 145     113.302  43.263  68.335  1.00  0.00           N  
ATOM   1781  CA  GLN A 145     114.695  42.935  68.076  1.00  0.00           C  
ATOM   1782  C   GLN A 145     114.807  42.077  66.841  1.00  0.00           C  
ATOM   1783  O   GLN A 145     114.115  41.077  66.745  1.00  0.00           O  
ATOM   1784  CB  GLN A 145     115.263  42.124  69.263  1.00  0.00           C  
ATOM   1785  CG  GLN A 145     115.234  42.909  70.588  1.00  0.00           C  
ATOM   1786  CD  GLN A 145     116.353  43.906  70.717  1.00  0.00           C  
ATOM   1787  OE1 GLN A 145     116.532  44.767  69.872  1.00  0.00           O  
ATOM   1788  NE2 GLN A 145     117.153  43.866  71.801  1.00  0.00           N  
ATOM   1789  H   GLN A 145     112.863  42.882  69.182  1.00  0.00           H  
ATOM   1790  HA  GLN A 145     115.289  43.863  67.951  1.00  0.00           H  
ATOM   1791  HB2 GLN A 145     114.622  41.221  69.372  1.00  0.00           H  
ATOM   1792  HB3 GLN A 145     116.300  41.772  69.056  1.00  0.00           H  
ATOM   1793  HG2 GLN A 145     114.268  43.433  70.711  1.00  0.00           H  
ATOM   1794  HG3 GLN A 145     115.315  42.186  71.425  1.00  0.00           H  
ATOM   1795  N   GLY A 146     115.698  42.390  65.872  1.00  0.00           N  
ATOM   1796  CA  GLY A 146     115.952  41.499  64.755  1.00  0.00           C  
ATOM   1797  C   GLY A 146     116.879  42.124  63.751  1.00  0.00           C  
ATOM   1798  O   GLY A 146     117.103  43.327  63.792  1.00  0.00           O  
ATOM   1799  H   GLY A 146     116.260  43.246  65.986  1.00  0.00           H  
ATOM   1800  HA2 GLY A 146     116.400  40.562  65.153  1.00  0.00           H  
ATOM   1801  HA3 GLY A 146     115.013  41.233  64.230  1.00  0.00           H  
ATOM   1802  N   ASP A 147     117.464  41.348  62.803  1.00  0.00           N  
ATOM   1803  CA  ASP A 147     118.345  41.900  61.784  1.00  0.00           C  
ATOM   1804  C   ASP A 147     117.821  41.619  60.390  1.00  0.00           C  
ATOM   1805  O   ASP A 147     118.126  42.393  59.493  1.00  0.00           O  
ATOM   1806  CB  ASP A 147     119.775  41.391  61.977  1.00  0.00           C  
ATOM   1807  CG  ASP A 147     120.261  41.651  63.377  1.00  0.00           C  
ATOM   1808  OD1 ASP A 147     120.299  42.789  63.818  1.00  0.00           O  
ATOM   1809  OD2 ASP A 147     120.644  40.623  64.159  1.00  0.00           O  
ATOM   1810  H   ASP A 147     117.304  40.330  62.845  1.00  0.00           H  
ATOM   1811  HA  ASP A 147     118.383  43.008  61.878  1.00  0.00           H  
ATOM   1812  HB2 ASP A 147     119.817  40.299  61.773  1.00  0.00           H  
ATOM   1813  HB3 ASP A 147     120.439  41.921  61.266  1.00  0.00           H  
ATOM   1814  N   ASP A 148     117.018  40.546  60.127  1.00  0.00           N  
ATOM   1815  CA  ASP A 148     116.358  40.338  58.848  1.00  0.00           C  
ATOM   1816  C   ASP A 148     114.870  40.184  59.064  1.00  0.00           C  
ATOM   1817  O   ASP A 148     114.429  40.167  60.202  1.00  0.00           O  
ATOM   1818  CB  ASP A 148     117.021  39.171  58.100  1.00  0.00           C  
ATOM   1819  CG  ASP A 148     117.026  37.858  58.822  1.00  0.00           C  
ATOM   1820  OD1 ASP A 148     116.008  37.204  58.894  1.00  0.00           O  
ATOM   1821  OD2 ASP A 148     118.175  37.350  59.305  1.00  0.00           O  
ATOM   1822  H   ASP A 148     116.833  39.846  60.857  1.00  0.00           H  
ATOM   1823  HA  ASP A 148     116.487  41.234  58.204  1.00  0.00           H  
ATOM   1824  HB2 ASP A 148     116.565  39.028  57.096  1.00  0.00           H  
ATOM   1825  HB3 ASP A 148     118.072  39.475  57.963  1.00  0.00           H  
ATOM   1826  N   ASP A 149     114.019  40.131  58.007  1.00  0.00           N  
ATOM   1827  CA  ASP A 149     112.576  40.058  58.186  1.00  0.00           C  
ATOM   1828  C   ASP A 149     112.157  38.759  58.828  1.00  0.00           C  
ATOM   1829  O   ASP A 149     111.147  38.754  59.504  1.00  0.00           O  
ATOM   1830  CB  ASP A 149     111.820  40.207  56.858  1.00  0.00           C  
ATOM   1831  CG  ASP A 149     112.163  41.491  56.159  1.00  0.00           C  
ATOM   1832  OD1 ASP A 149     112.088  42.557  56.751  1.00  0.00           O  
ATOM   1833  OD2 ASP A 149     112.544  41.470  54.869  1.00  0.00           O  
ATOM   1834  H   ASP A 149     114.410  40.195  57.056  1.00  0.00           H  
ATOM   1835  HA  ASP A 149     112.257  40.902  58.843  1.00  0.00           H  
ATOM   1836  HB2 ASP A 149     112.037  39.346  56.187  1.00  0.00           H  
ATOM   1837  HB3 ASP A 149     110.732  40.211  57.084  1.00  0.00           H  
ATOM   1838  N   ASP A 150     112.818  37.600  58.567  1.00  0.00           N  
ATOM   1839  CA  ASP A 150     112.414  36.307  59.109  1.00  0.00           C  
ATOM   1840  C   ASP A 150     112.613  36.248  60.597  1.00  0.00           C  
ATOM   1841  O   ASP A 150     111.707  35.826  61.279  1.00  0.00           O  
ATOM   1842  CB  ASP A 150     113.193  35.154  58.464  1.00  0.00           C  
ATOM   1843  CG  ASP A 150     113.046  35.206  56.978  1.00  0.00           C  
ATOM   1844  OD1 ASP A 150     111.935  35.282  56.481  1.00  0.00           O  
ATOM   1845  OD2 ASP A 150     114.139  35.221  56.194  1.00  0.00           O  
ATOM   1846  H   ASP A 150     113.618  37.635  57.920  1.00  0.00           H  
ATOM   1847  HA  ASP A 150     111.339  36.130  58.868  1.00  0.00           H  
ATOM   1848  HB2 ASP A 150     114.269  35.185  58.732  1.00  0.00           H  
ATOM   1849  HB3 ASP A 150     112.765  34.195  58.833  1.00  0.00           H  
ATOM   1850  N   GLU A 151     113.788  36.638  61.160  1.00  0.00           N  
ATOM   1851  CA  GLU A 151     114.073  36.657  62.585  1.00  0.00           C  
ATOM   1852  C   GLU A 151     113.124  37.595  63.283  1.00  0.00           C  
ATOM   1853  O   GLU A 151     112.653  37.230  64.333  1.00  0.00           O  
ATOM   1854  CB  GLU A 151     115.532  37.099  62.828  1.00  0.00           C  
ATOM   1855  CG  GLU A 151     115.916  37.103  64.320  1.00  0.00           C  
ATOM   1856  CD  GLU A 151     117.336  37.535  64.566  1.00  0.00           C  
ATOM   1857  OE1 GLU A 151     118.092  37.788  63.641  1.00  0.00           O  
ATOM   1858  OE2 GLU A 151     117.774  37.662  65.833  1.00  0.00           O  
ATOM   1859  H   GLU A 151     114.514  36.985  60.538  1.00  0.00           H  
ATOM   1860  HA  GLU A 151     113.969  35.630  63.002  1.00  0.00           H  
ATOM   1861  HB2 GLU A 151     116.203  36.391  62.293  1.00  0.00           H  
ATOM   1862  HB3 GLU A 151     115.680  38.119  62.413  1.00  0.00           H  
ATOM   1863  HG2 GLU A 151     115.269  37.821  64.849  1.00  0.00           H  
ATOM   1864  HG3 GLU A 151     115.767  36.091  64.760  1.00  0.00           H  
ATOM   1865  N   ILE A 152     112.795  38.809  62.764  1.00  0.00           N  
ATOM   1866  CA  ILE A 152     111.841  39.735  63.371  1.00  0.00           C  
ATOM   1867  C   ILE A 152     110.473  39.090  63.470  1.00  0.00           C  
ATOM   1868  O   ILE A 152     109.845  39.241  64.495  1.00  0.00           O  
ATOM   1869  CB  ILE A 152     111.741  41.040  62.550  1.00  0.00           C  
ATOM   1870  CG1 ILE A 152     113.098  41.736  62.505  1.00  0.00           C  
ATOM   1871  CG2 ILE A 152     110.722  41.995  63.168  1.00  0.00           C  
ATOM   1872  CD1 ILE A 152     113.089  42.947  61.592  1.00  0.00           C  
ATOM   1873  H   ILE A 152     113.216  39.068  61.868  1.00  0.00           H  
ATOM   1874  HA  ILE A 152     112.190  40.018  64.393  1.00  0.00           H  
ATOM   1875  N   LEU A 153     109.944  38.389  62.432  1.00  0.00           N  
ATOM   1876  CA  LEU A 153     108.652  37.708  62.447  1.00  0.00           C  
ATOM   1877  C   LEU A 153     108.642  36.553  63.429  1.00  0.00           C  
ATOM   1878  O   LEU A 153     107.596  36.280  63.971  1.00  0.00           O  
ATOM   1879  CB  LEU A 153     108.309  37.181  61.034  1.00  0.00           C  
ATOM   1880  CG  LEU A 153     106.963  36.436  60.971  1.00  0.00           C  
ATOM   1881  CD1 LEU A 153     105.794  37.312  61.387  1.00  0.00           C  
ATOM   1882  CD2 LEU A 153     106.710  35.908  59.570  1.00  0.00           C  
ATOM   1883  H   LEU A 153     110.510  38.316  61.592  1.00  0.00           H  
ATOM   1884  HA  LEU A 153     107.865  38.444  62.725  1.00  0.00           H  
ATOM   1885  HB2 LEU A 153     108.288  38.038  60.325  1.00  0.00           H  
ATOM   1886  HB3 LEU A 153     109.110  36.481  60.707  1.00  0.00           H  
ATOM   1887  N   LYS A 154     109.742  35.788  63.653  1.00  0.00           N  
ATOM   1888  CA  LYS A 154     109.830  34.713  64.639  1.00  0.00           C  
ATOM   1889  C   LYS A 154     109.741  35.297  66.022  1.00  0.00           C  
ATOM   1890  O   LYS A 154     109.086  34.715  66.859  1.00  0.00           O  
ATOM   1891  CB  LYS A 154     111.176  33.966  64.509  1.00  0.00           C  
ATOM   1892  CG  LYS A 154     111.175  33.039  63.287  1.00  0.00           C  
ATOM   1893  CD  LYS A 154     112.553  32.408  63.074  1.00  0.00           C  
ATOM   1894  CE  LYS A 154     112.542  31.456  61.873  1.00  0.00           C  
ATOM   1895  NZ  LYS A 154     113.905  31.070  61.512  1.00  0.00           N1+
ATOM   1896  H   LYS A 154     110.590  36.032  63.153  1.00  0.00           H  
ATOM   1897  HA  LYS A 154     109.020  33.962  64.499  1.00  0.00           H  
ATOM   1898  HB2 LYS A 154     112.010  34.700  64.461  1.00  0.00           H  
ATOM   1899  HB3 LYS A 154     111.343  33.321  65.400  1.00  0.00           H  
ATOM   1900  HG2 LYS A 154     110.411  32.244  63.441  1.00  0.00           H  
ATOM   1901  HG3 LYS A 154     110.907  33.611  62.375  1.00  0.00           H  
ATOM   1902  HD2 LYS A 154     113.272  33.232  62.880  1.00  0.00           H  
ATOM   1903  HD3 LYS A 154     112.884  31.852  63.981  1.00  0.00           H  
ATOM   1904  HE2 LYS A 154     111.935  30.552  62.116  1.00  0.00           H  
ATOM   1905  HE3 LYS A 154     112.080  31.960  60.997  1.00  0.00           H  
ATOM   1906  HZ1 LYS A 154     113.875  30.429  60.690  1.00  0.00           H  
ATOM   1907  HZ2 LYS A 154     114.449  31.921  61.238  1.00  0.00           H  
ATOM   1908  HZ3 LYS A 154     114.376  30.589  62.311  1.00  0.00           H  
ATOM   1909  N   ASN A 155     110.399  36.444  66.321  1.00  0.00           N  
ATOM   1910  CA  ASN A 155     110.374  37.147  67.588  1.00  0.00           C  
ATOM   1911  C   ASN A 155     108.974  37.631  67.891  1.00  0.00           C  
ATOM   1912  O   ASN A 155     108.548  37.497  69.019  1.00  0.00           O  
ATOM   1913  CB  ASN A 155     111.356  38.343  67.546  1.00  0.00           C  
ATOM   1914  CG  ASN A 155     112.789  37.900  67.410  1.00  0.00           C  
ATOM   1915  OD1 ASN A 155     113.256  37.044  68.141  1.00  0.00           O  
ATOM   1916  ND2 ASN A 155     113.587  38.484  66.507  1.00  0.00           N  
ATOM   1917  H   ASN A 155     110.917  36.883  65.572  1.00  0.00           H  
ATOM   1918  HA  ASN A 155     110.713  36.471  68.404  1.00  0.00           H  
ATOM   1919  HB2 ASN A 155     111.092  39.063  66.743  1.00  0.00           H  
ATOM   1920  HB3 ASN A 155     111.293  38.910  68.473  1.00  0.00           H  
ATOM   1921  N   TYR A 156     108.197  38.175  66.915  1.00  0.00           N  
ATOM   1922  CA  TYR A 156     106.805  38.582  67.051  1.00  0.00           C  
ATOM   1923  C   TYR A 156     105.948  37.389  67.419  1.00  0.00           C  
ATOM   1924  O   TYR A 156     105.158  37.503  68.331  1.00  0.00           O  
ATOM   1925  CB  TYR A 156     106.293  39.173  65.712  1.00  0.00           C  
ATOM   1926  CG  TYR A 156     104.805  39.408  65.747  1.00  0.00           C  
ATOM   1927  CD1 TYR A 156     104.227  40.305  66.656  1.00  0.00           C  
ATOM   1928  CD2 TYR A 156     103.979  38.647  64.906  1.00  0.00           C  
ATOM   1929  CE1 TYR A 156     102.834  40.424  66.730  1.00  0.00           C  
ATOM   1930  CE2 TYR A 156     102.593  38.764  64.984  1.00  0.00           C  
ATOM   1931  CZ  TYR A 156     102.019  39.642  65.904  1.00  0.00           C  
ATOM   1932  OH  TYR A 156     100.683  39.733  65.994  1.00  0.00           O  
ATOM   1933  H   TYR A 156     108.602  38.234  65.987  1.00  0.00           H  
ATOM   1934  HA  TYR A 156     106.707  39.375  67.825  1.00  0.00           H  
ATOM   1935  HB2 TYR A 156     106.825  40.115  65.470  1.00  0.00           H  
ATOM   1936  HB3 TYR A 156     106.516  38.457  64.893  1.00  0.00           H  
ATOM   1937  N   GLN A 157     106.033  36.229  66.718  1.00  0.00           N  
ATOM   1938  CA  GLN A 157     105.258  35.017  66.966  1.00  0.00           C  
ATOM   1939  C   GLN A 157     105.541  34.477  68.357  1.00  0.00           C  
ATOM   1940  O   GLN A 157     104.640  33.948  68.987  1.00  0.00           O  
ATOM   1941  CB  GLN A 157     105.610  33.954  65.893  1.00  0.00           C  
ATOM   1942  CG  GLN A 157     105.059  34.352  64.504  1.00  0.00           C  
ATOM   1943  CD  GLN A 157     105.509  33.434  63.396  1.00  0.00           C  
ATOM   1944  OE1 GLN A 157     106.539  32.787  63.497  1.00  0.00           O  
ATOM   1945  NE2 GLN A 157     104.834  33.424  62.229  1.00  0.00           N  
ATOM   1946  H   GLN A 157     106.735  36.201  65.986  1.00  0.00           H  
ATOM   1947  HA  GLN A 157     104.170  35.236  66.885  1.00  0.00           H  
ATOM   1948  HB2 GLN A 157     106.713  33.821  65.866  1.00  0.00           H  
ATOM   1949  HB3 GLN A 157     105.151  32.975  66.156  1.00  0.00           H  
ATOM   1950  HG2 GLN A 157     103.950  34.330  64.564  1.00  0.00           H  
ATOM   1951  HG3 GLN A 157     105.337  35.384  64.215  1.00  0.00           H  
ATOM   1952  N   VAL A 158     106.775  34.612  68.910  1.00  0.00           N  
ATOM   1953  CA  VAL A 158     107.127  34.233  70.268  1.00  0.00           C  
ATOM   1954  C   VAL A 158     106.363  35.108  71.242  1.00  0.00           C  
ATOM   1955  O   VAL A 158     105.783  34.595  72.186  1.00  0.00           O  
ATOM   1956  CB  VAL A 158     108.649  34.424  70.476  1.00  0.00           C  
ATOM   1957  CG1 VAL A 158     109.077  34.183  71.913  1.00  0.00           C  
ATOM   1958  CG2 VAL A 158     109.441  33.472  69.591  1.00  0.00           C  
ATOM   1959  H   VAL A 158     107.494  35.073  68.355  1.00  0.00           H  
ATOM   1960  HA  VAL A 158     106.897  33.161  70.447  1.00  0.00           H  
ATOM   1961  N   VAL A 159     106.363  36.459  71.078  1.00  0.00           N  
ATOM   1962  CA  VAL A 159     105.756  37.398  72.006  1.00  0.00           C  
ATOM   1963  C   VAL A 159     104.271  37.577  71.768  1.00  0.00           C  
ATOM   1964  O   VAL A 159     103.666  38.310  72.528  1.00  0.00           O  
ATOM   1965  CB  VAL A 159     106.431  38.788  71.885  1.00  0.00           C  
ATOM   1966  CG1 VAL A 159     107.929  38.706  72.093  1.00  0.00           C  
ATOM   1967  CG2 VAL A 159     106.158  39.486  70.559  1.00  0.00           C  
ATOM   1968  H   VAL A 159     106.839  36.839  70.263  1.00  0.00           H  
ATOM   1969  HA  VAL A 159     105.940  37.034  73.039  1.00  0.00           H  
ATOM   1970  N   GLU A 160     103.637  37.036  70.690  1.00  0.00           N  
ATOM   1971  CA  GLU A 160     102.257  37.336  70.341  1.00  0.00           C  
ATOM   1972  C   GLU A 160     101.289  36.718  71.310  1.00  0.00           C  
ATOM   1973  O   GLU A 160     100.379  37.423  71.684  1.00  0.00           O  
ATOM   1974  CB  GLU A 160     101.940  36.978  68.866  1.00  0.00           C  
ATOM   1975  CG  GLU A 160     100.491  37.325  68.446  1.00  0.00           C  
ATOM   1976  CD  GLU A 160      99.462  36.287  68.818  1.00  0.00           C  
ATOM   1977  OE1 GLU A 160      99.790  35.220  69.309  1.00  0.00           O  
ATOM   1978  OE2 GLU A 160      98.164  36.510  68.539  1.00  0.00           O  
ATOM   1979  H   GLU A 160     104.163  36.435  70.051  1.00  0.00           H  
ATOM   1980  HA  GLU A 160     102.121  38.444  70.370  1.00  0.00           H  
ATOM   1981  HB2 GLU A 160     102.610  37.621  68.257  1.00  0.00           H  
ATOM   1982  HB3 GLU A 160     102.173  35.926  68.605  1.00  0.00           H  
ATOM   1983  HG2 GLU A 160     100.210  38.314  68.871  1.00  0.00           H  
ATOM   1984  HG3 GLU A 160     100.445  37.404  67.342  1.00  0.00           H  
ATOM   1985  N   PRO A 161     101.346  35.423  71.736  1.00  0.00           N  
ATOM   1986  CA  PRO A 161     100.355  34.824  72.616  1.00  0.00           C  
ATOM   1987  C   PRO A 161     100.104  35.650  73.868  1.00  0.00           C  
ATOM   1988  O   PRO A 161      98.957  35.811  74.248  1.00  0.00           O  
ATOM   1989  CB  PRO A 161     100.954  33.453  72.951  1.00  0.00           C  
ATOM   1990  CG  PRO A 161     101.748  33.134  71.700  1.00  0.00           C  
ATOM   1991  CD  PRO A 161     102.379  34.478  71.380  1.00  0.00           C  
ATOM   1992  HA  PRO A 161      99.410  34.705  72.045  1.00  0.00           H  
ATOM   1993  HB2 PRO A 161     101.695  33.556  73.775  1.00  0.00           H  
ATOM   1994  HB3 PRO A 161     100.200  32.686  73.233  1.00  0.00           H  
ATOM   1995  HG2 PRO A 161     102.470  32.295  71.788  1.00  0.00           H  
ATOM   1996  HG3 PRO A 161     101.025  32.900  70.886  1.00  0.00           H  
ATOM   1997  HD2 PRO A 161     103.268  34.681  72.016  1.00  0.00           H  
ATOM   1998  HD3 PRO A 161     102.639  34.495  70.309  1.00  0.00           H  
ATOM   1999  N   GLU A 162     101.143  36.214  74.543  1.00  0.00           N  
ATOM   2000  CA  GLU A 162     100.997  37.014  75.758  1.00  0.00           C  
ATOM   2001  C   GLU A 162     100.561  38.443  75.452  1.00  0.00           C  
ATOM   2002  O   GLU A 162      99.719  38.973  76.159  1.00  0.00           O  
ATOM   2003  CB  GLU A 162     102.326  37.044  76.535  1.00  0.00           C  
ATOM   2004  CG  GLU A 162     102.785  35.620  76.914  1.00  0.00           C  
ATOM   2005  CD  GLU A 162     104.010  35.607  77.783  1.00  0.00           C  
ATOM   2006  OE1 GLU A 162     104.543  36.643  78.146  1.00  0.00           O  
ATOM   2007  OE2 GLU A 162     104.519  34.426  78.184  1.00  0.00           O  
ATOM   2008  H   GLU A 162     102.095  36.058  74.175  1.00  0.00           H  
ATOM   2009  HA  GLU A 162     100.265  36.531  76.444  1.00  0.00           H  
ATOM   2010  HB2 GLU A 162     103.120  37.545  75.939  1.00  0.00           H  
ATOM   2011  HB3 GLU A 162     102.162  37.624  77.471  1.00  0.00           H  
ATOM   2012  HG2 GLU A 162     101.970  35.102  77.466  1.00  0.00           H  
ATOM   2013  HG3 GLU A 162     103.007  35.037  75.995  1.00  0.00           H  
ATOM   2014  N   LEU A 163     101.131  39.133  74.427  1.00  0.00           N  
ATOM   2015  CA  LEU A 163     100.794  40.506  74.042  1.00  0.00           C  
ATOM   2016  C   LEU A 163      99.335  40.643  73.624  1.00  0.00           C  
ATOM   2017  O   LEU A 163      98.788  41.732  73.723  1.00  0.00           O  
ATOM   2018  CB  LEU A 163     101.709  40.936  72.865  1.00  0.00           C  
ATOM   2019  CG  LEU A 163     101.425  42.340  72.312  1.00  0.00           C  
ATOM   2020  CD1 LEU A 163     101.633  43.418  73.358  1.00  0.00           C  
ATOM   2021  CD2 LEU A 163     102.323  42.623  71.119  1.00  0.00           C  
ATOM   2022  H   LEU A 163     101.840  38.637  73.882  1.00  0.00           H  
ATOM   2023  HA  LEU A 163     100.985  41.173  74.912  1.00  0.00           H  
ATOM   2024  HB2 LEU A 163     102.771  40.877  73.191  1.00  0.00           H  
ATOM   2025  HB3 LEU A 163     101.564  40.213  72.032  1.00  0.00           H  
ATOM   2026  N   GLN A 164      98.672  39.594  73.070  1.00  0.00           N  
ATOM   2027  CA  GLN A 164      97.290  39.642  72.622  1.00  0.00           C  
ATOM   2028  C   GLN A 164      96.364  39.736  73.819  1.00  0.00           C  
ATOM   2029  O   GLN A 164      95.259  40.236  73.683  1.00  0.00           O  
ATOM   2030  CB  GLN A 164      96.983  38.373  71.779  1.00  0.00           C  
ATOM   2031  CG  GLN A 164      95.553  38.311  71.220  1.00  0.00           C  
ATOM   2032  CD  GLN A 164      95.238  39.493  70.347  1.00  0.00           C  
ATOM   2033  OE1 GLN A 164      95.875  39.695  69.326  1.00  0.00           O  
ATOM   2034  NE2 GLN A 164      94.247  40.337  70.693  1.00  0.00           N  
ATOM   2035  H   GLN A 164      99.167  38.711  72.981  1.00  0.00           H  
ATOM   2036  HA  GLN A 164      97.169  40.530  71.963  1.00  0.00           H  
ATOM   2037  HB2 GLN A 164      97.697  38.335  70.925  1.00  0.00           H  
ATOM   2038  HB3 GLN A 164      97.154  37.463  72.397  1.00  0.00           H  
ATOM   2039  HG2 GLN A 164      95.432  37.382  70.620  1.00  0.00           H  
ATOM   2040  HG3 GLN A 164      94.834  38.257  72.063  1.00  0.00           H  
ATOM   2041  N   GLN A 165      96.733  39.194  75.015  1.00  0.00           N  
ATOM   2042  CA  GLN A 165      95.875  39.170  76.192  1.00  0.00           C  
ATOM   2043  C   GLN A 165      95.805  40.529  76.865  1.00  0.00           C  
ATOM   2044  O   GLN A 165      95.039  40.678  77.807  1.00  0.00           O  
ATOM   2045  CB  GLN A 165      96.386  38.143  77.241  1.00  0.00           C  
ATOM   2046  CG  GLN A 165      96.735  36.756  76.659  1.00  0.00           C  
ATOM   2047  CD  GLN A 165      95.619  36.065  75.922  1.00  0.00           C  
ATOM   2048  OE1 GLN A 165      94.467  36.461  75.992  1.00  0.00           O  
ATOM   2049  NE2 GLN A 165      95.904  34.994  75.156  1.00  0.00           N  
ATOM   2050  H   GLN A 165      97.645  38.738  75.061  1.00  0.00           H  
ATOM   2051  HA  GLN A 165      94.863  38.862  75.858  1.00  0.00           H  
ATOM   2052  HB2 GLN A 165      97.318  38.536  77.705  1.00  0.00           H  
ATOM   2053  HB3 GLN A 165      95.622  38.036  78.042  1.00  0.00           H  
ATOM   2054  HG2 GLN A 165      97.579  36.875  75.963  1.00  0.00           H  
ATOM   2055  HG3 GLN A 165      97.114  36.088  77.459  1.00  0.00           H  
ATOM   2056  N   VAL A 166      96.624  41.550  76.484  1.00  0.00           N  
ATOM   2057  CA  VAL A 166      96.622  42.855  77.122  1.00  0.00           C  
ATOM   2058  C   VAL A 166      95.282  43.540  76.914  1.00  0.00           C  
ATOM   2059  O   VAL A 166      94.721  43.479  75.830  1.00  0.00           O  
ATOM   2060  CB  VAL A 166      97.767  43.732  76.569  1.00  0.00           C  
ATOM   2061  CG1 VAL A 166      97.797  45.101  77.233  1.00  0.00           C  
ATOM   2062  CG2 VAL A 166      99.120  43.077  76.812  1.00  0.00           C  
ATOM   2063  H   VAL A 166      97.307  41.392  75.734  1.00  0.00           H  
ATOM   2064  HA  VAL A 166      96.815  42.722  78.213  1.00  0.00           H  
ATOM   2065  N   ASN A 167      94.754  44.262  77.937  1.00  0.00           N  
ATOM   2066  CA  ASN A 167      93.522  45.031  77.930  1.00  0.00           C  
ATOM   2067  C   ASN A 167      92.313  44.122  77.879  1.00  0.00           C  
ATOM   2068  O   ASN A 167      91.339  44.447  77.223  1.00  0.00           O  
ATOM   2069  CB  ASN A 167      93.576  46.125  76.836  1.00  0.00           C  
ATOM   2070  CG  ASN A 167      92.426  47.088  76.888  1.00  0.00           C  
ATOM   2071  OD1 ASN A 167      91.990  47.479  77.958  1.00  0.00           O  
ATOM   2072  ND2 ASN A 167      91.941  47.606  75.745  1.00  0.00           N  
ATOM   2073  H   ASN A 167      95.287  44.296  78.806  1.00  0.00           H  
ATOM   2074  HA  ASN A 167      93.471  45.534  78.921  1.00  0.00           H  
ATOM   2075  HB2 ASN A 167      94.509  46.712  76.980  1.00  0.00           H  
ATOM   2076  HB3 ASN A 167      93.628  45.679  75.818  1.00  0.00           H  
ATOM   2077  N   GLY A 168      92.305  42.962  78.595  1.00  0.00           N  
ATOM   2078  CA  GLY A 168      91.221  41.992  78.563  1.00  0.00           C  
ATOM   2079  C   GLY A 168      90.986  41.463  77.167  1.00  0.00           C  
ATOM   2080  O   GLY A 168      89.839  41.341  76.759  1.00  0.00           O  
ATOM   2081  H   GLY A 168      93.127  42.725  79.170  1.00  0.00           H  
ATOM   2082  HA2 GLY A 168      91.511  41.135  79.208  1.00  0.00           H  
ATOM   2083  HA3 GLY A 168      90.286  42.433  78.972  1.00  0.00           H  
ATOM   2084  N   GLY A 169      92.041  41.152  76.363  1.00  0.00           N  
ATOM   2085  CA  GLY A 169      91.910  40.664  75.002  1.00  0.00           C  
ATOM   2086  C   GLY A 169      91.329  41.676  74.030  1.00  0.00           C  
ATOM   2087  O   GLY A 169      91.223  41.337  72.860  1.00  0.00           O  
ATOM   2088  H   GLY A 169      92.992  41.273  76.727  1.00  0.00           H  
ATOM   2089  HA2 GLY A 169      92.922  40.409  74.625  1.00  0.00           H  
ATOM   2090  HA3 GLY A 169      91.308  39.733  75.004  1.00  0.00           H  
ATOM   2091  N   ASP A 170      90.996  42.946  74.408  1.00  0.00           N  
ATOM   2092  CA  ASP A 170      90.520  43.972  73.494  1.00  0.00           C  
ATOM   2093  C   ASP A 170      91.695  44.843  73.075  1.00  0.00           C  
ATOM   2094  O   ASP A 170      91.631  46.063  73.142  1.00  0.00           O  
ATOM   2095  CB  ASP A 170      89.367  44.766  74.158  1.00  0.00           C  
ATOM   2096  CG  ASP A 170      88.636  45.708  73.234  1.00  0.00           C  
ATOM   2097  OD1 ASP A 170      88.927  45.794  72.051  1.00  0.00           O  
ATOM   2098  OD2 ASP A 170      87.625  46.452  73.721  1.00  0.00           O  
ATOM   2099  H   ASP A 170      91.157  43.230  75.365  1.00  0.00           H  
ATOM   2100  HA  ASP A 170      90.132  43.480  72.575  1.00  0.00           H  
ATOM   2101  HB2 ASP A 170      88.617  44.050  74.554  1.00  0.00           H  
ATOM   2102  HB3 ASP A 170      89.776  45.346  75.016  1.00  0.00           H  
ATOM   2103  N   ILE A 171      92.809  44.235  72.585  1.00  0.00           N  
ATOM   2104  CA  ILE A 171      93.929  44.910  71.964  1.00  0.00           C  
ATOM   2105  C   ILE A 171      93.983  44.394  70.542  1.00  0.00           C  
ATOM   2106  O   ILE A 171      94.047  43.190  70.337  1.00  0.00           O  
ATOM   2107  CB  ILE A 171      95.245  44.657  72.728  1.00  0.00           C  
ATOM   2108  CG1 ILE A 171      96.402  45.393  72.049  1.00  0.00           C  
ATOM   2109  CG2 ILE A 171      95.574  43.177  72.869  1.00  0.00           C  
ATOM   2110  CD1 ILE A 171      97.676  45.305  72.870  1.00  0.00           C  
ATOM   2111  H   ILE A 171      92.847  43.208  72.582  1.00  0.00           H  
ATOM   2112  HA  ILE A 171      93.771  46.012  71.964  1.00  0.00           H  
ATOM   2113  N   ARG A 172      93.941  45.257  69.507  1.00  0.00           N  
ATOM   2114  CA  ARG A 172      93.909  44.859  68.123  1.00  0.00           C  
ATOM   2115  C   ARG A 172      95.300  44.976  67.585  1.00  0.00           C  
ATOM   2116  O   ARG A 172      95.871  46.049  67.665  1.00  0.00           O  
ATOM   2117  CB  ARG A 172      92.922  45.755  67.357  1.00  0.00           C  
ATOM   2118  CG  ARG A 172      91.507  45.651  67.948  1.00  0.00           C  
ATOM   2119  CD  ARG A 172      90.462  46.347  67.072  1.00  0.00           C  
ATOM   2120  NE  ARG A 172      90.458  45.761  65.724  1.00  0.00           N  
ATOM   2121  CZ  ARG A 172      89.204  46.055  65.051  1.00  0.00           C  
ATOM   2122  H   ARG A 172      93.966  46.253  69.693  1.00  0.00           H  
ATOM   2123  HA  ARG A 172      93.573  43.803  68.023  1.00  0.00           H  
ATOM   2124  HB2 ARG A 172      93.245  46.821  67.379  1.00  0.00           H  
ATOM   2125  HB3 ARG A 172      92.925  45.417  66.306  1.00  0.00           H  
ATOM   2126  HG2 ARG A 172      91.221  44.580  68.035  1.00  0.00           H  
ATOM   2127  HG3 ARG A 172      91.486  46.093  68.970  1.00  0.00           H  
ATOM   2128  HD2 ARG A 172      89.472  46.213  67.566  1.00  0.00           H  
ATOM   2129  HD3 ARG A 172      90.683  47.436  67.013  1.00  0.00           H  
ATOM   2130  HE  ARG A 172      90.515  44.721  65.785  1.00  0.00           H  
ATOM   2131  N   LEU A 173      95.926  43.903  67.033  1.00  0.00           N  
ATOM   2132  CA  LEU A 173      97.305  43.968  66.591  1.00  0.00           C  
ATOM   2133  C   LEU A 173      97.343  44.064  65.084  1.00  0.00           C  
ATOM   2134  O   LEU A 173      96.974  43.125  64.394  1.00  0.00           O  
ATOM   2135  CB  LEU A 173      98.100  42.746  67.090  1.00  0.00           C  
ATOM   2136  CG  LEU A 173      98.109  42.613  68.620  1.00  0.00           C  
ATOM   2137  CD1 LEU A 173      98.770  41.308  69.028  1.00  0.00           C  
ATOM   2138  CD2 LEU A 173      98.850  43.761  69.283  1.00  0.00           C  
ATOM   2139  H   LEU A 173      95.407  43.021  66.908  1.00  0.00           H  
ATOM   2140  HA  LEU A 173      97.798  44.875  67.008  1.00  0.00           H  
ATOM   2141  HB2 LEU A 173      97.624  41.835  66.664  1.00  0.00           H  
ATOM   2142  HB3 LEU A 173      99.147  42.800  66.715  1.00  0.00           H  
ATOM   2143  N   ALA A 174      97.794  45.211  64.517  1.00  0.00           N  
ATOM   2144  CA  ALA A 174      97.995  45.437  63.102  1.00  0.00           C  
ATOM   2145  C   ALA A 174      99.463  45.720  62.868  1.00  0.00           C  
ATOM   2146  O   ALA A 174     100.230  45.624  63.805  1.00  0.00           O  
ATOM   2147  CB  ALA A 174      97.157  46.640  62.685  1.00  0.00           C  
ATOM   2148  H   ALA A 174      98.034  45.991  65.129  1.00  0.00           H  
ATOM   2149  HA  ALA A 174      97.696  44.553  62.502  1.00  0.00           H  
ATOM   2150  HB1 ALA A 174      97.255  46.790  61.597  1.00  0.00           H  
ATOM   2151  HB2 ALA A 174      96.091  46.459  62.924  1.00  0.00           H  
ATOM   2152  HB3 ALA A 174      97.495  47.563  63.207  1.00  0.00           H  
ATOM   2153  N   GLY A 175      99.938  46.082  61.651  1.00  0.00           N  
ATOM   2154  CA  GLY A 175     101.340  46.381  61.426  1.00  0.00           C  
ATOM   2155  C   GLY A 175     101.920  45.444  60.406  1.00  0.00           C  
ATOM   2156  O   GLY A 175     101.207  44.655  59.805  1.00  0.00           O  
ATOM   2157  H   GLY A 175      99.293  46.142  60.858  1.00  0.00           H  
ATOM   2158  HA2 GLY A 175     101.457  47.434  61.085  1.00  0.00           H  
ATOM   2159  HA3 GLY A 175     101.937  46.278  62.360  1.00  0.00           H  
ATOM   2160  N   LEU A 176     103.251  45.488  60.172  1.00  0.00           N  
ATOM   2161  CA  LEU A 176     103.948  44.622  59.246  1.00  0.00           C  
ATOM   2162  C   LEU A 176     103.970  43.217  59.768  1.00  0.00           C  
ATOM   2163  O   LEU A 176     103.568  42.344  59.032  1.00  0.00           O  
ATOM   2164  CB  LEU A 176     105.398  45.095  59.034  1.00  0.00           C  
ATOM   2165  CG  LEU A 176     105.458  46.483  58.382  1.00  0.00           C  
ATOM   2166  CD1 LEU A 176     106.897  46.943  58.266  1.00  0.00           C  
ATOM   2167  CD2 LEU A 176     104.839  46.476  56.992  1.00  0.00           C  
ATOM   2168  H   LEU A 176     103.796  46.161  60.703  1.00  0.00           H  
ATOM   2169  HA  LEU A 176     103.436  44.649  58.259  1.00  0.00           H  
ATOM   2170  HB2 LEU A 176     105.924  45.125  60.013  1.00  0.00           H  
ATOM   2171  HB3 LEU A 176     105.927  44.366  58.379  1.00  0.00           H  
ATOM   2172  N   ASN A 177     104.470  42.918  61.002  1.00  0.00           N  
ATOM   2173  CA  ASN A 177     104.573  41.565  61.532  1.00  0.00           C  
ATOM   2174  C   ASN A 177     103.230  40.878  61.675  1.00  0.00           C  
ATOM   2175  O   ASN A 177     103.179  39.766  61.208  1.00  0.00           O  
ATOM   2176  CB  ASN A 177     105.380  41.500  62.840  1.00  0.00           C  
ATOM   2177  CG  ASN A 177     106.828  41.829  62.597  1.00  0.00           C  
ATOM   2178  OD1 ASN A 177     107.356  42.759  63.183  1.00  0.00           O  
ATOM   2179  ND2 ASN A 177     107.560  41.079  61.746  1.00  0.00           N  
ATOM   2180  H   ASN A 177     104.829  43.687  61.575  1.00  0.00           H  
ATOM   2181  HA  ASN A 177     105.159  40.955  60.805  1.00  0.00           H  
ATOM   2182  HB2 ASN A 177     104.950  42.165  63.613  1.00  0.00           H  
ATOM   2183  HB3 ASN A 177     105.353  40.458  63.221  1.00  0.00           H  
ATOM   2184  N   PRO A 178     102.110  41.379  62.284  1.00  0.00           N  
ATOM   2185  CA  PRO A 178     100.827  40.678  62.293  1.00  0.00           C  
ATOM   2186  C   PRO A 178     100.355  40.287  60.904  1.00  0.00           C  
ATOM   2187  O   PRO A 178     100.011  39.138  60.708  1.00  0.00           O  
ATOM   2188  CB  PRO A 178      99.853  41.683  62.906  1.00  0.00           C  
ATOM   2189  CG  PRO A 178     100.759  42.445  63.834  1.00  0.00           C  
ATOM   2190  CD  PRO A 178     102.017  42.635  62.985  1.00  0.00           C  
ATOM   2191  HA  PRO A 178     100.927  39.779  62.942  1.00  0.00           H  
ATOM   2192  HB2 PRO A 178      99.510  42.410  62.138  1.00  0.00           H  
ATOM   2193  HB3 PRO A 178      98.957  41.224  63.376  1.00  0.00           H  
ATOM   2194  HG2 PRO A 178     100.315  43.349  64.271  1.00  0.00           H  
ATOM   2195  HG3 PRO A 178     101.015  41.779  64.676  1.00  0.00           H  
ATOM   2196  HD2 PRO A 178     101.919  43.447  62.239  1.00  0.00           H  
ATOM   2197  HD3 PRO A 178     102.861  42.822  63.673  1.00  0.00           H  
ATOM   2198  N   LEU A 179     100.343  41.197  59.885  1.00  0.00           N  
ATOM   2199  CA  LEU A 179      99.993  40.875  58.499  1.00  0.00           C  
ATOM   2200  C   LEU A 179     100.893  39.802  57.920  1.00  0.00           C  
ATOM   2201  O   LEU A 179     100.415  39.028  57.121  1.00  0.00           O  
ATOM   2202  CB  LEU A 179     100.115  42.124  57.596  1.00  0.00           C  
ATOM   2203  CG  LEU A 179      99.001  43.148  57.850  1.00  0.00           C  
ATOM   2204  CD1 LEU A 179      99.275  44.424  57.076  1.00  0.00           C  
ATOM   2205  CD2 LEU A 179      97.656  42.599  57.391  1.00  0.00           C  
ATOM   2206  H   LEU A 179     100.644  42.158  60.102  1.00  0.00           H  
ATOM   2207  HA  LEU A 179      98.947  40.497  58.448  1.00  0.00           H  
ATOM   2208  HB2 LEU A 179     101.112  42.588  57.769  1.00  0.00           H  
ATOM   2209  HB3 LEU A 179     100.066  41.832  56.522  1.00  0.00           H  
ATOM   2210  N   ALA A 180     102.215  39.743  58.216  1.00  0.00           N  
ATOM   2211  CA  ALA A 180     103.149  38.752  57.694  1.00  0.00           C  
ATOM   2212  C   ALA A 180     102.818  37.380  58.234  1.00  0.00           C  
ATOM   2213  O   ALA A 180     102.856  36.423  57.489  1.00  0.00           O  
ATOM   2214  CB  ALA A 180     104.582  39.103  58.117  1.00  0.00           C  
ATOM   2215  H   ALA A 180     102.566  40.423  58.877  1.00  0.00           H  
ATOM   2216  HA  ALA A 180     103.137  38.758  56.581  1.00  0.00           H  
ATOM   2217  HB1 ALA A 180     105.298  38.365  57.695  1.00  0.00           H  
ATOM   2218  HB2 ALA A 180     104.860  40.105  57.740  1.00  0.00           H  
ATOM   2219  HB3 ALA A 180     104.690  39.112  59.219  1.00  0.00           H  
ATOM   2220  N   SER A 181     102.506  37.229  59.550  1.00  0.00           N  
ATOM   2221  CA  SER A 181     102.168  35.991  60.225  1.00  0.00           C  
ATOM   2222  C   SER A 181     100.909  35.412  59.647  1.00  0.00           C  
ATOM   2223  O   SER A 181     100.816  34.205  59.561  1.00  0.00           O  
ATOM   2224  CB  SER A 181     101.944  36.249  61.729  1.00  0.00           C  
ATOM   2225  OG  SER A 181     101.664  35.040  62.381  1.00  0.00           O  
ATOM   2226  H   SER A 181     102.459  38.067  60.109  1.00  0.00           H  
ATOM   2227  HA  SER A 181     103.016  35.276  60.138  1.00  0.00           H  
ATOM   2228  HB2 SER A 181     102.868  36.693  62.163  1.00  0.00           H  
ATOM   2229  HB3 SER A 181     101.096  36.958  61.872  1.00  0.00           H  
ATOM   2230  HG  SER A 181     101.527  35.264  63.337  1.00  0.00           H  
ATOM   2231  N   GLU A 182      99.867  36.218  59.310  1.00  0.00           N  
ATOM   2232  CA  GLU A 182      98.611  35.746  58.752  1.00  0.00           C  
ATOM   2233  C   GLU A 182      98.843  35.238  57.330  1.00  0.00           C  
ATOM   2234  O   GLU A 182      98.446  34.133  57.011  1.00  0.00           O  
ATOM   2235  CB  GLU A 182      97.586  36.911  58.721  1.00  0.00           C  
ATOM   2236  CG  GLU A 182      96.133  36.405  58.674  1.00  0.00           C  
ATOM   2237  CD  GLU A 182      95.645  35.888  60.014  1.00  0.00           C  
ATOM   2238  OE1 GLU A 182      96.359  35.912  61.005  1.00  0.00           O  
ATOM   2239  OE2 GLU A 182      94.383  35.439  60.133  1.00  0.00           O  
ATOM   2240  H   GLU A 182      99.971  37.223  59.462  1.00  0.00           H  
ATOM   2241  HA  GLU A 182      98.210  34.956  59.425  1.00  0.00           H  
ATOM   2242  HB2 GLU A 182      97.669  37.557  59.624  1.00  0.00           H  
ATOM   2243  HB3 GLU A 182      97.803  37.570  57.852  1.00  0.00           H  
ATOM   2244  HG2 GLU A 182      95.483  37.256  58.407  1.00  0.00           H  
ATOM   2245  HG3 GLU A 182      96.024  35.624  57.891  1.00  0.00           H  
ATOM   2246  N   LEU A 183      99.504  36.035  56.433  1.00  0.00           N  
ATOM   2247  CA  LEU A 183      99.830  35.721  55.038  1.00  0.00           C  
ATOM   2248  C   LEU A 183     100.756  34.525  54.912  1.00  0.00           C  
ATOM   2249  O   LEU A 183     100.781  33.917  53.852  1.00  0.00           O  
ATOM   2250  CB  LEU A 183     100.578  36.912  54.377  1.00  0.00           C  
ATOM   2251  CG  LEU A 183      99.753  38.201  54.288  1.00  0.00           C  
ATOM   2252  CD1 LEU A 183     100.637  39.367  53.874  1.00  0.00           C  
ATOM   2253  CD2 LEU A 183      98.636  38.062  53.269  1.00  0.00           C  
ATOM   2254  H   LEU A 183      99.811  36.934  56.787  1.00  0.00           H  
ATOM   2255  HA  LEU A 183      98.885  35.518  54.488  1.00  0.00           H  
ATOM   2256  HB2 LEU A 183     101.490  37.115  54.985  1.00  0.00           H  
ATOM   2257  HB3 LEU A 183     100.917  36.642  53.351  1.00  0.00           H  
ATOM   2258  N   THR A 184     101.595  34.171  55.921  1.00  0.00           N  
ATOM   2259  CA  THR A 184     102.476  33.010  55.871  1.00  0.00           C  
ATOM   2260  C   THR A 184     101.758  31.820  56.444  1.00  0.00           C  
ATOM   2261  O   THR A 184     101.995  30.707  56.001  1.00  0.00           O  
ATOM   2262  CB  THR A 184     103.782  33.250  56.644  1.00  0.00           C  
ATOM   2263  OG1 THR A 184     103.532  33.540  57.988  1.00  0.00           O  
ATOM   2264  CG2 THR A 184     104.612  34.360  56.026  1.00  0.00           C  
ATOM   2265  H   THR A 184     101.530  34.683  56.805  1.00  0.00           H  
ATOM   2266  HA  THR A 184     102.749  32.775  54.817  1.00  0.00           H  
ATOM   2267  N   GLY A 185     100.840  31.992  57.433  1.00  0.00           N  
ATOM   2268  CA  GLY A 185     100.003  30.941  57.938  1.00  0.00           C  
ATOM   2269  C   GLY A 185      98.951  30.586  56.935  1.00  0.00           C  
ATOM   2270  O   GLY A 185      98.327  29.566  57.132  1.00  0.00           O  
ATOM   2271  H   GLY A 185     100.666  32.920  57.798  1.00  0.00           H  
ATOM   2272  HA2 GLY A 185     100.638  30.067  58.181  1.00  0.00           H  
ATOM   2273  HA3 GLY A 185      99.480  31.263  58.865  1.00  0.00           H  
ATOM   2274  N   THR A 186      98.669  31.372  55.848  1.00  0.00           N  
ATOM   2275  CA  THR A 186      97.744  30.964  54.805  1.00  0.00           C  
ATOM   2276  C   THR A 186      98.330  29.793  54.069  1.00  0.00           C  
ATOM   2277  O   THR A 186      97.579  29.021  53.513  1.00  0.00           O  
ATOM   2278  CB  THR A 186      97.479  32.071  53.774  1.00  0.00           C  
ATOM   2279  OG1 THR A 186      98.655  32.429  53.113  1.00  0.00           O  
ATOM   2280  CG2 THR A 186      96.845  33.298  54.401  1.00  0.00           C  
ATOM   2281  H   THR A 186      99.154  32.268  55.726  1.00  0.00           H  
ATOM   2282  HA  THR A 186      96.770  30.689  55.269  1.00  0.00           H  
ATOM   2283  N   ILE A 187      99.680  29.635  53.981  1.00  0.00           N  
ATOM   2284  CA  ILE A 187     100.315  28.487  53.367  1.00  0.00           C  
ATOM   2285  C   ILE A 187      99.939  27.255  54.142  1.00  0.00           C  
ATOM   2286  O   ILE A 187      99.383  26.364  53.539  1.00  0.00           O  
ATOM   2287  CB  ILE A 187     101.850  28.660  53.353  1.00  0.00           C  
ATOM   2288  CG1 ILE A 187     102.297  29.909  52.584  1.00  0.00           C  
ATOM   2289  CG2 ILE A 187     102.566  27.427  52.822  1.00  0.00           C  
ATOM   2290  CD1 ILE A 187     101.823  29.919  51.138  1.00  0.00           C  
ATOM   2291  H   ILE A 187     100.286  30.359  54.379  1.00  0.00           H  
ATOM   2292  HA  ILE A 187      99.962  28.386  52.315  1.00  0.00           H  
ATOM   2293  N   GLY A 188     100.197  27.135  55.474  1.00  0.00           N  
ATOM   2294  CA  GLY A 188      99.852  25.952  56.249  1.00  0.00           C  
ATOM   2295  C   GLY A 188      98.360  25.680  56.309  1.00  0.00           C  
ATOM   2296  O   GLY A 188      97.990  24.534  56.491  1.00  0.00           O  
ATOM   2297  H   GLY A 188     100.672  27.908  55.963  1.00  0.00           H  
ATOM   2298  HA2 GLY A 188     100.376  25.068  55.822  1.00  0.00           H  
ATOM   2299  HA3 GLY A 188     100.224  26.076  57.281  1.00  0.00           H  
ATOM   2300  N   GLU A 189      97.445  26.681  56.193  1.00  0.00           N  
ATOM   2301  CA  GLU A 189      96.001  26.477  56.115  1.00  0.00           C  
ATOM   2302  C   GLU A 189      95.663  25.752  54.842  1.00  0.00           C  
ATOM   2303  O   GLU A 189      94.844  24.861  54.884  1.00  0.00           O  
ATOM   2304  CB  GLU A 189      95.236  27.817  56.095  1.00  0.00           C  
ATOM   2305  CG  GLU A 189      95.221  28.497  57.472  1.00  0.00           C  
ATOM   2306  CD  GLU A 189      94.434  29.783  57.474  1.00  0.00           C  
ATOM   2307  OE1 GLU A 189      93.886  30.196  56.463  1.00  0.00           O  
ATOM   2308  OE2 GLU A 189      94.324  30.482  58.617  1.00  0.00           O  
ATOM   2309  H   GLU A 189      97.795  27.632  56.091  1.00  0.00           H  
ATOM   2310  HA  GLU A 189      95.623  25.893  56.986  1.00  0.00           H  
ATOM   2311  HB2 GLU A 189      95.663  28.490  55.319  1.00  0.00           H  
ATOM   2312  HB3 GLU A 189      94.173  27.619  55.830  1.00  0.00           H  
ATOM   2313  HG2 GLU A 189      94.758  27.808  58.210  1.00  0.00           H  
ATOM   2314  HG3 GLU A 189      96.248  28.707  57.809  1.00  0.00           H  
ATOM   2315  N   ASP A 190      96.231  26.128  53.667  1.00  0.00           N  
ATOM   2316  CA  ASP A 190      95.993  25.504  52.370  1.00  0.00           C  
ATOM   2317  C   ASP A 190      96.557  24.113  52.322  1.00  0.00           C  
ATOM   2318  O   ASP A 190      96.074  23.313  51.544  1.00  0.00           O  
ATOM   2319  CB  ASP A 190      96.751  26.258  51.276  1.00  0.00           C  
ATOM   2320  CG  ASP A 190      96.434  27.702  51.172  1.00  0.00           C  
ATOM   2321  OD1 ASP A 190      95.510  28.216  51.786  1.00  0.00           O  
ATOM   2322  OD2 ASP A 190      97.280  28.455  50.459  1.00  0.00           O  
ATOM   2323  H   ASP A 190      96.898  26.895  53.709  1.00  0.00           H  
ATOM   2324  HA  ASP A 190      94.905  25.521  52.138  1.00  0.00           H  
ATOM   2325  HB2 ASP A 190      97.838  26.192  51.493  1.00  0.00           H  
ATOM   2326  HB3 ASP A 190      96.558  25.798  50.291  1.00  0.00           H  
ATOM   2327  N   GLN A 191      97.686  23.805  53.019  1.00  0.00           N  
ATOM   2328  CA  GLN A 191      98.283  22.487  53.063  1.00  0.00           C  
ATOM   2329  C   GLN A 191      97.301  21.593  53.746  1.00  0.00           C  
ATOM   2330  O   GLN A 191      97.044  20.531  53.233  1.00  0.00           O  
ATOM   2331  CB  GLN A 191      99.610  22.500  53.869  1.00  0.00           C  
ATOM   2332  CG  GLN A 191     100.722  23.349  53.218  1.00  0.00           C  
ATOM   2333  CD  GLN A 191     101.383  22.708  52.027  1.00  0.00           C  
ATOM   2334  OE1 GLN A 191     100.731  22.380  51.049  1.00  0.00           O  
ATOM   2335  NE2 GLN A 191     102.721  22.544  52.015  1.00  0.00           N  
ATOM   2336  H   GLN A 191      98.102  24.523  53.609  1.00  0.00           H  
ATOM   2337  HA  GLN A 191      98.501  22.111  52.040  1.00  0.00           H  
ATOM   2338  HB2 GLN A 191      99.391  22.920  54.874  1.00  0.00           H  
ATOM   2339  HB3 GLN A 191      99.996  21.467  54.023  1.00  0.00           H  
ATOM   2340  HG2 GLN A 191     100.315  24.319  52.901  1.00  0.00           H  
ATOM   2341  HG3 GLN A 191     101.505  23.542  53.981  1.00  0.00           H  
ATOM   2342  N   LYS A 192      96.708  21.975  54.911  1.00  0.00           N  
ATOM   2343  CA  LYS A 192      95.773  21.150  55.657  1.00  0.00           C  
ATOM   2344  C   LYS A 192      94.464  20.978  54.916  1.00  0.00           C  
ATOM   2345  O   LYS A 192      93.832  19.952  55.060  1.00  0.00           O  
ATOM   2346  CB  LYS A 192      95.474  21.788  57.033  1.00  0.00           C  
ATOM   2347  CG  LYS A 192      95.087  20.743  58.094  1.00  0.00           C  
ATOM   2348  CD  LYS A 192      96.320  19.891  58.465  1.00  0.00           C  
ATOM   2349  CE  LYS A 192      96.114  19.077  59.738  1.00  0.00           C  
ATOM   2350  NZ  LYS A 192      97.345  18.363  60.079  1.00  0.00           N1+
ATOM   2351  H   LYS A 192      96.954  22.889  55.294  1.00  0.00           H  
ATOM   2352  HA  LYS A 192      96.283  20.180  55.790  1.00  0.00           H  
ATOM   2353  HB2 LYS A 192      96.373  22.310  57.427  1.00  0.00           H  
ATOM   2354  HB3 LYS A 192      94.690  22.573  56.924  1.00  0.00           H  
ATOM   2355  HG2 LYS A 192      94.770  21.291  58.997  1.00  0.00           H  
ATOM   2356  HG3 LYS A 192      94.228  20.114  57.775  1.00  0.00           H  
ATOM   2357  HD2 LYS A 192      96.590  19.201  57.643  1.00  0.00           H  
ATOM   2358  HD3 LYS A 192      97.180  20.572  58.652  1.00  0.00           H  
ATOM   2359  HE2 LYS A 192      95.853  19.767  60.570  1.00  0.00           H  
ATOM   2360  HE3 LYS A 192      95.282  18.354  59.594  1.00  0.00           H  
ATOM   2361  HZ1 LYS A 192      97.198  17.824  60.962  1.00  0.00           H  
ATOM   2362  HZ2 LYS A 192      97.606  17.704  59.311  1.00  0.00           H  
ATOM   2363  HZ3 LYS A 192      98.126  19.046  60.229  1.00  0.00           H  
ATOM   2364  N   ARG A 193      93.967  21.997  54.167  1.00  0.00           N  
ATOM   2365  CA  ARG A 193      92.751  21.959  53.372  1.00  0.00           C  
ATOM   2366  C   ARG A 193      92.932  20.938  52.271  1.00  0.00           C  
ATOM   2367  O   ARG A 193      92.003  20.216  51.984  1.00  0.00           O  
ATOM   2368  CB  ARG A 193      92.482  23.365  52.769  1.00  0.00           C  
ATOM   2369  CG  ARG A 193      91.162  23.439  51.987  1.00  0.00           C  
ATOM   2370  CD  ARG A 193      90.923  24.792  51.281  1.00  0.00           C  
ATOM   2371  NE  ARG A 193      90.809  25.962  52.164  1.00  0.00           N  
ATOM   2372  CZ  ARG A 193      92.091  26.628  52.354  1.00  0.00           C  
ATOM   2373  H   ARG A 193      94.525  22.842  54.111  1.00  0.00           H  
ATOM   2374  HA  ARG A 193      91.879  21.702  54.017  1.00  0.00           H  
ATOM   2375  HB2 ARG A 193      92.423  24.101  53.600  1.00  0.00           H  
ATOM   2376  HB3 ARG A 193      93.324  23.644  52.102  1.00  0.00           H  
ATOM   2377  HG2 ARG A 193      91.178  22.667  51.186  1.00  0.00           H  
ATOM   2378  HG3 ARG A 193      90.312  23.204  52.664  1.00  0.00           H  
ATOM   2379  HD2 ARG A 193      91.717  24.969  50.533  1.00  0.00           H  
ATOM   2380  HD3 ARG A 193      89.966  24.691  50.729  1.00  0.00           H  
ATOM   2381  HE  ARG A 193      90.367  25.745  53.083  1.00  0.00           H  
ATOM   2382  N   ALA A 194      94.121  20.837  51.618  1.00  0.00           N  
ATOM   2383  CA  ALA A 194      94.465  19.856  50.594  1.00  0.00           C  
ATOM   2384  C   ALA A 194      94.504  18.451  51.173  1.00  0.00           C  
ATOM   2385  O   ALA A 194      93.967  17.536  50.574  1.00  0.00           O  
ATOM   2386  CB  ALA A 194      95.841  20.200  50.001  1.00  0.00           C  
ATOM   2387  H   ALA A 194      94.853  21.485  51.904  1.00  0.00           H  
ATOM   2388  HA  ALA A 194      93.745  19.910  49.755  1.00  0.00           H  
ATOM   2389  HB1 ALA A 194      96.107  19.483  49.197  1.00  0.00           H  
ATOM   2390  HB2 ALA A 194      95.815  21.221  49.560  1.00  0.00           H  
ATOM   2391  HB3 ALA A 194      96.637  20.177  50.773  1.00  0.00           H  
ATOM   2392  N   GLU A 195      95.109  18.213  52.365  1.00  0.00           N  
ATOM   2393  CA  GLU A 195      95.160  16.918  53.030  1.00  0.00           C  
ATOM   2394  C   GLU A 195      93.754  16.372  53.214  1.00  0.00           C  
ATOM   2395  O   GLU A 195      93.483  15.240  52.848  1.00  0.00           O  
ATOM   2396  CB  GLU A 195      95.831  17.061  54.422  1.00  0.00           C  
ATOM   2397  CG  GLU A 195      97.335  17.380  54.353  1.00  0.00           C  
ATOM   2398  CD  GLU A 195      97.962  17.397  55.724  1.00  0.00           C  
ATOM   2399  OE1 GLU A 195      97.695  16.527  56.538  1.00  0.00           O  
ATOM   2400  OE2 GLU A 195      98.899  18.318  56.024  1.00  0.00           O  
ATOM   2401  H   GLU A 195      95.493  19.014  52.859  1.00  0.00           H  
ATOM   2402  HA  GLU A 195      95.750  16.194  52.426  1.00  0.00           H  
ATOM   2403  HB2 GLU A 195      95.315  17.831  55.034  1.00  0.00           H  
ATOM   2404  HB3 GLU A 195      95.727  16.085  54.942  1.00  0.00           H  
ATOM   2405  HG2 GLU A 195      97.819  16.603  53.744  1.00  0.00           H  
ATOM   2406  HG3 GLU A 195      97.561  18.328  53.844  1.00  0.00           H  
ATOM   2407  N   VAL A 196      92.811  17.159  53.785  1.00  0.00           N  
ATOM   2408  CA  VAL A 196      91.436  16.778  54.068  1.00  0.00           C  
ATOM   2409  C   VAL A 196      90.656  16.491  52.797  1.00  0.00           C  
ATOM   2410  O   VAL A 196      89.935  15.507  52.745  1.00  0.00           O  
ATOM   2411  CB  VAL A 196      90.749  17.948  54.814  1.00  0.00           C  
ATOM   2412  CG1 VAL A 196      89.269  17.701  55.053  1.00  0.00           C  
ATOM   2413  CG2 VAL A 196      91.420  18.217  56.154  1.00  0.00           C  
ATOM   2414  H   VAL A 196      93.096  18.107  54.028  1.00  0.00           H  
ATOM   2415  HA  VAL A 196      91.417  15.892  54.740  1.00  0.00           H  
ATOM   2416  N   ALA A 197      90.699  17.372  51.767  1.00  0.00           N  
ATOM   2417  CA  ALA A 197      89.792  17.375  50.636  1.00  0.00           C  
ATOM   2418  C   ALA A 197      90.379  16.631  49.468  1.00  0.00           C  
ATOM   2419  O   ALA A 197      89.748  15.705  48.986  1.00  0.00           O  
ATOM   2420  CB  ALA A 197      89.487  18.824  50.227  1.00  0.00           C  
ATOM   2421  H   ALA A 197      91.357  18.141  51.848  1.00  0.00           H  
ATOM   2422  HA  ALA A 197      88.821  16.918  50.936  1.00  0.00           H  
ATOM   2423  HB1 ALA A 197      88.739  18.830  49.413  1.00  0.00           H  
ATOM   2424  HB2 ALA A 197      89.067  19.395  51.080  1.00  0.00           H  
ATOM   2425  HB3 ALA A 197      90.400  19.353  49.875  1.00  0.00           H  
ATOM   2426  N   ALA A 198      91.566  17.017  48.923  1.00  0.00           N  
ATOM   2427  CA  ALA A 198      92.137  16.379  47.748  1.00  0.00           C  
ATOM   2428  C   ALA A 198      92.582  14.953  47.979  1.00  0.00           C  
ATOM   2429  O   ALA A 198      92.739  14.271  46.989  1.00  0.00           O  
ATOM   2430  CB  ALA A 198      93.346  17.155  47.226  1.00  0.00           C  
ATOM   2431  H   ALA A 198      92.031  17.844  49.312  1.00  0.00           H  
ATOM   2432  HA  ALA A 198      91.355  16.396  46.956  1.00  0.00           H  
ATOM   2433  HB1 ALA A 198      93.708  16.700  46.278  1.00  0.00           H  
ATOM   2434  HB2 ALA A 198      93.069  18.209  47.029  1.00  0.00           H  
ATOM   2435  HB3 ALA A 198      94.170  17.124  47.971  1.00  0.00           H  
ATOM   2436  N   ILE A 199      92.942  14.452  49.195  1.00  0.00           N  
ATOM   2437  CA  ILE A 199      93.381  13.064  49.339  1.00  0.00           C  
ATOM   2438  C   ILE A 199      92.217  12.119  49.085  1.00  0.00           C  
ATOM   2439  O   ILE A 199      92.375  11.289  48.210  1.00  0.00           O  
ATOM   2440  CB  ILE A 199      94.067  12.804  50.696  1.00  0.00           C  
ATOM   2441  CG1 ILE A 199      95.446  13.479  50.671  1.00  0.00           C  
ATOM   2442  CG2 ILE A 199      94.242  11.306  50.936  1.00  0.00           C  
ATOM   2443  CD1 ILE A 199      96.288  13.160  51.894  1.00  0.00           C  
ATOM   2444  H   ILE A 199      92.942  15.070  50.019  1.00  0.00           H  
ATOM   2445  HA  ILE A 199      94.160  12.843  48.567  1.00  0.00           H  
ATOM   2446  N   PRO A 200      91.043  12.138  49.791  1.00  0.00           N  
ATOM   2447  CA  PRO A 200      89.930  11.228  49.551  1.00  0.00           C  
ATOM   2448  C   PRO A 200      89.346  11.377  48.159  1.00  0.00           C  
ATOM   2449  O   PRO A 200      89.008  10.376  47.564  1.00  0.00           O  
ATOM   2450  CB  PRO A 200      88.879  11.628  50.589  1.00  0.00           C  
ATOM   2451  CG  PRO A 200      89.723  12.234  51.691  1.00  0.00           C  
ATOM   2452  CD  PRO A 200      90.754  13.021  50.896  1.00  0.00           C  
ATOM   2453  HA  PRO A 200      90.274  10.186  49.754  1.00  0.00           H  
ATOM   2454  HB2 PRO A 200      88.247  12.450  50.186  1.00  0.00           H  
ATOM   2455  HB3 PRO A 200      88.217  10.789  50.900  1.00  0.00           H  
ATOM   2456  HG2 PRO A 200      89.144  12.838  52.421  1.00  0.00           H  
ATOM   2457  HG3 PRO A 200      90.254  11.414  52.221  1.00  0.00           H  
ATOM   2458  HD2 PRO A 200      90.292  13.937  50.489  1.00  0.00           H  
ATOM   2459  HD3 PRO A 200      91.625  13.275  51.529  1.00  0.00           H  
ATOM   2460  N   LEU A 201      89.182  12.609  47.594  1.00  0.00           N  
ATOM   2461  CA  LEU A 201      88.713  12.842  46.225  1.00  0.00           C  
ATOM   2462  C   LEU A 201      89.645  12.229  45.206  1.00  0.00           C  
ATOM   2463  O   LEU A 201      89.146  11.705  44.236  1.00  0.00           O  
ATOM   2464  CB  LEU A 201      88.568  14.354  45.913  1.00  0.00           C  
ATOM   2465  CG  LEU A 201      87.125  14.848  46.085  1.00  0.00           C  
ATOM   2466  CD1 LEU A 201      86.585  14.664  47.488  1.00  0.00           C  
ATOM   2467  CD2 LEU A 201      86.991  16.300  45.659  1.00  0.00           C  
ATOM   2468  H   LEU A 201      89.456  13.423  48.156  1.00  0.00           H  
ATOM   2469  HA  LEU A 201      87.716  12.368  46.070  1.00  0.00           H  
ATOM   2470  HB2 LEU A 201      89.305  14.963  46.480  1.00  0.00           H  
ATOM   2471  HB3 LEU A 201      88.787  14.529  44.835  1.00  0.00           H  
ATOM   2472  N   VAL A 202      90.995  12.315  45.316  1.00  0.00           N  
ATOM   2473  CA  VAL A 202      91.940  11.688  44.392  1.00  0.00           C  
ATOM   2474  C   VAL A 202      91.878  10.182  44.542  1.00  0.00           C  
ATOM   2475  O   VAL A 202      92.202   9.491  43.600  1.00  0.00           O  
ATOM   2476  CB  VAL A 202      93.382  12.168  44.673  1.00  0.00           C  
ATOM   2477  CG1 VAL A 202      94.430  11.417  43.863  1.00  0.00           C  
ATOM   2478  CG2 VAL A 202      93.526  13.643  44.341  1.00  0.00           C  
ATOM   2479  H   VAL A 202      91.352  12.796  46.135  1.00  0.00           H  
ATOM   2480  HA  VAL A 202      91.683  11.973  43.344  1.00  0.00           H  
ATOM   2481  N   ALA A 203      91.557   9.604  45.728  1.00  0.00           N  
ATOM   2482  CA  ALA A 203      91.426   8.171  45.928  1.00  0.00           C  
ATOM   2483  C   ALA A 203      90.203   7.662  45.201  1.00  0.00           C  
ATOM   2484  O   ALA A 203      90.230   6.541  44.742  1.00  0.00           O  
ATOM   2485  CB  ALA A 203      91.283   7.848  47.418  1.00  0.00           C  
ATOM   2486  H   ALA A 203      91.367  10.210  46.524  1.00  0.00           H  
ATOM   2487  HA  ALA A 203      92.349   7.653  45.579  1.00  0.00           H  
ATOM   2488  HB1 ALA A 203      91.214   6.748  47.563  1.00  0.00           H  
ATOM   2489  HB2 ALA A 203      92.168   8.223  47.974  1.00  0.00           H  
ATOM   2490  HB3 ALA A 203      90.372   8.313  47.843  1.00  0.00           H  
ATOM   2491  N   VAL A 204      89.072   8.418  45.131  1.00  0.00           N  
ATOM   2492  CA  VAL A 204      87.835   8.080  44.435  1.00  0.00           C  
ATOM   2493  C   VAL A 204      88.046   8.128  42.930  1.00  0.00           C  
ATOM   2494  O   VAL A 204      87.652   7.200  42.245  1.00  0.00           O  
ATOM   2495  CB  VAL A 204      86.756   9.118  44.832  1.00  0.00           C  
ATOM   2496  CG1 VAL A 204      85.514   9.069  43.961  1.00  0.00           C  
ATOM   2497  CG2 VAL A 204      86.341   8.927  46.286  1.00  0.00           C  
ATOM   2498  H   VAL A 204      89.098   9.332  45.584  1.00  0.00           H  
ATOM   2499  HA  VAL A 204      87.465   7.076  44.744  1.00  0.00           H  
ATOM   2500  N   VAL A 205      88.632   9.215  42.357  1.00  0.00           N  
ATOM   2501  CA  VAL A 205      88.880   9.419  40.934  1.00  0.00           C  
ATOM   2502  C   VAL A 205      89.786   8.330  40.422  1.00  0.00           C  
ATOM   2503  O   VAL A 205      89.497   7.760  39.388  1.00  0.00           O  
ATOM   2504  CB  VAL A 205      89.559  10.789  40.700  1.00  0.00           C  
ATOM   2505  CG1 VAL A 205      89.902  11.011  39.235  1.00  0.00           C  
ATOM   2506  CG2 VAL A 205      88.661  11.932  41.146  1.00  0.00           C  
ATOM   2507  H   VAL A 205      88.961   9.933  42.991  1.00  0.00           H  
ATOM   2508  HA  VAL A 205      87.917   9.413  40.377  1.00  0.00           H  
ATOM   2509  N   LEU A 206      90.895   7.988  41.128  1.00  0.00           N  
ATOM   2510  CA  LEU A 206      91.776   6.872  40.822  1.00  0.00           C  
ATOM   2511  C   LEU A 206      91.011   5.580  40.900  1.00  0.00           C  
ATOM   2512  O   LEU A 206      91.239   4.737  40.066  1.00  0.00           O  
ATOM   2513  CB  LEU A 206      92.949   6.788  41.827  1.00  0.00           C  
ATOM   2514  CG  LEU A 206      93.940   7.948  41.701  1.00  0.00           C  
ATOM   2515  CD1 LEU A 206      94.972   7.871  42.813  1.00  0.00           C  
ATOM   2516  CD2 LEU A 206      94.675   7.885  40.370  1.00  0.00           C  
ATOM   2517  H   LEU A 206      91.071   8.515  41.977  1.00  0.00           H  
ATOM   2518  HA  LEU A 206      92.205   6.981  39.802  1.00  0.00           H  
ATOM   2519  HB2 LEU A 206      92.538   6.743  42.862  1.00  0.00           H  
ATOM   2520  HB3 LEU A 206      93.524   5.857  41.640  1.00  0.00           H  
ATOM   2521  N   PHE A 207      90.134   5.323  41.904  1.00  0.00           N  
ATOM   2522  CA  PHE A 207      89.386   4.077  42.028  1.00  0.00           C  
ATOM   2523  C   PHE A 207      88.283   3.961  40.965  1.00  0.00           C  
ATOM   2524  O   PHE A 207      87.732   2.888  40.775  1.00  0.00           O  
ATOM   2525  CB  PHE A 207      88.818   3.975  43.458  1.00  0.00           C  
ATOM   2526  CG  PHE A 207      88.539   2.559  43.798  1.00  0.00           C  
ATOM   2527  CD1 PHE A 207      89.478   1.807  44.518  1.00  0.00           C  
ATOM   2528  CD2 PHE A 207      87.450   1.927  43.251  1.00  0.00           C  
ATOM   2529  CE1 PHE A 207      89.265   0.446  44.746  1.00  0.00           C  
ATOM   2530  CE2 PHE A 207      87.340   0.552  43.402  1.00  0.00           C  
ATOM   2531  CZ  PHE A 207      88.176  -0.190  44.192  1.00  0.00           C  
ATOM   2532  H   PHE A 207      90.008   6.047  42.604  1.00  0.00           H  
ATOM   2533  HA  PHE A 207      90.122   3.251  41.904  1.00  0.00           H  
ATOM   2534  HB2 PHE A 207      89.606   4.283  44.170  1.00  0.00           H  
ATOM   2535  HB3 PHE A 207      87.945   4.649  43.605  1.00  0.00           H  
ATOM   2536  N   PHE A 208      87.935   5.039  40.213  1.00  0.00           N  
ATOM   2537  CA  PHE A 208      86.983   5.025  39.112  1.00  0.00           C  
ATOM   2538  C   PHE A 208      87.726   4.941  37.785  1.00  0.00           C  
ATOM   2539  O   PHE A 208      87.112   4.540  36.805  1.00  0.00           O  
ATOM   2540  CB  PHE A 208      86.096   6.303  39.162  1.00  0.00           C  
ATOM   2541  CG  PHE A 208      84.890   6.241  40.065  1.00  0.00           C  
ATOM   2542  CD1 PHE A 208      84.507   5.064  40.714  1.00  0.00           C  
ATOM   2543  CD2 PHE A 208      84.070   7.374  40.174  1.00  0.00           C  
ATOM   2544  CE1 PHE A 208      83.320   5.017  41.446  1.00  0.00           C  
ATOM   2545  CE2 PHE A 208      82.885   7.329  40.917  1.00  0.00           C  
ATOM   2546  CZ  PHE A 208      82.502   6.142  41.541  1.00  0.00           C  
ATOM   2547  H   PHE A 208      88.426   5.917  40.376  1.00  0.00           H  
ATOM   2548  HA  PHE A 208      86.371   4.097  39.135  1.00  0.00           H  
ATOM   2549  HB2 PHE A 208      86.730   7.176  39.438  1.00  0.00           H  
ATOM   2550  HB3 PHE A 208      85.689   6.509  38.152  1.00  0.00           H  
ATOM   2551  N   VAL A 209      89.041   5.271  37.670  1.00  0.00           N  
ATOM   2552  CA  VAL A 209      89.833   5.058  36.467  1.00  0.00           C  
ATOM   2553  C   VAL A 209      90.174   3.581  36.396  1.00  0.00           C  
ATOM   2554  O   VAL A 209      89.906   2.926  35.402  1.00  0.00           O  
ATOM   2555  CB  VAL A 209      91.124   5.903  36.549  1.00  0.00           C  
ATOM   2556  CG1 VAL A 209      92.029   5.673  35.352  1.00  0.00           C  
ATOM   2557  CG2 VAL A 209      90.789   7.387  36.609  1.00  0.00           C  
ATOM   2558  H   VAL A 209      89.534   5.640  38.484  1.00  0.00           H  
ATOM   2559  HA  VAL A 209      89.273   5.395  35.566  1.00  0.00           H  
ATOM   2560  N   PHE A 210      90.724   2.996  37.491  1.00  0.00           N  
ATOM   2561  CA  PHE A 210      91.029   1.597  37.660  1.00  0.00           C  
ATOM   2562  C   PHE A 210      90.011   1.059  38.641  1.00  0.00           C  
ATOM   2563  O   PHE A 210      89.975   1.557  39.754  1.00  0.00           O  
ATOM   2564  CB  PHE A 210      92.435   1.434  38.305  1.00  0.00           C  
ATOM   2565  CG  PHE A 210      93.496   2.306  37.696  1.00  0.00           C  
ATOM   2566  CD1 PHE A 210      94.024   2.045  36.428  1.00  0.00           C  
ATOM   2567  CD2 PHE A 210      93.963   3.414  38.425  1.00  0.00           C  
ATOM   2568  CE1 PHE A 210      95.017   2.880  35.902  1.00  0.00           C  
ATOM   2569  CE2 PHE A 210      94.938   4.257  37.893  1.00  0.00           C  
ATOM   2570  CZ  PHE A 210      95.468   3.986  36.631  1.00  0.00           C  
ATOM   2571  H   PHE A 210      90.861   3.576  38.304  1.00  0.00           H  
ATOM   2572  HA  PHE A 210      90.978   1.068  36.685  1.00  0.00           H  
ATOM   2573  HB2 PHE A 210      92.370   1.743  39.374  1.00  0.00           H  
ATOM   2574  HB3 PHE A 210      92.738   0.368  38.310  1.00  0.00           H  
ATOM   2575  N   GLY A 211      89.119   0.095  38.294  1.00  0.00           N  
ATOM   2576  CA  GLY A 211      88.189  -0.522  39.229  1.00  0.00           C  
ATOM   2577  C   GLY A 211      88.924  -1.505  40.110  1.00  0.00           C  
ATOM   2578  O   GLY A 211      88.723  -2.700  39.951  1.00  0.00           O  
ATOM   2579  H   GLY A 211      89.092  -0.215  37.315  1.00  0.00           H  
ATOM   2580  HA2 GLY A 211      87.616   0.235  39.808  1.00  0.00           H  
ATOM   2581  HA3 GLY A 211      87.460  -1.102  38.631  1.00  0.00           H  
ATOM   2582  N   THR A 212      89.806  -1.072  41.053  1.00  0.00           N  
ATOM   2583  CA  THR A 212      90.692  -1.935  41.814  1.00  0.00           C  
ATOM   2584  C   THR A 212      91.412  -1.116  42.875  1.00  0.00           C  
ATOM   2585  O   THR A 212      92.011  -0.098  42.560  1.00  0.00           O  
ATOM   2586  CB  THR A 212      91.776  -2.576  40.925  1.00  0.00           C  
ATOM   2587  OG1 THR A 212      91.235  -3.372  39.916  1.00  0.00           O  
ATOM   2588  CG2 THR A 212      92.684  -3.443  41.781  1.00  0.00           C  
ATOM   2589  H   THR A 212      89.847  -0.070  41.254  1.00  0.00           H  
ATOM   2590  HA  THR A 212      90.095  -2.740  42.297  1.00  0.00           H  
ATOM   2591  N   VAL A 213      91.436  -1.568  44.154  1.00  0.00           N  
ATOM   2592  CA  VAL A 213      92.137  -0.935  45.260  1.00  0.00           C  
ATOM   2593  C   VAL A 213      93.606  -0.777  44.953  1.00  0.00           C  
ATOM   2594  O   VAL A 213      94.092   0.330  45.078  1.00  0.00           O  
ATOM   2595  CB  VAL A 213      91.963  -1.783  46.539  1.00  0.00           C  
ATOM   2596  CG1 VAL A 213      92.674  -1.167  47.732  1.00  0.00           C  
ATOM   2597  CG2 VAL A 213      90.496  -1.964  46.897  1.00  0.00           C  
ATOM   2598  H   VAL A 213      90.935  -2.436  44.350  1.00  0.00           H  
ATOM   2599  HA  VAL A 213      91.706   0.073  45.446  1.00  0.00           H  
ATOM   2600  N   ILE A 214      94.381  -1.838  44.593  1.00  0.00           N  
ATOM   2601  CA  ILE A 214      95.820  -1.741  44.353  1.00  0.00           C  
ATOM   2602  C   ILE A 214      96.144  -0.876  43.153  1.00  0.00           C  
ATOM   2603  O   ILE A 214      97.014  -0.036  43.284  1.00  0.00           O  
ATOM   2604  CB  ILE A 214      96.445  -3.139  44.164  1.00  0.00           C  
ATOM   2605  CG1 ILE A 214      96.212  -4.044  45.379  1.00  0.00           C  
ATOM   2606  CG2 ILE A 214      97.944  -3.052  43.879  1.00  0.00           C  
ATOM   2607  CD1 ILE A 214      96.885  -3.520  46.645  1.00  0.00           C  
ATOM   2608  H   ILE A 214      93.927  -2.761  44.517  1.00  0.00           H  
ATOM   2609  HA  ILE A 214      96.306  -1.294  45.250  1.00  0.00           H  
ATOM   2610  N   ALA A 215      95.548  -1.046  41.941  1.00  0.00           N  
ATOM   2611  CA  ALA A 215      95.898  -0.226  40.778  1.00  0.00           C  
ATOM   2612  C   ALA A 215      95.544   1.248  40.955  1.00  0.00           C  
ATOM   2613  O   ALA A 215      96.054   2.061  40.196  1.00  0.00           O  
ATOM   2614  CB  ALA A 215      95.192  -0.754  39.533  1.00  0.00           C  
ATOM   2615  H   ALA A 215      94.844  -1.789  41.845  1.00  0.00           H  
ATOM   2616  HA  ALA A 215      96.997  -0.311  40.622  1.00  0.00           H  
ATOM   2617  HB1 ALA A 215      95.458  -0.147  38.641  1.00  0.00           H  
ATOM   2618  HB2 ALA A 215      95.483  -1.808  39.348  1.00  0.00           H  
ATOM   2619  HB3 ALA A 215      94.096  -0.716  39.697  1.00  0.00           H  
ATOM   2620  N   ALA A 216      94.696   1.665  41.939  1.00  0.00           N  
ATOM   2621  CA  ALA A 216      94.369   3.062  42.206  1.00  0.00           C  
ATOM   2622  C   ALA A 216      95.088   3.565  43.437  1.00  0.00           C  
ATOM   2623  O   ALA A 216      95.136   4.770  43.642  1.00  0.00           O  
ATOM   2624  CB  ALA A 216      92.867   3.182  42.453  1.00  0.00           C  
ATOM   2625  H   ALA A 216      94.284   0.961  42.562  1.00  0.00           H  
ATOM   2626  HA  ALA A 216      94.686   3.704  41.352  1.00  0.00           H  
ATOM   2627  HB1 ALA A 216      92.584   4.202  42.776  1.00  0.00           H  
ATOM   2628  HB2 ALA A 216      92.319   2.902  41.536  1.00  0.00           H  
ATOM   2629  HB3 ALA A 216      92.562   2.503  43.279  1.00  0.00           H  
ATOM   2630  N   ALA A 217      95.661   2.699  44.312  1.00  0.00           N  
ATOM   2631  CA  ALA A 217      96.405   3.108  45.478  1.00  0.00           C  
ATOM   2632  C   ALA A 217      97.845   3.305  45.114  1.00  0.00           C  
ATOM   2633  O   ALA A 217      98.514   4.000  45.845  1.00  0.00           O  
ATOM   2634  CB  ALA A 217      96.335   2.031  46.563  1.00  0.00           C  
ATOM   2635  H   ALA A 217      95.621   1.702  44.125  1.00  0.00           H  
ATOM   2636  HA  ALA A 217      95.965   4.043  45.894  1.00  0.00           H  
ATOM   2637  HB1 ALA A 217      96.909   2.351  47.459  1.00  0.00           H  
ATOM   2638  HB2 ALA A 217      95.283   1.854  46.863  1.00  0.00           H  
ATOM   2639  HB3 ALA A 217      96.770   1.076  46.188  1.00  0.00           H  
ATOM   2640  N   LEU A 218      98.420   2.656  44.059  1.00  0.00           N  
ATOM   2641  CA  LEU A 218      99.816   2.789  43.696  1.00  0.00           C  
ATOM   2642  C   LEU A 218     100.109   4.211  43.288  1.00  0.00           C  
ATOM   2643  O   LEU A 218     101.044   4.737  43.857  1.00  0.00           O  
ATOM   2644  CB  LEU A 218     100.242   1.792  42.590  1.00  0.00           C  
ATOM   2645  CG  LEU A 218     100.283   0.331  43.060  1.00  0.00           C  
ATOM   2646  CD1 LEU A 218     100.632  -0.576  41.893  1.00  0.00           C  
ATOM   2647  CD2 LEU A 218     101.334   0.121  44.139  1.00  0.00           C  
ATOM   2648  H   LEU A 218      97.850   2.038  43.485  1.00  0.00           H  
ATOM   2649  HA  LEU A 218     100.450   2.555  44.582  1.00  0.00           H  
ATOM   2650  HB2 LEU A 218      99.568   1.845  41.721  1.00  0.00           H  
ATOM   2651  HB3 LEU A 218     101.259   2.063  42.246  1.00  0.00           H  
ATOM   2652  N   PRO A 219      99.407   4.926  42.349  1.00  0.00           N  
ATOM   2653  CA  PRO A 219      99.715   6.311  42.015  1.00  0.00           C  
ATOM   2654  C   PRO A 219      99.608   7.234  43.207  1.00  0.00           C  
ATOM   2655  O   PRO A 219     100.304   8.228  43.225  1.00  0.00           O  
ATOM   2656  CB  PRO A 219      98.644   6.710  41.001  1.00  0.00           C  
ATOM   2657  CG  PRO A 219      98.292   5.388  40.370  1.00  0.00           C  
ATOM   2658  CD  PRO A 219      98.280   4.456  41.572  1.00  0.00           C  
ATOM   2659  HA  PRO A 219     100.734   6.334  41.564  1.00  0.00           H  
ATOM   2660  HB2 PRO A 219      97.725   7.049  41.532  1.00  0.00           H  
ATOM   2661  HB3 PRO A 219      98.971   7.510  40.305  1.00  0.00           H  
ATOM   2662  HG2 PRO A 219      97.358   5.394  39.772  1.00  0.00           H  
ATOM   2663  HG3 PRO A 219      99.142   5.085  39.722  1.00  0.00           H  
ATOM   2664  HD2 PRO A 219      97.361   4.579  42.178  1.00  0.00           H  
ATOM   2665  HD3 PRO A 219      98.362   3.431  41.190  1.00  0.00           H  
ATOM   2666  N   ALA A 220      98.693   7.005  44.194  1.00  0.00           N  
ATOM   2667  CA  ALA A 220      98.561   7.822  45.394  1.00  0.00           C  
ATOM   2668  C   ALA A 220      99.795   7.705  46.263  1.00  0.00           C  
ATOM   2669  O   ALA A 220     100.271   8.718  46.730  1.00  0.00           O  
ATOM   2670  CB  ALA A 220      97.337   7.383  46.204  1.00  0.00           C  
ATOM   2671  H   ALA A 220      98.064   6.195  44.094  1.00  0.00           H  
ATOM   2672  HA  ALA A 220      98.386   8.887  45.118  1.00  0.00           H  
ATOM   2673  HB1 ALA A 220      97.239   8.013  47.109  1.00  0.00           H  
ATOM   2674  HB2 ALA A 220      96.418   7.515  45.594  1.00  0.00           H  
ATOM   2675  HB3 ALA A 220      97.415   6.324  46.525  1.00  0.00           H  
ATOM   2676  N   ILE A 221     100.346   6.488  46.532  1.00  0.00           N  
ATOM   2677  CA  ILE A 221     101.552   6.253  47.319  1.00  0.00           C  
ATOM   2678  C   ILE A 221     102.764   6.829  46.610  1.00  0.00           C  
ATOM   2679  O   ILE A 221     103.716   7.170  47.279  1.00  0.00           O  
ATOM   2680  CB  ILE A 221     101.783   4.735  47.521  1.00  0.00           C  
ATOM   2681  CG1 ILE A 221     100.566   4.047  48.130  1.00  0.00           C  
ATOM   2682  CG2 ILE A 221     102.994   4.464  48.408  1.00  0.00           C  
ATOM   2683  CD1 ILE A 221     100.650   2.544  47.927  1.00  0.00           C  
ATOM   2684  H   ILE A 221      99.898   5.680  46.117  1.00  0.00           H  
ATOM   2685  HA  ILE A 221     101.421   6.721  48.323  1.00  0.00           H  
ATOM   2686  N   ILE A 222     102.824   6.890  45.251  1.00  0.00           N  
ATOM   2687  CA  ILE A 222     103.893   7.512  44.481  1.00  0.00           C  
ATOM   2688  C   ILE A 222     103.832   9.007  44.667  1.00  0.00           C  
ATOM   2689  O   ILE A 222     104.876   9.620  44.748  1.00  0.00           O  
ATOM   2690  CB  ILE A 222     103.727   7.164  42.978  1.00  0.00           C  
ATOM   2691  CG1 ILE A 222     104.106   5.705  42.705  1.00  0.00           C  
ATOM   2692  CG2 ILE A 222     104.507   8.074  42.029  1.00  0.00           C  
ATOM   2693  CD1 ILE A 222     105.597   5.450  42.929  1.00  0.00           C  
ATOM   2694  H   ILE A 222     102.032   6.529  44.724  1.00  0.00           H  
ATOM   2695  HA  ILE A 222     104.888   7.142  44.810  1.00  0.00           H  
ATOM   2696  N   GLY A 223     102.639   9.656  44.689  1.00  0.00           N  
ATOM   2697  CA  GLY A 223     102.461  11.079  44.890  1.00  0.00           C  
ATOM   2698  C   GLY A 223     102.851  11.486  46.278  1.00  0.00           C  
ATOM   2699  O   GLY A 223     103.326  12.590  46.453  1.00  0.00           O  
ATOM   2700  H   GLY A 223     101.788   9.107  44.605  1.00  0.00           H  
ATOM   2701  HA2 GLY A 223     103.008  11.657  44.126  1.00  0.00           H  
ATOM   2702  HA3 GLY A 223     101.379  11.311  44.786  1.00  0.00           H  
ATOM   2703  N   GLY A 224     102.619  10.653  47.326  1.00  0.00           N  
ATOM   2704  CA  GLY A 224     102.983  10.893  48.702  1.00  0.00           C  
ATOM   2705  C   GLY A 224     104.471  10.825  48.864  1.00  0.00           C  
ATOM   2706  O   GLY A 224     105.027  11.699  49.490  1.00  0.00           O  
ATOM   2707  H   GLY A 224     102.193   9.748  47.142  1.00  0.00           H  
ATOM   2708  HA2 GLY A 224     102.548  11.846  49.079  1.00  0.00           H  
ATOM   2709  HA3 GLY A 224     102.567  10.066  49.304  1.00  0.00           H  
ATOM   2710  N   LEU A 225     105.178   9.792  48.325  1.00  0.00           N  
ATOM   2711  CA  LEU A 225     106.631   9.666  48.337  1.00  0.00           C  
ATOM   2712  C   LEU A 225     107.273  10.781  47.538  1.00  0.00           C  
ATOM   2713  O   LEU A 225     108.427  11.078  47.774  1.00  0.00           O  
ATOM   2714  CB  LEU A 225     107.079   8.331  47.688  1.00  0.00           C  
ATOM   2715  CG  LEU A 225     106.607   7.087  48.451  1.00  0.00           C  
ATOM   2716  CD1 LEU A 225     107.008   5.831  47.696  1.00  0.00           C  
ATOM   2717  CD2 LEU A 225     107.216   7.025  49.842  1.00  0.00           C  
ATOM   2718  H   LEU A 225     104.646   9.085  47.829  1.00  0.00           H  
ATOM   2719  HA  LEU A 225     106.993   9.701  49.388  1.00  0.00           H  
ATOM   2720  HB2 LEU A 225     106.674   8.290  46.650  1.00  0.00           H  
ATOM   2721  HB3 LEU A 225     108.188   8.297  47.618  1.00  0.00           H  
ATOM   2722  N   ALA A 226     106.626  11.349  46.486  1.00  0.00           N  
ATOM   2723  CA  ALA A 226     107.164  12.421  45.663  1.00  0.00           C  
ATOM   2724  C   ALA A 226     107.086  13.728  46.412  1.00  0.00           C  
ATOM   2725  O   ALA A 226     107.981  14.531  46.264  1.00  0.00           O  
ATOM   2726  CB  ALA A 226     106.375  12.550  44.357  1.00  0.00           C  
ATOM   2727  H   ALA A 226     105.687  11.016  46.269  1.00  0.00           H  
ATOM   2728  HA  ALA A 226     108.210  12.189  45.357  1.00  0.00           H  
ATOM   2729  HB1 ALA A 226     106.801  13.369  43.738  1.00  0.00           H  
ATOM   2730  HB2 ALA A 226     106.455  11.608  43.773  1.00  0.00           H  
ATOM   2731  HB3 ALA A 226     105.305  12.765  44.555  1.00  0.00           H  
ATOM   2732  N   ILE A 227     106.011  14.027  47.194  1.00  0.00           N  
ATOM   2733  CA  ILE A 227     105.879  15.219  48.023  1.00  0.00           C  
ATOM   2734  C   ILE A 227     106.890  15.175  49.146  1.00  0.00           C  
ATOM   2735  O   ILE A 227     107.468  16.197  49.437  1.00  0.00           O  
ATOM   2736  CB  ILE A 227     104.451  15.319  48.620  1.00  0.00           C  
ATOM   2737  CG1 ILE A 227     103.469  15.717  47.512  1.00  0.00           C  
ATOM   2738  CG2 ILE A 227     104.381  16.352  49.748  1.00  0.00           C  
ATOM   2739  CD1 ILE A 227     102.073  15.996  48.046  1.00  0.00           C  
ATOM   2740  H   ILE A 227     105.267  13.334  47.255  1.00  0.00           H  
ATOM   2741  HA  ILE A 227     106.040  16.139  47.415  1.00  0.00           H  
ATOM   2742  N   ALA A 228     107.100  14.038  49.856  1.00  0.00           N  
ATOM   2743  CA  ALA A 228     108.046  13.877  50.952  1.00  0.00           C  
ATOM   2744  C   ALA A 228     109.456  14.097  50.470  1.00  0.00           C  
ATOM   2745  O   ALA A 228     110.177  14.858  51.083  1.00  0.00           O  
ATOM   2746  CB  ALA A 228     107.932  12.456  51.522  1.00  0.00           C  
ATOM   2747  H   ALA A 228     106.578  13.221  49.567  1.00  0.00           H  
ATOM   2748  HA  ALA A 228     107.814  14.589  51.775  1.00  0.00           H  
ATOM   2749  HB1 ALA A 228     108.718  12.278  52.279  1.00  0.00           H  
ATOM   2750  HB2 ALA A 228     106.942  12.324  52.007  1.00  0.00           H  
ATOM   2751  HB3 ALA A 228     108.047  11.689  50.727  1.00  0.00           H  
ATOM   2752  N   GLY A 229     109.910  13.437  49.375  1.00  0.00           N  
ATOM   2753  CA  GLY A 229     111.233  13.560  48.798  1.00  0.00           C  
ATOM   2754  C   GLY A 229     111.495  14.946  48.281  1.00  0.00           C  
ATOM   2755  O   GLY A 229     112.611  15.401  48.408  1.00  0.00           O  
ATOM   2756  H   GLY A 229     109.257  12.820  48.898  1.00  0.00           H  
ATOM   2757  HA2 GLY A 229     112.016  13.244  49.520  1.00  0.00           H  
ATOM   2758  HA3 GLY A 229     111.287  12.875  47.926  1.00  0.00           H  
ATOM   2759  N   ALA A 230     110.524  15.644  47.633  1.00  0.00           N  
ATOM   2760  CA  ALA A 230     110.651  16.996  47.099  1.00  0.00           C  
ATOM   2761  C   ALA A 230     110.745  18.012  48.209  1.00  0.00           C  
ATOM   2762  O   ALA A 230     111.402  19.013  48.018  1.00  0.00           O  
ATOM   2763  CB  ALA A 230     109.435  17.352  46.239  1.00  0.00           C  
ATOM   2764  H   ALA A 230     109.625  15.182  47.549  1.00  0.00           H  
ATOM   2765  HA  ALA A 230     111.537  17.058  46.427  1.00  0.00           H  
ATOM   2766  HB1 ALA A 230     109.549  18.374  45.815  1.00  0.00           H  
ATOM   2767  HB2 ALA A 230     109.358  16.633  45.401  1.00  0.00           H  
ATOM   2768  HB3 ALA A 230     108.497  17.311  46.832  1.00  0.00           H  
ATOM   2769  N   LEU A 231     110.047  17.854  49.365  1.00  0.00           N  
ATOM   2770  CA  LEU A 231     110.149  18.726  50.527  1.00  0.00           C  
ATOM   2771  C   LEU A 231     111.503  18.547  51.168  1.00  0.00           C  
ATOM   2772  O   LEU A 231     112.033  19.505  51.697  1.00  0.00           O  
ATOM   2773  CB  LEU A 231     109.058  18.409  51.579  1.00  0.00           C  
ATOM   2774  CG  LEU A 231     107.637  18.723  51.080  1.00  0.00           C  
ATOM   2775  CD1 LEU A 231     106.629  18.445  52.178  1.00  0.00           C  
ATOM   2776  CD2 LEU A 231     107.480  20.175  50.660  1.00  0.00           C  
ATOM   2777  H   LEU A 231     109.480  17.019  49.454  1.00  0.00           H  
ATOM   2778  HA  LEU A 231     110.022  19.787  50.222  1.00  0.00           H  
ATOM   2779  HB2 LEU A 231     109.116  17.336  51.874  1.00  0.00           H  
ATOM   2780  HB3 LEU A 231     109.249  19.022  52.489  1.00  0.00           H  
ATOM   2781  N   GLY A 232     112.105  17.328  51.171  1.00  0.00           N  
ATOM   2782  CA  GLY A 232     113.438  17.041  51.657  1.00  0.00           C  
ATOM   2783  C   GLY A 232     114.475  17.692  50.789  1.00  0.00           C  
ATOM   2784  O   GLY A 232     115.471  18.147  51.309  1.00  0.00           O  
ATOM   2785  H   GLY A 232     111.615  16.542  50.744  1.00  0.00           H  
ATOM   2786  HA2 GLY A 232     113.558  17.298  52.731  1.00  0.00           H  
ATOM   2787  HA3 GLY A 232     113.603  15.947  51.550  1.00  0.00           H  
ATOM   2788  N   ILE A 233     114.318  17.712  49.438  1.00  0.00           N  
ATOM   2789  CA  ILE A 233     115.232  18.320  48.485  1.00  0.00           C  
ATOM   2790  C   ILE A 233     115.200  19.824  48.634  1.00  0.00           C  
ATOM   2791  O   ILE A 233     116.245  20.420  48.527  1.00  0.00           O  
ATOM   2792  CB  ILE A 233     114.846  17.914  47.042  1.00  0.00           C  
ATOM   2793  CG1 ILE A 233     115.017  16.402  46.875  1.00  0.00           C  
ATOM   2794  CG2 ILE A 233     115.723  18.622  46.013  1.00  0.00           C  
ATOM   2795  CD1 ILE A 233     114.494  15.914  45.535  1.00  0.00           C  
ATOM   2796  H   ILE A 233     113.465  17.311  49.059  1.00  0.00           H  
ATOM   2797  HA  ILE A 233     116.266  17.938  48.655  1.00  0.00           H  
ATOM   2798  N   MET A 234     114.034  20.499  48.835  1.00  0.00           N  
ATOM   2799  CA  MET A 234     113.898  21.936  49.079  1.00  0.00           C  
ATOM   2800  C   MET A 234     114.470  22.329  50.409  1.00  0.00           C  
ATOM   2801  O   MET A 234     114.962  23.438  50.529  1.00  0.00           O  
ATOM   2802  CB  MET A 234     112.412  22.358  49.014  1.00  0.00           C  
ATOM   2803  CG  MET A 234     111.897  22.403  47.570  1.00  0.00           C  
ATOM   2804  SD  MET A 234     112.648  23.823  46.692  1.00  0.00           S  
ATOM   2805  CE  MET A 234     113.855  22.871  45.720  1.00  0.00           C  
ATOM   2806  H   MET A 234     113.188  19.939  48.886  1.00  0.00           H  
ATOM   2807  HA  MET A 234     114.468  22.518  48.344  1.00  0.00           H  
ATOM   2808  HB2 MET A 234     111.801  21.657  49.624  1.00  0.00           H  
ATOM   2809  HB3 MET A 234     112.268  23.376  49.436  1.00  0.00           H  
ATOM   2810  HG2 MET A 234     112.058  21.444  47.033  1.00  0.00           H  
ATOM   2811  HG3 MET A 234     110.800  22.580  47.566  1.00  0.00           H  
ATOM   2812  HE1 MET A 234     114.476  23.612  45.216  1.00  0.00           H  
ATOM   2813  HE2 MET A 234     114.580  22.285  46.304  1.00  0.00           H  
ATOM   2814  HE3 MET A 234     113.351  22.236  44.973  1.00  0.00           H  
ATOM   2815  N   ARG A 235     114.421  21.482  51.460  1.00  0.00           N  
ATOM   2816  CA  ARG A 235     115.062  21.730  52.739  1.00  0.00           C  
ATOM   2817  C   ARG A 235     116.568  21.728  52.552  1.00  0.00           C  
ATOM   2818  O   ARG A 235     117.249  22.577  53.105  1.00  0.00           O  
ATOM   2819  CB  ARG A 235     114.644  20.622  53.714  1.00  0.00           C  
ATOM   2820  CG  ARG A 235     115.369  20.682  55.057  1.00  0.00           C  
ATOM   2821  CD  ARG A 235     115.086  21.937  55.879  1.00  0.00           C  
ATOM   2822  NE  ARG A 235     115.669  21.768  57.213  1.00  0.00           N  
ATOM   2823  CZ  ARG A 235     117.041  22.258  57.230  1.00  0.00           C  
ATOM   2824  H   ARG A 235     113.963  20.581  51.315  1.00  0.00           H  
ATOM   2825  HA  ARG A 235     114.712  22.694  53.168  1.00  0.00           H  
ATOM   2826  HB2 ARG A 235     113.545  20.691  53.868  1.00  0.00           H  
ATOM   2827  HB3 ARG A 235     114.858  19.626  53.273  1.00  0.00           H  
ATOM   2828  HG2 ARG A 235     115.020  19.824  55.628  1.00  0.00           H  
ATOM   2829  HG3 ARG A 235     116.459  20.555  54.913  1.00  0.00           H  
ATOM   2830  HD2 ARG A 235     115.469  22.854  55.372  1.00  0.00           H  
ATOM   2831  HD3 ARG A 235     113.985  22.039  55.979  1.00  0.00           H  
ATOM   2832  HE  ARG A 235     115.123  22.317  57.911  1.00  0.00           H  
ATOM   2833  N   LEU A 236     117.149  20.783  51.770  1.00  0.00           N  
ATOM   2834  CA  LEU A 236     118.565  20.723  51.451  1.00  0.00           C  
ATOM   2835  C   LEU A 236     118.974  21.964  50.673  1.00  0.00           C  
ATOM   2836  O   LEU A 236     120.046  22.490  50.917  1.00  0.00           O  
ATOM   2837  CB  LEU A 236     118.853  19.448  50.623  1.00  0.00           C  
ATOM   2838  CG  LEU A 236     120.336  19.294  50.261  1.00  0.00           C  
ATOM   2839  CD1 LEU A 236     121.216  19.193  51.496  1.00  0.00           C  
ATOM   2840  CD2 LEU A 236     120.546  18.057  49.408  1.00  0.00           C  
ATOM   2841  H   LEU A 236     116.537  20.098  51.328  1.00  0.00           H  
ATOM   2842  HA  LEU A 236     119.145  20.645  52.396  1.00  0.00           H  
ATOM   2843  HB2 LEU A 236     118.522  18.555  51.203  1.00  0.00           H  
ATOM   2844  HB3 LEU A 236     118.263  19.475  49.682  1.00  0.00           H  
ATOM   2845  N   VAL A 237     118.154  22.479  49.712  1.00  0.00           N  
ATOM   2846  CA  VAL A 237     118.421  23.693  48.960  1.00  0.00           C  
ATOM   2847  C   VAL A 237     118.305  24.897  49.871  1.00  0.00           C  
ATOM   2848  O   VAL A 237     118.831  25.935  49.520  1.00  0.00           O  
ATOM   2849  CB  VAL A 237     117.410  23.846  47.796  1.00  0.00           C  
ATOM   2850  CG1 VAL A 237     117.597  25.136  47.010  1.00  0.00           C  
ATOM   2851  CG2 VAL A 237     117.511  22.686  46.822  1.00  0.00           C  
ATOM   2852  H   VAL A 237     117.263  22.025  49.553  1.00  0.00           H  
ATOM   2853  HA  VAL A 237     119.448  23.621  48.536  1.00  0.00           H  
ATOM   2854  N   ALA A 238     117.571  24.864  51.020  1.00  0.00           N  
ATOM   2855  CA  ALA A 238     117.476  25.997  51.929  1.00  0.00           C  
ATOM   2856  C   ALA A 238     118.811  26.232  52.629  1.00  0.00           C  
ATOM   2857  O   ALA A 238     119.010  27.298  53.193  1.00  0.00           O  
ATOM   2858  CB  ALA A 238     116.372  25.760  52.970  1.00  0.00           C  
ATOM   2859  H   ALA A 238     117.060  24.014  51.250  1.00  0.00           H  
ATOM   2860  HA  ALA A 238     117.186  26.884  51.329  1.00  0.00           H  
ATOM   2861  HB1 ALA A 238     116.225  26.661  53.599  1.00  0.00           H  
ATOM   2862  HB2 ALA A 238     115.411  25.529  52.460  1.00  0.00           H  
ATOM   2863  HB3 ALA A 238     116.626  24.908  53.634  1.00  0.00           H  
ATOM   2864  N   GLU A 239     119.749  25.239  52.677  1.00  0.00           N  
ATOM   2865  CA  GLU A 239     121.060  25.355  53.307  1.00  0.00           C  
ATOM   2866  C   GLU A 239     122.020  26.179  52.455  1.00  0.00           C  
ATOM   2867  O   GLU A 239     123.072  26.555  52.953  1.00  0.00           O  
ATOM   2868  CB  GLU A 239     121.701  23.948  53.446  1.00  0.00           C  
ATOM   2869  CG  GLU A 239     120.873  22.928  54.259  1.00  0.00           C  
ATOM   2870  CD  GLU A 239     120.853  23.180  55.741  1.00  0.00           C  
ATOM   2871  OE1 GLU A 239     121.443  24.127  56.237  1.00  0.00           O  
ATOM   2872  OE2 GLU A 239     120.203  22.315  56.542  1.00  0.00           O  
ATOM   2873  H   GLU A 239     119.502  24.333  52.272  1.00  0.00           H  
ATOM   2874  HA  GLU A 239     120.928  25.813  54.311  1.00  0.00           H  
ATOM   2875  HB2 GLU A 239     121.821  23.539  52.419  1.00  0.00           H  
ATOM   2876  HB3 GLU A 239     122.716  24.017  53.889  1.00  0.00           H  
ATOM   2877  HG2 GLU A 239     119.830  22.873  53.886  1.00  0.00           H  
ATOM   2878  HG3 GLU A 239     121.327  21.926  54.105  1.00  0.00           H  
ATOM   2879  N   PHE A 240     121.757  26.425  51.139  1.00  0.00           N  
ATOM   2880  CA  PHE A 240     122.661  27.104  50.224  1.00  0.00           C  
ATOM   2881  C   PHE A 240     122.059  28.441  49.854  1.00  0.00           C  
ATOM   2882  O   PHE A 240     122.696  29.460  50.083  1.00  0.00           O  
ATOM   2883  CB  PHE A 240     122.876  26.240  48.955  1.00  0.00           C  
ATOM   2884  CG  PHE A 240     123.495  24.900  49.252  1.00  0.00           C  
ATOM   2885  CD1 PHE A 240     124.785  24.816  49.793  1.00  0.00           C  
ATOM   2886  CD2 PHE A 240     122.792  23.719  48.961  1.00  0.00           C  
ATOM   2887  CE1 PHE A 240     125.364  23.569  50.045  1.00  0.00           C  
ATOM   2888  CE2 PHE A 240     123.370  22.472  49.219  1.00  0.00           C  
ATOM   2889  CZ  PHE A 240     124.656  22.398  49.759  1.00  0.00           C  
ATOM   2890  H   PHE A 240     120.878  26.085  50.740  1.00  0.00           H  
ATOM   2891  HA  PHE A 240     123.650  27.289  50.699  1.00  0.00           H  
ATOM   2892  HB2 PHE A 240     121.896  26.077  48.456  1.00  0.00           H  
ATOM   2893  HB3 PHE A 240     123.529  26.779  48.235  1.00  0.00           H  
ATOM   2894  N   THR A 241     120.822  28.509  49.286  1.00  0.00           N  
ATOM   2895  CA  THR A 241     120.157  29.747  48.909  1.00  0.00           C  
ATOM   2896  C   THR A 241     118.810  29.885  49.612  1.00  0.00           C  
ATOM   2897  O   THR A 241     118.183  28.869  49.881  1.00  0.00           O  
ATOM   2898  CB  THR A 241     119.937  29.776  47.392  1.00  0.00           C  
ATOM   2899  OG1 THR A 241     119.187  28.673  46.974  1.00  0.00           O  
ATOM   2900  CG2 THR A 241     121.260  29.792  46.648  1.00  0.00           C  
ATOM   2901  H   THR A 241     120.327  27.634  49.094  1.00  0.00           H  
ATOM   2902  HA  THR A 241     120.799  30.607  49.167  1.00  0.00           H  
ATOM   2903  N   PRO A 242     118.268  31.108  49.915  1.00  0.00           N  
ATOM   2904  CA  PRO A 242     116.964  31.293  50.539  1.00  0.00           C  
ATOM   2905  C   PRO A 242     115.840  30.645  49.743  1.00  0.00           C  
ATOM   2906  O   PRO A 242     115.725  30.920  48.554  1.00  0.00           O  
ATOM   2907  CB  PRO A 242     116.774  32.821  50.552  1.00  0.00           C  
ATOM   2908  CG  PRO A 242     118.196  33.322  50.633  1.00  0.00           C  
ATOM   2909  CD  PRO A 242     118.924  32.379  49.684  1.00  0.00           C  
ATOM   2910  HA  PRO A 242     117.014  30.902  51.581  1.00  0.00           H  
ATOM   2911  HB2 PRO A 242     116.389  33.170  49.568  1.00  0.00           H  
ATOM   2912  HB3 PRO A 242     116.097  33.191  51.351  1.00  0.00           H  
ATOM   2913  HG2 PRO A 242     118.337  34.401  50.409  1.00  0.00           H  
ATOM   2914  HG3 PRO A 242     118.563  33.119  51.665  1.00  0.00           H  
ATOM   2915  HD2 PRO A 242     118.796  32.652  48.613  1.00  0.00           H  
ATOM   2916  HD3 PRO A 242     119.992  32.402  49.979  1.00  0.00           H  
ATOM   2917  N   VAL A 243     114.946  29.811  50.347  1.00  0.00           N  
ATOM   2918  CA  VAL A 243     113.809  29.214  49.652  1.00  0.00           C  
ATOM   2919  C   VAL A 243     112.553  29.877  50.161  1.00  0.00           C  
ATOM   2920  O   VAL A 243     112.298  29.813  51.346  1.00  0.00           O  
ATOM   2921  CB  VAL A 243     113.748  27.698  49.905  1.00  0.00           C  
ATOM   2922  CG1 VAL A 243     112.535  27.069  49.232  1.00  0.00           C  
ATOM   2923  CG2 VAL A 243     114.996  27.001  49.401  1.00  0.00           C  
ATOM   2924  H   VAL A 243     115.037  29.642  51.360  1.00  0.00           H  
ATOM   2925  HA  VAL A 243     113.888  29.382  48.559  1.00  0.00           H  
ATOM   2926  N   HIS A 244     111.737  30.564  49.318  1.00  0.00           N  
ATOM   2927  CA  HIS A 244     110.588  31.344  49.755  1.00  0.00           C  
ATOM   2928  C   HIS A 244     109.512  30.473  50.407  1.00  0.00           C  
ATOM   2929  O   HIS A 244     109.547  29.256  50.297  1.00  0.00           O  
ATOM   2930  CB  HIS A 244     110.020  32.131  48.540  1.00  0.00           C  
ATOM   2931  CG  HIS A 244     109.062  33.230  48.887  1.00  0.00           C  
ATOM   2932  ND1 HIS A 244     107.797  33.296  48.447  1.00  0.00           N  
ATOM   2933  CD2 HIS A 244     109.346  34.339  49.649  1.00  0.00           C  
ATOM   2934  CE1 HIS A 244     107.310  34.438  48.965  1.00  0.00           C  
ATOM   2935  NE2 HIS A 244     108.234  35.094  49.694  1.00  0.00           N  
ATOM   2936  H   HIS A 244     111.998  30.597  48.333  1.00  0.00           H  
ATOM   2937  HA  HIS A 244     110.973  32.074  50.497  1.00  0.00           H  
ATOM   2938  HB2 HIS A 244     110.857  32.634  48.015  1.00  0.00           H  
ATOM   2939  HB3 HIS A 244     109.544  31.417  47.830  1.00  0.00           H  
ATOM   2940  N   PHE A 245     108.523  31.074  51.120  1.00  0.00           N  
ATOM   2941  CA  PHE A 245     107.366  30.408  51.715  1.00  0.00           C  
ATOM   2942  C   PHE A 245     106.488  29.855  50.631  1.00  0.00           C  
ATOM   2943  O   PHE A 245     106.031  28.732  50.756  1.00  0.00           O  
ATOM   2944  CB  PHE A 245     106.529  31.428  52.540  1.00  0.00           C  
ATOM   2945  CG  PHE A 245     106.760  31.280  54.015  1.00  0.00           C  
ATOM   2946  CD1 PHE A 245     106.169  30.196  54.684  1.00  0.00           C  
ATOM   2947  CD2 PHE A 245     107.501  32.219  54.743  1.00  0.00           C  
ATOM   2948  CE1 PHE A 245     106.318  30.048  56.064  1.00  0.00           C  
ATOM   2949  CE2 PHE A 245     107.668  32.057  56.124  1.00  0.00           C  
ATOM   2950  CZ  PHE A 245     107.074  30.976  56.783  1.00  0.00           C  
ATOM   2951  H   PHE A 245     108.582  32.092  51.207  1.00  0.00           H  
ATOM   2952  HA  PHE A 245     107.676  29.567  52.377  1.00  0.00           H  
ATOM   2953  HB2 PHE A 245     106.701  32.469  52.190  1.00  0.00           H  
ATOM   2954  HB3 PHE A 245     105.436  31.272  52.402  1.00  0.00           H  
ATOM   2955  N   PHE A 246     106.173  30.621  49.554  1.00  0.00           N  
ATOM   2956  CA  PHE A 246     105.284  30.193  48.485  1.00  0.00           C  
ATOM   2957  C   PHE A 246     105.815  28.971  47.730  1.00  0.00           C  
ATOM   2958  O   PHE A 246     105.067  28.404  46.946  1.00  0.00           O  
ATOM   2959  CB  PHE A 246     105.105  31.358  47.488  1.00  0.00           C  
ATOM   2960  CG  PHE A 246     103.867  31.238  46.653  1.00  0.00           C  
ATOM   2961  CD1 PHE A 246     102.626  31.556  47.226  1.00  0.00           C  
ATOM   2962  CD2 PHE A 246     103.933  30.898  45.296  1.00  0.00           C  
ATOM   2963  CE1 PHE A 246     101.463  31.531  46.454  1.00  0.00           C  
ATOM   2964  CE2 PHE A 246     102.764  30.846  44.530  1.00  0.00           C  
ATOM   2965  CZ  PHE A 246     101.531  31.170  45.107  1.00  0.00           C  
ATOM   2966  H   PHE A 246     106.559  31.568  49.531  1.00  0.00           H  
ATOM   2967  HA  PHE A 246     104.314  29.951  48.973  1.00  0.00           H  
ATOM   2968  HB2 PHE A 246     105.021  32.332  48.019  1.00  0.00           H  
ATOM   2969  HB3 PHE A 246     106.025  31.416  46.864  1.00  0.00           H  
ATOM   2970  N   ALA A 247     107.102  28.530  47.875  1.00  0.00           N  
ATOM   2971  CA  ALA A 247     107.616  27.347  47.190  1.00  0.00           C  
ATOM   2972  C   ALA A 247     107.032  26.063  47.777  1.00  0.00           C  
ATOM   2973  O   ALA A 247     107.033  25.043  47.104  1.00  0.00           O  
ATOM   2974  CB  ALA A 247     109.143  27.304  47.297  1.00  0.00           C  
ATOM   2975  H   ALA A 247     107.753  29.072  48.457  1.00  0.00           H  
ATOM   2976  HA  ALA A 247     107.359  27.439  46.110  1.00  0.00           H  
ATOM   2977  HB1 ALA A 247     109.553  26.505  46.659  1.00  0.00           H  
ATOM   2978  HB2 ALA A 247     109.576  28.269  46.955  1.00  0.00           H  
ATOM   2979  HB3 ALA A 247     109.460  27.122  48.347  1.00  0.00           H  
ATOM   2980  N   GLN A 248     106.597  26.037  49.070  1.00  0.00           N  
ATOM   2981  CA  GLN A 248     106.021  24.888  49.759  1.00  0.00           C  
ATOM   2982  C   GLN A 248     104.693  24.483  49.133  1.00  0.00           C  
ATOM   2983  O   GLN A 248     104.596  23.327  48.750  1.00  0.00           O  
ATOM   2984  CB  GLN A 248     105.820  25.181  51.267  1.00  0.00           C  
ATOM   2985  CG  GLN A 248     107.133  25.507  51.997  1.00  0.00           C  
ATOM   2986  CD  GLN A 248     106.854  25.905  53.417  1.00  0.00           C  
ATOM   2987  OE1 GLN A 248     106.874  25.072  54.306  1.00  0.00           O  
ATOM   2988  NE2 GLN A 248     106.553  27.186  53.708  1.00  0.00           N  
ATOM   2989  H   GLN A 248     106.710  26.892  49.610  1.00  0.00           H  
ATOM   2990  HA  GLN A 248     106.735  24.035  49.695  1.00  0.00           H  
ATOM   2991  HB2 GLN A 248     105.132  26.032  51.399  1.00  0.00           H  
ATOM   2992  HB3 GLN A 248     105.365  24.288  51.754  1.00  0.00           H  
ATOM   2993  HG2 GLN A 248     107.807  24.625  51.971  1.00  0.00           H  
ATOM   2994  HG3 GLN A 248     107.675  26.348  51.517  1.00  0.00           H  
ATOM   2995  N   PRO A 249     103.619  25.333  48.973  1.00  0.00           N  
ATOM   2996  CA  PRO A 249     102.377  24.916  48.347  1.00  0.00           C  
ATOM   2997  C   PRO A 249     102.561  24.632  46.875  1.00  0.00           C  
ATOM   2998  O   PRO A 249     101.693  23.980  46.329  1.00  0.00           O  
ATOM   2999  CB  PRO A 249     101.421  26.089  48.572  1.00  0.00           C  
ATOM   3000  CG  PRO A 249     102.370  27.266  48.552  1.00  0.00           C  
ATOM   3001  CD  PRO A 249     103.544  26.724  49.365  1.00  0.00           C  
ATOM   3002  HA  PRO A 249     101.973  24.006  48.846  1.00  0.00           H  
ATOM   3003  HB2 PRO A 249     100.566  26.145  47.861  1.00  0.00           H  
ATOM   3004  HB3 PRO A 249     101.015  26.023  49.607  1.00  0.00           H  
ATOM   3005  HG2 PRO A 249     102.700  27.414  47.500  1.00  0.00           H  
ATOM   3006  HG3 PRO A 249     101.951  28.224  48.920  1.00  0.00           H  
ATOM   3007  HD2 PRO A 249     104.444  27.303  49.128  1.00  0.00           H  
ATOM   3008  HD3 PRO A 249     103.322  26.775  50.443  1.00  0.00           H  
ATOM   3009  N   VAL A 250     103.634  25.088  46.164  1.00  0.00           N  
ATOM   3010  CA  VAL A 250     103.907  24.695  44.784  1.00  0.00           C  
ATOM   3011  C   VAL A 250     104.258  23.222  44.750  1.00  0.00           C  
ATOM   3012  O   VAL A 250     103.784  22.525  43.878  1.00  0.00           O  
ATOM   3013  CB  VAL A 250     105.074  25.509  44.198  1.00  0.00           C  
ATOM   3014  CG1 VAL A 250     105.402  25.060  42.780  1.00  0.00           C  
ATOM   3015  CG2 VAL A 250     104.715  26.983  44.143  1.00  0.00           C  
ATOM   3016  H   VAL A 250     104.302  25.722  46.623  1.00  0.00           H  
ATOM   3017  HA  VAL A 250     103.015  24.890  44.144  1.00  0.00           H  
ATOM   3018  N   VAL A 251     105.061  22.666  45.691  1.00  0.00           N  
ATOM   3019  CA  VAL A 251     105.324  21.233  45.752  1.00  0.00           C  
ATOM   3020  C   VAL A 251     104.002  20.464  45.815  1.00  0.00           C  
ATOM   3021  O   VAL A 251     103.854  19.499  45.085  1.00  0.00           O  
ATOM   3022  CB  VAL A 251     106.218  20.908  46.968  1.00  0.00           C  
ATOM   3023  CG1 VAL A 251     106.534  19.423  47.046  1.00  0.00           C  
ATOM   3024  CG2 VAL A 251     107.540  21.660  46.898  1.00  0.00           C  
ATOM   3025  H   VAL A 251     105.452  23.277  46.417  1.00  0.00           H  
ATOM   3026  HA  VAL A 251     105.873  20.919  44.836  1.00  0.00           H  
ATOM   3027  N   THR A 252     102.998  20.837  46.656  1.00  0.00           N  
ATOM   3028  CA  THR A 252     101.733  20.101  46.765  1.00  0.00           C  
ATOM   3029  C   THR A 252     100.741  20.382  45.619  1.00  0.00           C  
ATOM   3030  O   THR A 252      99.799  19.620  45.460  1.00  0.00           O  
ATOM   3031  CB  THR A 252     101.061  20.469  48.101  1.00  0.00           C  
ATOM   3032  OG1 THR A 252     101.961  20.305  49.156  1.00  0.00           O  
ATOM   3033  CG2 THR A 252      99.825  19.631  48.378  1.00  0.00           C  
ATOM   3034  H   THR A 252     103.167  21.638  47.283  1.00  0.00           H  
ATOM   3035  HA  THR A 252     101.978  19.015  46.797  1.00  0.00           H  
ATOM   3036  N   LEU A 253     100.823  21.511  44.864  1.00  0.00           N  
ATOM   3037  CA  LEU A 253      99.836  21.925  43.862  1.00  0.00           C  
ATOM   3038  C   LEU A 253     100.189  21.288  42.531  1.00  0.00           C  
ATOM   3039  O   LEU A 253      99.374  20.601  41.934  1.00  0.00           O  
ATOM   3040  CB  LEU A 253      99.845  23.480  43.750  1.00  0.00           C  
ATOM   3041  CG  LEU A 253      98.929  24.027  42.646  1.00  0.00           C  
ATOM   3042  CD1 LEU A 253      97.480  23.676  42.901  1.00  0.00           C  
ATOM   3043  CD2 LEU A 253      99.054  25.537  42.539  1.00  0.00           C  
ATOM   3044  H   LEU A 253     101.604  22.139  45.043  1.00  0.00           H  
ATOM   3045  HA  LEU A 253      98.809  21.637  44.182  1.00  0.00           H  
ATOM   3046  HB2 LEU A 253      99.546  23.923  44.728  1.00  0.00           H  
ATOM   3047  HB3 LEU A 253     100.875  23.832  43.529  1.00  0.00           H  
ATOM   3048  N   ILE A 254     101.431  21.503  42.029  1.00  0.00           N  
ATOM   3049  CA  ILE A 254     101.980  20.974  40.797  1.00  0.00           C  
ATOM   3050  C   ILE A 254     102.630  19.633  41.050  1.00  0.00           C  
ATOM   3051  O   ILE A 254     102.344  18.714  40.312  1.00  0.00           O  
ATOM   3052  CB  ILE A 254     103.017  21.979  40.245  1.00  0.00           C  
ATOM   3053  CG1 ILE A 254     102.297  23.249  39.782  1.00  0.00           C  
ATOM   3054  CG2 ILE A 254     103.828  21.392  39.093  1.00  0.00           C  
ATOM   3055  CD1 ILE A 254     103.256  24.281  39.213  1.00  0.00           C  
ATOM   3056  H   ILE A 254     102.049  22.087  42.584  1.00  0.00           H  
ATOM   3057  HA  ILE A 254     101.182  20.850  40.029  1.00  0.00           H  
ATOM   3058  N   GLY A 255     103.530  19.441  42.050  1.00  0.00           N  
ATOM   3059  CA  GLY A 255     104.217  18.178  42.281  1.00  0.00           C  
ATOM   3060  C   GLY A 255     103.278  17.022  42.506  1.00  0.00           C  
ATOM   3061  O   GLY A 255     103.455  16.004  41.864  1.00  0.00           O  
ATOM   3062  H   GLY A 255     103.749  20.225  42.677  1.00  0.00           H  
ATOM   3063  HA2 GLY A 255     104.887  17.950  41.420  1.00  0.00           H  
ATOM   3064  HA3 GLY A 255     104.839  18.276  43.188  1.00  0.00           H  
ATOM   3065  N   LEU A 256     102.268  17.098  43.413  1.00  0.00           N  
ATOM   3066  CA  LEU A 256     101.324  16.014  43.674  1.00  0.00           C  
ATOM   3067  C   LEU A 256     100.523  15.662  42.441  1.00  0.00           C  
ATOM   3068  O   LEU A 256     100.399  14.490  42.164  1.00  0.00           O  
ATOM   3069  CB  LEU A 256     100.344  16.419  44.785  1.00  0.00           C  
ATOM   3070  CG  LEU A 256      99.316  15.319  45.107  1.00  0.00           C  
ATOM   3071  CD1 LEU A 256      99.969  14.069  45.673  1.00  0.00           C  
ATOM   3072  CD2 LEU A 256      98.281  15.830  46.090  1.00  0.00           C  
ATOM   3073  H   LEU A 256     102.161  17.977  43.938  1.00  0.00           H  
ATOM   3074  HA  LEU A 256     101.885  15.115  44.024  1.00  0.00           H  
ATOM   3075  HB2 LEU A 256     100.914  16.678  45.700  1.00  0.00           H  
ATOM   3076  HB3 LEU A 256      99.793  17.318  44.442  1.00  0.00           H  
ATOM   3077  N   GLY A 257      99.910  16.611  41.685  1.00  0.00           N  
ATOM   3078  CA  GLY A 257      99.099  16.303  40.517  1.00  0.00           C  
ATOM   3079  C   GLY A 257      99.885  15.568  39.457  1.00  0.00           C  
ATOM   3080  O   GLY A 257      99.432  14.533  39.009  1.00  0.00           O  
ATOM   3081  H   GLY A 257     100.024  17.602  41.944  1.00  0.00           H  
ATOM   3082  HA2 GLY A 257      98.212  15.700  40.814  1.00  0.00           H  
ATOM   3083  HA3 GLY A 257      98.736  17.255  40.077  1.00  0.00           H  
ATOM   3084  N   ILE A 258     101.062  16.065  38.997  1.00  0.00           N  
ATOM   3085  CA  ILE A 258     101.888  15.452  37.958  1.00  0.00           C  
ATOM   3086  C   ILE A 258     102.431  14.102  38.394  1.00  0.00           C  
ATOM   3087  O   ILE A 258     102.709  13.288  37.534  1.00  0.00           O  
ATOM   3088  CB  ILE A 258     103.071  16.379  37.592  1.00  0.00           C  
ATOM   3089  CG1 ILE A 258     102.581  17.769  37.198  1.00  0.00           C  
ATOM   3090  CG2 ILE A 258     103.894  15.806  36.445  1.00  0.00           C  
ATOM   3091  CD1 ILE A 258     103.737  18.747  37.092  1.00  0.00           C  
ATOM   3092  H   ILE A 258     101.374  16.940  39.408  1.00  0.00           H  
ATOM   3093  HA  ILE A 258     101.257  15.326  37.049  1.00  0.00           H  
ATOM   3094  N   ALA A 259     102.699  13.837  39.700  1.00  0.00           N  
ATOM   3095  CA  ALA A 259     103.203  12.565  40.206  1.00  0.00           C  
ATOM   3096  C   ALA A 259     102.138  11.511  40.143  1.00  0.00           C  
ATOM   3097  O   ALA A 259     102.435  10.424  39.701  1.00  0.00           O  
ATOM   3098  CB  ALA A 259     103.677  12.704  41.655  1.00  0.00           C  
ATOM   3099  H   ALA A 259     102.533  14.583  40.374  1.00  0.00           H  
ATOM   3100  HA  ALA A 259     104.070  12.227  39.615  1.00  0.00           H  
ATOM   3101  HB1 ALA A 259     104.066  11.728  42.019  1.00  0.00           H  
ATOM   3102  HB2 ALA A 259     104.503  13.441  41.722  1.00  0.00           H  
ATOM   3103  HB3 ALA A 259     102.847  13.043  42.308  1.00  0.00           H  
ATOM   3104  N   ILE A 260     100.886  11.751  40.610  1.00  0.00           N  
ATOM   3105  CA  ILE A 260      99.777  10.811  40.542  1.00  0.00           C  
ATOM   3106  C   ILE A 260      99.323  10.615  39.104  1.00  0.00           C  
ATOM   3107  O   ILE A 260      98.678   9.620  38.837  1.00  0.00           O  
ATOM   3108  CB  ILE A 260      98.589  11.326  41.393  1.00  0.00           C  
ATOM   3109  CG1 ILE A 260      99.007  11.445  42.858  1.00  0.00           C  
ATOM   3110  CG2 ILE A 260      97.369  10.414  41.285  1.00  0.00           C  
ATOM   3111  CD1 ILE A 260      97.895  12.018  43.721  1.00  0.00           C  
ATOM   3112  H   ILE A 260     100.712  12.665  41.010  1.00  0.00           H  
ATOM   3113  HA  ILE A 260     100.119   9.841  40.967  1.00  0.00           H  
ATOM   3114  N   ASP A 261      99.541  11.563  38.151  1.00  0.00           N  
ATOM   3115  CA  ASP A 261      99.182  11.415  36.746  1.00  0.00           C  
ATOM   3116  C   ASP A 261     100.227  10.581  36.037  1.00  0.00           C  
ATOM   3117  O   ASP A 261      99.890   9.886  35.100  1.00  0.00           O  
ATOM   3118  CB  ASP A 261      99.101  12.786  36.056  1.00  0.00           C  
ATOM   3119  CG  ASP A 261      97.981  13.656  36.559  1.00  0.00           C  
ATOM   3120  OD1 ASP A 261      97.210  13.267  37.422  1.00  0.00           O  
ATOM   3121  OD2 ASP A 261      97.816  14.884  36.032  1.00  0.00           O  
ATOM   3122  H   ASP A 261     100.021  12.423  38.423  1.00  0.00           H  
ATOM   3123  HA  ASP A 261      98.177  10.949  36.642  1.00  0.00           H  
ATOM   3124  HB2 ASP A 261     100.068  13.317  36.183  1.00  0.00           H  
ATOM   3125  HB3 ASP A 261      98.917  12.625  34.977  1.00  0.00           H  
ATOM   3126  N   TYR A 262     101.531  10.645  36.415  1.00  0.00           N  
ATOM   3127  CA  TYR A 262     102.600   9.792  35.914  1.00  0.00           C  
ATOM   3128  C   TYR A 262     102.358   8.380  36.372  1.00  0.00           C  
ATOM   3129  O   TYR A 262     102.524   7.479  35.583  1.00  0.00           O  
ATOM   3130  CB  TYR A 262     103.961  10.258  36.484  1.00  0.00           C  
ATOM   3131  CG  TYR A 262     104.520  11.503  35.845  1.00  0.00           C  
ATOM   3132  CD1 TYR A 262     104.027  12.018  34.633  1.00  0.00           C  
ATOM   3133  CD2 TYR A 262     105.635  12.107  36.440  1.00  0.00           C  
ATOM   3134  CE1 TYR A 262     104.646  13.118  34.029  1.00  0.00           C  
ATOM   3135  CE2 TYR A 262     106.239  13.215  35.849  1.00  0.00           C  
ATOM   3136  CZ  TYR A 262     105.753  13.714  34.641  1.00  0.00           C  
ATOM   3137  OH  TYR A 262     106.356  14.769  34.075  1.00  0.00           O  
ATOM   3138  H   TYR A 262     101.764  11.285  37.174  1.00  0.00           H  
ATOM   3139  HA  TYR A 262     102.662   9.811  34.803  1.00  0.00           H  
ATOM   3140  HB2 TYR A 262     103.867  10.400  37.581  1.00  0.00           H  
ATOM   3141  HB3 TYR A 262     104.728   9.476  36.315  1.00  0.00           H  
ATOM   3142  N   GLY A 263     101.981   8.121  37.649  1.00  0.00           N  
ATOM   3143  CA  GLY A 263     101.669   6.820  38.194  1.00  0.00           C  
ATOM   3144  C   GLY A 263     100.424   6.254  37.569  1.00  0.00           C  
ATOM   3145  O   GLY A 263     100.336   5.057  37.420  1.00  0.00           O  
ATOM   3146  H   GLY A 263     101.850   8.902  38.277  1.00  0.00           H  
ATOM   3147  HA2 GLY A 263     102.539   6.145  38.099  1.00  0.00           H  
ATOM   3148  HA3 GLY A 263     101.448   6.945  39.276  1.00  0.00           H  
ATOM   3149  N   LEU A 264      99.386   7.065  37.248  1.00  0.00           N  
ATOM   3150  CA  LEU A 264      98.149   6.640  36.604  1.00  0.00           C  
ATOM   3151  C   LEU A 264      98.435   6.153  35.203  1.00  0.00           C  
ATOM   3152  O   LEU A 264      97.875   5.154  34.808  1.00  0.00           O  
ATOM   3153  CB  LEU A 264      97.155   7.824  36.603  1.00  0.00           C  
ATOM   3154  CG  LEU A 264      95.830   7.529  35.879  1.00  0.00           C  
ATOM   3155  CD1 LEU A 264      94.712   8.407  36.410  1.00  0.00           C  
ATOM   3156  CD2 LEU A 264      95.966   7.794  34.385  1.00  0.00           C  
ATOM   3157  H   LEU A 264      99.508   8.061  37.434  1.00  0.00           H  
ATOM   3158  HA  LEU A 264      97.664   5.827  37.189  1.00  0.00           H  
ATOM   3159  HB2 LEU A 264      96.935   8.020  37.676  1.00  0.00           H  
ATOM   3160  HB3 LEU A 264      97.611   8.743  36.177  1.00  0.00           H  
ATOM   3161  N   PHE A 265      99.256   6.855  34.385  1.00  0.00           N  
ATOM   3162  CA  PHE A 265      99.599   6.505  33.014  1.00  0.00           C  
ATOM   3163  C   PHE A 265     100.482   5.281  32.943  1.00  0.00           C  
ATOM   3164  O   PHE A 265     100.314   4.513  32.022  1.00  0.00           O  
ATOM   3165  CB  PHE A 265     100.314   7.696  32.362  1.00  0.00           C  
ATOM   3166  CG  PHE A 265     100.649   7.478  30.908  1.00  0.00           C  
ATOM   3167  CD1 PHE A 265      99.654   7.092  29.995  1.00  0.00           C  
ATOM   3168  CD2 PHE A 265     101.955   7.689  30.447  1.00  0.00           C  
ATOM   3169  CE1 PHE A 265      99.966   6.900  28.648  1.00  0.00           C  
ATOM   3170  CE2 PHE A 265     102.262   7.523  29.094  1.00  0.00           C  
ATOM   3171  CZ  PHE A 265     101.270   7.120  28.196  1.00  0.00           C  
ATOM   3172  H   PHE A 265      99.660   7.705  34.771  1.00  0.00           H  
ATOM   3173  HA  PHE A 265      98.663   6.343  32.432  1.00  0.00           H  
ATOM   3174  HB2 PHE A 265      99.601   8.538  32.444  1.00  0.00           H  
ATOM   3175  HB3 PHE A 265     101.234   7.961  32.932  1.00  0.00           H  
ATOM   3176  N   ILE A 266     101.507   5.096  33.815  1.00  0.00           N  
ATOM   3177  CA  ILE A 266     102.407   3.948  33.842  1.00  0.00           C  
ATOM   3178  C   ILE A 266     101.661   2.715  34.284  1.00  0.00           C  
ATOM   3179  O   ILE A 266     101.869   1.684  33.686  1.00  0.00           O  
ATOM   3180  CB  ILE A 266     103.607   4.219  34.782  1.00  0.00           C  
ATOM   3181  CG1 ILE A 266     104.521   5.234  34.080  1.00  0.00           C  
ATOM   3182  CG2 ILE A 266     104.389   2.937  35.084  1.00  0.00           C  
ATOM   3183  CD1 ILE A 266     105.875   5.396  34.741  1.00  0.00           C  
ATOM   3184  H   ILE A 266     101.627   5.801  34.531  1.00  0.00           H  
ATOM   3185  HA  ILE A 266     102.835   3.766  32.828  1.00  0.00           H  
ATOM   3186  N   VAL A 267     100.817   2.741  35.347  1.00  0.00           N  
ATOM   3187  CA  VAL A 267     100.001   1.623  35.807  1.00  0.00           C  
ATOM   3188  C   VAL A 267      99.011   1.252  34.736  1.00  0.00           C  
ATOM   3189  O   VAL A 267      98.829   0.082  34.514  1.00  0.00           O  
ATOM   3190  CB  VAL A 267      99.231   1.989  37.097  1.00  0.00           C  
ATOM   3191  CG1 VAL A 267      98.277   0.882  37.530  1.00  0.00           C  
ATOM   3192  CG2 VAL A 267     100.199   2.227  38.243  1.00  0.00           C  
ATOM   3193  H   VAL A 267     100.716   3.633  35.814  1.00  0.00           H  
ATOM   3194  HA  VAL A 267     100.646   0.745  36.045  1.00  0.00           H  
ATOM   3195  N   SER A 268      98.341   2.196  34.030  1.00  0.00           N  
ATOM   3196  CA  SER A 268      97.425   1.913  32.936  1.00  0.00           C  
ATOM   3197  C   SER A 268      98.154   1.189  31.838  1.00  0.00           C  
ATOM   3198  O   SER A 268      97.630   0.207  31.362  1.00  0.00           O  
ATOM   3199  CB  SER A 268      96.818   3.206  32.367  1.00  0.00           C  
ATOM   3200  OG  SER A 268      96.011   2.891  31.260  1.00  0.00           O  
ATOM   3201  H   SER A 268      98.558   3.163  34.244  1.00  0.00           H  
ATOM   3202  HA  SER A 268      96.573   1.291  33.294  1.00  0.00           H  
ATOM   3203  HB2 SER A 268      96.188   3.689  33.145  1.00  0.00           H  
ATOM   3204  HB3 SER A 268      97.631   3.904  32.063  1.00  0.00           H  
ATOM   3205  HG  SER A 268      95.866   3.732  30.760  1.00  0.00           H  
ATOM   3206  N   ARG A 269      99.354   1.630  31.377  1.00  0.00           N  
ATOM   3207  CA  ARG A 269     100.110   0.999  30.308  1.00  0.00           C  
ATOM   3208  C   ARG A 269     100.580  -0.377  30.726  1.00  0.00           C  
ATOM   3209  O   ARG A 269     100.721  -1.225  29.872  1.00  0.00           O  
ATOM   3210  CB  ARG A 269     101.334   1.860  29.899  1.00  0.00           C  
ATOM   3211  CG  ARG A 269     102.217   1.175  28.828  1.00  0.00           C  
ATOM   3212  CD  ARG A 269     101.521   0.952  27.484  1.00  0.00           C  
ATOM   3213  NE  ARG A 269     101.478   2.226  26.759  1.00  0.00           N  
ATOM   3214  CZ  ARG A 269     101.994   2.078  25.404  1.00  0.00           C  
ATOM   3215  H   ARG A 269      99.757   2.436  31.836  1.00  0.00           H  
ATOM   3216  HA  ARG A 269      99.438   0.925  29.432  1.00  0.00           H  
ATOM   3217  HB2 ARG A 269     100.982   2.851  29.538  1.00  0.00           H  
ATOM   3218  HB3 ARG A 269     101.975   2.032  30.794  1.00  0.00           H  
ATOM   3219  HG2 ARG A 269     103.138   1.759  28.631  1.00  0.00           H  
ATOM   3220  HG3 ARG A 269     102.576   0.209  29.231  1.00  0.00           H  
ATOM   3221  HD2 ARG A 269     102.134   0.205  26.936  1.00  0.00           H  
ATOM   3222  HD3 ARG A 269     100.514   0.488  27.580  1.00  0.00           H  
ATOM   3223  HE  ARG A 269     100.522   2.648  26.749  1.00  0.00           H  
ATOM   3224  N   PHE A 270     100.918  -0.644  32.011  1.00  0.00           N  
ATOM   3225  CA  PHE A 270     101.331  -1.942  32.511  1.00  0.00           C  
ATOM   3226  C   PHE A 270     100.156  -2.883  32.402  1.00  0.00           C  
ATOM   3227  O   PHE A 270     100.360  -4.027  32.067  1.00  0.00           O  
ATOM   3228  CB  PHE A 270     101.770  -1.823  33.989  1.00  0.00           C  
ATOM   3229  CG  PHE A 270     102.162  -3.153  34.573  1.00  0.00           C  
ATOM   3230  CD1 PHE A 270     103.373  -3.769  34.224  1.00  0.00           C  
ATOM   3231  CD2 PHE A 270     101.294  -3.797  35.468  1.00  0.00           C  
ATOM   3232  CE1 PHE A 270     103.713  -5.009  34.775  1.00  0.00           C  
ATOM   3233  CE2 PHE A 270     101.623  -5.046  35.997  1.00  0.00           C  
ATOM   3234  CZ  PHE A 270     102.836  -5.651  35.654  1.00  0.00           C  
ATOM   3235  H   PHE A 270     100.801   0.100  32.687  1.00  0.00           H  
ATOM   3236  HA  PHE A 270     102.201  -2.326  31.934  1.00  0.00           H  
ATOM   3237  HB2 PHE A 270     102.623  -1.113  34.095  1.00  0.00           H  
ATOM   3238  HB3 PHE A 270     100.923  -1.406  34.570  1.00  0.00           H  
ATOM   3239  N   ARG A 271      98.898  -2.458  32.704  1.00  0.00           N  
ATOM   3240  CA  ARG A 271      97.683  -3.251  32.592  1.00  0.00           C  
ATOM   3241  C   ARG A 271      97.332  -3.501  31.141  1.00  0.00           C  
ATOM   3242  O   ARG A 271      96.691  -4.498  30.873  1.00  0.00           O  
ATOM   3243  CB  ARG A 271      96.490  -2.526  33.249  1.00  0.00           C  
ATOM   3244  CG  ARG A 271      96.679  -2.357  34.766  1.00  0.00           C  
ATOM   3245  CD  ARG A 271      95.523  -1.564  35.380  1.00  0.00           C  
ATOM   3246  NE  ARG A 271      94.404  -2.468  35.633  1.00  0.00           N  
ATOM   3247  CZ  ARG A 271      93.165  -1.720  35.728  1.00  0.00           C  
ATOM   3248  H   ARG A 271      98.794  -1.491  32.990  1.00  0.00           H  
ATOM   3249  HA  ARG A 271      97.819  -4.216  33.127  1.00  0.00           H  
ATOM   3250  HB2 ARG A 271      96.378  -1.523  32.777  1.00  0.00           H  
ATOM   3251  HB3 ARG A 271      95.552  -3.094  33.068  1.00  0.00           H  
ATOM   3252  HG2 ARG A 271      96.792  -3.339  35.276  1.00  0.00           H  
ATOM   3253  HG3 ARG A 271      97.611  -1.809  34.951  1.00  0.00           H  
ATOM   3254  HD2 ARG A 271      95.851  -1.111  36.343  1.00  0.00           H  
ATOM   3255  HD3 ARG A 271      95.243  -0.726  34.700  1.00  0.00           H  
ATOM   3256  HE  ARG A 271      94.575  -2.877  36.578  1.00  0.00           H  
ATOM   3257  N   GLU A 272      97.647  -2.610  30.159  1.00  0.00           N  
ATOM   3258  CA  GLU A 272      97.417  -2.850  28.739  1.00  0.00           C  
ATOM   3259  C   GLU A 272      98.310  -3.993  28.299  1.00  0.00           C  
ATOM   3260  O   GLU A 272      97.849  -4.905  27.640  1.00  0.00           O  
ATOM   3261  CB  GLU A 272      97.771  -1.601  27.884  1.00  0.00           C  
ATOM   3262  CG  GLU A 272      96.805  -0.416  28.090  1.00  0.00           C  
ATOM   3263  CD  GLU A 272      97.118   0.759  27.196  1.00  0.00           C  
ATOM   3264  OE1 GLU A 272      97.904   0.655  26.266  1.00  0.00           O  
ATOM   3265  OE2 GLU A 272      96.515   1.942  27.419  1.00  0.00           O  
ATOM   3266  H   GLU A 272      98.136  -1.753  30.417  1.00  0.00           H  
ATOM   3267  HA  GLU A 272      96.350  -3.086  28.539  1.00  0.00           H  
ATOM   3268  HB2 GLU A 272      98.808  -1.265  28.103  1.00  0.00           H  
ATOM   3269  HB3 GLU A 272      97.723  -1.888  26.813  1.00  0.00           H  
ATOM   3270  HG2 GLU A 272      95.755  -0.721  27.899  1.00  0.00           H  
ATOM   3271  HG3 GLU A 272      96.872  -0.074  29.134  1.00  0.00           H  
ATOM   3272  N   GLU A 273      99.627  -3.966  28.636  1.00  0.00           N  
ATOM   3273  CA  GLU A 273     100.651  -4.921  28.233  1.00  0.00           C  
ATOM   3274  C   GLU A 273     100.377  -6.310  28.785  1.00  0.00           C  
ATOM   3275  O   GLU A 273     100.485  -7.284  28.059  1.00  0.00           O  
ATOM   3276  CB  GLU A 273     102.039  -4.424  28.732  1.00  0.00           C  
ATOM   3277  CG  GLU A 273     103.099  -4.419  27.632  1.00  0.00           C  
ATOM   3278  CD  GLU A 273     102.752  -3.450  26.527  1.00  0.00           C  
ATOM   3279  OE1 GLU A 273     102.531  -2.279  26.790  1.00  0.00           O  
ATOM   3280  OE2 GLU A 273     102.682  -3.864  25.249  1.00  0.00           O  
ATOM   3281  H   GLU A 273      99.915  -3.182  29.215  1.00  0.00           H  
ATOM   3282  HA  GLU A 273     100.657  -4.941  27.122  1.00  0.00           H  
ATOM   3283  HB2 GLU A 273     102.012  -3.374  29.093  1.00  0.00           H  
ATOM   3284  HB3 GLU A 273     102.379  -5.014  29.610  1.00  0.00           H  
ATOM   3285  HG2 GLU A 273     104.033  -4.085  28.104  1.00  0.00           H  
ATOM   3286  HG3 GLU A 273     103.254  -5.437  27.229  1.00  0.00           H  
ATOM   3287  N   ILE A 274     100.005  -6.454  30.085  1.00  0.00           N  
ATOM   3288  CA  ILE A 274      99.605  -7.696  30.737  1.00  0.00           C  
ATOM   3289  C   ILE A 274      98.371  -8.242  30.048  1.00  0.00           C  
ATOM   3290  O   ILE A 274      98.323  -9.430  29.781  1.00  0.00           O  
ATOM   3291  CB  ILE A 274      99.299  -7.421  32.234  1.00  0.00           C  
ATOM   3292  CG1 ILE A 274     100.555  -7.032  33.026  1.00  0.00           C  
ATOM   3293  CG2 ILE A 274      98.587  -8.574  32.936  1.00  0.00           C  
ATOM   3294  CD1 ILE A 274     101.520  -8.201  33.206  1.00  0.00           C  
ATOM   3295  H   ILE A 274      99.928  -5.601  30.628  1.00  0.00           H  
ATOM   3296  HA  ILE A 274     100.424  -8.442  30.689  1.00  0.00           H  
ATOM   3297  N   ALA A 275      97.326  -7.420  29.753  1.00  0.00           N  
ATOM   3298  CA  ALA A 275      96.120  -7.843  29.047  1.00  0.00           C  
ATOM   3299  C   ALA A 275      96.378  -8.135  27.567  1.00  0.00           C  
ATOM   3300  O   ALA A 275      95.510  -8.712  26.926  1.00  0.00           O  
ATOM   3301  CB  ALA A 275      95.041  -6.759  29.152  1.00  0.00           C  
ATOM   3302  H   ALA A 275      97.410  -6.446  30.041  1.00  0.00           H  
ATOM   3303  HA  ALA A 275      95.739  -8.756  29.554  1.00  0.00           H  
ATOM   3304  HB1 ALA A 275      94.102  -7.091  28.661  1.00  0.00           H  
ATOM   3305  HB2 ALA A 275      94.820  -6.545  30.220  1.00  0.00           H  
ATOM   3306  HB3 ALA A 275      95.384  -5.818  28.668  1.00  0.00           H  
ATOM   3307  N   GLU A 276      97.536  -7.753  26.954  1.00  0.00           N  
ATOM   3308  CA  GLU A 276      97.908  -8.108  25.587  1.00  0.00           C  
ATOM   3309  C   GLU A 276      98.608  -9.453  25.544  1.00  0.00           C  
ATOM   3310  O   GLU A 276      98.862  -9.937  24.449  1.00  0.00           O  
ATOM   3311  CB  GLU A 276      98.803  -7.009  24.952  1.00  0.00           C  
ATOM   3312  CG  GLU A 276      97.955  -5.916  24.294  1.00  0.00           C  
ATOM   3313  CD  GLU A 276      98.773  -4.858  23.598  1.00  0.00           C  
ATOM   3314  OE1 GLU A 276      99.993  -4.863  23.646  1.00  0.00           O  
ATOM   3315  OE2 GLU A 276      98.144  -3.898  22.895  1.00  0.00           O  
ATOM   3316  H   GLU A 276      98.239  -7.279  27.517  1.00  0.00           H  
ATOM   3317  HA  GLU A 276      96.998  -8.260  24.966  1.00  0.00           H  
ATOM   3318  HB2 GLU A 276      99.510  -6.588  25.701  1.00  0.00           H  
ATOM   3319  HB3 GLU A 276      99.417  -7.445  24.136  1.00  0.00           H  
ATOM   3320  HG2 GLU A 276      97.333  -6.417  23.526  1.00  0.00           H  
ATOM   3321  HG3 GLU A 276      97.285  -5.434  25.034  1.00  0.00           H  
ATOM   3322  N   GLY A 277      98.920 -10.133  26.678  1.00  0.00           N  
ATOM   3323  CA  GLY A 277      99.460 -11.472  26.702  1.00  0.00           C  
ATOM   3324  C   GLY A 277     100.860 -11.531  27.257  1.00  0.00           C  
ATOM   3325  O   GLY A 277     101.343 -12.625  27.509  1.00  0.00           O  
ATOM   3326  H   GLY A 277      98.756  -9.699  27.584  1.00  0.00           H  
ATOM   3327  HA2 GLY A 277      98.784 -12.089  27.332  1.00  0.00           H  
ATOM   3328  HA3 GLY A 277      99.478 -11.897  25.692  1.00  0.00           H  
ATOM   3329  N   TYR A 278     101.601 -10.402  27.413  1.00  0.00           N  
ATOM   3330  CA  TYR A 278     102.971 -10.405  27.908  1.00  0.00           C  
ATOM   3331  C   TYR A 278     103.020 -10.757  29.380  1.00  0.00           C  
ATOM   3332  O   TYR A 278     102.175 -10.306  30.143  1.00  0.00           O  
ATOM   3333  CB  TYR A 278     103.599  -9.012  27.733  1.00  0.00           C  
ATOM   3334  CG  TYR A 278     103.686  -8.616  26.284  1.00  0.00           C  
ATOM   3335  CD1 TYR A 278     104.568  -9.266  25.405  1.00  0.00           C  
ATOM   3336  CD2 TYR A 278     102.887  -7.572  25.806  1.00  0.00           C  
ATOM   3337  CE1 TYR A 278     104.649  -8.862  24.067  1.00  0.00           C  
ATOM   3338  CE2 TYR A 278     102.958  -7.176  24.472  1.00  0.00           C  
ATOM   3339  CZ  TYR A 278     103.841  -7.816  23.604  1.00  0.00           C  
ATOM   3340  OH  TYR A 278     103.914  -7.417  22.326  1.00  0.00           O  
ATOM   3341  H   TYR A 278     101.198  -9.503  27.119  1.00  0.00           H  
ATOM   3342  HA  TYR A 278     103.582 -11.123  27.314  1.00  0.00           H  
ATOM   3343  HB2 TYR A 278     102.988  -8.277  28.299  1.00  0.00           H  
ATOM   3344  HB3 TYR A 278     104.619  -8.989  28.161  1.00  0.00           H  
ATOM   3345  N   ASP A 279     104.049 -11.509  29.854  1.00  0.00           N  
ATOM   3346  CA  ASP A 279     104.255 -11.805  31.273  1.00  0.00           C  
ATOM   3347  C   ASP A 279     104.648 -10.556  32.047  1.00  0.00           C  
ATOM   3348  O   ASP A 279     104.717  -9.495  31.457  1.00  0.00           O  
ATOM   3349  CB  ASP A 279     105.300 -12.937  31.439  1.00  0.00           C  
ATOM   3350  CG  ASP A 279     106.711 -12.608  31.019  1.00  0.00           C  
ATOM   3351  OD1 ASP A 279     106.958 -12.181  29.904  1.00  0.00           O  
ATOM   3352  OD2 ASP A 279     107.728 -12.874  31.860  1.00  0.00           O  
ATOM   3353  H   ASP A 279     104.720 -11.869  29.164  1.00  0.00           H  
ATOM   3354  HA  ASP A 279     103.303 -12.202  31.689  1.00  0.00           H  
ATOM   3355  HB2 ASP A 279     105.322 -13.275  32.496  1.00  0.00           H  
ATOM   3356  HB3 ASP A 279     104.949 -13.801  30.847  1.00  0.00           H  
ATOM   3357  N   THR A 280     104.916 -10.613  33.381  1.00  0.00           N  
ATOM   3358  CA  THR A 280     105.316  -9.457  34.179  1.00  0.00           C  
ATOM   3359  C   THR A 280     106.646  -8.886  33.727  1.00  0.00           C  
ATOM   3360  O   THR A 280     106.807  -7.687  33.820  1.00  0.00           O  
ATOM   3361  CB  THR A 280     105.417  -9.842  35.663  1.00  0.00           C  
ATOM   3362  OG1 THR A 280     104.203 -10.371  36.102  1.00  0.00           O  
ATOM   3363  CG2 THR A 280     105.756  -8.642  36.534  1.00  0.00           C  
ATOM   3364  H   THR A 280     104.824 -11.522  33.855  1.00  0.00           H  
ATOM   3365  HA  THR A 280     104.529  -8.670  34.095  1.00  0.00           H  
ATOM   3366  N   GLU A 281     107.677  -9.678  33.324  1.00  0.00           N  
ATOM   3367  CA  GLU A 281     108.975  -9.145  32.915  1.00  0.00           C  
ATOM   3368  C   GLU A 281     108.847  -8.328  31.653  1.00  0.00           C  
ATOM   3369  O   GLU A 281     109.224  -7.174  31.683  1.00  0.00           O  
ATOM   3370  CB  GLU A 281     109.984 -10.286  32.734  1.00  0.00           C  
ATOM   3371  CG  GLU A 281     111.389  -9.796  32.336  1.00  0.00           C  
ATOM   3372  CD  GLU A 281     112.414 -10.898  32.408  1.00  0.00           C  
ATOM   3373  OE1 GLU A 281     112.113 -12.020  32.787  1.00  0.00           O  
ATOM   3374  OE2 GLU A 281     113.692 -10.636  32.077  1.00  0.00           O  
ATOM   3375  H   GLU A 281     107.537 -10.697  33.326  1.00  0.00           H  
ATOM   3376  HA  GLU A 281     109.374  -8.498  33.733  1.00  0.00           H  
ATOM   3377  HB2 GLU A 281     110.042 -10.801  33.716  1.00  0.00           H  
ATOM   3378  HB3 GLU A 281     109.626 -11.009  31.971  1.00  0.00           H  
ATOM   3379  HG2 GLU A 281     111.361  -9.389  31.302  1.00  0.00           H  
ATOM   3380  HG3 GLU A 281     111.717  -8.982  33.017  1.00  0.00           H  
ATOM   3381  N   ALA A 282     108.337  -8.859  30.506  1.00  0.00           N  
ATOM   3382  CA  ALA A 282     108.148  -8.082  29.282  1.00  0.00           C  
ATOM   3383  C   ALA A 282     107.116  -6.981  29.444  1.00  0.00           C  
ATOM   3384  O   ALA A 282     107.072  -6.096  28.607  1.00  0.00           O  
ATOM   3385  CB  ALA A 282     107.673  -8.995  28.156  1.00  0.00           C  
ATOM   3386  H   ALA A 282     108.068  -9.852  30.513  1.00  0.00           H  
ATOM   3387  HA  ALA A 282     109.120  -7.624  28.994  1.00  0.00           H  
ATOM   3388  HB1 ALA A 282     107.427  -8.394  27.260  1.00  0.00           H  
ATOM   3389  HB2 ALA A 282     108.452  -9.743  27.908  1.00  0.00           H  
ATOM   3390  HB3 ALA A 282     106.757  -9.532  28.473  1.00  0.00           H  
ATOM   3391  N   ALA A 283     106.192  -7.018  30.436  1.00  0.00           N  
ATOM   3392  CA  ALA A 283     105.207  -5.973  30.657  1.00  0.00           C  
ATOM   3393  C   ALA A 283     105.889  -4.770  31.238  1.00  0.00           C  
ATOM   3394  O   ALA A 283     105.644  -3.686  30.770  1.00  0.00           O  
ATOM   3395  CB  ALA A 283     104.117  -6.436  31.622  1.00  0.00           C  
ATOM   3396  H   ALA A 283     106.198  -7.818  31.069  1.00  0.00           H  
ATOM   3397  HA  ALA A 283     104.686  -5.725  29.707  1.00  0.00           H  
ATOM   3398  HB1 ALA A 283     103.395  -5.609  31.799  1.00  0.00           H  
ATOM   3399  HB2 ALA A 283     103.555  -7.279  31.171  1.00  0.00           H  
ATOM   3400  HB3 ALA A 283     104.550  -6.748  32.592  1.00  0.00           H  
ATOM   3401  N   VAL A 284     106.756  -4.905  32.275  1.00  0.00           N  
ATOM   3402  CA  VAL A 284     107.522  -3.836  32.899  1.00  0.00           C  
ATOM   3403  C   VAL A 284     108.490  -3.248  31.907  1.00  0.00           C  
ATOM   3404  O   VAL A 284     108.651  -2.045  31.904  1.00  0.00           O  
ATOM   3405  CB  VAL A 284     108.325  -4.391  34.099  1.00  0.00           C  
ATOM   3406  CG1 VAL A 284     109.210  -3.331  34.744  1.00  0.00           C  
ATOM   3407  CG2 VAL A 284     107.393  -4.931  35.172  1.00  0.00           C  
ATOM   3408  H   VAL A 284     106.918  -5.848  32.614  1.00  0.00           H  
ATOM   3409  HA  VAL A 284     106.838  -3.046  33.288  1.00  0.00           H  
ATOM   3410  N   ARG A 285     109.210  -4.045  31.069  1.00  0.00           N  
ATOM   3411  CA  ARG A 285     110.181  -3.552  30.114  1.00  0.00           C  
ATOM   3412  C   ARG A 285     109.502  -2.674  29.107  1.00  0.00           C  
ATOM   3413  O   ARG A 285     109.935  -1.566  28.960  1.00  0.00           O  
ATOM   3414  CB  ARG A 285     110.912  -4.704  29.397  1.00  0.00           C  
ATOM   3415  CG  ARG A 285     112.039  -4.170  28.487  1.00  0.00           C  
ATOM   3416  CD  ARG A 285     112.850  -5.273  27.788  1.00  0.00           C  
ATOM   3417  NE  ARG A 285     112.078  -6.010  26.783  1.00  0.00           N  
ATOM   3418  CZ  ARG A 285     111.310  -7.103  27.360  1.00  0.00           C  
ATOM   3419  H   ARG A 285     109.048  -5.047  31.106  1.00  0.00           H  
ATOM   3420  HA  ARG A 285     110.946  -2.978  30.668  1.00  0.00           H  
ATOM   3421  HB2 ARG A 285     111.374  -5.363  30.164  1.00  0.00           H  
ATOM   3422  HB3 ARG A 285     110.179  -5.292  28.811  1.00  0.00           H  
ATOM   3423  HG2 ARG A 285     111.632  -3.484  27.712  1.00  0.00           H  
ATOM   3424  HG3 ARG A 285     112.745  -3.584  29.117  1.00  0.00           H  
ATOM   3425  HD2 ARG A 285     113.686  -4.768  27.256  1.00  0.00           H  
ATOM   3426  HD3 ARG A 285     113.308  -5.962  28.532  1.00  0.00           H  
ATOM   3427  HE  ARG A 285     111.465  -5.380  26.216  1.00  0.00           H  
ATOM   3428  N   ARG A 286     108.440  -3.105  28.383  1.00  0.00           N  
ATOM   3429  CA  ARG A 286     107.709  -2.307  27.397  1.00  0.00           C  
ATOM   3430  C   ARG A 286     107.079  -1.070  28.022  1.00  0.00           C  
ATOM   3431  O   ARG A 286     107.113  -0.019  27.407  1.00  0.00           O  
ATOM   3432  CB  ARG A 286     106.614  -3.171  26.749  1.00  0.00           C  
ATOM   3433  CG  ARG A 286     107.179  -4.275  25.832  1.00  0.00           C  
ATOM   3434  CD  ARG A 286     106.044  -5.163  25.266  1.00  0.00           C  
ATOM   3435  NE  ARG A 286     106.250  -5.547  23.862  1.00  0.00           N  
ATOM   3436  CZ  ARG A 286     105.680  -4.539  22.976  1.00  0.00           C  
ATOM   3437  H   ARG A 286     108.119  -4.056  28.574  1.00  0.00           H  
ATOM   3438  HA  ARG A 286     108.381  -1.969  26.583  1.00  0.00           H  
ATOM   3439  HB2 ARG A 286     106.002  -3.608  27.554  1.00  0.00           H  
ATOM   3440  HB3 ARG A 286     105.969  -2.526  26.110  1.00  0.00           H  
ATOM   3441  HG2 ARG A 286     107.722  -3.761  25.013  1.00  0.00           H  
ATOM   3442  HG3 ARG A 286     107.914  -4.930  26.355  1.00  0.00           H  
ATOM   3443  HD2 ARG A 286     105.960  -6.076  25.895  1.00  0.00           H  
ATOM   3444  HD3 ARG A 286     105.061  -4.661  25.358  1.00  0.00           H  
ATOM   3445  HE  ARG A 286     107.263  -5.639  23.632  1.00  0.00           H  
ATOM   3446  N   THR A 287     106.511  -1.126  29.254  1.00  0.00           N  
ATOM   3447  CA  THR A 287     105.932   0.006  29.970  1.00  0.00           C  
ATOM   3448  C   THR A 287     106.978   1.083  30.135  1.00  0.00           C  
ATOM   3449  O   THR A 287     106.669   2.228  29.898  1.00  0.00           O  
ATOM   3450  CB  THR A 287     105.400  -0.438  31.350  1.00  0.00           C  
ATOM   3451  OG1 THR A 287     104.414  -1.409  31.188  1.00  0.00           O  
ATOM   3452  CG2 THR A 287     104.784   0.720  32.121  1.00  0.00           C  
ATOM   3453  H   THR A 287     106.560  -2.019  29.728  1.00  0.00           H  
ATOM   3454  HA  THR A 287     105.063   0.407  29.402  1.00  0.00           H  
ATOM   3455  N   VAL A 288     108.248   0.780  30.507  1.00  0.00           N  
ATOM   3456  CA  VAL A 288     109.347   1.738  30.596  1.00  0.00           C  
ATOM   3457  C   VAL A 288     109.676   2.294  29.216  1.00  0.00           C  
ATOM   3458  O   VAL A 288     109.682   3.496  29.033  1.00  0.00           O  
ATOM   3459  CB  VAL A 288     110.602   1.033  31.158  1.00  0.00           C  
ATOM   3460  CG1 VAL A 288     111.814   1.950  31.190  1.00  0.00           C  
ATOM   3461  CG2 VAL A 288     110.360   0.515  32.566  1.00  0.00           C  
ATOM   3462  H   VAL A 288     108.452  -0.199  30.689  1.00  0.00           H  
ATOM   3463  HA  VAL A 288     109.069   2.557  31.296  1.00  0.00           H  
ATOM   3464  N   MET A 289     109.983   1.447  28.198  1.00  0.00           N  
ATOM   3465  CA  MET A 289     110.355   1.830  26.846  1.00  0.00           C  
ATOM   3466  C   MET A 289     109.247   2.582  26.124  1.00  0.00           C  
ATOM   3467  O   MET A 289     109.502   3.028  25.015  1.00  0.00           O  
ATOM   3468  CB  MET A 289     110.703   0.587  25.985  1.00  0.00           C  
ATOM   3469  CG  MET A 289     111.876  -0.268  26.484  1.00  0.00           C  
ATOM   3470  SD  MET A 289     112.420  -1.517  25.245  1.00  0.00           S  
ATOM   3471  CE  MET A 289     110.812  -2.239  24.788  1.00  0.00           C  
ATOM   3472  H   MET A 289     109.969   0.472  28.409  1.00  0.00           H  
ATOM   3473  HA  MET A 289     111.249   2.485  26.912  1.00  0.00           H  
ATOM   3474  HB2 MET A 289     109.793  -0.045  25.916  1.00  0.00           H  
ATOM   3475  HB3 MET A 289     110.982   0.939  24.969  1.00  0.00           H  
ATOM   3476  HG2 MET A 289     112.745   0.405  26.631  1.00  0.00           H  
ATOM   3477  HG3 MET A 289     111.677  -0.767  27.450  1.00  0.00           H  
ATOM   3478  HE1 MET A 289     110.985  -3.049  24.055  1.00  0.00           H  
ATOM   3479  HE2 MET A 289     110.317  -2.693  25.665  1.00  0.00           H  
ATOM   3480  HE3 MET A 289     110.183  -1.492  24.273  1.00  0.00           H  
ATOM   3481  N   THR A 290     107.994   2.739  26.642  1.00  0.00           N  
ATOM   3482  CA  THR A 290     106.969   3.529  25.979  1.00  0.00           C  
ATOM   3483  C   THR A 290     106.484   4.608  26.924  1.00  0.00           C  
ATOM   3484  O   THR A 290     106.715   5.767  26.636  1.00  0.00           O  
ATOM   3485  CB  THR A 290     105.824   2.647  25.440  1.00  0.00           C  
ATOM   3486  OG1 THR A 290     105.196   1.905  26.440  1.00  0.00           O  
ATOM   3487  CG2 THR A 290     106.328   1.692  24.373  1.00  0.00           C  
ATOM   3488  H   THR A 290     107.744   2.301  27.535  1.00  0.00           H  
ATOM   3489  HA  THR A 290     107.400   4.044  25.092  1.00  0.00           H  
ATOM   3490  N   SER A 291     105.782   4.304  28.053  1.00  0.00           N  
ATOM   3491  CA  SER A 291     105.263   5.295  28.989  1.00  0.00           C  
ATOM   3492  C   SER A 291     106.339   5.942  29.823  1.00  0.00           C  
ATOM   3493  O   SER A 291     106.126   7.062  30.235  1.00  0.00           O  
ATOM   3494  CB  SER A 291     104.237   4.664  29.936  1.00  0.00           C  
ATOM   3495  OG  SER A 291     103.180   4.126  29.197  1.00  0.00           O  
ATOM   3496  H   SER A 291     105.541   3.325  28.222  1.00  0.00           H  
ATOM   3497  HA  SER A 291     104.728   6.081  28.408  1.00  0.00           H  
ATOM   3498  HB2 SER A 291     104.703   3.852  30.531  1.00  0.00           H  
ATOM   3499  HB3 SER A 291     103.846   5.412  30.662  1.00  0.00           H  
ATOM   3500  HG  SER A 291     102.615   4.883  28.903  1.00  0.00           H  
ATOM   3501  N   GLY A 292     107.463   5.277  30.201  1.00  0.00           N  
ATOM   3502  CA  GLY A 292     108.565   5.857  30.948  1.00  0.00           C  
ATOM   3503  C   GLY A 292     109.266   6.892  30.114  1.00  0.00           C  
ATOM   3504  O   GLY A 292     109.576   7.933  30.644  1.00  0.00           O  
ATOM   3505  H   GLY A 292     107.570   4.304  29.925  1.00  0.00           H  
ATOM   3506  HA2 GLY A 292     108.219   6.280  31.920  1.00  0.00           H  
ATOM   3507  HA3 GLY A 292     109.303   5.061  31.173  1.00  0.00           H  
ATOM   3508  N   ARG A 293     109.532   6.677  28.795  1.00  0.00           N  
ATOM   3509  CA  ARG A 293     110.042   7.689  27.864  1.00  0.00           C  
ATOM   3510  C   ARG A 293     109.081   8.839  27.729  1.00  0.00           C  
ATOM   3511  O   ARG A 293     109.546   9.956  27.653  1.00  0.00           O  
ATOM   3512  CB  ARG A 293     110.264   7.065  26.466  1.00  0.00           C  
ATOM   3513  CG  ARG A 293     111.659   6.439  26.409  1.00  0.00           C  
ATOM   3514  CD  ARG A 293     111.834   5.442  25.275  1.00  0.00           C  
ATOM   3515  NE  ARG A 293     111.541   6.032  23.971  1.00  0.00           N  
ATOM   3516  CZ  ARG A 293     111.680   4.999  22.955  1.00  0.00           C  
ATOM   3517  H   ARG A 293     109.277   5.760  28.408  1.00  0.00           H  
ATOM   3518  HA  ARG A 293     111.013   8.110  28.218  1.00  0.00           H  
ATOM   3519  HB2 ARG A 293     109.453   6.332  26.261  1.00  0.00           H  
ATOM   3520  HB3 ARG A 293     110.229   7.827  25.655  1.00  0.00           H  
ATOM   3521  HG2 ARG A 293     112.409   7.259  26.327  1.00  0.00           H  
ATOM   3522  HG3 ARG A 293     111.841   5.881  27.345  1.00  0.00           H  
ATOM   3523  HD2 ARG A 293     112.869   5.034  25.304  1.00  0.00           H  
ATOM   3524  HD3 ARG A 293     111.136   4.617  25.482  1.00  0.00           H  
ATOM   3525  HE  ARG A 293     112.243   6.778  23.766  1.00  0.00           H  
ATOM   3526  N   THR A 294     107.739   8.651  27.643  1.00  0.00           N  
ATOM   3527  CA  THR A 294     106.774   9.740  27.535  1.00  0.00           C  
ATOM   3528  C   THR A 294     106.788  10.594  28.795  1.00  0.00           C  
ATOM   3529  O   THR A 294     106.598  11.790  28.695  1.00  0.00           O  
ATOM   3530  CB  THR A 294     105.358   9.169  27.327  1.00  0.00           C  
ATOM   3531  OG1 THR A 294     105.338   8.311  26.226  1.00  0.00           O  
ATOM   3532  CG2 THR A 294     104.343  10.277  27.088  1.00  0.00           C  
ATOM   3533  H   THR A 294     107.392   7.691  27.683  1.00  0.00           H  
ATOM   3534  HA  THR A 294     107.019  10.358  26.642  1.00  0.00           H  
ATOM   3535  N   VAL A 295     106.944  10.013  30.018  1.00  0.00           N  
ATOM   3536  CA  VAL A 295     106.979  10.684  31.314  1.00  0.00           C  
ATOM   3537  C   VAL A 295     108.258  11.469  31.467  1.00  0.00           C  
ATOM   3538  O   VAL A 295     108.218  12.512  32.082  1.00  0.00           O  
ATOM   3539  CB  VAL A 295     106.911   9.635  32.450  1.00  0.00           C  
ATOM   3540  CG1 VAL A 295     107.160  10.227  33.829  1.00  0.00           C  
ATOM   3541  CG2 VAL A 295     105.544   8.968  32.477  1.00  0.00           C  
ATOM   3542  H   VAL A 295     107.093   9.010  30.026  1.00  0.00           H  
ATOM   3543  HA  VAL A 295     106.096  11.353  31.433  1.00  0.00           H  
ATOM   3544  N   VAL A 296     109.444  10.977  31.027  1.00  0.00           N  
ATOM   3545  CA  VAL A 296     110.719  11.672  31.095  1.00  0.00           C  
ATOM   3546  C   VAL A 296     110.683  12.841  30.148  1.00  0.00           C  
ATOM   3547  O   VAL A 296     111.282  13.849  30.456  1.00  0.00           O  
ATOM   3548  CB  VAL A 296     111.871  10.729  30.683  1.00  0.00           C  
ATOM   3549  CG1 VAL A 296     113.213  11.446  30.626  1.00  0.00           C  
ATOM   3550  CG2 VAL A 296     112.003   9.581  31.671  1.00  0.00           C  
ATOM   3551  H   VAL A 296     109.430  10.087  30.546  1.00  0.00           H  
ATOM   3552  HA  VAL A 296     110.919  12.014  32.138  1.00  0.00           H  
ATOM   3553  N   PHE A 297     110.051  12.744  28.946  1.00  0.00           N  
ATOM   3554  CA  PHE A 297     109.942  13.826  27.983  1.00  0.00           C  
ATOM   3555  C   PHE A 297     109.012  14.887  28.530  1.00  0.00           C  
ATOM   3556  O   PHE A 297     109.194  16.048  28.230  1.00  0.00           O  
ATOM   3557  CB  PHE A 297     109.345  13.318  26.649  1.00  0.00           C  
ATOM   3558  CG  PHE A 297     109.634  14.293  25.541  1.00  0.00           C  
ATOM   3559  CD1 PHE A 297     110.952  14.420  25.075  1.00  0.00           C  
ATOM   3560  CD2 PHE A 297     108.620  15.069  24.964  1.00  0.00           C  
ATOM   3561  CE1 PHE A 297     111.258  15.306  24.042  1.00  0.00           C  
ATOM   3562  CE2 PHE A 297     108.932  15.976  23.946  1.00  0.00           C  
ATOM   3563  CZ  PHE A 297     110.247  16.088  23.483  1.00  0.00           C  
ATOM   3564  H   PHE A 297     109.587  11.870  28.723  1.00  0.00           H  
ATOM   3565  HA  PHE A 297     110.969  14.210  27.793  1.00  0.00           H  
ATOM   3566  HB2 PHE A 297     109.800  12.351  26.346  1.00  0.00           H  
ATOM   3567  HB3 PHE A 297     108.252  13.142  26.773  1.00  0.00           H  
ATOM   3568  N   SER A 298     107.940  14.514  29.287  1.00  0.00           N  
ATOM   3569  CA  SER A 298     106.986  15.399  29.935  1.00  0.00           C  
ATOM   3570  C   SER A 298     107.695  16.189  31.004  1.00  0.00           C  
ATOM   3571  O   SER A 298     107.455  17.371  31.112  1.00  0.00           O  
ATOM   3572  CB  SER A 298     105.862  14.553  30.578  1.00  0.00           C  
ATOM   3573  OG  SER A 298     104.893  15.355  31.182  1.00  0.00           O  
ATOM   3574  H   SER A 298     107.820  13.516  29.465  1.00  0.00           H  
ATOM   3575  HA  SER A 298     106.504  16.072  29.190  1.00  0.00           H  
ATOM   3576  HB2 SER A 298     105.351  13.965  29.790  1.00  0.00           H  
ATOM   3577  HB3 SER A 298     106.259  13.828  31.318  1.00  0.00           H  
ATOM   3578  HG  SER A 298     105.171  15.524  32.116  1.00  0.00           H  
ATOM   3579  N   ALA A 299     108.576  15.572  31.836  1.00  0.00           N  
ATOM   3580  CA  ALA A 299     109.363  16.208  32.877  1.00  0.00           C  
ATOM   3581  C   ALA A 299     110.390  17.136  32.284  1.00  0.00           C  
ATOM   3582  O   ALA A 299     110.715  18.114  32.920  1.00  0.00           O  
ATOM   3583  CB  ALA A 299     110.105  15.148  33.703  1.00  0.00           C  
ATOM   3584  H   ALA A 299     108.737  14.583  31.685  1.00  0.00           H  
ATOM   3585  HA  ALA A 299     108.686  16.751  33.568  1.00  0.00           H  
ATOM   3586  HB1 ALA A 299     110.697  15.627  34.513  1.00  0.00           H  
ATOM   3587  HB2 ALA A 299     109.370  14.462  34.167  1.00  0.00           H  
ATOM   3588  HB3 ALA A 299     110.794  14.555  33.063  1.00  0.00           H  
ATOM   3589  N   VAL A 300     111.009  16.836  31.110  1.00  0.00           N  
ATOM   3590  CA  VAL A 300     111.972  17.687  30.427  1.00  0.00           C  
ATOM   3591  C   VAL A 300     111.262  18.899  29.872  1.00  0.00           C  
ATOM   3592  O   VAL A 300     111.876  19.943  29.805  1.00  0.00           O  
ATOM   3593  CB  VAL A 300     112.630  16.915  29.261  1.00  0.00           C  
ATOM   3594  CG1 VAL A 300     113.531  17.798  28.410  1.00  0.00           C  
ATOM   3595  CG2 VAL A 300     113.473  15.767  29.793  1.00  0.00           C  
ATOM   3596  H   VAL A 300     110.734  15.977  30.640  1.00  0.00           H  
ATOM   3597  HA  VAL A 300     112.783  17.996  31.128  1.00  0.00           H  
ATOM   3598  N   ILE A 301     109.994  18.804  29.383  1.00  0.00           N  
ATOM   3599  CA  ILE A 301     109.206  19.915  28.871  1.00  0.00           C  
ATOM   3600  C   ILE A 301     108.883  20.854  30.007  1.00  0.00           C  
ATOM   3601  O   ILE A 301     109.044  22.042  29.836  1.00  0.00           O  
ATOM   3602  CB  ILE A 301     107.897  19.396  28.225  1.00  0.00           C  
ATOM   3603  CG1 ILE A 301     108.234  18.608  26.956  1.00  0.00           C  
ATOM   3604  CG2 ILE A 301     106.963  20.549  27.856  1.00  0.00           C  
ATOM   3605  CD1 ILE A 301     106.997  18.008  26.310  1.00  0.00           C  
ATOM   3606  H   ILE A 301     109.538  17.894  29.425  1.00  0.00           H  
ATOM   3607  HA  ILE A 301     109.766  20.457  28.075  1.00  0.00           H  
ATOM   3608  N   ILE A 302     108.415  20.380  31.193  1.00  0.00           N  
ATOM   3609  CA  ILE A 302     108.092  21.195  32.355  1.00  0.00           C  
ATOM   3610  C   ILE A 302     109.337  21.925  32.820  1.00  0.00           C  
ATOM   3611  O   ILE A 302     109.267  23.120  33.031  1.00  0.00           O  
ATOM   3612  CB  ILE A 302     107.515  20.307  33.485  1.00  0.00           C  
ATOM   3613  CG1 ILE A 302     106.221  19.636  33.008  1.00  0.00           C  
ATOM   3614  CG2 ILE A 302     107.211  21.140  34.726  1.00  0.00           C  
ATOM   3615  CD1 ILE A 302     105.676  18.648  34.025  1.00  0.00           C  
ATOM   3616  H   ILE A 302     108.330  19.373  31.290  1.00  0.00           H  
ATOM   3617  HA  ILE A 302     107.302  21.931  32.087  1.00  0.00           H  
ATOM   3618  N   VAL A 303     110.521  21.269  32.950  1.00  0.00           N  
ATOM   3619  CA  VAL A 303     111.800  21.880  33.298  1.00  0.00           C  
ATOM   3620  C   VAL A 303     112.193  22.919  32.272  1.00  0.00           C  
ATOM   3621  O   VAL A 303     112.807  23.889  32.657  1.00  0.00           O  
ATOM   3622  CB  VAL A 303     112.911  20.804  33.372  1.00  0.00           C  
ATOM   3623  CG1 VAL A 303     114.304  21.393  33.551  1.00  0.00           C  
ATOM   3624  CG2 VAL A 303     112.662  19.850  34.528  1.00  0.00           C  
ATOM   3625  H   VAL A 303     110.516  20.280  32.730  1.00  0.00           H  
ATOM   3626  HA  VAL A 303     111.724  22.366  34.297  1.00  0.00           H  
ATOM   3627  N   ALA A 304     111.941  22.759  30.949  1.00  0.00           N  
ATOM   3628  CA  ALA A 304     112.270  23.757  29.941  1.00  0.00           C  
ATOM   3629  C   ALA A 304     111.331  24.943  30.043  1.00  0.00           C  
ATOM   3630  O   ALA A 304     111.694  26.027  29.614  1.00  0.00           O  
ATOM   3631  CB  ALA A 304     112.170  23.154  28.535  1.00  0.00           C  
ATOM   3632  H   ALA A 304     111.450  21.919  30.658  1.00  0.00           H  
ATOM   3633  HA  ALA A 304     113.327  24.081  30.085  1.00  0.00           H  
ATOM   3634  HB1 ALA A 304     112.440  23.909  27.767  1.00  0.00           H  
ATOM   3635  HB2 ALA A 304     112.872  22.298  28.447  1.00  0.00           H  
ATOM   3636  HB3 ALA A 304     111.140  22.790  28.335  1.00  0.00           H  
ATOM   3637  N   SER A 305     110.084  24.792  30.578  1.00  0.00           N  
ATOM   3638  CA  SER A 305     109.146  25.873  30.776  1.00  0.00           C  
ATOM   3639  C   SER A 305     109.336  26.528  32.129  1.00  0.00           C  
ATOM   3640  O   SER A 305     108.774  27.590  32.321  1.00  0.00           O  
ATOM   3641  CB  SER A 305     107.692  25.376  30.662  1.00  0.00           C  
ATOM   3642  OG  SER A 305     107.418  24.926  29.363  1.00  0.00           O  
ATOM   3643  H   SER A 305     109.806  23.876  30.916  1.00  0.00           H  
ATOM   3644  HA  SER A 305     109.318  26.615  29.984  1.00  0.00           H  
ATOM   3645  HB2 SER A 305     107.481  24.582  31.418  1.00  0.00           H  
ATOM   3646  HB3 SER A 305     106.987  26.205  30.880  1.00  0.00           H  
ATOM   3647  HG  SER A 305     107.685  23.975  29.324  1.00  0.00           H  
ATOM   3648  N   SER A 306     110.121  25.981  33.104  1.00  0.00           N  
ATOM   3649  CA  SER A 306     110.332  26.585  34.417  1.00  0.00           C  
ATOM   3650  C   SER A 306     111.712  27.203  34.513  1.00  0.00           C  
ATOM   3651  O   SER A 306     111.908  28.064  35.354  1.00  0.00           O  
ATOM   3652  CB  SER A 306     110.205  25.525  35.524  1.00  0.00           C  
ATOM   3653  OG  SER A 306     108.914  24.982  35.550  1.00  0.00           O  
ATOM   3654  H   SER A 306     110.613  25.104  32.910  1.00  0.00           H  
ATOM   3655  HA  SER A 306     109.581  27.388  34.592  1.00  0.00           H  
ATOM   3656  HB2 SER A 306     110.980  24.728  35.378  1.00  0.00           H  
ATOM   3657  HB3 SER A 306     110.411  25.975  36.519  1.00  0.00           H  
ATOM   3658  HG  SER A 306     108.971  24.074  35.160  1.00  0.00           H  
ATOM   3659  N   VAL A 307     112.729  26.780  33.712  1.00  0.00           N  
ATOM   3660  CA  VAL A 307     114.089  27.290  33.736  1.00  0.00           C  
ATOM   3661  C   VAL A 307     114.116  28.740  33.335  1.00  0.00           C  
ATOM   3662  O   VAL A 307     114.898  29.449  33.935  1.00  0.00           O  
ATOM   3663  CB  VAL A 307     115.004  26.455  32.812  1.00  0.00           C  
ATOM   3664  CG1 VAL A 307     116.361  27.100  32.574  1.00  0.00           C  
ATOM   3665  CG2 VAL A 307     115.261  25.090  33.431  1.00  0.00           C  
ATOM   3666  H   VAL A 307     112.533  26.057  33.029  1.00  0.00           H  
ATOM   3667  HA  VAL A 307     114.499  27.203  34.771  1.00  0.00           H  
ATOM   3668  N   PRO A 308     113.383  29.273  32.310  1.00  0.00           N  
ATOM   3669  CA  PRO A 308     113.413  30.684  31.970  1.00  0.00           C  
ATOM   3670  C   PRO A 308     113.010  31.617  33.114  1.00  0.00           C  
ATOM   3671  O   PRO A 308     113.289  32.800  33.008  1.00  0.00           O  
ATOM   3672  CB  PRO A 308     112.408  30.798  30.822  1.00  0.00           C  
ATOM   3673  CG  PRO A 308     112.517  29.442  30.165  1.00  0.00           C  
ATOM   3674  CD  PRO A 308     112.591  28.513  31.372  1.00  0.00           C  
ATOM   3675  HA  PRO A 308     114.456  30.903  31.647  1.00  0.00           H  
ATOM   3676  HB2 PRO A 308     111.377  30.851  31.244  1.00  0.00           H  
ATOM   3677  HB3 PRO A 308     112.578  31.664  30.148  1.00  0.00           H  
ATOM   3678  HG2 PRO A 308     111.714  29.199  29.440  1.00  0.00           H  
ATOM   3679  HG3 PRO A 308     113.497  29.411  29.640  1.00  0.00           H  
ATOM   3680  HD2 PRO A 308     111.591  28.318  31.813  1.00  0.00           H  
ATOM   3681  HD3 PRO A 308     113.089  27.574  31.054  1.00  0.00           H  
ATOM   3682  N   LEU A 309     112.315  31.177  34.209  1.00  0.00           N  
ATOM   3683  CA  LEU A 309     111.994  32.041  35.350  1.00  0.00           C  
ATOM   3684  C   LEU A 309     113.243  32.405  36.164  1.00  0.00           C  
ATOM   3685  O   LEU A 309     113.193  33.354  36.933  1.00  0.00           O  
ATOM   3686  CB  LEU A 309     110.960  31.372  36.278  1.00  0.00           C  
ATOM   3687  CG  LEU A 309     109.610  31.097  35.602  1.00  0.00           C  
ATOM   3688  CD1 LEU A 309     108.662  30.436  36.590  1.00  0.00           C  
ATOM   3689  CD2 LEU A 309     108.962  32.375  35.100  1.00  0.00           C  
ATOM   3690  H   LEU A 309     111.980  30.207  34.217  1.00  0.00           H  
ATOM   3691  HA  LEU A 309     111.554  32.984  34.959  1.00  0.00           H  
ATOM   3692  HB2 LEU A 309     111.378  30.404  36.603  1.00  0.00           H  
ATOM   3693  HB3 LEU A 309     110.787  32.005  37.173  1.00  0.00           H  
ATOM   3694  N   LEU A 310     114.390  31.674  36.062  1.00  0.00           N  
ATOM   3695  CA  LEU A 310     115.664  32.007  36.696  1.00  0.00           C  
ATOM   3696  C   LEU A 310     116.282  33.264  36.096  1.00  0.00           C  
ATOM   3697  O   LEU A 310     117.234  33.779  36.664  1.00  0.00           O  
ATOM   3698  CB  LEU A 310     116.670  30.839  36.536  1.00  0.00           C  
ATOM   3699  CG  LEU A 310     116.182  29.555  37.222  1.00  0.00           C  
ATOM   3700  CD1 LEU A 310     117.108  28.393  36.912  1.00  0.00           C  
ATOM   3701  CD2 LEU A 310     116.114  29.728  38.729  1.00  0.00           C  
ATOM   3702  H   LEU A 310     114.341  30.824  35.518  1.00  0.00           H  
ATOM   3703  HA  LEU A 310     115.476  32.186  37.775  1.00  0.00           H  
ATOM   3704  HB2 LEU A 310     116.808  30.639  35.449  1.00  0.00           H  
ATOM   3705  HB3 LEU A 310     117.663  31.115  36.955  1.00  0.00           H  
ATOM   3706  N   LEU A 311     115.815  33.805  34.936  1.00  0.00           N  
ATOM   3707  CA  LEU A 311     116.281  35.072  34.388  1.00  0.00           C  
ATOM   3708  C   LEU A 311     115.880  36.188  35.334  1.00  0.00           C  
ATOM   3709  O   LEU A 311     116.726  36.978  35.729  1.00  0.00           O  
ATOM   3710  CB  LEU A 311     115.665  35.324  32.989  1.00  0.00           C  
ATOM   3711  CG  LEU A 311     116.082  34.259  31.960  1.00  0.00           C  
ATOM   3712  CD1 LEU A 311     115.428  34.536  30.618  1.00  0.00           C  
ATOM   3713  CD2 LEU A 311     117.587  34.215  31.756  1.00  0.00           C  
ATOM   3714  H   LEU A 311     115.080  33.310  34.424  1.00  0.00           H  
ATOM   3715  HA  LEU A 311     117.387  35.056  34.268  1.00  0.00           H  
ATOM   3716  HB2 LEU A 311     114.554  35.331  33.064  1.00  0.00           H  
ATOM   3717  HB3 LEU A 311     115.989  36.322  32.621  1.00  0.00           H  
ATOM   3718  N   PHE A 312     114.590  36.275  35.765  1.00  0.00           N  
ATOM   3719  CA  PHE A 312     114.088  37.298  36.680  1.00  0.00           C  
ATOM   3720  C   PHE A 312     114.841  37.269  37.989  1.00  0.00           C  
ATOM   3721  O   PHE A 312     114.920  36.202  38.575  1.00  0.00           O  
ATOM   3722  CB  PHE A 312     112.605  37.048  36.995  1.00  0.00           C  
ATOM   3723  CG  PHE A 312     111.765  37.131  35.765  1.00  0.00           C  
ATOM   3724  CD1 PHE A 312     111.673  38.333  35.051  1.00  0.00           C  
ATOM   3725  CD2 PHE A 312     111.072  36.003  35.319  1.00  0.00           C  
ATOM   3726  CE1 PHE A 312     110.888  38.405  33.899  1.00  0.00           C  
ATOM   3727  CE2 PHE A 312     110.293  36.078  34.168  1.00  0.00           C  
ATOM   3728  CZ  PHE A 312     110.199  37.277  33.457  1.00  0.00           C  
ATOM   3729  H   PHE A 312     113.931  35.553  35.434  1.00  0.00           H  
ATOM   3730  HA  PHE A 312     114.187  38.288  36.193  1.00  0.00           H  
ATOM   3731  HB2 PHE A 312     112.497  36.049  37.473  1.00  0.00           H  
ATOM   3732  HB3 PHE A 312     112.235  37.804  37.711  1.00  0.00           H  
ATOM   3733  N   PRO A 313     115.395  38.392  38.543  1.00  0.00           N  
ATOM   3734  CA  PRO A 313     116.220  38.381  39.737  1.00  0.00           C  
ATOM   3735  C   PRO A 313     115.455  38.144  41.018  1.00  0.00           C  
ATOM   3736  O   PRO A 313     116.082  38.075  42.066  1.00  0.00           O  
ATOM   3737  CB  PRO A 313     116.872  39.761  39.732  1.00  0.00           C  
ATOM   3738  CG  PRO A 313     115.776  40.614  39.131  1.00  0.00           C  
ATOM   3739  CD  PRO A 313     115.258  39.726  38.007  1.00  0.00           C  
ATOM   3740  HA  PRO A 313     116.997  37.622  39.630  1.00  0.00           H  
ATOM   3741  HB2 PRO A 313     117.275  40.099  40.715  1.00  0.00           H  
ATOM   3742  HB3 PRO A 313     117.708  39.746  39.001  1.00  0.00           H  
ATOM   3743  HG2 PRO A 313     114.979  40.715  39.906  1.00  0.00           H  
ATOM   3744  HG3 PRO A 313     116.076  41.620  38.787  1.00  0.00           H  
ATOM   3745  HD2 PRO A 313     114.198  40.000  37.810  1.00  0.00           H  
ATOM   3746  HD3 PRO A 313     115.868  39.801  37.083  1.00  0.00           H  
ATOM   3747  N   GLN A 314     114.102  38.049  41.025  1.00  0.00           N  
ATOM   3748  CA  GLN A 314     113.343  37.869  42.241  1.00  0.00           C  
ATOM   3749  C   GLN A 314     113.646  36.505  42.795  1.00  0.00           C  
ATOM   3750  O   GLN A 314     113.348  35.528  42.127  1.00  0.00           O  
ATOM   3751  CB  GLN A 314     111.818  38.047  41.989  1.00  0.00           C  
ATOM   3752  CG  GLN A 314     111.406  39.526  41.776  1.00  0.00           C  
ATOM   3753  CD  GLN A 314     111.609  40.115  40.400  1.00  0.00           C  
ATOM   3754  OE1 GLN A 314     111.930  39.431  39.450  1.00  0.00           O  
ATOM   3755  NE2 GLN A 314     111.341  41.414  40.191  1.00  0.00           N  
ATOM   3756  H   GLN A 314     113.599  38.110  40.142  1.00  0.00           H  
ATOM   3757  HA  GLN A 314     113.648  38.637  42.986  1.00  0.00           H  
ATOM   3758  HB2 GLN A 314     111.429  37.383  41.186  1.00  0.00           H  
ATOM   3759  HB3 GLN A 314     111.304  37.729  42.913  1.00  0.00           H  
ATOM   3760  HG2 GLN A 314     110.323  39.619  41.984  1.00  0.00           H  
ATOM   3761  HG3 GLN A 314     111.931  40.149  42.532  1.00  0.00           H  
ATOM   3762  N   GLY A 315     114.251  36.356  44.013  1.00  0.00           N  
ATOM   3763  CA  GLY A 315     114.496  35.049  44.595  1.00  0.00           C  
ATOM   3764  C   GLY A 315     113.212  34.326  44.923  1.00  0.00           C  
ATOM   3765  O   GLY A 315     113.280  33.156  45.241  1.00  0.00           O  
ATOM   3766  H   GLY A 315     114.542  37.188  44.546  1.00  0.00           H  
ATOM   3767  HA2 GLY A 315     115.093  34.463  43.866  1.00  0.00           H  
ATOM   3768  HA3 GLY A 315     115.079  35.132  45.528  1.00  0.00           H  
ATOM   3769  N   PHE A 316     112.007  34.960  44.875  1.00  0.00           N  
ATOM   3770  CA  PHE A 316     110.704  34.317  44.952  1.00  0.00           C  
ATOM   3771  C   PHE A 316     110.548  33.428  43.742  1.00  0.00           C  
ATOM   3772  O   PHE A 316     110.291  32.253  43.918  1.00  0.00           O  
ATOM   3773  CB  PHE A 316     109.610  35.412  44.948  1.00  0.00           C  
ATOM   3774  CG  PHE A 316     108.218  34.909  44.685  1.00  0.00           C  
ATOM   3775  CD1 PHE A 316     107.554  34.068  45.580  1.00  0.00           C  
ATOM   3776  CD2 PHE A 316     107.568  35.307  43.506  1.00  0.00           C  
ATOM   3777  CE1 PHE A 316     106.249  33.645  45.307  1.00  0.00           C  
ATOM   3778  CE2 PHE A 316     106.273  34.871  43.225  1.00  0.00           C  
ATOM   3779  CZ  PHE A 316     105.609  34.046  44.131  1.00  0.00           C  
ATOM   3780  H   PHE A 316     112.009  35.968  44.714  1.00  0.00           H  
ATOM   3781  HA  PHE A 316     110.606  33.717  45.883  1.00  0.00           H  
ATOM   3782  HB2 PHE A 316     109.645  35.973  45.909  1.00  0.00           H  
ATOM   3783  HB3 PHE A 316     109.852  36.134  44.139  1.00  0.00           H  
ATOM   3784  N   LEU A 317     110.672  33.932  42.480  1.00  0.00           N  
ATOM   3785  CA  LEU A 317     110.552  33.111  41.281  1.00  0.00           C  
ATOM   3786  C   LEU A 317     111.653  32.084  41.179  1.00  0.00           C  
ATOM   3787  O   LEU A 317     111.437  31.096  40.505  1.00  0.00           O  
ATOM   3788  CB  LEU A 317     110.618  33.960  39.999  1.00  0.00           C  
ATOM   3789  CG  LEU A 317     109.480  34.970  39.892  1.00  0.00           C  
ATOM   3790  CD1 LEU A 317     109.644  35.793  38.627  1.00  0.00           C  
ATOM   3791  CD2 LEU A 317     108.124  34.284  39.853  1.00  0.00           C  
ATOM   3792  H   LEU A 317     110.846  34.941  42.372  1.00  0.00           H  
ATOM   3793  HA  LEU A 317     109.574  32.578  41.316  1.00  0.00           H  
ATOM   3794  HB2 LEU A 317     111.591  34.500  39.979  1.00  0.00           H  
ATOM   3795  HB3 LEU A 317     110.575  33.291  39.112  1.00  0.00           H  
ATOM   3796  N   LYS A 318     112.892  32.294  41.703  1.00  0.00           N  
ATOM   3797  CA  LYS A 318     113.968  31.314  41.621  1.00  0.00           C  
ATOM   3798  C   LYS A 318     113.635  30.120  42.455  1.00  0.00           C  
ATOM   3799  O   LYS A 318     113.748  29.027  41.949  1.00  0.00           O  
ATOM   3800  CB  LYS A 318     115.302  31.892  42.108  1.00  0.00           C  
ATOM   3801  CG  LYS A 318     115.868  32.848  41.062  1.00  0.00           C  
ATOM   3802  CD  LYS A 318     117.238  33.385  41.481  1.00  0.00           C  
ATOM   3803  CE  LYS A 318     118.006  33.983  40.294  1.00  0.00           C  
ATOM   3804  NZ  LYS A 318     117.201  34.951  39.567  1.00  0.00           N1+
ATOM   3805  H   LYS A 318     113.079  33.178  42.186  1.00  0.00           H  
ATOM   3806  HA  LYS A 318     114.117  30.983  40.566  1.00  0.00           H  
ATOM   3807  HB2 LYS A 318     115.193  32.358  43.108  1.00  0.00           H  
ATOM   3808  HB3 LYS A 318     116.037  31.063  42.198  1.00  0.00           H  
ATOM   3809  HG2 LYS A 318     115.987  32.270  40.122  1.00  0.00           H  
ATOM   3810  HG3 LYS A 318     115.168  33.694  40.871  1.00  0.00           H  
ATOM   3811  HD2 LYS A 318     117.086  34.145  42.278  1.00  0.00           H  
ATOM   3812  HD3 LYS A 318     117.873  32.569  41.884  1.00  0.00           H  
ATOM   3813  HE2 LYS A 318     118.928  34.468  40.680  1.00  0.00           H  
ATOM   3814  HE3 LYS A 318     118.305  33.174  39.590  1.00  0.00           H  
ATOM   3815  HZ1 LYS A 318     117.801  35.484  38.897  1.00  0.00           H  
ATOM   3816  HZ2 LYS A 318     116.477  34.439  39.014  1.00  0.00           H  
ATOM   3817  HZ3 LYS A 318     116.739  35.591  40.249  1.00  0.00           H  
ATOM   3818  N   SER A 319     113.239  30.261  43.745  1.00  0.00           N  
ATOM   3819  CA  SER A 319     112.845  29.170  44.626  1.00  0.00           C  
ATOM   3820  C   SER A 319     111.595  28.474  44.151  1.00  0.00           C  
ATOM   3821  O   SER A 319     111.423  27.319  44.487  1.00  0.00           O  
ATOM   3822  CB  SER A 319     112.564  29.700  46.023  1.00  0.00           C  
ATOM   3823  OG  SER A 319     111.532  30.653  45.974  1.00  0.00           O  
ATOM   3824  H   SER A 319     113.200  31.212  44.107  1.00  0.00           H  
ATOM   3825  HA  SER A 319     113.678  28.441  44.706  1.00  0.00           H  
ATOM   3826  HB2 SER A 319     112.252  28.872  46.697  1.00  0.00           H  
ATOM   3827  HB3 SER A 319     113.507  30.135  46.431  1.00  0.00           H  
ATOM   3828  HG  SER A 319     111.919  31.514  46.269  1.00  0.00           H  
ATOM   3829  N   ILE A 320     110.625  29.138  43.464  1.00  0.00           N  
ATOM   3830  CA  ILE A 320     109.458  28.487  42.891  1.00  0.00           C  
ATOM   3831  C   ILE A 320     109.917  27.613  41.755  1.00  0.00           C  
ATOM   3832  O   ILE A 320     109.361  26.553  41.592  1.00  0.00           O  
ATOM   3833  CB  ILE A 320     108.433  29.517  42.367  1.00  0.00           C  
ATOM   3834  CG1 ILE A 320     107.791  30.232  43.559  1.00  0.00           C  
ATOM   3835  CG2 ILE A 320     107.337  28.829  41.550  1.00  0.00           C  
ATOM   3836  CD1 ILE A 320     106.690  31.181  43.123  1.00  0.00           C  
ATOM   3837  H   ILE A 320     110.758  30.132  43.274  1.00  0.00           H  
ATOM   3838  HA  ILE A 320     108.935  27.871  43.661  1.00  0.00           H  
ATOM   3839  N   THR A 321     110.897  28.021  40.909  1.00  0.00           N  
ATOM   3840  CA  THR A 321     111.447  27.230  39.817  1.00  0.00           C  
ATOM   3841  C   THR A 321     112.188  26.037  40.356  1.00  0.00           C  
ATOM   3842  O   THR A 321     112.177  25.009  39.719  1.00  0.00           O  
ATOM   3843  CB  THR A 321     112.460  28.070  39.029  1.00  0.00           C  
ATOM   3844  OG1 THR A 321     111.846  29.221  38.553  1.00  0.00           O  
ATOM   3845  CG2 THR A 321     113.049  27.303  37.855  1.00  0.00           C  
ATOM   3846  H   THR A 321     111.307  28.937  41.081  1.00  0.00           H  
ATOM   3847  HA  THR A 321     110.632  26.923  39.122  1.00  0.00           H  
ATOM   3848  N   TYR A 322     112.942  26.142  41.478  1.00  0.00           N  
ATOM   3849  CA  TYR A 322     113.706  25.072  42.088  1.00  0.00           C  
ATOM   3850  C   TYR A 322     112.750  24.046  42.634  1.00  0.00           C  
ATOM   3851  O   TYR A 322     113.026  22.873  42.518  1.00  0.00           O  
ATOM   3852  CB  TYR A 322     114.554  25.637  43.247  1.00  0.00           C  
ATOM   3853  CG  TYR A 322     115.591  26.649  42.846  1.00  0.00           C  
ATOM   3854  CD1 TYR A 322     116.021  26.788  41.517  1.00  0.00           C  
ATOM   3855  CD2 TYR A 322     116.185  27.431  43.845  1.00  0.00           C  
ATOM   3856  CE1 TYR A 322     117.022  27.705  41.194  1.00  0.00           C  
ATOM   3857  CE2 TYR A 322     117.171  28.361  43.519  1.00  0.00           C  
ATOM   3858  CZ  TYR A 322     117.593  28.497  42.194  1.00  0.00           C  
ATOM   3859  OH  TYR A 322     118.548  29.386  41.881  1.00  0.00           O  
ATOM   3860  H   TYR A 322     112.927  27.028  41.970  1.00  0.00           H  
ATOM   3861  HA  TYR A 322     114.405  24.611  41.354  1.00  0.00           H  
ATOM   3862  HB2 TYR A 322     113.870  26.087  44.001  1.00  0.00           H  
ATOM   3863  HB3 TYR A 322     115.133  24.826  43.712  1.00  0.00           H  
ATOM   3864  N   ALA A 323     111.603  24.434  43.253  1.00  0.00           N  
ATOM   3865  CA  ALA A 323     110.573  23.537  43.747  1.00  0.00           C  
ATOM   3866  C   ALA A 323     109.924  22.804  42.605  1.00  0.00           C  
ATOM   3867  O   ALA A 323     109.770  21.617  42.715  1.00  0.00           O  
ATOM   3868  CB  ALA A 323     109.501  24.315  44.514  1.00  0.00           C  
ATOM   3869  H   ALA A 323     111.427  25.432  43.334  1.00  0.00           H  
ATOM   3870  HA  ALA A 323     111.006  22.815  44.473  1.00  0.00           H  
ATOM   3871  HB1 ALA A 323     108.722  23.620  44.898  1.00  0.00           H  
ATOM   3872  HB2 ALA A 323     109.978  24.801  45.384  1.00  0.00           H  
ATOM   3873  HB3 ALA A 323     109.013  25.087  43.882  1.00  0.00           H  
ATOM   3874  N   ILE A 324     109.508  23.444  41.484  1.00  0.00           N  
ATOM   3875  CA  ILE A 324     108.864  22.815  40.335  1.00  0.00           C  
ATOM   3876  C   ILE A 324     109.781  21.785  39.712  1.00  0.00           C  
ATOM   3877  O   ILE A 324     109.321  20.710  39.412  1.00  0.00           O  
ATOM   3878  CB  ILE A 324     108.486  23.880  39.276  1.00  0.00           C  
ATOM   3879  CG1 ILE A 324     107.450  24.850  39.844  1.00  0.00           C  
ATOM   3880  CG2 ILE A 324     107.910  23.224  38.023  1.00  0.00           C  
ATOM   3881  CD1 ILE A 324     107.130  25.971  38.868  1.00  0.00           C  
ATOM   3882  H   ILE A 324     109.696  24.434  41.430  1.00  0.00           H  
ATOM   3883  HA  ILE A 324     107.918  22.322  40.658  1.00  0.00           H  
ATOM   3884  N   ILE A 325     111.080  22.065  39.453  1.00  0.00           N  
ATOM   3885  CA  ILE A 325     112.047  21.147  38.857  1.00  0.00           C  
ATOM   3886  C   ILE A 325     112.287  19.955  39.769  1.00  0.00           C  
ATOM   3887  O   ILE A 325     112.324  18.846  39.288  1.00  0.00           O  
ATOM   3888  CB  ILE A 325     113.380  21.887  38.600  1.00  0.00           C  
ATOM   3889  CG1 ILE A 325     113.162  23.033  37.610  1.00  0.00           C  
ATOM   3890  CG2 ILE A 325     114.435  20.942  38.033  1.00  0.00           C  
ATOM   3891  CD1 ILE A 325     114.395  23.913  37.493  1.00  0.00           C  
ATOM   3892  H   ILE A 325     111.401  22.984  39.723  1.00  0.00           H  
ATOM   3893  HA  ILE A 325     111.674  20.796  37.867  1.00  0.00           H  
ATOM   3894  N   ALA A 326     112.489  20.119  41.097  1.00  0.00           N  
ATOM   3895  CA  ALA A 326     112.727  19.043  42.055  1.00  0.00           C  
ATOM   3896  C   ALA A 326     111.545  18.099  42.139  1.00  0.00           C  
ATOM   3897  O   ALA A 326     111.750  16.906  42.172  1.00  0.00           O  
ATOM   3898  CB  ALA A 326     112.974  19.629  43.452  1.00  0.00           C  
ATOM   3899  H   ALA A 326     112.446  21.071  41.440  1.00  0.00           H  
ATOM   3900  HA  ALA A 326     113.644  18.480  41.774  1.00  0.00           H  
ATOM   3901  HB1 ALA A 326     113.162  18.809  44.179  1.00  0.00           H  
ATOM   3902  HB2 ALA A 326     113.869  20.285  43.432  1.00  0.00           H  
ATOM   3903  HB3 ALA A 326     112.101  20.220  43.799  1.00  0.00           H  
ATOM   3904  N   SER A 327     110.285  18.580  42.242  1.00  0.00           N  
ATOM   3905  CA  SER A 327     109.061  17.800  42.356  1.00  0.00           C  
ATOM   3906  C   SER A 327     108.775  17.024  41.091  1.00  0.00           C  
ATOM   3907  O   SER A 327     108.393  15.877  41.185  1.00  0.00           O  
ATOM   3908  CB  SER A 327     107.863  18.726  42.619  1.00  0.00           C  
ATOM   3909  OG  SER A 327     108.069  19.475  43.788  1.00  0.00           O  
ATOM   3910  H   SER A 327     110.198  19.583  42.230  1.00  0.00           H  
ATOM   3911  HA  SER A 327     109.131  17.117  43.226  1.00  0.00           H  
ATOM   3912  HB2 SER A 327     107.680  19.391  41.739  1.00  0.00           H  
ATOM   3913  HB3 SER A 327     106.969  18.096  42.765  1.00  0.00           H  
ATOM   3914  HG  SER A 327     107.866  20.421  43.569  1.00  0.00           H  
ATOM   3915  N   VAL A 328     108.864  17.635  39.880  1.00  0.00           N  
ATOM   3916  CA  VAL A 328     108.582  17.044  38.574  1.00  0.00           C  
ATOM   3917  C   VAL A 328     109.582  15.957  38.257  1.00  0.00           C  
ATOM   3918  O   VAL A 328     109.166  14.864  37.949  1.00  0.00           O  
ATOM   3919  CB  VAL A 328     108.649  18.131  37.478  1.00  0.00           C  
ATOM   3920  CG1 VAL A 328     108.510  17.549  36.083  1.00  0.00           C  
ATOM   3921  CG2 VAL A 328     107.535  19.149  37.662  1.00  0.00           C  
ATOM   3922  H   VAL A 328     109.166  18.602  39.902  1.00  0.00           H  
ATOM   3923  HA  VAL A 328     107.551  16.624  38.570  1.00  0.00           H  
ATOM   3924  N   MET A 329     110.916  16.203  38.272  1.00  0.00           N  
ATOM   3925  CA  MET A 329     111.960  15.206  38.044  1.00  0.00           C  
ATOM   3926  C   MET A 329     111.918  14.107  39.078  1.00  0.00           C  
ATOM   3927  O   MET A 329     112.124  12.975  38.698  1.00  0.00           O  
ATOM   3928  CB  MET A 329     113.360  15.844  38.080  1.00  0.00           C  
ATOM   3929  CG  MET A 329     113.650  16.636  36.798  1.00  0.00           C  
ATOM   3930  SD  MET A 329     115.242  17.558  36.812  1.00  0.00           S  
ATOM   3931  CE  MET A 329     116.260  16.443  37.836  1.00  0.00           C  
ATOM   3932  H   MET A 329     111.190  17.157  38.476  1.00  0.00           H  
ATOM   3933  HA  MET A 329     111.832  14.736  37.043  1.00  0.00           H  
ATOM   3934  HB2 MET A 329     113.466  16.475  38.989  1.00  0.00           H  
ATOM   3935  HB3 MET A 329     114.107  15.024  38.132  1.00  0.00           H  
ATOM   3936  HG2 MET A 329     113.635  15.945  35.926  1.00  0.00           H  
ATOM   3937  HG3 MET A 329     112.853  17.395  36.662  1.00  0.00           H  
ATOM   3938  HE1 MET A 329     117.303  16.818  37.819  1.00  0.00           H  
ATOM   3939  HE2 MET A 329     115.917  16.463  38.890  1.00  0.00           H  
ATOM   3940  HE3 MET A 329     116.267  15.415  37.420  1.00  0.00           H  
ATOM   3941  N   LEU A 330     111.706  14.359  40.396  1.00  0.00           N  
ATOM   3942  CA  LEU A 330     111.584  13.316  41.416  1.00  0.00           C  
ATOM   3943  C   LEU A 330     110.343  12.486  41.165  1.00  0.00           C  
ATOM   3944  O   LEU A 330     110.305  11.343  41.568  1.00  0.00           O  
ATOM   3945  CB  LEU A 330     111.464  13.925  42.829  1.00  0.00           C  
ATOM   3946  CG  LEU A 330     111.334  12.851  43.921  1.00  0.00           C  
ATOM   3947  CD1 LEU A 330     112.596  12.015  44.050  1.00  0.00           C  
ATOM   3948  CD2 LEU A 330     111.019  13.484  45.258  1.00  0.00           C  
ATOM   3949  H   LEU A 330     111.576  15.332  40.655  1.00  0.00           H  
ATOM   3950  HA  LEU A 330     112.495  12.676  41.381  1.00  0.00           H  
ATOM   3951  HB2 LEU A 330     112.350  14.559  43.046  1.00  0.00           H  
ATOM   3952  HB3 LEU A 330     110.554  14.565  42.856  1.00  0.00           H  
ATOM   3953  N   ALA A 331     109.247  13.048  40.602  1.00  0.00           N  
ATOM   3954  CA  ALA A 331     108.029  12.336  40.271  1.00  0.00           C  
ATOM   3955  C   ALA A 331     108.285  11.395  39.120  1.00  0.00           C  
ATOM   3956  O   ALA A 331     107.724  10.321  39.121  1.00  0.00           O  
ATOM   3957  CB  ALA A 331     106.936  13.328  39.874  1.00  0.00           C  
ATOM   3958  H   ALA A 331     109.301  14.034  40.354  1.00  0.00           H  
ATOM   3959  HA  ALA A 331     107.635  11.783  41.156  1.00  0.00           H  
ATOM   3960  HB1 ALA A 331     106.056  12.768  39.541  1.00  0.00           H  
ATOM   3961  HB2 ALA A 331     106.656  13.956  40.747  1.00  0.00           H  
ATOM   3962  HB3 ALA A 331     107.235  13.984  39.040  1.00  0.00           H  
ATOM   3963  N   ALA A 332     109.082  11.768  38.079  1.00  0.00           N  
ATOM   3964  CA  ALA A 332     109.442  10.948  36.929  1.00  0.00           C  
ATOM   3965  C   ALA A 332     110.403   9.837  37.315  1.00  0.00           C  
ATOM   3966  O   ALA A 332     110.391   8.790  36.692  1.00  0.00           O  
ATOM   3967  CB  ALA A 332     110.133  11.824  35.875  1.00  0.00           C  
ATOM   3968  H   ALA A 332     109.491  12.697  38.118  1.00  0.00           H  
ATOM   3969  HA  ALA A 332     108.523  10.546  36.452  1.00  0.00           H  
ATOM   3970  HB1 ALA A 332     110.397  11.224  34.980  1.00  0.00           H  
ATOM   3971  HB2 ALA A 332     109.443  12.634  35.563  1.00  0.00           H  
ATOM   3972  HB3 ALA A 332     111.057  12.286  36.285  1.00  0.00           H  
ATOM   3973  N   ILE A 333     111.337  10.032  38.282  1.00  0.00           N  
ATOM   3974  CA  ILE A 333     112.257   9.004  38.739  1.00  0.00           C  
ATOM   3975  C   ILE A 333     111.446   7.970  39.473  1.00  0.00           C  
ATOM   3976  O   ILE A 333     111.541   6.806  39.143  1.00  0.00           O  
ATOM   3977  CB  ILE A 333     113.335   9.614  39.659  1.00  0.00           C  
ATOM   3978  CG1 ILE A 333     114.217  10.559  38.836  1.00  0.00           C  
ATOM   3979  CG2 ILE A 333     114.207   8.521  40.274  1.00  0.00           C  
ATOM   3980  CD1 ILE A 333     115.271  11.247  39.684  1.00  0.00           C  
ATOM   3981  H   ILE A 333     111.352  10.925  38.767  1.00  0.00           H  
ATOM   3982  HA  ILE A 333     112.787   8.546  37.872  1.00  0.00           H  
ATOM   3983  N   LEU A 334     110.595   8.355  40.461  1.00  0.00           N  
ATOM   3984  CA  LEU A 334     109.717   7.468  41.201  1.00  0.00           C  
ATOM   3985  C   LEU A 334     108.770   6.737  40.281  1.00  0.00           C  
ATOM   3986  O   LEU A 334     108.492   5.596  40.561  1.00  0.00           O  
ATOM   3987  CB  LEU A 334     108.877   8.226  42.261  1.00  0.00           C  
ATOM   3988  CG  LEU A 334     109.721   8.916  43.345  1.00  0.00           C  
ATOM   3989  CD1 LEU A 334     108.811   9.547  44.382  1.00  0.00           C  
ATOM   3990  CD2 LEU A 334     110.654   7.949  44.056  1.00  0.00           C  
ATOM   3991  H   LEU A 334     110.554   9.347  40.671  1.00  0.00           H  
ATOM   3992  HA  LEU A 334     110.331   6.719  41.742  1.00  0.00           H  
ATOM   3993  HB2 LEU A 334     108.242   8.992  41.761  1.00  0.00           H  
ATOM   3994  HB3 LEU A 334     108.199   7.497  42.762  1.00  0.00           H  
ATOM   3995  N   SER A 335     108.195   7.317  39.196  1.00  0.00           N  
ATOM   3996  CA  SER A 335     107.253   6.605  38.338  1.00  0.00           C  
ATOM   3997  C   SER A 335     107.952   5.513  37.551  1.00  0.00           C  
ATOM   3998  O   SER A 335     107.308   4.550  37.165  1.00  0.00           O  
ATOM   3999  CB  SER A 335     106.498   7.563  37.385  1.00  0.00           C  
ATOM   4000  OG  SER A 335     107.286   8.112  36.361  1.00  0.00           O  
ATOM   4001  H   SER A 335     108.452   8.274  38.977  1.00  0.00           H  
ATOM   4002  HA  SER A 335     106.473   6.164  38.999  1.00  0.00           H  
ATOM   4003  HB2 SER A 335     105.685   6.994  36.893  1.00  0.00           H  
ATOM   4004  HB3 SER A 335     106.035   8.380  37.974  1.00  0.00           H  
ATOM   4005  HG  SER A 335     108.221   8.104  36.659  1.00  0.00           H  
ATOM   4006  N   ILE A 336     109.284   5.606  37.277  1.00  0.00           N  
ATOM   4007  CA  ILE A 336     110.031   4.608  36.532  1.00  0.00           C  
ATOM   4008  C   ILE A 336     110.942   3.800  37.455  1.00  0.00           C  
ATOM   4009  O   ILE A 336     111.639   2.938  36.945  1.00  0.00           O  
ATOM   4010  CB  ILE A 336     110.816   5.287  35.382  1.00  0.00           C  
ATOM   4011  CG1 ILE A 336     111.970   6.160  35.879  1.00  0.00           C  
ATOM   4012  CG2 ILE A 336     109.878   6.110  34.500  1.00  0.00           C  
ATOM   4013  CD1 ILE A 336     112.797   6.688  34.719  1.00  0.00           C  
ATOM   4014  H   ILE A 336     109.802   6.427  37.606  1.00  0.00           H  
ATOM   4015  HA  ILE A 336     109.338   3.878  36.064  1.00  0.00           H  
ATOM   4016  N   THR A 337     110.982   4.000  38.813  1.00  0.00           N  
ATOM   4017  CA  THR A 337     111.852   3.255  39.721  1.00  0.00           C  
ATOM   4018  C   THR A 337     111.048   2.575  40.817  1.00  0.00           C  
ATOM   4019  O   THR A 337     111.106   1.363  40.914  1.00  0.00           O  
ATOM   4020  CB  THR A 337     112.939   4.159  40.339  1.00  0.00           C  
ATOM   4021  OG1 THR A 337     112.414   5.197  41.110  1.00  0.00           O  
ATOM   4022  CG2 THR A 337     113.847   4.744  39.278  1.00  0.00           C  
ATOM   4023  H   THR A 337     110.380   4.713  39.233  1.00  0.00           H  
ATOM   4024  HA  THR A 337     112.396   2.463  39.162  1.00  0.00           H  
ATOM   4025  N   VAL A 338     110.317   3.294  41.718  1.00  0.00           N  
ATOM   4026  CA  VAL A 338     109.535   2.695  42.794  1.00  0.00           C  
ATOM   4027  C   VAL A 338     108.320   2.013  42.219  1.00  0.00           C  
ATOM   4028  O   VAL A 338     108.043   0.898  42.606  1.00  0.00           O  
ATOM   4029  CB  VAL A 338     109.071   3.773  43.794  1.00  0.00           C  
ATOM   4030  CG1 VAL A 338     108.294   3.153  44.949  1.00  0.00           C  
ATOM   4031  CG2 VAL A 338     110.259   4.511  44.383  1.00  0.00           C  
ATOM   4032  H   VAL A 338     110.320   4.316  41.650  1.00  0.00           H  
ATOM   4033  HA  VAL A 338     110.164   1.972  43.366  1.00  0.00           H  
ATOM   4034  N   LEU A 339     107.519   2.669  41.335  1.00  0.00           N  
ATOM   4035  CA  LEU A 339     106.317   2.142  40.715  1.00  0.00           C  
ATOM   4036  C   LEU A 339     106.649   1.038  39.743  1.00  0.00           C  
ATOM   4037  O   LEU A 339     105.918   0.074  39.716  1.00  0.00           O  
ATOM   4038  CB  LEU A 339     105.565   3.250  39.952  1.00  0.00           C  
ATOM   4039  CG  LEU A 339     104.190   2.772  39.466  1.00  0.00           C  
ATOM   4040  CD1 LEU A 339     103.282   2.433  40.633  1.00  0.00           C  
ATOM   4041  CD2 LEU A 339     103.518   3.841  38.640  1.00  0.00           C  
ATOM   4042  H   LEU A 339     107.778   3.615  41.094  1.00  0.00           H  
ATOM   4043  HA  LEU A 339     105.643   1.785  41.523  1.00  0.00           H  
ATOM   4044  HB2 LEU A 339     105.423   4.133  40.608  1.00  0.00           H  
ATOM   4045  HB3 LEU A 339     106.173   3.570  39.086  1.00  0.00           H  
ATOM   4046  N   ALA A 340     107.702   1.127  38.879  1.00  0.00           N  
ATOM   4047  CA  ALA A 340     108.082   0.044  37.972  1.00  0.00           C  
ATOM   4048  C   ALA A 340     108.445  -1.197  38.755  1.00  0.00           C  
ATOM   4049  O   ALA A 340     107.959  -2.257  38.419  1.00  0.00           O  
ATOM   4050  CB  ALA A 340     109.275   0.447  37.105  1.00  0.00           C  
ATOM   4051  H   ALA A 340     108.277   1.983  38.893  1.00  0.00           H  
ATOM   4052  HA  ALA A 340     107.240  -0.185  37.278  1.00  0.00           H  
ATOM   4053  HB1 ALA A 340     109.542  -0.391  36.423  1.00  0.00           H  
ATOM   4054  HB2 ALA A 340     109.008   1.327  36.486  1.00  0.00           H  
ATOM   4055  HB3 ALA A 340     110.156   0.691  37.733  1.00  0.00           H  
ATOM   4056  N   ALA A 341     109.303  -1.129  39.809  1.00  0.00           N  
ATOM   4057  CA  ALA A 341     109.669  -2.255  40.665  1.00  0.00           C  
ATOM   4058  C   ALA A 341     108.483  -2.794  41.447  1.00  0.00           C  
ATOM   4059  O   ALA A 341     108.487  -3.965  41.769  1.00  0.00           O  
ATOM   4060  CB  ALA A 341     110.739  -1.823  41.674  1.00  0.00           C  
ATOM   4061  H   ALA A 341     109.695  -0.211  40.022  1.00  0.00           H  
ATOM   4062  HA  ALA A 341     110.109  -3.068  40.046  1.00  0.00           H  
ATOM   4063  HB1 ALA A 341     110.989  -2.659  42.353  1.00  0.00           H  
ATOM   4064  HB2 ALA A 341     111.663  -1.516  41.140  1.00  0.00           H  
ATOM   4065  HB3 ALA A 341     110.380  -0.973  42.294  1.00  0.00           H  
ATOM   4066  N   ALA A 342     107.490  -1.970  41.876  1.00  0.00           N  
ATOM   4067  CA  ALA A 342     106.320  -2.389  42.640  1.00  0.00           C  
ATOM   4068  C   ALA A 342     105.397  -3.202  41.767  1.00  0.00           C  
ATOM   4069  O   ALA A 342     104.822  -4.147  42.252  1.00  0.00           O  
ATOM   4070  CB  ALA A 342     105.551  -1.175  43.175  1.00  0.00           C  
ATOM   4071  H   ALA A 342     107.559  -0.992  41.613  1.00  0.00           H  
ATOM   4072  HA  ALA A 342     106.630  -2.971  43.539  1.00  0.00           H  
ATOM   4073  HB1 ALA A 342     104.661  -1.511  43.751  1.00  0.00           H  
ATOM   4074  HB2 ALA A 342     106.198  -0.592  43.864  1.00  0.00           H  
ATOM   4075  HB3 ALA A 342     105.214  -0.516  42.349  1.00  0.00           H  
ATOM   4076  N   LEU A 343     105.194  -2.863  40.468  1.00  0.00           N  
ATOM   4077  CA  LEU A 343     104.437  -3.622  39.479  1.00  0.00           C  
ATOM   4078  C   LEU A 343     105.157  -4.924  39.181  1.00  0.00           C  
ATOM   4079  O   LEU A 343     104.520  -5.947  39.037  1.00  0.00           O  
ATOM   4080  CB  LEU A 343     104.336  -2.804  38.166  1.00  0.00           C  
ATOM   4081  CG  LEU A 343     103.495  -1.529  38.340  1.00  0.00           C  
ATOM   4082  CD1 LEU A 343     103.620  -0.625  37.127  1.00  0.00           C  
ATOM   4083  CD2 LEU A 343     102.024  -1.865  38.540  1.00  0.00           C  
ATOM   4084  H   LEU A 343     105.687  -2.045  40.133  1.00  0.00           H  
ATOM   4085  HA  LEU A 343     103.403  -3.826  39.833  1.00  0.00           H  
ATOM   4086  HB2 LEU A 343     105.361  -2.523  37.838  1.00  0.00           H  
ATOM   4087  HB3 LEU A 343     103.882  -3.419  37.359  1.00  0.00           H  
ATOM   4088  N   ALA A 344     106.505  -4.954  39.067  1.00  0.00           N  
ATOM   4089  CA  ALA A 344     107.279  -6.158  38.826  1.00  0.00           C  
ATOM   4090  C   ALA A 344     107.077  -7.157  39.956  1.00  0.00           C  
ATOM   4091  O   ALA A 344     106.940  -8.343  39.695  1.00  0.00           O  
ATOM   4092  CB  ALA A 344     108.759  -5.789  38.682  1.00  0.00           C  
ATOM   4093  H   ALA A 344     107.011  -4.083  39.215  1.00  0.00           H  
ATOM   4094  HA  ALA A 344     106.976  -6.615  37.860  1.00  0.00           H  
ATOM   4095  HB1 ALA A 344     109.350  -6.698  38.504  1.00  0.00           H  
ATOM   4096  HB2 ALA A 344     108.896  -5.106  37.812  1.00  0.00           H  
ATOM   4097  HB3 ALA A 344     109.150  -5.288  39.588  1.00  0.00           H  
ATOM   4098  N   ILE A 345     107.031  -6.726  41.246  1.00  0.00           N  
ATOM   4099  CA  ILE A 345     106.811  -7.583  42.403  1.00  0.00           C  
ATOM   4100  C   ILE A 345     105.391  -8.130  42.378  1.00  0.00           C  
ATOM   4101  O   ILE A 345     105.209  -9.337  42.422  1.00  0.00           O  
ATOM   4102  CB  ILE A 345     107.069  -6.772  43.700  1.00  0.00           C  
ATOM   4103  CG1 ILE A 345     108.548  -6.367  43.766  1.00  0.00           C  
ATOM   4104  CG2 ILE A 345     106.714  -7.579  44.944  1.00  0.00           C  
ATOM   4105  CD1 ILE A 345     108.865  -5.489  44.964  1.00  0.00           C  
ATOM   4106  H   ILE A 345     107.123  -5.722  41.413  1.00  0.00           H  
ATOM   4107  HA  ILE A 345     107.543  -8.420  42.393  1.00  0.00           H  
ATOM   4108  N   LEU A 346     104.335  -7.270  42.334  1.00  0.00           N  
ATOM   4109  CA  LEU A 346     102.935  -7.660  42.368  1.00  0.00           C  
ATOM   4110  C   LEU A 346     102.619  -8.499  41.144  1.00  0.00           C  
ATOM   4111  O   LEU A 346     102.381  -9.689  41.277  1.00  0.00           O  
ATOM   4112  CB  LEU A 346     102.016  -6.398  42.439  1.00  0.00           C  
ATOM   4113  CG  LEU A 346     102.288  -5.511  43.662  1.00  0.00           C  
ATOM   4114  CD1 LEU A 346     101.443  -4.248  43.605  1.00  0.00           C  
ATOM   4115  CD2 LEU A 346     102.000  -6.233  44.964  1.00  0.00           C  
ATOM   4116  H   LEU A 346     104.555  -6.287  42.292  1.00  0.00           H  
ATOM   4117  HA  LEU A 346     102.772  -8.265  43.286  1.00  0.00           H  
ATOM   4118  HB2 LEU A 346     102.187  -5.751  41.553  1.00  0.00           H  
ATOM   4119  HB3 LEU A 346     100.947  -6.696  42.434  1.00  0.00           H  
ATOM   4120  N   GLY A 347     102.602  -7.926  39.911  1.00  0.00           N  
ATOM   4121  CA  GLY A 347     102.326  -8.617  38.670  1.00  0.00           C  
ATOM   4122  C   GLY A 347     100.871  -8.452  38.349  1.00  0.00           C  
ATOM   4123  O   GLY A 347     100.350  -7.366  38.556  1.00  0.00           O  
ATOM   4124  H   GLY A 347     102.677  -6.909  39.850  1.00  0.00           H  
ATOM   4125  HA2 GLY A 347     102.942  -8.156  37.870  1.00  0.00           H  
ATOM   4126  HA3 GLY A 347     102.607  -9.689  38.743  1.00  0.00           H  
ATOM   4127  N   PRO A 348     100.114  -9.492  37.893  1.00  0.00           N  
ATOM   4128  CA  PRO A 348      98.669  -9.449  37.779  1.00  0.00           C  
ATOM   4129  C   PRO A 348      97.970  -9.284  39.126  1.00  0.00           C  
ATOM   4130  O   PRO A 348      96.758  -9.139  39.138  1.00  0.00           O  
ATOM   4131  CB  PRO A 348      98.315 -10.815  37.186  1.00  0.00           C  
ATOM   4132  CG  PRO A 348      99.557 -11.158  36.396  1.00  0.00           C  
ATOM   4133  CD  PRO A 348     100.660 -10.712  37.350  1.00  0.00           C  
ATOM   4134  HA  PRO A 348      98.414  -8.616  37.083  1.00  0.00           H  
ATOM   4135  HB2 PRO A 348      98.254 -11.572  38.001  1.00  0.00           H  
ATOM   4136  HB3 PRO A 348      97.373 -10.824  36.610  1.00  0.00           H  
ATOM   4137  HG2 PRO A 348      99.630 -12.213  36.065  1.00  0.00           H  
ATOM   4138  HG3 PRO A 348      99.581 -10.495  35.500  1.00  0.00           H  
ATOM   4139  HD2 PRO A 348     100.830 -11.433  38.180  1.00  0.00           H  
ATOM   4140  HD3 PRO A 348     101.584 -10.546  36.757  1.00  0.00           H  
ATOM   4141  N   ARG A 349      98.670  -9.327  40.306  1.00  0.00           N  
ATOM   4142  CA  ARG A 349      98.064  -9.110  41.617  1.00  0.00           C  
ATOM   4143  C   ARG A 349      97.648  -7.656  41.794  1.00  0.00           C  
ATOM   4144  O   ARG A 349      97.049  -7.345  42.814  1.00  0.00           O  
ATOM   4145  CB  ARG A 349      99.051  -9.432  42.759  1.00  0.00           C  
ATOM   4146  CG  ARG A 349      99.620 -10.859  42.732  1.00  0.00           C  
ATOM   4147  CD  ARG A 349     100.628 -11.043  43.880  1.00  0.00           C  
ATOM   4148  NE  ARG A 349     101.556 -12.141  43.598  1.00  0.00           N  
ATOM   4149  CZ  ARG A 349     102.701 -12.018  44.492  1.00  0.00           C  
ATOM   4150  H   ARG A 349      99.675  -9.527  40.280  1.00  0.00           H  
ATOM   4151  HA  ARG A 349      97.182  -9.782  41.717  1.00  0.00           H  
ATOM   4152  HB2 ARG A 349      99.904  -8.725  42.683  1.00  0.00           H  
ATOM   4153  HB3 ARG A 349      98.552  -9.257  43.730  1.00  0.00           H  
ATOM   4154  HG2 ARG A 349      98.825 -11.633  42.784  1.00  0.00           H  
ATOM   4155  HG3 ARG A 349     100.156 -10.987  41.774  1.00  0.00           H  
ATOM   4156  HD2 ARG A 349     101.204 -10.099  44.007  1.00  0.00           H  
ATOM   4157  HD3 ARG A 349     100.085 -11.237  44.830  1.00  0.00           H  
ATOM   4158  HE  ARG A 349     101.948 -12.024  42.635  1.00  0.00           H  
ATOM   4159  N   VAL A 350      97.962  -6.696  40.874  1.00  0.00           N  
ATOM   4160  CA  VAL A 350      97.499  -5.318  40.974  1.00  0.00           C  
ATOM   4161  C   VAL A 350      95.992  -5.214  40.750  1.00  0.00           C  
ATOM   4162  O   VAL A 350      95.452  -4.135  40.928  1.00  0.00           O  
ATOM   4163  CB  VAL A 350      98.237  -4.407  39.969  1.00  0.00           C  
ATOM   4164  CG1 VAL A 350      99.734  -4.378  40.240  1.00  0.00           C  
ATOM   4165  CG2 VAL A 350      97.997  -4.809  38.519  1.00  0.00           C  
ATOM   4166  H   VAL A 350      98.556  -6.940  40.077  1.00  0.00           H  
ATOM   4167  HA  VAL A 350      97.740  -4.951  41.992  1.00  0.00           H  
ATOM   4168  N   ASP A 351      95.255  -6.293  40.349  1.00  0.00           N  
ATOM   4169  CA  ASP A 351      93.812  -6.310  40.152  1.00  0.00           C  
ATOM   4170  C   ASP A 351      93.161  -7.265  41.143  1.00  0.00           C  
ATOM   4171  O   ASP A 351      91.999  -7.608  40.970  1.00  0.00           O  
ATOM   4172  CB  ASP A 351      93.504  -6.719  38.696  1.00  0.00           C  
ATOM   4173  CG  ASP A 351      93.973  -5.694  37.700  1.00  0.00           C  
ATOM   4174  OD1 ASP A 351      94.556  -4.688  38.066  1.00  0.00           O  
ATOM   4175  OD2 ASP A 351      93.723  -5.874  36.390  1.00  0.00           O  
ATOM   4176  H   ASP A 351      95.722  -7.189  40.176  1.00  0.00           H  
ATOM   4177  HA  ASP A 351      93.354  -5.323  40.307  1.00  0.00           H  
ATOM   4178  HB2 ASP A 351      93.970  -7.702  38.464  1.00  0.00           H  
ATOM   4179  HB3 ASP A 351      92.404  -6.811  38.567  1.00  0.00           H  
ATOM   4180  N   ALA A 352      93.851  -7.720  42.230  1.00  0.00           N  
ATOM   4181  CA  ALA A 352      93.318  -8.664  43.190  1.00  0.00           C  
ATOM   4182  C   ALA A 352      92.170  -8.055  43.939  1.00  0.00           C  
ATOM   4183  O   ALA A 352      91.063  -8.570  43.855  1.00  0.00           O  
ATOM   4184  CB  ALA A 352      94.403  -9.082  44.195  1.00  0.00           C  
ATOM   4185  H   ALA A 352      94.799  -7.382  42.388  1.00  0.00           H  
ATOM   4186  HA  ALA A 352      92.990  -9.577  42.647  1.00  0.00           H  
ATOM   4187  HB1 ALA A 352      93.991  -9.816  44.919  1.00  0.00           H  
ATOM   4188  HB2 ALA A 352      95.254  -9.543  43.656  1.00  0.00           H  
ATOM   4189  HB3 ALA A 352      94.795  -8.212  44.764  1.00  0.00           H  
ATOM   4190  N   LEU A 353      92.378  -6.971  44.739  1.00  0.00           N  
ATOM   4191  CA  LEU A 353      91.313  -6.404  45.531  1.00  0.00           C  
ATOM   4192  C   LEU A 353      90.415  -5.660  44.609  1.00  0.00           C  
ATOM   4193  O   LEU A 353      90.840  -4.688  44.011  1.00  0.00           O  
ATOM   4194  CB  LEU A 353      91.853  -5.492  46.644  1.00  0.00           C  
ATOM   4195  CG  LEU A 353      92.829  -6.246  47.559  1.00  0.00           C  
ATOM   4196  CD1 LEU A 353      93.313  -5.341  48.673  1.00  0.00           C  
ATOM   4197  CD2 LEU A 353      92.220  -7.499  48.171  1.00  0.00           C  
ATOM   4198  H   LEU A 353      93.321  -6.563  44.814  1.00  0.00           H  
ATOM   4199  HA  LEU A 353      90.756  -7.231  46.025  1.00  0.00           H  
ATOM   4200  HB2 LEU A 353      92.386  -4.624  46.196  1.00  0.00           H  
ATOM   4201  HB3 LEU A 353      91.001  -5.102  47.240  1.00  0.00           H  
ATOM   4202  N   GLY A 354      89.173  -6.122  44.372  1.00  0.00           N  
ATOM   4203  CA  GLY A 354      88.286  -5.476  43.455  1.00  0.00           C  
ATOM   4204  C   GLY A 354      87.565  -4.364  44.109  1.00  0.00           C  
ATOM   4205  O   GLY A 354      87.951  -3.882  45.162  1.00  0.00           O  
ATOM   4206  H   GLY A 354      88.853  -6.997  44.812  1.00  0.00           H  
ATOM   4207  HA2 GLY A 354      88.780  -5.146  42.514  1.00  0.00           H  
ATOM   4208  HA3 GLY A 354      87.500  -6.213  43.196  1.00  0.00           H  
ATOM   4209  N   VAL A 355      86.436  -3.966  43.493  1.00  0.00           N  
ATOM   4210  CA  VAL A 355      85.484  -2.997  43.974  1.00  0.00           C  
ATOM   4211  C   VAL A 355      84.602  -3.571  45.122  1.00  0.00           C  
ATOM   4212  O   VAL A 355      84.013  -2.788  45.854  1.00  0.00           O  
ATOM   4213  CB  VAL A 355      84.765  -2.412  42.755  1.00  0.00           C  
ATOM   4214  CG1 VAL A 355      85.860  -1.986  41.764  1.00  0.00           C  
ATOM   4215  CG2 VAL A 355      83.919  -3.442  42.032  1.00  0.00           C  
ATOM   4216  H   VAL A 355      86.256  -4.386  42.575  1.00  0.00           H  
ATOM   4217  HA  VAL A 355      86.071  -2.135  44.333  1.00  0.00           H  
ATOM   4218  N   THR A 356      84.527  -4.914  45.395  1.00  0.00           N  
ATOM   4219  CA  THR A 356      83.927  -5.444  46.637  1.00  0.00           C  
ATOM   4220  C   THR A 356      84.847  -5.237  47.819  1.00  0.00           C  
ATOM   4221  O   THR A 356      84.406  -5.276  48.962  1.00  0.00           O  
ATOM   4222  CB  THR A 356      83.574  -6.925  46.535  1.00  0.00           C  
ATOM   4223  OG1 THR A 356      84.724  -7.711  46.434  1.00  0.00           O  
ATOM   4224  CG2 THR A 356      82.679  -7.169  45.335  1.00  0.00           C  
ATOM   4225  H   THR A 356      84.928  -5.574  44.716  1.00  0.00           H  
ATOM   4226  HA  THR A 356      82.997  -4.870  46.843  1.00  0.00           H  
ATOM   4227  N   THR A 357      86.147  -4.942  47.577  1.00  0.00           N  
ATOM   4228  CA  THR A 357      86.957  -4.170  48.456  1.00  0.00           C  
ATOM   4229  C   THR A 357      86.480  -2.533  48.134  1.00  0.00           C  
ATOM   4230  O   THR A 357      86.257  -1.984  49.216  1.00  0.00           O  
ATOM   4231  CB  THR A 357      88.460  -4.758  48.342  1.00  0.00           C  
ATOM   4232  OG1 THR A 357      88.499  -6.024  47.719  1.00  0.00           O  
ATOM   4233  CG2 THR A 357      89.197  -4.974  49.681  1.00  0.00           C  
ATOM   4234  H   THR A 357      86.512  -5.010  46.632  1.00  0.00           H  
ATOM   4235  HA  THR A 357      86.721  -4.618  49.498  1.00  0.00           H  
ATOM   4236  N   LEU A 358      86.185  -1.835  46.769  1.00  0.00           N  
ATOM   4237  CA  LEU A 358      85.613  -0.367  45.942  1.00  0.00           C  
ATOM   4238  C   LEU A 358      84.901   0.727  43.856  1.00  0.00           C  
ATOM   4239  O   LEU A 358      84.606   1.807  44.345  1.00  0.00           O  
ATOM   4240  CB  LEU A 358      86.421   0.541  47.207  1.00  0.00           C  
ATOM   4241  CG  LEU A 358      87.951   0.314  47.764  1.00  0.00           C  
ATOM   4242  CD1 LEU A 358      88.724   1.625  47.770  1.00  0.00           C  
ATOM   4243  CD2 LEU A 358      88.202  -0.161  49.232  1.00  0.00           C  
ATOM   4244  H   LEU A 358      86.485  -2.614  46.234  1.00  0.00           H  
ATOM   4245  HA  LEU A 358      84.642  -0.348  46.561  1.00  0.00           H  
ATOM   4246  HB2 LEU A 358      86.398   1.561  46.896  1.00  0.00           H  
ATOM   4247  HB3 LEU A 358      85.903   0.596  48.248  1.00  0.00           H  
ATOM   4248  N   LEU A 359      84.569   0.941  41.945  1.00  0.00           N  
ATOM   4249  CA  LEU A 359      83.801   1.783  40.042  1.00  0.00           C  
ATOM   4250  C   LEU A 359      83.607   2.580  36.631  1.00  0.00           C  
ATOM   4251  O   LEU A 359      82.726   1.860  36.478  1.00  0.00           O  
ATOM   4252  CB  LEU A 359      82.547   1.157  41.767  1.00  0.00           C  
ATOM   4253  CG  LEU A 359      81.942   1.260  43.568  1.00  0.00           C  
ATOM   4254  CD1 LEU A 359      81.217   0.048  44.310  1.00  0.00           C  
ATOM   4255  CD2 LEU A 359      82.233   1.934  45.004  1.00  0.00           C  
ATOM   4256  H   LEU A 359      84.781  -0.009  41.748  1.00  0.00           H  
ATOM   4257  HA  LEU A 359      83.479   2.742  40.325  1.00  0.00           H  
ATOM   4258  HB2 LEU A 359      82.348   0.032  41.792  1.00  0.00           H  
ATOM   4259  HB3 LEU A 359      82.746   0.298  42.577  1.00  0.00           H  
ATOM   4260  N   PHE A 360      83.903   3.711  34.070  1.00  0.00           N  
ATOM   4261  CA  PHE A 360      84.150   4.293  31.263  1.00  0.00           C  
ATOM   4262  C   PHE A 360      84.449   5.959  28.949  1.00  0.00           C  
ATOM   4263  O   PHE A 360      83.686   6.888  29.226  1.00  0.00           O  
ATOM   4264  CB  PHE A 360      83.803   4.113  28.945  1.00  0.00           C  
ATOM   4265  CG  PHE A 360      83.981   4.087  26.901  1.00  0.00           C  
ATOM   4266  CD1 PHE A 360      83.318   5.048  25.891  1.00  0.00           C  
ATOM   4267  CD2 PHE A 360      84.712   3.185  25.940  1.00  0.00           C  
ATOM   4268  CE1 PHE A 360      83.442   5.140  24.403  1.00  0.00           C  
ATOM   4269  CE2 PHE A 360      84.781   3.238  24.443  1.00  0.00           C  
ATOM   4270  CZ  PHE A 360      84.173   4.224  23.651  1.00  0.00           C  
ATOM   4271  H1  PHE A 360      84.043   2.480  33.737  1.00  0.00           H  
ATOM   4272  H2  PHE A 360      84.749   4.050  34.301  1.00  0.00           H  
ATOM   4273  H3  PHE A 360      82.926   3.759  34.020  1.00  0.00           H  
ATOM   4274  HA  PHE A 360      83.244   3.715  31.023  1.00  0.00           H  
ATOM   4275  HB2 PHE A 360      82.727   4.384  28.722  1.00  0.00           H  
ATOM   4276  HB3 PHE A 360      82.757   4.428  28.608  1.00  0.00           H  
ATOM   4277  N   TRP A 361      84.965   6.484  27.051  1.00  0.00           N  
ATOM   4278  CA  TRP A 361      85.080   7.470  25.100  1.00  0.00           C  
ATOM   4279  C   TRP A 361      84.747   7.813  23.019  1.00  0.00           C  
ATOM   4280  O   TRP A 361      84.085   8.846  22.865  1.00  0.00           O  
ATOM   4281  CB  TRP A 361      86.451   8.322  24.197  1.00  0.00           C  
ATOM   4282  CG  TRP A 361      86.927   9.548  24.842  1.00  0.00           C  
ATOM   4283  CD1 TRP A 361      86.874  10.920  24.535  1.00  0.00           C  
ATOM   4284  CD2 TRP A 361      87.328   9.383  26.063  1.00  0.00           C  
ATOM   4285  NE1 TRP A 361      87.183  11.588  25.667  1.00  0.00           N  
ATOM   4286  CE2 TRP A 361      87.397  10.627  26.598  1.00  0.00           C  
ATOM   4287  CE3 TRP A 361      87.498   8.025  26.579  1.00  0.00           C  
ATOM   4288  CZ2 TRP A 361      87.576  10.859  28.033  1.00  0.00           C  
ATOM   4289  CZ3 TRP A 361      87.389   7.719  27.831  1.00  0.00           C  
ATOM   4290  H   TRP A 361      85.639   5.778  26.737  1.00  0.00           H  
ATOM   4291  HA  TRP A 361      84.382   8.334  25.251  1.00  0.00           H  
ATOM   4292  HB2 TRP A 361      87.279   7.685  23.788  1.00  0.00           H  
ATOM   4293  HB3 TRP A 361      86.540   8.970  23.192  1.00  0.00           H  
ATOM   4294  N   GLY A 362      85.345   7.494  21.567  1.00  0.00           N  
ATOM   4295  CA  GLY A 362      85.554   8.170  20.013  1.00  0.00           C  
ATOM   4296  C   GLY A 362      84.695   8.777  18.728  1.00  0.00           C  
ATOM   4297  O   GLY A 362      85.243   9.254  17.721  1.00  0.00           O  
ATOM   4298  H   GLY A 362      85.951   6.672  21.442  1.00  0.00           H  
ATOM   4299  HA2 GLY A 362      86.508   8.776  19.873  1.00  0.00           H  
ATOM   4300  HA3 GLY A 362      86.005   7.372  19.322  1.00  0.00           H  
ATOM   4301  N   ARG A 363      83.363   8.725  18.736  1.00  0.00           N  
ATOM   4302  CA  ARG A 363      82.324   9.211  17.793  1.00  0.00           C  
ATOM   4303  C   ARG A 363      82.350  10.732  17.709  1.00  0.00           C  
ATOM   4304  O   ARG A 363      82.105  11.312  16.661  1.00  0.00           O  
ATOM   4305  CB  ARG A 363      80.941   8.799  18.390  1.00  0.00           C  
ATOM   4306  CG  ARG A 363      80.899   7.380  19.017  1.00  0.00           C  
ATOM   4307  CD  ARG A 363      81.337   6.240  18.097  1.00  0.00           C  
ATOM   4308  NE  ARG A 363      81.606   5.051  18.911  1.00  0.00           N  
ATOM   4309  CZ  ARG A 363      81.769   3.891  18.051  1.00  0.00           C  
ATOM   4310  H   ARG A 363      83.119   8.294  19.596  1.00  0.00           H  
ATOM   4311  HA  ARG A 363      82.390   8.766  16.763  1.00  0.00           H  
ATOM   4312  HB2 ARG A 363      80.710   9.481  19.237  1.00  0.00           H  
ATOM   4313  HB3 ARG A 363      80.134   8.922  17.634  1.00  0.00           H  
ATOM   4314  HG2 ARG A 363      81.504   7.330  19.940  1.00  0.00           H  
ATOM   4315  HG3 ARG A 363      79.900   7.168  19.412  1.00  0.00           H  
ATOM   4316  HD2 ARG A 363      80.525   6.070  17.358  1.00  0.00           H  
ATOM   4317  HD3 ARG A 363      82.275   6.494  17.554  1.00  0.00           H  
ATOM   4318  HE  ARG A 363      80.823   4.863  19.578  1.00  0.00           H  
ATOM   4319  N   LEU A 364      82.602  11.422  18.855  1.00  0.00           N  
ATOM   4320  CA  LEU A 364      82.635  12.866  19.005  1.00  0.00           C  
ATOM   4321  C   LEU A 364      83.727  13.494  18.167  1.00  0.00           C  
ATOM   4322  O   LEU A 364      83.486  14.550  17.600  1.00  0.00           O  
ATOM   4323  CB  LEU A 364      82.830  13.205  20.497  1.00  0.00           C  
ATOM   4324  CG  LEU A 364      82.685  14.702  20.806  1.00  0.00           C  
ATOM   4325  CD1 LEU A 364      81.310  15.224  20.416  1.00  0.00           C  
ATOM   4326  CD2 LEU A 364      82.878  14.940  22.291  1.00  0.00           C  
ATOM   4327  H   LEU A 364      82.772  10.863  19.701  1.00  0.00           H  
ATOM   4328  HA  LEU A 364      81.648  13.269  18.691  1.00  0.00           H  
ATOM   4329  HB2 LEU A 364      82.061  12.653  21.085  1.00  0.00           H  
ATOM   4330  HB3 LEU A 364      83.833  12.849  20.825  1.00  0.00           H  
ATOM   4331  N   VAL A 365      84.954  12.910  18.031  1.00  0.00           N  
ATOM   4332  CA  VAL A 365      85.963  13.448  17.127  1.00  0.00           C  
ATOM   4333  C   VAL A 365      85.440  13.397  15.694  1.00  0.00           C  
ATOM   4334  O   VAL A 365      85.626  14.368  14.979  1.00  0.00           O  
ATOM   4335  CB  VAL A 365      87.325  12.739  17.298  1.00  0.00           C  
ATOM   4336  CG1 VAL A 365      87.327  11.288  16.857  1.00  0.00           C  
ATOM   4337  CG2 VAL A 365      88.447  13.484  16.591  1.00  0.00           C  
ATOM   4338  H   VAL A 365      85.157  12.040  18.546  1.00  0.00           H  
ATOM   4339  HA  VAL A 365      86.156  14.507  17.418  1.00  0.00           H  
ATOM   4340  N   ASN A 366      84.729  12.315  15.233  1.00  0.00           N  
ATOM   4341  CA  ASN A 366      84.123  12.249  13.898  1.00  0.00           C  
ATOM   4342  C   ASN A 366      82.992  13.241  13.698  1.00  0.00           C  
ATOM   4343  O   ASN A 366      82.662  13.536  12.557  1.00  0.00           O  
ATOM   4344  CB  ASN A 366      83.618  10.843  13.538  1.00  0.00           C  
ATOM   4345  CG  ASN A 366      84.739   9.847  13.463  1.00  0.00           C  
ATOM   4346  OD1 ASN A 366      85.664  10.022  12.686  1.00  0.00           O  
ATOM   4347  ND2 ASN A 366      84.712   8.738  14.226  1.00  0.00           N  
ATOM   4348  H   ASN A 366      84.611  11.507  15.860  1.00  0.00           H  
ATOM   4349  HA  ASN A 366      84.897  12.505  13.185  1.00  0.00           H  
ATOM   4350  HB2 ASN A 366      82.854  10.519  14.276  1.00  0.00           H  
ATOM   4351  HB3 ASN A 366      83.139  10.874  12.535  1.00  0.00           H  
ATOM   4352  N   VAL A 367      82.346  13.795  14.751  1.00  0.00           N  
ATOM   4353  CA  VAL A 367      81.393  14.883  14.620  1.00  0.00           C  
ATOM   4354  C   VAL A 367      82.161  16.086  14.124  1.00  0.00           C  
ATOM   4355  O   VAL A 367      81.744  16.712  13.164  1.00  0.00           O  
ATOM   4356  CB  VAL A 367      80.736  15.166  15.984  1.00  0.00           C  
ATOM   4357  CG1 VAL A 367      79.803  16.364  15.929  1.00  0.00           C  
ATOM   4358  CG2 VAL A 367      79.922  13.959  16.431  1.00  0.00           C  
ATOM   4359  H   VAL A 367      82.581  13.468  15.690  1.00  0.00           H  
ATOM   4360  HA  VAL A 367      80.581  14.616  13.905  1.00  0.00           H  
ATOM   4361  N   VAL A 368      83.333  16.440  14.720  1.00  0.00           N  
ATOM   4362  CA  VAL A 368      84.152  17.548  14.245  1.00  0.00           C  
ATOM   4363  C   VAL A 368      84.753  17.254  12.860  1.00  0.00           C  
ATOM   4364  O   VAL A 368      85.229  18.185  12.224  1.00  0.00           O  
ATOM   4365  CB  VAL A 368      85.269  17.856  15.270  1.00  0.00           C  
ATOM   4366  CG1 VAL A 368      85.985  19.150  14.940  1.00  0.00           C  
ATOM   4367  CG2 VAL A 368      84.730  17.987  16.689  1.00  0.00           C  
ATOM   4368  H   VAL A 368      83.651  15.898  15.532  1.00  0.00           H  
ATOM   4369  HA  VAL A 368      83.484  18.431  14.185  1.00  0.00           H  
ATOM   4370  N   MET A 369      84.820  15.979  12.356  1.00  0.00           N  
ATOM   4371  CA  MET A 369      85.422  15.635  11.068  1.00  0.00           C  
ATOM   4372  C   MET A 369      84.648  16.198   9.900  1.00  0.00           C  
ATOM   4373  O   MET A 369      85.236  16.821   9.028  1.00  0.00           O  
ATOM   4374  CB  MET A 369      85.656  14.108  10.872  1.00  0.00           C  
ATOM   4375  CG  MET A 369      86.720  13.445  11.797  1.00  0.00           C  
ATOM   4376  SD  MET A 369      88.434  13.407  11.168  1.00  0.00           S  
ATOM   4377  CE  MET A 369      89.275  13.226  12.773  1.00  0.00           C  
ATOM   4378  H   MET A 369      84.492  15.207  12.936  1.00  0.00           H  
ATOM   4379  HA  MET A 369      86.357  16.094  11.052  1.00  0.00           H  
ATOM   4380  HB2 MET A 369      84.676  13.625  11.043  1.00  0.00           H  
ATOM   4381  HB3 MET A 369      85.951  13.881   9.824  1.00  0.00           H  
ATOM   4382  HG2 MET A 369      86.665  13.886  12.808  1.00  0.00           H  
ATOM   4383  HG3 MET A 369      86.505  12.362  11.818  1.00  0.00           H  
ATOM   4384  HE1 MET A 369      90.352  13.438  12.612  1.00  0.00           H  
ATOM   4385  HE2 MET A 369      88.914  13.970  13.512  1.00  0.00           H  
ATOM   4386  HE3 MET A 369      89.171  12.186  13.144  1.00  0.00           H  
ATOM   4387  N   LYS A 370      83.312  16.017   9.819  1.00  0.00           N  
ATOM   4388  CA  LYS A 370      82.509  16.554   8.730  1.00  0.00           C  
ATOM   4389  C   LYS A 370      82.726  18.059   8.516  1.00  0.00           C  
ATOM   4390  O   LYS A 370      83.028  18.440   7.393  1.00  0.00           O  
ATOM   4391  CB  LYS A 370      81.003  16.239   8.929  1.00  0.00           C  
ATOM   4392  CG  LYS A 370      80.492  16.449  10.369  1.00  0.00           C  
ATOM   4393  CD  LYS A 370      79.064  16.967  10.428  1.00  0.00           C  
ATOM   4394  CE  LYS A 370      78.666  17.244  11.887  1.00  0.00           C  
ATOM   4395  NZ  LYS A 370      77.384  17.938  11.960  1.00  0.00           N1+
ATOM   4396  H   LYS A 370      82.863  15.498  10.584  1.00  0.00           H  
ATOM   4397  HA  LYS A 370      82.811  16.065   7.776  1.00  0.00           H  
ATOM   4398  HB2 LYS A 370      80.450  16.867   8.196  1.00  0.00           H  
ATOM   4399  HB3 LYS A 370      80.789  15.181   8.674  1.00  0.00           H  
ATOM   4400  HG2 LYS A 370      80.623  15.515  10.960  1.00  0.00           H  
ATOM   4401  HG3 LYS A 370      81.077  17.210  10.878  1.00  0.00           H  
ATOM   4402  HD2 LYS A 370      79.043  17.921   9.866  1.00  0.00           H  
ATOM   4403  HD3 LYS A 370      78.362  16.253   9.951  1.00  0.00           H  
ATOM   4404  HE2 LYS A 370      78.613  16.280  12.440  1.00  0.00           H  
ATOM   4405  HE3 LYS A 370      79.433  17.884  12.380  1.00  0.00           H  
ATOM   4406  HZ1 LYS A 370      77.121  18.064  12.964  1.00  0.00           H  
ATOM   4407  HZ2 LYS A 370      77.470  18.883  11.525  1.00  0.00           H  
ATOM   4408  HZ3 LYS A 370      76.645  17.390  11.467  1.00  0.00           H  
ATOM   4409  N   ARG A 371      82.557  18.971   9.515  1.00  0.00           N  
ATOM   4410  CA  ARG A 371      82.604  20.411   9.325  1.00  0.00           C  
ATOM   4411  C   ARG A 371      83.627  20.976  10.285  1.00  0.00           C  
ATOM   4412  O   ARG A 371      83.301  21.164  11.451  1.00  0.00           O  
ATOM   4413  CB  ARG A 371      81.210  20.984   9.634  1.00  0.00           C  
ATOM   4414  CG  ARG A 371      80.141  20.529   8.618  1.00  0.00           C  
ATOM   4415  CD  ARG A 371      78.715  20.722   9.161  1.00  0.00           C  
ATOM   4416  NE  ARG A 371      78.380  22.124   9.398  1.00  0.00           N  
ATOM   4417  CZ  ARG A 371      77.208  22.198  10.258  1.00  0.00           C  
ATOM   4418  H   ARG A 371      82.368  18.659  10.469  1.00  0.00           H  
ATOM   4419  HA  ARG A 371      82.859  20.697   8.284  1.00  0.00           H  
ATOM   4420  HB2 ARG A 371      80.920  20.631  10.649  1.00  0.00           H  
ATOM   4421  HB3 ARG A 371      81.258  22.094   9.643  1.00  0.00           H  
ATOM   4422  HG2 ARG A 371      80.285  21.049   7.649  1.00  0.00           H  
ATOM   4423  HG3 ARG A 371      80.245  19.441   8.434  1.00  0.00           H  
ATOM   4424  HD2 ARG A 371      77.986  20.297   8.439  1.00  0.00           H  
ATOM   4425  HD3 ARG A 371      78.646  20.146  10.105  1.00  0.00           H  
ATOM   4426  HE  ARG A 371      79.141  22.589   9.921  1.00  0.00           H  
ATOM   4427  N   PRO A 372      84.920  21.184   9.911  1.00  0.00           N  
ATOM   4428  CA  PRO A 372      85.933  21.677  10.819  1.00  0.00           C  
ATOM   4429  C   PRO A 372      85.653  23.107  11.173  1.00  0.00           C  
ATOM   4430  O   PRO A 372      85.857  23.455  12.312  1.00  0.00           O  
ATOM   4431  CB  PRO A 372      87.237  21.634  10.030  1.00  0.00           C  
ATOM   4432  CG  PRO A 372      86.931  20.687   8.898  1.00  0.00           C  
ATOM   4433  CD  PRO A 372      85.465  20.918   8.602  1.00  0.00           C  
ATOM   4434  HA  PRO A 372      86.006  21.002  11.707  1.00  0.00           H  
ATOM   4435  HB2 PRO A 372      87.437  22.621   9.573  1.00  0.00           H  
ATOM   4436  HB3 PRO A 372      88.109  21.330  10.651  1.00  0.00           H  
ATOM   4437  HG2 PRO A 372      87.625  20.748   8.036  1.00  0.00           H  
ATOM   4438  HG3 PRO A 372      86.966  19.689   9.327  1.00  0.00           H  
ATOM   4439  HD2 PRO A 372      85.307  21.810   7.960  1.00  0.00           H  
ATOM   4440  HD3 PRO A 372      85.056  20.006   8.121  1.00  0.00           H  
ATOM   4441  N   ILE A 373      85.262  23.996  10.204  1.00  0.00           N  
ATOM   4442  CA  ILE A 373      85.005  25.414  10.425  1.00  0.00           C  
ATOM   4443  C   ILE A 373      83.808  25.628  11.333  1.00  0.00           C  
ATOM   4444  O   ILE A 373      83.743  26.670  11.969  1.00  0.00           O  
ATOM   4445  CB  ILE A 373      84.785  26.139   9.072  1.00  0.00           C  
ATOM   4446  CG1 ILE A 373      85.941  25.935   8.085  1.00  0.00           C  
ATOM   4447  CG2 ILE A 373      84.493  27.628   9.226  1.00  0.00           C  
ATOM   4448  CD1 ILE A 373      87.267  26.473   8.604  1.00  0.00           C  
ATOM   4449  H   ILE A 373      85.153  23.645   9.243  1.00  0.00           H  
ATOM   4450  HA  ILE A 373      85.904  25.849  10.908  1.00  0.00           H  
ATOM   4451  N   ALA A 374      82.815  24.697  11.450  1.00  0.00           N  
ATOM   4452  CA  ALA A 374      81.702  24.861  12.385  1.00  0.00           C  
ATOM   4453  C   ALA A 374      82.163  24.866  13.833  1.00  0.00           C  
ATOM   4454  O   ALA A 374      81.383  25.243  14.696  1.00  0.00           O  
ATOM   4455  CB  ALA A 374      80.685  23.741  12.187  1.00  0.00           C  
ATOM   4456  H   ALA A 374      82.851  23.853  10.859  1.00  0.00           H  
ATOM   4457  HA  ALA A 374      81.203  25.832  12.166  1.00  0.00           H  
ATOM   4458  HB1 ALA A 374      79.848  23.814  12.911  1.00  0.00           H  
ATOM   4459  HB2 ALA A 374      80.284  23.844  11.167  1.00  0.00           H  
ATOM   4460  HB3 ALA A 374      81.173  22.747  12.298  1.00  0.00           H  
ATOM   4461  N   PHE A 375      83.413  24.442  14.170  1.00  0.00           N  
ATOM   4462  CA  PHE A 375      83.961  24.466  15.515  1.00  0.00           C  
ATOM   4463  C   PHE A 375      85.225  25.311  15.596  1.00  0.00           C  
ATOM   4464  O   PHE A 375      85.622  25.655  16.700  1.00  0.00           O  
ATOM   4465  CB  PHE A 375      84.354  23.042  15.965  1.00  0.00           C  
ATOM   4466  CG  PHE A 375      83.241  22.044  15.842  1.00  0.00           C  
ATOM   4467  CD1 PHE A 375      82.886  21.532  14.584  1.00  0.00           C  
ATOM   4468  CD2 PHE A 375      82.584  21.575  16.985  1.00  0.00           C  
ATOM   4469  CE1 PHE A 375      81.878  20.571  14.472  1.00  0.00           C  
ATOM   4470  CE2 PHE A 375      81.566  20.625  16.870  1.00  0.00           C  
ATOM   4471  CZ  PHE A 375      81.217  20.120  15.616  1.00  0.00           C  
ATOM   4472  H   PHE A 375      83.989  24.044  13.436  1.00  0.00           H  
ATOM   4473  HA  PHE A 375      83.207  24.881  16.220  1.00  0.00           H  
ATOM   4474  HB2 PHE A 375      85.218  22.665  15.368  1.00  0.00           H  
ATOM   4475  HB3 PHE A 375      84.690  23.104  17.022  1.00  0.00           H  
ATOM   4476  N   ALA A 376      85.988  25.562  14.492  1.00  0.00           N  
ATOM   4477  CA  ALA A 376      87.293  26.176  14.551  1.00  0.00           C  
ATOM   4478  C   ALA A 376      87.128  27.637  14.678  1.00  0.00           C  
ATOM   4479  O   ALA A 376      87.583  28.148  15.667  1.00  0.00           O  
ATOM   4480  CB  ALA A 376      88.139  25.883  13.307  1.00  0.00           C  
ATOM   4481  H   ALA A 376      85.678  25.264  13.576  1.00  0.00           H  
ATOM   4482  HA  ALA A 376      87.858  25.756  15.417  1.00  0.00           H  
ATOM   4483  HB1 ALA A 376      89.109  26.425  13.379  1.00  0.00           H  
ATOM   4484  HB2 ALA A 376      88.348  24.797  13.236  1.00  0.00           H  
ATOM   4485  HB3 ALA A 376      87.629  26.213  12.382  1.00  0.00           H  
ATOM   4486  N   ALA A 377      86.533  28.383  13.703  1.00  0.00           N  
ATOM   4487  CA  ALA A 377      86.438  29.829  13.775  1.00  0.00           C  
ATOM   4488  C   ALA A 377      85.546  30.255  14.915  1.00  0.00           C  
ATOM   4489  O   ALA A 377      85.961  31.139  15.627  1.00  0.00           O  
ATOM   4490  CB  ALA A 377      85.962  30.462  12.464  1.00  0.00           C  
ATOM   4491  H   ALA A 377      86.183  27.907  12.859  1.00  0.00           H  
ATOM   4492  HA  ALA A 377      87.475  30.218  13.922  1.00  0.00           H  
ATOM   4493  HB1 ALA A 377      86.335  31.509  12.410  1.00  0.00           H  
ATOM   4494  HB2 ALA A 377      86.380  29.912  11.603  1.00  0.00           H  
ATOM   4495  HB3 ALA A 377      84.863  30.492  12.367  1.00  0.00           H  
ATOM   4496  N   PRO A 378      84.323  29.693  15.190  1.00  0.00           N  
ATOM   4497  CA  PRO A 378      83.491  30.069  16.332  1.00  0.00           C  
ATOM   4498  C   PRO A 378      84.150  29.861  17.699  1.00  0.00           C  
ATOM   4499  O   PRO A 378      83.594  30.305  18.692  1.00  0.00           O  
ATOM   4500  CB  PRO A 378      82.283  29.135  16.227  1.00  0.00           C  
ATOM   4501  CG  PRO A 378      82.210  28.856  14.742  1.00  0.00           C  
ATOM   4502  CD  PRO A 378      83.677  28.689  14.379  1.00  0.00           C  
ATOM   4503  HA  PRO A 378      83.212  31.136  16.181  1.00  0.00           H  
ATOM   4504  HB2 PRO A 378      82.535  28.158  16.703  1.00  0.00           H  
ATOM   4505  HB3 PRO A 378      81.356  29.530  16.690  1.00  0.00           H  
ATOM   4506  HG2 PRO A 378      81.572  27.996  14.451  1.00  0.00           H  
ATOM   4507  HG3 PRO A 378      81.833  29.777  14.242  1.00  0.00           H  
ATOM   4508  HD2 PRO A 378      84.073  27.695  14.671  1.00  0.00           H  
ATOM   4509  HD3 PRO A 378      83.785  28.854  13.293  1.00  0.00           H  
ATOM   4510  N   ILE A 379      85.331  29.187  17.814  1.00  0.00           N  
ATOM   4511  CA  ILE A 379      86.089  29.009  19.042  1.00  0.00           C  
ATOM   4512  C   ILE A 379      87.260  29.973  19.036  1.00  0.00           C  
ATOM   4513  O   ILE A 379      87.473  30.566  20.068  1.00  0.00           O  
ATOM   4514  CB  ILE A 379      86.553  27.541  19.205  1.00  0.00           C  
ATOM   4515  CG1 ILE A 379      85.356  26.656  19.564  1.00  0.00           C  
ATOM   4516  CG2 ILE A 379      87.618  27.408  20.294  1.00  0.00           C  
ATOM   4517  CD1 ILE A 379      85.753  25.201  19.775  1.00  0.00           C  
ATOM   4518  H   ILE A 379      85.755  28.802  16.971  1.00  0.00           H  
ATOM   4519  HA  ILE A 379      85.476  29.268  19.938  1.00  0.00           H  
ATOM   4520  N   LEU A 380      88.031  30.218  17.935  1.00  0.00           N  
ATOM   4521  CA  LEU A 380      89.105  31.203  17.876  1.00  0.00           C  
ATOM   4522  C   LEU A 380      88.576  32.592  18.140  1.00  0.00           C  
ATOM   4523  O   LEU A 380      89.317  33.399  18.656  1.00  0.00           O  
ATOM   4524  CB  LEU A 380      89.822  31.244  16.502  1.00  0.00           C  
ATOM   4525  CG  LEU A 380      90.790  30.065  16.284  1.00  0.00           C  
ATOM   4526  CD1 LEU A 380      90.166  28.945  15.486  1.00  0.00           C  
ATOM   4527  CD2 LEU A 380      92.044  30.503  15.548  1.00  0.00           C  
ATOM   4528  H   LEU A 380      87.807  29.745  17.078  1.00  0.00           H  
ATOM   4529  HA  LEU A 380      89.871  30.962  18.649  1.00  0.00           H  
ATOM   4530  HB2 LEU A 380      89.109  31.381  15.655  1.00  0.00           H  
ATOM   4531  HB3 LEU A 380      90.456  32.157  16.523  1.00  0.00           H  
ATOM   4532  N   VAL A 381      87.343  32.970  17.728  1.00  0.00           N  
ATOM   4533  CA  VAL A 381      86.738  34.259  18.002  1.00  0.00           C  
ATOM   4534  C   VAL A 381      86.443  34.343  19.478  1.00  0.00           C  
ATOM   4535  O   VAL A 381      86.777  35.344  20.081  1.00  0.00           O  
ATOM   4536  CB  VAL A 381      85.458  34.484  17.167  1.00  0.00           C  
ATOM   4537  CG1 VAL A 381      85.775  34.531  15.680  1.00  0.00           C  
ATOM   4538  CG2 VAL A 381      84.361  33.466  17.415  1.00  0.00           C  
ATOM   4539  H   VAL A 381      86.780  32.288  17.247  1.00  0.00           H  
ATOM   4540  HA  VAL A 381      87.428  35.078  17.698  1.00  0.00           H  
ATOM   4541  N   VAL A 382      85.853  33.297  20.131  1.00  0.00           N  
ATOM   4542  CA  VAL A 382      85.601  33.276  21.568  1.00  0.00           C  
ATOM   4543  C   VAL A 382      86.889  33.372  22.371  1.00  0.00           C  
ATOM   4544  O   VAL A 382      86.818  33.833  23.495  1.00  0.00           O  
ATOM   4545  CB  VAL A 382      84.862  31.977  21.969  1.00  0.00           C  
ATOM   4546  CG1 VAL A 382      84.649  31.853  23.471  1.00  0.00           C  
ATOM   4547  CG2 VAL A 382      83.502  31.895  21.300  1.00  0.00           C  
ATOM   4548  H   VAL A 382      85.591  32.465  19.580  1.00  0.00           H  
ATOM   4549  HA  VAL A 382      84.950  34.143  21.825  1.00  0.00           H  
ATOM   4550  N   MET A 383      88.070  32.868  21.917  1.00  0.00           N  
ATOM   4551  CA  MET A 383      89.314  32.914  22.669  1.00  0.00           C  
ATOM   4552  C   MET A 383      89.897  34.304  22.582  1.00  0.00           C  
ATOM   4553  O   MET A 383      90.194  34.886  23.609  1.00  0.00           O  
ATOM   4554  CB  MET A 383      90.319  31.842  22.187  1.00  0.00           C  
ATOM   4555  CG  MET A 383      89.783  30.409  22.415  1.00  0.00           C  
ATOM   4556  SD  MET A 383      91.058  29.244  23.022  1.00  0.00           S  
ATOM   4557  CE  MET A 383      91.988  29.133  21.477  1.00  0.00           C  
ATOM   4558  H   MET A 383      88.105  32.455  20.989  1.00  0.00           H  
ATOM   4559  HA  MET A 383      89.122  32.663  23.738  1.00  0.00           H  
ATOM   4560  HB2 MET A 383      90.638  31.975  21.129  1.00  0.00           H  
ATOM   4561  HB3 MET A 383      91.219  31.977  22.810  1.00  0.00           H  
ATOM   4562  HG2 MET A 383      89.037  30.409  23.237  1.00  0.00           H  
ATOM   4563  HG3 MET A 383      89.258  30.008  21.531  1.00  0.00           H  
ATOM   4564  HE1 MET A 383      92.905  28.538  21.680  1.00  0.00           H  
ATOM   4565  HE2 MET A 383      91.391  28.630  20.694  1.00  0.00           H  
ATOM   4566  HE3 MET A 383      92.293  30.143  21.155  1.00  0.00           H  
ATOM   4567  N   VAL A 384      90.041  34.916  21.374  1.00  0.00           N  
ATOM   4568  CA  VAL A 384      90.474  36.300  21.201  1.00  0.00           C  
ATOM   4569  C   VAL A 384      89.495  37.279  21.838  1.00  0.00           C  
ATOM   4570  O   VAL A 384      89.847  38.436  22.017  1.00  0.00           O  
ATOM   4571  CB  VAL A 384      90.670  36.658  19.708  1.00  0.00           C  
ATOM   4572  CG1 VAL A 384      91.677  35.739  19.034  1.00  0.00           C  
ATOM   4573  CG2 VAL A 384      89.373  36.638  18.914  1.00  0.00           C  
ATOM   4574  H   VAL A 384      89.792  34.380  20.551  1.00  0.00           H  
ATOM   4575  HA  VAL A 384      91.455  36.402  21.701  1.00  0.00           H  
ATOM   4576  N   LEU A 385      88.235  36.883  22.186  1.00  0.00           N  
ATOM   4577  CA  LEU A 385      87.280  37.709  22.904  1.00  0.00           C  
ATOM   4578  C   LEU A 385      87.659  37.660  24.370  1.00  0.00           C  
ATOM   4579  O   LEU A 385      87.742  38.694  25.009  1.00  0.00           O  
ATOM   4580  CB  LEU A 385      85.842  37.171  22.665  1.00  0.00           C  
ATOM   4581  CG  LEU A 385      84.710  38.122  23.088  1.00  0.00           C  
ATOM   4582  CD1 LEU A 385      84.640  38.372  24.580  1.00  0.00           C  
ATOM   4583  CD2 LEU A 385      84.749  39.439  22.330  1.00  0.00           C  
ATOM   4584  H   LEU A 385      87.945  35.924  21.983  1.00  0.00           H  
ATOM   4585  HA  LEU A 385      87.305  38.741  22.492  1.00  0.00           H  
ATOM   4586  HB2 LEU A 385      85.703  37.024  21.574  1.00  0.00           H  
ATOM   4587  HB3 LEU A 385      85.705  36.182  23.150  1.00  0.00           H  
ATOM   4588  N   LEU A 386      87.963  36.457  24.945  1.00  0.00           N  
ATOM   4589  CA  LEU A 386      88.478  36.292  26.296  1.00  0.00           C  
ATOM   4590  C   LEU A 386      89.874  36.880  26.439  1.00  0.00           C  
ATOM   4591  O   LEU A 386      90.335  36.955  27.566  1.00  0.00           O  
ATOM   4592  CB  LEU A 386      88.582  34.788  26.666  1.00  0.00           C  
ATOM   4593  CG  LEU A 386      87.247  34.043  26.587  1.00  0.00           C  
ATOM   4594  CD1 LEU A 386      87.463  32.551  26.776  1.00  0.00           C  
ATOM   4595  CD2 LEU A 386      86.272  34.535  27.642  1.00  0.00           C  
ATOM   4596  H   LEU A 386      87.872  35.620  24.373  1.00  0.00           H  
ATOM   4597  HA  LEU A 386      87.777  36.798  26.995  1.00  0.00           H  
ATOM   4598  HB2 LEU A 386      89.292  34.307  25.957  1.00  0.00           H  
ATOM   4599  HB3 LEU A 386      89.002  34.669  27.692  1.00  0.00           H  
ATOM   4600  N   ILE A 387      90.629  37.268  25.365  1.00  0.00           N  
ATOM   4601  CA  ILE A 387      91.958  37.851  25.495  1.00  0.00           C  
ATOM   4602  C   ILE A 387      91.856  39.359  25.654  1.00  0.00           C  
ATOM   4603  O   ILE A 387      92.843  39.971  26.027  1.00  0.00           O  
ATOM   4604  CB  ILE A 387      92.830  37.504  24.259  1.00  0.00           C  
ATOM   4605  CG1 ILE A 387      93.028  35.994  24.132  1.00  0.00           C  
ATOM   4606  CG2 ILE A 387      94.196  38.185  24.299  1.00  0.00           C  
ATOM   4607  CD1 ILE A 387      93.753  35.632  22.844  1.00  0.00           C  
ATOM   4608  H   ILE A 387      90.255  37.167  24.417  1.00  0.00           H  
ATOM   4609  HA  ILE A 387      92.452  37.429  26.401  1.00  0.00           H  
ATOM   4610  N   ILE A 388      90.724  40.048  25.337  1.00  0.00           N  
ATOM   4611  CA  ILE A 388      90.641  41.495  25.463  1.00  0.00           C  
ATOM   4612  C   ILE A 388      90.754  41.972  26.908  1.00  0.00           C  
ATOM   4613  O   ILE A 388      91.401  42.993  27.091  1.00  0.00           O  
ATOM   4614  CB  ILE A 388      89.433  42.108  24.727  1.00  0.00           C  
ATOM   4615  CG1 ILE A 388      88.082  41.664  25.266  1.00  0.00           C  
ATOM   4616  CG2 ILE A 388      89.526  41.834  23.228  1.00  0.00           C  
ATOM   4617  CD1 ILE A 388      86.959  42.507  24.695  1.00  0.00           C  
ATOM   4618  H   ILE A 388      89.929  39.548  24.932  1.00  0.00           H  
ATOM   4619  HA  ILE A 388      91.517  41.923  24.922  1.00  0.00           H  
ATOM   4620  N   PRO A 389      90.208  41.332  27.998  1.00  0.00           N  
ATOM   4621  CA  PRO A 389      90.399  41.811  29.361  1.00  0.00           C  
ATOM   4622  C   PRO A 389      91.858  41.705  29.816  1.00  0.00           C  
ATOM   4623  O   PRO A 389      92.229  42.366  30.772  1.00  0.00           O  
ATOM   4624  CB  PRO A 389      89.515  40.892  30.214  1.00  0.00           C  
ATOM   4625  CG  PRO A 389      88.484  40.388  29.220  1.00  0.00           C  
ATOM   4626  CD  PRO A 389      89.345  40.174  27.984  1.00  0.00           C  
ATOM   4627  HA  PRO A 389      90.018  42.858  29.390  1.00  0.00           H  
ATOM   4628  HB2 PRO A 389      90.107  40.003  30.497  1.00  0.00           H  
ATOM   4629  HB3 PRO A 389      89.110  41.353  31.142  1.00  0.00           H  
ATOM   4630  HG2 PRO A 389      87.931  39.481  29.553  1.00  0.00           H  
ATOM   4631  HG3 PRO A 389      87.759  41.203  29.004  1.00  0.00           H  
ATOM   4632  HD2 PRO A 389      89.982  39.281  28.142  1.00  0.00           H  
ATOM   4633  HD3 PRO A 389      88.730  40.044  27.081  1.00  0.00           H  
ATOM   4634  N   LEU A 390      92.724  40.844  29.192  1.00  0.00           N  
ATOM   4635  CA  LEU A 390      94.145  40.692  29.521  1.00  0.00           C  
ATOM   4636  C   LEU A 390      94.893  41.993  29.308  1.00  0.00           C  
ATOM   4637  O   LEU A 390      95.845  42.260  30.027  1.00  0.00           O  
ATOM   4638  CB  LEU A 390      94.768  39.559  28.643  1.00  0.00           C  
ATOM   4639  CG  LEU A 390      96.260  39.254  28.840  1.00  0.00           C  
ATOM   4640  CD1 LEU A 390      97.171  40.250  28.147  1.00  0.00           C  
ATOM   4641  CD2 LEU A 390      96.640  39.098  30.298  1.00  0.00           C  
ATOM   4642  H   LEU A 390      92.351  40.250  28.441  1.00  0.00           H  
ATOM   4643  HA  LEU A 390      94.230  40.395  30.589  1.00  0.00           H  
ATOM   4644  HB2 LEU A 390      94.232  38.614  28.837  1.00  0.00           H  
ATOM   4645  HB3 LEU A 390      94.623  39.779  27.572  1.00  0.00           H  
ATOM   4646  N   GLY A 391      94.511  42.849  28.325  1.00  0.00           N  
ATOM   4647  CA  GLY A 391      95.156  44.114  28.039  1.00  0.00           C  
ATOM   4648  C   GLY A 391      95.119  45.063  29.205  1.00  0.00           C  
ATOM   4649  O   GLY A 391      96.112  45.730  29.450  1.00  0.00           O  
ATOM   4650  H   GLY A 391      93.707  42.597  27.737  1.00  0.00           H  
ATOM   4651  HA2 GLY A 391      96.200  43.953  27.694  1.00  0.00           H  
ATOM   4652  HA3 GLY A 391      94.592  44.605  27.221  1.00  0.00           H  
ATOM   4653  N   GLN A 392      94.003  45.170  29.974  1.00  0.00           N  
ATOM   4654  CA  GLN A 392      93.873  46.098  31.087  1.00  0.00           C  
ATOM   4655  C   GLN A 392      94.210  45.413  32.402  1.00  0.00           C  
ATOM   4656  O   GLN A 392      93.375  45.338  33.294  1.00  0.00           O  
ATOM   4657  CB  GLN A 392      92.476  46.768  31.083  1.00  0.00           C  
ATOM   4658  CG  GLN A 392      91.293  45.773  31.122  1.00  0.00           C  
ATOM   4659  CD  GLN A 392      89.984  46.433  31.459  1.00  0.00           C  
ATOM   4660  OE1 GLN A 392      89.876  47.649  31.498  1.00  0.00           O  
ATOM   4661  NE2 GLN A 392      88.930  45.665  31.789  1.00  0.00           N  
ATOM   4662  H   GLN A 392      93.231  44.519  29.787  1.00  0.00           H  
ATOM   4663  HA  GLN A 392      94.617  46.920  30.998  1.00  0.00           H  
ATOM   4664  HB2 GLN A 392      92.437  47.422  31.982  1.00  0.00           H  
ATOM   4665  HB3 GLN A 392      92.359  47.410  30.186  1.00  0.00           H  
ATOM   4666  HG2 GLN A 392      91.183  45.239  30.153  1.00  0.00           H  
ATOM   4667  HG3 GLN A 392      91.476  45.014  31.903  1.00  0.00           H  
ATOM   4668  N   LEU A 393      95.476  44.955  32.614  1.00  0.00           N  
ATOM   4669  CA  LEU A 393      95.909  44.362  33.869  1.00  0.00           C  
ATOM   4670  C   LEU A 393      96.904  45.292  34.516  1.00  0.00           C  
ATOM   4671  O   LEU A 393      97.842  45.719  33.854  1.00  0.00           O  
ATOM   4672  CB  LEU A 393      96.455  42.933  33.645  1.00  0.00           C  
ATOM   4673  CG  LEU A 393      97.853  42.851  33.006  1.00  0.00           C  
ATOM   4674  CD1 LEU A 393      98.935  43.054  34.063  1.00  0.00           C  
ATOM   4675  CD2 LEU A 393      98.082  41.486  32.388  1.00  0.00           C  
ATOM   4676  H   LEU A 393      96.182  45.073  31.874  1.00  0.00           H  
ATOM   4677  HA  LEU A 393      95.041  44.236  34.554  1.00  0.00           H  
ATOM   4678  HB2 LEU A 393      96.480  42.385  34.615  1.00  0.00           H  
ATOM   4679  HB3 LEU A 393      95.712  42.416  33.001  1.00  0.00           H  
ATOM   4680  N   SER A 394      96.770  45.630  35.822  1.00  0.00           N  
ATOM   4681  CA  SER A 394      97.726  46.481  36.510  1.00  0.00           C  
ATOM   4682  C   SER A 394      98.546  45.653  37.461  1.00  0.00           C  
ATOM   4683  O   SER A 394      98.242  44.488  37.680  1.00  0.00           O  
ATOM   4684  CB  SER A 394      96.992  47.625  37.222  1.00  0.00           C  
ATOM   4685  OG  SER A 394      95.967  47.107  38.024  1.00  0.00           O  
ATOM   4686  H   SER A 394      96.003  45.209  36.368  1.00  0.00           H  
ATOM   4687  HA  SER A 394      98.456  46.920  35.795  1.00  0.00           H  
ATOM   4688  HB2 SER A 394      97.698  48.212  37.851  1.00  0.00           H  
ATOM   4689  HB3 SER A 394      96.553  48.289  36.444  1.00  0.00           H  
ATOM   4690  HG  SER A 394      95.373  47.870  38.248  1.00  0.00           H  
ATOM   4691  N   LEU A 395      99.666  46.193  38.010  1.00  0.00           N  
ATOM   4692  CA  LEU A 395     100.528  45.473  38.930  1.00  0.00           C  
ATOM   4693  C   LEU A 395     100.692  46.275  40.193  1.00  0.00           C  
ATOM   4694  O   LEU A 395     100.524  47.489  40.188  1.00  0.00           O  
ATOM   4695  CB  LEU A 395     101.905  45.182  38.305  1.00  0.00           C  
ATOM   4696  CG  LEU A 395     101.795  44.330  37.030  1.00  0.00           C  
ATOM   4697  CD1 LEU A 395     103.162  44.147  36.394  1.00  0.00           C  
ATOM   4698  CD2 LEU A 395     101.202  42.959  37.311  1.00  0.00           C  
ATOM   4699  H   LEU A 395      99.918  47.157  37.756  1.00  0.00           H  
ATOM   4700  HA  LEU A 395     100.063  44.503  39.203  1.00  0.00           H  
ATOM   4701  HB2 LEU A 395     102.400  46.146  38.063  1.00  0.00           H  
ATOM   4702  HB3 LEU A 395     102.551  44.652  39.040  1.00  0.00           H  
ATOM   4703  N   GLY A 396     101.044  45.635  41.329  1.00  0.00           N  
ATOM   4704  CA  GLY A 396     101.227  46.335  42.579  1.00  0.00           C  
ATOM   4705  C   GLY A 396     101.874  45.460  43.621  1.00  0.00           C  
ATOM   4706  O   GLY A 396     102.144  44.289  43.391  1.00  0.00           O  
ATOM   4707  H   GLY A 396     101.197  44.622  41.279  1.00  0.00           H  
ATOM   4708  HA2 GLY A 396     101.918  47.188  42.407  1.00  0.00           H  
ATOM   4709  HA3 GLY A 396     100.253  46.732  42.944  1.00  0.00           H  
ATOM   4710  N   GLY A 397     102.228  46.025  44.797  1.00  0.00           N  
ATOM   4711  CA  GLY A 397     102.991  45.329  45.808  1.00  0.00           C  
ATOM   4712  C   GLY A 397     102.123  44.527  46.730  1.00  0.00           C  
ATOM   4713  O   GLY A 397     100.937  44.355  46.480  1.00  0.00           O  
ATOM   4714  H   GLY A 397     102.043  47.030  44.938  1.00  0.00           H  
ATOM   4715  HA2 GLY A 397     103.800  44.710  45.355  1.00  0.00           H  
ATOM   4716  HA3 GLY A 397     103.476  46.099  46.433  1.00  0.00           H  
ATOM   4717  N   ILE A 398     102.675  44.042  47.873  1.00  0.00           N  
ATOM   4718  CA  ILE A 398     101.909  43.337  48.883  1.00  0.00           C  
ATOM   4719  C   ILE A 398     101.254  44.322  49.810  1.00  0.00           C  
ATOM   4720  O   ILE A 398     101.940  45.102  50.459  1.00  0.00           O  
ATOM   4721  CB  ILE A 398     102.809  42.373  49.673  1.00  0.00           C  
ATOM   4722  CG1 ILE A 398     103.284  41.261  48.740  1.00  0.00           C  
ATOM   4723  CG2 ILE A 398     102.060  41.766  50.860  1.00  0.00           C  
ATOM   4724  CD1 ILE A 398     104.176  40.265  49.455  1.00  0.00           C  
ATOM   4725  H   ILE A 398     103.660  44.271  48.079  1.00  0.00           H  
ATOM   4726  HA  ILE A 398     101.122  42.727  48.393  1.00  0.00           H  
ATOM   4727  N   SER A 399      99.905  44.288  49.952  1.00  0.00           N  
ATOM   4728  CA  SER A 399      99.186  45.094  50.915  1.00  0.00           C  
ATOM   4729  C   SER A 399      98.422  44.199  51.866  1.00  0.00           C  
ATOM   4730  O   SER A 399      98.392  42.987  51.701  1.00  0.00           O  
ATOM   4731  CB  SER A 399      98.234  46.041  50.160  1.00  0.00           C  
ATOM   4732  OG  SER A 399      97.357  45.313  49.343  1.00  0.00           O  
ATOM   4733  H   SER A 399      99.355  43.632  49.375  1.00  0.00           H  
ATOM   4734  HA  SER A 399      99.882  45.709  51.525  1.00  0.00           H  
ATOM   4735  HB2 SER A 399      97.651  46.651  50.881  1.00  0.00           H  
ATOM   4736  HB3 SER A 399      98.844  46.721  49.529  1.00  0.00           H  
ATOM   4737  HG  SER A 399      96.770  45.981  48.902  1.00  0.00           H  
ATOM   4738  N   GLU A 400      97.736  44.775  52.883  1.00  0.00           N  
ATOM   4739  CA  GLU A 400      96.786  44.080  53.724  1.00  0.00           C  
ATOM   4740  C   GLU A 400      95.647  43.480  52.911  1.00  0.00           C  
ATOM   4741  O   GLU A 400      94.929  42.653  53.450  1.00  0.00           O  
ATOM   4742  CB  GLU A 400      96.180  45.039  54.791  1.00  0.00           C  
ATOM   4743  CG  GLU A 400      95.334  46.241  54.255  1.00  0.00           C  
ATOM   4744  CD  GLU A 400      96.042  47.568  54.016  1.00  0.00           C  
ATOM   4745  OE1 GLU A 400      95.715  48.540  54.679  1.00  0.00           O  
ATOM   4746  OE2 GLU A 400      96.950  47.750  53.042  1.00  0.00           O  
ATOM   4747  H   GLU A 400      97.893  45.764  53.037  1.00  0.00           H  
ATOM   4748  HA  GLU A 400      97.325  43.246  54.233  1.00  0.00           H  
ATOM   4749  HB2 GLU A 400      95.489  44.398  55.381  1.00  0.00           H  
ATOM   4750  HB3 GLU A 400      96.948  45.403  55.504  1.00  0.00           H  
ATOM   4751  HG2 GLU A 400      94.749  45.949  53.359  1.00  0.00           H  
ATOM   4752  HG3 GLU A 400      94.595  46.463  55.052  1.00  0.00           H  
ATOM   4753  N   LYS A 401      95.367  43.914  51.644  1.00  0.00           N  
ATOM   4754  CA  LYS A 401      94.224  43.438  50.876  1.00  0.00           C  
ATOM   4755  C   LYS A 401      94.455  42.055  50.315  1.00  0.00           C  
ATOM   4756  O   LYS A 401      93.499  41.444  49.856  1.00  0.00           O  
ATOM   4757  CB  LYS A 401      93.844  44.409  49.742  1.00  0.00           C  
ATOM   4758  CG  LYS A 401      93.686  45.836  50.277  1.00  0.00           C  
ATOM   4759  CD  LYS A 401      92.972  46.750  49.289  1.00  0.00           C  
ATOM   4760  CE  LYS A 401      92.877  48.191  49.819  1.00  0.00           C  
ATOM   4761  NZ  LYS A 401      92.314  48.261  51.169  1.00  0.00           N1+
ATOM   4762  H   LYS A 401      95.924  44.678  51.258  1.00  0.00           H  
ATOM   4763  HA  LYS A 401      93.355  43.404  51.567  1.00  0.00           H  
ATOM   4764  HB2 LYS A 401      94.610  44.417  48.940  1.00  0.00           H  
ATOM   4765  HB3 LYS A 401      92.880  44.059  49.312  1.00  0.00           H  
ATOM   4766  HG2 LYS A 401      93.081  45.789  51.206  1.00  0.00           H  
ATOM   4767  HG3 LYS A 401      94.681  46.269  50.513  1.00  0.00           H  
ATOM   4768  HD2 LYS A 401      93.501  46.761  48.310  1.00  0.00           H  
ATOM   4769  HD3 LYS A 401      91.948  46.350  49.129  1.00  0.00           H  
ATOM   4770  HE2 LYS A 401      93.888  48.645  49.842  1.00  0.00           H  
ATOM   4771  HE3 LYS A 401      92.246  48.772  49.112  1.00  0.00           H  
ATOM   4772  HZ1 LYS A 401      92.083  49.253  51.395  1.00  0.00           H  
ATOM   4773  HZ2 LYS A 401      91.449  47.679  51.241  1.00  0.00           H  
ATOM   4774  HZ3 LYS A 401      93.023  47.938  51.869  1.00  0.00           H  
ATOM   4775  N   TYR A 402      95.699  41.489  50.310  1.00  0.00           N  
ATOM   4776  CA  TYR A 402      95.920  40.113  49.906  1.00  0.00           C  
ATOM   4777  C   TYR A 402      95.210  39.166  50.851  1.00  0.00           C  
ATOM   4778  O   TYR A 402      94.989  38.030  50.477  1.00  0.00           O  
ATOM   4779  CB  TYR A 402      97.427  39.758  49.853  1.00  0.00           C  
ATOM   4780  CG  TYR A 402      98.181  40.376  48.698  1.00  0.00           C  
ATOM   4781  CD1 TYR A 402      97.580  41.275  47.804  1.00  0.00           C  
ATOM   4782  CD2 TYR A 402      99.499  39.961  48.458  1.00  0.00           C  
ATOM   4783  CE1 TYR A 402      98.278  41.741  46.688  1.00  0.00           C  
ATOM   4784  CE2 TYR A 402     100.194  40.418  47.333  1.00  0.00           C  
ATOM   4785  CZ  TYR A 402      99.578  41.303  46.444  1.00  0.00           C  
ATOM   4786  OH  TYR A 402     100.234  41.731  45.355  1.00  0.00           O  
ATOM   4787  H   TYR A 402      96.506  42.038  50.623  1.00  0.00           H  
ATOM   4788  HA  TYR A 402      95.480  39.972  48.896  1.00  0.00           H  
ATOM   4789  HB2 TYR A 402      97.917  40.014  50.820  1.00  0.00           H  
ATOM   4790  HB3 TYR A 402      97.508  38.660  49.708  1.00  0.00           H  
ATOM   4791  N   LEU A 403      94.779  39.555  52.080  1.00  0.00           N  
ATOM   4792  CA  LEU A 403      93.932  38.702  52.891  1.00  0.00           C  
ATOM   4793  C   LEU A 403      92.489  38.964  52.528  1.00  0.00           C  
ATOM   4794  O   LEU A 403      92.215  39.972  51.888  1.00  0.00           O  
ATOM   4795  CB  LEU A 403      94.162  38.994  54.380  1.00  0.00           C  
ATOM   4796  CG  LEU A 403      95.587  38.638  54.811  1.00  0.00           C  
ATOM   4797  CD1 LEU A 403      95.852  39.132  56.219  1.00  0.00           C  
ATOM   4798  CD2 LEU A 403      95.807  37.134  54.769  1.00  0.00           C  
ATOM   4799  H   LEU A 403      94.947  40.513  52.398  1.00  0.00           H  
ATOM   4800  HA  LEU A 403      94.166  37.646  52.667  1.00  0.00           H  
ATOM   4801  HB2 LEU A 403      93.982  40.080  54.546  1.00  0.00           H  
ATOM   4802  HB3 LEU A 403      93.442  38.434  55.009  1.00  0.00           H  
ATOM   4803  N   PRO A 404      91.486  38.103  52.872  1.00  0.00           N  
ATOM   4804  CA  PRO A 404      90.099  38.360  52.548  1.00  0.00           C  
ATOM   4805  C   PRO A 404      89.625  39.636  53.234  1.00  0.00           C  
ATOM   4806  O   PRO A 404      90.280  40.061  54.176  1.00  0.00           O  
ATOM   4807  CB  PRO A 404      89.375  37.133  53.123  1.00  0.00           C  
ATOM   4808  CG  PRO A 404      90.429  36.049  53.043  1.00  0.00           C  
ATOM   4809  CD  PRO A 404      91.666  36.807  53.484  1.00  0.00           C  
ATOM   4810  HA  PRO A 404      90.032  38.415  51.438  1.00  0.00           H  
ATOM   4811  HB2 PRO A 404      89.195  37.286  54.209  1.00  0.00           H  
ATOM   4812  HB3 PRO A 404      88.427  36.888  52.621  1.00  0.00           H  
ATOM   4813  HG2 PRO A 404      90.224  35.131  53.637  1.00  0.00           H  
ATOM   4814  HG3 PRO A 404      90.557  35.766  51.973  1.00  0.00           H  
ATOM   4815  HD2 PRO A 404      91.708  36.917  54.579  1.00  0.00           H  
ATOM   4816  HD3 PRO A 404      92.546  36.272  53.128  1.00  0.00           H  
ATOM   4817  N   PRO A 405      88.509  40.316  52.843  1.00  0.00           N  
ATOM   4818  CA  PRO A 405      88.017  41.517  53.510  1.00  0.00           C  
ATOM   4819  C   PRO A 405      87.354  41.242  54.855  1.00  0.00           C  
ATOM   4820  O   PRO A 405      86.977  42.202  55.513  1.00  0.00           O  
ATOM   4821  CB  PRO A 405      87.058  42.118  52.487  1.00  0.00           C  
ATOM   4822  CG  PRO A 405      86.508  40.883  51.798  1.00  0.00           C  
ATOM   4823  CD  PRO A 405      87.744  40.001  51.661  1.00  0.00           C  
ATOM   4824  HA  PRO A 405      88.831  42.247  53.679  1.00  0.00           H  
ATOM   4825  HB2 PRO A 405      86.312  42.827  52.903  1.00  0.00           H  
ATOM   4826  HB3 PRO A 405      87.665  42.663  51.731  1.00  0.00           H  
ATOM   4827  HG2 PRO A 405      85.814  40.389  52.512  1.00  0.00           H  
ATOM   4828  HG3 PRO A 405      85.977  41.070  50.841  1.00  0.00           H  
ATOM   4829  HD2 PRO A 405      87.443  38.936  51.606  1.00  0.00           H  
ATOM   4830  HD3 PRO A 405      88.363  40.274  50.778  1.00  0.00           H  
ATOM   4831  N   ASP A 406      87.221  39.978  55.348  1.00  0.00           N  
ATOM   4832  CA  ASP A 406      86.697  39.663  56.677  1.00  0.00           C  
ATOM   4833  C   ASP A 406      87.800  39.188  57.609  1.00  0.00           C  
ATOM   4834  O   ASP A 406      87.514  38.923  58.769  1.00  0.00           O  
ATOM   4835  CB  ASP A 406      85.561  38.616  56.585  1.00  0.00           C  
ATOM   4836  CG  ASP A 406      85.943  37.276  55.994  1.00  0.00           C  
ATOM   4837  OD1 ASP A 406      87.076  37.040  55.609  1.00  0.00           O  
ATOM   4838  OD2 ASP A 406      85.010  36.311  55.905  1.00  0.00           O  
ATOM   4839  H   ASP A 406      87.562  39.198  54.778  1.00  0.00           H  
ATOM   4840  HA  ASP A 406      86.275  40.575  57.148  1.00  0.00           H  
ATOM   4841  HB2 ASP A 406      85.177  38.427  57.611  1.00  0.00           H  
ATOM   4842  HB3 ASP A 406      84.732  39.042  55.983  1.00  0.00           H  
ATOM   4843  N   ASN A 407      89.091  39.091  57.185  1.00  0.00           N  
ATOM   4844  CA  ASN A 407      90.201  38.706  58.040  1.00  0.00           C  
ATOM   4845  C   ASN A 407      90.306  39.678  59.171  1.00  0.00           C  
ATOM   4846  O   ASN A 407      90.336  40.863  58.910  1.00  0.00           O  
ATOM   4847  CB  ASN A 407      91.507  38.710  57.229  1.00  0.00           C  
ATOM   4848  CG  ASN A 407      92.660  38.170  58.019  1.00  0.00           C  
ATOM   4849  OD1 ASN A 407      93.584  38.898  58.339  1.00  0.00           O  
ATOM   4850  ND2 ASN A 407      92.692  36.866  58.350  1.00  0.00           N  
ATOM   4851  H   ASN A 407      89.316  39.326  56.216  1.00  0.00           H  
ATOM   4852  HA  ASN A 407      90.042  37.689  58.433  1.00  0.00           H  
ATOM   4853  HB2 ASN A 407      91.381  38.064  56.345  1.00  0.00           H  
ATOM   4854  HB3 ASN A 407      91.724  39.737  56.868  1.00  0.00           H  
ATOM   4855  N   ALA A 408      90.375  39.250  60.454  1.00  0.00           N  
ATOM   4856  CA  ALA A 408      90.484  40.159  61.581  1.00  0.00           C  
ATOM   4857  C   ALA A 408      91.681  41.064  61.442  1.00  0.00           C  
ATOM   4858  O   ALA A 408      91.509  42.249  61.617  1.00  0.00           O  
ATOM   4859  CB  ALA A 408      90.611  39.373  62.875  1.00  0.00           C  
ATOM   4860  H   ALA A 408      90.375  38.234  60.630  1.00  0.00           H  
ATOM   4861  HA  ALA A 408      89.557  40.777  61.653  1.00  0.00           H  
ATOM   4862  HB1 ALA A 408      90.651  40.067  63.741  1.00  0.00           H  
ATOM   4863  HB2 ALA A 408      89.739  38.703  62.995  1.00  0.00           H  
ATOM   4864  HB3 ALA A 408      91.539  38.766  62.849  1.00  0.00           H  
ATOM   4865  N   VAL A 409      92.915  40.574  61.131  1.00  0.00           N  
ATOM   4866  CA  VAL A 409      94.126  41.392  61.037  1.00  0.00           C  
ATOM   4867  C   VAL A 409      94.003  42.472  59.980  1.00  0.00           C  
ATOM   4868  O   VAL A 409      94.373  43.592  60.271  1.00  0.00           O  
ATOM   4869  CB  VAL A 409      95.362  40.522  60.735  1.00  0.00           C  
ATOM   4870  CG1 VAL A 409      96.637  41.354  60.798  1.00  0.00           C  
ATOM   4871  CG2 VAL A 409      95.503  39.392  61.740  1.00  0.00           C  
ATOM   4872  H   VAL A 409      92.992  39.562  60.961  1.00  0.00           H  
ATOM   4873  HA  VAL A 409      94.301  41.877  62.027  1.00  0.00           H  
ATOM   4874  N   ARG A 410      93.491  42.221  58.742  1.00  0.00           N  
ATOM   4875  CA  ARG A 410      93.252  43.260  57.744  1.00  0.00           C  
ATOM   4876  C   ARG A 410      92.310  44.303  58.300  1.00  0.00           C  
ATOM   4877  O   ARG A 410      92.605  45.464  58.139  1.00  0.00           O  
ATOM   4878  CB  ARG A 410      92.668  42.658  56.446  1.00  0.00           C  
ATOM   4879  CG  ARG A 410      92.272  43.739  55.418  1.00  0.00           C  
ATOM   4880  CD  ARG A 410      91.713  43.126  54.137  1.00  0.00           C  
ATOM   4881  NE  ARG A 410      91.281  44.188  53.226  1.00  0.00           N  
ATOM   4882  CZ  ARG A 410      90.633  43.594  52.070  1.00  0.00           C  
ATOM   4883  H   ARG A 410      93.199  41.263  58.524  1.00  0.00           H  
ATOM   4884  HA  ARG A 410      94.211  43.756  57.466  1.00  0.00           H  
ATOM   4885  HB2 ARG A 410      93.434  41.984  56.003  1.00  0.00           H  
ATOM   4886  HB3 ARG A 410      91.763  42.066  56.689  1.00  0.00           H  
ATOM   4887  HG2 ARG A 410      91.472  44.373  55.855  1.00  0.00           H  
ATOM   4888  HG3 ARG A 410      93.138  44.384  55.168  1.00  0.00           H  
ATOM   4889  HD2 ARG A 410      92.479  42.493  53.645  1.00  0.00           H  
ATOM   4890  HD3 ARG A 410      90.860  42.483  54.415  1.00  0.00           H  
ATOM   4891  HE  ARG A 410      90.561  44.776  53.702  1.00  0.00           H  
ATOM   4892  N   GLN A 411      91.151  43.970  58.929  1.00  0.00           N  
ATOM   4893  CA  GLN A 411      90.205  44.943  59.463  1.00  0.00           C  
ATOM   4894  C   GLN A 411      90.777  45.742  60.620  1.00  0.00           C  
ATOM   4895  O   GLN A 411      90.256  46.807  60.896  1.00  0.00           O  
ATOM   4896  CB  GLN A 411      88.906  44.272  59.950  1.00  0.00           C  
ATOM   4897  CG  GLN A 411      88.111  43.636  58.798  1.00  0.00           C  
ATOM   4898  CD  GLN A 411      86.702  43.277  59.200  1.00  0.00           C  
ATOM   4899  OE1 GLN A 411      86.333  43.357  60.362  1.00  0.00           O  
ATOM   4900  NE2 GLN A 411      85.815  42.928  58.249  1.00  0.00           N  
ATOM   4901  H   GLN A 411      90.937  42.984  59.027  1.00  0.00           H  
ATOM   4902  HA  GLN A 411      89.944  45.649  58.643  1.00  0.00           H  
ATOM   4903  HB2 GLN A 411      89.113  43.527  60.753  1.00  0.00           H  
ATOM   4904  HB3 GLN A 411      88.271  45.074  60.382  1.00  0.00           H  
ATOM   4905  HG2 GLN A 411      88.031  44.390  57.988  1.00  0.00           H  
ATOM   4906  HG3 GLN A 411      88.627  42.741  58.388  1.00  0.00           H  
ATOM   4907  N   SER A 412      91.778  45.254  61.398  1.00  0.00           N  
ATOM   4908  CA  SER A 412      92.433  45.998  62.464  1.00  0.00           C  
ATOM   4909  C   SER A 412      93.324  47.042  61.845  1.00  0.00           C  
ATOM   4910  O   SER A 412      93.385  48.137  62.363  1.00  0.00           O  
ATOM   4911  CB  SER A 412      93.302  45.070  63.336  1.00  0.00           C  
ATOM   4912  OG  SER A 412      92.507  44.215  64.111  1.00  0.00           O  
ATOM   4913  H   SER A 412      92.145  44.331  61.185  1.00  0.00           H  
ATOM   4914  HA  SER A 412      91.687  46.463  63.150  1.00  0.00           H  
ATOM   4915  HB2 SER A 412      94.038  44.493  62.735  1.00  0.00           H  
ATOM   4916  HB3 SER A 412      93.888  45.690  64.047  1.00  0.00           H  
ATOM   4917  HG  SER A 412      92.196  43.482  63.529  1.00  0.00           H  
ATOM   4918  N   GLN A 413      94.071  46.737  60.746  1.00  0.00           N  
ATOM   4919  CA  GLN A 413      94.943  47.649  60.021  1.00  0.00           C  
ATOM   4920  C   GLN A 413      94.152  48.744  59.356  1.00  0.00           C  
ATOM   4921  O   GLN A 413      94.640  49.850  59.311  1.00  0.00           O  
ATOM   4922  CB  GLN A 413      95.745  46.876  58.940  1.00  0.00           C  
ATOM   4923  CG  GLN A 413      96.669  47.781  58.098  1.00  0.00           C  
ATOM   4924  CD  GLN A 413      97.661  48.545  58.931  1.00  0.00           C  
ATOM   4925  OE1 GLN A 413      98.496  47.953  59.588  1.00  0.00           O  
ATOM   4926  NE2 GLN A 413      97.645  49.892  58.950  1.00  0.00           N  
ATOM   4927  H   GLN A 413      93.995  45.791  60.378  1.00  0.00           H  
ATOM   4928  HA  GLN A 413      95.672  48.094  60.725  1.00  0.00           H  
ATOM   4929  HB2 GLN A 413      96.352  46.088  59.436  1.00  0.00           H  
ATOM   4930  HB3 GLN A 413      95.044  46.369  58.241  1.00  0.00           H  
ATOM   4931  HG2 GLN A 413      97.220  47.157  57.364  1.00  0.00           H  
ATOM   4932  HG3 GLN A 413      96.047  48.497  57.521  1.00  0.00           H  
ATOM   4933  N   GLU A 414      92.974  48.492  58.736  1.00  0.00           N  
ATOM   4934  CA  GLU A 414      92.134  49.493  58.098  1.00  0.00           C  
ATOM   4935  C   GLU A 414      91.539  50.384  59.159  1.00  0.00           C  
ATOM   4936  O   GLU A 414      91.492  51.584  58.956  1.00  0.00           O  
ATOM   4937  CB  GLU A 414      91.018  48.809  57.282  1.00  0.00           C
[truncated: 1,287,614 more chars]
