# Supplementary material for: Combined computational and classical medicinal chemistry procedure to disclose novel pyrrole-based compounds as potential antituberculosis agents
Source: J Comput Aided Mol Des. 2026 Apr 6;40(1):92. doi: 10.1007/s10822-026-00794-6 (PMC13053371; doi:10.1007/s10822-026-00794-6)
Supplement: Supplementary file 5 — Supplementary Material 5 [file 10822_2026_794_MOESM5_ESM.zip › targets/7WNX_A_A1I2.1101.A_min_lock.pdb]

COMPND    ***** 
AUTHOR    GENERATED BY OPEN BABEL 2.4.1
ATOM      1  N   PHE A   1     122.941   7.859  21.497  1.00  0.00           N1+
ATOM      2  CA  PHE A   1     122.177   8.347  20.337  1.00  0.00           C  
ATOM      3  C   PHE A   1     120.774   7.794  20.366  1.00  0.00           C  
ATOM      4  O   PHE A   1     119.833   8.551  20.550  1.00  0.00           O  
ATOM      5  CB  PHE A   1     122.862   7.922  19.008  1.00  0.00           C  
ATOM      6  CG  PHE A   1     124.107   8.690  18.667  1.00  0.00           C  
ATOM      7  CD1 PHE A   1     124.486   9.847  19.366  1.00  0.00           C  
ATOM      8  CD2 PHE A   1     124.888   8.257  17.587  1.00  0.00           C  
ATOM      9  CE1 PHE A   1     125.625  10.558  18.992  1.00  0.00           C  
ATOM     10  CE2 PHE A   1     126.040   8.957  17.224  1.00  0.00           C  
ATOM     11  CZ  PHE A   1     126.406  10.110  17.924  1.00  0.00           C  
ATOM     12  H1  PHE A   1     123.960   8.061  21.388  1.00  0.00           H  
ATOM     13  H2  PHE A   1     122.604   8.340  22.362  1.00  0.00           H  
ATOM     14  H3  PHE A   1     122.826   6.827  21.623  1.00  0.00           H  
ATOM     15  HA  PHE A   1     122.099   9.456  20.383  1.00  0.00           H  
ATOM     16  HB2 PHE A   1     123.119   6.842  19.069  1.00  0.00           H  
ATOM     17  HB3 PHE A   1     122.165   8.049  18.150  1.00  0.00           H  
ATOM     18  N   GLN A   2     120.574   6.471  20.128  1.00  0.00           N  
ATOM     19  CA  GLN A   2     119.277   5.835  20.039  1.00  0.00           C  
ATOM     20  C   GLN A   2     118.535   5.983  21.332  1.00  0.00           C  
ATOM     21  O   GLN A   2     117.370   6.336  21.287  1.00  0.00           O  
ATOM     22  CB  GLN A   2     119.339   4.337  19.602  1.00  0.00           C  
ATOM     23  CG  GLN A   2     120.430   3.407  20.184  1.00  0.00           C  
ATOM     24  CD  GLN A   2     121.782   3.464  19.490  1.00  0.00           C  
ATOM     25  OE1 GLN A   2     121.993   4.213  18.549  1.00  0.00           O  
ATOM     26  NE2 GLN A   2     122.754   2.618  19.876  1.00  0.00           N  
ATOM     27  H   GLN A   2     121.404   5.897  20.008  1.00  0.00           H  
ATOM     28  HA  GLN A   2     118.665   6.323  19.256  1.00  0.00           H  
ATOM     29  HB2 GLN A   2     118.344   3.903  19.833  1.00  0.00           H  
ATOM     30  HB3 GLN A   2     119.402   4.256  18.508  1.00  0.00           H  
ATOM     31  HG2 GLN A   2     120.535   3.559  21.275  1.00  0.00           H  
ATOM     32  HG3 GLN A   2     120.081   2.368  20.018  1.00  0.00           H  
ATOM     33  N   SER A   3     119.142   5.681  22.511  1.00  0.00           N  
ATOM     34  CA  SER A   3     118.519   5.662  23.828  1.00  0.00           C  
ATOM     35  C   SER A   3     117.492   4.556  23.974  1.00  0.00           C  
ATOM     36  O   SER A   3     116.933   4.429  25.050  1.00  0.00           O  
ATOM     37  CB  SER A   3     117.971   7.041  24.281  1.00  0.00           C  
ATOM     38  OG  SER A   3     116.600   7.268  24.046  1.00  0.00           O  
ATOM     39  H   SER A   3     120.141   5.425  22.479  1.00  0.00           H  
ATOM     40  HA  SER A   3     119.346   5.439  24.528  1.00  0.00           H  
ATOM     41  HB2 SER A   3     118.064   7.056  25.389  1.00  0.00           H  
ATOM     42  HB3 SER A   3     118.593   7.872  23.891  1.00  0.00           H  
ATOM     43  HG  SER A   3     116.336   6.912  23.170  1.00  0.00           H  
ATOM     44  N   ASN A   4     117.177   3.728  22.938  1.00  0.00           N  
ATOM     45  CA  ASN A   4     116.174   2.685  23.019  1.00  0.00           C  
ATOM     46  C   ASN A   4     116.808   1.463  23.598  1.00  0.00           C  
ATOM     47  O   ASN A   4     116.205   0.865  24.460  1.00  0.00           O  
ATOM     48  CB  ASN A   4     115.575   2.370  21.644  1.00  0.00           C  
ATOM     49  CG  ASN A   4     115.222   3.636  20.915  1.00  0.00           C  
ATOM     50  OD1 ASN A   4     115.718   3.864  19.823  1.00  0.00           O  
ATOM     51  ND2 ASN A   4     114.407   4.550  21.480  1.00  0.00           N  
ATOM     52  H   ASN A   4     117.658   3.813  22.039  1.00  0.00           H  
ATOM     53  HA  ASN A   4     115.322   3.040  23.648  1.00  0.00           H  
ATOM     54  HB2 ASN A   4     116.296   1.790  21.029  1.00  0.00           H  
ATOM     55  HB3 ASN A   4     114.663   1.745  21.794  1.00  0.00           H  
ATOM     56  N   ALA A   5     118.063   1.076  23.218  1.00  0.00           N  
ATOM     57  CA  ALA A   5     118.812   0.030  23.906  1.00  0.00           C  
ATOM     58  C   ALA A   5     119.051   0.402  25.356  1.00  0.00           C  
ATOM     59  O   ALA A   5     119.325  -0.482  26.147  1.00  0.00           O  
ATOM     60  CB  ALA A   5     120.187  -0.161  23.260  1.00  0.00           C  
ATOM     61  H   ALA A   5     118.532   1.596  22.462  1.00  0.00           H  
ATOM     62  HA  ALA A   5     118.238  -0.923  23.844  1.00  0.00           H  
ATOM     63  HB1 ALA A   5     120.759  -0.953  23.790  1.00  0.00           H  
ATOM     64  HB2 ALA A   5     120.079  -0.445  22.194  1.00  0.00           H  
ATOM     65  HB3 ALA A   5     120.767   0.789  23.324  1.00  0.00           H  
ATOM     66  N   MET A   6     119.074   1.706  25.751  1.00  0.00           N  
ATOM     67  CA  MET A   6     119.259   2.129  27.131  1.00  0.00           C  
ATOM     68  C   MET A   6     118.014   1.818  27.924  1.00  0.00           C  
ATOM     69  O   MET A   6     118.148   1.311  29.014  1.00  0.00           O  
ATOM     70  CB  MET A   6     119.548   3.637  27.231  1.00  0.00           C  
ATOM     71  CG  MET A   6     120.782   4.076  26.432  1.00  0.00           C  
ATOM     72  SD  MET A   6     122.316   3.263  27.002  1.00  0.00           S  
ATOM     73  CE  MET A   6     123.257   3.696  25.501  1.00  0.00           C  
ATOM     74  H   MET A   6     118.963   2.433  25.034  1.00  0.00           H  
ATOM     75  HA  MET A   6     120.139   1.611  27.576  1.00  0.00           H  
ATOM     76  HB2 MET A   6     118.671   4.210  26.866  1.00  0.00           H  
ATOM     77  HB3 MET A   6     119.702   3.906  28.300  1.00  0.00           H  
ATOM     78  HG2 MET A   6     120.627   3.830  25.364  1.00  0.00           H  
ATOM     79  HG3 MET A   6     120.894   5.172  26.547  1.00  0.00           H  
ATOM     80  HE1 MET A   6     124.293   3.320  25.614  1.00  0.00           H  
ATOM     81  HE2 MET A   6     122.815   3.211  24.604  1.00  0.00           H  
ATOM     82  HE3 MET A   6     123.311   4.798  25.383  1.00  0.00           H  
ATOM     83  N   PHE A   7     116.774   2.128  27.441  1.00  0.00           N  
ATOM     84  CA  PHE A   7     115.508   1.801  28.099  1.00  0.00           C  
ATOM     85  C   PHE A   7     115.266   0.311  28.177  1.00  0.00           C  
ATOM     86  O   PHE A   7     114.662  -0.115  29.143  1.00  0.00           O  
ATOM     87  CB  PHE A   7     114.317   2.423  27.340  1.00  0.00           C  
ATOM     88  CG  PHE A   7     114.192   3.890  27.624  1.00  0.00           C  
ATOM     89  CD1 PHE A   7     113.913   4.312  28.935  1.00  0.00           C  
ATOM     90  CD2 PHE A   7     114.306   4.841  26.606  1.00  0.00           C  
ATOM     91  CE1 PHE A   7     113.761   5.666  29.229  1.00  0.00           C  
ATOM     92  CE2 PHE A   7     114.160   6.199  26.902  1.00  0.00           C  
ATOM     93  CZ  PHE A   7     113.887   6.612  28.211  1.00  0.00           C  
ATOM     94  H   PHE A   7     116.726   2.595  26.529  1.00  0.00           H  
ATOM     95  HA  PHE A   7     115.502   2.198  29.138  1.00  0.00           H  
ATOM     96  HB2 PHE A   7     114.403   2.205  26.251  1.00  0.00           H  
ATOM     97  HB3 PHE A   7     113.371   1.968  27.696  1.00  0.00           H  
ATOM     98  N   ALA A   8     115.628  -0.526  27.171  1.00  0.00           N  
ATOM     99  CA  ALA A   8     115.468  -1.968  27.199  1.00  0.00           C  
ATOM    100  C   ALA A   8     116.350  -2.511  28.282  1.00  0.00           C  
ATOM    101  O   ALA A   8     115.851  -3.207  29.130  1.00  0.00           O  
ATOM    102  CB  ALA A   8     115.858  -2.591  25.855  1.00  0.00           C  
ATOM    103  H   ALA A   8     116.103  -0.128  26.374  1.00  0.00           H  
ATOM    104  HA  ALA A   8     114.399  -2.235  27.379  1.00  0.00           H  
ATOM    105  HB1 ALA A   8     115.738  -3.696  25.902  1.00  0.00           H  
ATOM    106  HB2 ALA A   8     115.189  -2.202  25.057  1.00  0.00           H  
ATOM    107  HB3 ALA A   8     116.910  -2.354  25.590  1.00  0.00           H  
ATOM    108  N   TRP A   9     117.661  -2.147  28.353  1.00  0.00           N  
ATOM    109  CA  TRP A   9     118.588  -2.462  29.436  1.00  0.00           C  
ATOM    110  C   TRP A   9     118.011  -2.061  30.770  1.00  0.00           C  
ATOM    111  O   TRP A   9     118.182  -2.807  31.711  1.00  0.00           O  
ATOM    112  CB  TRP A   9     119.953  -1.753  29.191  1.00  0.00           C  
ATOM    113  CG  TRP A   9     120.843  -1.687  30.413  1.00  0.00           C  
ATOM    114  CD1 TRP A   9     121.219  -2.752  31.207  1.00  0.00           C  
ATOM    115  CD2 TRP A   9     121.414  -0.551  30.964  1.00  0.00           C  
ATOM    116  NE1 TRP A   9     121.983  -2.310  32.230  1.00  0.00           N  
ATOM    117  CE2 TRP A   9     122.105  -0.978  32.084  1.00  0.00           C  
ATOM    118  CE3 TRP A   9     121.296   0.820  30.423  1.00  0.00           C  
ATOM    119  CZ2 TRP A   9     122.887  -0.134  33.031  1.00  0.00           C  
ATOM    120  CZ3 TRP A   9     121.911   1.873  30.961  1.00  0.00           C  
ATOM    121  H   TRP A   9     117.987  -1.519  27.621  1.00  0.00           H  
ATOM    122  HA  TRP A   9     118.792  -3.551  29.478  1.00  0.00           H  
ATOM    123  HB2 TRP A   9     120.476  -2.289  28.370  1.00  0.00           H  
ATOM    124  HB3 TRP A   9     119.783  -0.711  28.858  1.00  0.00           H  
ATOM    125  N   TRP A  10     117.362  -0.885  30.941  1.00  0.00           N  
ATOM    126  CA  TRP A  10     116.842  -0.433  32.217  1.00  0.00           C  
ATOM    127  C   TRP A  10     115.678  -1.304  32.636  1.00  0.00           C  
ATOM    128  O   TRP A  10     115.463  -1.471  33.818  1.00  0.00           O  
ATOM    129  CB  TRP A  10     116.428   1.053  32.129  1.00  0.00           C  
ATOM    130  CG  TRP A  10     116.316   1.727  33.477  1.00  0.00           C  
ATOM    131  CD1 TRP A  10     116.233   1.114  34.717  1.00  0.00           C  
ATOM    132  CD2 TRP A  10     116.386   3.087  33.709  1.00  0.00           C  
ATOM    133  NE1 TRP A  10     116.227   2.045  35.692  1.00  0.00           N  
ATOM    134  CE2 TRP A  10     116.329   3.241  35.085  1.00  0.00           C  
ATOM    135  CE3 TRP A  10     116.554   4.123  32.669  1.00  0.00           C  
ATOM    136  CZ2 TRP A  10     116.403   4.520  35.845  1.00  0.00           C  
ATOM    137  CZ3 TRP A  10     116.719   5.414  32.953  1.00  0.00           C  
ATOM    138  H   TRP A  10     117.221  -0.301  30.125  1.00  0.00           H  
ATOM    139  HA  TRP A  10     117.683  -0.492  32.947  1.00  0.00           H  
ATOM    140  HB2 TRP A  10     117.258   1.576  31.610  1.00  0.00           H  
ATOM    141  HB3 TRP A  10     115.509   1.200  31.518  1.00  0.00           H  
ATOM    142  N   GLY A  11     114.856  -1.858  31.703  1.00  0.00           N  
ATOM    143  CA  GLY A  11     113.742  -2.737  31.984  1.00  0.00           C  
ATOM    144  C   GLY A  11     114.237  -4.063  32.495  1.00  0.00           C  
ATOM    145  O   GLY A  11     113.846  -4.443  33.575  1.00  0.00           O  
ATOM    146  H   GLY A  11     115.027  -1.651  30.725  1.00  0.00           H  
ATOM    147  HA2 GLY A  11     113.042  -2.244  32.694  1.00  0.00           H  
ATOM    148  HA3 GLY A  11     113.192  -2.932  31.038  1.00  0.00           H  
ATOM    149  N   ARG A  12     115.086  -4.827  31.752  1.00  0.00           N  
ATOM    150  CA  ARG A  12     115.675  -6.103  32.165  1.00  0.00           C  
ATOM    151  C   ARG A  12     116.588  -5.977  33.375  1.00  0.00           C  
ATOM    152  O   ARG A  12     116.853  -6.992  33.999  1.00  0.00           O  
ATOM    153  CB  ARG A  12     116.435  -6.815  30.995  1.00  0.00           C  
ATOM    154  CG  ARG A  12     117.461  -5.963  30.191  1.00  0.00           C  
ATOM    155  CD  ARG A  12     118.077  -6.772  29.029  1.00  0.00           C  
ATOM    156  NE  ARG A  12     118.636  -5.951  27.943  1.00  0.00           N  
ATOM    157  CZ  ARG A  12     120.046  -5.615  28.073  1.00  0.00           C  
ATOM    158  H   ARG A  12     115.299  -4.476  30.832  1.00  0.00           H  
ATOM    159  HA  ARG A  12     114.833  -6.769  32.461  1.00  0.00           H  
ATOM    160  HB2 ARG A  12     116.935  -7.726  31.392  1.00  0.00           H  
ATOM    161  HB3 ARG A  12     115.666  -7.148  30.266  1.00  0.00           H  
ATOM    162  HG2 ARG A  12     116.912  -5.155  29.711  1.00  0.00           H  
ATOM    163  HG3 ARG A  12     118.249  -5.520  30.838  1.00  0.00           H  
ATOM    164  HD2 ARG A  12     118.831  -7.490  29.420  1.00  0.00           H  
ATOM    165  HD3 ARG A  12     117.267  -7.354  28.549  1.00  0.00           H  
ATOM    166  HE  ARG A  12     118.016  -5.228  27.502  1.00  0.00           H  
ATOM    167  N   THR A  13     117.134  -4.788  33.744  1.00  0.00           N  
ATOM    168  CA  THR A  13     117.941  -4.570  34.943  1.00  0.00           C  
ATOM    169  C   THR A  13     117.021  -4.435  36.129  1.00  0.00           C  
ATOM    170  O   THR A  13     117.292  -5.012  37.158  1.00  0.00           O  
ATOM    171  CB  THR A  13     118.762  -3.278  34.798  1.00  0.00           C  
ATOM    172  OG1 THR A  13     119.745  -3.470  33.827  1.00  0.00           O  
ATOM    173  CG2 THR A  13     119.454  -2.877  36.091  1.00  0.00           C  
ATOM    174  H   THR A  13     116.926  -3.974  33.165  1.00  0.00           H  
ATOM    175  HA  THR A  13     118.676  -5.394  35.091  1.00  0.00           H  
ATOM    176  N   VAL A  14     115.906  -3.671  36.050  1.00  0.00           N  
ATOM    177  CA  VAL A  14     114.923  -3.540  37.112  1.00  0.00           C  
ATOM    178  C   VAL A  14     114.382  -4.914  37.449  1.00  0.00           C  
ATOM    179  O   VAL A  14     114.379  -5.277  38.609  1.00  0.00           O  
ATOM    180  CB  VAL A  14     113.791  -2.588  36.662  1.00  0.00           C  
ATOM    181  CG1 VAL A  14     112.646  -2.535  37.658  1.00  0.00           C  
ATOM    182  CG2 VAL A  14     114.323  -1.172  36.496  1.00  0.00           C  
ATOM    183  H   VAL A  14     115.721  -3.216  35.160  1.00  0.00           H  
ATOM    184  HA  VAL A  14     115.395  -3.100  38.020  1.00  0.00           H  
ATOM    185  N   TYR A  15     113.921  -5.746  36.479  1.00  0.00           N  
ATOM    186  CA  TYR A  15     113.413  -7.076  36.752  1.00  0.00           C  
ATOM    187  C   TYR A  15     114.517  -8.011  37.234  1.00  0.00           C  
ATOM    188  O   TYR A  15     114.219  -8.944  37.966  1.00  0.00           O  
ATOM    189  CB  TYR A  15     112.733  -7.674  35.503  1.00  0.00           C  
ATOM    190  CG  TYR A  15     112.046  -8.955  35.871  1.00  0.00           C  
ATOM    191  CD1 TYR A  15     111.022  -8.938  36.830  1.00  0.00           C  
ATOM    192  CD2 TYR A  15     112.453 -10.174  35.318  1.00  0.00           C  
ATOM    193  CE1 TYR A  15     110.413 -10.124  37.237  1.00  0.00           C  
ATOM    194  CE2 TYR A  15     111.843 -11.364  35.729  1.00  0.00           C  
ATOM    195  CZ  TYR A  15     110.825 -11.338  36.686  1.00  0.00           C  
ATOM    196  OH  TYR A  15     110.242 -12.481  37.079  1.00  0.00           O  
ATOM    197  H   TYR A  15     113.931  -5.423  35.520  1.00  0.00           H  
ATOM    198  HA  TYR A  15     112.637  -6.960  37.539  1.00  0.00           H  
ATOM    199  HB2 TYR A  15     111.972  -6.965  35.109  1.00  0.00           H  
ATOM    200  HB3 TYR A  15     113.494  -7.834  34.704  1.00  0.00           H  
ATOM    201  N   GLN A  16     115.811  -7.836  36.838  1.00  0.00           N  
ATOM    202  CA  GLN A  16     116.917  -8.660  37.320  1.00  0.00           C  
ATOM    203  C   GLN A  16     116.964  -8.535  38.829  1.00  0.00           C  
ATOM    204  O   GLN A  16     116.813  -9.533  39.519  1.00  0.00           O  
ATOM    205  CB  GLN A  16     118.242  -8.225  36.630  1.00  0.00           C  
ATOM    206  CG  GLN A  16     119.523  -8.751  37.293  1.00  0.00           C  
ATOM    207  CD  GLN A  16     119.674 -10.245  37.327  1.00  0.00           C  
ATOM    208  OE1 GLN A  16     118.874 -10.980  36.771  1.00  0.00           O  
ATOM    209  NE2 GLN A  16     120.716 -10.781  37.992  1.00  0.00           N  
ATOM    210  H   GLN A  16     116.017  -7.059  36.203  1.00  0.00           H  
ATOM    211  HA  GLN A  16     116.729  -9.723  37.055  1.00  0.00           H  
ATOM    212  HB2 GLN A  16     118.216  -8.516  35.555  1.00  0.00           H  
ATOM    213  HB3 GLN A  16     118.335  -7.126  36.667  1.00  0.00           H  
ATOM    214  HG2 GLN A  16     120.398  -8.309  36.772  1.00  0.00           H  
ATOM    215  HG3 GLN A  16     119.546  -8.375  38.334  1.00  0.00           H  
ATOM    216  N   PHE A  17     117.112  -7.312  39.399  1.00  0.00           N  
ATOM    217  CA  PHE A  17     116.987  -7.032  40.812  1.00  0.00           C  
ATOM    218  C   PHE A  17     115.847  -6.049  40.993  1.00  0.00           C  
ATOM    219  O   PHE A  17     115.977  -4.886  40.636  1.00  0.00           O  
ATOM    220  CB  PHE A  17     118.334  -6.564  41.404  1.00  0.00           C  
ATOM    221  CG  PHE A  17     119.123  -5.613  40.543  1.00  0.00           C  
ATOM    222  CD1 PHE A  17     120.111  -6.134  39.693  1.00  0.00           C  
ATOM    223  CD2 PHE A  17     118.937  -4.227  40.609  1.00  0.00           C  
ATOM    224  CE1 PHE A  17     120.888  -5.293  38.898  1.00  0.00           C  
ATOM    225  CE2 PHE A  17     119.728  -3.379  39.824  1.00  0.00           C  
ATOM    226  CZ  PHE A  17     120.699  -3.911  38.970  1.00  0.00           C  
ATOM    227  H   PHE A  17     117.261  -6.511  38.790  1.00  0.00           H  
ATOM    228  HA  PHE A  17     116.713  -7.961  41.358  1.00  0.00           H  
ATOM    229  HB2 PHE A  17     118.236  -6.176  42.438  1.00  0.00           H  
ATOM    230  HB3 PHE A  17     118.952  -7.481  41.478  1.00  0.00           H  
ATOM    231  N   ARG A  18     114.667  -6.496  41.507  1.00  0.00           N  
ATOM    232  CA  ARG A  18     113.471  -5.690  41.718  1.00  0.00           C  
ATOM    233  C   ARG A  18     113.173  -5.560  43.210  1.00  0.00           C  
ATOM    234  O   ARG A  18     112.165  -4.966  43.568  1.00  0.00           O  
ATOM    235  CB  ARG A  18     112.248  -6.254  40.942  1.00  0.00           C  
ATOM    236  CG  ARG A  18     111.667  -7.611  41.399  1.00  0.00           C  
ATOM    237  CD  ARG A  18     112.355  -8.871  40.852  1.00  0.00           C  
ATOM    238  NE  ARG A  18     111.681 -10.065  41.375  1.00  0.00           N  
ATOM    239  CZ  ARG A  18     112.118 -11.233  40.627  1.00  0.00           C  
ATOM    240  H   ARG A  18     114.632  -7.472  41.814  1.00  0.00           H  
ATOM    241  HA  ARG A  18     113.634  -4.659  41.334  1.00  0.00           H  
ATOM    242  HB2 ARG A  18     111.439  -5.511  41.109  1.00  0.00           H  
ATOM    243  HB3 ARG A  18     112.427  -6.270  39.848  1.00  0.00           H  
ATOM    244  HG2 ARG A  18     111.598  -7.643  42.505  1.00  0.00           H  
ATOM    245  HG3 ARG A  18     110.632  -7.658  41.000  1.00  0.00           H  
ATOM    246  HD2 ARG A  18     112.303  -8.836  39.740  1.00  0.00           H  
ATOM    247  HD3 ARG A  18     113.413  -8.949  41.137  1.00  0.00           H  
ATOM    248  HE  ARG A  18     110.644  -9.992  41.271  1.00  0.00           H  
ATOM    249  N   TYR A  19     114.051  -6.041  44.133  1.00  0.00           N  
ATOM    250  CA  TYR A  19     113.929  -5.889  45.572  1.00  0.00           C  
ATOM    251  C   TYR A  19     114.966  -4.907  46.052  1.00  0.00           C  
ATOM    252  O   TYR A  19     114.658  -4.147  46.948  1.00  0.00           O  
ATOM    253  CB  TYR A  19     114.175  -7.232  46.264  1.00  0.00           C  
ATOM    254  CG  TYR A  19     113.119  -8.234  45.923  1.00  0.00           C  
ATOM    255  CD1 TYR A  19     111.853  -8.139  46.514  1.00  0.00           C  
ATOM    256  CD2 TYR A  19     113.399  -9.290  45.048  1.00  0.00           C  
ATOM    257  CE1 TYR A  19     110.878  -9.099  46.242  1.00  0.00           C  
ATOM    258  CE2 TYR A  19     112.415 -10.238  44.759  1.00  0.00           C  
ATOM    259  CZ  TYR A  19     111.158 -10.148  45.363  1.00  0.00           C  
ATOM    260  OH  TYR A  19     110.221 -11.072  45.102  1.00  0.00           O  
ATOM    261  H   TYR A  19     114.908  -6.497  43.807  1.00  0.00           H  
ATOM    262  HA  TYR A  19     112.925  -5.509  45.863  1.00  0.00           H  
ATOM    263  HB2 TYR A  19     115.171  -7.603  45.957  1.00  0.00           H  
ATOM    264  HB3 TYR A  19     114.205  -7.110  47.370  1.00  0.00           H  
ATOM    265  N   ILE A  20     116.222  -4.868  45.522  1.00  0.00           N  
ATOM    266  CA  ILE A  20     117.217  -3.877  45.895  1.00  0.00           C  
ATOM    267  C   ILE A  20     116.756  -2.504  45.469  1.00  0.00           C  
ATOM    268  O   ILE A  20     116.975  -1.568  46.208  1.00  0.00           O  
ATOM    269  CB  ILE A  20     118.575  -4.167  45.218  1.00  0.00           C  
ATOM    270  CG1 ILE A  20     119.035  -5.622  45.336  1.00  0.00           C  
ATOM    271  CG2 ILE A  20     119.660  -3.237  45.754  1.00  0.00           C  
ATOM    272  CD1 ILE A  20     119.040  -6.129  46.767  1.00  0.00           C  
ATOM    273  H   ILE A  20     116.484  -5.545  44.801  1.00  0.00           H  
ATOM    274  HA  ILE A  20     117.374  -3.918  46.999  1.00  0.00           H  
ATOM    275  N   VAL A  21     116.154  -2.297  44.264  1.00  0.00           N  
ATOM    276  CA  VAL A  21     115.691  -0.985  43.817  1.00  0.00           C  
ATOM    277  C   VAL A  21     114.571  -0.483  44.708  1.00  0.00           C  
ATOM    278  O   VAL A  21     114.693   0.617  45.207  1.00  0.00           O  
ATOM    279  CB  VAL A  21     115.210  -1.037  42.356  1.00  0.00           C  
ATOM    280  CG1 VAL A  21     114.796   0.347  41.870  1.00  0.00           C  
ATOM    281  CG2 VAL A  21     116.319  -1.533  41.441  1.00  0.00           C  
ATOM    282  H   VAL A  21     116.020  -3.107  43.640  1.00  0.00           H  
ATOM    283  HA  VAL A  21     116.546  -0.268  43.854  1.00  0.00           H  
ATOM    284  N   ILE A  22     113.445  -1.218  44.943  1.00  0.00           N  
ATOM    285  CA  ILE A  22     112.356  -0.756  45.811  1.00  0.00           C  
ATOM    286  C   ILE A  22     112.821  -0.502  47.243  1.00  0.00           C  
ATOM    287  O   ILE A  22     112.271   0.363  47.896  1.00  0.00           O  
ATOM    288  CB  ILE A  22     111.186  -1.766  45.804  1.00  0.00           C  
ATOM    289  CG1 ILE A  22     109.986  -1.233  46.589  1.00  0.00           C  
ATOM    290  CG2 ILE A  22     111.601  -3.129  46.346  1.00  0.00           C  
ATOM    291  CD1 ILE A  22     108.771  -2.124  46.404  1.00  0.00           C  
ATOM    292  H   ILE A  22     113.368  -2.139  44.487  1.00  0.00           H  
ATOM    293  HA  ILE A  22     111.958   0.196  45.392  1.00  0.00           H  
ATOM    294  N   GLY A  23     113.769  -1.281  47.816  1.00  0.00           N  
ATOM    295  CA  GLY A  23     114.247  -1.155  49.181  1.00  0.00           C  
ATOM    296  C   GLY A  23     115.021   0.117  49.374  1.00  0.00           C  
ATOM    297  O   GLY A  23     114.724   0.857  50.286  1.00  0.00           O  
ATOM    298  H   GLY A  23     114.176  -2.016  47.246  1.00  0.00           H  
ATOM    299  HA2 GLY A  23     113.402  -1.230  49.901  1.00  0.00           H  
ATOM    300  HA3 GLY A  23     114.947  -1.994  49.387  1.00  0.00           H  
ATOM    301  N   VAL A  24     116.067   0.406  48.557  1.00  0.00           N  
ATOM    302  CA  VAL A  24     116.889   1.605  48.638  1.00  0.00           C  
ATOM    303  C   VAL A  24     116.092   2.857  48.336  1.00  0.00           C  
ATOM    304  O   VAL A  24     116.486   3.912  48.795  1.00  0.00           O  
ATOM    305  CB  VAL A  24     118.086   1.509  47.658  1.00  0.00           C  
ATOM    306  CG1 VAL A  24     117.659   1.445  46.197  1.00  0.00           C  
ATOM    307  CG2 VAL A  24     119.066   2.658  47.832  1.00  0.00           C  
ATOM    308  H   VAL A  24     116.287  -0.280  47.845  1.00  0.00           H  
ATOM    309  HA  VAL A  24     117.310   1.663  49.667  1.00  0.00           H  
ATOM    310  N   MET A  25     115.075   2.841  47.432  1.00  0.00           N  
ATOM    311  CA  MET A  25     114.376   4.035  46.983  1.00  0.00           C  
ATOM    312  C   MET A  25     113.355   4.445  48.012  1.00  0.00           C  
ATOM    313  O   MET A  25     113.248   5.613  48.297  1.00  0.00           O  
ATOM    314  CB  MET A  25     113.683   3.805  45.618  1.00  0.00           C  
ATOM    315  CG  MET A  25     113.534   5.112  44.811  1.00  0.00           C  
ATOM    316  SD  MET A  25     115.136   5.970  44.471  1.00  0.00           S  
ATOM    317  CE  MET A  25     116.068   4.574  43.742  1.00  0.00           C  
ATOM    318  H   MET A  25     114.848   1.954  46.990  1.00  0.00           H  
ATOM    319  HA  MET A  25     115.143   4.825  46.837  1.00  0.00           H  
ATOM    320  HB2 MET A  25     114.278   3.121  44.994  1.00  0.00           H  
ATOM    321  HB3 MET A  25     112.701   3.300  45.756  1.00  0.00           H  
ATOM    322  HG2 MET A  25     113.035   4.914  43.839  1.00  0.00           H  
ATOM    323  HG3 MET A  25     112.895   5.820  45.379  1.00  0.00           H  
ATOM    324  HE1 MET A  25     117.075   4.936  43.453  1.00  0.00           H  
ATOM    325  HE2 MET A  25     116.256   3.766  44.480  1.00  0.00           H  
ATOM    326  HE3 MET A  25     115.562   4.204  42.828  1.00  0.00           H  
ATOM    327  N   VAL A  26     112.555   3.511  48.593  1.00  0.00           N  
ATOM    328  CA  VAL A  26     111.609   3.755  49.681  1.00  0.00           C  
ATOM    329  C   VAL A  26     112.347   4.183  50.935  1.00  0.00           C  
ATOM    330  O   VAL A  26     111.838   5.018  51.649  1.00  0.00           O  
ATOM    331  CB  VAL A  26     110.813   2.469  49.993  1.00  0.00           C  
ATOM    332  CG1 VAL A  26     109.871   2.648  51.177  1.00  0.00           C  
ATOM    333  CG2 VAL A  26     109.974   2.047  48.799  1.00  0.00           C  
ATOM    334  H   VAL A  26     112.668   2.552  48.265  1.00  0.00           H  
ATOM    335  HA  VAL A  26     110.875   4.539  49.384  1.00  0.00           H  
ATOM    336  N   ALA A  27     113.514   3.596  51.301  1.00  0.00           N  
ATOM    337  CA  ALA A  27     114.309   3.960  52.471  1.00  0.00           C  
ATOM    338  C   ALA A  27     114.862   5.361  52.332  1.00  0.00           C  
ATOM    339  O   ALA A  27     114.822   6.105  53.288  1.00  0.00           O  
ATOM    340  CB  ALA A  27     115.494   3.001  52.616  1.00  0.00           C  
ATOM    341  H   ALA A  27     113.867   2.867  50.684  1.00  0.00           H  
ATOM    342  HA  ALA A  27     113.702   3.865  53.400  1.00  0.00           H  
ATOM    343  HB1 ALA A  27     116.100   3.271  53.509  1.00  0.00           H  
ATOM    344  HB2 ALA A  27     115.127   1.967  52.742  1.00  0.00           H  
ATOM    345  HB3 ALA A  27     116.134   3.029  51.713  1.00  0.00           H  
ATOM    346  N   LEU A  28     115.451   5.749  51.170  1.00  0.00           N  
ATOM    347  CA  LEU A  28     116.037   7.058  50.888  1.00  0.00           C  
ATOM    348  C   LEU A  28     114.981   8.144  50.885  1.00  0.00           C  
ATOM    349  O   LEU A  28     115.248   9.213  51.393  1.00  0.00           O  
ATOM    350  CB  LEU A  28     116.770   7.002  49.524  1.00  0.00           C  
ATOM    351  CG  LEU A  28     117.508   8.306  49.174  1.00  0.00           C  
ATOM    352  CD1 LEU A  28     118.653   8.048  48.213  1.00  0.00           C  
ATOM    353  CD2 LEU A  28     116.569   9.318  48.536  1.00  0.00           C  
ATOM    354  H   LEU A  28     115.466   5.052  50.428  1.00  0.00           H  
ATOM    355  HA  LEU A  28     116.815   7.292  51.647  1.00  0.00           H  
ATOM    356  HB2 LEU A  28     117.535   6.205  49.630  1.00  0.00           H  
ATOM    357  HB3 LEU A  28     116.091   6.704  48.693  1.00  0.00           H  
ATOM    358  N   CYS A  29     113.791   7.949  50.264  1.00  0.00           N  
ATOM    359  CA  CYS A  29     112.679   8.890  50.183  1.00  0.00           C  
ATOM    360  C   CYS A  29     112.042   9.098  51.536  1.00  0.00           C  
ATOM    361  O   CYS A  29     111.716  10.225  51.841  1.00  0.00           O  
ATOM    362  CB  CYS A  29     111.613   8.386  49.188  1.00  0.00           C  
ATOM    363  SG  CYS A  29     112.238   8.558  47.482  1.00  0.00           S  
ATOM    364  H   CYS A  29     113.662   7.037  49.851  1.00  0.00           H  
ATOM    365  HA  CYS A  29     113.024   9.874  49.795  1.00  0.00           H  
ATOM    366  HB2 CYS A  29     111.332   7.331  49.394  1.00  0.00           H  
ATOM    367  HB3 CYS A  29     110.711   9.033  49.268  1.00  0.00           H  
ATOM    368  HG  CYS A  29     110.960   8.410  46.914  1.00  0.00           H  
ATOM    369  N   LEU A  30     111.794   8.059  52.376  1.00  0.00           N  
ATOM    370  CA  LEU A  30     111.250   8.192  53.725  1.00  0.00           C  
ATOM    371  C   LEU A  30     112.238   8.883  54.631  1.00  0.00           C  
ATOM    372  O   LEU A  30     111.819   9.625  55.495  1.00  0.00           O  
ATOM    373  CB  LEU A  30     110.902   6.819  54.352  1.00  0.00           C  
ATOM    374  CG  LEU A  30     109.720   6.127  53.654  1.00  0.00           C  
ATOM    375  CD1 LEU A  30     109.376   4.840  54.377  1.00  0.00           C  
ATOM    376  CD2 LEU A  30     108.471   6.995  53.650  1.00  0.00           C  
ATOM    377  H   LEU A  30     112.065   7.139  52.052  1.00  0.00           H  
ATOM    378  HA  LEU A  30     110.317   8.792  53.698  1.00  0.00           H  
ATOM    379  HB2 LEU A  30     111.796   6.152  54.335  1.00  0.00           H  
ATOM    380  HB3 LEU A  30     110.621   6.975  55.419  1.00  0.00           H  
ATOM    381  N   GLY A  31     113.568   8.658  54.503  1.00  0.00           N  
ATOM    382  CA  GLY A  31     114.609   9.322  55.259  1.00  0.00           C  
ATOM    383  C   GLY A  31     114.643  10.782  54.916  1.00  0.00           C  
ATOM    384  O   GLY A  31     114.834  11.586  55.801  1.00  0.00           O  
ATOM    385  H   GLY A  31     113.872   8.021  53.774  1.00  0.00           H  
ATOM    386  HA2 GLY A  31     114.504   9.147  56.353  1.00  0.00           H  
ATOM    387  HA3 GLY A  31     115.586   8.898  54.939  1.00  0.00           H  
ATOM    388  N   GLY A  32     114.486  11.183  53.627  1.00  0.00           N  
ATOM    389  CA  GLY A  32     114.446  12.547  53.136  1.00  0.00           C  
ATOM    390  C   GLY A  32     113.235  13.276  53.652  1.00  0.00           C  
ATOM    391  O   GLY A  32     113.340  14.445  53.962  1.00  0.00           O  
ATOM    392  H   GLY A  32     114.321  10.461  52.932  1.00  0.00           H  
ATOM    393  HA2 GLY A  32     115.388  13.097  53.344  1.00  0.00           H  
ATOM    394  HA3 GLY A  32     114.336  12.498  52.029  1.00  0.00           H  
ATOM    395  N   GLY A  33     112.043  12.631  53.744  1.00  0.00           N  
ATOM    396  CA  GLY A  33     110.797  13.185  54.236  1.00  0.00           C  
ATOM    397  C   GLY A  33     110.889  13.530  55.693  1.00  0.00           C  
ATOM    398  O   GLY A  33     110.473  14.605  56.082  1.00  0.00           O  
ATOM    399  H   GLY A  33     112.016  11.647  53.488  1.00  0.00           H  
ATOM    400  HA2 GLY A  33     110.466  14.047  53.619  1.00  0.00           H  
ATOM    401  HA3 GLY A  33     110.027  12.388  54.166  1.00  0.00           H  
ATOM    402  N   VAL A  34     111.420  12.631  56.559  1.00  0.00           N  
ATOM    403  CA  VAL A  34     111.629  12.842  57.987  1.00  0.00           C  
ATOM    404  C   VAL A  34     112.621  13.983  58.197  1.00  0.00           C  
ATOM    405  O   VAL A  34     112.383  14.852  59.018  1.00  0.00           O  
ATOM    406  CB  VAL A  34     112.174  11.538  58.614  1.00  0.00           C  
ATOM    407  CG1 VAL A  34     112.445  11.698  60.098  1.00  0.00           C  
ATOM    408  CG2 VAL A  34     111.187  10.390  58.443  1.00  0.00           C  
ATOM    409  H   VAL A  34     111.744  11.751  56.161  1.00  0.00           H  
ATOM    410  HA  VAL A  34     110.659  13.070  58.483  1.00  0.00           H  
ATOM    411  N   TYR A  35     113.759  14.030  57.456  1.00  0.00           N  
ATOM    412  CA  TYR A  35     114.761  15.094  57.481  1.00  0.00           C  
ATOM    413  C   TYR A  35     114.197  16.405  56.958  1.00  0.00           C  
ATOM    414  O   TYR A  35     114.720  17.451  57.314  1.00  0.00           O  
ATOM    415  CB  TYR A  35     115.966  14.675  56.591  1.00  0.00           C  
ATOM    416  CG  TYR A  35     116.921  15.802  56.286  1.00  0.00           C  
ATOM    417  CD1 TYR A  35     117.638  16.456  57.297  1.00  0.00           C  
ATOM    418  CD2 TYR A  35     117.048  16.239  54.958  1.00  0.00           C  
ATOM    419  CE1 TYR A  35     118.467  17.538  56.977  1.00  0.00           C  
ATOM    420  CE2 TYR A  35     117.872  17.318  54.641  1.00  0.00           C  
ATOM    421  CZ  TYR A  35     118.580  17.970  55.650  1.00  0.00           C  
ATOM    422  OH  TYR A  35     119.368  19.013  55.345  1.00  0.00           O  
ATOM    423  H   TYR A  35     113.882  13.280  56.786  1.00  0.00           H  
ATOM    424  HA  TYR A  35     115.116  15.238  58.523  1.00  0.00           H  
ATOM    425  HB2 TYR A  35     116.505  13.824  57.061  1.00  0.00           H  
ATOM    426  HB3 TYR A  35     115.567  14.315  55.617  1.00  0.00           H  
ATOM    427  N   GLY A  36     113.158  16.423  56.084  1.00  0.00           N  
ATOM    428  CA  GLY A  36     112.600  17.625  55.508  1.00  0.00           C  
ATOM    429  C   GLY A  36     111.278  17.945  56.130  1.00  0.00           C  
ATOM    430  O   GLY A  36     110.675  18.928  55.726  1.00  0.00           O  
ATOM    431  H   GLY A  36     112.697  15.545  55.846  1.00  0.00           H  
ATOM    432  HA2 GLY A  36     113.252  18.499  55.683  1.00  0.00           H  
ATOM    433  HA3 GLY A  36     112.488  17.492  54.414  1.00  0.00           H  
ATOM    434  N   ILE A  37     110.784  17.207  57.169  1.00  0.00           N  
ATOM    435  CA  ILE A  37     109.593  17.590  57.891  1.00  0.00           C  
ATOM    436  C   ILE A  37     109.835  18.880  58.660  1.00  0.00           C  
ATOM    437  O   ILE A  37     108.875  19.420  59.192  1.00  0.00           O  
ATOM    438  CB  ILE A  37     109.146  16.446  58.832  1.00  0.00           C  
ATOM    439  CG1 ILE A  37     107.697  16.570  59.268  1.00  0.00           C  
ATOM    440  CG2 ILE A  37     110.044  16.300  60.054  1.00  0.00           C  
ATOM    441  CD1 ILE A  37     106.791  16.266  58.089  1.00  0.00           C  
ATOM    442  H   ILE A  37     111.279  16.373  57.494  1.00  0.00           H  
ATOM    443  HA  ILE A  37     108.799  17.743  57.127  1.00  0.00           H  
ATOM    444  N   SER A  38     111.088  19.438  58.751  1.00  0.00           N  
ATOM    445  CA  SER A  38     111.336  20.713  59.389  1.00  0.00           C  
ATOM    446  C   SER A  38     111.745  21.720  58.327  1.00  0.00           C  
ATOM    447  O   SER A  38     112.664  22.500  58.534  1.00  0.00           O  
ATOM    448  CB  SER A  38     112.382  20.547  60.502  1.00  0.00           C  
ATOM    449  OG  SER A  38     113.656  20.285  59.969  1.00  0.00           O  
ATOM    450  H   SER A  38     111.907  18.986  58.325  1.00  0.00           H  
ATOM    451  HA  SER A  38     110.398  21.084  59.853  1.00  0.00           H  
ATOM    452  HB2 SER A  38     112.397  21.471  61.112  1.00  0.00           H  
ATOM    453  HB3 SER A  38     112.102  19.709  61.176  1.00  0.00           H  
ATOM    454  HG  SER A  38     114.168  21.137  60.013  1.00  0.00           H  
ATOM    455  N   LEU A  39     111.075  21.751  57.139  1.00  0.00           N  
ATOM    456  CA  LEU A  39     111.334  22.740  56.102  1.00  0.00           C  
ATOM    457  C   LEU A  39     111.019  24.103  56.652  1.00  0.00           C  
ATOM    458  O   LEU A  39     111.775  25.032  56.408  1.00  0.00           O  
ATOM    459  CB  LEU A  39     110.524  22.430  54.829  1.00  0.00           C  
ATOM    460  CG  LEU A  39     110.747  23.468  53.715  1.00  0.00           C  
ATOM    461  CD1 LEU A  39     112.207  23.576  53.300  1.00  0.00           C  
ATOM    462  CD2 LEU A  39     109.927  23.110  52.491  1.00  0.00           C  
ATOM    463  H   LEU A  39     110.324  21.066  56.976  1.00  0.00           H  
ATOM    464  HA  LEU A  39     112.393  22.705  55.807  1.00  0.00           H  
ATOM    465  HB2 LEU A  39     110.829  21.426  54.456  1.00  0.00           H  
ATOM    466  HB3 LEU A  39     109.443  22.399  55.081  1.00  0.00           H  
ATOM    467  N   GLY A  40     109.966  24.261  57.505  1.00  0.00           N  
ATOM    468  CA  GLY A  40     109.699  25.504  58.192  1.00  0.00           C  
ATOM    469  C   GLY A  40     110.839  25.904  59.093  1.00  0.00           C  
ATOM    470  O   GLY A  40     111.814  25.176  59.217  1.00  0.00           O  
ATOM    471  H   GLY A  40     109.347  23.462  57.710  1.00  0.00           H  
ATOM    472  HA2 GLY A  40     109.526  26.298  57.434  1.00  0.00           H  
ATOM    473  HA3 GLY A  40     108.799  25.393  58.821  1.00  0.00           H  
ATOM    474  N   ASN A  41     110.803  27.121  59.702  1.00  0.00           N  
ATOM    475  CA  ASN A  41     111.902  27.700  60.468  1.00  0.00           C  
ATOM    476  C   ASN A  41     113.135  28.021  59.612  1.00  0.00           C  
ATOM    477  O   ASN A  41     114.060  28.624  60.136  1.00  0.00           O  
ATOM    478  CB  ASN A  41     112.274  26.829  61.679  1.00  0.00           C  
ATOM    479  CG  ASN A  41     111.115  26.634  62.621  1.00  0.00           C  
ATOM    480  OD1 ASN A  41     110.555  27.601  63.114  1.00  0.00           O  
ATOM    481  ND2 ASN A  41     110.707  25.391  62.945  1.00  0.00           N  
ATOM    482  H   ASN A  41     109.954  27.697  59.587  1.00  0.00           H  
ATOM    483  HA  ASN A  41     111.552  28.681  60.853  1.00  0.00           H  
ATOM    484  HB2 ASN A  41     112.668  25.841  61.363  1.00  0.00           H  
ATOM    485  HB3 ASN A  41     113.084  27.351  62.214  1.00  0.00           H  
ATOM    486  N   HIS A  42     113.216  27.666  58.298  1.00  0.00           N  
ATOM    487  CA  HIS A  42     114.304  27.995  57.396  1.00  0.00           C  
ATOM    488  C   HIS A  42     113.775  28.652  56.126  1.00  0.00           C  
ATOM    489  O   HIS A  42     114.590  28.940  55.258  1.00  0.00           O  
ATOM    490  CB  HIS A  42     115.066  26.705  57.022  1.00  0.00           C  
ATOM    491  CG  HIS A  42     116.092  26.359  58.056  1.00  0.00           C  
ATOM    492  ND1 HIS A  42     115.840  25.908  59.294  1.00  0.00           N  
ATOM    493  CD2 HIS A  42     117.451  26.503  57.877  1.00  0.00           C  
ATOM    494  CE1 HIS A  42     117.058  25.772  59.857  1.00  0.00           C  
ATOM    495  NE2 HIS A  42     118.052  26.135  59.020  1.00  0.00           N  
ATOM    496  H   HIS A  42     112.468  27.128  57.862  1.00  0.00           H  
ATOM    497  HA  HIS A  42     115.022  28.714  57.851  1.00  0.00           H  
ATOM    498  HB2 HIS A  42     114.378  25.854  56.813  1.00  0.00           H  
ATOM    499  HB3 HIS A  42     115.642  26.889  56.092  1.00  0.00           H  
ATOM    500  N   VAL A  43     112.453  28.952  55.939  1.00  0.00           N  
ATOM    501  CA  VAL A  43     111.966  29.575  54.718  1.00  0.00           C  
ATOM    502  C   VAL A  43     111.831  31.054  54.950  1.00  0.00           C  
ATOM    503  O   VAL A  43     111.066  31.476  55.807  1.00  0.00           O  
ATOM    504  CB  VAL A  43     110.649  28.947  54.224  1.00  0.00           C  
ATOM    505  CG1 VAL A  43     110.843  27.506  53.791  1.00  0.00           C  
ATOM    506  CG2 VAL A  43     109.521  29.022  55.245  1.00  0.00           C  
ATOM    507  H   VAL A  43     111.775  28.817  56.700  1.00  0.00           H  
ATOM    508  HA  VAL A  43     112.705  29.429  53.903  1.00  0.00           H  
ATOM    509  N   THR A  44     112.615  31.906  54.241  1.00  0.00           N  
ATOM    510  CA  THR A  44     112.589  33.338  54.438  1.00  0.00           C  
ATOM    511  C   THR A  44     111.390  33.919  53.747  1.00  0.00           C  
ATOM    512  O   THR A  44     111.193  33.638  52.576  1.00  0.00           O  
ATOM    513  CB  THR A  44     113.880  33.999  53.918  1.00  0.00           C  
ATOM    514  OG1 THR A  44     113.979  33.930  52.531  1.00  0.00           O  
ATOM    515  CG2 THR A  44     115.116  33.374  54.548  1.00  0.00           C  
ATOM    516  H   THR A  44     113.291  31.522  53.563  1.00  0.00           H  
ATOM    517  HA  THR A  44     112.553  33.560  55.521  1.00  0.00           H  
ATOM    518  N   GLN A  45     110.580  34.797  54.393  1.00  0.00           N  
ATOM    519  CA  GLN A  45     109.501  35.517  53.724  1.00  0.00           C  
ATOM    520  C   GLN A  45     110.024  36.780  53.056  1.00  0.00           C  
ATOM    521  O   GLN A  45     109.430  37.838  53.202  1.00  0.00           O  
ATOM    522  CB  GLN A  45     108.316  35.721  54.708  1.00  0.00           C  
ATOM    523  CG  GLN A  45     108.588  36.522  56.015  1.00  0.00           C  
ATOM    524  CD  GLN A  45     108.589  38.016  55.852  1.00  0.00           C  
ATOM    525  OE1 GLN A  45     107.613  38.579  55.382  1.00  0.00           O  
ATOM    526  NE2 GLN A  45     109.631  38.750  56.288  1.00  0.00           N  
ATOM    527  H   GLN A  45     110.819  35.028  55.363  1.00  0.00           H  
ATOM    528  HA  GLN A  45     109.121  34.883  52.891  1.00  0.00           H  
ATOM    529  HB2 GLN A  45     107.440  36.160  54.182  1.00  0.00           H  
ATOM    530  HB3 GLN A  45     108.025  34.696  55.024  1.00  0.00           H  
ATOM    531  HG2 GLN A  45     107.756  36.300  56.711  1.00  0.00           H  
ATOM    532  HG3 GLN A  45     109.515  36.195  56.528  1.00  0.00           H  
ATOM    533  N   SER A  46     111.159  36.741  52.301  1.00  0.00           N  
ATOM    534  CA  SER A  46     111.751  37.902  51.665  1.00  0.00           C  
ATOM    535  C   SER A  46     112.069  37.599  50.217  1.00  0.00           C  
ATOM    536  O   SER A  46     112.110  36.435  49.836  1.00  0.00           O  
ATOM    537  CB  SER A  46     113.040  38.238  52.426  1.00  0.00           C  
ATOM    538  OG  SER A  46     113.676  39.351  51.865  1.00  0.00           O  
ATOM    539  H   SER A  46     111.687  35.869  52.210  1.00  0.00           H  
ATOM    540  HA  SER A  46     111.055  38.766  51.711  1.00  0.00           H  
ATOM    541  HB2 SER A  46     112.773  38.459  53.484  1.00  0.00           H  
ATOM    542  HB3 SER A  46     113.723  37.355  52.398  1.00  0.00           H  
ATOM    543  HG  SER A  46     114.530  39.449  52.360  1.00  0.00           H  
ATOM    544  N   GLY A  47     112.318  38.616  49.348  1.00  0.00           N  
ATOM    545  CA  GLY A  47     112.740  38.373  47.984  1.00  0.00           C  
ATOM    546  C   GLY A  47     111.682  38.747  46.993  1.00  0.00           C  
ATOM    547  O   GLY A  47     111.192  37.874  46.300  1.00  0.00           O  
ATOM    548  H   GLY A  47     112.211  39.591  49.668  1.00  0.00           H  
ATOM    549  HA2 GLY A  47     113.667  38.949  47.776  1.00  0.00           H  
ATOM    550  HA3 GLY A  47     112.988  37.302  47.827  1.00  0.00           H  
ATOM    551  N   PHE A  48     111.309  40.038  46.836  1.00  0.00           N  
ATOM    552  CA  PHE A  48     110.429  40.494  45.766  1.00  0.00           C  
ATOM    553  C   PHE A  48     111.108  41.570  44.946  1.00  0.00           C  
ATOM    554  O   PHE A  48     110.458  42.099  44.054  1.00  0.00           O  
ATOM    555  CB  PHE A  48     109.141  41.054  46.391  1.00  0.00           C  
ATOM    556  CG  PHE A  48     108.269  39.937  46.886  1.00  0.00           C  
ATOM    557  CD1 PHE A  48     107.631  39.100  45.956  1.00  0.00           C  
ATOM    558  CD2 PHE A  48     108.065  39.732  48.255  1.00  0.00           C  
ATOM    559  CE1 PHE A  48     106.793  38.072  46.389  1.00  0.00           C  
ATOM    560  CE2 PHE A  48     107.239  38.690  48.688  1.00  0.00           C  
ATOM    561  CZ  PHE A  48     106.598  37.867  47.757  1.00  0.00           C  
ATOM    562  H   PHE A  48     111.701  40.744  47.479  1.00  0.00           H  
ATOM    563  HA  PHE A  48     110.165  39.676  45.056  1.00  0.00           H  
ATOM    564  HB2 PHE A  48     109.424  41.757  47.206  1.00  0.00           H  
ATOM    565  HB3 PHE A  48     108.539  41.625  45.650  1.00  0.00           H  
ATOM    566  N   TYR A  49     112.392  41.973  45.190  1.00  0.00           N  
ATOM    567  CA  TYR A  49     112.976  43.122  44.528  1.00  0.00           C  
ATOM    568  C   TYR A  49     114.205  42.732  43.767  1.00  0.00           C  
ATOM    569  O   TYR A  49     114.810  41.711  44.066  1.00  0.00           O  
ATOM    570  CB  TYR A  49     113.342  44.197  45.571  1.00  0.00           C  
ATOM    571  CG  TYR A  49     112.212  44.477  46.528  1.00  0.00           C  
ATOM    572  CD1 TYR A  49     110.936  44.817  46.059  1.00  0.00           C  
ATOM    573  CD2 TYR A  49     112.432  44.376  47.910  1.00  0.00           C  
ATOM    574  CE1 TYR A  49     109.896  45.048  46.964  1.00  0.00           C  
ATOM    575  CE2 TYR A  49     111.395  44.624  48.813  1.00  0.00           C  
ATOM    576  CZ  TYR A  49     110.124  44.956  48.339  1.00  0.00           C  
ATOM    577  OH  TYR A  49     109.125  45.188  49.204  1.00  0.00           O  
ATOM    578  H   TYR A  49     112.975  41.504  45.897  1.00  0.00           H  
ATOM    579  HA  TYR A  49     112.249  43.564  43.814  1.00  0.00           H  
ATOM    580  HB2 TYR A  49     114.223  43.856  46.164  1.00  0.00           H  
ATOM    581  HB3 TYR A  49     113.629  45.132  45.044  1.00  0.00           H  
ATOM    582  N   ASP A  50     114.650  43.526  42.764  1.00  0.00           N  
ATOM    583  CA  ASP A  50     115.900  43.261  42.080  1.00  0.00           C  
ATOM    584  C   ASP A  50     117.019  43.517  43.086  1.00  0.00           C  
ATOM    585  O   ASP A  50     117.157  44.646  43.532  1.00  0.00           O  
ATOM    586  CB  ASP A  50     115.950  44.146  40.813  1.00  0.00           C  
ATOM    587  CG  ASP A  50     117.143  43.971  39.917  1.00  0.00           C  
ATOM    588  OD1 ASP A  50     117.224  44.634  38.895  1.00  0.00           O  
ATOM    589  OD2 ASP A  50     118.098  43.065  40.186  1.00  0.00           O  
ATOM    590  H   ASP A  50     114.084  44.348  42.496  1.00  0.00           H  
ATOM    591  HA  ASP A  50     115.909  42.204  41.736  1.00  0.00           H  
ATOM    592  HB2 ASP A  50     115.055  43.907  40.198  1.00  0.00           H  
ATOM    593  HB3 ASP A  50     115.852  45.202  41.116  1.00  0.00           H  
ATOM    594  N   GLU A  51     117.782  42.491  43.572  1.00  0.00           N  
ATOM    595  CA  GLU A  51     118.829  42.680  44.583  1.00  0.00           C  
ATOM    596  C   GLU A  51     120.070  43.373  44.028  1.00  0.00           C  
ATOM    597  O   GLU A  51     120.949  43.695  44.817  1.00  0.00           O  
ATOM    598  CB  GLU A  51     119.266  41.340  45.231  1.00  0.00           C  
ATOM    599  CG  GLU A  51     118.344  40.858  46.369  1.00  0.00           C  
ATOM    600  CD  GLU A  51     117.067  40.170  45.987  1.00  0.00           C  
ATOM    601  OE1 GLU A  51     116.805  39.901  44.828  1.00  0.00           O  
ATOM    602  OE2 GLU A  51     116.230  39.770  46.963  1.00  0.00           O  
ATOM    603  H   GLU A  51     117.578  41.542  43.237  1.00  0.00           H  
ATOM    604  HA  GLU A  51     118.439  43.337  45.394  1.00  0.00           H  
ATOM    605  HB2 GLU A  51     119.472  40.558  44.471  1.00  0.00           H  
ATOM    606  HB3 GLU A  51     120.228  41.527  45.757  1.00  0.00           H  
ATOM    607  HG2 GLU A  51     118.909  40.124  46.973  1.00  0.00           H  
ATOM    608  HG3 GLU A  51     118.124  41.723  47.032  1.00  0.00           H  
ATOM    609  N   GLY A  52     120.209  43.661  42.709  1.00  0.00           N  
ATOM    610  CA  GLY A  52     121.329  44.404  42.159  1.00  0.00           C  
ATOM    611  C   GLY A  52     120.890  45.787  41.723  1.00  0.00           C  
ATOM    612  O   GLY A  52     121.713  46.528  41.206  1.00  0.00           O  
ATOM    613  H   GLY A  52     119.466  43.399  42.058  1.00  0.00           H  
ATOM    614  HA2 GLY A  52     122.139  44.538  42.906  1.00  0.00           H  
ATOM    615  HA3 GLY A  52     121.742  43.834  41.303  1.00  0.00           H  
ATOM    616  N   SER A  53     119.611  46.210  41.921  1.00  0.00           N  
ATOM    617  CA  SER A  53     119.124  47.529  41.569  1.00  0.00           C  
ATOM    618  C   SER A  53     119.785  48.609  42.393  1.00  0.00           C  
ATOM    619  O   SER A  53     120.459  48.333  43.376  1.00  0.00           O  
ATOM    620  CB  SER A  53     117.605  47.564  41.800  1.00  0.00           C  
ATOM    621  OG  SER A  53     117.049  48.808  41.519  1.00  0.00           O  
ATOM    622  H   SER A  53     118.933  45.569  42.334  1.00  0.00           H  
ATOM    623  HA  SER A  53     119.335  47.705  40.492  1.00  0.00           H  
ATOM    624  HB2 SER A  53     117.157  46.828  41.115  1.00  0.00           H  
ATOM    625  HB3 SER A  53     117.393  47.292  42.863  1.00  0.00           H  
ATOM    626  HG  SER A  53     116.146  48.765  41.921  1.00  0.00           H  
ATOM    627  N   GLN A  54     119.624  49.895  41.998  1.00  0.00           N  
ATOM    628  CA  GLN A  54     120.145  51.039  42.715  1.00  0.00           C  
ATOM    629  C   GLN A  54     119.352  51.250  43.981  1.00  0.00           C  
ATOM    630  O   GLN A  54     119.953  51.473  45.014  1.00  0.00           O  
ATOM    631  CB  GLN A  54     120.009  52.286  41.829  1.00  0.00           C  
ATOM    632  CG  GLN A  54     120.726  53.505  42.427  1.00  0.00           C  
ATOM    633  CD  GLN A  54     120.516  54.747  41.604  1.00  0.00           C  
ATOM    634  OE1 GLN A  54     119.699  54.774  40.696  1.00  0.00           O  
ATOM    635  NE2 GLN A  54     121.227  55.856  41.883  1.00  0.00           N  
ATOM    636  H   GLN A  54     119.110  50.068  41.120  1.00  0.00           H  
ATOM    637  HA  GLN A  54     121.227  50.891  42.926  1.00  0.00           H  
ATOM    638  HB2 GLN A  54     120.486  52.073  40.846  1.00  0.00           H  
ATOM    639  HB3 GLN A  54     118.931  52.498  41.658  1.00  0.00           H  
ATOM    640  HG2 GLN A  54     120.376  53.715  43.460  1.00  0.00           H  
ATOM    641  HG3 GLN A  54     121.814  53.269  42.465  1.00  0.00           H  
ATOM    642  N   SER A  55     117.986  51.237  43.944  1.00  0.00           N  
ATOM    643  CA  SER A  55     117.127  51.522  45.085  1.00  0.00           C  
ATOM    644  C   SER A  55     117.326  50.551  46.222  1.00  0.00           C  
ATOM    645  O   SER A  55     117.137  50.949  47.355  1.00  0.00           O  
ATOM    646  CB  SER A  55     115.651  51.495  44.673  1.00  0.00           C  
ATOM    647  OG  SER A  55     115.264  50.204  44.306  1.00  0.00           O  
ATOM    648  H   SER A  55     117.532  51.035  43.041  1.00  0.00           H  
ATOM    649  HA  SER A  55     117.359  52.554  45.436  1.00  0.00           H  
ATOM    650  HB2 SER A  55     115.039  51.805  45.539  1.00  0.00           H  
ATOM    651  HB3 SER A  55     115.485  52.194  43.826  1.00  0.00           H  
ATOM    652  HG  SER A  55     114.276  50.209  44.357  1.00  0.00           H  
ATOM    653  N   VAL A  56     117.617  49.242  45.998  1.00  0.00           N  
ATOM    654  CA  VAL A  56     117.876  48.288  47.070  1.00  0.00           C  
ATOM    655  C   VAL A  56     119.176  48.653  47.756  1.00  0.00           C  
ATOM    656  O   VAL A  56     119.206  48.693  48.970  1.00  0.00           O  
ATOM    657  CB  VAL A  56     117.952  46.857  46.511  1.00  0.00           C  
ATOM    658  CG1 VAL A  56     118.210  45.847  47.622  1.00  0.00           C  
ATOM    659  CG2 VAL A  56     116.634  46.486  45.852  1.00  0.00           C  
ATOM    660  H   VAL A  56     117.673  48.915  45.022  1.00  0.00           H  
ATOM    661  HA  VAL A  56     117.036  48.301  47.807  1.00  0.00           H  
ATOM    662  N   ALA A  57     120.300  48.945  47.042  1.00  0.00           N  
ATOM    663  CA  ALA A  57     121.534  49.384  47.690  1.00  0.00           C  
ATOM    664  C   ALA A  57     121.371  50.724  48.385  1.00  0.00           C  
ATOM    665  O   ALA A  57     122.196  51.058  49.216  1.00  0.00           O  
ATOM    666  CB  ALA A  57     122.653  49.531  46.669  1.00  0.00           C  
ATOM    667  H   ALA A  57     120.264  48.876  46.014  1.00  0.00           H  
ATOM    668  HA  ALA A  57     121.826  48.611  48.435  1.00  0.00           H  
ATOM    669  HB1 ALA A  57     123.594  49.849  47.168  1.00  0.00           H  
ATOM    670  HB2 ALA A  57     122.825  48.563  46.157  1.00  0.00           H  
ATOM    671  HB3 ALA A  57     122.370  50.299  45.916  1.00  0.00           H  
ATOM    672  N   ALA A  58     120.384  51.584  48.023  1.00  0.00           N  
ATOM    673  CA  ALA A  58     120.146  52.864  48.655  1.00  0.00           C  
ATOM    674  C   ALA A  58     119.526  52.628  49.997  1.00  0.00           C  
ATOM    675  O   ALA A  58     119.937  53.270  50.937  1.00  0.00           O  
ATOM    676  CB  ALA A  58     119.174  53.685  47.824  1.00  0.00           C  
ATOM    677  H   ALA A  58     119.757  51.316  47.265  1.00  0.00           H  
ATOM    678  HA  ALA A  58     121.084  53.464  48.712  1.00  0.00           H  
ATOM    679  HB1 ALA A  58     119.016  54.687  48.277  1.00  0.00           H  
ATOM    680  HB2 ALA A  58     119.571  53.787  46.800  1.00  0.00           H  
ATOM    681  HB3 ALA A  58     118.216  53.165  47.760  1.00  0.00           H  
ATOM    682  N   SER A  59     118.496  51.737  50.142  1.00  0.00           N  
ATOM    683  CA  SER A  59     117.848  51.432  51.408  1.00  0.00           C  
ATOM    684  C   SER A  59     118.784  50.664  52.321  1.00  0.00           C  
ATOM    685  O   SER A  59     118.513  50.587  53.501  1.00  0.00           O  
ATOM    686  CB  SER A  59     116.554  50.597  51.207  1.00  0.00           C  
ATOM    687  OG  SER A  59     116.793  49.221  51.072  1.00  0.00           O  
ATOM    688  H   SER A  59     118.165  51.249  49.314  1.00  0.00           H  
ATOM    689  HA  SER A  59     117.546  52.411  51.842  1.00  0.00           H  
ATOM    690  HB2 SER A  59     115.926  50.708  52.113  1.00  0.00           H  
ATOM    691  HB3 SER A  59     115.954  50.972  50.346  1.00  0.00           H  
ATOM    692  HG  SER A  59     117.390  49.099  50.301  1.00  0.00           H  
ATOM    693  N   LEU A  60     119.825  49.947  51.810  1.00  0.00           N  
ATOM    694  CA  LEU A  60     120.780  49.187  52.602  1.00  0.00           C  
ATOM    695  C   LEU A  60     121.733  50.159  53.258  1.00  0.00           C  
ATOM    696  O   LEU A  60     121.923  50.100  54.458  1.00  0.00           O  
ATOM    697  CB  LEU A  60     121.506  48.171  51.693  1.00  0.00           C  
ATOM    698  CG  LEU A  60     122.451  47.251  52.481  1.00  0.00           C  
ATOM    699  CD1 LEU A  60     122.640  45.919  51.778  1.00  0.00           C  
ATOM    700  CD2 LEU A  60     123.813  47.899  52.675  1.00  0.00           C  
ATOM    701  H   LEU A  60     119.948  49.929  50.794  1.00  0.00           H  
ATOM    702  HA  LEU A  60     120.242  48.568  53.356  1.00  0.00           H  
ATOM    703  HB2 LEU A  60     120.700  47.540  51.256  1.00  0.00           H  
ATOM    704  HB3 LEU A  60     122.041  48.662  50.850  1.00  0.00           H  
ATOM    705  N   ILE A  61     122.322  51.130  52.509  1.00  0.00           N  
ATOM    706  CA  ILE A  61     123.145  52.211  53.036  1.00  0.00           C  
ATOM    707  C   ILE A  61     122.360  53.015  54.052  1.00  0.00           C  
ATOM    708  O   ILE A  61     122.919  53.376  55.067  1.00  0.00           O  
ATOM    709  CB  ILE A  61     123.585  53.143  51.877  1.00  0.00           C  
ATOM    710  CG1 ILE A  61     124.553  52.408  50.949  1.00  0.00           C  
ATOM    711  CG2 ILE A  61     124.247  54.423  52.388  1.00  0.00           C  
ATOM    712  CD1 ILE A  61     124.939  53.254  49.748  1.00  0.00           C  
ATOM    713  H   ILE A  61     122.104  51.141  51.511  1.00  0.00           H  
ATOM    714  HA  ILE A  61     124.063  51.803  53.517  1.00  0.00           H  
ATOM    715  N   GLY A  62     121.072  53.366  53.817  1.00  0.00           N  
ATOM    716  CA  GLY A  62     120.261  54.191  54.682  1.00  0.00           C  
ATOM    717  C   GLY A  62     120.000  53.519  55.993  1.00  0.00           C  
ATOM    718  O   GLY A  62     120.320  54.105  56.996  1.00  0.00           O  
ATOM    719  H   GLY A  62     120.637  53.025  52.972  1.00  0.00           H  
ATOM    720  HA2 GLY A  62     120.761  55.176  54.828  1.00  0.00           H  
ATOM    721  HA3 GLY A  62     119.280  54.376  54.196  1.00  0.00           H  
ATOM    722  N   ASP A  63     119.378  52.312  56.074  1.00  0.00           N  
ATOM    723  CA  ASP A  63     119.097  51.626  57.335  1.00  0.00           C  
ATOM    724  C   ASP A  63     120.350  51.085  58.022  1.00  0.00           C  
ATOM    725  O   ASP A  63     120.245  50.634  59.153  1.00  0.00           O  
ATOM    726  CB  ASP A  63     118.062  50.491  57.134  1.00  0.00           C  
ATOM    727  CG  ASP A  63     118.514  49.316  56.304  1.00  0.00           C  
ATOM    728  OD1 ASP A  63     117.744  48.390  56.108  1.00  0.00           O  
ATOM    729  OD2 ASP A  63     119.753  49.255  55.792  1.00  0.00           O  
ATOM    730  H   ASP A  63     119.049  51.907  55.202  1.00  0.00           H  
ATOM    731  HA  ASP A  63     118.619  52.370  58.011  1.00  0.00           H  
ATOM    732  HB2 ASP A  63     117.783  50.091  58.126  1.00  0.00           H  
ATOM    733  HB3 ASP A  63     117.152  50.926  56.665  1.00  0.00           H  
ATOM    734  N   GLU A  64     121.558  51.063  57.395  1.00  0.00           N  
ATOM    735  CA  GLU A  64     122.793  50.626  58.032  1.00  0.00           C  
ATOM    736  C   GLU A  64     123.345  51.781  58.839  1.00  0.00           C  
ATOM    737  O   GLU A  64     123.550  51.652  60.036  1.00  0.00           O  
ATOM    738  CB  GLU A  64     123.766  50.074  56.950  1.00  0.00           C  
ATOM    739  CG  GLU A  64     125.152  49.665  57.487  1.00  0.00           C  
ATOM    740  CD  GLU A  64     126.159  50.789  57.545  1.00  0.00           C  
ATOM    741  OE1 GLU A  64     125.911  51.895  57.090  1.00  0.00           O  
ATOM    742  OE2 GLU A  64     127.388  50.546  58.035  1.00  0.00           O  
ATOM    743  H   GLU A  64     121.621  51.412  56.433  1.00  0.00           H  
ATOM    744  HA  GLU A  64     122.592  49.772  58.714  1.00  0.00           H  
ATOM    745  HB2 GLU A  64     123.275  49.156  56.557  1.00  0.00           H  
ATOM    746  HB3 GLU A  64     123.894  50.759  56.083  1.00  0.00           H  
ATOM    747  HG2 GLU A  64     125.033  49.194  58.486  1.00  0.00           H  
ATOM    748  HG3 GLU A  64     125.593  48.907  56.804  1.00  0.00           H  
ATOM    749  N   VAL A  65     123.598  52.957  58.215  1.00  0.00           N  
ATOM    750  CA  VAL A  65     124.130  54.153  58.844  1.00  0.00           C  
ATOM    751  C   VAL A  65     123.151  54.781  59.834  1.00  0.00           C  
ATOM    752  O   VAL A  65     123.567  55.232  60.881  1.00  0.00           O  
ATOM    753  CB  VAL A  65     124.529  55.166  57.751  1.00  0.00           C  
ATOM    754  CG1 VAL A  65     123.363  55.690  56.929  1.00  0.00           C  
ATOM    755  CG2 VAL A  65     125.282  56.330  58.343  1.00  0.00           C  
ATOM    756  H   VAL A  65     123.426  52.981  57.211  1.00  0.00           H  
ATOM    757  HA  VAL A  65     125.078  53.879  59.357  1.00  0.00           H  
ATOM    758  N   TYR A  66     121.825  54.830  59.573  1.00  0.00           N  
ATOM    759  CA  TYR A  66     120.823  55.402  60.466  1.00  0.00           C  
ATOM    760  C   TYR A  66     120.152  54.333  61.295  1.00  0.00           C  
ATOM    761  O   TYR A  66     119.358  54.704  62.148  1.00  0.00           O  
ATOM    762  CB  TYR A  66     119.719  56.145  59.669  1.00  0.00           C  
ATOM    763  CG  TYR A  66     120.102  57.530  59.238  1.00  0.00           C  
ATOM    764  CD1 TYR A  66     121.158  57.783  58.354  1.00  0.00           C  
ATOM    765  CD2 TYR A  66     119.363  58.604  59.754  1.00  0.00           C  
ATOM    766  CE1 TYR A  66     121.477  59.104  58.013  1.00  0.00           C  
ATOM    767  CE2 TYR A  66     119.679  59.916  59.416  1.00  0.00           C  
ATOM    768  CZ  TYR A  66     120.741  60.167  58.553  1.00  0.00           C  
ATOM    769  OH  TYR A  66     121.058  61.436  58.254  1.00  0.00           O  
ATOM    770  H   TYR A  66     121.515  54.315  58.764  1.00  0.00           H  
ATOM    771  HA  TYR A  66     121.296  56.092  61.202  1.00  0.00           H  
ATOM    772  HB2 TYR A  66     119.375  55.534  58.810  1.00  0.00           H  
ATOM    773  HB3 TYR A  66     118.828  56.264  60.326  1.00  0.00           H  
ATOM    774  N   GLY A  67     120.421  53.006  61.157  1.00  0.00           N  
ATOM    775  CA  GLY A  67     119.762  52.022  61.990  1.00  0.00           C  
ATOM    776  C   GLY A  67     118.328  51.800  61.553  1.00  0.00           C  
ATOM    777  O   GLY A  67     117.563  52.750  61.455  1.00  0.00           O  
ATOM    778  H   GLY A  67     121.132  52.681  60.490  1.00  0.00           H  
ATOM    779  HA2 GLY A  67     120.320  51.064  61.925  1.00  0.00           H  
ATOM    780  HA3 GLY A  67     119.809  52.358  63.046  1.00  0.00           H  
ATOM    781  N   ARG A  68     117.902  50.537  61.282  1.00  0.00           N  
ATOM    782  CA  ARG A  68     116.558  50.210  60.816  1.00  0.00           C  
ATOM    783  C   ARG A  68     115.474  50.697  61.760  1.00  0.00           C  
ATOM    784  O   ARG A  68     115.555  50.483  62.962  1.00  0.00           O  
ATOM    785  CB  ARG A  68     116.411  48.696  60.548  1.00  0.00           C  
ATOM    786  CG  ARG A  68     116.485  47.826  61.814  1.00  0.00           C  
ATOM    787  CD  ARG A  68     116.620  46.323  61.513  1.00  0.00           C  
ATOM    788  NE  ARG A  68     115.475  45.726  60.808  1.00  0.00           N  
ATOM    789  CZ  ARG A  68     115.652  45.750  59.361  1.00  0.00           C  
ATOM    790  H   ARG A  68     118.580  49.768  61.391  1.00  0.00           H  
ATOM    791  HA  ARG A  68     116.415  50.705  59.832  1.00  0.00           H  
ATOM    792  HB2 ARG A  68     115.436  48.509  60.047  1.00  0.00           H  
ATOM    793  HB3 ARG A  68     117.223  48.405  59.847  1.00  0.00           H  
ATOM    794  HG2 ARG A  68     117.385  48.110  62.399  1.00  0.00           H  
ATOM    795  HG3 ARG A  68     115.595  48.009  62.456  1.00  0.00           H  
ATOM    796  HD2 ARG A  68     117.568  46.141  60.957  1.00  0.00           H  
ATOM    797  HD3 ARG A  68     116.712  45.810  62.491  1.00  0.00           H  
ATOM    798  HE  ARG A  68     114.554  46.138  61.086  1.00  0.00           H  
ATOM    799  N   ASP A  69     114.418  51.375  61.242  1.00  0.00           N  
ATOM    800  CA  ASP A  69     113.306  51.891  62.024  1.00  0.00           C  
ATOM    801  C   ASP A  69     112.445  50.781  62.589  1.00  0.00           C  
ATOM    802  O   ASP A  69     112.023  49.897  61.856  1.00  0.00           O  
ATOM    803  CB  ASP A  69     112.473  52.871  61.179  1.00  0.00           C  
ATOM    804  CG  ASP A  69     111.706  52.274  60.027  1.00  0.00           C  
ATOM    805  OD1 ASP A  69     112.243  51.525  59.227  1.00  0.00           O  
ATOM    806  OD2 ASP A  69     110.422  52.627  59.839  1.00  0.00           O  
ATOM    807  H   ASP A  69     114.427  51.551  60.229  1.00  0.00           H  
ATOM    808  HA  ASP A  69     113.724  52.512  62.848  1.00  0.00           H  
ATOM    809  HB2 ASP A  69     111.753  53.403  61.839  1.00  0.00           H  
ATOM    810  HB3 ASP A  69     113.186  53.621  60.784  1.00  0.00           H  
ATOM    811  N   ARG A  70     112.116  50.803  63.906  1.00  0.00           N  
ATOM    812  CA  ARG A  70     111.295  49.802  64.563  1.00  0.00           C  
ATOM    813  C   ARG A  70     110.000  50.412  65.088  1.00  0.00           C  
ATOM    814  O   ARG A  70     109.268  49.719  65.780  1.00  0.00           O  
ATOM    815  CB  ARG A  70     112.139  49.190  65.689  1.00  0.00           C  
ATOM    816  CG  ARG A  70     113.333  48.424  65.117  1.00  0.00           C  
ATOM    817  CD  ARG A  70     114.268  47.892  66.196  1.00  0.00           C  
ATOM    818  NE  ARG A  70     115.158  46.907  65.580  1.00  0.00           N  
ATOM    819  CZ  ARG A  70     116.329  46.687  66.412  1.00  0.00           C  
ATOM    820  H   ARG A  70     112.466  51.580  64.488  1.00  0.00           H  
ATOM    821  HA  ARG A  70     110.994  48.983  63.873  1.00  0.00           H  
ATOM    822  HB2 ARG A  70     112.484  49.999  66.372  1.00  0.00           H  
ATOM    823  HB3 ARG A  70     111.527  48.446  66.242  1.00  0.00           H  
ATOM    824  HG2 ARG A  70     112.925  47.582  64.540  1.00  0.00           H  
ATOM    825  HG3 ARG A  70     113.934  49.047  64.424  1.00  0.00           H  
ATOM    826  HD2 ARG A  70     114.837  48.757  66.609  1.00  0.00           H  
ATOM    827  HD3 ARG A  70     113.698  47.416  67.024  1.00  0.00           H  
ATOM    828  HE  ARG A  70     114.635  45.999  65.513  1.00  0.00           H  
ATOM    829  N   THR A  71     109.630  51.694  64.781  1.00  0.00           N  
ATOM    830  CA  THR A  71     108.394  52.298  65.273  1.00  0.00           C  
ATOM    831  C   THR A  71     107.140  51.684  64.657  1.00  0.00           C  
ATOM    832  O   THR A  71     106.055  52.004  65.122  1.00  0.00           O  
ATOM    833  CB  THR A  71     108.378  53.811  64.985  1.00  0.00           C  
ATOM    834  OG1 THR A  71     108.361  54.056  63.608  1.00  0.00           O  
ATOM    835  CG2 THR A  71     109.576  54.512  65.605  1.00  0.00           C  
ATOM    836  H   THR A  71     110.250  52.272  64.198  1.00  0.00           H  
ATOM    837  HA  THR A  71     108.366  52.159  66.377  1.00  0.00           H  
ATOM    838  N   SER A  72     107.204  50.852  63.576  1.00  0.00           N  
ATOM    839  CA  SER A  72     106.035  50.290  62.908  1.00  0.00           C  
ATOM    840  C   SER A  72     106.065  48.768  62.922  1.00  0.00           C  
ATOM    841  O   SER A  72     105.266  48.159  62.223  1.00  0.00           O  
ATOM    842  CB  SER A  72     105.958  50.848  61.480  1.00  0.00           C  
ATOM    843  OG  SER A  72     107.076  50.459  60.732  1.00  0.00           O  
ATOM    844  H   SER A  72     108.120  50.626  63.165  1.00  0.00           H  
ATOM    845  HA  SER A  72     105.091  50.597  63.411  1.00  0.00           H  
ATOM    846  HB2 SER A  72     105.027  50.475  60.993  1.00  0.00           H  
ATOM    847  HB3 SER A  72     105.910  51.960  61.537  1.00  0.00           H  
ATOM    848  HG  SER A  72     106.917  50.798  59.812  1.00  0.00           H  
ATOM    849  N   HIS A  73     106.918  48.078  63.736  1.00  0.00           N  
ATOM    850  CA  HIS A  73     106.893  46.627  63.858  1.00  0.00           C  
ATOM    851  C   HIS A  73     105.540  46.195  64.372  1.00  0.00           C  
ATOM    852  O   HIS A  73     104.861  45.442  63.693  1.00  0.00           O  
ATOM    853  CB  HIS A  73     108.018  46.131  64.800  1.00  0.00           C  
ATOM    854  CG  HIS A  73     109.373  46.145  64.146  1.00  0.00           C  
ATOM    855  ND1 HIS A  73     110.472  45.641  64.728  1.00  0.00           N  
ATOM    856  CD2 HIS A  73     109.677  46.554  62.862  1.00  0.00           C  
ATOM    857  CE1 HIS A  73     111.433  45.738  63.790  1.00  0.00           C  
ATOM    858  NE2 HIS A  73     110.980  46.298  62.651  1.00  0.00           N  
ATOM    859  H   HIS A  73     107.565  48.597  64.342  1.00  0.00           H  
ATOM    860  HA  HIS A  73     107.046  46.155  62.862  1.00  0.00           H  
ATOM    861  HB2 HIS A  73     108.034  46.717  65.747  1.00  0.00           H  
ATOM    862  HB3 HIS A  73     107.828  45.069  65.060  1.00  0.00           H  
ATOM    863  N   VAL A  74     105.087  46.631  65.571  1.00  0.00           N  
ATOM    864  CA  VAL A  74     103.781  46.291  66.111  1.00  0.00           C  
ATOM    865  C   VAL A  74     103.128  47.555  66.625  1.00  0.00           C  
ATOM    866  O   VAL A  74     103.768  48.287  67.347  1.00  0.00           O  
ATOM    867  CB  VAL A  74     103.973  45.280  67.258  1.00  0.00           C  
ATOM    868  CG1 VAL A  74     102.689  45.028  68.038  1.00  0.00           C  
ATOM    869  CG2 VAL A  74     104.444  43.943  66.699  1.00  0.00           C  
ATOM    870  H   VAL A  74     105.715  47.214  66.147  1.00  0.00           H  
ATOM    871  HA  VAL A  74     103.118  45.808  65.357  1.00  0.00           H  
ATOM    872  N   VAL A  75     101.836  47.850  66.346  1.00  0.00           N  
ATOM    873  CA  VAL A  75     101.091  48.899  67.035  1.00  0.00           C  
ATOM    874  C   VAL A  75      99.919  48.265  67.774  1.00  0.00           C  
ATOM    875  O   VAL A  75      99.555  47.147  67.456  1.00  0.00           O  
ATOM    876  CB  VAL A  75     100.656  50.006  66.063  1.00  0.00           C  
ATOM    877  CG1 VAL A  75     101.872  50.712  65.481  1.00  0.00           C  
ATOM    878  CG2 VAL A  75      99.804  49.473  64.921  1.00  0.00           C  
ATOM    879  H   VAL A  75     101.328  47.253  65.697  1.00  0.00           H  
ATOM    880  HA  VAL A  75     101.725  49.370  67.809  1.00  0.00           H  
ATOM    881  N   ALA A  76      99.358  48.861  68.861  1.00  0.00           N  
ATOM    882  CA  ALA A  76      98.299  48.247  69.650  1.00  0.00           C  
ATOM    883  C   ALA A  76      97.264  49.286  70.026  1.00  0.00           C  
ATOM    884  O   ALA A  76      97.581  50.202  70.759  1.00  0.00           O  
ATOM    885  CB  ALA A  76      98.902  47.621  70.903  1.00  0.00           C  
ATOM    886  H   ALA A  76      99.754  49.737  69.202  1.00  0.00           H  
ATOM    887  HA  ALA A  76      97.809  47.428  69.081  1.00  0.00           H  
ATOM    888  HB1 ALA A  76      98.094  47.259  71.565  1.00  0.00           H  
ATOM    889  HB2 ALA A  76      99.549  46.762  70.621  1.00  0.00           H  
ATOM    890  HB3 ALA A  76      99.515  48.358  71.458  1.00  0.00           H  
ATOM    891  N   ILE A  77      95.987  49.200  69.580  1.00  0.00           N  
ATOM    892  CA  ILE A  77      94.953  50.166  69.891  1.00  0.00           C  
ATOM    893  C   ILE A  77      94.273  49.741  71.175  1.00  0.00           C  
ATOM    894  O   ILE A  77      93.730  48.653  71.238  1.00  0.00           O  
ATOM    895  CB  ILE A  77      93.944  50.263  68.722  1.00  0.00           C  
ATOM    896  CG1 ILE A  77      94.594  50.768  67.434  1.00  0.00           C  
ATOM    897  CG2 ILE A  77      92.810  51.215  69.066  1.00  0.00           C  
ATOM    898  CD1 ILE A  77      95.282  49.651  66.670  1.00  0.00           C  
ATOM    899  H   ILE A  77      95.720  48.406  69.011  1.00  0.00           H  
ATOM    900  HA  ILE A  77      95.407  51.172  70.017  1.00  0.00           H  
ATOM    901  N   LEU A  78      94.255  50.575  72.245  1.00  0.00           N  
ATOM    902  CA  LEU A  78      93.678  50.239  73.537  1.00  0.00           C  
ATOM    903  C   LEU A  78      92.485  51.112  73.815  1.00  0.00           C  
ATOM    904  O   LEU A  78      92.589  52.316  73.678  1.00  0.00           O  
ATOM    905  CB  LEU A  78      94.708  50.516  74.640  1.00  0.00           C  
ATOM    906  CG  LEU A  78      95.958  49.647  74.517  1.00  0.00           C  
ATOM    907  CD1 LEU A  78      97.013  50.119  75.499  1.00  0.00           C  
ATOM    908  CD2 LEU A  78      95.636  48.190  74.805  1.00  0.00           C  
ATOM    909  H   LEU A  78      94.684  51.503  72.147  1.00  0.00           H  
ATOM    910  HA  LEU A  78      93.363  49.171  73.587  1.00  0.00           H  
ATOM    911  HB2 LEU A  78      95.005  51.588  74.567  1.00  0.00           H  
ATOM    912  HB3 LEU A  78      94.238  50.359  75.638  1.00  0.00           H  
ATOM    913  N   THR A  79      91.332  50.578  74.285  1.00  0.00           N  
ATOM    914  CA  THR A  79      90.178  51.383  74.662  1.00  0.00           C  
ATOM    915  C   THR A  79      89.824  51.116  76.119  1.00  0.00           C  
ATOM    916  O   THR A  79      89.804  49.955  76.500  1.00  0.00           O  
ATOM    917  CB  THR A  79      88.983  51.034  73.766  1.00  0.00           C  
ATOM    918  OG1 THR A  79      88.625  49.691  73.897  1.00  0.00           O  
ATOM    919  CG2 THR A  79      89.283  51.339  72.308  1.00  0.00           C  
ATOM    920  H   THR A  79      91.274  49.555  74.410  1.00  0.00           H  
ATOM    921  HA  THR A  79      90.373  52.466  74.505  1.00  0.00           H  
ATOM    922  N   PRO A  80      89.446  52.105  76.987  1.00  0.00           N  
ATOM    923  CA  PRO A  80      88.985  51.853  78.343  1.00  0.00           C  
ATOM    924  C   PRO A  80      87.730  50.980  78.304  1.00  0.00           C  
ATOM    925  O   PRO A  80      86.797  51.328  77.592  1.00  0.00           O  
ATOM    926  CB  PRO A  80      88.776  53.246  78.934  1.00  0.00           C  
ATOM    927  CG  PRO A  80      88.461  54.083  77.719  1.00  0.00           C  
ATOM    928  CD  PRO A  80      89.364  53.502  76.649  1.00  0.00           C  
ATOM    929  HA  PRO A  80      89.784  51.391  78.938  1.00  0.00           H  
ATOM    930  HB2 PRO A  80      88.045  53.302  79.769  1.00  0.00           H  
ATOM    931  HB3 PRO A  80      89.762  53.607  79.303  1.00  0.00           H  
ATOM    932  HG2 PRO A  80      87.409  53.860  77.433  1.00  0.00           H  
ATOM    933  HG3 PRO A  80      88.605  55.170  77.851  1.00  0.00           H  
ATOM    934  HD2 PRO A  80      88.852  53.662  75.690  1.00  0.00           H  
ATOM    935  HD3 PRO A  80      90.389  53.935  76.659  1.00  0.00           H  
ATOM    936  N   PRO A  81      87.655  49.789  78.985  1.00  0.00           N  
ATOM    937  CA  PRO A  81      86.547  48.849  78.876  1.00  0.00           C  
ATOM    938  C   PRO A  81      85.253  49.447  79.368  1.00  0.00           C  
ATOM    939  O   PRO A  81      84.226  49.227  78.746  1.00  0.00           O  
ATOM    940  CB  PRO A  81      86.928  47.684  79.803  1.00  0.00           C  
ATOM    941  CG  PRO A  81      88.429  47.794  79.901  1.00  0.00           C  
ATOM    942  CD  PRO A  81      88.660  49.290  79.902  1.00  0.00           C  
ATOM    943  HA  PRO A  81      86.482  48.486  77.825  1.00  0.00           H  
ATOM    944  HB2 PRO A  81      86.541  47.859  80.830  1.00  0.00           H  
ATOM    945  HB3 PRO A  81      86.560  46.695  79.450  1.00  0.00           H  
ATOM    946  HG2 PRO A  81      88.881  47.260  80.764  1.00  0.00           H  
ATOM    947  HG3 PRO A  81      88.861  47.401  78.958  1.00  0.00           H  
ATOM    948  HD2 PRO A  81      88.469  49.748  80.900  1.00  0.00           H  
ATOM    949  HD3 PRO A  81      89.703  49.438  79.584  1.00  0.00           H  
ATOM    950  N   ASP A  82      85.247  50.151  80.542  1.00  0.00           N  
ATOM    951  CA  ASP A  82      84.063  50.718  81.179  1.00  0.00           C  
ATOM    952  C   ASP A  82      83.612  52.031  80.539  1.00  0.00           C  
ATOM    953  O   ASP A  82      83.395  52.987  81.263  1.00  0.00           O  
ATOM    954  CB  ASP A  82      84.328  50.870  82.711  1.00  0.00           C  
ATOM    955  CG  ASP A  82      85.495  51.755  83.104  1.00  0.00           C  
ATOM    956  OD1 ASP A  82      86.152  52.358  82.269  1.00  0.00           O  
ATOM    957  OD2 ASP A  82      85.833  51.859  84.403  1.00  0.00           O  
ATOM    958  H   ASP A  82      86.139  50.207  81.051  1.00  0.00           H  
ATOM    959  HA  ASP A  82      83.231  49.989  81.080  1.00  0.00           H  
ATOM    960  HB2 ASP A  82      83.415  51.252  83.218  1.00  0.00           H  
ATOM    961  HB3 ASP A  82      84.545  49.860  83.115  1.00  0.00           H  
ATOM    962  N   ASP A  83      83.410  52.141  79.191  1.00  0.00           N  
ATOM    963  CA  ASP A  83      82.937  53.324  78.487  1.00  0.00           C  
ATOM    964  C   ASP A  83      83.426  54.621  79.092  1.00  0.00           C  
ATOM    965  O   ASP A  83      82.637  55.527  79.318  1.00  0.00           O  
ATOM    966  CB  ASP A  83      81.410  53.250  78.291  1.00  0.00           C  
ATOM    967  CG  ASP A  83      80.649  53.146  79.590  1.00  0.00           C  
ATOM    968  OD1 ASP A  83      80.755  54.004  80.451  1.00  0.00           O  
ATOM    969  OD2 ASP A  83      79.832  52.098  79.802  1.00  0.00           O  
ATOM    970  H   ASP A  83      83.587  51.345  78.584  1.00  0.00           H  
ATOM    971  HA  ASP A  83      83.391  53.300  77.475  1.00  0.00           H  
ATOM    972  HB2 ASP A  83      81.073  54.143  77.724  1.00  0.00           H  
ATOM    973  HB3 ASP A  83      81.176  52.355  77.679  1.00  0.00           H  
ATOM    974  N   LYS A  84      84.744  54.770  79.380  1.00  0.00           N  
ATOM    975  CA  LYS A  84      85.282  55.974  79.983  1.00  0.00           C  
ATOM    976  C   LYS A  84      86.234  56.659  79.053  1.00  0.00           C  
ATOM    977  O   LYS A  84      86.505  56.196  77.959  1.00  0.00           O  
ATOM    978  CB  LYS A  84      85.994  55.637  81.332  1.00  0.00           C  
ATOM    979  CG  LYS A  84      85.068  55.608  82.577  1.00  0.00           C  
ATOM    980  CD  LYS A  84      84.312  56.935  82.822  1.00  0.00           C  
ATOM    981  CE  LYS A  84      85.237  58.141  83.095  1.00  0.00           C  
ATOM    982  NZ  LYS A  84      84.532  59.401  82.865  1.00  0.00           N1+
ATOM    983  H   LYS A  84      85.396  53.997  79.171  1.00  0.00           H  
ATOM    984  HA  LYS A  84      84.503  56.739  80.118  1.00  0.00           H  
ATOM    985  HB2 LYS A  84      86.555  54.685  81.226  1.00  0.00           H  
ATOM    986  HB3 LYS A  84      86.784  56.374  81.551  1.00  0.00           H  
ATOM    987  HG2 LYS A  84      84.321  54.806  82.465  1.00  0.00           H  
ATOM    988  HG3 LYS A  84      85.675  55.370  83.475  1.00  0.00           H  
ATOM    989  HD2 LYS A  84      83.662  57.140  81.954  1.00  0.00           H  
ATOM    990  HD3 LYS A  84      83.618  56.829  83.683  1.00  0.00           H  
ATOM    991  HE2 LYS A  84      85.630  58.082  84.134  1.00  0.00           H  
ATOM    992  HE3 LYS A  84      86.117  58.153  82.439  1.00  0.00           H  
ATOM    993  HZ1 LYS A  84      85.181  60.198  83.056  1.00  0.00           H  
ATOM    994  HZ2 LYS A  84      84.245  59.455  81.859  1.00  0.00           H  
ATOM    995  HZ3 LYS A  84      83.690  59.474  83.478  1.00  0.00           H  
ATOM    996  N   LYS A  85      86.742  57.849  79.453  1.00  0.00           N  
ATOM    997  CA  LYS A  85      87.777  58.575  78.756  1.00  0.00           C  
ATOM    998  C   LYS A  85      89.108  57.898  78.915  1.00  0.00           C  
ATOM    999  O   LYS A  85      89.235  56.929  79.654  1.00  0.00           O  
ATOM   1000  CB  LYS A  85      87.770  60.046  79.243  1.00  0.00           C  
ATOM   1001  CG  LYS A  85      86.888  60.928  78.343  1.00  0.00           C  
ATOM   1002  CD  LYS A  85      85.539  60.342  77.870  1.00  0.00           C  
ATOM   1003  CE  LYS A  85      84.927  61.227  76.773  1.00  0.00           C  
ATOM   1004  NZ  LYS A  85      83.820  60.542  76.105  1.00  0.00           N1+
ATOM   1005  H   LYS A  85      86.382  58.245  80.328  1.00  0.00           H  
ATOM   1006  HA  LYS A  85      87.604  58.530  77.666  1.00  0.00           H  
ATOM   1007  HB2 LYS A  85      87.463  60.111  80.310  1.00  0.00           H  
ATOM   1008  HB3 LYS A  85      88.787  60.493  79.198  1.00  0.00           H  
ATOM   1009  HG2 LYS A  85      86.775  61.938  78.788  1.00  0.00           H  
ATOM   1010  HG3 LYS A  85      87.486  61.036  77.439  1.00  0.00           H  
ATOM   1011  HD2 LYS A  85      85.703  59.361  77.387  1.00  0.00           H  
ATOM   1012  HD3 LYS A  85      84.832  60.183  78.706  1.00  0.00           H  
ATOM   1013  HE2 LYS A  85      84.595  62.199  77.192  1.00  0.00           H  
ATOM   1014  HE3 LYS A  85      85.701  61.446  76.014  1.00  0.00           H  
ATOM   1015  HZ1 LYS A  85      83.436  61.160  75.354  1.00  0.00           H  
ATOM   1016  HZ2 LYS A  85      84.166  59.661  75.657  1.00  0.00           H  
ATOM   1017  HZ3 LYS A  85      83.069  60.315  76.792  1.00  0.00           H  
ATOM   1018  N   VAL A  86      90.142  58.325  78.144  1.00  0.00           N  
ATOM   1019  CA  VAL A  86      91.416  57.644  78.093  1.00  0.00           C  
ATOM   1020  C   VAL A  86      92.292  58.090  79.243  1.00  0.00           C  
ATOM   1021  O   VAL A  86      93.278  57.424  79.520  1.00  0.00           O  
ATOM   1022  CB  VAL A  86      92.086  57.884  76.723  1.00  0.00           C  
ATOM   1023  CG1 VAL A  86      92.507  59.335  76.517  1.00  0.00           C  
ATOM   1024  CG2 VAL A  86      93.269  56.966  76.482  1.00  0.00           C  
ATOM   1025  H   VAL A  86      89.993  59.135  77.531  1.00  0.00           H  
ATOM   1026  HA  VAL A  86      91.209  56.551  78.160  1.00  0.00           H  
ATOM   1027  N   THR A  87      92.025  59.250  79.920  1.00  0.00           N  
ATOM   1028  CA  THR A  87      92.859  59.722  81.013  1.00  0.00           C  
ATOM   1029  C   THR A  87      92.733  58.754  82.161  1.00  0.00           C  
ATOM   1030  O   THR A  87      93.720  58.126  82.510  1.00  0.00           O  
ATOM   1031  CB  THR A  87      92.497  61.166  81.430  1.00  0.00           C  
ATOM   1032  OG1 THR A  87      91.182  61.286  81.885  1.00  0.00           O  
ATOM   1033  CG2 THR A  87      92.699  62.131  80.275  1.00  0.00           C  
ATOM   1034  H   THR A  87      91.226  59.835  79.636  1.00  0.00           H  
ATOM   1035  HA  THR A  87      93.915  59.751  80.660  1.00  0.00           H  
ATOM   1036  N   ASP A  88      91.501  58.530  82.713  1.00  0.00           N  
ATOM   1037  CA  ASP A  88      91.128  57.518  83.688  1.00  0.00           C  
ATOM   1038  C   ASP A  88      92.305  56.980  84.463  1.00  0.00           C  
ATOM   1039  O   ASP A  88      92.621  55.824  84.303  1.00  0.00           O  
ATOM   1040  CB  ASP A  88      90.327  56.446  82.907  1.00  0.00           C  
ATOM   1041  CG  ASP A  88      89.452  55.613  83.795  1.00  0.00           C  
ATOM   1042  OD1 ASP A  88      88.243  55.771  83.765  1.00  0.00           O  
ATOM   1043  OD2 ASP A  88      89.970  54.703  84.631  1.00  0.00           O  
ATOM   1044  H   ASP A  88      90.701  59.041  82.318  1.00  0.00           H  
ATOM   1045  HA  ASP A  88      90.446  57.992  84.426  1.00  0.00           H  
ATOM   1046  HB2 ASP A  88      89.639  56.986  82.224  1.00  0.00           H  
ATOM   1047  HB3 ASP A  88      90.984  55.819  82.260  1.00  0.00           H  
ATOM   1048  N   LYS A  89      93.001  57.784  85.321  1.00  0.00           N  
ATOM   1049  CA  LYS A  89      94.246  57.408  86.000  1.00  0.00           C  
ATOM   1050  C   LYS A  89      94.277  56.021  86.588  1.00  0.00           C  
ATOM   1051  O   LYS A  89      95.368  55.483  86.681  1.00  0.00           O  
ATOM   1052  CB  LYS A  89      94.579  58.394  87.140  1.00  0.00           C  
ATOM   1053  CG  LYS A  89      95.210  59.699  86.660  1.00  0.00           C  
ATOM   1054  CD  LYS A  89      96.660  59.472  86.220  1.00  0.00           C  
ATOM   1055  CE  LYS A  89      97.373  60.752  85.780  1.00  0.00           C  
ATOM   1056  NZ  LYS A  89      96.733  61.345  84.604  1.00  0.00           N1+
ATOM   1057  H   LYS A  89      92.644  58.741  85.463  1.00  0.00           H  
ATOM   1058  HA  LYS A  89      95.043  57.386  85.230  1.00  0.00           H  
ATOM   1059  HB2 LYS A  89      93.639  58.591  87.702  1.00  0.00           H  
ATOM   1060  HB3 LYS A  89      95.297  57.950  87.867  1.00  0.00           H  
ATOM   1061  HG2 LYS A  89      94.583  60.152  85.864  1.00  0.00           H  
ATOM   1062  HG3 LYS A  89      95.265  60.381  87.518  1.00  0.00           H  
ATOM   1063  HD2 LYS A  89      97.233  59.028  87.065  1.00  0.00           H  
ATOM   1064  HD3 LYS A  89      96.682  58.759  85.394  1.00  0.00           H  
ATOM   1065  HE2 LYS A  89      97.398  61.483  86.619  1.00  0.00           H  
ATOM   1066  HE3 LYS A  89      98.423  60.484  85.525  1.00  0.00           H  
ATOM   1067  HZ1 LYS A  89      97.333  62.112  84.233  1.00  0.00           H  
ATOM   1068  HZ2 LYS A  89      96.619  60.630  83.851  1.00  0.00           H  
ATOM   1069  HZ3 LYS A  89      95.805  61.746  84.860  1.00  0.00           H  
ATOM   1070  N   ALA A  90      93.182  55.409  87.098  1.00  0.00           N  
ATOM   1071  CA  ALA A  90      93.255  54.063  87.649  1.00  0.00           C  
ATOM   1072  C   ALA A  90      93.499  53.046  86.549  1.00  0.00           C  
ATOM   1073  O   ALA A  90      94.472  52.328  86.642  1.00  0.00           O  
ATOM   1074  CB  ALA A  90      91.978  53.728  88.398  1.00  0.00           C  
ATOM   1075  H   ALA A  90      92.290  55.925  87.111  1.00  0.00           H  
ATOM   1076  HA  ALA A  90      94.082  54.018  88.398  1.00  0.00           H  
ATOM   1077  HB1 ALA A  90      92.062  52.712  88.837  1.00  0.00           H  
ATOM   1078  HB2 ALA A  90      91.844  54.465  89.218  1.00  0.00           H  
ATOM   1079  HB3 ALA A  90      91.108  53.770  87.715  1.00  0.00           H  
ATOM   1080  N   TRP A  91      92.659  52.944  85.476  1.00  0.00           N  
ATOM   1081  CA  TRP A  91      92.859  52.052  84.326  1.00  0.00           C  
ATOM   1082  C   TRP A  91      94.162  52.349  83.616  1.00  0.00           C  
ATOM   1083  O   TRP A  91      94.687  51.466  82.972  1.00  0.00           O  
ATOM   1084  CB  TRP A  91      91.717  52.255  83.296  1.00  0.00           C  
ATOM   1085  CG  TRP A  91      91.950  51.561  81.971  1.00  0.00           C  
ATOM   1086  CD1 TRP A  91      91.747  50.223  81.694  1.00  0.00           C  
ATOM   1087  CD2 TRP A  91      92.462  52.145  80.822  1.00  0.00           C  
ATOM   1088  NE1 TRP A  91      92.093  49.973  80.412  1.00  0.00           N  
ATOM   1089  CE2 TRP A  91      92.527  51.133  79.882  1.00  0.00           C  
ATOM   1090  CE3 TRP A  91      92.884  53.557  80.688  1.00  0.00           C  
ATOM   1091  CZ2 TRP A  91      93.017  51.249  78.479  1.00  0.00           C  
ATOM   1092  CZ3 TRP A  91      93.478  54.045  79.601  1.00  0.00           C  
ATOM   1093  H   TRP A  91      91.849  53.570  85.468  1.00  0.00           H  
ATOM   1094  HA  TRP A  91      92.865  50.993  84.666  1.00  0.00           H  
ATOM   1095  HB2 TRP A  91      90.736  51.952  83.719  1.00  0.00           H  
ATOM   1096  HB3 TRP A  91      91.660  53.342  83.082  1.00  0.00           H  
ATOM   1097  N   GLN A  92      94.666  53.603  83.572  1.00  0.00           N  
ATOM   1098  CA  GLN A  92      95.884  53.978  82.886  1.00  0.00           C  
ATOM   1099  C   GLN A  92      97.033  53.305  83.577  1.00  0.00           C  
ATOM   1100  O   GLN A  92      97.808  52.653  82.919  1.00  0.00           O  
ATOM   1101  CB  GLN A  92      96.053  55.495  82.967  1.00  0.00           C  
ATOM   1102  CG  GLN A  92      97.211  55.999  82.112  1.00  0.00           C  
ATOM   1103  CD  GLN A  92      97.345  57.460  82.344  1.00  0.00           C  
ATOM   1104  OE1 GLN A  92      97.041  58.260  81.474  1.00  0.00           O  
ATOM   1105  NE2 GLN A  92      97.797  57.892  83.534  1.00  0.00           N  
ATOM   1106  H   GLN A  92      94.172  54.326  84.075  1.00  0.00           H  
ATOM   1107  HA  GLN A  92      95.818  53.695  81.810  1.00  0.00           H  
ATOM   1108  HB2 GLN A  92      95.128  55.978  82.587  1.00  0.00           H  
ATOM   1109  HB3 GLN A  92      96.189  55.794  84.027  1.00  0.00           H  
ATOM   1110  HG2 GLN A  92      98.176  55.512  82.372  1.00  0.00           H  
ATOM   1111  HG3 GLN A  92      96.980  55.794  81.046  1.00  0.00           H  
ATOM   1112  N   LYS A  93      97.156  53.414  84.929  1.00  0.00           N  
ATOM   1113  CA  LYS A  93      98.138  52.753  85.776  1.00  0.00           C  
ATOM   1114  C   LYS A  93      98.056  51.257  85.660  1.00  0.00           C  
ATOM   1115  O   LYS A  93      99.094  50.644  85.693  1.00  0.00           O  
ATOM   1116  CB  LYS A  93      97.940  53.196  87.251  1.00  0.00           C  
ATOM   1117  CG  LYS A  93      98.597  52.241  88.258  1.00  0.00           C  
ATOM   1118  CD  LYS A  93      98.490  52.740  89.697  1.00  0.00           C  
ATOM   1119  CE  LYS A  93      98.775  51.617  90.711  1.00  0.00           C  
ATOM   1120  NZ  LYS A  93     100.040  50.926  90.457  1.00  0.00           N1+
ATOM   1121  H   LYS A  93      96.448  53.974  85.399  1.00  0.00           H  
ATOM   1122  HA  LYS A  93      99.166  53.041  85.479  1.00  0.00           H  
ATOM   1123  HB2 LYS A  93      98.329  54.234  87.359  1.00  0.00           H  
ATOM   1124  HB3 LYS A  93      96.860  53.205  87.508  1.00  0.00           H  
ATOM   1125  HG2 LYS A  93      98.052  51.273  88.196  1.00  0.00           H  
ATOM   1126  HG3 LYS A  93      99.667  52.076  88.005  1.00  0.00           H  
ATOM   1127  HD2 LYS A  93      99.193  53.590  89.828  1.00  0.00           H  
ATOM   1128  HD3 LYS A  93      97.460  53.105  89.901  1.00  0.00           H  
ATOM   1129  HE2 LYS A  93      98.782  52.063  91.729  1.00  0.00           H  
ATOM   1130  HE3 LYS A  93      97.949  50.871  90.672  1.00  0.00           H  
ATOM   1131  HZ1 LYS A  93     100.240  50.276  91.249  1.00  0.00           H  
ATOM   1132  HZ2 LYS A  93      99.968  50.350  89.584  1.00  0.00           H  
ATOM   1133  HZ3 LYS A  93     100.820  51.613  90.368  1.00  0.00           H  
ATOM   1134  N   LYS A  94      96.883  50.591  85.620  1.00  0.00           N  
ATOM   1135  CA  LYS A  94      96.760  49.144  85.489  1.00  0.00           C  
ATOM   1136  C   LYS A  94      97.383  48.699  84.181  1.00  0.00           C  
ATOM   1137  O   LYS A  94      98.181  47.782  84.187  1.00  0.00           O  
ATOM   1138  CB  LYS A  94      95.263  48.778  85.535  1.00  0.00           C  
ATOM   1139  CG  LYS A  94      94.952  47.378  84.995  1.00  0.00           C  
ATOM   1140  CD  LYS A  94      93.441  47.188  84.880  1.00  0.00           C  
ATOM   1141  CE  LYS A  94      93.122  46.017  83.950  1.00  0.00           C  
ATOM   1142  NZ  LYS A  94      91.694  45.953  83.662  1.00  0.00           N1+
ATOM   1143  H   LYS A  94      96.037  51.152  85.622  1.00  0.00           H  
ATOM   1144  HA  LYS A  94      97.258  48.620  86.335  1.00  0.00           H  
ATOM   1145  HB2 LYS A  94      94.880  48.909  86.572  1.00  0.00           H  
ATOM   1146  HB3 LYS A  94      94.724  49.488  84.877  1.00  0.00           H  
ATOM   1147  HG2 LYS A  94      95.344  47.332  83.958  1.00  0.00           H  
ATOM   1148  HG3 LYS A  94      95.436  46.571  85.587  1.00  0.00           H  
ATOM   1149  HD2 LYS A  94      92.992  47.055  85.886  1.00  0.00           H  
ATOM   1150  HD3 LYS A  94      93.003  48.094  84.410  1.00  0.00           H  
ATOM   1151  HE2 LYS A  94      93.664  46.155  82.988  1.00  0.00           H  
ATOM   1152  HE3 LYS A  94      93.466  45.076  84.408  1.00  0.00           H  
ATOM   1153  HZ1 LYS A  94      91.515  45.152  83.015  1.00  0.00           H  
ATOM   1154  HZ2 LYS A  94      91.151  45.821  84.545  1.00  0.00           H  
ATOM   1155  HZ3 LYS A  94      91.394  46.837  83.187  1.00  0.00           H  
ATOM   1156  N   VAL A  95      97.007  49.268  83.009  1.00  0.00           N  
ATOM   1157  CA  VAL A  95      97.532  48.899  81.703  1.00  0.00           C  
ATOM   1158  C   VAL A  95      99.000  49.257  81.595  1.00  0.00           C  
ATOM   1159  O   VAL A  95      99.675  48.688  80.759  1.00  0.00           O  
ATOM   1160  CB  VAL A  95      96.763  49.650  80.593  1.00  0.00           C  
ATOM   1161  CG1 VAL A  95      97.266  49.311  79.198  1.00  0.00           C  
ATOM   1162  CG2 VAL A  95      95.277  49.344  80.644  1.00  0.00           C  
ATOM   1163  H   VAL A  95      96.313  50.002  83.062  1.00  0.00           H  
ATOM   1164  HA  VAL A  95      97.384  47.804  81.564  1.00  0.00           H  
ATOM   1165  N   THR A  96      99.531  50.274  82.325  1.00  0.00           N  
ATOM   1166  CA  THR A  96     100.917  50.700  82.247  1.00  0.00           C  
ATOM   1167  C   THR A  96     101.764  49.665  82.929  1.00  0.00           C  
ATOM   1168  O   THR A  96     102.726  49.242  82.337  1.00  0.00           O  
ATOM   1169  CB  THR A  96     101.122  52.067  82.927  1.00  0.00           C  
ATOM   1170  OG1 THR A  96     100.330  53.034  82.307  1.00  0.00           O  
ATOM   1171  CG2 THR A  96     102.571  52.520  82.811  1.00  0.00           C  
ATOM   1172  H   THR A  96      98.926  50.765  82.978  1.00  0.00           H  
ATOM   1173  HA  THR A  96     101.211  50.836  81.178  1.00  0.00           H  
ATOM   1174  N   GLU A  97     101.463  49.236  84.188  1.00  0.00           N  
ATOM   1175  CA  GLU A  97     102.177  48.218  84.951  1.00  0.00           C  
ATOM   1176  C   GLU A  97     102.048  46.848  84.320  1.00  0.00           C  
ATOM   1177  O   GLU A  97     102.881  46.005  84.592  1.00  0.00           O  
ATOM   1178  CB  GLU A  97     101.707  48.185  86.439  1.00  0.00           C  
ATOM   1179  CG  GLU A  97     100.243  47.756  86.701  1.00  0.00           C  
ATOM   1180  CD  GLU A  97      99.954  46.290  86.523  1.00  0.00           C  
ATOM   1181  OE1 GLU A  97     100.812  45.459  86.772  1.00  0.00           O  
ATOM   1182  OE2 GLU A  97      98.683  45.884  86.339  1.00  0.00           O  
ATOM   1183  H   GLU A  97     100.671  49.672  84.623  1.00  0.00           H  
ATOM   1184  HA  GLU A  97     103.244  48.524  84.967  1.00  0.00           H  
ATOM   1185  HB2 GLU A  97     102.379  47.541  87.044  1.00  0.00           H  
ATOM   1186  HB3 GLU A  97     101.813  49.222  86.821  1.00  0.00           H  
ATOM   1187  HG2 GLU A  97      99.969  48.004  87.748  1.00  0.00           H  
ATOM   1188  HG3 GLU A  97      99.566  48.337  86.068  1.00  0.00           H  
ATOM   1189  N   GLU A  98     100.969  46.528  83.553  1.00  0.00           N  
ATOM   1190  CA  GLU A  98     100.789  45.262  82.858  1.00  0.00           C  
ATOM   1191  C   GLU A  98     101.712  45.209  81.667  1.00  0.00           C  
ATOM   1192  O   GLU A  98     102.358  44.205  81.456  1.00  0.00           O  
ATOM   1193  CB  GLU A  98      99.318  45.070  82.433  1.00  0.00           C  
ATOM   1194  CG  GLU A  98      99.163  43.785  81.589  1.00  0.00           C  
ATOM   1195  CD  GLU A  98      97.786  43.194  81.625  1.00  0.00           C  
ATOM   1196  OE1 GLU A  98      96.868  43.751  82.204  1.00  0.00           O  
ATOM   1197  OE2 GLU A  98      97.590  41.974  81.088  1.00  0.00           O  
ATOM   1198  H   GLU A  98     100.240  47.233  83.438  1.00  0.00           H  
ATOM   1199  HA  GLU A  98     100.980  44.413  83.550  1.00  0.00           H  
ATOM   1200  HB2 GLU A  98      98.753  44.965  83.386  1.00  0.00           H  
ATOM   1201  HB3 GLU A  98      98.905  45.937  81.876  1.00  0.00           H  
ATOM   1202  HG2 GLU A  98      99.475  43.985  80.537  1.00  0.00           H  
ATOM   1203  HG3 GLU A  98      99.830  43.002  82.002  1.00  0.00           H  
ATOM   1204  N   LEU A  99     101.809  46.272  80.837  1.00  0.00           N  
ATOM   1205  CA  LEU A  99     102.751  46.382  79.731  1.00  0.00           C  
ATOM   1206  C   LEU A  99     104.178  46.355  80.237  1.00  0.00           C  
ATOM   1207  O   LEU A  99     105.020  45.780  79.576  1.00  0.00           O  
ATOM   1208  CB  LEU A  99     102.520  47.711  78.983  1.00  0.00           C  
ATOM   1209  CG  LEU A  99     101.218  47.663  78.172  1.00  0.00           C  
ATOM   1210  CD1 LEU A  99     100.821  49.046  77.697  1.00  0.00           C  
ATOM   1211  CD2 LEU A  99     101.387  46.764  76.953  1.00  0.00           C  
ATOM   1212  H   LEU A  99     101.221  47.076  81.054  1.00  0.00           H  
ATOM   1213  HA  LEU A  99     102.609  45.550  79.012  1.00  0.00           H  
ATOM   1214  HB2 LEU A  99     102.484  48.536  79.730  1.00  0.00           H  
ATOM   1215  HB3 LEU A  99     103.360  47.928  78.286  1.00  0.00           H  
ATOM   1216  N   ASP A 100     104.526  46.997  81.381  1.00  0.00           N  
ATOM   1217  CA  ASP A 100     105.866  47.056  81.936  1.00  0.00           C  
ATOM   1218  C   ASP A 100     106.297  45.684  82.356  1.00  0.00           C  
ATOM   1219  O   ASP A 100     107.429  45.338  82.094  1.00  0.00           O  
ATOM   1220  CB  ASP A 100     105.934  48.003  83.159  1.00  0.00           C  
ATOM   1221  CG  ASP A 100     105.709  49.451  82.808  1.00  0.00           C  
ATOM   1222  OD1 ASP A 100     105.481  49.796  81.660  1.00  0.00           O  
ATOM   1223  OD2 ASP A 100     105.789  50.387  83.771  1.00  0.00           O  
ATOM   1224  H   ASP A 100     103.783  47.426  81.915  1.00  0.00           H  
ATOM   1225  HA  ASP A 100     106.581  47.462  81.183  1.00  0.00           H  
ATOM   1226  HB2 ASP A 100     105.201  47.690  83.933  1.00  0.00           H  
ATOM   1227  HB3 ASP A 100     106.951  47.942  83.601  1.00  0.00           H  
ATOM   1228  N   GLN A 101     105.457  44.872  83.056  1.00  0.00           N  
ATOM   1229  CA  GLN A 101     105.807  43.536  83.514  1.00  0.00           C  
ATOM   1230  C   GLN A 101     105.911  42.560  82.371  1.00  0.00           C  
ATOM   1231  O   GLN A 101     106.660  41.610  82.491  1.00  0.00           O  
ATOM   1232  CB  GLN A 101     104.834  43.033  84.601  1.00  0.00           C  
ATOM   1233  CG  GLN A 101     103.402  42.654  84.209  1.00  0.00           C  
ATOM   1234  CD  GLN A 101     103.259  41.320  83.528  1.00  0.00           C  
ATOM   1235  OE1 GLN A 101     103.733  40.320  84.043  1.00  0.00           O  
ATOM   1236  NE2 GLN A 101     102.520  41.204  82.408  1.00  0.00           N  
ATOM   1237  H   GLN A 101     104.534  45.235  83.283  1.00  0.00           H  
ATOM   1238  HA  GLN A 101     106.786  43.624  84.037  1.00  0.00           H  
ATOM   1239  HB2 GLN A 101     105.282  42.172  85.145  1.00  0.00           H  
ATOM   1240  HB3 GLN A 101     104.724  43.872  85.306  1.00  0.00           H  
ATOM   1241  HG2 GLN A 101     102.841  42.570  85.158  1.00  0.00           H  
ATOM   1242  HG3 GLN A 101     102.950  43.462  83.624  1.00  0.00           H  
ATOM   1243  N   VAL A 102     105.109  42.675  81.272  1.00  0.00           N  
ATOM   1244  CA  VAL A 102     105.162  41.763  80.137  1.00  0.00           C  
ATOM   1245  C   VAL A 102     106.393  42.058  79.288  1.00  0.00           C  
ATOM   1246  O   VAL A 102     106.868  41.175  78.591  1.00  0.00           O  
ATOM   1247  CB  VAL A 102     103.856  41.823  79.311  1.00  0.00           C  
ATOM   1248  CG1 VAL A 102     103.671  43.134  78.569  1.00  0.00           C  
ATOM   1249  CG2 VAL A 102     103.741  40.672  78.329  1.00  0.00           C  
ATOM   1250  H   VAL A 102     104.441  43.444  81.244  1.00  0.00           H  
ATOM   1251  HA  VAL A 102     105.215  40.733  80.552  1.00  0.00           H  
ATOM   1252  N   VAL A 103     106.944  43.305  79.290  1.00  0.00           N  
ATOM   1253  CA  VAL A 103     108.203  43.662  78.652  1.00  0.00           C  
ATOM   1254  C   VAL A 103     109.324  43.052  79.470  1.00  0.00           C  
ATOM   1255  O   VAL A 103     110.221  42.444  78.914  1.00  0.00           O  
ATOM   1256  CB  VAL A 103     108.348  45.202  78.616  1.00  0.00           C  
ATOM   1257  CG1 VAL A 103     109.710  45.641  78.102  1.00  0.00           C  
ATOM   1258  CG2 VAL A 103     107.295  45.814  77.700  1.00  0.00           C  
ATOM   1259  H   VAL A 103     106.489  44.035  79.846  1.00  0.00           H  
ATOM   1260  HA  VAL A 103     108.233  43.308  77.597  1.00  0.00           H  
ATOM   1261  N   LYS A 104     109.290  43.156  80.826  1.00  0.00           N  
ATOM   1262  CA  LYS A 104     110.258  42.587  81.749  1.00  0.00           C  
ATOM   1263  C   LYS A 104     110.344  41.090  81.553  1.00  0.00           C  
ATOM   1264  O   LYS A 104     111.434  40.541  81.635  1.00  0.00           O  
ATOM   1265  CB  LYS A 104     109.860  42.977  83.204  1.00  0.00           C  
ATOM   1266  CG  LYS A 104     110.828  42.493  84.304  1.00  0.00           C  
ATOM   1267  CD  LYS A 104     110.516  41.086  84.857  1.00  0.00           C  
ATOM   1268  CE  LYS A 104     109.231  41.070  85.709  1.00  0.00           C  
ATOM   1269  NZ  LYS A 104     108.958  39.729  86.220  1.00  0.00           N1+
ATOM   1270  H   LYS A 104     108.481  43.619  81.233  1.00  0.00           H  
ATOM   1271  HA  LYS A 104     111.252  43.044  81.557  1.00  0.00           H  
ATOM   1272  HB2 LYS A 104     109.873  44.089  83.229  1.00  0.00           H  
ATOM   1273  HB3 LYS A 104     108.823  42.678  83.439  1.00  0.00           H  
ATOM   1274  HG2 LYS A 104     111.864  42.553  83.907  1.00  0.00           H  
ATOM   1275  HG3 LYS A 104     110.776  43.186  85.171  1.00  0.00           H  
ATOM   1276  HD2 LYS A 104     110.453  40.341  84.043  1.00  0.00           H  
ATOM   1277  HD3 LYS A 104     111.346  40.783  85.526  1.00  0.00           H  
ATOM   1278  HE2 LYS A 104     109.354  41.770  86.568  1.00  0.00           H  
ATOM   1279  HE3 LYS A 104     108.352  41.404  85.123  1.00  0.00           H  
ATOM   1280  HZ1 LYS A 104     108.087  39.758  86.798  1.00  0.00           H  
ATOM   1281  HZ2 LYS A 104     108.809  39.071  85.421  1.00  0.00           H  
ATOM   1282  HZ3 LYS A 104     109.751  39.396  86.815  1.00  0.00           H  
ATOM   1283  N   ASP A 105     109.224  40.368  81.280  1.00  0.00           N  
ATOM   1284  CA  ASP A 105     109.204  38.925  81.126  1.00  0.00           C  
ATOM   1285  C   ASP A 105     110.025  38.522  79.925  1.00  0.00           C  
ATOM   1286  O   ASP A 105     110.935  37.716  80.062  1.00  0.00           O  
ATOM   1287  CB  ASP A 105     107.751  38.430  80.940  1.00  0.00           C  
ATOM   1288  CG  ASP A 105     107.647  36.932  81.055  1.00  0.00           C  
ATOM   1289  OD1 ASP A 105     108.282  36.202  80.313  1.00  0.00           O  
ATOM   1290  OD2 ASP A 105     106.843  36.388  81.988  1.00  0.00           O  
ATOM   1291  H   ASP A 105     108.339  40.870  81.169  1.00  0.00           H  
ATOM   1292  HA  ASP A 105     109.599  38.472  82.065  1.00  0.00           H  
ATOM   1293  HB2 ASP A 105     107.105  38.872  81.730  1.00  0.00           H  
ATOM   1294  HB3 ASP A 105     107.349  38.761  79.958  1.00  0.00           H  
ATOM   1295  N   HIS A 106     109.746  39.070  78.707  1.00  0.00           N  
ATOM   1296  CA  HIS A 106     110.423  38.702  77.476  1.00  0.00           C  
ATOM   1297  C   HIS A 106     111.311  39.860  77.061  1.00  0.00           C  
ATOM   1298  O   HIS A 106     111.208  40.358  75.949  1.00  0.00           O  
ATOM   1299  CB  HIS A 106     109.361  38.409  76.394  1.00  0.00           C  
ATOM   1300  CG  HIS A 106     108.292  37.468  76.850  1.00  0.00           C  
ATOM   1301  ND1 HIS A 106     108.469  36.171  77.152  1.00  0.00           N  
ATOM   1302  CD2 HIS A 106     106.976  37.820  77.023  1.00  0.00           C  
ATOM   1303  CE1 HIS A 106     107.242  35.742  77.507  1.00  0.00           C  
ATOM   1304  NE2 HIS A 106     106.323  36.727  77.444  1.00  0.00           N  
ATOM   1305  H   HIS A 106     109.025  39.804  78.647  1.00  0.00           H  
ATOM   1306  HA  HIS A 106     111.062  37.806  77.644  1.00  0.00           H  
ATOM   1307  HB2 HIS A 106     108.858  39.368  76.145  1.00  0.00           H  
ATOM   1308  HB3 HIS A 106     109.832  38.038  75.471  1.00  0.00           H  
ATOM   1309  N   GLU A 107     112.185  40.380  77.967  1.00  0.00           N  
ATOM   1310  CA  GLU A 107     113.017  41.554  77.709  1.00  0.00           C  
ATOM   1311  C   GLU A 107     114.025  41.328  76.600  1.00  0.00           C  
ATOM   1312  O   GLU A 107     114.537  42.298  76.059  1.00  0.00           O  
ATOM   1313  CB  GLU A 107     113.711  41.998  79.020  1.00  0.00           C  
ATOM   1314  CG  GLU A 107     114.692  40.942  79.597  1.00  0.00           C  
ATOM   1315  CD  GLU A 107     116.034  40.882  78.917  1.00  0.00           C  
ATOM   1316  OE1 GLU A 107     116.445  41.817  78.249  1.00  0.00           O  
ATOM   1317  OE2 GLU A 107     116.840  39.828  79.143  1.00  0.00           O  
ATOM   1318  H   GLU A 107     112.189  39.958  78.905  1.00  0.00           H  
ATOM   1319  HA  GLU A 107     112.331  42.368  77.382  1.00  0.00           H  
ATOM   1320  HB2 GLU A 107     114.221  42.978  78.901  1.00  0.00           H  
ATOM   1321  HB3 GLU A 107     112.896  42.146  79.759  1.00  0.00           H  
ATOM   1322  HG2 GLU A 107     114.891  41.160  80.665  1.00  0.00           H  
ATOM   1323  HG3 GLU A 107     114.234  39.932  79.570  1.00  0.00           H  
ATOM   1324  N   ASP A 108     114.390  40.070  76.243  1.00  0.00           N  
ATOM   1325  CA  ASP A 108     115.314  39.774  75.161  1.00  0.00           C  
ATOM   1326  C   ASP A 108     114.703  40.189  73.849  1.00  0.00           C  
ATOM   1327  O   ASP A 108     115.374  40.827  73.052  1.00  0.00           O  
ATOM   1328  CB  ASP A 108     115.595  38.259  75.129  1.00  0.00           C  
ATOM   1329  CG  ASP A 108     116.449  37.873  73.956  1.00  0.00           C  
ATOM   1330  OD1 ASP A 108     117.584  38.303  73.859  1.00  0.00           O  
ATOM   1331  OD2 ASP A 108     115.952  37.073  72.993  1.00  0.00           O  
ATOM   1332  H   ASP A 108     113.987  39.275  76.758  1.00  0.00           H  
ATOM   1333  HA  ASP A 108     116.285  40.295  75.320  1.00  0.00           H  
ATOM   1334  HB2 ASP A 108     116.105  37.954  76.067  1.00  0.00           H  
ATOM   1335  HB3 ASP A 108     114.637  37.710  75.069  1.00  0.00           H  
ATOM   1336  N   GLN A 109     113.419  39.841  73.564  1.00  0.00           N  
ATOM   1337  CA  GLN A 109     112.797  40.089  72.287  1.00  0.00           C  
ATOM   1338  C   GLN A 109     111.877  41.305  72.276  1.00  0.00           C  
ATOM   1339  O   GLN A 109     111.234  41.532  71.260  1.00  0.00           O  
ATOM   1340  CB  GLN A 109     112.156  38.828  71.710  1.00  0.00           C  
ATOM   1341  CG  GLN A 109     111.082  38.126  72.548  1.00  0.00           C  
ATOM   1342  CD  GLN A 109     111.650  37.086  73.487  1.00  0.00           C  
ATOM   1343  OE1 GLN A 109     112.854  36.909  73.583  1.00  0.00           O  
ATOM   1344  NE2 GLN A 109     110.817  36.264  74.151  1.00  0.00           N  
ATOM   1345  H   GLN A 109     112.853  39.391  74.293  1.00  0.00           H  
ATOM   1346  HA  GLN A 109     113.562  40.315  71.549  1.00  0.00           H  
ATOM   1347  HB2 GLN A 109     111.695  39.190  70.799  1.00  0.00           H  
ATOM   1348  HB3 GLN A 109     112.930  38.093  71.400  1.00  0.00           H  
ATOM   1349  HG2 GLN A 109     110.440  38.872  73.069  1.00  0.00           H  
ATOM   1350  HG3 GLN A 109     110.441  37.560  71.840  1.00  0.00           H  
ATOM   1351  N   ILE A 110     111.822  42.179  73.319  1.00  0.00           N  
ATOM   1352  CA  ILE A 110     111.097  43.440  73.248  1.00  0.00           C  
ATOM   1353  C   ILE A 110     112.045  44.566  73.617  1.00  0.00           C  
ATOM   1354  O   ILE A 110     112.480  44.637  74.760  1.00  0.00           O  
ATOM   1355  CB  ILE A 110     109.859  43.396  74.162  1.00  0.00           C  
ATOM   1356  CG1 ILE A 110     108.870  42.369  73.601  1.00  0.00           C  
ATOM   1357  CG2 ILE A 110     109.183  44.761  74.241  1.00  0.00           C  
ATOM   1358  CD1 ILE A 110     107.612  42.257  74.444  1.00  0.00           C  
ATOM   1359  H   ILE A 110     112.360  41.985  74.175  1.00  0.00           H  
ATOM   1360  HA  ILE A 110     110.727  43.625  72.213  1.00  0.00           H  
ATOM   1361  N   VAL A 111     112.407  45.491  72.684  1.00  0.00           N  
ATOM   1362  CA  VAL A 111     113.255  46.642  72.975  1.00  0.00           C  
ATOM   1363  C   VAL A 111     112.588  47.567  73.981  1.00  0.00           C  
ATOM   1364  O   VAL A 111     113.305  48.219  74.728  1.00  0.00           O  
ATOM   1365  CB  VAL A 111     113.582  47.425  71.684  1.00  0.00           C  
ATOM   1366  CG1 VAL A 111     114.493  48.613  71.954  1.00  0.00           C  
ATOM   1367  CG2 VAL A 111     114.261  46.539  70.655  1.00  0.00           C  
ATOM   1368  H   VAL A 111     112.072  45.355  71.724  1.00  0.00           H  
ATOM   1369  HA  VAL A 111     114.212  46.263  73.404  1.00  0.00           H  
ATOM   1370  N   GLY A 112     111.228  47.641  74.094  1.00  0.00           N  
ATOM   1371  CA  GLY A 112     110.568  48.448  75.105  1.00  0.00           C  
ATOM   1372  C   GLY A 112     109.474  49.301  74.515  1.00  0.00           C  
ATOM   1373  O   GLY A 112     109.744  50.128  73.655  1.00  0.00           O  
ATOM   1374  H   GLY A 112     110.633  47.062  73.483  1.00  0.00           H  
ATOM   1375  HA2 GLY A 112     110.126  47.755  75.852  1.00  0.00           H  
ATOM   1376  HA3 GLY A 112     111.283  49.104  75.645  1.00  0.00           H  
ATOM   1377  N   TRP A 113     108.198  49.158  74.970  1.00  0.00           N  
ATOM   1378  CA  TRP A 113     107.060  49.921  74.479  1.00  0.00           C  
ATOM   1379  C   TRP A 113     107.239  51.418  74.661  1.00  0.00           C  
ATOM   1380  O   TRP A 113     107.581  51.860  75.745  1.00  0.00           O  
ATOM   1381  CB  TRP A 113     105.745  49.494  75.179  1.00  0.00           C  
ATOM   1382  CG  TRP A 113     105.684  49.894  76.634  1.00  0.00           C  
ATOM   1383  CD1 TRP A 113     106.532  49.456  77.638  1.00  0.00           C  
ATOM   1384  CD2 TRP A 113     104.797  50.784  77.211  1.00  0.00           C  
ATOM   1385  NE1 TRP A 113     106.194  50.045  78.804  1.00  0.00           N  
ATOM   1386  CE2 TRP A 113     105.143  50.848  78.548  1.00  0.00           C  
ATOM   1387  CE3 TRP A 113     103.723  51.512  76.505  1.00  0.00           C  
ATOM   1388  CZ2 TRP A 113     104.484  51.679  79.593  1.00  0.00           C  
ATOM   1389  CZ3 TRP A 113     102.909  52.374  77.112  1.00  0.00           C  
ATOM   1390  H   TRP A 113     108.024  48.448  75.697  1.00  0.00           H  
ATOM   1391  HA  TRP A 113     106.927  49.688  73.405  1.00  0.00           H  
ATOM   1392  HB2 TRP A 113     104.907  49.986  74.638  1.00  0.00           H  
ATOM   1393  HB3 TRP A 113     105.599  48.397  75.081  1.00  0.00           H  
ATOM   1394  N   VAL A 114     106.939  52.258  73.639  1.00  0.00           N  
ATOM   1395  CA  VAL A 114     106.894  53.708  73.744  1.00  0.00           C  
ATOM   1396  C   VAL A 114     105.517  54.202  73.358  1.00  0.00           C  
ATOM   1397  O   VAL A 114     104.896  53.609  72.495  1.00  0.00           O  
ATOM   1398  CB  VAL A 114     107.951  54.345  72.833  1.00  0.00           C  
ATOM   1399  CG1 VAL A 114     109.347  53.937  73.265  1.00  0.00           C  
ATOM   1400  CG2 VAL A 114     107.759  53.992  71.364  1.00  0.00           C  
ATOM   1401  H   VAL A 114     106.680  51.851  72.742  1.00  0.00           H  
ATOM   1402  HA  VAL A 114     107.101  54.035  74.781  1.00  0.00           H  
ATOM   1403  N   GLY A 115     104.977  55.306  73.927  1.00  0.00           N  
ATOM   1404  CA  GLY A 115     103.662  55.781  73.522  1.00  0.00           C  
ATOM   1405  C   GLY A 115     103.196  56.968  74.320  1.00  0.00           C  
ATOM   1406  O   GLY A 115     103.891  57.440  75.206  1.00  0.00           O  
ATOM   1407  H   GLY A 115     105.520  55.803  74.647  1.00  0.00           H  
ATOM   1408  HA2 GLY A 115     103.683  56.051  72.441  1.00  0.00           H  
ATOM   1409  HA3 GLY A 115     102.918  54.965  73.664  1.00  0.00           H  
ATOM   1410  N   TRP A 116     101.973  57.494  74.058  1.00  0.00           N  
ATOM   1411  CA  TRP A 116     101.399  58.580  74.838  1.00  0.00           C  
ATOM   1412  C   TRP A 116     101.203  58.150  76.280  1.00  0.00           C  
ATOM   1413  O   TRP A 116     101.506  58.935  77.165  1.00  0.00           O  
ATOM   1414  CB  TRP A 116     100.062  59.003  74.229  1.00  0.00           C  
ATOM   1415  CG  TRP A 116      99.453  60.161  74.961  1.00  0.00           C  
ATOM   1416  CD1 TRP A 116      99.797  61.489  74.792  1.00  0.00           C  
ATOM   1417  CD2 TRP A 116      98.481  60.103  75.935  1.00  0.00           C  
ATOM   1418  NE1 TRP A 116      99.058  62.250  75.627  1.00  0.00           N  
ATOM   1419  CE2 TRP A 116      98.266  61.410  76.322  1.00  0.00           C  
ATOM   1420  CE3 TRP A 116      97.852  58.869  76.448  1.00  0.00           C  
ATOM   1421  CZ2 TRP A 116      97.308  61.873  77.362  1.00  0.00           C  
ATOM   1422  CZ3 TRP A 116      96.948  58.865  77.426  1.00  0.00           C  
ATOM   1423  H   TRP A 116     101.421  57.084  73.287  1.00  0.00           H  
ATOM   1424  HA  TRP A 116     102.075  59.464  74.799  1.00  0.00           H  
ATOM   1425  HB2 TRP A 116     100.262  59.334  73.198  1.00  0.00           H  
ATOM   1426  HB3 TRP A 116      99.360  58.142  74.207  1.00  0.00           H  
ATOM   1427  N   LEU A 117     100.741  56.901  76.587  1.00  0.00           N  
ATOM   1428  CA  LEU A 117     100.573  56.430  77.960  1.00  0.00           C  
ATOM   1429  C   LEU A 117     101.834  56.638  78.756  1.00  0.00           C  
ATOM   1430  O   LEU A 117     101.723  57.065  79.890  1.00  0.00           O  
ATOM   1431  CB  LEU A 117     100.171  54.948  78.023  1.00  0.00           C  
ATOM   1432  CG  LEU A 117      98.803  54.682  77.386  1.00  0.00           C  
ATOM   1433  CD1 LEU A 117      98.508  53.194  77.393  1.00  0.00           C  
ATOM   1434  CD2 LEU A 117      97.689  55.396  78.137  1.00  0.00           C  
ATOM   1435  H   LEU A 117     100.544  56.245  75.816  1.00  0.00           H  
ATOM   1436  HA  LEU A 117      99.774  57.031  78.451  1.00  0.00           H  
ATOM   1437  HB2 LEU A 117     100.949  54.351  77.505  1.00  0.00           H  
ATOM   1438  HB3 LEU A 117     100.135  54.623  79.090  1.00  0.00           H  
ATOM   1439  N   LYS A 118     103.071  56.443  78.221  1.00  0.00           N  
ATOM   1440  CA  LYS A 118     104.262  56.877  78.937  1.00  0.00           C  
ATOM   1441  C   LYS A 118     104.218  58.376  79.148  1.00  0.00           C  
ATOM   1442  O   LYS A 118     104.258  59.115  78.173  1.00  0.00           O  
ATOM   1443  CB  LYS A 118     105.552  56.502  78.191  1.00  0.00           C  
ATOM   1444  CG  LYS A 118     105.879  55.022  78.396  1.00  0.00           C  
ATOM   1445  CD  LYS A 118     107.328  54.729  77.989  1.00  0.00           C  
ATOM   1446  CE  LYS A 118     107.851  53.395  78.543  1.00  0.00           C  
ATOM   1447  NZ  LYS A 118     107.717  53.316  80.002  1.00  0.00           N1+
ATOM   1448  H   LYS A 118     103.156  56.048  77.273  1.00  0.00           H  
ATOM   1449  HA  LYS A 118     104.277  56.394  79.939  1.00  0.00           H  
ATOM   1450  HB2 LYS A 118     105.523  56.785  77.116  1.00  0.00           H  
ATOM   1451  HB3 LYS A 118     106.374  57.079  78.667  1.00  0.00           H  
ATOM   1452  HG2 LYS A 118     105.798  54.864  79.487  1.00  0.00           H  
ATOM   1453  HG3 LYS A 118     105.154  54.347  77.890  1.00  0.00           H  
ATOM   1454  HD2 LYS A 118     107.430  54.770  76.886  1.00  0.00           H  
ATOM   1455  HD3 LYS A 118     107.988  55.519  78.411  1.00  0.00           H  
ATOM   1456  HE2 LYS A 118     107.326  52.538  78.084  1.00  0.00           H  
ATOM   1457  HE3 LYS A 118     108.930  53.332  78.274  1.00  0.00           H  
ATOM   1458  HZ1 LYS A 118     108.328  52.558  80.378  1.00  0.00           H  
ATOM   1459  HZ2 LYS A 118     107.989  54.220  80.439  1.00  0.00           H  
ATOM   1460  HZ3 LYS A 118     106.732  53.086  80.267  1.00  0.00           H  
ATOM   1461  N   ALA A 119     104.106  58.886  80.413  1.00  0.00           N  
ATOM   1462  CA  ALA A 119     104.003  60.308  80.705  1.00  0.00           C  
ATOM   1463  C   ALA A 119     102.819  60.887  79.949  1.00  0.00           C  
ATOM   1464  O   ALA A 119     103.033  61.595  78.977  1.00  0.00           O  
ATOM   1465  CB  ALA A 119     105.323  61.023  80.391  1.00  0.00           C  
ATOM   1466  H   ALA A 119     104.050  58.236  81.211  1.00  0.00           H  
ATOM   1467  HA  ALA A 119     103.857  60.452  81.799  1.00  0.00           H  
ATOM   1468  HB1 ALA A 119     105.258  62.082  80.727  1.00  0.00           H  
ATOM   1469  HB2 ALA A 119     106.145  60.535  80.950  1.00  0.00           H  
ATOM   1470  HB3 ALA A 119     105.567  61.005  79.310  1.00  0.00           H  
ATOM   1471  N   PRO A 120     101.531  60.593  80.297  1.00  0.00           N  
ATOM   1472  CA  PRO A 120     100.356  61.046  79.560  1.00  0.00           C  
ATOM   1473  C   PRO A 120     100.151  62.539  79.725  1.00  0.00           C  
ATOM   1474  O   PRO A 120      99.673  63.184  78.804  1.00  0.00           O  
ATOM   1475  CB  PRO A 120      99.230  60.210  80.165  1.00  0.00           C  
ATOM   1476  CG  PRO A 120      99.675  60.055  81.603  1.00  0.00           C  
ATOM   1477  CD  PRO A 120     101.170  59.832  81.476  1.00  0.00           C  
ATOM   1478  HA  PRO A 120     100.411  60.805  78.477  1.00  0.00           H  
ATOM   1479  HB2 PRO A 120      98.204  60.609  80.012  1.00  0.00           H  
ATOM   1480  HB3 PRO A 120      99.280  59.196  79.705  1.00  0.00           H  
ATOM   1481  HG2 PRO A 120      99.486  61.019  82.116  1.00  0.00           H  
ATOM   1482  HG3 PRO A 120      99.195  59.271  82.185  1.00  0.00           H  
ATOM   1483  HD2 PRO A 120     101.654  60.192  82.406  1.00  0.00           H  
ATOM   1484  HD3 PRO A 120     101.425  58.777  81.333  1.00  0.00           H  
ATOM   1485  N   ASP A 121     100.588  63.165  80.850  1.00  0.00           N  
ATOM   1486  CA  ASP A 121     100.593  64.609  81.057  1.00  0.00           C  
ATOM   1487  C   ASP A 121     101.552  65.361  80.129  1.00  0.00           C  
ATOM   1488  O   ASP A 121     101.681  66.567  80.292  1.00  0.00           O  
ATOM   1489  CB  ASP A 121     100.902  64.899  82.547  1.00  0.00           C  
ATOM   1490  CG  ASP A 121     102.187  64.325  83.101  1.00  0.00           C  
ATOM   1491  OD1 ASP A 121     102.974  63.710  82.397  1.00  0.00           O  
ATOM   1492  OD2 ASP A 121     102.450  64.464  84.414  1.00  0.00           O  
ATOM   1493  H   ASP A 121     100.956  62.578  81.606  1.00  0.00           H  
ATOM   1494  HA  ASP A 121      99.575  65.008  80.871  1.00  0.00           H  
ATOM   1495  HB2 ASP A 121     100.896  65.994  82.723  1.00  0.00           H  
ATOM   1496  HB3 ASP A 121     100.070  64.459  83.138  1.00  0.00           H  
ATOM   1497  N   THR A 122     102.246  64.740  79.131  1.00  0.00           N  
ATOM   1498  CA  THR A 122     103.191  65.418  78.257  1.00  0.00           C  
ATOM   1499  C   THR A 122     102.543  66.541  77.461  1.00  0.00           C  
ATOM   1500  O   THR A 122     101.325  66.612  77.359  1.00  0.00           O  
ATOM   1501  CB  THR A 122     103.854  64.380  77.316  1.00  0.00           C  
ATOM   1502  OG1 THR A 122     104.917  64.923  76.597  1.00  0.00           O  
ATOM   1503  CG2 THR A 122     102.861  63.732  76.356  1.00  0.00           C  
ATOM   1504  H   THR A 122     102.133  63.738  78.990  1.00  0.00           H  
ATOM   1505  HA  THR A 122     103.975  65.853  78.912  1.00  0.00           H  
ATOM   1506  N   THR A 123     103.342  67.471  76.877  1.00  0.00           N  
ATOM   1507  CA  THR A 123     102.876  68.565  76.035  1.00  0.00           C  
ATOM   1508  C   THR A 123     103.498  68.463  74.646  1.00  0.00           C  
ATOM   1509  O   THR A 123     103.351  69.388  73.860  1.00  0.00           O  
ATOM   1510  CB  THR A 123     103.242  69.904  76.697  1.00  0.00           C  
ATOM   1511  OG1 THR A 123     104.622  70.017  76.886  1.00  0.00           O  
ATOM   1512  CG2 THR A 123     102.531  70.069  78.031  1.00  0.00           C  
ATOM   1513  H   THR A 123     104.359  67.401  77.034  1.00  0.00           H  
ATOM   1514  HA  THR A 123     101.772  68.551  75.907  1.00  0.00           H  
ATOM   1515  N   ASP A 124     104.195  67.349  74.270  1.00  0.00           N  
ATOM   1516  CA  ASP A 124     104.854  67.181  72.985  1.00  0.00           C  
ATOM   1517  C   ASP A 124     103.830  67.245  71.860  1.00  0.00           C  
ATOM   1518  O   ASP A 124     102.792  66.623  71.995  1.00  0.00           O  
ATOM   1519  CB  ASP A 124     105.605  65.827  72.970  1.00  0.00           C  
ATOM   1520  CG  ASP A 124     106.502  65.668  71.771  1.00  0.00           C  
ATOM   1521  OD1 ASP A 124     106.039  65.624  70.647  1.00  0.00           O  
ATOM   1522  OD2 ASP A 124     107.833  65.571  71.938  1.00  0.00           O  
ATOM   1523  H   ASP A 124     104.267  66.563  74.924  1.00  0.00           H  
ATOM   1524  HA  ASP A 124     105.624  67.974  72.895  1.00  0.00           H  
ATOM   1525  HB2 ASP A 124     106.257  65.784  73.870  1.00  0.00           H  
ATOM   1526  HB3 ASP A 124     104.887  64.980  73.030  1.00  0.00           H  
ATOM   1527  N   PRO A 125     104.048  67.956  70.714  1.00  0.00           N  
ATOM   1528  CA  PRO A 125     103.094  68.076  69.616  1.00  0.00           C  
ATOM   1529  C   PRO A 125     102.794  66.763  68.898  1.00  0.00           C  
ATOM   1530  O   PRO A 125     101.625  66.478  68.691  1.00  0.00           O  
ATOM   1531  CB  PRO A 125     103.732  69.119  68.699  1.00  0.00           C  
ATOM   1532  CG  PRO A 125     105.215  68.964  68.964  1.00  0.00           C  
ATOM   1533  CD  PRO A 125     105.255  68.718  70.460  1.00  0.00           C  
ATOM   1534  HA  PRO A 125     102.124  68.500  69.969  1.00  0.00           H  
ATOM   1535  HB2 PRO A 125     103.411  69.053  67.639  1.00  0.00           H  
ATOM   1536  HB3 PRO A 125     103.465  70.126  69.092  1.00  0.00           H  
ATOM   1537  HG2 PRO A 125     105.574  68.057  68.455  1.00  0.00           H  
ATOM   1538  HG3 PRO A 125     105.861  69.783  68.616  1.00  0.00           H  
ATOM   1539  HD2 PRO A 125     106.194  68.175  70.692  1.00  0.00           H  
ATOM   1540  HD3 PRO A 125     105.203  69.654  71.052  1.00  0.00           H  
ATOM   1541  N   THR A 126     103.762  65.939  68.425  1.00  0.00           N  
ATOM   1542  CA  THR A 126     103.454  64.696  67.730  1.00  0.00           C  
ATOM   1543  C   THR A 126     102.932  63.639  68.690  1.00  0.00           C  
ATOM   1544  O   THR A 126     102.095  62.850  68.284  1.00  0.00           O  
ATOM   1545  CB  THR A 126     104.675  64.184  66.951  1.00  0.00           C  
ATOM   1546  OG1 THR A 126     104.336  63.050  66.211  1.00  0.00           O  
ATOM   1547  CG2 THR A 126     105.875  63.881  67.831  1.00  0.00           C  
ATOM   1548  H   THR A 126     104.744  66.191  68.550  1.00  0.00           H  
ATOM   1549  HA  THR A 126     102.686  64.904  66.950  1.00  0.00           H  
ATOM   1550  N   VAL A 127     103.445  63.513  69.949  1.00  0.00           N  
ATOM   1551  CA  VAL A 127     103.005  62.498  70.903  1.00  0.00           C  
ATOM   1552  C   VAL A 127     101.577  62.767  71.373  1.00  0.00           C  
ATOM   1553  O   VAL A 127     100.900  61.828  71.765  1.00  0.00           O  
ATOM   1554  CB  VAL A 127     103.953  62.446  72.120  1.00  0.00           C  
ATOM   1555  CG1 VAL A 127     103.600  61.310  73.067  1.00  0.00           C  
ATOM   1556  CG2 VAL A 127     105.401  62.263  71.693  1.00  0.00           C  
ATOM   1557  H   VAL A 127     104.193  64.155  70.230  1.00  0.00           H  
ATOM   1558  HA  VAL A 127     103.052  61.511  70.390  1.00  0.00           H  
ATOM   1559  N   SER A 128     101.058  64.033  71.369  1.00  0.00           N  
ATOM   1560  CA  SER A 128      99.674  64.351  71.724  1.00  0.00           C  
ATOM   1561  C   SER A 128      98.703  64.004  70.591  1.00  0.00           C  
ATOM   1562  O   SER A 128      97.524  64.300  70.717  1.00  0.00           O  
ATOM   1563  CB  SER A 128      99.527  65.843  72.148  1.00  0.00           C  
ATOM   1564  OG  SER A 128      99.640  66.766  71.102  1.00  0.00           O  
ATOM   1565  H   SER A 128     101.677  64.799  71.091  1.00  0.00           H  
ATOM   1566  HA  SER A 128      99.402  63.784  72.641  1.00  0.00           H  
ATOM   1567  HB2 SER A 128      98.515  65.983  72.578  1.00  0.00           H  
ATOM   1568  HB3 SER A 128     100.266  66.088  72.943  1.00  0.00           H  
ATOM   1569  HG  SER A 128     100.250  66.382  70.441  1.00  0.00           H  
ATOM   1570  N   ALA A 129      99.126  63.346  69.470  1.00  0.00           N  
ATOM   1571  CA  ALA A 129      98.269  62.926  68.374  1.00  0.00           C  
ATOM   1572  C   ALA A 129      98.038  61.425  68.419  1.00  0.00           C  
ATOM   1573  O   ALA A 129      97.285  60.925  67.593  1.00  0.00           O  
ATOM   1574  CB  ALA A 129      98.924  63.312  67.043  1.00  0.00           C  
ATOM   1575  H   ALA A 129     100.095  63.043  69.403  1.00  0.00           H  
ATOM   1576  HA  ALA A 129      97.277  63.418  68.453  1.00  0.00           H  
ATOM   1577  HB1 ALA A 129      98.265  63.043  66.190  1.00  0.00           H  
ATOM   1578  HB2 ALA A 129      99.129  64.402  67.013  1.00  0.00           H  
ATOM   1579  HB3 ALA A 129      99.886  62.768  66.919  1.00  0.00           H  
ATOM   1580  N   MET A 130      98.619  60.639  69.374  1.00  0.00           N  
ATOM   1581  CA  MET A 130      98.304  59.232  69.533  1.00  0.00           C  
ATOM   1582  C   MET A 130      96.988  59.056  70.274  1.00  0.00           C  
ATOM   1583  O   MET A 130      96.621  57.917  70.522  1.00  0.00           O  
ATOM   1584  CB  MET A 130      99.433  58.496  70.276  1.00  0.00           C  
ATOM   1585  CG  MET A 130     100.783  58.609  69.557  1.00  0.00           C  
ATOM   1586  SD  MET A 130     101.979  57.491  70.362  1.00  0.00           S  
ATOM   1587  CE  MET A 130     103.423  58.099  69.441  1.00  0.00           C  
ATOM   1588  H   MET A 130      99.247  61.052  70.074  1.00  0.00           H  
ATOM   1589  HA  MET A 130      98.221  58.750  68.536  1.00  0.00           H  
ATOM   1590  HB2 MET A 130      99.528  58.893  71.296  1.00  0.00           H  
ATOM   1591  HB3 MET A 130      99.162  57.420  70.351  1.00  0.00           H  
ATOM   1592  HG2 MET A 130     100.667  58.302  68.499  1.00  0.00           H  
ATOM   1593  HG3 MET A 130     101.141  59.660  69.610  1.00  0.00           H  
ATOM   1594  HE1 MET A 130     104.291  57.456  69.698  1.00  0.00           H  
ATOM   1595  HE2 MET A 130     103.260  58.016  68.345  1.00  0.00           H  
ATOM   1596  HE3 MET A 130     103.659  59.138  69.749  1.00  0.00           H  
ATOM   1597  N   LYS A 131      96.213  60.124  70.644  1.00  0.00           N  
ATOM   1598  CA  LYS A 131      94.924  59.978  71.297  1.00  0.00           C  
ATOM   1599  C   LYS A 131      93.851  60.518  70.374  1.00  0.00           C  
ATOM   1600  O   LYS A 131      94.116  61.464  69.640  1.00  0.00           O  
ATOM   1601  CB  LYS A 131      94.933  60.690  72.670  1.00  0.00           C  
ATOM   1602  CG  LYS A 131      94.538  62.176  72.595  1.00  0.00           C  
ATOM   1603  CD  LYS A 131      94.625  62.902  73.931  1.00  0.00           C  
ATOM   1604  CE  LYS A 131      96.062  63.321  74.227  1.00  0.00           C  
ATOM   1605  NZ  LYS A 131      96.114  64.181  75.406  1.00  0.00           N1+
ATOM   1606  H   LYS A 131      96.512  61.086  70.441  1.00  0.00           H  
ATOM   1607  HA  LYS A 131      94.726  58.905  71.496  1.00  0.00           H  
ATOM   1608  HB2 LYS A 131      94.174  60.208  73.325  1.00  0.00           H  
ATOM   1609  HB3 LYS A 131      95.928  60.536  73.141  1.00  0.00           H  
ATOM   1610  HG2 LYS A 131      95.110  62.735  71.822  1.00  0.00           H  
ATOM   1611  HG3 LYS A 131      93.477  62.200  72.307  1.00  0.00           H  
ATOM   1612  HD2 LYS A 131      94.020  63.826  73.850  1.00  0.00           H  
ATOM   1613  HD3 LYS A 131      94.187  62.287  74.750  1.00  0.00           H  
ATOM   1614  HE2 LYS A 131      96.691  62.421  74.366  1.00  0.00           H  
ATOM   1615  HE3 LYS A 131      96.462  63.894  73.360  1.00  0.00           H  
ATOM   1616  HZ1 LYS A 131      97.107  64.450  75.587  1.00  0.00           H  
ATOM   1617  HZ2 LYS A 131      95.556  65.049  75.233  1.00  0.00           H  
ATOM   1618  HZ3 LYS A 131      95.722  63.683  76.236  1.00  0.00           H  
ATOM   1619  N   THR A 132      92.600  60.003  70.382  1.00  0.00           N  
ATOM   1620  CA  THR A 132      91.543  60.578  69.572  1.00  0.00           C  
ATOM   1621  C   THR A 132      91.044  61.848  70.205  1.00  0.00           C  
ATOM   1622  O   THR A 132      91.366  62.134  71.347  1.00  0.00           O  
ATOM   1623  CB  THR A 132      90.396  59.596  69.346  1.00  0.00           C  
ATOM   1624  OG1 THR A 132      89.875  59.195  70.565  1.00  0.00           O  
ATOM   1625  CG2 THR A 132      90.852  58.374  68.567  1.00  0.00           C  
ATOM   1626  H   THR A 132      92.384  59.240  71.023  1.00  0.00           H  
ATOM   1627  HA  THR A 132      91.949  60.833  68.584  1.00  0.00           H  
ATOM   1628  N   GLN A 133      90.266  62.693  69.488  1.00  0.00           N  
ATOM   1629  CA  GLN A 133      89.730  63.923  70.048  1.00  0.00           C  
ATOM   1630  C   GLN A 133      88.677  63.601  71.081  1.00  0.00           C  
ATOM   1631  O   GLN A 133      88.765  64.099  72.196  1.00  0.00           O  
ATOM   1632  CB  GLN A 133      89.194  64.831  68.929  1.00  0.00           C  
ATOM   1633  CG  GLN A 133      90.332  65.351  68.022  1.00  0.00           C  
ATOM   1634  CD  GLN A 133      91.448  66.001  68.805  1.00  0.00           C  
ATOM   1635  OE1 GLN A 133      91.216  66.944  69.542  1.00  0.00           O  
ATOM   1636  NE2 GLN A 133      92.700  65.502  68.733  1.00  0.00           N  
ATOM   1637  H   GLN A 133      90.074  62.454  68.503  1.00  0.00           H  
ATOM   1638  HA  GLN A 133      90.533  64.486  70.568  1.00  0.00           H  
ATOM   1639  HB2 GLN A 133      88.438  64.292  68.314  1.00  0.00           H  
ATOM   1640  HB3 GLN A 133      88.702  65.709  69.394  1.00  0.00           H  
ATOM   1641  HG2 GLN A 133      90.760  64.512  67.441  1.00  0.00           H  
ATOM   1642  HG3 GLN A 133      89.912  66.088  67.305  1.00  0.00           H  
ATOM   1643  N   ASP A 134      87.691  62.706  70.800  1.00  0.00           N  
ATOM   1644  CA  ASP A 134      86.732  62.232  71.797  1.00  0.00           C  
ATOM   1645  C   ASP A 134      87.383  61.489  72.964  1.00  0.00           C  
ATOM   1646  O   ASP A 134      86.663  61.121  73.876  1.00  0.00           O  
ATOM   1647  CB  ASP A 134      85.630  61.376  71.128  1.00  0.00           C  
ATOM   1648  CG  ASP A 134      86.095  60.186  70.323  1.00  0.00           C  
ATOM   1649  OD1 ASP A 134      87.274  59.893  70.235  1.00  0.00           O  
ATOM   1650  OD2 ASP A 134      85.185  59.451  69.657  1.00  0.00           O  
ATOM   1651  H   ASP A 134      87.650  62.329  69.842  1.00  0.00           H  
ATOM   1652  HA  ASP A 134      86.222  63.118  72.235  1.00  0.00           H  
ATOM   1653  HB2 ASP A 134      84.917  61.020  71.903  1.00  0.00           H  
ATOM   1654  HB3 ASP A 134      85.075  62.043  70.435  1.00  0.00           H  
ATOM   1655  N   LEU A 135      88.725  61.247  73.020  1.00  0.00           N  
ATOM   1656  CA  LEU A 135      89.430  60.646  74.144  1.00  0.00           C  
ATOM   1657  C   LEU A 135      88.885  59.264  74.438  1.00  0.00           C  
ATOM   1658  O   LEU A 135      88.809  58.874  75.586  1.00  0.00           O  
ATOM   1659  CB  LEU A 135      89.352  61.556  75.385  1.00  0.00           C  
ATOM   1660  CG  LEU A 135      89.754  63.012  75.152  1.00  0.00           C  
ATOM   1661  CD1 LEU A 135      89.547  63.810  76.430  1.00  0.00           C  
ATOM   1662  CD2 LEU A 135      91.194  63.152  74.704  1.00  0.00           C  
ATOM   1663  H   LEU A 135      89.307  61.493  72.225  1.00  0.00           H  
ATOM   1664  HA  LEU A 135      90.501  60.537  73.858  1.00  0.00           H  
ATOM   1665  HB2 LEU A 135      88.295  61.592  75.670  1.00  0.00           H  
ATOM   1666  HB3 LEU A 135      89.956  61.123  76.216  1.00  0.00           H  
ATOM   1667  N   ARG A 136      88.486  58.454  73.432  1.00  0.00           N  
ATOM   1668  CA  ARG A 136      87.939  57.128  73.650  1.00  0.00           C  
ATOM   1669  C   ARG A 136      88.958  56.080  73.261  1.00  0.00           C  
ATOM   1670  O   ARG A 136      88.972  55.023  73.860  1.00  0.00           O  
ATOM   1671  CB  ARG A 136      86.661  56.989  72.814  1.00  0.00           C  
ATOM   1672  CG  ARG A 136      85.925  55.665  73.020  1.00  0.00           C  
ATOM   1673  CD  ARG A 136      85.321  55.505  74.413  1.00  0.00           C  
ATOM   1674  NE  ARG A 136      84.513  54.283  74.389  1.00  0.00           N  
ATOM   1675  CZ  ARG A 136      84.949  53.322  75.390  1.00  0.00           C  
ATOM   1676  H   ARG A 136      88.550  58.799  72.468  1.00  0.00           H  
ATOM   1677  HA  ARG A 136      87.691  56.987  74.723  1.00  0.00           H  
ATOM   1678  HB2 ARG A 136      85.960  57.821  73.041  1.00  0.00           H  
ATOM   1679  HB3 ARG A 136      86.935  57.070  71.739  1.00  0.00           H  
ATOM   1680  HG2 ARG A 136      85.100  55.652  72.288  1.00  0.00           H  
ATOM   1681  HG3 ARG A 136      86.584  54.797  72.803  1.00  0.00           H  
ATOM   1682  HD2 ARG A 136      86.125  55.467  75.184  1.00  0.00           H  
ATOM   1683  HD3 ARG A 136      84.679  56.387  74.646  1.00  0.00           H  
ATOM   1684  HE  ARG A 136      83.489  54.486  74.463  1.00  0.00           H  
ATOM   1685  N   HIS A 137      89.833  56.299  72.248  1.00  0.00           N  
ATOM   1686  CA  HIS A 137      90.812  55.337  71.786  1.00  0.00           C  
ATOM   1687  C   HIS A 137      92.193  55.931  71.871  1.00  0.00           C  
ATOM   1688  O   HIS A 137      92.379  57.065  71.482  1.00  0.00           O  
ATOM   1689  CB  HIS A 137      90.569  55.009  70.307  1.00  0.00           C  
ATOM   1690  CG  HIS A 137      89.242  54.370  70.059  1.00  0.00           C  
ATOM   1691  ND1 HIS A 137      89.092  53.130  69.569  1.00  0.00           N  
ATOM   1692  CD2 HIS A 137      88.009  54.948  70.255  1.00  0.00           C  
ATOM   1693  CE1 HIS A 137      87.760  52.958  69.480  1.00  0.00           C  
ATOM   1694  NE2 HIS A 137      87.079  54.048  69.891  1.00  0.00           N  
ATOM   1695  H   HIS A 137      89.800  57.188  71.747  1.00  0.00           H  
ATOM   1696  HA  HIS A 137      90.767  54.385  72.361  1.00  0.00           H  
ATOM   1697  HB2 HIS A 137      90.643  55.929  69.694  1.00  0.00           H  
ATOM   1698  HB3 HIS A 137      91.367  54.308  69.977  1.00  0.00           H  
ATOM   1699  N   THR A 138      93.235  55.178  72.277  1.00  0.00           N  
ATOM   1700  CA  THR A 138      94.622  55.603  72.202  1.00  0.00           C  
ATOM   1701  C   THR A 138      95.406  54.559  71.421  1.00  0.00           C  
ATOM   1702  O   THR A 138      94.815  53.583  70.977  1.00  0.00           O  
ATOM   1703  CB  THR A 138      95.135  55.802  73.642  1.00  0.00           C  
ATOM   1704  OG1 THR A 138      96.398  56.392  73.676  1.00  0.00           O  
ATOM   1705  CG2 THR A 138      95.131  54.529  74.473  1.00  0.00           C  
ATOM   1706  H   THR A 138      93.043  54.228  72.593  1.00  0.00           H  
ATOM   1707  HA  THR A 138      94.714  56.572  71.678  1.00  0.00           H  
ATOM   1708  N   PHE A 139      96.755  54.654  71.272  1.00  0.00           N  
ATOM   1709  CA  PHE A 139      97.527  53.500  70.835  1.00  0.00           C  
ATOM   1710  C   PHE A 139      98.975  53.587  71.287  1.00  0.00           C  
ATOM   1711  O   PHE A 139      99.436  54.640  71.707  1.00  0.00           O  
ATOM   1712  CB  PHE A 139      97.418  53.230  69.309  1.00  0.00           C  
ATOM   1713  CG  PHE A 139      98.386  54.059  68.507  1.00  0.00           C  
ATOM   1714  CD1 PHE A 139      98.249  55.446  68.389  1.00  0.00           C  
ATOM   1715  CD2 PHE A 139      99.491  53.423  67.917  1.00  0.00           C  
ATOM   1716  CE1 PHE A 139      99.204  56.181  67.679  1.00  0.00           C  
ATOM   1717  CE2 PHE A 139     100.455  54.161  67.230  1.00  0.00           C  
ATOM   1718  CZ  PHE A 139     100.311  55.543  67.111  1.00  0.00           C  
ATOM   1719  H   PHE A 139      97.234  55.474  71.658  1.00  0.00           H  
ATOM   1720  HA  PHE A 139      97.096  52.630  71.383  1.00  0.00           H  
ATOM   1721  HB2 PHE A 139      97.694  52.167  69.145  1.00  0.00           H  
ATOM   1722  HB3 PHE A 139      96.379  53.342  68.930  1.00  0.00           H  
ATOM   1723  N   ILE A 140      99.747  52.476  71.241  1.00  0.00           N  
ATOM   1724  CA  ILE A 140     101.151  52.439  71.588  1.00  0.00           C  
ATOM   1725  C   ILE A 140     101.916  51.769  70.465  1.00  0.00           C  
ATOM   1726  O   ILE A 140     101.327  51.358  69.480  1.00  0.00           O  
ATOM   1727  CB  ILE A 140     101.345  51.699  72.930  1.00  0.00           C  
ATOM   1728  CG1 ILE A 140     100.828  50.264  72.893  1.00  0.00           C  
ATOM   1729  CG2 ILE A 140     100.669  52.472  74.059  1.00  0.00           C  
ATOM   1730  CD1 ILE A 140     101.204  49.509  74.157  1.00  0.00           C  
ATOM   1731  H   ILE A 140      99.325  51.594  70.951  1.00  0.00           H  
ATOM   1732  HA  ILE A 140     101.556  53.468  71.714  1.00  0.00           H  
ATOM   1733  N   SER A 141     103.256  51.646  70.539  1.00  0.00           N  
ATOM   1734  CA  SER A 141     104.059  50.953  69.547  1.00  0.00           C  
ATOM   1735  C   SER A 141     105.065  50.092  70.273  1.00  0.00           C  
ATOM   1736  O   SER A 141     105.779  50.634  71.091  1.00  0.00           O  
ATOM   1737  CB  SER A 141     104.740  51.969  68.619  1.00  0.00           C  
ATOM   1738  OG  SER A 141     105.674  52.750  69.310  1.00  0.00           O  
ATOM   1739  H   SER A 141     103.725  52.072  71.339  1.00  0.00           H  
ATOM   1740  HA  SER A 141     103.422  50.333  68.890  1.00  0.00           H  
ATOM   1741  HB2 SER A 141     105.242  51.402  67.802  1.00  0.00           H  
ATOM   1742  HB3 SER A 141     103.962  52.630  68.176  1.00  0.00           H  
ATOM   1743  HG  SER A 141     106.224  53.195  68.612  1.00  0.00           H  
ATOM   1744  N   ILE A 142     105.206  48.764  70.035  1.00  0.00           N  
ATOM   1745  CA  ILE A 142     106.189  47.936  70.705  1.00  0.00           C  
ATOM   1746  C   ILE A 142     107.270  47.574  69.706  1.00  0.00           C  
ATOM   1747  O   ILE A 142     107.012  46.755  68.832  1.00  0.00           O  
ATOM   1748  CB  ILE A 142     105.493  46.704  71.302  1.00  0.00           C  
ATOM   1749  CG1 ILE A 142     104.456  47.150  72.330  1.00  0.00           C  
ATOM   1750  CG2 ILE A 142     106.495  45.750  71.940  1.00  0.00           C  
ATOM   1751  CD1 ILE A 142     103.595  45.991  72.795  1.00  0.00           C  
ATOM   1752  H   ILE A 142     104.625  48.310  69.340  1.00  0.00           H  
ATOM   1753  HA  ILE A 142     106.652  48.479  71.543  1.00  0.00           H  
ATOM   1754  N   PRO A 143     108.503  48.176  69.729  1.00  0.00           N  
ATOM   1755  CA  PRO A 143     109.559  47.866  68.789  1.00  0.00           C  
ATOM   1756  C   PRO A 143     110.137  46.515  69.126  1.00  0.00           C  
ATOM   1757  O   PRO A 143     110.642  46.375  70.228  1.00  0.00           O  
ATOM   1758  CB  PRO A 143     110.612  48.974  69.029  1.00  0.00           C  
ATOM   1759  CG  PRO A 143     109.803  50.084  69.658  1.00  0.00           C  
ATOM   1760  CD  PRO A 143     108.879  49.297  70.562  1.00  0.00           C  
ATOM   1761  HA  PRO A 143     109.145  47.943  67.759  1.00  0.00           H  
ATOM   1762  HB2 PRO A 143     111.351  48.661  69.799  1.00  0.00           H  
ATOM   1763  HB3 PRO A 143     111.169  49.311  68.148  1.00  0.00           H  
ATOM   1764  HG2 PRO A 143     110.413  50.854  70.178  1.00  0.00           H  
ATOM   1765  HG3 PRO A 143     109.187  50.567  68.867  1.00  0.00           H  
ATOM   1766  HD2 PRO A 143     109.442  48.901  71.435  1.00  0.00           H  
ATOM   1767  HD3 PRO A 143     108.056  49.955  70.880  1.00  0.00           H  
ATOM   1768  N   LEU A 144     110.065  45.457  68.280  1.00  0.00           N  
ATOM   1769  CA  LEU A 144     110.653  44.165  68.632  1.00  0.00           C  
ATOM   1770  C   LEU A 144     112.167  44.222  68.553  1.00  0.00           C  
ATOM   1771  O   LEU A 144     112.722  45.249  68.187  1.00  0.00           O  
ATOM   1772  CB  LEU A 144     110.087  43.057  67.725  1.00  0.00           C  
ATOM   1773  CG  LEU A 144     108.584  42.865  67.974  1.00  0.00           C  
ATOM   1774  CD1 LEU A 144     108.020  41.857  67.003  1.00  0.00           C  
ATOM   1775  CD2 LEU A 144     108.310  42.360  69.385  1.00  0.00           C  
ATOM   1776  H   LEU A 144     109.556  45.564  67.391  1.00  0.00           H  
ATOM   1777  HA  LEU A 144     110.390  43.909  69.683  1.00  0.00           H  
ATOM   1778  HB2 LEU A 144     110.269  43.336  66.665  1.00  0.00           H  
ATOM   1779  HB3 LEU A 144     110.589  42.083  67.911  1.00  0.00           H  
ATOM   1780  N   GLN A 145     112.898  43.126  68.888  1.00  0.00           N  
ATOM   1781  CA  GLN A 145     114.348  43.081  68.857  1.00  0.00           C  
ATOM   1782  C   GLN A 145     114.774  42.110  67.789  1.00  0.00           C  
ATOM   1783  O   GLN A 145     114.387  40.950  67.830  1.00  0.00           O  
ATOM   1784  CB  GLN A 145     114.884  42.601  70.214  1.00  0.00           C  
ATOM   1785  CG  GLN A 145     116.411  42.428  70.274  1.00  0.00           C  
ATOM   1786  CD  GLN A 145     117.123  43.741  70.199  1.00  0.00           C  
ATOM   1787  OE1 GLN A 145     117.870  43.981  69.265  1.00  0.00           O  
ATOM   1788  NE2 GLN A 145     116.960  44.653  71.177  1.00  0.00           N  
ATOM   1789  H   GLN A 145     112.406  42.265  69.167  1.00  0.00           H  
ATOM   1790  HA  GLN A 145     114.776  44.084  68.650  1.00  0.00           H  
ATOM   1791  HB2 GLN A 145     114.529  43.261  71.035  1.00  0.00           H  
ATOM   1792  HB3 GLN A 145     114.468  41.607  70.351  1.00  0.00           H  
ATOM   1793  HG2 GLN A 145     116.696  41.933  71.225  1.00  0.00           H  
ATOM   1794  HG3 GLN A 145     116.742  41.753  69.454  1.00  0.00           H  
ATOM   1795  N   GLY A 146     115.634  42.516  66.830  1.00  0.00           N  
ATOM   1796  CA  GLY A 146     116.193  41.593  65.867  1.00  0.00           C  
ATOM   1797  C   GLY A 146     117.156  42.280  64.931  1.00  0.00           C  
ATOM   1798  O   GLY A 146     117.258  43.498  64.913  1.00  0.00           O  
ATOM   1799  H   GLY A 146     115.939  43.499  66.842  1.00  0.00           H  
ATOM   1800  HA2 GLY A 146     116.742  40.801  66.425  1.00  0.00           H  
ATOM   1801  HA3 GLY A 146     115.389  41.103  65.274  1.00  0.00           H  
ATOM   1802  N   ASP A 147     117.911  41.516  64.109  1.00  0.00           N  
ATOM   1803  CA  ASP A 147     118.850  42.044  63.133  1.00  0.00           C  
ATOM   1804  C   ASP A 147     118.431  41.664  61.728  1.00  0.00           C  
ATOM   1805  O   ASP A 147     119.062  42.133  60.790  1.00  0.00           O  
ATOM   1806  CB  ASP A 147     120.253  41.502  63.442  1.00  0.00           C  
ATOM   1807  CG  ASP A 147     120.750  42.030  64.757  1.00  0.00           C  
ATOM   1808  OD1 ASP A 147     120.975  43.223  64.892  1.00  0.00           O  
ATOM   1809  OD2 ASP A 147     120.948  41.193  65.793  1.00  0.00           O  
ATOM   1810  H   ASP A 147     117.809  40.498  64.184  1.00  0.00           H  
ATOM   1811  HA  ASP A 147     118.865  43.157  63.160  1.00  0.00           H  
ATOM   1812  HB2 ASP A 147     120.200  40.391  63.474  1.00  0.00           H  
ATOM   1813  HB3 ASP A 147     120.979  41.793  62.653  1.00  0.00           H  
ATOM   1814  N   ASP A 148     117.363  40.848  61.492  1.00  0.00           N  
ATOM   1815  CA  ASP A 148     116.865  40.576  60.154  1.00  0.00           C  
ATOM   1816  C   ASP A 148     115.347  40.405  60.209  1.00  0.00           C  
ATOM   1817  O   ASP A 148     114.776  40.398  61.286  1.00  0.00           O  
ATOM   1818  CB  ASP A 148     117.610  39.340  59.589  1.00  0.00           C  
ATOM   1819  CG  ASP A 148     117.584  39.160  58.089  1.00  0.00           C  
ATOM   1820  OD1 ASP A 148     117.150  40.024  57.346  1.00  0.00           O  
ATOM   1821  OD2 ASP A 148     118.157  38.068  57.552  1.00  0.00           O  
ATOM   1822  H   ASP A 148     116.859  40.432  62.282  1.00  0.00           H  
ATOM   1823  HA  ASP A 148     117.070  41.470  59.527  1.00  0.00           H  
ATOM   1824  HB2 ASP A 148     118.691  39.427  59.835  1.00  0.00           H  
ATOM   1825  HB3 ASP A 148     117.225  38.428  60.097  1.00  0.00           H  
ATOM   1826  N   ASP A 149     114.614  40.304  59.079  1.00  0.00           N  
ATOM   1827  CA  ASP A 149     113.170  40.134  59.061  1.00  0.00           C  
ATOM   1828  C   ASP A 149     112.776  38.832  59.694  1.00  0.00           C  
ATOM   1829  O   ASP A 149     111.842  38.845  60.467  1.00  0.00           O  
ATOM   1830  CB  ASP A 149     112.669  40.166  57.614  1.00  0.00           C  
ATOM   1831  CG  ASP A 149     112.939  41.496  56.959  1.00  0.00           C  
ATOM   1832  OD1 ASP A 149     113.134  42.502  57.626  1.00  0.00           O  
ATOM   1833  OD2 ASP A 149     112.989  41.572  55.618  1.00  0.00           O  
ATOM   1834  H   ASP A 149     115.091  40.374  58.181  1.00  0.00           H  
ATOM   1835  HA  ASP A 149     112.673  40.965  59.617  1.00  0.00           H  
ATOM   1836  HB2 ASP A 149     113.190  39.363  57.048  1.00  0.00           H  
ATOM   1837  HB3 ASP A 149     111.578  39.973  57.574  1.00  0.00           H  
ATOM   1838  N   ASP A 150     113.414  37.666  59.397  1.00  0.00           N  
ATOM   1839  CA  ASP A 150     113.043  36.392  60.001  1.00  0.00           C  
ATOM   1840  C   ASP A 150     113.269  36.397  61.485  1.00  0.00           C  
ATOM   1841  O   ASP A 150     112.404  35.910  62.173  1.00  0.00           O  
ATOM   1842  CB  ASP A 150     113.798  35.213  59.388  1.00  0.00           C  
ATOM   1843  CG  ASP A 150     113.492  35.034  57.930  1.00  0.00           C  
ATOM   1844  OD1 ASP A 150     114.008  34.107  57.334  1.00  0.00           O  
ATOM   1845  OD2 ASP A 150     112.647  35.859  57.276  1.00  0.00           O  
ATOM   1846  H   ASP A 150     114.191  37.686  58.720  1.00  0.00           H  
ATOM   1847  HA  ASP A 150     111.962  36.204  59.813  1.00  0.00           H  
ATOM   1848  HB2 ASP A 150     114.889  35.344  59.533  1.00  0.00           H  
ATOM   1849  HB3 ASP A 150     113.478  34.280  59.906  1.00  0.00           H  
ATOM   1850  N   GLU A 151     114.381  36.924  62.068  1.00  0.00           N  
ATOM   1851  CA  GLU A 151     114.528  37.003  63.522  1.00  0.00           C  
ATOM   1852  C   GLU A 151     113.384  37.763  64.144  1.00  0.00           C  
ATOM   1853  O   GLU A 151     112.804  37.247  65.076  1.00  0.00           O  
ATOM   1854  CB  GLU A 151     115.855  37.659  63.931  1.00  0.00           C  
ATOM   1855  CG  GLU A 151     117.020  36.674  63.755  1.00  0.00           C  
ATOM   1856  CD  GLU A 151     118.316  37.162  64.336  1.00  0.00           C  
ATOM   1857  OE1 GLU A 151     118.443  38.304  64.746  1.00  0.00           O  
ATOM   1858  OE2 GLU A 151     119.334  36.297  64.474  1.00  0.00           O  
ATOM   1859  H   GLU A 151     115.111  37.327  61.464  1.00  0.00           H  
ATOM   1860  HA  GLU A 151     114.506  35.987  63.973  1.00  0.00           H  
ATOM   1861  HB2 GLU A 151     116.007  38.614  63.388  1.00  0.00           H  
ATOM   1862  HB3 GLU A 151     115.805  37.889  65.021  1.00  0.00           H  
ATOM   1863  HG2 GLU A 151     116.761  35.759  64.329  1.00  0.00           H  
ATOM   1864  HG3 GLU A 151     117.161  36.394  62.690  1.00  0.00           H  
ATOM   1865  N   ILE A 152     113.008  38.984  63.691  1.00  0.00           N  
ATOM   1866  CA  ILE A 152     111.924  39.779  64.264  1.00  0.00           C  
ATOM   1867  C   ILE A 152     110.586  39.067  64.150  1.00  0.00           C  
ATOM   1868  O   ILE A 152     109.747  39.268  65.007  1.00  0.00           O  
ATOM   1869  CB  ILE A 152     111.845  41.142  63.546  1.00  0.00           C  
ATOM   1870  CG1 ILE A 152     113.176  41.882  63.647  1.00  0.00           C  
ATOM   1871  CG2 ILE A 152     110.751  42.025  64.131  1.00  0.00           C  
ATOM   1872  CD1 ILE A 152     113.242  43.015  62.642  1.00  0.00           C  
ATOM   1873  H   ILE A 152     113.520  39.355  62.890  1.00  0.00           H  
ATOM   1874  HA  ILE A 152     112.149  39.969  65.339  1.00  0.00           H  
ATOM   1875  N   LEU A 153     110.298  38.278  63.081  1.00  0.00           N  
ATOM   1876  CA  LEU A 153     109.052  37.551  62.883  1.00  0.00           C  
ATOM   1877  C   LEU A 153     108.939  36.447  63.903  1.00  0.00           C  
ATOM   1878  O   LEU A 153     107.881  36.307  64.464  1.00  0.00           O  
ATOM   1879  CB  LEU A 153     108.988  36.961  61.452  1.00  0.00           C  
ATOM   1880  CG  LEU A 153     107.697  36.159  61.190  1.00  0.00           C  
ATOM   1881  CD1 LEU A 153     106.439  36.987  61.390  1.00  0.00           C  
ATOM   1882  CD2 LEU A 153     107.690  35.606  59.777  1.00  0.00           C  
ATOM   1883  H   LEU A 153     111.018  38.166  62.377  1.00  0.00           H  
ATOM   1884  HA  LEU A 153     108.193  38.254  62.969  1.00  0.00           H  
ATOM   1885  HB2 LEU A 153     109.051  37.798  60.719  1.00  0.00           H  
ATOM   1886  HB3 LEU A 153     109.856  36.290  61.286  1.00  0.00           H  
ATOM   1887  N   LYS A 154     109.984  35.618  64.172  1.00  0.00           N  
ATOM   1888  CA  LYS A 154     109.998  34.547  65.164  1.00  0.00           C  
ATOM   1889  C   LYS A 154     109.847  35.096  66.551  1.00  0.00           C  
ATOM   1890  O   LYS A 154     109.242  34.446  67.379  1.00  0.00           O  
ATOM   1891  CB  LYS A 154     111.323  33.744  65.109  1.00  0.00           C  
ATOM   1892  CG  LYS A 154     111.557  33.019  63.771  1.00  0.00           C  
ATOM   1893  CD  LYS A 154     110.414  32.063  63.413  1.00  0.00           C  
ATOM   1894  CE  LYS A 154     110.640  31.384  62.069  1.00  0.00           C  
ATOM   1895  NZ  LYS A 154     109.431  30.679  61.644  1.00  0.00           N1+
ATOM   1896  H   LYS A 154     110.844  35.792  63.673  1.00  0.00           H  
ATOM   1897  HA  LYS A 154     109.150  33.861  64.987  1.00  0.00           H  
ATOM   1898  HB2 LYS A 154     112.184  34.427  65.298  1.00  0.00           H  
ATOM   1899  HB3 LYS A 154     111.319  32.979  65.916  1.00  0.00           H  
ATOM   1900  HG2 LYS A 154     111.650  33.760  62.958  1.00  0.00           H  
ATOM   1901  HG3 LYS A 154     112.515  32.458  63.833  1.00  0.00           H  
ATOM   1902  HD2 LYS A 154     110.297  31.295  64.198  1.00  0.00           H  
ATOM   1903  HD3 LYS A 154     109.476  32.639  63.318  1.00  0.00           H  
ATOM   1904  HE2 LYS A 154     110.872  32.155  61.319  1.00  0.00           H  
ATOM   1905  HE3 LYS A 154     111.506  30.689  62.132  1.00  0.00           H  
ATOM   1906  HZ1 LYS A 154     109.588  30.266  60.697  1.00  0.00           H  
ATOM   1907  HZ2 LYS A 154     109.191  29.922  62.324  1.00  0.00           H  
ATOM   1908  HZ3 LYS A 154     108.632  31.353  61.577  1.00  0.00           H  
ATOM   1909  N   ASN A 155     110.410  36.277  66.880  1.00  0.00           N  
ATOM   1910  CA  ASN A 155     110.240  36.941  68.154  1.00  0.00           C  
ATOM   1911  C   ASN A 155     108.790  37.315  68.352  1.00  0.00           C  
ATOM   1912  O   ASN A 155     108.265  37.087  69.427  1.00  0.00           O  
ATOM   1913  CB  ASN A 155     111.123  38.193  68.198  1.00  0.00           C  
ATOM   1914  CG  ASN A 155     112.586  37.815  68.296  1.00  0.00           C  
ATOM   1915  OD1 ASN A 155     112.963  37.013  69.135  1.00  0.00           O  
ATOM   1916  ND2 ASN A 155     113.491  38.363  67.465  1.00  0.00           N  
ATOM   1917  H   ASN A 155     110.940  36.766  66.163  1.00  0.00           H  
ATOM   1918  HA  ASN A 155     110.555  36.280  68.992  1.00  0.00           H  
ATOM   1919  HB2 ASN A 155     110.942  38.876  67.342  1.00  0.00           H  
ATOM   1920  HB3 ASN A 155     110.812  38.748  69.082  1.00  0.00           H  
ATOM   1921  N   TYR A 156     108.079  37.872  67.338  1.00  0.00           N  
ATOM   1922  CA  TYR A 156     106.660  38.191  67.396  1.00  0.00           C  
ATOM   1923  C   TYR A 156     105.834  36.933  67.615  1.00  0.00           C  
ATOM   1924  O   TYR A 156     104.888  36.973  68.378  1.00  0.00           O  
ATOM   1925  CB  TYR A 156     106.218  38.864  66.080  1.00  0.00           C  
ATOM   1926  CG  TYR A 156     104.766  39.241  66.135  1.00  0.00           C  
ATOM   1927  CD1 TYR A 156     104.311  40.156  67.096  1.00  0.00           C  
ATOM   1928  CD2 TYR A 156     103.855  38.654  65.249  1.00  0.00           C  
ATOM   1929  CE1 TYR A 156     102.957  40.480  67.169  1.00  0.00           C  
ATOM   1930  CE2 TYR A 156     102.500  38.977  65.323  1.00  0.00           C  
ATOM   1931  CZ  TYR A 156     102.054  39.890  66.283  1.00  0.00           C  
ATOM   1932  OH  TYR A 156     100.753  40.202  66.357  1.00  0.00           O  
ATOM   1933  H   TYR A 156     108.565  38.025  66.455  1.00  0.00           H  
ATOM   1934  HA  TYR A 156     106.485  38.921  68.216  1.00  0.00           H  
ATOM   1935  HB2 TYR A 156     106.816  39.778  65.897  1.00  0.00           H  
ATOM   1936  HB3 TYR A 156     106.399  38.177  65.228  1.00  0.00           H  
ATOM   1937  N   GLN A 157     106.143  35.785  66.958  1.00  0.00           N  
ATOM   1938  CA  GLN A 157     105.470  34.499  67.095  1.00  0.00           C  
ATOM   1939  C   GLN A 157     105.579  34.027  68.535  1.00  0.00           C  
ATOM   1940  O   GLN A 157     104.603  33.518  69.064  1.00  0.00           O  
ATOM   1941  CB  GLN A 157     106.139  33.458  66.138  1.00  0.00           C  
ATOM   1942  CG  GLN A 157     105.924  33.780  64.638  1.00  0.00           C  
ATOM   1943  CD  GLN A 157     104.648  33.205  64.084  1.00  0.00           C  
ATOM   1944  OE1 GLN A 157     103.590  33.362  64.666  1.00  0.00           O  
ATOM   1945  NE2 GLN A 157     104.672  32.513  62.925  1.00  0.00           N  
ATOM   1946  H   GLN A 157     106.969  35.809  66.371  1.00  0.00           H  
ATOM   1947  HA  GLN A 157     104.399  34.585  66.812  1.00  0.00           H  
ATOM   1948  HB2 GLN A 157     107.224  33.472  66.348  1.00  0.00           H  
ATOM   1949  HB3 GLN A 157     105.795  32.419  66.333  1.00  0.00           H  
ATOM   1950  HG2 GLN A 157     105.926  34.874  64.473  1.00  0.00           H  
ATOM   1951  HG3 GLN A 157     106.759  33.354  64.039  1.00  0.00           H  
ATOM   1952  N   VAL A 158     106.745  34.175  69.231  1.00  0.00           N  
ATOM   1953  CA  VAL A 158     106.947  33.694  70.590  1.00  0.00           C  
ATOM   1954  C   VAL A 158     106.461  34.685  71.644  1.00  0.00           C  
ATOM   1955  O   VAL A 158     106.347  34.295  72.797  1.00  0.00           O  
ATOM   1956  CB  VAL A 158     108.438  33.349  70.801  1.00  0.00           C  
ATOM   1957  CG1 VAL A 158     109.324  34.586  70.877  1.00  0.00           C  
ATOM   1958  CG2 VAL A 158     108.669  32.502  72.034  1.00  0.00           C  
ATOM   1959  H   VAL A 158     107.519  34.660  68.779  1.00  0.00           H  
ATOM   1960  HA  VAL A 158     106.374  32.746  70.679  1.00  0.00           H  
ATOM   1961  N   VAL A 159     106.163  35.976  71.324  1.00  0.00           N  
ATOM   1962  CA  VAL A 159     105.637  36.953  72.268  1.00  0.00           C  
ATOM   1963  C   VAL A 159     104.182  37.253  71.934  1.00  0.00           C  
ATOM   1964  O   VAL A 159     103.571  38.063  72.615  1.00  0.00           O  
ATOM   1965  CB  VAL A 159     106.512  38.229  72.240  1.00  0.00           C  
ATOM   1966  CG1 VAL A 159     106.376  39.008  70.938  1.00  0.00           C  
ATOM   1967  CG2 VAL A 159     106.204  39.163  73.399  1.00  0.00           C  
ATOM   1968  H   VAL A 159     106.258  36.281  70.349  1.00  0.00           H  
ATOM   1969  HA  VAL A 159     105.669  36.541  73.298  1.00  0.00           H  
ATOM   1970  N   GLU A 160     103.562  36.624  70.891  1.00  0.00           N  
ATOM   1971  CA  GLU A 160     102.193  36.862  70.493  1.00  0.00           C  
ATOM   1972  C   GLU A 160     101.233  36.533  71.601  1.00  0.00           C  
ATOM   1973  O   GLU A 160     100.412  37.391  71.865  1.00  0.00           O  
ATOM   1974  CB  GLU A 160     101.843  36.069  69.200  1.00  0.00           C  
ATOM   1975  CG  GLU A 160     100.339  36.019  68.884  1.00  0.00           C  
ATOM   1976  CD  GLU A 160      99.742  37.383  68.793  1.00  0.00           C  
ATOM   1977  OE1 GLU A 160      98.843  37.715  69.541  1.00  0.00           O  
ATOM   1978  OE2 GLU A 160     100.195  38.249  67.885  1.00  0.00           O  
ATOM   1979  H   GLU A 160     104.069  35.924  70.342  1.00  0.00           H  
ATOM   1980  HA  GLU A 160     102.073  37.942  70.237  1.00  0.00           H  
ATOM   1981  HB2 GLU A 160     102.392  36.527  68.350  1.00  0.00           H  
ATOM   1982  HB3 GLU A 160     102.171  35.017  69.258  1.00  0.00           H  
ATOM   1983  HG2 GLU A 160     100.186  35.489  67.922  1.00  0.00           H  
ATOM   1984  HG3 GLU A 160      99.816  35.436  69.675  1.00  0.00           H  
ATOM   1985  N   PRO A 161     101.180  35.332  72.248  1.00  0.00           N  
ATOM   1986  CA  PRO A 161     100.101  34.986  73.156  1.00  0.00           C  
ATOM   1987  C   PRO A 161     100.104  35.886  74.370  1.00  0.00           C  
ATOM   1988  O   PRO A 161      99.059  36.391  74.747  1.00  0.00           O  
ATOM   1989  CB  PRO A 161     100.377  33.530  73.548  1.00  0.00           C  
ATOM   1990  CG  PRO A 161     101.257  33.032  72.415  1.00  0.00           C  
ATOM   1991  CD  PRO A 161     102.115  34.236  72.106  1.00  0.00           C  
ATOM   1992  HA  PRO A 161      99.137  35.032  72.595  1.00  0.00           H  
ATOM   1993  HB2 PRO A 161     100.989  33.490  74.472  1.00  0.00           H  
ATOM   1994  HB3 PRO A 161      99.448  32.932  73.698  1.00  0.00           H  
ATOM   1995  HG2 PRO A 161     101.818  32.102  72.642  1.00  0.00           H  
ATOM   1996  HG3 PRO A 161     100.625  32.876  71.526  1.00  0.00           H  
ATOM   1997  HD2 PRO A 161     102.907  34.356  72.878  1.00  0.00           H  
ATOM   1998  HD3 PRO A 161     102.589  34.126  71.120  1.00  0.00           H  
ATOM   1999  N   GLU A 162     101.280  36.143  75.013  1.00  0.00           N  
ATOM   2000  CA  GLU A 162     101.390  36.999  76.185  1.00  0.00           C  
ATOM   2001  C   GLU A 162     100.935  38.423  75.912  1.00  0.00           C  
ATOM   2002  O   GLU A 162     100.548  39.095  76.859  1.00  0.00           O  
ATOM   2003  CB  GLU A 162     102.836  37.055  76.743  1.00  0.00           C  
ATOM   2004  CG  GLU A 162     103.279  35.787  77.499  1.00  0.00           C  
ATOM   2005  CD  GLU A 162     103.880  34.665  76.697  1.00  0.00           C  
ATOM   2006  OE1 GLU A 162     104.064  34.752  75.494  1.00  0.00           O  
ATOM   2007  OE2 GLU A 162     104.317  33.573  77.350  1.00  0.00           O  
ATOM   2008  H   GLU A 162     102.133  35.721  74.633  1.00  0.00           H  
ATOM   2009  HA  GLU A 162     100.724  36.587  76.975  1.00  0.00           H  
ATOM   2010  HB2 GLU A 162     103.582  37.369  75.974  1.00  0.00           H  
ATOM   2011  HB3 GLU A 162     102.830  37.851  77.518  1.00  0.00           H  
ATOM   2012  HG2 GLU A 162     104.075  36.090  78.202  1.00  0.00           H  
ATOM   2013  HG3 GLU A 162     102.435  35.417  78.117  1.00  0.00           H  
ATOM   2014  N   LEU A 163     100.981  38.962  74.664  1.00  0.00           N  
ATOM   2015  CA  LEU A 163     100.591  40.337  74.373  1.00  0.00           C  
ATOM   2016  C   LEU A 163      99.139  40.416  73.930  1.00  0.00           C  
ATOM   2017  O   LEU A 163      98.549  41.482  74.035  1.00  0.00           O  
ATOM   2018  CB  LEU A 163     101.532  40.901  73.289  1.00  0.00           C  
ATOM   2019  CG  LEU A 163     101.240  42.353  72.895  1.00  0.00           C  
ATOM   2020  CD1 LEU A 163     101.362  43.299  74.077  1.00  0.00           C  
ATOM   2021  CD2 LEU A 163     102.203  42.796  71.808  1.00  0.00           C  
ATOM   2022  H   LEU A 163     101.335  38.385  73.893  1.00  0.00           H  
ATOM   2023  HA  LEU A 163     100.702  40.946  75.299  1.00  0.00           H  
ATOM   2024  HB2 LEU A 163     102.582  40.815  73.647  1.00  0.00           H  
ATOM   2025  HB3 LEU A 163     101.429  40.268  72.377  1.00  0.00           H  
ATOM   2026  N   GLN A 164      98.498  39.332  73.405  1.00  0.00           N  
ATOM   2027  CA  GLN A 164      97.111  39.353  72.965  1.00  0.00           C  
ATOM   2028  C   GLN A 164      96.176  39.512  74.150  1.00  0.00           C  
ATOM   2029  O   GLN A 164      95.015  39.842  73.955  1.00  0.00           O  
ATOM   2030  CB  GLN A 164      96.778  38.020  72.248  1.00  0.00           C  
ATOM   2031  CG  GLN A 164      95.423  38.003  71.522  1.00  0.00           C  
ATOM   2032  CD  GLN A 164      95.388  38.988  70.384  1.00  0.00           C  
ATOM   2033  OE1 GLN A 164      94.600  39.919  70.400  1.00  0.00           O  
ATOM   2034  NE2 GLN A 164      96.215  38.837  69.330  1.00  0.00           N  
ATOM   2035  H   GLN A 164      99.018  38.461  73.302  1.00  0.00           H  
ATOM   2036  HA  GLN A 164      97.010  40.202  72.252  1.00  0.00           H  
ATOM   2037  HB2 GLN A 164      97.562  37.802  71.506  1.00  0.00           H  
ATOM   2038  HB3 GLN A 164      96.811  37.196  72.995  1.00  0.00           H  
ATOM   2039  HG2 GLN A 164      95.242  36.989  71.108  1.00  0.00           H  
ATOM   2040  HG3 GLN A 164      94.606  38.210  72.239  1.00  0.00           H  
ATOM   2041  N   GLN A 165      96.616  39.247  75.413  1.00  0.00           N  
ATOM   2042  CA  GLN A 165      95.784  39.316  76.596  1.00  0.00           C  
ATOM   2043  C   GLN A 165      96.247  40.486  77.433  1.00  0.00           C  
ATOM   2044  O   GLN A 165      97.164  40.361  78.231  1.00  0.00           O  
ATOM   2045  CB  GLN A 165      95.773  37.970  77.373  1.00  0.00           C  
ATOM   2046  CG  GLN A 165      97.172  37.334  77.543  1.00  0.00           C  
ATOM   2047  CD  GLN A 165      97.209  36.152  78.467  1.00  0.00           C  
ATOM   2048  OE1 GLN A 165      96.205  35.765  79.045  1.00  0.00           O  
ATOM   2049  NE2 GLN A 165      98.384  35.530  78.690  1.00  0.00           N  
ATOM   2050  H   GLN A 165      97.600  38.990  75.561  1.00  0.00           H  
ATOM   2051  HA  GLN A 165      94.725  39.527  76.328  1.00  0.00           H  
ATOM   2052  HB2 GLN A 165      95.300  38.158  78.362  1.00  0.00           H  
ATOM   2053  HB3 GLN A 165      95.144  37.232  76.828  1.00  0.00           H  
ATOM   2054  HG2 GLN A 165      97.517  36.987  76.549  1.00  0.00           H  
ATOM   2055  HG3 GLN A 165      97.895  38.075  77.928  1.00  0.00           H  
ATOM   2056  N   VAL A 166      95.687  41.705  77.207  1.00  0.00           N  
ATOM   2057  CA  VAL A 166      96.042  42.914  77.930  1.00  0.00           C  
ATOM   2058  C   VAL A 166      94.776  43.654  78.298  1.00  0.00           C  
ATOM   2059  O   VAL A 166      93.995  43.979  77.415  1.00  0.00           O  
ATOM   2060  CB  VAL A 166      96.938  43.805  77.058  1.00  0.00           C  
ATOM   2061  CG1 VAL A 166      97.197  45.155  77.712  1.00  0.00           C  
ATOM   2062  CG2 VAL A 166      98.285  43.133  76.839  1.00  0.00           C  
ATOM   2063  H   VAL A 166      94.992  41.788  76.448  1.00  0.00           H  
ATOM   2064  HA  VAL A 166      96.614  42.667  78.850  1.00  0.00           H  
ATOM   2065  N   ASN A 167      94.520  43.947  79.599  1.00  0.00           N  
ATOM   2066  CA  ASN A 167      93.368  44.679  80.103  1.00  0.00           C  
ATOM   2067  C   ASN A 167      92.055  44.085  79.629  1.00  0.00           C  
ATOM   2068  O   ASN A 167      91.154  44.835  79.272  1.00  0.00           O  
ATOM   2069  CB  ASN A 167      93.487  46.219  79.900  1.00  0.00           C  
ATOM   2070  CG  ASN A 167      93.290  46.745  78.498  1.00  0.00           C  
ATOM   2071  OD1 ASN A 167      94.104  46.519  77.618  1.00  0.00           O  
ATOM   2072  ND2 ASN A 167      92.239  47.546  78.231  1.00  0.00           N  
ATOM   2073  H   ASN A 167      95.180  43.598  80.307  1.00  0.00           H  
ATOM   2074  HA  ASN A 167      93.396  44.538  81.206  1.00  0.00           H  
ATOM   2075  HB2 ASN A 167      92.705  46.689  80.537  1.00  0.00           H  
ATOM   2076  HB3 ASN A 167      94.472  46.571  80.276  1.00  0.00           H  
ATOM   2077  N   GLY A 168      91.884  42.732  79.561  1.00  0.00           N  
ATOM   2078  CA  GLY A 168      90.637  42.134  79.113  1.00  0.00           C  
ATOM   2079  C   GLY A 168      90.675  41.670  77.672  1.00  0.00           C  
ATOM   2080  O   GLY A 168      89.614  41.348  77.156  1.00  0.00           O  
ATOM   2081  H   GLY A 168      92.673  42.108  79.794  1.00  0.00           H  
ATOM   2082  HA2 GLY A 168      90.358  41.294  79.784  1.00  0.00           H  
ATOM   2083  HA3 GLY A 168      89.817  42.878  79.191  1.00  0.00           H  
ATOM   2084  N   GLY A 169      91.830  41.596  76.946  1.00  0.00           N  
ATOM   2085  CA  GLY A 169      91.846  41.145  75.561  1.00  0.00           C  
ATOM   2086  C   GLY A 169      91.226  42.128  74.586  1.00  0.00           C  
ATOM   2087  O   GLY A 169      91.096  41.773  73.423  1.00  0.00           O  
ATOM   2088  H   GLY A 169      92.732  41.800  77.394  1.00  0.00           H  
ATOM   2089  HA2 GLY A 169      92.895  40.993  75.229  1.00  0.00           H  
ATOM   2090  HA3 GLY A 169      91.326  40.167  75.505  1.00  0.00           H  
ATOM   2091  N   ASP A 170      90.854  43.387  74.960  1.00  0.00           N  
ATOM   2092  CA  ASP A 170      90.356  44.378  74.008  1.00  0.00           C  
ATOM   2093  C   ASP A 170      91.483  45.009  73.193  1.00  0.00           C  
ATOM   2094  O   ASP A 170      91.192  45.762  72.273  1.00  0.00           O  
ATOM   2095  CB  ASP A 170      89.512  45.445  74.736  1.00  0.00           C  
ATOM   2096  CG  ASP A 170      90.271  46.277  75.737  1.00  0.00           C  
ATOM   2097  OD1 ASP A 170      91.471  46.137  75.903  1.00  0.00           O  
ATOM   2098  OD2 ASP A 170      89.606  47.191  76.463  1.00  0.00           O  
ATOM   2099  H   ASP A 170      90.996  43.679  75.936  1.00  0.00           H  
ATOM   2100  HA  ASP A 170      89.664  43.864  73.303  1.00  0.00           H  
ATOM   2101  HB2 ASP A 170      89.054  46.131  73.990  1.00  0.00           H  
ATOM   2102  HB3 ASP A 170      88.689  44.922  75.270  1.00  0.00           H  
ATOM   2103  N   ILE A 171      92.795  44.748  73.475  1.00  0.00           N  
ATOM   2104  CA  ILE A 171      93.909  45.246  72.679  1.00  0.00           C  
ATOM   2105  C   ILE A 171      93.801  44.725  71.252  1.00  0.00           C  
ATOM   2106  O   ILE A 171      93.622  43.530  71.065  1.00  0.00           O  
ATOM   2107  CB  ILE A 171      95.255  44.827  73.321  1.00  0.00           C  
ATOM   2108  CG1 ILE A 171      96.434  45.381  72.528  1.00  0.00           C  
ATOM   2109  CG2 ILE A 171      95.388  43.315  73.487  1.00  0.00           C  
ATOM   2110  CD1 ILE A 171      97.751  45.129  73.239  1.00  0.00           C  
ATOM   2111  H   ILE A 171      93.019  44.156  74.285  1.00  0.00           H  
ATOM   2112  HA  ILE A 171      93.892  46.360  72.685  1.00  0.00           H  
ATOM   2113  N   ARG A 172      93.934  45.577  70.197  1.00  0.00           N  
ATOM   2114  CA  ARG A 172      93.861  45.174  68.800  1.00  0.00           C  
ATOM   2115  C   ARG A 172      95.216  45.344  68.157  1.00  0.00           C  
ATOM   2116  O   ARG A 172      95.675  46.458  68.010  1.00  0.00           O  
ATOM   2117  CB  ARG A 172      92.806  46.025  68.042  1.00  0.00           C  
ATOM   2118  CG  ARG A 172      91.504  45.253  67.841  1.00  0.00           C  
ATOM   2119  CD  ARG A 172      90.547  45.935  66.842  1.00  0.00           C  
ATOM   2120  NE  ARG A 172      90.037  47.252  67.249  1.00  0.00           N  
ATOM   2121  CZ  ARG A 172      89.332  47.185  68.522  1.00  0.00           C  
ATOM   2122  H   ARG A 172      94.159  46.558  70.388  1.00  0.00           H  
ATOM   2123  HA  ARG A 172      93.616  44.095  68.716  1.00  0.00           H  
ATOM   2124  HB2 ARG A 172      92.637  47.005  68.547  1.00  0.00           H  
ATOM   2125  HB3 ARG A 172      93.184  46.249  67.021  1.00  0.00           H  
ATOM   2126  HG2 ARG A 172      91.770  44.279  67.371  1.00  0.00           H  
ATOM   2127  HG3 ARG A 172      91.016  45.037  68.816  1.00  0.00           H  
ATOM   2128  HD2 ARG A 172      91.070  46.051  65.868  1.00  0.00           H  
ATOM   2129  HD3 ARG A 172      89.696  45.246  66.676  1.00  0.00           H  
ATOM   2130  HE  ARG A 172      90.793  47.972  67.287  1.00  0.00           H  
ATOM   2131  N   LEU A 173      95.919  44.265  67.721  1.00  0.00           N  
ATOM   2132  CA  LEU A 173      97.261  44.396  67.180  1.00  0.00           C  
ATOM   2133  C   LEU A 173      97.231  44.546  65.677  1.00  0.00           C  
ATOM   2134  O   LEU A 173      96.562  43.780  65.000  1.00  0.00           O  
ATOM   2135  CB  LEU A 173      98.155  43.208  67.548  1.00  0.00           C  
ATOM   2136  CG  LEU A 173      98.295  43.048  69.069  1.00  0.00           C  
ATOM   2137  CD1 LEU A 173      97.190  42.168  69.632  1.00  0.00           C  
ATOM   2138  CD2 LEU A 173      99.635  42.448  69.443  1.00  0.00           C  
ATOM   2139  H   LEU A 173      95.518  43.324  67.834  1.00  0.00           H  
ATOM   2140  HA  LEU A 173      97.767  45.276  67.643  1.00  0.00           H  
ATOM   2141  HB2 LEU A 173      97.807  42.267  67.069  1.00  0.00           H  
ATOM   2142  HB3 LEU A 173      99.155  43.457  67.124  1.00  0.00           H  
ATOM   2143  N   ALA A 174      97.977  45.518  65.092  1.00  0.00           N  
ATOM   2144  CA  ALA A 174      98.095  45.719  63.659  1.00  0.00           C  
ATOM   2145  C   ALA A 174      99.543  45.999  63.295  1.00  0.00           C  
ATOM   2146  O   ALA A 174     100.403  45.911  64.154  1.00  0.00           O  
ATOM   2147  CB  ALA A 174      97.208  46.907  63.286  1.00  0.00           C  
ATOM   2148  H   ALA A 174      98.496  46.163  65.693  1.00  0.00           H  
ATOM   2149  HA  ALA A 174      97.744  44.831  63.093  1.00  0.00           H  
ATOM   2150  HB1 ALA A 174      97.222  47.074  62.193  1.00  0.00           H  
ATOM   2151  HB2 ALA A 174      96.161  46.682  63.581  1.00  0.00           H  
ATOM   2152  HB3 ALA A 174      97.539  47.832  63.804  1.00  0.00           H  
ATOM   2153  N   GLY A 175      99.884  46.387  62.040  1.00  0.00           N  
ATOM   2154  CA  GLY A 175     101.214  46.849  61.705  1.00  0.00           C  
ATOM   2155  C   GLY A 175     101.801  46.041  60.599  1.00  0.00           C  
ATOM   2156  O   GLY A 175     101.227  45.987  59.520  1.00  0.00           O  
ATOM   2157  H   GLY A 175      99.165  46.431  61.307  1.00  0.00           H  
ATOM   2158  HA2 GLY A 175     101.138  47.894  61.361  1.00  0.00           H  
ATOM   2159  HA3 GLY A 175     101.895  46.847  62.586  1.00  0.00           H  
ATOM   2160  N   LEU A 176     102.990  45.418  60.793  1.00  0.00           N  
ATOM   2161  CA  LEU A 176     103.708  44.717  59.753  1.00  0.00           C  
ATOM   2162  C   LEU A 176     103.873  43.280  60.150  1.00  0.00           C  
ATOM   2163  O   LEU A 176     103.499  42.427  59.374  1.00  0.00           O  
ATOM   2164  CB  LEU A 176     105.064  45.409  59.541  1.00  0.00           C  
ATOM   2165  CG  LEU A 176     105.787  44.932  58.274  1.00  0.00           C  
ATOM   2166  CD1 LEU A 176     104.977  45.243  57.024  1.00  0.00           C  
ATOM   2167  CD2 LEU A 176     107.122  45.642  58.152  1.00  0.00           C  
ATOM   2168  H   LEU A 176     103.432  45.485  61.718  1.00  0.00           H  
ATOM   2169  HA  LEU A 176     103.137  44.765  58.798  1.00  0.00           H  
ATOM   2170  HB2 LEU A 176     104.891  46.504  59.450  1.00  0.00           H  
ATOM   2171  HB3 LEU A 176     105.708  45.238  60.432  1.00  0.00           H  
ATOM   2172  N   ASN A 177     104.409  42.935  61.355  1.00  0.00           N  
ATOM   2173  CA  ASN A 177     104.545  41.561  61.811  1.00  0.00           C  
ATOM   2174  C   ASN A 177     103.202  40.866  61.913  1.00  0.00           C  
ATOM   2175  O   ASN A 177     103.154  39.775  61.409  1.00  0.00           O  
ATOM   2176  CB  ASN A 177     105.350  41.456  63.116  1.00  0.00           C  
ATOM   2177  CG  ASN A 177     106.768  41.955  62.952  1.00  0.00           C  
ATOM   2178  OD1 ASN A 177     107.162  42.429  61.896  1.00  0.00           O  
ATOM   2179  ND2 ASN A 177     107.626  41.852  63.982  1.00  0.00           N  
ATOM   2180  H   ASN A 177     104.732  43.680  61.980  1.00  0.00           H  
ATOM   2181  HA  ASN A 177     105.151  40.999  61.060  1.00  0.00           H  
ATOM   2182  HB2 ASN A 177     104.855  42.007  63.938  1.00  0.00           H  
ATOM   2183  HB3 ASN A 177     105.411  40.381  63.395  1.00  0.00           H  
ATOM   2184  N   PRO A 178     102.060  41.371  62.471  1.00  0.00           N  
ATOM   2185  CA  PRO A 178     100.758  40.712  62.369  1.00  0.00           C  
ATOM   2186  C   PRO A 178     100.403  40.302  60.948  1.00  0.00           C  
ATOM   2187  O   PRO A 178      99.963  39.185  60.769  1.00  0.00           O  
ATOM   2188  CB  PRO A 178      99.769  41.771  62.849  1.00  0.00           C  
ATOM   2189  CG  PRO A 178     100.594  42.517  63.863  1.00  0.00           C  
ATOM   2190  CD  PRO A 178     101.953  42.627  63.175  1.00  0.00           C  
ATOM   2191  HA  PRO A 178     100.748  39.825  63.048  1.00  0.00           H  
ATOM   2192  HB2 PRO A 178      99.557  42.493  62.030  1.00  0.00           H  
ATOM   2193  HB3 PRO A 178      98.807  41.349  63.215  1.00  0.00           H  
ATOM   2194  HG2 PRO A 178     100.156  43.460  64.227  1.00  0.00           H  
ATOM   2195  HG3 PRO A 178     100.710  41.852  64.732  1.00  0.00           H  
ATOM   2196  HD2 PRO A 178     101.987  43.452  62.438  1.00  0.00           H  
ATOM   2197  HD3 PRO A 178     102.726  42.751  63.959  1.00  0.00           H  
ATOM   2198  N   LEU A 179     100.588  41.152  59.894  1.00  0.00           N  
ATOM   2199  CA  LEU A 179     100.366  40.788  58.489  1.00  0.00           C  
ATOM   2200  C   LEU A 179     101.242  39.628  58.051  1.00  0.00           C  
ATOM   2201  O   LEU A 179     100.710  38.731  57.430  1.00  0.00           O  
ATOM   2202  CB  LEU A 179     100.629  41.992  57.541  1.00  0.00           C  
ATOM   2203  CG  LEU A 179      99.399  42.886  57.315  1.00  0.00           C  
ATOM   2204  CD1 LEU A 179      98.315  42.146  56.540  1.00  0.00           C  
ATOM   2205  CD2 LEU A 179      98.822  43.452  58.598  1.00  0.00           C  
ATOM   2206  H   LEU A 179     100.947  42.095  60.103  1.00  0.00           H  
ATOM   2207  HA  LEU A 179      99.312  40.462  58.339  1.00  0.00           H  
ATOM   2208  HB2 LEU A 179     101.496  42.588  57.891  1.00  0.00           H  
ATOM   2209  HB3 LEU A 179     100.903  41.624  56.527  1.00  0.00           H  
ATOM   2210  N   ALA A 180     102.579  39.592  58.284  1.00  0.00           N  
ATOM   2211  CA  ALA A 180     103.478  38.519  57.869  1.00  0.00           C  
ATOM   2212  C   ALA A 180     103.090  37.203  58.496  1.00  0.00           C  
ATOM   2213  O   ALA A 180     103.020  36.226  57.788  1.00  0.00           O  
ATOM   2214  CB  ALA A 180     104.920  38.860  58.263  1.00  0.00           C  
ATOM   2215  H   ALA A 180     102.983  40.363  58.806  1.00  0.00           H  
ATOM   2216  HA  ALA A 180     103.459  38.412  56.764  1.00  0.00           H  
ATOM   2217  HB1 ALA A 180     105.607  38.051  57.934  1.00  0.00           H  
ATOM   2218  HB2 ALA A 180     105.229  39.805  57.766  1.00  0.00           H  
ATOM   2219  HB3 ALA A 180     105.011  38.986  59.361  1.00  0.00           H  
ATOM   2220  N   SER A 181     102.824  37.116  59.822  1.00  0.00           N  
ATOM   2221  CA  SER A 181     102.382  35.938  60.549  1.00  0.00           C  
ATOM   2222  C   SER A 181     101.055  35.449  60.030  1.00  0.00           C  
ATOM   2223  O   SER A 181     100.808  34.263  60.111  1.00  0.00           O  
ATOM   2224  CB  SER A 181     102.209  36.274  62.043  1.00  0.00           C  
ATOM   2225  OG  SER A 181     101.800  35.134  62.747  1.00  0.00           O  
ATOM   2226  H   SER A 181     102.906  37.964  60.348  1.00  0.00           H  
ATOM   2227  HA  SER A 181     103.153  35.142  60.459  1.00  0.00           H  
ATOM   2228  HB2 SER A 181     103.179  36.632  62.455  1.00  0.00           H  
ATOM   2229  HB3 SER A 181     101.443  37.079  62.154  1.00  0.00           H  
ATOM   2230  HG  SER A 181     101.630  35.428  63.679  1.00  0.00           H  
ATOM   2231  N   GLU A 182     100.105  36.318  59.597  1.00  0.00           N  
ATOM   2232  CA  GLU A 182      98.809  35.909  59.082  1.00  0.00           C  
ATOM   2233  C   GLU A 182      98.987  35.256  57.737  1.00  0.00           C  
ATOM   2234  O   GLU A 182      98.288  34.305  57.460  1.00  0.00           O  
ATOM   2235  CB  GLU A 182      97.866  37.123  58.951  1.00  0.00           C  
ATOM   2236  CG  GLU A 182      96.419  36.750  58.561  1.00  0.00           C  
ATOM   2237  CD  GLU A 182      95.772  35.811  59.547  1.00  0.00           C  
ATOM   2238  OE1 GLU A 182      95.785  36.064  60.742  1.00  0.00           O  
ATOM   2239  OE2 GLU A 182      95.159  34.695  59.110  1.00  0.00           O  
ATOM   2240  H   GLU A 182     100.324  37.313  59.615  1.00  0.00           H  
ATOM   2241  HA  GLU A 182      98.340  35.213  59.811  1.00  0.00           H  
ATOM   2242  HB2 GLU A 182      97.821  37.641  59.934  1.00  0.00           H  
ATOM   2243  HB3 GLU A 182      98.268  37.845  58.207  1.00  0.00           H  
ATOM   2244  HG2 GLU A 182      95.828  37.688  58.540  1.00  0.00           H  
ATOM   2245  HG3 GLU A 182      96.382  36.300  57.544  1.00  0.00           H  
ATOM   2246  N   LEU A 183      99.883  35.753  56.836  1.00  0.00           N  
ATOM   2247  CA  LEU A 183     100.155  35.194  55.522  1.00  0.00           C  
ATOM   2248  C   LEU A 183     100.789  33.833  55.647  1.00  0.00           C  
ATOM   2249  O   LEU A 183     100.393  32.947  54.922  1.00  0.00           O  
ATOM   2250  CB  LEU A 183     101.106  36.102  54.706  1.00  0.00           C  
ATOM   2251  CG  LEU A 183     100.531  37.505  54.446  1.00  0.00           C  
ATOM   2252  CD1 LEU A 183     101.465  38.288  53.540  1.00  0.00           C  
ATOM   2253  CD2 LEU A 183      99.158  37.466  53.795  1.00  0.00           C  
ATOM   2254  H   LEU A 183     100.433  36.561  57.114  1.00  0.00           H  
ATOM   2255  HA  LEU A 183      99.209  35.113  54.944  1.00  0.00           H  
ATOM   2256  HB2 LEU A 183     102.081  36.210  55.231  1.00  0.00           H  
ATOM   2257  HB3 LEU A 183     101.300  35.609  53.726  1.00  0.00           H  
ATOM   2258  N   THR A 184     101.797  33.608  56.535  1.00  0.00           N  
ATOM   2259  CA  THR A 184     102.450  32.329  56.767  1.00  0.00           C  
ATOM   2260  C   THR A 184     101.457  31.343  57.312  1.00  0.00           C  
ATOM   2261  O   THR A 184     101.459  30.214  56.874  1.00  0.00           O  
ATOM   2262  CB  THR A 184     103.624  32.453  57.764  1.00  0.00           C  
ATOM   2263  OG1 THR A 184     103.201  32.825  59.041  1.00  0.00           O  
ATOM   2264  CG2 THR A 184     104.685  33.423  57.274  1.00  0.00           C  
ATOM   2265  H   THR A 184     102.086  34.384  57.117  1.00  0.00           H  
ATOM   2266  HA  THR A 184     102.887  31.951  55.815  1.00  0.00           H  
ATOM   2267  N   GLY A 185     100.576  31.720  58.279  1.00  0.00           N  
ATOM   2268  CA  GLY A 185      99.533  30.885  58.839  1.00  0.00           C  
ATOM   2269  C   GLY A 185      98.473  30.571  57.815  1.00  0.00           C  
ATOM   2270  O   GLY A 185      97.768  29.598  57.984  1.00  0.00           O  
ATOM   2271  H   GLY A 185     100.618  32.678  58.609  1.00  0.00           H  
ATOM   2272  HA2 GLY A 185      99.991  29.970  59.265  1.00  0.00           H  
ATOM   2273  HA3 GLY A 185      99.022  31.431  59.662  1.00  0.00           H  
ATOM   2274  N   THR A 186      98.241  31.409  56.772  1.00  0.00           N  
ATOM   2275  CA  THR A 186      97.316  31.148  55.682  1.00  0.00           C  
ATOM   2276  C   THR A 186      97.905  30.078  54.790  1.00  0.00           C  
ATOM   2277  O   THR A 186      97.158  29.243  54.328  1.00  0.00           O  
ATOM   2278  CB  THR A 186      97.090  32.432  54.867  1.00  0.00           C  
ATOM   2279  OG1 THR A 186      96.449  33.387  55.658  1.00  0.00           O  
ATOM   2280  CG2 THR A 186      96.224  32.169  53.650  1.00  0.00           C  
ATOM   2281  H   THR A 186      98.792  32.263  56.717  1.00  0.00           H  
ATOM   2282  HA  THR A 186      96.319  30.840  56.075  1.00  0.00           H  
ATOM   2283  N   ILE A 187      99.235  30.071  54.484  1.00  0.00           N  
ATOM   2284  CA  ILE A 187      99.921  29.052  53.701  1.00  0.00           C  
ATOM   2285  C   ILE A 187      99.891  27.729  54.429  1.00  0.00           C  
ATOM   2286  O   ILE A 187      99.748  26.716  53.778  1.00  0.00           O  
ATOM   2287  CB  ILE A 187     101.394  29.471  53.454  1.00  0.00           C  
ATOM   2288  CG1 ILE A 187     101.486  30.669  52.503  1.00  0.00           C  
ATOM   2289  CG2 ILE A 187     102.279  28.340  52.934  1.00  0.00           C  
ATOM   2290  CD1 ILE A 187     101.017  30.331  51.090  1.00  0.00           C  
ATOM   2291  H   ILE A 187      99.817  30.806  54.883  1.00  0.00           H  
ATOM   2292  HA  ILE A 187      99.431  28.938  52.710  1.00  0.00           H  
ATOM   2293  N   GLY A 188     100.057  27.658  55.774  1.00  0.00           N  
ATOM   2294  CA  GLY A 188      99.976  26.442  56.552  1.00  0.00           C  
ATOM   2295  C   GLY A 188      98.582  25.894  56.486  1.00  0.00           C  
ATOM   2296  O   GLY A 188      98.429  24.717  56.255  1.00  0.00           O  
ATOM   2297  H   GLY A 188     100.186  28.516  56.303  1.00  0.00           H  
ATOM   2298  HA2 GLY A 188     100.736  25.700  56.216  1.00  0.00           H  
ATOM   2299  HA3 GLY A 188     100.182  26.693  57.614  1.00  0.00           H  
ATOM   2300  N   GLU A 189      97.513  26.709  56.681  1.00  0.00           N  
ATOM   2301  CA  GLU A 189      96.116  26.301  56.592  1.00  0.00           C  
ATOM   2302  C   GLU A 189      95.757  25.866  55.185  1.00  0.00           C  
ATOM   2303  O   GLU A 189      94.830  25.098  55.035  1.00  0.00           O  
ATOM   2304  CB  GLU A 189      95.206  27.457  57.082  1.00  0.00           C  
ATOM   2305  CG  GLU A 189      93.702  27.115  57.081  1.00  0.00           C  
ATOM   2306  CD  GLU A 189      93.020  27.296  55.747  1.00  0.00           C  
ATOM   2307  OE1 GLU A 189      93.554  27.912  54.838  1.00  0.00           O  
ATOM   2308  OE2 GLU A 189      91.766  26.840  55.585  1.00  0.00           O  
ATOM   2309  H   GLU A 189      97.715  27.684  56.874  1.00  0.00           H  
ATOM   2310  HA  GLU A 189      95.970  25.443  57.287  1.00  0.00           H  
ATOM   2311  HB2 GLU A 189      95.508  27.642  58.134  1.00  0.00           H  
ATOM   2312  HB3 GLU A 189      95.390  28.399  56.519  1.00  0.00           H  
ATOM   2313  HG2 GLU A 189      93.579  26.072  57.447  1.00  0.00           H  
ATOM   2314  HG3 GLU A 189      93.167  27.782  57.786  1.00  0.00           H  
ATOM   2315  N   ASP A 190      96.413  26.354  54.105  1.00  0.00           N  
ATOM   2316  CA  ASP A 190      96.225  25.899  52.730  1.00  0.00           C  
ATOM   2317  C   ASP A 190      96.781  24.520  52.579  1.00  0.00           C  
ATOM   2318  O   ASP A 190      96.176  23.724  51.903  1.00  0.00           O  
ATOM   2319  CB  ASP A 190      97.008  26.792  51.759  1.00  0.00           C  
ATOM   2320  CG  ASP A 190      96.301  28.053  51.423  1.00  0.00           C  
ATOM   2321  OD1 ASP A 190      96.890  28.868  50.745  1.00  0.00           O  
ATOM   2322  OD2 ASP A 190      95.031  28.286  51.810  1.00  0.00           O  
ATOM   2323  H   ASP A 190      97.144  27.038  54.279  1.00  0.00           H  
ATOM   2324  HA  ASP A 190      95.151  25.896  52.432  1.00  0.00           H  
ATOM   2325  HB2 ASP A 190      97.992  27.045  52.187  1.00  0.00           H  
ATOM   2326  HB3 ASP A 190      97.185  26.273  50.793  1.00  0.00           H  
ATOM   2327  N   GLN A 191      97.967  24.180  53.131  1.00  0.00           N  
ATOM   2328  CA  GLN A 191      98.530  22.843  53.088  1.00  0.00           C  
ATOM   2329  C   GLN A 191      97.618  21.858  53.762  1.00  0.00           C  
ATOM   2330  O   GLN A 191      97.375  20.808  53.204  1.00  0.00           O  
ATOM   2331  CB  GLN A 191      99.898  22.828  53.813  1.00  0.00           C  
ATOM   2332  CG  GLN A 191     101.007  23.380  52.915  1.00  0.00           C  
ATOM   2333  CD  GLN A 191     101.179  22.428  51.772  1.00  0.00           C  
ATOM   2334  OE1 GLN A 191     100.903  22.769  50.638  1.00  0.00           O  
ATOM   2335  NE2 GLN A 191     101.527  21.149  52.019  1.00  0.00           N  
ATOM   2336  H   GLN A 191      98.464  24.895  53.659  1.00  0.00           H  
ATOM   2337  HA  GLN A 191      98.653  22.512  52.033  1.00  0.00           H  
ATOM   2338  HB2 GLN A 191      99.844  23.394  54.763  1.00  0.00           H  
ATOM   2339  HB3 GLN A 191     100.175  21.787  54.085  1.00  0.00           H  
ATOM   2340  HG2 GLN A 191     100.752  24.404  52.564  1.00  0.00           H  
ATOM   2341  HG3 GLN A 191     101.967  23.430  53.472  1.00  0.00           H  
ATOM   2342  N   LYS A 192      97.110  22.118  54.985  1.00  0.00           N  
ATOM   2343  CA  LYS A 192      96.261  21.222  55.745  1.00  0.00           C  
ATOM   2344  C   LYS A 192      94.948  20.979  55.031  1.00  0.00           C  
ATOM   2345  O   LYS A 192      94.612  19.839  54.842  1.00  0.00           O  
ATOM   2346  CB  LYS A 192      95.978  21.863  57.102  1.00  0.00           C  
ATOM   2347  CG  LYS A 192      95.085  21.001  58.003  1.00  0.00           C  
ATOM   2348  CD  LYS A 192      94.745  21.729  59.306  1.00  0.00           C  
ATOM   2349  CE  LYS A 192      93.946  23.027  59.071  1.00  0.00           C  
ATOM   2350  NZ  LYS A 192      93.670  23.706  60.330  1.00  0.00           N1+
ATOM   2351  H   LYS A 192      97.341  23.016  55.398  1.00  0.00           H  
ATOM   2352  HA  LYS A 192      96.801  20.264  55.918  1.00  0.00           H  
ATOM   2353  HB2 LYS A 192      96.932  22.055  57.628  1.00  0.00           H  
ATOM   2354  HB3 LYS A 192      95.508  22.836  56.884  1.00  0.00           H  
ATOM   2355  HG2 LYS A 192      94.135  20.739  57.492  1.00  0.00           H  
ATOM   2356  HG3 LYS A 192      95.625  20.057  58.235  1.00  0.00           H  
ATOM   2357  HD2 LYS A 192      94.146  21.043  59.942  1.00  0.00           H  
ATOM   2358  HD3 LYS A 192      95.686  21.966  59.833  1.00  0.00           H  
ATOM   2359  HE2 LYS A 192      94.512  23.743  58.445  1.00  0.00           H  
ATOM   2360  HE3 LYS A 192      92.994  22.787  58.549  1.00  0.00           H  
ATOM   2361  HZ1 LYS A 192      93.153  24.592  60.125  1.00  0.00           H  
ATOM   2362  HZ2 LYS A 192      93.093  23.098  60.952  1.00  0.00           H  
ATOM   2363  HZ3 LYS A 192      94.574  23.945  60.795  1.00  0.00           H  
ATOM   2364  N   ARG A 193      94.144  22.006  54.653  1.00  0.00           N  
ATOM   2365  CA  ARG A 193      92.865  21.906  53.945  1.00  0.00           C  
ATOM   2366  C   ARG A 193      93.028  21.174  52.635  1.00  0.00           C  
ATOM   2367  O   ARG A 193      92.251  20.282  52.366  1.00  0.00           O  
ATOM   2368  CB  ARG A 193      92.286  23.336  53.711  1.00  0.00           C  
ATOM   2369  CG  ARG A 193      91.261  23.427  52.558  1.00  0.00           C  
ATOM   2370  CD  ARG A 193      90.694  24.845  52.340  1.00  0.00           C  
ATOM   2371  NE  ARG A 193      89.768  25.288  53.389  1.00  0.00           N  
ATOM   2372  CZ  ARG A 193      88.518  24.543  53.324  1.00  0.00           C  
ATOM   2373  H   ARG A 193      94.499  22.932  54.861  1.00  0.00           H  
ATOM   2374  HA  ARG A 193      92.122  21.343  54.551  1.00  0.00           H  
ATOM   2375  HB2 ARG A 193      91.855  23.679  54.676  1.00  0.00           H  
ATOM   2376  HB3 ARG A 193      93.105  24.032  53.430  1.00  0.00           H  
ATOM   2377  HG2 ARG A 193      91.811  23.186  51.621  1.00  0.00           H  
ATOM   2378  HG3 ARG A 193      90.444  22.685  52.673  1.00  0.00           H  
ATOM   2379  HD2 ARG A 193      91.536  25.567  52.265  1.00  0.00           H  
ATOM   2380  HD3 ARG A 193      90.165  24.867  51.361  1.00  0.00           H  
ATOM   2381  HE  ARG A 193      90.181  25.191  54.341  1.00  0.00           H  
ATOM   2382  N   ALA A 194      93.990  21.533  51.759  1.00  0.00           N  
ATOM   2383  CA  ALA A 194      94.215  20.917  50.461  1.00  0.00           C  
ATOM   2384  C   ALA A 194      94.444  19.435  50.622  1.00  0.00           C  
ATOM   2385  O   ALA A 194      93.790  18.666  49.954  1.00  0.00           O  
ATOM   2386  CB  ALA A 194      95.420  21.564  49.763  1.00  0.00           C  
ATOM   2387  H   ALA A 194      94.602  22.273  52.070  1.00  0.00           H  
ATOM   2388  HA  ALA A 194      93.330  21.087  49.809  1.00  0.00           H  
ATOM   2389  HB1 ALA A 194      95.577  21.101  48.766  1.00  0.00           H  
ATOM   2390  HB2 ALA A 194      95.233  22.650  49.610  1.00  0.00           H  
ATOM   2391  HB3 ALA A 194      96.349  21.444  50.362  1.00  0.00           H  
ATOM   2392  N   GLU A 195      95.336  18.969  51.529  1.00  0.00           N  
ATOM   2393  CA  GLU A 195      95.608  17.561  51.794  1.00  0.00           C  
ATOM   2394  C   GLU A 195      94.362  16.828  52.261  1.00  0.00           C  
ATOM   2395  O   GLU A 195      94.035  15.808  51.690  1.00  0.00           O  
ATOM   2396  CB  GLU A 195      96.730  17.459  52.854  1.00  0.00           C  
ATOM   2397  CG  GLU A 195      97.191  16.027  53.187  1.00  0.00           C  
ATOM   2398  CD  GLU A 195      96.240  15.242  54.042  1.00  0.00           C  
ATOM   2399  OE1 GLU A 195      95.795  15.727  55.070  1.00  0.00           O  
ATOM   2400  OE2 GLU A 195      95.978  13.955  53.748  1.00  0.00           O  
ATOM   2401  H   GLU A 195      95.834  19.671  52.074  1.00  0.00           H  
ATOM   2402  HA  GLU A 195      95.993  17.088  50.863  1.00  0.00           H  
ATOM   2403  HB2 GLU A 195      97.612  17.997  52.440  1.00  0.00           H  
ATOM   2404  HB3 GLU A 195      96.447  17.982  53.795  1.00  0.00           H  
ATOM   2405  HG2 GLU A 195      97.453  15.472  52.258  1.00  0.00           H  
ATOM   2406  HG3 GLU A 195      98.094  16.125  53.807  1.00  0.00           H  
ATOM   2407  N   VAL A 196      93.660  17.258  53.340  1.00  0.00           N  
ATOM   2408  CA  VAL A 196      92.520  16.565  53.928  1.00  0.00           C  
ATOM   2409  C   VAL A 196      91.284  16.582  53.039  1.00  0.00           C  
ATOM   2410  O   VAL A 196      90.372  15.808  53.289  1.00  0.00           O  
ATOM   2411  CB  VAL A 196      92.184  17.192  55.304  1.00  0.00           C  
ATOM   2412  CG1 VAL A 196      91.680  18.627  55.191  1.00  0.00           C  
ATOM   2413  CG2 VAL A 196      91.180  16.371  56.092  1.00  0.00           C  
ATOM   2414  H   VAL A 196      94.001  18.088  53.792  1.00  0.00           H  
ATOM   2415  HA  VAL A 196      92.848  15.517  54.102  1.00  0.00           H  
ATOM   2416  N   ALA A 197      91.164  17.481  52.024  1.00  0.00           N  
ATOM   2417  CA  ALA A 197      89.995  17.603  51.170  1.00  0.00           C  
ATOM   2418  C   ALA A 197      90.347  17.271  49.730  1.00  0.00           C  
ATOM   2419  O   ALA A 197      89.456  17.315  48.894  1.00  0.00           O  
ATOM   2420  CB  ALA A 197      89.418  19.021  51.284  1.00  0.00           C  
ATOM   2421  H   ALA A 197      91.939  18.118  51.838  1.00  0.00           H  
ATOM   2422  HA  ALA A 197      89.202  16.893  51.489  1.00  0.00           H  
ATOM   2423  HB1 ALA A 197      88.504  19.103  50.665  1.00  0.00           H  
ATOM   2424  HB2 ALA A 197      89.142  19.244  52.339  1.00  0.00           H  
ATOM   2425  HB3 ALA A 197      90.143  19.785  50.934  1.00  0.00           H  
ATOM   2426  N   ALA A 198      91.613  16.888  49.374  1.00  0.00           N  
ATOM   2427  CA  ALA A 198      91.981  16.457  48.035  1.00  0.00           C  
ATOM   2428  C   ALA A 198      92.477  15.024  48.034  1.00  0.00           C  
ATOM   2429  O   ALA A 198      92.625  14.475  46.957  1.00  0.00           O  
ATOM   2430  CB  ALA A 198      93.082  17.347  47.460  1.00  0.00           C  
ATOM   2431  H   ALA A 198      92.347  16.864  50.083  1.00  0.00           H  
ATOM   2432  HA  ALA A 198      91.090  16.527  47.374  1.00  0.00           H  
ATOM   2433  HB1 ALA A 198      93.240  17.123  46.385  1.00  0.00           H  
ATOM   2434  HB2 ALA A 198      92.806  18.409  47.564  1.00  0.00           H  
ATOM   2435  HB3 ALA A 198      94.041  17.178  47.997  1.00  0.00           H  
ATOM   2436  N   ILE A 199      92.811  14.362  49.181  1.00  0.00           N  
ATOM   2437  CA  ILE A 199      93.200  12.968  49.217  1.00  0.00           C  
ATOM   2438  C   ILE A 199      91.982  12.132  48.949  1.00  0.00           C  
ATOM   2439  O   ILE A 199      92.090  11.300  48.076  1.00  0.00           O  
ATOM   2440  CB  ILE A 199      93.850  12.588  50.571  1.00  0.00           C  
ATOM   2441  CG1 ILE A 199      95.258  13.184  50.701  1.00  0.00           C  
ATOM   2442  CG2 ILE A 199      93.922  11.081  50.807  1.00  0.00           C  
ATOM   2443  CD1 ILE A 199      96.248  12.579  49.707  1.00  0.00           C  
ATOM   2444  H   ILE A 199      92.760  14.835  50.079  1.00  0.00           H  
ATOM   2445  HA  ILE A 199      93.963  12.764  48.430  1.00  0.00           H  
ATOM   2446  N   PRO A 200      90.804  12.240  49.640  1.00  0.00           N  
ATOM   2447  CA  PRO A 200      89.648  11.394  49.397  1.00  0.00           C  
ATOM   2448  C   PRO A 200      89.117  11.526  47.992  1.00  0.00           C  
ATOM   2449  O   PRO A 200      88.833  10.510  47.400  1.00  0.00           O  
ATOM   2450  CB  PRO A 200      88.594  11.872  50.391  1.00  0.00           C  
ATOM   2451  CG  PRO A 200      89.444  12.434  51.506  1.00  0.00           C  
ATOM   2452  CD  PRO A 200      90.543  13.153  50.732  1.00  0.00           C  
ATOM   2453  HA  PRO A 200      89.933  10.342  49.631  1.00  0.00           H  
ATOM   2454  HB2 PRO A 200      88.026  12.728  49.962  1.00  0.00           H  
ATOM   2455  HB3 PRO A 200      87.875  11.076  50.684  1.00  0.00           H  
ATOM   2456  HG2 PRO A 200      88.888  13.069  52.228  1.00  0.00           H  
ATOM   2457  HG3 PRO A 200      89.912  11.580  52.047  1.00  0.00           H  
ATOM   2458  HD2 PRO A 200      90.166  14.109  50.304  1.00  0.00           H  
ATOM   2459  HD3 PRO A 200      91.408  13.330  51.400  1.00  0.00           H  
ATOM   2460  N   LEU A 201      88.948  12.745  47.402  1.00  0.00           N  
ATOM   2461  CA  LEU A 201      88.510  12.931  46.016  1.00  0.00           C  
ATOM   2462  C   LEU A 201      89.468  12.287  45.041  1.00  0.00           C  
ATOM   2463  O   LEU A 201      88.993  11.594  44.169  1.00  0.00           O  
ATOM   2464  CB  LEU A 201      88.356  14.431  45.662  1.00  0.00           C  
ATOM   2465  CG  LEU A 201      86.953  14.987  45.958  1.00  0.00           C  
ATOM   2466  CD1 LEU A 201      85.923  14.387  45.011  1.00  0.00           C  
ATOM   2467  CD2 LEU A 201      86.511  14.772  47.394  1.00  0.00           C  
ATOM   2468  H   LEU A 201      89.185  13.583  47.954  1.00  0.00           H  
ATOM   2469  HA  LEU A 201      87.521  12.441  45.857  1.00  0.00           H  
ATOM   2470  HB2 LEU A 201      89.152  15.032  46.153  1.00  0.00           H  
ATOM   2471  HB3 LEU A 201      88.488  14.577  44.567  1.00  0.00           H  
ATOM   2472  N   VAL A 202      90.811  12.468  45.098  1.00  0.00           N  
ATOM   2473  CA  VAL A 202      91.749  11.808  44.185  1.00  0.00           C  
ATOM   2474  C   VAL A 202      91.643  10.293  44.292  1.00  0.00           C  
ATOM   2475  O   VAL A 202      91.765   9.629  43.283  1.00  0.00           O  
ATOM   2476  CB  VAL A 202      93.195  12.255  44.482  1.00  0.00           C  
ATOM   2477  CG1 VAL A 202      94.214  11.514  43.627  1.00  0.00           C  
ATOM   2478  CG2 VAL A 202      93.358  13.740  44.202  1.00  0.00           C  
ATOM   2479  H   VAL A 202      91.170  13.069  45.843  1.00  0.00           H  
ATOM   2480  HA  VAL A 202      91.521  12.106  43.136  1.00  0.00           H  
ATOM   2481  N   ALA A 203      91.454   9.687  45.490  1.00  0.00           N  
ATOM   2482  CA  ALA A 203      91.318   8.253  45.706  1.00  0.00           C  
ATOM   2483  C   ALA A 203      90.042   7.721  45.086  1.00  0.00           C  
ATOM   2484  O   ALA A 203      90.040   6.598  44.628  1.00  0.00           O  
ATOM   2485  CB  ALA A 203      91.281   7.952  47.210  1.00  0.00           C  
ATOM   2486  H   ALA A 203      91.370  10.291  46.297  1.00  0.00           H  
ATOM   2487  HA  ALA A 203      92.208   7.721  45.299  1.00  0.00           H  
ATOM   2488  HB1 ALA A 203      91.203   6.860  47.378  1.00  0.00           H  
ATOM   2489  HB2 ALA A 203      92.214   8.306  47.694  1.00  0.00           H  
ATOM   2490  HB3 ALA A 203      90.418   8.448  47.701  1.00  0.00           H  
ATOM   2491  N   VAL A 204      88.895   8.453  45.126  1.00  0.00           N  
ATOM   2492  CA  VAL A 204      87.609   8.052  44.577  1.00  0.00           C  
ATOM   2493  C   VAL A 204      87.692   8.028  43.075  1.00  0.00           C  
ATOM   2494  O   VAL A 204      87.305   7.035  42.504  1.00  0.00           O  
ATOM   2495  CB  VAL A 204      86.509   9.045  45.021  1.00  0.00           C  
ATOM   2496  CG1 VAL A 204      85.182   8.798  44.318  1.00  0.00           C  
ATOM   2497  CG2 VAL A 204      86.268   8.929  46.517  1.00  0.00           C  
ATOM   2498  H   VAL A 204      88.948   9.375  45.542  1.00  0.00           H  
ATOM   2499  HA  VAL A 204      87.321   7.046  44.963  1.00  0.00           H  
ATOM   2500  N   VAL A 205      88.149   9.102  42.375  1.00  0.00           N  
ATOM   2501  CA  VAL A 205      88.283   9.176  40.926  1.00  0.00           C  
ATOM   2502  C   VAL A 205      89.277   8.149  40.406  1.00  0.00           C  
ATOM   2503  O   VAL A 205      89.070   7.653  39.318  1.00  0.00           O  
ATOM   2504  CB  VAL A 205      88.681  10.604  40.483  1.00  0.00           C  
ATOM   2505  CG1 VAL A 205      90.043  11.038  40.998  1.00  0.00           C  
ATOM   2506  CG2 VAL A 205      88.640  10.767  38.972  1.00  0.00           C  
ATOM   2507  H   VAL A 205      88.419   9.917  42.909  1.00  0.00           H  
ATOM   2508  HA  VAL A 205      87.281   8.990  40.486  1.00  0.00           H  
ATOM   2509  N   LEU A 206      90.387   7.806  41.119  1.00  0.00           N  
ATOM   2510  CA  LEU A 206      91.342   6.755  40.753  1.00  0.00           C  
ATOM   2511  C   LEU A 206      90.656   5.404  40.755  1.00  0.00           C  
ATOM   2512  O   LEU A 206      90.728   4.706  39.764  1.00  0.00           O  
ATOM   2513  CB  LEU A 206      92.533   6.708  41.756  1.00  0.00           C  
ATOM   2514  CG  LEU A 206      93.671   7.665  41.371  1.00  0.00           C  
ATOM   2515  CD1 LEU A 206      94.739   7.673  42.451  1.00  0.00           C  
ATOM   2516  CD2 LEU A 206      94.335   7.194  40.081  1.00  0.00           C  
ATOM   2517  H   LEU A 206      90.520   8.288  42.005  1.00  0.00           H  
ATOM   2518  HA  LEU A 206      91.744   6.929  39.731  1.00  0.00           H  
ATOM   2519  HB2 LEU A 206      92.168   6.916  42.786  1.00  0.00           H  
ATOM   2520  HB3 LEU A 206      92.982   5.692  41.777  1.00  0.00           H  
ATOM   2521  N   PHE A 207      89.971   4.978  41.843  1.00  0.00           N  
ATOM   2522  CA  PHE A 207      89.214   3.730  41.935  1.00  0.00           C  
ATOM   2523  C   PHE A 207      88.139   3.654  40.852  1.00  0.00           C  
ATOM   2524  O   PHE A 207      87.892   2.585  40.327  1.00  0.00           O  
ATOM   2525  CB  PHE A 207      88.583   3.642  43.348  1.00  0.00           C  
ATOM   2526  CG  PHE A 207      87.580   2.529  43.461  1.00  0.00           C  
ATOM   2527  CD1 PHE A 207      87.948   1.189  43.279  1.00  0.00           C  
ATOM   2528  CD2 PHE A 207      86.237   2.851  43.698  1.00  0.00           C  
ATOM   2529  CE1 PHE A 207      86.975   0.185  43.330  1.00  0.00           C  
ATOM   2530  CE2 PHE A 207      85.267   1.850  43.746  1.00  0.00           C  
ATOM   2531  CZ  PHE A 207      85.636   0.516  43.557  1.00  0.00           C  
ATOM   2532  H   PHE A 207      89.950   5.617  42.635  1.00  0.00           H  
ATOM   2533  HA  PHE A 207      89.889   2.857  41.812  1.00  0.00           H  
ATOM   2534  HB2 PHE A 207      89.386   3.520  44.111  1.00  0.00           H  
ATOM   2535  HB3 PHE A 207      88.064   4.601  43.565  1.00  0.00           H  
ATOM   2536  N   PHE A 208      87.461   4.761  40.478  1.00  0.00           N  
ATOM   2537  CA  PHE A 208      86.476   4.829  39.409  1.00  0.00           C  
ATOM   2538  C   PHE A 208      87.137   4.506  38.079  1.00  0.00           C  
ATOM   2539  O   PHE A 208      86.567   3.761  37.295  1.00  0.00           O  
ATOM   2540  CB  PHE A 208      85.829   6.237  39.409  1.00  0.00           C  
ATOM   2541  CG  PHE A 208      85.114   6.563  38.131  1.00  0.00           C  
ATOM   2542  CD1 PHE A 208      84.024   5.807  37.677  1.00  0.00           C  
ATOM   2543  CD2 PHE A 208      85.594   7.624  37.350  1.00  0.00           C  
ATOM   2544  CE1 PHE A 208      83.428   6.114  36.449  1.00  0.00           C  
ATOM   2545  CE2 PHE A 208      85.001   7.928  36.126  1.00  0.00           C  
ATOM   2546  CZ  PHE A 208      83.920   7.170  35.673  1.00  0.00           C  
ATOM   2547  H   PHE A 208      87.730   5.628  40.927  1.00  0.00           H  
ATOM   2548  HA  PHE A 208      85.646   4.122  39.585  1.00  0.00           H  
ATOM   2549  HB2 PHE A 208      85.135   6.325  40.273  1.00  0.00           H  
ATOM   2550  HB3 PHE A 208      86.616   7.000  39.550  1.00  0.00           H  
ATOM   2551  N   VAL A 209      88.341   5.047  37.760  1.00  0.00           N  
ATOM   2552  CA  VAL A 209      89.029   4.836  36.495  1.00  0.00           C  
ATOM   2553  C   VAL A 209      89.351   3.365  36.316  1.00  0.00           C  
ATOM   2554  O   VAL A 209      88.900   2.763  35.353  1.00  0.00           O  
ATOM   2555  CB  VAL A 209      90.337   5.669  36.469  1.00  0.00           C  
ATOM   2556  CG1 VAL A 209      91.200   5.385  35.251  1.00  0.00           C  
ATOM   2557  CG2 VAL A 209      90.045   7.162  36.507  1.00  0.00           C  
ATOM   2558  H   VAL A 209      88.796   5.623  38.464  1.00  0.00           H  
ATOM   2559  HA  VAL A 209      88.375   5.187  35.666  1.00  0.00           H  
ATOM   2560  N   PHE A 210      90.185   2.748  37.191  1.00  0.00           N  
ATOM   2561  CA  PHE A 210      90.664   1.382  37.051  1.00  0.00           C  
ATOM   2562  C   PHE A 210      89.586   0.392  37.307  1.00  0.00           C  
ATOM   2563  O   PHE A 210      89.350  -0.439  36.450  1.00  0.00           O  
ATOM   2564  CB  PHE A 210      91.815   1.127  38.047  1.00  0.00           C  
ATOM   2565  CG  PHE A 210      93.053   1.905  37.696  1.00  0.00           C  
ATOM   2566  CD1 PHE A 210      93.229   2.482  36.426  1.00  0.00           C  
ATOM   2567  CD2 PHE A 210      94.075   2.021  38.644  1.00  0.00           C  
ATOM   2568  CE1 PHE A 210      94.404   3.160  36.108  1.00  0.00           C  
ATOM   2569  CE2 PHE A 210      95.245   2.718  38.333  1.00  0.00           C  
ATOM   2570  CZ  PHE A 210      95.412   3.281  37.065  1.00  0.00           C  
ATOM   2571  H   PHE A 210      90.557   3.308  37.963  1.00  0.00           H  
ATOM   2572  HA  PHE A 210      91.039   1.219  36.018  1.00  0.00           H  
ATOM   2573  HB2 PHE A 210      91.475   1.405  39.071  1.00  0.00           H  
ATOM   2574  HB3 PHE A 210      92.089   0.049  38.069  1.00  0.00           H  
ATOM   2575  N   GLY A 211      88.955   0.368  38.503  1.00  0.00           N  
ATOM   2576  CA  GLY A 211      87.952  -0.600  38.858  1.00  0.00           C  
ATOM   2577  C   GLY A 211      88.441  -1.485  39.952  1.00  0.00           C  
ATOM   2578  O   GLY A 211      87.622  -2.246  40.404  1.00  0.00           O  
ATOM   2579  H   GLY A 211      89.237   1.040  39.227  1.00  0.00           H  
ATOM   2580  HA2 GLY A 211      87.047  -0.054  39.203  1.00  0.00           H  
ATOM   2581  HA3 GLY A 211      87.666  -1.264  38.019  1.00  0.00           H  
ATOM   2582  N   THR A 212      89.736  -1.473  40.399  1.00  0.00           N  
ATOM   2583  CA  THR A 212      90.268  -2.265  41.504  1.00  0.00           C  
ATOM   2584  C   THR A 212      90.809  -1.322  42.577  1.00  0.00           C  
ATOM   2585  O   THR A 212      90.700  -0.114  42.418  1.00  0.00           O  
ATOM   2586  CB  THR A 212      91.301  -3.269  40.950  1.00  0.00           C  
ATOM   2587  OG1 THR A 212      91.748  -4.172  41.916  1.00  0.00           O  
ATOM   2588  CG2 THR A 212      92.486  -2.607  40.280  1.00  0.00           C  
ATOM   2589  H   THR A 212      90.420  -0.862  39.933  1.00  0.00           H  
ATOM   2590  HA  THR A 212      89.490  -2.865  41.976  1.00  0.00           H  
ATOM   2591  N   VAL A 213      91.408  -1.807  43.698  1.00  0.00           N  
ATOM   2592  CA  VAL A 213      91.932  -0.966  44.766  1.00  0.00           C  
ATOM   2593  C   VAL A 213      93.449  -0.930  44.720  1.00  0.00           C  
ATOM   2594  O   VAL A 213      94.002   0.150  44.830  1.00  0.00           O  
ATOM   2595  CB  VAL A 213      91.401  -1.453  46.131  1.00  0.00           C  
ATOM   2596  CG1 VAL A 213      91.843  -2.867  46.476  1.00  0.00           C  
ATOM   2597  CG2 VAL A 213      91.809  -0.518  47.259  1.00  0.00           C  
ATOM   2598  H   VAL A 213      91.516  -2.822  43.805  1.00  0.00           H  
ATOM   2599  HA  VAL A 213      91.568   0.082  44.655  1.00  0.00           H  
ATOM   2600  N   ILE A 214      94.187  -2.067  44.567  1.00  0.00           N  
ATOM   2601  CA  ILE A 214      95.650  -2.099  44.579  1.00  0.00           C  
ATOM   2602  C   ILE A 214      96.238  -1.285  43.446  1.00  0.00           C  
ATOM   2603  O   ILE A 214      97.164  -0.532  43.694  1.00  0.00           O  
ATOM   2604  CB  ILE A 214      96.173  -3.541  44.497  1.00  0.00           C  
ATOM   2605  CG1 ILE A 214      95.565  -4.389  45.609  1.00  0.00           C  
ATOM   2606  CG2 ILE A 214      97.696  -3.550  44.644  1.00  0.00           C  
ATOM   2607  CD1 ILE A 214      95.992  -5.836  45.477  1.00  0.00           C  
ATOM   2608  H   ILE A 214      93.684  -2.956  44.448  1.00  0.00           H  
ATOM   2609  HA  ILE A 214      96.002  -1.682  45.552  1.00  0.00           H  
ATOM   2610  N   ALA A 215      95.755  -1.385  42.177  1.00  0.00           N  
ATOM   2611  CA  ALA A 215      96.185  -0.505  41.093  1.00  0.00           C  
ATOM   2612  C   ALA A 215      95.820   0.934  41.427  1.00  0.00           C  
ATOM   2613  O   ALA A 215      96.672   1.799  41.316  1.00  0.00           O  
ATOM   2614  CB  ALA A 215      95.530  -0.923  39.775  1.00  0.00           C  
ATOM   2615  H   ALA A 215      95.011  -2.073  41.991  1.00  0.00           H  
ATOM   2616  HA  ALA A 215      97.285  -0.595  40.939  1.00  0.00           H  
ATOM   2617  HB1 ALA A 215      95.892  -0.283  38.944  1.00  0.00           H  
ATOM   2618  HB2 ALA A 215      95.805  -1.976  39.545  1.00  0.00           H  
ATOM   2619  HB3 ALA A 215      94.428  -0.835  39.833  1.00  0.00           H  
ATOM   2620  N   ALA A 216      94.575   1.255  41.888  1.00  0.00           N  
ATOM   2621  CA  ALA A 216      94.184   2.607  42.306  1.00  0.00           C  
ATOM   2622  C   ALA A 216      94.898   3.095  43.572  1.00  0.00           C  
ATOM   2623  O   ALA A 216      94.683   4.235  43.960  1.00  0.00           O  
ATOM   2624  CB  ALA A 216      92.679   2.634  42.580  1.00  0.00           C  
ATOM   2625  H   ALA A 216      93.877   0.497  41.952  1.00  0.00           H  
ATOM   2626  HA  ALA A 216      94.394   3.308  41.469  1.00  0.00           H  
ATOM   2627  HB1 ALA A 216      92.342   3.654  42.858  1.00  0.00           H  
ATOM   2628  HB2 ALA A 216      92.136   2.313  41.668  1.00  0.00           H  
ATOM   2629  HB3 ALA A 216      92.426   1.946  43.414  1.00  0.00           H  
ATOM   2630  N   ALA A 217      95.751   2.292  44.265  1.00  0.00           N  
ATOM   2631  CA  ALA A 217      96.451   2.660  45.484  1.00  0.00           C  
ATOM   2632  C   ALA A 217      97.927   2.836  45.233  1.00  0.00           C  
ATOM   2633  O   ALA A 217      98.563   3.492  46.040  1.00  0.00           O  
ATOM   2634  CB  ALA A 217      96.282   1.557  46.533  1.00  0.00           C  
ATOM   2635  H   ALA A 217      95.919   1.358  43.912  1.00  0.00           H  
ATOM   2636  HA  ALA A 217      96.057   3.624  45.878  1.00  0.00           H  
ATOM   2637  HB1 ALA A 217      96.872   1.796  47.436  1.00  0.00           H  
ATOM   2638  HB2 ALA A 217      95.217   1.421  46.807  1.00  0.00           H  
ATOM   2639  HB3 ALA A 217      96.682   0.596  46.142  1.00  0.00           H  
ATOM   2640  N   LEU A 218      98.556   2.264  44.166  1.00  0.00           N  
ATOM   2641  CA  LEU A 218      99.956   2.488  43.869  1.00  0.00           C  
ATOM   2642  C   LEU A 218     100.192   3.948  43.578  1.00  0.00           C  
ATOM   2643  O   LEU A 218     101.067   4.470  44.229  1.00  0.00           O  
ATOM   2644  CB  LEU A 218     100.475   1.604  42.706  1.00  0.00           C  
ATOM   2645  CG  LEU A 218     100.885   0.198  43.166  1.00  0.00           C  
ATOM   2646  CD1 LEU A 218     101.297  -0.638  41.968  1.00  0.00           C  
ATOM   2647  CD2 LEU A 218     102.084   0.266  44.107  1.00  0.00           C  
ATOM   2648  H   LEU A 218      98.032   1.668  43.522  1.00  0.00           H  
ATOM   2649  HA  LEU A 218     100.568   2.235  44.767  1.00  0.00           H  
ATOM   2650  HB2 LEU A 218      99.714   1.515  41.907  1.00  0.00           H  
ATOM   2651  HB3 LEU A 218     101.382   2.073  42.259  1.00  0.00           H  
ATOM   2652  N   PRO A 219      99.511   4.696  42.655  1.00  0.00           N  
ATOM   2653  CA  PRO A 219      99.804   6.094  42.376  1.00  0.00           C  
ATOM   2654  C   PRO A 219      99.718   6.974  43.604  1.00  0.00           C  
ATOM   2655  O   PRO A 219     100.513   7.888  43.714  1.00  0.00           O  
ATOM   2656  CB  PRO A 219      98.737   6.514  41.369  1.00  0.00           C  
ATOM   2657  CG  PRO A 219      98.441   5.215  40.664  1.00  0.00           C  
ATOM   2658  CD  PRO A 219      98.433   4.226  41.820  1.00  0.00           C  
ATOM   2659  HA  PRO A 219     100.812   6.142  41.909  1.00  0.00           H  
ATOM   2660  HB2 PRO A 219      97.805   6.805  41.903  1.00  0.00           H  
ATOM   2661  HB3 PRO A 219      99.054   7.351  40.710  1.00  0.00           H  
ATOM   2662  HG2 PRO A 219      97.521   5.213  40.045  1.00  0.00           H  
ATOM   2663  HG3 PRO A 219      99.317   4.970  40.020  1.00  0.00           H  
ATOM   2664  HD2 PRO A 219      97.488   4.273  42.409  1.00  0.00           H  
ATOM   2665  HD3 PRO A 219      98.604   3.231  41.396  1.00  0.00           H  
ATOM   2666  N   ALA A 220      98.771   6.758  44.564  1.00  0.00           N  
ATOM   2667  CA  ALA A 220      98.687   7.525  45.804  1.00  0.00           C  
ATOM   2668  C   ALA A 220      99.938   7.349  46.626  1.00  0.00           C  
ATOM   2669  O   ALA A 220     100.452   8.332  47.117  1.00  0.00           O  
ATOM   2670  CB  ALA A 220      97.486   7.089  46.642  1.00  0.00           C  
ATOM   2671  H   ALA A 220      98.099   5.988  44.422  1.00  0.00           H  
ATOM   2672  HA  ALA A 220      98.537   8.602  45.578  1.00  0.00           H  
ATOM   2673  HB1 ALA A 220      97.437   7.706  47.566  1.00  0.00           H  
ATOM   2674  HB2 ALA A 220      96.551   7.251  46.066  1.00  0.00           H  
ATOM   2675  HB3 ALA A 220      97.561   6.020  46.931  1.00  0.00           H  
ATOM   2676  N   ILE A 221     100.478   6.116  46.815  1.00  0.00           N  
ATOM   2677  CA  ILE A 221     101.715   5.849  47.538  1.00  0.00           C  
ATOM   2678  C   ILE A 221     102.889   6.537  46.870  1.00  0.00           C  
ATOM   2679  O   ILE A 221     103.658   7.131  47.591  1.00  0.00           O  
ATOM   2680  CB  ILE A 221     101.961   4.330  47.618  1.00  0.00           C  
ATOM   2681  CG1 ILE A 221     100.823   3.669  48.391  1.00  0.00           C  
ATOM   2682  CG2 ILE A 221     103.279   4.005  48.317  1.00  0.00           C  
ATOM   2683  CD1 ILE A 221     100.751   2.188  48.085  1.00  0.00           C  
ATOM   2684  H   ILE A 221      99.989   5.322  46.394  1.00  0.00           H  
ATOM   2685  HA  ILE A 221     101.627   6.221  48.587  1.00  0.00           H  
ATOM   2686  N   ILE A 222     103.120   6.476  45.526  1.00  0.00           N  
ATOM   2687  CA  ILE A 222     104.243   7.134  44.859  1.00  0.00           C  
ATOM   2688  C   ILE A 222     104.103   8.647  44.883  1.00  0.00           C  
ATOM   2689  O   ILE A 222     105.075   9.332  44.617  1.00  0.00           O  
ATOM   2690  CB  ILE A 222     104.386   6.690  43.385  1.00  0.00           C  
ATOM   2691  CG1 ILE A 222     103.242   7.185  42.501  1.00  0.00           C  
ATOM   2692  CG2 ILE A 222     104.523   5.177  43.272  1.00  0.00           C  
ATOM   2693  CD1 ILE A 222     103.618   7.103  41.034  1.00  0.00           C  
ATOM   2694  H   ILE A 222     102.472   5.956  44.951  1.00  0.00           H  
ATOM   2695  HA  ILE A 222     105.168   6.828  45.391  1.00  0.00           H  
ATOM   2696  N   GLY A 223     102.886   9.223  45.083  1.00  0.00           N  
ATOM   2697  CA  GLY A 223     102.616  10.641  45.178  1.00  0.00           C  
ATOM   2698  C   GLY A 223     103.065  11.141  46.512  1.00  0.00           C  
ATOM   2699  O   GLY A 223     103.683  12.181  46.578  1.00  0.00           O  
ATOM   2700  H   GLY A 223     102.072   8.619  45.197  1.00  0.00           H  
ATOM   2701  HA2 GLY A 223     103.053  11.205  44.333  1.00  0.00           H  
ATOM   2702  HA3 GLY A 223     101.516  10.785  45.151  1.00  0.00           H  
ATOM   2703  N   GLY A 224     102.778  10.416  47.625  1.00  0.00           N  
ATOM   2704  CA  GLY A 224     103.218  10.694  48.971  1.00  0.00           C  
ATOM   2705  C   GLY A 224     104.715  10.609  49.065  1.00  0.00           C  
ATOM   2706  O   GLY A 224     105.297  11.476  49.677  1.00  0.00           O  
ATOM   2707  H   GLY A 224     102.255   9.553  47.513  1.00  0.00           H  
ATOM   2708  HA2 GLY A 224     102.830  11.673  49.327  1.00  0.00           H  
ATOM   2709  HA3 GLY A 224     102.804   9.901  49.632  1.00  0.00           H  
ATOM   2710  N   LEU A 225     105.401   9.585  48.487  1.00  0.00           N  
ATOM   2711  CA  LEU A 225     106.853   9.461  48.429  1.00  0.00           C  
ATOM   2712  C   LEU A 225     107.452  10.563  47.598  1.00  0.00           C  
ATOM   2713  O   LEU A 225     108.589  10.905  47.849  1.00  0.00           O  
ATOM   2714  CB  LEU A 225     107.285   8.115  47.794  1.00  0.00           C  
ATOM   2715  CG  LEU A 225     107.088   6.926  48.742  1.00  0.00           C  
ATOM   2716  CD1 LEU A 225     107.407   5.626  48.025  1.00  0.00           C  
ATOM   2717  CD2 LEU A 225     108.025   7.038  49.937  1.00  0.00           C  
ATOM   2718  H   LEU A 225     104.860   8.885  47.999  1.00  0.00           H  
ATOM   2719  HA  LEU A 225     107.274   9.525  49.456  1.00  0.00           H  
ATOM   2720  HB2 LEU A 225     106.717   7.961  46.849  1.00  0.00           H  
ATOM   2721  HB3 LEU A 225     108.365   8.145  47.523  1.00  0.00           H  
ATOM   2722  N   ALA A 226     106.806  11.081  46.519  1.00  0.00           N  
ATOM   2723  CA  ALA A 226     107.341  12.167  45.711  1.00  0.00           C  
ATOM   2724  C   ALA A 226     107.286  13.473  46.473  1.00  0.00           C  
ATOM   2725  O   ALA A 226     108.145  14.305  46.262  1.00  0.00           O  
ATOM   2726  CB  ALA A 226     106.556  12.325  44.407  1.00  0.00           C  
ATOM   2727  H   ALA A 226     105.889  10.698  46.277  1.00  0.00           H  
ATOM   2728  HA  ALA A 226     108.384  11.928  45.412  1.00  0.00           H  
ATOM   2729  HB1 ALA A 226     106.990  13.151  43.803  1.00  0.00           H  
ATOM   2730  HB2 ALA A 226     106.629  11.392  43.810  1.00  0.00           H  
ATOM   2731  HB3 ALA A 226     105.488  12.548  44.610  1.00  0.00           H  
ATOM   2732  N   ILE A 227     106.250  13.744  47.313  1.00  0.00           N  
ATOM   2733  CA  ILE A 227     106.103  14.938  48.136  1.00  0.00           C  
ATOM   2734  C   ILE A 227     107.135  14.918  49.238  1.00  0.00           C  
ATOM   2735  O   ILE A 227     107.696  15.950  49.519  1.00  0.00           O  
ATOM   2736  CB  ILE A 227     104.690  14.984  48.763  1.00  0.00           C  
ATOM   2737  CG1 ILE A 227     103.639  15.130  47.661  1.00  0.00           C  
ATOM   2738  CG2 ILE A 227     104.554  16.153  49.735  1.00  0.00           C  
ATOM   2739  CD1 ILE A 227     102.229  15.043  48.215  1.00  0.00           C  
ATOM   2740  H   ILE A 227     105.534  13.031  47.417  1.00  0.00           H  
ATOM   2741  HA  ILE A 227     106.209  15.857  47.513  1.00  0.00           H  
ATOM   2742  N   ALA A 228     107.402  13.779  49.926  1.00  0.00           N  
ATOM   2743  CA  ALA A 228     108.416  13.611  50.959  1.00  0.00           C  
ATOM   2744  C   ALA A 228     109.797  13.828  50.394  1.00  0.00           C  
ATOM   2745  O   ALA A 228     110.588  14.495  51.030  1.00  0.00           O  
ATOM   2746  CB  ALA A 228     108.340  12.186  51.528  1.00  0.00           C  
ATOM   2747  H   ALA A 228     106.886  12.954  49.648  1.00  0.00           H  
ATOM   2748  HA  ALA A 228     108.248  14.311  51.806  1.00  0.00           H  
ATOM   2749  HB1 ALA A 228     109.222  11.967  52.158  1.00  0.00           H  
ATOM   2750  HB2 ALA A 228     107.430  12.086  52.154  1.00  0.00           H  
ATOM   2751  HB3 ALA A 228     108.312  11.420  50.724  1.00  0.00           H  
ATOM   2752  N   GLY A 229     110.158  13.263  49.216  1.00  0.00           N  
ATOM   2753  CA  GLY A 229     111.444  13.402  48.565  1.00  0.00           C  
ATOM   2754  C   GLY A 229     111.690  14.816  48.132  1.00  0.00           C  
ATOM   2755  O   GLY A 229     112.804  15.272  48.252  1.00  0.00           O  
ATOM   2756  H   GLY A 229     109.454  12.726  48.722  1.00  0.00           H  
ATOM   2757  HA2 GLY A 229     112.268  13.018  49.208  1.00  0.00           H  
ATOM   2758  HA3 GLY A 229     111.425  12.791  47.638  1.00  0.00           H  
ATOM   2759  N   ALA A 230     110.691  15.551  47.576  1.00  0.00           N  
ATOM   2760  CA  ALA A 230     110.791  16.937  47.148  1.00  0.00           C  
ATOM   2761  C   ALA A 230     110.998  17.840  48.338  1.00  0.00           C  
ATOM   2762  O   ALA A 230     111.839  18.701  48.254  1.00  0.00           O  
ATOM   2763  CB  ALA A 230     109.519  17.366  46.408  1.00  0.00           C  
ATOM   2764  H   ALA A 230     109.785  15.098  47.496  1.00  0.00           H  
ATOM   2765  HA  ALA A 230     111.624  17.056  46.417  1.00  0.00           H  
ATOM   2766  HB1 ALA A 230     109.613  18.422  46.069  1.00  0.00           H  
ATOM   2767  HB2 ALA A 230     109.380  16.731  45.509  1.00  0.00           H  
ATOM   2768  HB3 ALA A 230     108.623  17.271  47.054  1.00  0.00           H  
ATOM   2769  N   LEU A 231     110.271  17.695  49.479  1.00  0.00           N  
ATOM   2770  CA  LEU A 231     110.455  18.460  50.709  1.00  0.00           C  
ATOM   2771  C   LEU A 231     111.823  18.207  51.291  1.00  0.00           C  
ATOM   2772  O   LEU A 231     112.372  19.105  51.896  1.00  0.00           O  
ATOM   2773  CB  LEU A 231     109.407  18.080  51.789  1.00  0.00           C  
ATOM   2774  CG  LEU A 231     107.986  18.562  51.459  1.00  0.00           C  
ATOM   2775  CD1 LEU A 231     107.041  18.185  52.589  1.00  0.00           C  
ATOM   2776  CD2 LEU A 231     107.931  20.074  51.297  1.00  0.00           C  
ATOM   2777  H   LEU A 231     109.596  16.945  49.490  1.00  0.00           H  
ATOM   2778  HA  LEU A 231     110.358  19.546  50.495  1.00  0.00           H  
ATOM   2779  HB2 LEU A 231     109.403  16.975  51.936  1.00  0.00           H  
ATOM   2780  HB3 LEU A 231     109.699  18.546  52.758  1.00  0.00           H  
ATOM   2781  N   GLY A 232     112.408  16.988  51.190  1.00  0.00           N  
ATOM   2782  CA  GLY A 232     113.738  16.659  51.657  1.00  0.00           C  
ATOM   2783  C   GLY A 232     114.772  17.396  50.857  1.00  0.00           C  
ATOM   2784  O   GLY A 232     115.692  17.927  51.441  1.00  0.00           O  
ATOM   2785  H   GLY A 232     111.905  16.248  50.706  1.00  0.00           H  
ATOM   2786  HA2 GLY A 232     113.853  16.843  52.745  1.00  0.00           H  
ATOM   2787  HA3 GLY A 232     113.905  15.577  51.474  1.00  0.00           H  
ATOM   2788  N   ILE A 233     114.690  17.428  49.500  1.00  0.00           N  
ATOM   2789  CA  ILE A 233     115.626  18.094  48.609  1.00  0.00           C  
ATOM   2790  C   ILE A 233     115.548  19.597  48.774  1.00  0.00           C  
ATOM   2791  O   ILE A 233     116.549  20.241  48.548  1.00  0.00           O  
ATOM   2792  CB  ILE A 233     115.339  17.716  47.133  1.00  0.00           C  
ATOM   2793  CG1 ILE A 233     115.542  16.211  46.934  1.00  0.00           C  
ATOM   2794  CG2 ILE A 233     116.256  18.474  46.176  1.00  0.00           C  
ATOM   2795  CD1 ILE A 233     115.259  15.777  45.505  1.00  0.00           C  
ATOM   2796  H   ILE A 233     113.894  16.967  49.074  1.00  0.00           H  
ATOM   2797  HA  ILE A 233     116.655  17.741  48.841  1.00  0.00           H  
ATOM   2798  N   MET A 234     114.379  20.230  49.062  1.00  0.00           N  
ATOM   2799  CA  MET A 234     114.230  21.666  49.269  1.00  0.00           C  
ATOM   2800  C   MET A 234     114.881  22.066  50.573  1.00  0.00           C  
ATOM   2801  O   MET A 234     115.627  23.027  50.591  1.00  0.00           O  
ATOM   2802  CB  MET A 234     112.737  22.081  49.267  1.00  0.00           C  
ATOM   2803  CG  MET A 234     112.089  22.015  47.866  1.00  0.00           C  
ATOM   2804  SD  MET A 234     113.024  22.882  46.540  1.00  0.00           S  
ATOM   2805  CE  MET A 234     113.043  24.542  47.283  1.00  0.00           C  
ATOM   2806  H   MET A 234     113.553  19.656  49.192  1.00  0.00           H  
ATOM   2807  HA  MET A 234     114.720  22.225  48.452  1.00  0.00           H  
ATOM   2808  HB2 MET A 234     112.153  21.465  49.987  1.00  0.00           H  
ATOM   2809  HB3 MET A 234     112.653  23.128  49.619  1.00  0.00           H  
ATOM   2810  HG2 MET A 234     112.029  20.966  47.534  1.00  0.00           H  
ATOM   2811  HG3 MET A 234     111.045  22.397  47.896  1.00  0.00           H  
ATOM   2812  HE1 MET A 234     113.601  25.213  46.600  1.00  0.00           H  
ATOM   2813  HE2 MET A 234     112.009  24.927  47.388  1.00  0.00           H  
ATOM   2814  HE3 MET A 234     113.602  24.551  48.240  1.00  0.00           H  
ATOM   2815  N   ARG A 235     114.670  21.333  51.695  1.00  0.00           N  
ATOM   2816  CA  ARG A 235     115.333  21.534  52.979  1.00  0.00           C  
ATOM   2817  C   ARG A 235     116.837  21.474  52.807  1.00  0.00           C  
ATOM   2818  O   ARG A 235     117.536  22.300  53.365  1.00  0.00           O  
ATOM   2819  CB  ARG A 235     114.869  20.433  53.967  1.00  0.00           C  
ATOM   2820  CG  ARG A 235     115.589  20.436  55.332  1.00  0.00           C  
ATOM   2821  CD  ARG A 235     115.402  21.760  56.089  1.00  0.00           C  
ATOM   2822  NE  ARG A 235     115.794  21.681  57.497  1.00  0.00           N  
ATOM   2823  CZ  ARG A 235     117.225  21.472  57.642  1.00  0.00           C  
ATOM   2824  H   ARG A 235     114.053  20.528  51.598  1.00  0.00           H  
ATOM   2825  HA  ARG A 235     115.047  22.523  53.399  1.00  0.00           H  
ATOM   2826  HB2 ARG A 235     113.774  20.550  54.133  1.00  0.00           H  
ATOM   2827  HB3 ARG A 235     115.024  19.429  53.514  1.00  0.00           H  
ATOM   2828  HG2 ARG A 235     115.156  19.614  55.933  1.00  0.00           H  
ATOM   2829  HG3 ARG A 235     116.669  20.214  55.206  1.00  0.00           H  
ATOM   2830  HD2 ARG A 235     115.943  22.589  55.581  1.00  0.00           H  
ATOM   2831  HD3 ARG A 235     114.333  21.998  56.073  1.00  0.00           H  
ATOM   2832  HE  ARG A 235     115.283  20.894  57.957  1.00  0.00           H  
ATOM   2833  N   LEU A 236     117.394  20.509  52.036  1.00  0.00           N  
ATOM   2834  CA  LEU A 236     118.815  20.368  51.766  1.00  0.00           C  
ATOM   2835  C   LEU A 236     119.340  21.587  51.018  1.00  0.00           C  
ATOM   2836  O   LEU A 236     120.365  22.125  51.404  1.00  0.00           O  
ATOM   2837  CB  LEU A 236     119.043  19.061  50.966  1.00  0.00           C  
ATOM   2838  CG  LEU A 236     120.508  18.836  50.565  1.00  0.00           C  
ATOM   2839  CD1 LEU A 236     121.440  18.807  51.764  1.00  0.00           C  
ATOM   2840  CD2 LEU A 236     120.647  17.530  49.803  1.00  0.00           C  
ATOM   2841  H   LEU A 236     116.756  19.861  51.577  1.00  0.00           H  
ATOM   2842  HA  LEU A 236     119.360  20.250  52.727  1.00  0.00           H  
ATOM   2843  HB2 LEU A 236     118.697  18.203  51.591  1.00  0.00           H  
ATOM   2844  HB3 LEU A 236     118.430  19.072  50.041  1.00  0.00           H  
ATOM   2845  N   VAL A 237     118.684  22.073  49.928  1.00  0.00           N  
ATOM   2846  CA  VAL A 237     119.118  23.238  49.164  1.00  0.00           C  
ATOM   2847  C   VAL A 237     118.850  24.540  49.902  1.00  0.00           C  
ATOM   2848  O   VAL A 237     119.281  25.582  49.431  1.00  0.00           O  
ATOM   2849  CB  VAL A 237     118.445  23.239  47.770  1.00  0.00           C  
ATOM   2850  CG1 VAL A 237     116.953  23.525  47.829  1.00  0.00           C  
ATOM   2851  CG2 VAL A 237     119.100  24.213  46.807  1.00  0.00           C  
ATOM   2852  H   VAL A 237     117.825  21.612  49.655  1.00  0.00           H  
ATOM   2853  HA  VAL A 237     120.209  23.134  49.004  1.00  0.00           H  
ATOM   2854  N   ALA A 238     118.113  24.565  51.047  1.00  0.00           N  
ATOM   2855  CA  ALA A 238     117.857  25.770  51.813  1.00  0.00           C  
ATOM   2856  C   ALA A 238     119.147  26.297  52.399  1.00  0.00           C  
ATOM   2857  O   ALA A 238     119.287  27.502  52.542  1.00  0.00           O  
ATOM   2858  CB  ALA A 238     116.869  25.478  52.952  1.00  0.00           C  
ATOM   2859  H   ALA A 238     117.720  23.691  51.402  1.00  0.00           H  
ATOM   2860  HA  ALA A 238     117.381  26.529  51.155  1.00  0.00           H  
ATOM   2861  HB1 ALA A 238     116.634  26.409  53.508  1.00  0.00           H  
ATOM   2862  HB2 ALA A 238     115.921  25.068  52.541  1.00  0.00           H  
ATOM   2863  HB3 ALA A 238     117.295  24.744  53.666  1.00  0.00           H  
ATOM   2864  N   GLU A 239     120.119  25.430  52.810  1.00  0.00           N  
ATOM   2865  CA  GLU A 239     121.362  25.861  53.432  1.00  0.00           C  
ATOM   2866  C   GLU A 239     122.293  26.599  52.472  1.00  0.00           C  
ATOM   2867  O   GLU A 239     123.279  27.144  52.947  1.00  0.00           O  
ATOM   2868  CB  GLU A 239     122.153  24.673  54.042  1.00  0.00           C  
ATOM   2869  CG  GLU A 239     121.522  24.052  55.307  1.00  0.00           C  
ATOM   2870  CD  GLU A 239     120.430  23.038  55.128  1.00  0.00           C  
ATOM   2871  OE1 GLU A 239     120.158  22.577  54.038  1.00  0.00           O  
ATOM   2872  OE2 GLU A 239     119.807  22.552  56.218  1.00  0.00           O  
ATOM   2873  H   GLU A 239     119.947  24.428  52.695  1.00  0.00           H  
ATOM   2874  HA  GLU A 239     121.103  26.561  54.254  1.00  0.00           H  
ATOM   2875  HB2 GLU A 239     122.402  23.902  53.278  1.00  0.00           H  
ATOM   2876  HB3 GLU A 239     123.112  25.104  54.404  1.00  0.00           H  
ATOM   2877  HG2 GLU A 239     122.322  23.524  55.861  1.00  0.00           H  
ATOM   2878  HG3 GLU A 239     121.155  24.866  55.954  1.00  0.00           H  
ATOM   2879  N   PHE A 240     122.068  26.659  51.128  1.00  0.00           N  
ATOM   2880  CA  PHE A 240     122.958  27.346  50.191  1.00  0.00           C  
ATOM   2881  C   PHE A 240     122.299  28.586  49.618  1.00  0.00           C  
ATOM   2882  O   PHE A 240     122.960  29.323  48.899  1.00  0.00           O  
ATOM   2883  CB  PHE A 240     123.286  26.394  49.022  1.00  0.00           C  
ATOM   2884  CG  PHE A 240     123.942  25.098  49.420  1.00  0.00           C  
ATOM   2885  CD1 PHE A 240     124.462  24.879  50.705  1.00  0.00           C  
ATOM   2886  CD2 PHE A 240     124.014  24.070  48.471  1.00  0.00           C  
ATOM   2887  CE1 PHE A 240     125.047  23.655  51.031  1.00  0.00           C  
ATOM   2888  CE2 PHE A 240     124.583  22.839  48.802  1.00  0.00           C  
ATOM   2889  CZ  PHE A 240     125.100  22.631  50.083  1.00  0.00           C  
ATOM   2890  H   PHE A 240     121.238  26.198  50.739  1.00  0.00           H  
ATOM   2891  HA  PHE A 240     123.888  27.678  50.702  1.00  0.00           H  
ATOM   2892  HB2 PHE A 240     122.316  26.147  48.534  1.00  0.00           H  
ATOM   2893  HB3 PHE A 240     123.926  26.897  48.263  1.00  0.00           H  
ATOM   2894  N   THR A 241     121.001  28.886  49.894  1.00  0.00           N  
ATOM   2895  CA  THR A 241     120.316  30.040  49.343  1.00  0.00           C  
ATOM   2896  C   THR A 241     118.948  30.179  49.988  1.00  0.00           C  
ATOM   2897  O   THR A 241     118.272  29.172  50.163  1.00  0.00           O  
ATOM   2898  CB  THR A 241     120.195  29.925  47.810  1.00  0.00           C  
ATOM   2899  OG1 THR A 241     119.601  31.071  47.277  1.00  0.00           O  
ATOM   2900  CG2 THR A 241     119.409  28.702  47.365  1.00  0.00           C  
ATOM   2901  H   THR A 241     120.466  28.265  50.508  1.00  0.00           H  
ATOM   2902  HA  THR A 241     120.924  30.937  49.582  1.00  0.00           H  
ATOM   2903  N   PRO A 242     118.436  31.396  50.333  1.00  0.00           N  
ATOM   2904  CA  PRO A 242     117.137  31.562  50.953  1.00  0.00           C  
ATOM   2905  C   PRO A 242     116.036  30.988  50.088  1.00  0.00           C  
ATOM   2906  O   PRO A 242     115.938  31.319  48.915  1.00  0.00           O  
ATOM   2907  CB  PRO A 242     117.032  33.071  51.183  1.00  0.00           C  
ATOM   2908  CG  PRO A 242     117.934  33.658  50.119  1.00  0.00           C  
ATOM   2909  CD  PRO A 242     119.088  32.667  50.096  1.00  0.00           C  
ATOM   2910  HA  PRO A 242     117.101  31.063  51.946  1.00  0.00           H  
ATOM   2911  HB2 PRO A 242     116.003  33.477  51.210  1.00  0.00           H  
ATOM   2912  HB3 PRO A 242     117.522  33.286  52.153  1.00  0.00           H  
ATOM   2913  HG2 PRO A 242     117.397  33.584  49.148  1.00  0.00           H  
ATOM   2914  HG3 PRO A 242     118.239  34.713  50.282  1.00  0.00           H  
ATOM   2915  HD2 PRO A 242     119.586  32.752  49.109  1.00  0.00           H  
ATOM   2916  HD3 PRO A 242     119.817  32.838  50.917  1.00  0.00           H  
ATOM   2917  N   VAL A 243     115.151  30.113  50.648  1.00  0.00           N  
ATOM   2918  CA  VAL A 243     114.034  29.526  49.932  1.00  0.00           C  
ATOM   2919  C   VAL A 243     112.791  30.261  50.355  1.00  0.00           C  
ATOM   2920  O   VAL A 243     112.427  30.220  51.520  1.00  0.00           O  
ATOM   2921  CB  VAL A 243     113.932  28.019  50.247  1.00  0.00           C  
ATOM   2922  CG1 VAL A 243     112.658  27.390  49.706  1.00  0.00           C  
ATOM   2923  CG2 VAL A 243     115.123  27.263  49.684  1.00  0.00           C  
ATOM   2924  H   VAL A 243     115.219  29.916  51.659  1.00  0.00           H  
ATOM   2925  HA  VAL A 243     114.163  29.652  48.835  1.00  0.00           H  
ATOM   2926  N   HIS A 244     112.097  30.986  49.438  1.00  0.00           N  
ATOM   2927  CA  HIS A 244     110.903  31.746  49.760  1.00  0.00           C  
ATOM   2928  C   HIS A 244     109.835  30.828  50.315  1.00  0.00           C  
ATOM   2929  O   HIS A 244     109.770  29.672  49.917  1.00  0.00           O  
ATOM   2930  CB  HIS A 244     110.439  32.540  48.518  1.00  0.00           C  
ATOM   2931  CG  HIS A 244     109.357  33.543  48.813  1.00  0.00           C  
ATOM   2932  ND1 HIS A 244     108.092  33.239  49.130  1.00  0.00           N  
ATOM   2933  CD2 HIS A 244     109.502  34.911  48.775  1.00  0.00           C  
ATOM   2934  CE1 HIS A 244     107.473  34.421  49.285  1.00  0.00           C  
ATOM   2935  NE2 HIS A 244     108.312  35.456  49.083  1.00  0.00           N  
ATOM   2936  H   HIS A 244     112.450  31.023  48.475  1.00  0.00           H  
ATOM   2937  HA  HIS A 244     111.190  32.484  50.526  1.00  0.00           H  
ATOM   2938  HB2 HIS A 244     111.321  33.114  48.158  1.00  0.00           H  
ATOM   2939  HB3 HIS A 244     110.119  31.858  47.700  1.00  0.00           H  
ATOM   2940  N   PHE A 245     108.983  31.272  51.283  1.00  0.00           N  
ATOM   2941  CA  PHE A 245     107.973  30.419  51.904  1.00  0.00           C  
ATOM   2942  C   PHE A 245     106.880  29.966  50.934  1.00  0.00           C  
ATOM   2943  O   PHE A 245     106.000  29.222  51.349  1.00  0.00           O  
ATOM   2944  CB  PHE A 245     107.324  31.136  53.112  1.00  0.00           C  
ATOM   2945  CG  PHE A 245     106.356  32.229  52.723  1.00  0.00           C  
ATOM   2946  CD1 PHE A 245     106.793  33.532  52.459  1.00  0.00           C  
ATOM   2947  CD2 PHE A 245     104.985  31.936  52.637  1.00  0.00           C  
ATOM   2948  CE1 PHE A 245     105.873  34.529  52.118  1.00  0.00           C  
ATOM   2949  CE2 PHE A 245     104.069  32.927  52.277  1.00  0.00           C  
ATOM   2950  CZ  PHE A 245     104.512  34.225  52.021  1.00  0.00           C  
ATOM   2951  H   PHE A 245     109.093  32.242  51.616  1.00  0.00           H  
ATOM   2952  HA  PHE A 245     108.499  29.524  52.304  1.00  0.00           H  
ATOM   2953  HB2 PHE A 245     106.759  30.373  53.689  1.00  0.00           H  
ATOM   2954  HB3 PHE A 245     108.101  31.528  53.806  1.00  0.00           H  
ATOM   2955  N   PHE A 246     106.857  30.387  49.638  1.00  0.00           N  
ATOM   2956  CA  PHE A 246     105.823  30.049  48.683  1.00  0.00           C  
ATOM   2957  C   PHE A 246     106.191  28.775  47.942  1.00  0.00           C  
ATOM   2958  O   PHE A 246     105.513  28.433  46.983  1.00  0.00           O  
ATOM   2959  CB  PHE A 246     105.674  31.234  47.695  1.00  0.00           C  
ATOM   2960  CG  PHE A 246     104.349  31.230  46.991  1.00  0.00           C  
ATOM   2961  CD1 PHE A 246     103.183  31.459  47.736  1.00  0.00           C  
ATOM   2962  CD2 PHE A 246     104.258  31.055  45.603  1.00  0.00           C  
ATOM   2963  CE1 PHE A 246     101.940  31.512  47.106  1.00  0.00           C  
ATOM   2964  CE2 PHE A 246     103.010  31.096  44.974  1.00  0.00           C  
ATOM   2965  CZ  PHE A 246     101.854  31.331  45.723  1.00  0.00           C  
ATOM   2966  H   PHE A 246     107.617  30.957  49.275  1.00  0.00           H  
ATOM   2967  HA  PHE A 246     104.856  29.924  49.219  1.00  0.00           H  
ATOM   2968  HB2 PHE A 246     105.715  32.200  48.244  1.00  0.00           H  
ATOM   2969  HB3 PHE A 246     106.533  31.223  46.985  1.00  0.00           H  
ATOM   2970  N   ALA A 247     107.240  27.997  48.354  1.00  0.00           N  
ATOM   2971  CA  ALA A 247     107.629  26.766  47.696  1.00  0.00           C  
ATOM   2972  C   ALA A 247     107.081  25.569  48.446  1.00  0.00           C  
ATOM   2973  O   ALA A 247     107.232  24.459  47.961  1.00  0.00           O  
ATOM   2974  CB  ALA A 247     109.159  26.704  47.581  1.00  0.00           C  
ATOM   2975  H   ALA A 247     107.753  28.228  49.214  1.00  0.00           H  
ATOM   2976  HA  ALA A 247     107.193  26.756  46.672  1.00  0.00           H  
ATOM   2977  HB1 ALA A 247     109.465  26.321  46.590  1.00  0.00           H  
ATOM   2978  HB2 ALA A 247     109.587  27.716  47.696  1.00  0.00           H  
ATOM   2979  HB3 ALA A 247     109.609  26.073  48.380  1.00  0.00           H  
ATOM   2980  N   GLN A 248     106.430  25.715  49.639  1.00  0.00           N  
ATOM   2981  CA  GLN A 248     105.750  24.625  50.308  1.00  0.00           C  
ATOM   2982  C   GLN A 248     104.482  24.295  49.540  1.00  0.00           C  
ATOM   2983  O   GLN A 248     104.351  23.139  49.176  1.00  0.00           O  
ATOM   2984  CB  GLN A 248     105.493  24.944  51.801  1.00  0.00           C  
ATOM   2985  CG  GLN A 248     106.812  25.031  52.582  1.00  0.00           C  
ATOM   2986  CD  GLN A 248     106.557  25.442  54.003  1.00  0.00           C  
ATOM   2987  OE1 GLN A 248     106.154  26.568  54.249  1.00  0.00           O  
ATOM   2988  NE2 GLN A 248     106.773  24.576  55.011  1.00  0.00           N  
ATOM   2989  H   GLN A 248     106.359  26.642  50.081  1.00  0.00           H  
ATOM   2990  HA  GLN A 248     106.409  23.724  50.321  1.00  0.00           H  
ATOM   2991  HB2 GLN A 248     104.939  25.880  51.945  1.00  0.00           H  
ATOM   2992  HB3 GLN A 248     104.887  24.125  52.250  1.00  0.00           H  
ATOM   2993  HG2 GLN A 248     107.289  24.028  52.555  1.00  0.00           H  
ATOM   2994  HG3 GLN A 248     107.513  25.764  52.125  1.00  0.00           H  
ATOM   2995  N   PRO A 249     103.510  25.215  49.210  1.00  0.00           N  
ATOM   2996  CA  PRO A 249     102.308  24.879  48.459  1.00  0.00           C  
ATOM   2997  C   PRO A 249     102.605  24.412  47.061  1.00  0.00           C  
ATOM   2998  O   PRO A 249     101.945  23.500  46.607  1.00  0.00           O  
ATOM   2999  CB  PRO A 249     101.483  26.165  48.426  1.00  0.00           C  
ATOM   3000  CG  PRO A 249     101.982  26.892  49.654  1.00  0.00           C  
ATOM   3001  CD  PRO A 249     103.473  26.618  49.565  1.00  0.00           C  
ATOM   3002  HA  PRO A 249     101.744  24.121  49.016  1.00  0.00           H  
ATOM   3003  HB2 PRO A 249     101.775  26.782  47.548  1.00  0.00           H  
ATOM   3004  HB3 PRO A 249     100.384  25.989  48.392  1.00  0.00           H  
ATOM   3005  HG2 PRO A 249     101.710  27.967  49.678  1.00  0.00           H  
ATOM   3006  HG3 PRO A 249     101.589  26.385  50.565  1.00  0.00           H  
ATOM   3007  HD2 PRO A 249     103.907  27.203  48.725  1.00  0.00           H  
ATOM   3008  HD3 PRO A 249     103.968  26.910  50.494  1.00  0.00           H  
ATOM   3009  N   VAL A 250     103.589  25.001  46.322  1.00  0.00           N  
ATOM   3010  CA  VAL A 250     103.971  24.563  44.984  1.00  0.00           C  
ATOM   3011  C   VAL A 250     104.407  23.117  45.004  1.00  0.00           C  
ATOM   3012  O   VAL A 250     104.014  22.402  44.112  1.00  0.00           O  
ATOM   3013  CB  VAL A 250     105.107  25.442  44.422  1.00  0.00           C  
ATOM   3014  CG1 VAL A 250     105.634  24.922  43.090  1.00  0.00           C  
ATOM   3015  CG2 VAL A 250     104.613  26.862  44.200  1.00  0.00           C  
ATOM   3016  H   VAL A 250     104.119  25.776  46.747  1.00  0.00           H  
ATOM   3017  HA  VAL A 250     103.098  24.660  44.293  1.00  0.00           H  
ATOM   3018  N   VAL A 251     105.217  22.610  45.969  1.00  0.00           N  
ATOM   3019  CA  VAL A 251     105.592  21.197  46.033  1.00  0.00           C  
ATOM   3020  C   VAL A 251     104.365  20.316  46.209  1.00  0.00           C  
ATOM   3021  O   VAL A 251     104.224  19.364  45.464  1.00  0.00           O  
ATOM   3022  CB  VAL A 251     106.588  20.970  47.187  1.00  0.00           C  
ATOM   3023  CG1 VAL A 251     106.872  19.495  47.430  1.00  0.00           C  
ATOM   3024  CG2 VAL A 251     107.912  21.648  46.867  1.00  0.00           C  
ATOM   3025  H   VAL A 251     105.550  23.248  46.699  1.00  0.00           H  
ATOM   3026  HA  VAL A 251     106.104  20.896  45.088  1.00  0.00           H  
ATOM   3027  N   THR A 252     103.456  20.553  47.193  1.00  0.00           N  
ATOM   3028  CA  THR A 252     102.294  19.697  47.445  1.00  0.00           C  
ATOM   3029  C   THR A 252     101.320  19.681  46.270  1.00  0.00           C  
ATOM   3030  O   THR A 252     100.562  18.732  46.131  1.00  0.00           O  
ATOM   3031  CB  THR A 252     101.592  20.175  48.723  1.00  0.00           C  
ATOM   3032  OG1 THR A 252     102.523  20.201  49.761  1.00  0.00           O  
ATOM   3033  CG2 THR A 252     100.430  19.286  49.131  1.00  0.00           C  
ATOM   3034  H   THR A 252     103.612  21.369  47.796  1.00  0.00           H  
ATOM   3035  HA  THR A 252     102.670  18.665  47.622  1.00  0.00           H  
ATOM   3036  N   LEU A 253     101.266  20.731  45.410  1.00  0.00           N  
ATOM   3037  CA  LEU A 253     100.418  20.814  44.232  1.00  0.00           C  
ATOM   3038  C   LEU A 253     101.013  19.941  43.150  1.00  0.00           C  
ATOM   3039  O   LEU A 253     100.342  19.045  42.675  1.00  0.00           O  
ATOM   3040  CB  LEU A 253     100.273  22.310  43.836  1.00  0.00           C  
ATOM   3041  CG  LEU A 253      99.537  22.546  42.511  1.00  0.00           C  
ATOM   3042  CD1 LEU A 253      98.867  23.908  42.492  1.00  0.00           C  
ATOM   3043  CD2 LEU A 253     100.532  22.509  41.359  1.00  0.00           C  
ATOM   3044  H   LEU A 253     101.897  21.513  45.581  1.00  0.00           H  
ATOM   3045  HA  LEU A 253      99.387  20.465  44.473  1.00  0.00           H  
ATOM   3046  HB2 LEU A 253      99.690  22.777  44.664  1.00  0.00           H  
ATOM   3047  HB3 LEU A 253     101.253  22.837  43.805  1.00  0.00           H  
ATOM   3048  N   ILE A 254     102.283  20.160  42.719  1.00  0.00           N  
ATOM   3049  CA  ILE A 254     102.980  19.403  41.687  1.00  0.00           C  
ATOM   3050  C   ILE A 254     103.360  17.988  42.126  1.00  0.00           C  
ATOM   3051  O   ILE A 254     103.848  17.237  41.293  1.00  0.00           O  
ATOM   3052  CB  ILE A 254     104.242  20.189  41.251  1.00  0.00           C  
ATOM   3053  CG1 ILE A 254     104.853  19.659  39.960  1.00  0.00           C  
ATOM   3054  CG2 ILE A 254     105.292  20.249  42.358  1.00  0.00           C  
ATOM   3055  CD1 ILE A 254     105.940  20.594  39.459  1.00  0.00           C  
ATOM   3056  H   ILE A 254     102.757  20.952  43.124  1.00  0.00           H  
ATOM   3057  HA  ILE A 254     102.301  19.353  40.811  1.00  0.00           H  
ATOM   3058  N   GLY A 255     103.165  17.554  43.406  1.00  0.00           N  
ATOM   3059  CA  GLY A 255     103.453  16.203  43.854  1.00  0.00           C  
ATOM   3060  C   GLY A 255     102.165  15.439  44.091  1.00  0.00           C  
ATOM   3061  O   GLY A 255     102.240  14.251  44.364  1.00  0.00           O  
ATOM   3062  H   GLY A 255     102.738  18.180  44.095  1.00  0.00           H  
ATOM   3063  HA2 GLY A 255     104.015  15.643  43.074  1.00  0.00           H  
ATOM   3064  HA3 GLY A 255     104.091  16.231  44.764  1.00  0.00           H  
ATOM   3065  N   LEU A 256     100.947  16.038  43.924  1.00  0.00           N  
ATOM   3066  CA  LEU A 256      99.683  15.325  43.853  1.00  0.00           C  
ATOM   3067  C   LEU A 256      99.067  15.453  42.469  1.00  0.00           C  
ATOM   3068  O   LEU A 256      98.102  14.745  42.212  1.00  0.00           O  
ATOM   3069  CB  LEU A 256      98.676  15.880  44.877  1.00  0.00           C  
ATOM   3070  CG  LEU A 256      99.045  15.562  46.327  1.00  0.00           C  
ATOM   3071  CD1 LEU A 256      97.953  16.083  47.247  1.00  0.00           C  
ATOM   3072  CD2 LEU A 256      99.168  14.064  46.551  1.00  0.00           C  
ATOM   3073  H   LEU A 256     100.898  17.044  43.759  1.00  0.00           H  
ATOM   3074  HA  LEU A 256      99.850  14.239  44.011  1.00  0.00           H  
ATOM   3075  HB2 LEU A 256      98.593  16.985  44.742  1.00  0.00           H  
ATOM   3076  HB3 LEU A 256      97.674  15.444  44.672  1.00  0.00           H  
ATOM   3077  N   GLY A 257      99.567  16.290  41.514  1.00  0.00           N  
ATOM   3078  CA  GLY A 257      99.029  16.365  40.179  1.00  0.00           C  
ATOM   3079  C   GLY A 257      99.935  15.586  39.287  1.00  0.00           C  
ATOM   3080  O   GLY A 257      99.472  14.628  38.712  1.00  0.00           O  
ATOM   3081  H   GLY A 257     100.404  16.855  41.688  1.00  0.00           H  
ATOM   3082  HA2 GLY A 257      98.000  15.942  40.129  1.00  0.00           H  
ATOM   3083  HA3 GLY A 257      98.968  17.419  39.839  1.00  0.00           H  
ATOM   3084  N   ILE A 258     101.240  15.940  39.132  1.00  0.00           N  
ATOM   3085  CA  ILE A 258     102.181  15.250  38.255  1.00  0.00           C  
ATOM   3086  C   ILE A 258     102.472  13.844  38.721  1.00  0.00           C  
ATOM   3087  O   ILE A 258     102.383  12.960  37.899  1.00  0.00           O  
ATOM   3088  CB  ILE A 258     103.501  16.043  38.153  1.00  0.00           C  
ATOM   3089  CG1 ILE A 258     103.280  17.416  37.507  1.00  0.00           C  
ATOM   3090  CG2 ILE A 258     104.593  15.293  37.391  1.00  0.00           C  
ATOM   3091  CD1 ILE A 258     102.886  17.307  36.038  1.00  0.00           C  
ATOM   3092  H   ILE A 258     101.571  16.773  39.640  1.00  0.00           H  
ATOM   3093  HA  ILE A 258     101.748  15.192  37.229  1.00  0.00           H  
ATOM   3094  N   ALA A 259     102.889  13.554  39.983  1.00  0.00           N  
ATOM   3095  CA  ALA A 259     103.228  12.196  40.408  1.00  0.00           C  
ATOM   3096  C   ALA A 259     102.049  11.259  40.280  1.00  0.00           C  
ATOM   3097  O   ALA A 259     102.223  10.196  39.720  1.00  0.00           O  
ATOM   3098  CB  ALA A 259     103.716  12.189  41.846  1.00  0.00           C  
ATOM   3099  H   ALA A 259     102.972  14.328  40.658  1.00  0.00           H  
ATOM   3100  HA  ALA A 259     104.066  11.808  39.783  1.00  0.00           H  
ATOM   3101  HB1 ALA A 259     104.002  11.154  42.138  1.00  0.00           H  
ATOM   3102  HB2 ALA A 259     104.610  12.839  41.942  1.00  0.00           H  
ATOM   3103  HB3 ALA A 259     102.913  12.560  42.512  1.00  0.00           H  
ATOM   3104  N   ILE A 260     100.817  11.589  40.759  1.00  0.00           N  
ATOM   3105  CA  ILE A 260      99.633  10.745  40.581  1.00  0.00           C  
ATOM   3106  C   ILE A 260      99.356  10.499  39.108  1.00  0.00           C  
ATOM   3107  O   ILE A 260      98.877   9.431  38.784  1.00  0.00           O  
ATOM   3108  CB  ILE A 260      98.397  11.425  41.216  1.00  0.00           C  
ATOM   3109  CG1 ILE A 260      98.556  11.645  42.721  1.00  0.00           C  
ATOM   3110  CG2 ILE A 260      97.089  10.687  40.934  1.00  0.00           C  
ATOM   3111  CD1 ILE A 260      98.567  10.338  43.496  1.00  0.00           C  
ATOM   3112  H   ILE A 260     100.712  12.501  41.227  1.00  0.00           H  
ATOM   3113  HA  ILE A 260      99.794   9.762  41.080  1.00  0.00           H  
ATOM   3114  N   ASP A 261      99.551  11.475  38.182  1.00  0.00           N  
ATOM   3115  CA  ASP A 261      99.245  11.354  36.755  1.00  0.00           C  
ATOM   3116  C   ASP A 261     100.138  10.348  36.076  1.00  0.00           C  
ATOM   3117  O   ASP A 261      99.639   9.510  35.361  1.00  0.00           O  
ATOM   3118  CB  ASP A 261      99.417  12.725  36.043  1.00  0.00           C  
ATOM   3119  CG  ASP A 261      98.175  13.131  35.332  1.00  0.00           C  
ATOM   3120  OD1 ASP A 261      98.227  13.637  34.230  1.00  0.00           O  
ATOM   3121  OD2 ASP A 261      97.004  13.069  35.989  1.00  0.00           O  
ATOM   3122  H   ASP A 261      99.909  12.363  38.538  1.00  0.00           H  
ATOM   3123  HA  ASP A 261      98.184  11.026  36.671  1.00  0.00           H  
ATOM   3124  HB2 ASP A 261      99.510  13.520  36.774  1.00  0.00           H  
ATOM   3125  HB3 ASP A 261     100.337  12.811  35.422  1.00  0.00           H  
ATOM   3126  N   TYR A 262     101.483  10.412  36.248  1.00  0.00           N  
ATOM   3127  CA  TYR A 262     102.486   9.505  35.711  1.00  0.00           C  
ATOM   3128  C   TYR A 262     102.265   8.111  36.224  1.00  0.00           C  
ATOM   3129  O   TYR A 262     102.345   7.198  35.438  1.00  0.00           O  
ATOM   3130  CB  TYR A 262     103.899   9.974  36.142  1.00  0.00           C  
ATOM   3131  CG  TYR A 262     104.353  11.254  35.476  1.00  0.00           C  
ATOM   3132  CD1 TYR A 262     103.588  11.890  34.484  1.00  0.00           C  
ATOM   3133  CD2 TYR A 262     105.597  11.797  35.826  1.00  0.00           C  
ATOM   3134  CE1 TYR A 262     104.060  13.041  33.851  1.00  0.00           C  
ATOM   3135  CE2 TYR A 262     106.068  12.954  35.195  1.00  0.00           C  
ATOM   3136  CZ  TYR A 262     105.301  13.571  34.203  1.00  0.00           C  
ATOM   3137  OH  TYR A 262     105.756  14.674  33.588  1.00  0.00           O  
ATOM   3138  H   TYR A 262     101.819  11.149  36.852  1.00  0.00           H  
ATOM   3139  HA  TYR A 262     102.451   9.487  34.599  1.00  0.00           H  
ATOM   3140  HB2 TYR A 262     103.919  10.098  37.249  1.00  0.00           H  
ATOM   3141  HB3 TYR A 262     104.644   9.195  35.872  1.00  0.00           H  
ATOM   3142  N   GLY A 263     101.980   7.869  37.528  1.00  0.00           N  
ATOM   3143  CA  GLY A 263     101.675   6.568  38.095  1.00  0.00           C  
ATOM   3144  C   GLY A 263     100.429   5.982  37.484  1.00  0.00           C  
ATOM   3145  O   GLY A 263     100.401   4.799  37.233  1.00  0.00           O  
ATOM   3146  H   GLY A 263     101.922   8.666  38.153  1.00  0.00           H  
ATOM   3147  HA2 GLY A 263     102.541   5.875  38.000  1.00  0.00           H  
ATOM   3148  HA3 GLY A 263     101.466   6.710  39.177  1.00  0.00           H  
ATOM   3149  N   LEU A 264      99.351   6.762  37.230  1.00  0.00           N  
ATOM   3150  CA  LEU A 264      98.122   6.327  36.575  1.00  0.00           C  
ATOM   3151  C   LEU A 264      98.408   5.877  35.161  1.00  0.00           C  
ATOM   3152  O   LEU A 264      97.850   4.881  34.746  1.00  0.00           O  
ATOM   3153  CB  LEU A 264      97.091   7.483  36.599  1.00  0.00           C  
ATOM   3154  CG  LEU A 264      95.789   7.156  35.846  1.00  0.00           C  
ATOM   3155  CD1 LEU A 264      94.614   7.934  36.406  1.00  0.00           C  
ATOM   3156  CD2 LEU A 264      95.923   7.501  34.367  1.00  0.00           C  
ATOM   3157  H   LEU A 264      99.438   7.746  37.468  1.00  0.00           H  
ATOM   3158  HA  LEU A 264      97.658   5.485  37.139  1.00  0.00           H  
ATOM   3159  HB2 LEU A 264      96.857   7.647  37.674  1.00  0.00           H  
ATOM   3160  HB3 LEU A 264      97.514   8.433  36.209  1.00  0.00           H  
ATOM   3161  N   PHE A 265      99.230   6.594  34.355  1.00  0.00           N  
ATOM   3162  CA  PHE A 265      99.540   6.266  32.975  1.00  0.00           C  
ATOM   3163  C   PHE A 265     100.330   4.973  32.896  1.00  0.00           C  
ATOM   3164  O   PHE A 265     100.039   4.168  32.044  1.00  0.00           O  
ATOM   3165  CB  PHE A 265     100.398   7.386  32.338  1.00  0.00           C  
ATOM   3166  CG  PHE A 265     100.604   7.210  30.848  1.00  0.00           C  
ATOM   3167  CD1 PHE A 265      99.810   6.335  30.083  1.00  0.00           C  
ATOM   3168  CD2 PHE A 265     101.599   7.950  30.203  1.00  0.00           C  
ATOM   3169  CE1 PHE A 265     100.005   6.205  28.708  1.00  0.00           C  
ATOM   3170  CE2 PHE A 265     101.807   7.808  28.827  1.00  0.00           C  
ATOM   3171  CZ  PHE A 265     101.009   6.942  28.080  1.00  0.00           C  
ATOM   3172  H   PHE A 265      99.674   7.416  34.749  1.00  0.00           H  
ATOM   3173  HA  PHE A 265      98.587   6.208  32.403  1.00  0.00           H  
ATOM   3174  HB2 PHE A 265      99.925   8.379  32.499  1.00  0.00           H  
ATOM   3175  HB3 PHE A 265     101.386   7.407  32.850  1.00  0.00           H  
ATOM   3176  N   ILE A 266     101.388   4.753  33.720  1.00  0.00           N  
ATOM   3177  CA  ILE A 266     102.247   3.577  33.728  1.00  0.00           C  
ATOM   3178  C   ILE A 266     101.444   2.359  34.110  1.00  0.00           C  
ATOM   3179  O   ILE A 266     101.530   1.376  33.410  1.00  0.00           O  
ATOM   3180  CB  ILE A 266     103.403   3.765  34.747  1.00  0.00           C  
ATOM   3181  CG1 ILE A 266     104.308   4.958  34.411  1.00  0.00           C  
ATOM   3182  CG2 ILE A 266     104.251   2.508  34.919  1.00  0.00           C  
ATOM   3183  CD1 ILE A 266     105.129   4.742  33.147  1.00  0.00           C  
ATOM   3184  H   ILE A 266     101.578   5.465  34.410  1.00  0.00           H  
ATOM   3185  HA  ILE A 266     102.703   3.435  32.723  1.00  0.00           H  
ATOM   3186  N   VAL A 267     100.667   2.355  35.227  1.00  0.00           N  
ATOM   3187  CA  VAL A 267      99.831   1.248  35.689  1.00  0.00           C  
ATOM   3188  C   VAL A 267      98.741   0.932  34.684  1.00  0.00           C  
ATOM   3189  O   VAL A 267      98.349  -0.214  34.596  1.00  0.00           O  
ATOM   3190  CB  VAL A 267      99.166   1.594  37.042  1.00  0.00           C  
ATOM   3191  CG1 VAL A 267      98.267   0.474  37.544  1.00  0.00           C  
ATOM   3192  CG2 VAL A 267     100.203   1.871  38.119  1.00  0.00           C  
ATOM   3193  H   VAL A 267     100.666   3.210  35.767  1.00  0.00           H  
ATOM   3194  HA  VAL A 267     100.474   0.351  35.841  1.00  0.00           H  
ATOM   3195  N   SER A 268      98.164   1.908  33.940  1.00  0.00           N  
ATOM   3196  CA  SER A 268      97.175   1.673  32.895  1.00  0.00           C  
ATOM   3197  C   SER A 268      97.816   0.894  31.776  1.00  0.00           C  
ATOM   3198  O   SER A 268      97.246  -0.085  31.340  1.00  0.00           O  
ATOM   3199  CB  SER A 268      96.645   3.011  32.347  1.00  0.00           C  
ATOM   3200  OG  SER A 268      95.859   2.789  31.209  1.00  0.00           O  
ATOM   3201  H   SER A 268      98.497   2.859  34.084  1.00  0.00           H  
ATOM   3202  HA  SER A 268      96.297   1.112  33.289  1.00  0.00           H  
ATOM   3203  HB2 SER A 268      96.024   3.498  33.132  1.00  0.00           H  
ATOM   3204  HB3 SER A 268      97.495   3.677  32.082  1.00  0.00           H  
ATOM   3205  HG  SER A 268      95.718   3.674  30.786  1.00  0.00           H  
ATOM   3206  N   ARG A 269      99.001   1.300  31.254  1.00  0.00           N  
ATOM   3207  CA  ARG A 269      99.708   0.642  30.172  1.00  0.00           C  
ATOM   3208  C   ARG A 269     100.149  -0.747  30.567  1.00  0.00           C  
ATOM   3209  O   ARG A 269     100.273  -1.576  29.696  1.00  0.00           O  
ATOM   3210  CB  ARG A 269     100.946   1.467  29.768  1.00  0.00           C  
ATOM   3211  CG  ARG A 269     101.755   0.842  28.617  1.00  0.00           C  
ATOM   3212  CD  ARG A 269     100.949   0.669  27.336  1.00  0.00           C  
ATOM   3213  NE  ARG A 269     101.875   0.284  26.268  1.00  0.00           N  
ATOM   3214  CZ  ARG A 269     101.944   1.319  25.247  1.00  0.00           C  
ATOM   3215  H   ARG A 269      99.428   2.119  31.665  1.00  0.00           H  
ATOM   3216  HA  ARG A 269      99.021   0.600  29.301  1.00  0.00           H  
ATOM   3217  HB2 ARG A 269     100.611   2.484  29.465  1.00  0.00           H  
ATOM   3218  HB3 ARG A 269     101.626   1.583  30.643  1.00  0.00           H  
ATOM   3219  HG2 ARG A 269     102.602   1.496  28.378  1.00  0.00           H  
ATOM   3220  HG3 ARG A 269     102.197  -0.130  28.921  1.00  0.00           H  
ATOM   3221  HD2 ARG A 269     100.176  -0.117  27.480  1.00  0.00           H  
ATOM   3222  HD3 ARG A 269     100.409   1.616  27.105  1.00  0.00           H  
ATOM   3223  HE  ARG A 269     101.553  -0.594  25.813  1.00  0.00           H  
ATOM   3224  N   PHE A 270     100.514  -1.043  31.836  1.00  0.00           N  
ATOM   3225  CA  PHE A 270     100.931  -2.358  32.299  1.00  0.00           C  
ATOM   3226  C   PHE A 270      99.736  -3.291  32.273  1.00  0.00           C  
ATOM   3227  O   PHE A 270      99.825  -4.349  31.678  1.00  0.00           O  
ATOM   3228  CB  PHE A 270     101.502  -2.227  33.727  1.00  0.00           C  
ATOM   3229  CG  PHE A 270     101.800  -3.564  34.338  1.00  0.00           C  
ATOM   3230  CD1 PHE A 270     102.825  -4.382  33.842  1.00  0.00           C  
ATOM   3231  CD2 PHE A 270     101.008  -4.014  35.403  1.00  0.00           C  
ATOM   3232  CE1 PHE A 270     103.055  -5.636  34.417  1.00  0.00           C  
ATOM   3233  CE2 PHE A 270     101.227  -5.271  35.965  1.00  0.00           C  
ATOM   3234  CZ  PHE A 270     102.252  -6.083  35.473  1.00  0.00           C  
ATOM   3235  H   PHE A 270     100.453  -0.300  32.524  1.00  0.00           H  
ATOM   3236  HA  PHE A 270     101.736  -2.765  31.654  1.00  0.00           H  
ATOM   3237  HB2 PHE A 270     102.425  -1.600  33.719  1.00  0.00           H  
ATOM   3238  HB3 PHE A 270     100.755  -1.701  34.358  1.00  0.00           H  
ATOM   3239  N   ARG A 271      98.576  -2.932  32.891  1.00  0.00           N  
ATOM   3240  CA  ARG A 271      97.329  -3.697  32.875  1.00  0.00           C  
ATOM   3241  C   ARG A 271      96.874  -3.974  31.451  1.00  0.00           C  
ATOM   3242  O   ARG A 271      96.304  -5.027  31.209  1.00  0.00           O  
ATOM   3243  CB  ARG A 271      96.202  -2.939  33.645  1.00  0.00           C  
ATOM   3244  CG  ARG A 271      96.295  -3.140  35.168  1.00  0.00           C  
ATOM   3245  CD  ARG A 271      95.247  -2.347  35.991  1.00  0.00           C  
ATOM   3246  NE  ARG A 271      93.845  -2.750  35.794  1.00  0.00           N  
ATOM   3247  CZ  ARG A 271      93.210  -2.061  34.680  1.00  0.00           C  
ATOM   3248  H   ARG A 271      98.573  -2.026  33.349  1.00  0.00           H  
ATOM   3249  HA  ARG A 271      97.487  -4.678  33.366  1.00  0.00           H  
ATOM   3250  HB2 ARG A 271      96.227  -1.856  33.382  1.00  0.00           H  
ATOM   3251  HB3 ARG A 271      95.214  -3.339  33.343  1.00  0.00           H  
ATOM   3252  HG2 ARG A 271      96.193  -4.224  35.398  1.00  0.00           H  
ATOM   3253  HG3 ARG A 271      97.302  -2.815  35.513  1.00  0.00           H  
ATOM   3254  HD2 ARG A 271      95.478  -2.532  37.060  1.00  0.00           H  
ATOM   3255  HD3 ARG A 271      95.370  -1.256  35.814  1.00  0.00           H  
ATOM   3256  HE  ARG A 271      93.684  -3.784  35.771  1.00  0.00           H  
ATOM   3257  N   GLU A 272      97.075  -3.066  30.463  1.00  0.00           N  
ATOM   3258  CA  GLU A 272      96.702  -3.273  29.072  1.00  0.00           C  
ATOM   3259  C   GLU A 272      97.597  -4.315  28.434  1.00  0.00           C  
ATOM   3260  O   GLU A 272      97.094  -5.248  27.836  1.00  0.00           O  
ATOM   3261  CB  GLU A 272      96.774  -1.927  28.313  1.00  0.00           C  
ATOM   3262  CG  GLU A 272      96.609  -2.119  26.797  1.00  0.00           C  
ATOM   3263  CD  GLU A 272      96.439  -0.838  26.036  1.00  0.00           C  
ATOM   3264  OE1 GLU A 272      96.365   0.240  26.606  1.00  0.00           O  
ATOM   3265  OE2 GLU A 272      96.352  -0.888  24.694  1.00  0.00           O  
ATOM   3266  H   GLU A 272      97.553  -2.199  30.705  1.00  0.00           H  
ATOM   3267  HA  GLU A 272      95.642  -3.603  29.007  1.00  0.00           H  
ATOM   3268  HB2 GLU A 272      95.958  -1.284  28.715  1.00  0.00           H  
ATOM   3269  HB3 GLU A 272      97.741  -1.407  28.489  1.00  0.00           H  
ATOM   3270  HG2 GLU A 272      97.521  -2.627  26.413  1.00  0.00           H  
ATOM   3271  HG3 GLU A 272      95.728  -2.762  26.590  1.00  0.00           H  
ATOM   3272  N   GLU A 273      98.945  -4.166  28.476  1.00  0.00           N  
ATOM   3273  CA  GLU A 273      99.919  -5.060  27.864  1.00  0.00           C  
ATOM   3274  C   GLU A 273     100.021  -6.383  28.606  1.00  0.00           C  
ATOM   3275  O   GLU A 273     100.690  -7.269  28.094  1.00  0.00           O  
ATOM   3276  CB  GLU A 273     101.318  -4.388  27.866  1.00  0.00           C  
ATOM   3277  CG  GLU A 273     101.374  -3.080  27.055  1.00  0.00           C  
ATOM   3278  CD  GLU A 273     101.536  -3.317  25.578  1.00  0.00           C  
ATOM   3279  OE1 GLU A 273     102.511  -2.864  24.997  1.00  0.00           O  
ATOM   3280  OE2 GLU A 273     100.620  -4.016  24.883  1.00  0.00           O  
ATOM   3281  H   GLU A 273      99.283  -3.351  28.964  1.00  0.00           H  
ATOM   3282  HA  GLU A 273      99.609  -5.246  26.815  1.00  0.00           H  
ATOM   3283  HB2 GLU A 273     101.559  -4.153  28.927  1.00  0.00           H  
ATOM   3284  HB3 GLU A 273     102.112  -5.069  27.488  1.00  0.00           H  
ATOM   3285  HG2 GLU A 273     100.472  -2.460  27.240  1.00  0.00           H  
ATOM   3286  HG3 GLU A 273     102.253  -2.494  27.404  1.00  0.00           H  
ATOM   3287  N   ILE A 274      99.393  -6.604  29.804  1.00  0.00           N  
ATOM   3288  CA  ILE A 274      99.386  -7.907  30.459  1.00  0.00           C  
ATOM   3289  C   ILE A 274      98.159  -8.698  30.020  1.00  0.00           C  
ATOM   3290  O   ILE A 274      98.103  -9.893  30.265  1.00  0.00           O  
ATOM   3291  CB  ILE A 274      99.468  -7.749  31.992  1.00  0.00           C  
ATOM   3292  CG1 ILE A 274      99.821  -9.059  32.686  1.00  0.00           C  
ATOM   3293  CG2 ILE A 274      98.167  -7.193  32.567  1.00  0.00           C  
ATOM   3294  CD1 ILE A 274     100.178  -8.816  34.143  1.00  0.00           C  
ATOM   3295  H   ILE A 274      98.796  -5.873  30.205  1.00  0.00           H  
ATOM   3296  HA  ILE A 274     100.293  -8.460  30.128  1.00  0.00           H  
ATOM   3297  N   ALA A 275      97.136  -8.079  29.356  1.00  0.00           N  
ATOM   3298  CA  ALA A 275      95.960  -8.746  28.818  1.00  0.00           C  
ATOM   3299  C   ALA A 275      96.279  -9.598  27.594  1.00  0.00           C  
ATOM   3300  O   ALA A 275      95.363 -10.201  27.053  1.00  0.00           O  
ATOM   3301  CB  ALA A 275      94.922  -7.687  28.416  1.00  0.00           C  
ATOM   3302  H   ALA A 275      97.168  -7.065  29.256  1.00  0.00           H  
ATOM   3303  HA  ALA A 275      95.511  -9.370  29.620  1.00  0.00           H  
ATOM   3304  HB1 ALA A 275      93.978  -8.170  28.089  1.00  0.00           H  
ATOM   3305  HB2 ALA A 275      94.702  -7.026  29.281  1.00  0.00           H  
ATOM   3306  HB3 ALA A 275      95.301  -7.051  27.589  1.00  0.00           H  
ATOM   3307  N   GLU A 276      97.549  -9.712  27.104  1.00  0.00           N  
ATOM   3308  CA  GLU A 276      97.917 -10.532  25.965  1.00  0.00           C  
ATOM   3309  C   GLU A 276      98.618 -11.788  26.456  1.00  0.00           C  
ATOM   3310  O   GLU A 276      99.211 -12.485  25.645  1.00  0.00           O  
ATOM   3311  CB  GLU A 276      98.829  -9.726  24.994  1.00  0.00           C  
ATOM   3312  CG  GLU A 276      98.094  -8.625  24.200  1.00  0.00           C  
ATOM   3313  CD  GLU A 276      97.692  -7.398  24.970  1.00  0.00           C  
ATOM   3314  OE1 GLU A 276      98.029  -7.233  26.128  1.00  0.00           O  
ATOM   3315  OE2 GLU A 276      96.982  -6.437  24.348  1.00  0.00           O  
ATOM   3316  H   GLU A 276      98.332  -9.252  27.586  1.00  0.00           H  
ATOM   3317  HA  GLU A 276      97.031 -10.884  25.391  1.00  0.00           H  
ATOM   3318  HB2 GLU A 276      99.726  -9.319  25.515  1.00  0.00           H  
ATOM   3319  HB3 GLU A 276      99.194 -10.438  24.223  1.00  0.00           H  
ATOM   3320  HG2 GLU A 276      98.761  -8.275  23.381  1.00  0.00           H  
ATOM   3321  HG3 GLU A 276      97.195  -9.079  23.734  1.00  0.00           H  
ATOM   3322  N   GLY A 277      98.531 -12.195  27.760  1.00  0.00           N  
ATOM   3323  CA  GLY A 277      99.189 -13.393  28.243  1.00  0.00           C  
ATOM   3324  C   GLY A 277     100.689 -13.224  28.355  1.00  0.00           C  
ATOM   3325  O   GLY A 277     101.359 -14.203  28.649  1.00  0.00           O  
ATOM   3326  H   GLY A 277      97.951 -11.676  28.433  1.00  0.00           H  
ATOM   3327  HA2 GLY A 277      98.812 -13.641  29.258  1.00  0.00           H  
ATOM   3328  HA3 GLY A 277      98.933 -14.238  27.569  1.00  0.00           H  
ATOM   3329  N   TYR A 278     101.289 -12.010  28.178  1.00  0.00           N  
ATOM   3330  CA  TYR A 278     102.721 -11.790  28.329  1.00  0.00           C  
ATOM   3331  C   TYR A 278     103.198 -12.108  29.713  1.00  0.00           C  
ATOM   3332  O   TYR A 278     102.553 -11.742  30.688  1.00  0.00           O  
ATOM   3333  CB  TYR A 278     103.078 -10.318  28.019  1.00  0.00           C  
ATOM   3334  CG  TYR A 278     103.096 -10.020  26.544  1.00  0.00           C  
ATOM   3335  CD1 TYR A 278     103.134 -11.051  25.589  1.00  0.00           C  
ATOM   3336  CD2 TYR A 278     103.171  -8.690  26.114  1.00  0.00           C  
ATOM   3337  CE1 TYR A 278     103.227 -10.765  24.232  1.00  0.00           C  
ATOM   3338  CE2 TYR A 278     103.241  -8.400  24.750  1.00  0.00           C  
ATOM   3339  CZ  TYR A 278     103.272  -9.438  23.814  1.00  0.00           C  
ATOM   3340  OH  TYR A 278     103.331  -9.157  22.508  1.00  0.00           O  
ATOM   3341  H   TYR A 278     100.707 -11.189  27.954  1.00  0.00           H  
ATOM   3342  HA  TYR A 278     103.278 -12.455  27.636  1.00  0.00           H  
ATOM   3343  HB2 TYR A 278     102.364  -9.653  28.557  1.00  0.00           H  
ATOM   3344  HB3 TYR A 278     104.098 -10.069  28.390  1.00  0.00           H  
ATOM   3345  N   ASP A 279     104.408 -12.720  29.858  1.00  0.00           N  
ATOM   3346  CA  ASP A 279     105.013 -12.961  31.157  1.00  0.00           C  
ATOM   3347  C   ASP A 279     105.269 -11.637  31.852  1.00  0.00           C  
ATOM   3348  O   ASP A 279     105.210 -10.616  31.196  1.00  0.00           O  
ATOM   3349  CB  ASP A 279     106.314 -13.770  30.965  1.00  0.00           C  
ATOM   3350  CG  ASP A 279     106.941 -14.188  32.259  1.00  0.00           C  
ATOM   3351  OD1 ASP A 279     106.302 -14.849  33.061  1.00  0.00           O  
ATOM   3352  OD2 ASP A 279     108.218 -13.861  32.531  1.00  0.00           O  
ATOM   3353  H   ASP A 279     104.932 -12.987  29.009  1.00  0.00           H  
ATOM   3354  HA  ASP A 279     104.288 -13.556  31.750  1.00  0.00           H  
ATOM   3355  HB2 ASP A 279     106.066 -14.693  30.399  1.00  0.00           H  
ATOM   3356  HB3 ASP A 279     107.045 -13.186  30.359  1.00  0.00           H  
ATOM   3357  N   THR A 280     105.482 -11.565  33.192  1.00  0.00           N  
ATOM   3358  CA  THR A 280     105.677 -10.291  33.882  1.00  0.00           C  
ATOM   3359  C   THR A 280     106.971  -9.618  33.486  1.00  0.00           C  
ATOM   3360  O   THR A 280     107.076  -8.419  33.664  1.00  0.00           O  
ATOM   3361  CB  THR A 280     105.681 -10.466  35.404  1.00  0.00           C  
ATOM   3362  OG1 THR A 280     106.741 -11.286  35.798  1.00  0.00           O  
ATOM   3363  CG2 THR A 280     104.371 -11.053  35.896  1.00  0.00           C  
ATOM   3364  H   THR A 280     105.445 -12.435  33.740  1.00  0.00           H  
ATOM   3365  HA  THR A 280     104.828  -9.617  33.615  1.00  0.00           H  
ATOM   3366  N   GLU A 281     108.039 -10.339  33.046  1.00  0.00           N  
ATOM   3367  CA  GLU A 281     109.293  -9.735  32.619  1.00  0.00           C  
ATOM   3368  C   GLU A 281     109.085  -9.002  31.329  1.00  0.00           C  
ATOM   3369  O   GLU A 281     109.422  -7.836  31.275  1.00  0.00           O  
ATOM   3370  CB  GLU A 281     110.372 -10.811  32.444  1.00  0.00           C  
ATOM   3371  CG  GLU A 281     111.674 -10.252  31.831  1.00  0.00           C  
ATOM   3372  CD  GLU A 281     112.797 -11.249  31.859  1.00  0.00           C  
ATOM   3373  OE1 GLU A 281     112.748 -12.232  32.579  1.00  0.00           O  
ATOM   3374  OE2 GLU A 281     113.892 -11.032  31.106  1.00  0.00           O  
ATOM   3375  H   GLU A 281     107.960 -11.363  33.023  1.00  0.00           H  
ATOM   3376  HA  GLU A 281     109.667  -9.031  33.399  1.00  0.00           H  
ATOM   3377  HB2 GLU A 281     110.554 -11.233  33.448  1.00  0.00           H  
ATOM   3378  HB3 GLU A 281     110.008 -11.630  31.786  1.00  0.00           H  
ATOM   3379  HG2 GLU A 281     111.464  -9.996  30.769  1.00  0.00           H  
ATOM   3380  HG3 GLU A 281     112.016  -9.329  32.348  1.00  0.00           H  
ATOM   3381  N   ALA A 282     108.566  -9.634  30.239  1.00  0.00           N  
ATOM   3382  CA  ALA A 282     108.336  -8.959  28.971  1.00  0.00           C  
ATOM   3383  C   ALA A 282     107.370  -7.823  29.132  1.00  0.00           C  
ATOM   3384  O   ALA A 282     107.588  -6.816  28.514  1.00  0.00           O  
ATOM   3385  CB  ALA A 282     107.790  -9.918  27.915  1.00  0.00           C  
ATOM   3386  H   ALA A 282     108.311 -10.629  30.323  1.00  0.00           H  
ATOM   3387  HA  ALA A 282     109.302  -8.567  28.583  1.00  0.00           H  
ATOM   3388  HB1 ALA A 282     107.642  -9.377  26.954  1.00  0.00           H  
ATOM   3389  HB2 ALA A 282     108.521 -10.723  27.733  1.00  0.00           H  
ATOM   3390  HB3 ALA A 282     106.824 -10.357  28.242  1.00  0.00           H  
ATOM   3391  N   ALA A 283     106.288  -7.908  29.945  1.00  0.00           N  
ATOM   3392  CA  ALA A 283     105.329  -6.837  30.184  1.00  0.00           C  
ATOM   3393  C   ALA A 283     106.007  -5.642  30.806  1.00  0.00           C  
ATOM   3394  O   ALA A 283     105.763  -4.547  30.359  1.00  0.00           O  
ATOM   3395  CB  ALA A 283     104.220  -7.317  31.124  1.00  0.00           C  
ATOM   3396  H   ALA A 283     106.170  -8.777  30.452  1.00  0.00           H  
ATOM   3397  HA  ALA A 283     104.837  -6.544  29.226  1.00  0.00           H  
ATOM   3398  HB1 ALA A 283     103.481  -6.503  31.289  1.00  0.00           H  
ATOM   3399  HB2 ALA A 283     103.690  -8.181  30.670  1.00  0.00           H  
ATOM   3400  HB3 ALA A 283     104.642  -7.622  32.104  1.00  0.00           H  
ATOM   3401  N   VAL A 284     106.871  -5.784  31.845  1.00  0.00           N  
ATOM   3402  CA  VAL A 284     107.623  -4.692  32.459  1.00  0.00           C  
ATOM   3403  C   VAL A 284     108.575  -4.074  31.457  1.00  0.00           C  
ATOM   3404  O   VAL A 284     108.838  -2.896  31.565  1.00  0.00           O  
ATOM   3405  CB  VAL A 284     108.431  -5.206  33.672  1.00  0.00           C  
ATOM   3406  CG1 VAL A 284     109.339  -4.139  34.270  1.00  0.00           C  
ATOM   3407  CG2 VAL A 284     107.500  -5.687  34.772  1.00  0.00           C  
ATOM   3408  H   VAL A 284     107.034  -6.731  32.182  1.00  0.00           H  
ATOM   3409  HA  VAL A 284     106.915  -3.915  32.826  1.00  0.00           H  
ATOM   3410  N   ARG A 285     109.194  -4.822  30.510  1.00  0.00           N  
ATOM   3411  CA  ARG A 285     110.094  -4.289  29.503  1.00  0.00           C  
ATOM   3412  C   ARG A 285     109.327  -3.409  28.552  1.00  0.00           C  
ATOM   3413  O   ARG A 285     109.810  -2.345  28.257  1.00  0.00           O  
ATOM   3414  CB  ARG A 285     110.793  -5.438  28.740  1.00  0.00           C  
ATOM   3415  CG  ARG A 285     111.709  -4.926  27.614  1.00  0.00           C  
ATOM   3416  CD  ARG A 285     112.569  -6.031  26.979  1.00  0.00           C  
ATOM   3417  NE  ARG A 285     111.814  -7.077  26.278  1.00  0.00           N  
ATOM   3418  CZ  ARG A 285     111.517  -8.257  27.080  1.00  0.00           C  
ATOM   3419  H   ARG A 285     108.989  -5.816  30.478  1.00  0.00           H  
ATOM   3420  HA  ARG A 285     110.909  -3.705  29.992  1.00  0.00           H  
ATOM   3421  HB2 ARG A 285     111.407  -5.997  29.480  1.00  0.00           H  
ATOM   3422  HB3 ARG A 285     110.046  -6.127  28.302  1.00  0.00           H  
ATOM   3423  HG2 ARG A 285     111.104  -4.426  26.825  1.00  0.00           H  
ATOM   3424  HG3 ARG A 285     112.407  -4.166  28.037  1.00  0.00           H  
ATOM   3425  HD2 ARG A 285     113.224  -5.551  26.224  1.00  0.00           H  
ATOM   3426  HD3 ARG A 285     113.226  -6.479  27.757  1.00  0.00           H  
ATOM   3427  HE  ARG A 285     111.125  -6.806  25.538  1.00  0.00           H  
ATOM   3428  N   ARG A 286     108.151  -3.803  27.999  1.00  0.00           N  
ATOM   3429  CA  ARG A 286     107.386  -3.030  27.038  1.00  0.00           C  
ATOM   3430  C   ARG A 286     106.874  -1.762  27.674  1.00  0.00           C  
ATOM   3431  O   ARG A 286     107.016  -0.716  27.091  1.00  0.00           O  
ATOM   3432  CB  ARG A 286     106.195  -3.828  26.462  1.00  0.00           C  
ATOM   3433  CG  ARG A 286     106.644  -5.132  25.778  1.00  0.00           C  
ATOM   3434  CD  ARG A 286     105.598  -5.682  24.808  1.00  0.00           C  
ATOM   3435  NE  ARG A 286     105.448  -4.772  23.667  1.00  0.00           N  
ATOM   3436  CZ  ARG A 286     104.819  -5.478  22.562  1.00  0.00           C  
ATOM   3437  H   ARG A 286     107.771  -4.688  28.292  1.00  0.00           H  
ATOM   3438  HA  ARG A 286     108.035  -2.786  26.165  1.00  0.00           H  
ATOM   3439  HB2 ARG A 286     105.430  -4.067  27.235  1.00  0.00           H  
ATOM   3440  HB3 ARG A 286     105.725  -3.165  25.705  1.00  0.00           H  
ATOM   3441  HG2 ARG A 286     107.586  -4.979  25.209  1.00  0.00           H  
ATOM   3442  HG3 ARG A 286     106.844  -5.896  26.541  1.00  0.00           H  
ATOM   3443  HD2 ARG A 286     105.960  -6.678  24.463  1.00  0.00           H  
ATOM   3444  HD3 ARG A 286     104.621  -5.817  25.324  1.00  0.00           H  
ATOM   3445  HE  ARG A 286     106.392  -4.481  23.327  1.00  0.00           H  
ATOM   3446  N   THR A 287     106.269  -1.786  28.883  1.00  0.00           N  
ATOM   3447  CA  THR A 287     105.780  -0.619  29.609  1.00  0.00           C  
ATOM   3448  C   THR A 287     106.905   0.362  29.879  1.00  0.00           C  
ATOM   3449  O   THR A 287     106.739   1.533  29.619  1.00  0.00           O  
ATOM   3450  CB  THR A 287     105.127  -1.040  30.939  1.00  0.00           C  
ATOM   3451  OG1 THR A 287     106.040  -1.660  31.794  1.00  0.00           O  
ATOM   3452  CG2 THR A 287     103.961  -1.976  30.693  1.00  0.00           C  
ATOM   3453  H   THR A 287     106.186  -2.692  29.323  1.00  0.00           H  
ATOM   3454  HA  THR A 287     104.986  -0.117  29.012  1.00  0.00           H  
ATOM   3455  N   VAL A 288     108.099  -0.055  30.370  1.00  0.00           N  
ATOM   3456  CA  VAL A 288     109.255   0.808  30.609  1.00  0.00           C  
ATOM   3457  C   VAL A 288     109.665   1.511  29.326  1.00  0.00           C  
ATOM   3458  O   VAL A 288     109.841   2.717  29.330  1.00  0.00           O  
ATOM   3459  CB  VAL A 288     110.439  -0.042  31.135  1.00  0.00           C  
ATOM   3460  CG1 VAL A 288     111.748   0.731  31.188  1.00  0.00           C  
ATOM   3461  CG2 VAL A 288     110.153  -0.559  32.536  1.00  0.00           C  
ATOM   3462  H   VAL A 288     108.195  -1.055  30.525  1.00  0.00           H  
ATOM   3463  HA  VAL A 288     109.008   1.574  31.379  1.00  0.00           H  
ATOM   3464  N   MET A 289     109.849   0.803  28.187  1.00  0.00           N  
ATOM   3465  CA  MET A 289     110.266   1.384  26.926  1.00  0.00           C  
ATOM   3466  C   MET A 289     109.275   2.427  26.462  1.00  0.00           C  
ATOM   3467  O   MET A 289     109.668   3.566  26.308  1.00  0.00           O  
ATOM   3468  CB  MET A 289     110.412   0.309  25.827  1.00  0.00           C  
ATOM   3469  CG  MET A 289     111.589  -0.647  26.054  1.00  0.00           C  
ATOM   3470  SD  MET A 289     111.741  -1.806  24.651  1.00  0.00           S  
ATOM   3471  CE  MET A 289     112.598  -0.620  23.558  1.00  0.00           C  
ATOM   3472  H   MET A 289     109.669  -0.190  28.228  1.00  0.00           H  
ATOM   3473  HA  MET A 289     111.249   1.875  27.065  1.00  0.00           H  
ATOM   3474  HB2 MET A 289     109.473  -0.280  25.719  1.00  0.00           H  
ATOM   3475  HB3 MET A 289     110.588   0.845  24.876  1.00  0.00           H  
ATOM   3476  HG2 MET A 289     112.541  -0.096  26.189  1.00  0.00           H  
ATOM   3477  HG3 MET A 289     111.465  -1.243  26.973  1.00  0.00           H  
ATOM   3478  HE1 MET A 289     112.867  -1.126  22.617  1.00  0.00           H  
ATOM   3479  HE2 MET A 289     111.937   0.222  23.275  1.00  0.00           H  
ATOM   3480  HE3 MET A 289     113.539  -0.271  24.027  1.00  0.00           H  
ATOM   3481  N   THR A 290     107.997   2.090  26.154  1.00  0.00           N  
ATOM   3482  CA  THR A 290     107.006   2.999  25.606  1.00  0.00           C  
ATOM   3483  C   THR A 290     106.577   4.039  26.618  1.00  0.00           C  
ATOM   3484  O   THR A 290     106.776   5.207  26.354  1.00  0.00           O  
ATOM   3485  CB  THR A 290     105.772   2.235  25.061  1.00  0.00           C  
ATOM   3486  OG1 THR A 290     105.061   1.565  26.058  1.00  0.00           O  
ATOM   3487  CG2 THR A 290     106.170   1.229  23.996  1.00  0.00           C  
ATOM   3488  H   THR A 290     107.749   1.115  26.225  1.00  0.00           H  
ATOM   3489  HA  THR A 290     107.466   3.507  24.729  1.00  0.00           H  
ATOM   3490  N   SER A 291     105.934   3.696  27.770  1.00  0.00           N  
ATOM   3491  CA  SER A 291     105.443   4.651  28.756  1.00  0.00           C  
ATOM   3492  C   SER A 291     106.563   5.357  29.461  1.00  0.00           C  
ATOM   3493  O   SER A 291     106.458   6.551  29.612  1.00  0.00           O  
ATOM   3494  CB  SER A 291     104.540   3.986  29.790  1.00  0.00           C  
ATOM   3495  OG  SER A 291     103.432   3.461  29.123  1.00  0.00           O  
ATOM   3496  H   SER A 291     105.740   2.707  27.933  1.00  0.00           H  
ATOM   3497  HA  SER A 291     104.795   5.401  28.249  1.00  0.00           H  
ATOM   3498  HB2 SER A 291     105.059   3.183  30.349  1.00  0.00           H  
ATOM   3499  HB3 SER A 291     104.212   4.758  30.526  1.00  0.00           H  
ATOM   3500  HG  SER A 291     102.615   3.827  29.549  1.00  0.00           H  
ATOM   3501  N   GLY A 292     107.653   4.700  29.936  1.00  0.00           N  
ATOM   3502  CA  GLY A 292     108.792   5.376  30.538  1.00  0.00           C  
ATOM   3503  C   GLY A 292     109.453   6.325  29.566  1.00  0.00           C  
ATOM   3504  O   GLY A 292     109.995   7.315  30.013  1.00  0.00           O  
ATOM   3505  H   GLY A 292     107.698   3.684  29.832  1.00  0.00           H  
ATOM   3506  HA2 GLY A 292     108.466   5.928  31.448  1.00  0.00           H  
ATOM   3507  HA3 GLY A 292     109.550   4.637  30.863  1.00  0.00           H  
ATOM   3508  N   ARG A 293     109.468   6.090  28.224  1.00  0.00           N  
ATOM   3509  CA  ARG A 293     109.954   7.064  27.249  1.00  0.00           C  
ATOM   3510  C   ARG A 293     109.069   8.292  27.246  1.00  0.00           C  
ATOM   3511  O   ARG A 293     109.615   9.364  27.384  1.00  0.00           O  
ATOM   3512  CB  ARG A 293     110.085   6.457  25.831  1.00  0.00           C  
ATOM   3513  CG  ARG A 293     110.154   7.528  24.724  1.00  0.00           C  
ATOM   3514  CD  ARG A 293     110.846   7.033  23.455  1.00  0.00           C  
ATOM   3515  NE  ARG A 293     110.642   8.002  22.376  1.00  0.00           N  
ATOM   3516  CZ  ARG A 293     111.207   7.470  21.146  1.00  0.00           C  
ATOM   3517  H   ARG A 293     109.072   5.207  27.887  1.00  0.00           H  
ATOM   3518  HA  ARG A 293     110.987   7.388  27.516  1.00  0.00           H  
ATOM   3519  HB2 ARG A 293     111.005   5.829  25.846  1.00  0.00           H  
ATOM   3520  HB3 ARG A 293     109.220   5.812  25.573  1.00  0.00           H  
ATOM   3521  HG2 ARG A 293     109.099   7.814  24.500  1.00  0.00           H  
ATOM   3522  HG3 ARG A 293     110.699   8.437  25.054  1.00  0.00           H  
ATOM   3523  HD2 ARG A 293     111.936   6.943  23.677  1.00  0.00           H  
ATOM   3524  HD3 ARG A 293     110.451   6.036  23.161  1.00  0.00           H  
ATOM   3525  HE  ARG A 293     109.614   8.115  22.212  1.00  0.00           H  
ATOM   3526  N   THR A 294     107.729   8.226  27.025  1.00  0.00           N  
ATOM   3527  CA  THR A 294     106.859   9.399  26.938  1.00  0.00           C  
ATOM   3528  C   THR A 294     106.760  10.166  28.253  1.00  0.00           C  
ATOM   3529  O   THR A 294     106.397  11.329  28.225  1.00  0.00           O  
ATOM   3530  CB  THR A 294     105.448   8.988  26.471  1.00  0.00           C  
ATOM   3531  OG1 THR A 294     104.634  10.107  26.293  1.00  0.00           O  
ATOM   3532  CG2 THR A 294     104.769   8.027  27.434  1.00  0.00           C  
ATOM   3533  H   THR A 294     107.320   7.306  26.881  1.00  0.00           H  
ATOM   3534  HA  THR A 294     107.283  10.065  26.155  1.00  0.00           H  
ATOM   3535  N   VAL A 295     106.966   9.541  29.443  1.00  0.00           N  
ATOM   3536  CA  VAL A 295     106.913  10.159  30.760  1.00  0.00           C  
ATOM   3537  C   VAL A 295     108.182  10.927  30.966  1.00  0.00           C  
ATOM   3538  O   VAL A 295     108.109  12.036  31.438  1.00  0.00           O  
ATOM   3539  CB  VAL A 295     106.798   9.077  31.857  1.00  0.00           C  
ATOM   3540  CG1 VAL A 295     106.991   9.643  33.259  1.00  0.00           C  
ATOM   3541  CG2 VAL A 295     105.424   8.428  31.811  1.00  0.00           C  
ATOM   3542  H   VAL A 295     107.231   8.565  29.411  1.00  0.00           H  
ATOM   3543  HA  VAL A 295     106.024  10.825  30.859  1.00  0.00           H  
ATOM   3544  N   VAL A 296     109.385  10.376  30.659  1.00  0.00           N  
ATOM   3545  CA  VAL A 296     110.663  11.068  30.738  1.00  0.00           C  
ATOM   3546  C   VAL A 296     110.690  12.223  29.763  1.00  0.00           C  
ATOM   3547  O   VAL A 296     111.382  13.182  30.038  1.00  0.00           O  
ATOM   3548  CB  VAL A 296     111.821  10.102  30.393  1.00  0.00           C  
ATOM   3549  CG1 VAL A 296     113.168  10.803  30.295  1.00  0.00           C  
ATOM   3550  CG2 VAL A 296     111.944   9.010  31.441  1.00  0.00           C  
ATOM   3551  H   VAL A 296     109.375   9.426  30.298  1.00  0.00           H  
ATOM   3552  HA  VAL A 296     110.822  11.447  31.773  1.00  0.00           H  
ATOM   3553  N   PHE A 297     110.060  12.154  28.559  1.00  0.00           N  
ATOM   3554  CA  PHE A 297     110.085  13.212  27.564  1.00  0.00           C  
ATOM   3555  C   PHE A 297     109.190  14.339  28.029  1.00  0.00           C  
ATOM   3556  O   PHE A 297     109.510  15.489  27.803  1.00  0.00           O  
ATOM   3557  CB  PHE A 297     109.581  12.700  26.195  1.00  0.00           C  
ATOM   3558  CG  PHE A 297     110.149  13.537  25.079  1.00  0.00           C  
ATOM   3559  CD1 PHE A 297     111.446  13.251  24.619  1.00  0.00           C  
ATOM   3560  CD2 PHE A 297     109.440  14.603  24.512  1.00  0.00           C  
ATOM   3561  CE1 PHE A 297     112.025  14.010  23.602  1.00  0.00           C  
ATOM   3562  CE2 PHE A 297     110.026  15.373  23.499  1.00  0.00           C  
ATOM   3563  CZ  PHE A 297     111.316  15.074  23.044  1.00  0.00           C  
ATOM   3564  H   PHE A 297     109.525  11.318  28.347  1.00  0.00           H  
ATOM   3565  HA  PHE A 297     111.144  13.528  27.434  1.00  0.00           H  
ATOM   3566  HB2 PHE A 297     109.954  11.668  26.016  1.00  0.00           H  
ATOM   3567  HB3 PHE A 297     108.470  12.632  26.162  1.00  0.00           H  
ATOM   3568  N   SER A 298     108.031  14.041  28.686  1.00  0.00           N  
ATOM   3569  CA  SER A 298     107.115  14.996  29.295  1.00  0.00           C  
ATOM   3570  C   SER A 298     107.794  15.725  30.426  1.00  0.00           C  
ATOM   3571  O   SER A 298     107.579  16.908  30.567  1.00  0.00           O  
ATOM   3572  CB  SER A 298     105.900  14.254  29.881  1.00  0.00           C  
ATOM   3573  OG  SER A 298     105.089  15.159  30.579  1.00  0.00           O  
ATOM   3574  H   SER A 298     107.812  13.051  28.818  1.00  0.00           H  
ATOM   3575  HA  SER A 298     106.731  15.715  28.538  1.00  0.00           H  
ATOM   3576  HB2 SER A 298     105.346  13.766  29.044  1.00  0.00           H  
ATOM   3577  HB3 SER A 298     106.207  13.463  30.592  1.00  0.00           H  
ATOM   3578  HG  SER A 298     104.162  15.016  30.277  1.00  0.00           H  
ATOM   3579  N   ALA A 299     108.577  15.052  31.304  1.00  0.00           N  
ATOM   3580  CA  ALA A 299     109.297  15.633  32.419  1.00  0.00           C  
ATOM   3581  C   ALA A 299     110.377  16.540  31.901  1.00  0.00           C  
ATOM   3582  O   ALA A 299     110.608  17.561  32.507  1.00  0.00           O  
ATOM   3583  CB  ALA A 299     109.940  14.527  33.268  1.00  0.00           C  
ATOM   3584  H   ALA A 299     108.725  14.069  31.129  1.00  0.00           H  
ATOM   3585  HA  ALA A 299     108.595  16.179  33.091  1.00  0.00           H  
ATOM   3586  HB1 ALA A 299     110.485  14.970  34.130  1.00  0.00           H  
ATOM   3587  HB2 ALA A 299     109.147  13.858  33.666  1.00  0.00           H  
ATOM   3588  HB3 ALA A 299     110.651  13.921  32.669  1.00  0.00           H  
ATOM   3589  N   VAL A 300     111.108  16.200  30.802  1.00  0.00           N  
ATOM   3590  CA  VAL A 300     112.139  17.033  30.199  1.00  0.00           C  
ATOM   3591  C   VAL A 300     111.525  18.247  29.532  1.00  0.00           C  
ATOM   3592  O   VAL A 300     112.216  19.236  29.392  1.00  0.00           O  
ATOM   3593  CB  VAL A 300     112.942  16.228  29.151  1.00  0.00           C  
ATOM   3594  CG1 VAL A 300     113.973  17.075  28.419  1.00  0.00           C  
ATOM   3595  CG2 VAL A 300     113.679  15.070  29.804  1.00  0.00           C  
ATOM   3596  H   VAL A 300     110.890  15.318  30.348  1.00  0.00           H  
ATOM   3597  HA  VAL A 300     112.838  17.357  30.998  1.00  0.00           H  
ATOM   3598  N   ILE A 301     110.274  18.216  29.002  1.00  0.00           N  
ATOM   3599  CA  ILE A 301     109.605  19.368  28.409  1.00  0.00           C  
ATOM   3600  C   ILE A 301     109.255  20.349  29.511  1.00  0.00           C  
ATOM   3601  O   ILE A 301     109.561  21.520  29.377  1.00  0.00           O  
ATOM   3602  CB  ILE A 301     108.332  18.899  27.657  1.00  0.00           C  
ATOM   3603  CG1 ILE A 301     108.687  18.163  26.355  1.00  0.00           C  
ATOM   3604  CG2 ILE A 301     107.343  20.019  27.351  1.00  0.00           C  
ATOM   3605  CD1 ILE A 301     109.292  19.093  25.301  1.00  0.00           C  
ATOM   3606  H   ILE A 301     109.749  17.343  29.060  1.00  0.00           H  
ATOM   3607  HA  ILE A 301     110.265  19.869  27.664  1.00  0.00           H  
ATOM   3608  N   ILE A 302     108.617  19.921  30.634  1.00  0.00           N  
ATOM   3609  CA  ILE A 302     108.235  20.750  31.770  1.00  0.00           C  
ATOM   3610  C   ILE A 302     109.456  21.414  32.376  1.00  0.00           C  
ATOM   3611  O   ILE A 302     109.395  22.595  32.660  1.00  0.00           O  
ATOM   3612  CB  ILE A 302     107.507  19.890  32.836  1.00  0.00           C  
ATOM   3613  CG1 ILE A 302     106.172  19.385  32.274  1.00  0.00           C  
ATOM   3614  CG2 ILE A 302     107.242  20.693  34.108  1.00  0.00           C  
ATOM   3615  CD1 ILE A 302     105.410  18.532  33.274  1.00  0.00           C  
ATOM   3616  H   ILE A 302     108.426  18.926  30.700  1.00  0.00           H  
ATOM   3617  HA  ILE A 302     107.521  21.536  31.436  1.00  0.00           H  
ATOM   3618  N   VAL A 303     110.592  20.704  32.601  1.00  0.00           N  
ATOM   3619  CA  VAL A 303     111.836  21.241  33.138  1.00  0.00           C  
ATOM   3620  C   VAL A 303     112.384  22.288  32.198  1.00  0.00           C  
ATOM   3621  O   VAL A 303     112.711  23.357  32.662  1.00  0.00           O  
ATOM   3622  CB  VAL A 303     112.874  20.109  33.319  1.00  0.00           C  
ATOM   3623  CG1 VAL A 303     114.247  20.635  33.715  1.00  0.00           C  
ATOM   3624  CG2 VAL A 303     112.421  19.141  34.401  1.00  0.00           C  
ATOM   3625  H   VAL A 303     110.581  19.730  32.324  1.00  0.00           H  
ATOM   3626  HA  VAL A 303     111.654  21.696  34.139  1.00  0.00           H  
ATOM   3627  N   ALA A 304     112.543  22.030  30.872  1.00  0.00           N  
ATOM   3628  CA  ALA A 304     113.064  22.985  29.897  1.00  0.00           C  
ATOM   3629  C   ALA A 304     112.076  24.110  29.573  1.00  0.00           C  
ATOM   3630  O   ALA A 304     112.463  25.041  28.880  1.00  0.00           O  
ATOM   3631  CB  ALA A 304     113.448  22.245  28.610  1.00  0.00           C  
ATOM   3632  H   ALA A 304     112.287  21.099  30.560  1.00  0.00           H  
ATOM   3633  HA  ALA A 304     113.999  23.419  30.315  1.00  0.00           H  
ATOM   3634  HB1 ALA A 304     113.922  22.940  27.888  1.00  0.00           H  
ATOM   3635  HB2 ALA A 304     114.184  21.444  28.842  1.00  0.00           H  
ATOM   3636  HB3 ALA A 304     112.555  21.781  28.139  1.00  0.00           H  
ATOM   3637  N   SER A 305     110.800  24.104  30.062  1.00  0.00           N  
ATOM   3638  CA  SER A 305     109.838  25.197  29.928  1.00  0.00           C  
ATOM   3639  C   SER A 305     109.683  25.928  31.260  1.00  0.00           C  
ATOM   3640  O   SER A 305     109.110  27.008  31.275  1.00  0.00           O  
ATOM   3641  CB  SER A 305     108.475  24.635  29.442  1.00  0.00           C  
ATOM   3642  OG  SER A 305     107.404  25.535  29.589  1.00  0.00           O  
ATOM   3643  H   SER A 305     110.506  23.309  30.631  1.00  0.00           H  
ATOM   3644  HA  SER A 305     110.219  25.949  29.204  1.00  0.00           H  
ATOM   3645  HB2 SER A 305     108.543  24.292  28.387  1.00  0.00           H  
ATOM   3646  HB3 SER A 305     108.223  23.752  30.067  1.00  0.00           H  
ATOM   3647  HG  SER A 305     107.708  26.444  29.357  1.00  0.00           H  
ATOM   3648  N   SER A 306     110.225  25.435  32.404  1.00  0.00           N  
ATOM   3649  CA  SER A 306     110.244  26.116  33.683  1.00  0.00           C  
ATOM   3650  C   SER A 306     111.668  26.544  34.014  1.00  0.00           C  
ATOM   3651  O   SER A 306     111.853  27.250  34.995  1.00  0.00           O  
ATOM   3652  CB  SER A 306     109.651  25.163  34.751  1.00  0.00           C  
ATOM   3653  OG  SER A 306     109.871  25.585  36.072  1.00  0.00           O  
ATOM   3654  H   SER A 306     110.707  24.538  32.382  1.00  0.00           H  
ATOM   3655  HA  SER A 306     109.642  27.050  33.640  1.00  0.00           H  
ATOM   3656  HB2 SER A 306     108.561  25.019  34.571  1.00  0.00           H  
ATOM   3657  HB3 SER A 306     110.137  24.167  34.651  1.00  0.00           H  
ATOM   3658  HG  SER A 306     109.708  26.560  36.118  1.00  0.00           H  
ATOM   3659  N   VAL A 307     112.727  26.186  33.230  1.00  0.00           N  
ATOM   3660  CA  VAL A 307     114.079  26.644  33.459  1.00  0.00           C  
ATOM   3661  C   VAL A 307     114.185  28.107  33.122  1.00  0.00           C  
ATOM   3662  O   VAL A 307     114.845  28.767  33.894  1.00  0.00           O  
ATOM   3663  CB  VAL A 307     115.106  25.827  32.648  1.00  0.00           C  
ATOM   3664  CG1 VAL A 307     116.489  26.455  32.690  1.00  0.00           C  
ATOM   3665  CG2 VAL A 307     115.248  24.438  33.248  1.00  0.00           C  
ATOM   3666  H   VAL A 307     112.588  25.602  32.402  1.00  0.00           H  
ATOM   3667  HA  VAL A 307     114.348  26.499  34.533  1.00  0.00           H  
ATOM   3668  N   PRO A 308     113.648  28.702  32.004  1.00  0.00           N  
ATOM   3669  CA  PRO A 308     113.842  30.107  31.669  1.00  0.00           C  
ATOM   3670  C   PRO A 308     113.452  31.116  32.747  1.00  0.00           C  
ATOM   3671  O   PRO A 308     113.765  32.283  32.568  1.00  0.00           O  
ATOM   3672  CB  PRO A 308     112.967  30.311  30.427  1.00  0.00           C  
ATOM   3673  CG  PRO A 308     113.019  28.955  29.768  1.00  0.00           C  
ATOM   3674  CD  PRO A 308     112.914  28.012  30.963  1.00  0.00           C  
ATOM   3675  HA  PRO A 308     114.925  30.221  31.438  1.00  0.00           H  
ATOM   3676  HB2 PRO A 308     111.910  30.465  30.749  1.00  0.00           H  
ATOM   3677  HB3 PRO A 308     113.280  31.153  29.774  1.00  0.00           H  
ATOM   3678  HG2 PRO A 308     112.263  28.785  28.971  1.00  0.00           H  
ATOM   3679  HG3 PRO A 308     114.035  28.848  29.326  1.00  0.00           H  
ATOM   3680  HD2 PRO A 308     111.862  27.880  31.297  1.00  0.00           H  
ATOM   3681  HD3 PRO A 308     113.370  27.041  30.671  1.00  0.00           H  
ATOM   3682  N   LEU A 309     112.771  30.763  33.880  1.00  0.00           N  
ATOM   3683  CA  LEU A 309     112.498  31.707  34.966  1.00  0.00           C  
ATOM   3684  C   LEU A 309     113.776  32.145  35.692  1.00  0.00           C  
ATOM   3685  O   LEU A 309     113.711  33.087  36.469  1.00  0.00           O  
ATOM   3686  CB  LEU A 309     111.559  31.067  36.012  1.00  0.00           C  
ATOM   3687  CG  LEU A 309     110.164  30.744  35.464  1.00  0.00           C  
ATOM   3688  CD1 LEU A 309     109.344  30.033  36.527  1.00  0.00           C  
ATOM   3689  CD2 LEU A 309     109.428  32.008  35.056  1.00  0.00           C  
ATOM   3690  H   LEU A 309     112.423  29.799  33.971  1.00  0.00           H  
ATOM   3691  HA  LEU A 309     112.014  32.611  34.536  1.00  0.00           H  
ATOM   3692  HB2 LEU A 309     112.035  30.122  36.352  1.00  0.00           H  
ATOM   3693  HB3 LEU A 309     111.447  31.738  36.893  1.00  0.00           H  
ATOM   3694  N   LEU A 310     114.954  31.474  35.538  1.00  0.00           N  
ATOM   3695  CA  LEU A 310     116.201  31.825  36.205  1.00  0.00           C  
ATOM   3696  C   LEU A 310     116.791  33.100  35.642  1.00  0.00           C  
ATOM   3697  O   LEU A 310     117.731  33.618  36.229  1.00  0.00           O  
ATOM   3698  CB  LEU A 310     117.240  30.687  36.050  1.00  0.00           C  
ATOM   3699  CG  LEU A 310     116.776  29.371  36.692  1.00  0.00           C  
ATOM   3700  CD1 LEU A 310     117.806  28.281  36.459  1.00  0.00           C  
ATOM   3701  CD2 LEU A 310     116.566  29.520  38.190  1.00  0.00           C  
ATOM   3702  H   LEU A 310     114.967  30.659  34.945  1.00  0.00           H  
ATOM   3703  HA  LEU A 310     115.988  31.973  37.286  1.00  0.00           H  
ATOM   3704  HB2 LEU A 310     117.420  30.510  34.962  1.00  0.00           H  
ATOM   3705  HB3 LEU A 310     118.207  30.987  36.510  1.00  0.00           H  
ATOM   3706  N   LEU A 311     116.316  33.655  34.492  1.00  0.00           N  
ATOM   3707  CA  LEU A 311     116.807  34.913  33.962  1.00  0.00           C  
ATOM   3708  C   LEU A 311     116.450  36.024  34.928  1.00  0.00           C  
ATOM   3709  O   LEU A 311     117.303  36.827  35.274  1.00  0.00           O  
ATOM   3710  CB  LEU A 311     116.188  35.201  32.571  1.00  0.00           C  
ATOM   3711  CG  LEU A 311     116.468  34.078  31.556  1.00  0.00           C  
ATOM   3712  CD1 LEU A 311     115.834  34.399  30.214  1.00  0.00           C  
ATOM   3713  CD2 LEU A 311     117.952  33.834  31.351  1.00  0.00           C  
ATOM   3714  H   LEU A 311     115.572  33.178  33.972  1.00  0.00           H  
ATOM   3715  HA  LEU A 311     117.907  34.856  33.827  1.00  0.00           H  
ATOM   3716  HB2 LEU A 311     115.085  35.315  32.666  1.00  0.00           H  
ATOM   3717  HB3 LEU A 311     116.606  36.156  32.182  1.00  0.00           H  
ATOM   3718  N   PHE A 312     115.180  36.101  35.416  1.00  0.00           N  
ATOM   3719  CA  PHE A 312     114.711  37.152  36.311  1.00  0.00           C  
ATOM   3720  C   PHE A 312     115.452  37.156  37.641  1.00  0.00           C  
ATOM   3721  O   PHE A 312     115.654  36.088  38.204  1.00  0.00           O  
ATOM   3722  CB  PHE A 312     113.200  37.009  36.576  1.00  0.00           C  
ATOM   3723  CG  PHE A 312     112.378  37.029  35.310  1.00  0.00           C  
ATOM   3724  CD1 PHE A 312     112.762  37.802  34.201  1.00  0.00           C  
ATOM   3725  CD2 PHE A 312     111.210  36.261  35.232  1.00  0.00           C  
ATOM   3726  CE1 PHE A 312     112.000  37.793  33.031  1.00  0.00           C  
ATOM   3727  CE2 PHE A 312     110.436  36.266  34.068  1.00  0.00           C  
ATOM   3728  CZ  PHE A 312     110.835  37.026  32.965  1.00  0.00           C  
ATOM   3729  H   PHE A 312     114.504  35.382  35.115  1.00  0.00           H  
ATOM   3730  HA  PHE A 312     114.851  38.120  35.792  1.00  0.00           H  
ATOM   3731  HB2 PHE A 312     112.989  36.080  37.153  1.00  0.00           H  
ATOM   3732  HB3 PHE A 312     112.884  37.867  37.200  1.00  0.00           H  
ATOM   3733  N   PRO A 313     115.866  38.324  38.227  1.00  0.00           N  
ATOM   3734  CA  PRO A 313     116.632  38.388  39.459  1.00  0.00           C  
ATOM   3735  C   PRO A 313     115.770  38.298  40.707  1.00  0.00           C  
ATOM   3736  O   PRO A 313     116.338  38.299  41.791  1.00  0.00           O  
ATOM   3737  CB  PRO A 313     117.293  39.764  39.366  1.00  0.00           C  
ATOM   3738  CG  PRO A 313     116.194  40.594  38.732  1.00  0.00           C  
ATOM   3739  CD  PRO A 313     115.644  39.646  37.670  1.00  0.00           C  
ATOM   3740  HA  PRO A 313     117.417  37.600  39.493  1.00  0.00           H  
ATOM   3741  HB2 PRO A 313     117.697  40.168  40.319  1.00  0.00           H  
ATOM   3742  HB3 PRO A 313     118.119  39.700  38.625  1.00  0.00           H  
ATOM   3743  HG2 PRO A 313     115.413  40.760  39.506  1.00  0.00           H  
ATOM   3744  HG3 PRO A 313     116.524  41.573  38.336  1.00  0.00           H  
ATOM   3745  HD2 PRO A 313     114.564  39.859  37.497  1.00  0.00           H  
ATOM   3746  HD3 PRO A 313     116.213  39.728  36.721  1.00  0.00           H  
ATOM   3747  N   GLN A 314     114.406  38.252  40.655  1.00  0.00           N  
ATOM   3748  CA  GLN A 314     113.594  38.176  41.861  1.00  0.00           C  
ATOM   3749  C   GLN A 314     113.895  36.880  42.586  1.00  0.00           C  
ATOM   3750  O   GLN A 314     113.724  35.818  42.004  1.00  0.00           O  
ATOM   3751  CB  GLN A 314     112.078  38.274  41.549  1.00  0.00           C  
ATOM   3752  CG  GLN A 314     111.617  39.702  41.187  1.00  0.00           C  
ATOM   3753  CD  GLN A 314     112.112  40.203  39.861  1.00  0.00           C  
ATOM   3754  OE1 GLN A 314     112.813  41.201  39.804  1.00  0.00           O  
ATOM   3755  NE2 GLN A 314     111.738  39.586  38.724  1.00  0.00           N  
ATOM   3756  H   GLN A 314     113.934  38.279  39.742  1.00  0.00           H  
ATOM   3757  HA  GLN A 314     113.840  39.027  42.533  1.00  0.00           H  
ATOM   3758  HB2 GLN A 314     111.772  37.533  40.775  1.00  0.00           H  
ATOM   3759  HB3 GLN A 314     111.529  38.022  42.483  1.00  0.00           H  
ATOM   3760  HG2 GLN A 314     110.509  39.725  41.154  1.00  0.00           H  
ATOM   3761  HG3 GLN A 314     111.938  40.393  41.997  1.00  0.00           H  
ATOM   3762  N   GLY A 315     114.350  36.897  43.876  1.00  0.00           N  
ATOM   3763  CA  GLY A 315     114.613  35.681  44.633  1.00  0.00           C  
ATOM   3764  C   GLY A 315     113.356  34.867  44.894  1.00  0.00           C  
ATOM   3765  O   GLY A 315     113.472  33.743  45.357  1.00  0.00           O  
ATOM   3766  H   GLY A 315     114.519  37.803  44.340  1.00  0.00           H  
ATOM   3767  HA2 GLY A 315     115.343  35.069  44.060  1.00  0.00           H  
ATOM   3768  HA3 GLY A 315     115.069  35.936  45.614  1.00  0.00           H  
ATOM   3769  N   PHE A 316     112.118  35.379  44.642  1.00  0.00           N  
ATOM   3770  CA  PHE A 316     110.878  34.622  44.737  1.00  0.00           C  
ATOM   3771  C   PHE A 316     110.833  33.591  43.627  1.00  0.00           C  
ATOM   3772  O   PHE A 316     110.502  32.446  43.899  1.00  0.00           O  
ATOM   3773  CB  PHE A 316     109.683  35.602  44.637  1.00  0.00           C  
ATOM   3774  CG  PHE A 316     108.353  34.933  44.467  1.00  0.00           C  
ATOM   3775  CD1 PHE A 316     107.866  34.020  45.411  1.00  0.00           C  
ATOM   3776  CD2 PHE A 316     107.582  35.234  43.335  1.00  0.00           C  
ATOM   3777  CE1 PHE A 316     106.623  33.411  45.213  1.00  0.00           C  
ATOM   3778  CE2 PHE A 316     106.341  34.629  43.141  1.00  0.00           C  
ATOM   3779  CZ  PHE A 316     105.862  33.714  44.079  1.00  0.00           C  
ATOM   3780  H   PHE A 316     112.045  36.357  44.335  1.00  0.00           H  
ATOM   3781  HA  PHE A 316     110.790  34.116  45.726  1.00  0.00           H  
ATOM   3782  HB2 PHE A 316     109.644  36.204  45.567  1.00  0.00           H  
ATOM   3783  HB3 PHE A 316     109.838  36.297  43.782  1.00  0.00           H  
ATOM   3784  N   LEU A 317     111.109  33.944  42.340  1.00  0.00           N  
ATOM   3785  CA  LEU A 317     111.004  33.011  41.227  1.00  0.00           C  
ATOM   3786  C   LEU A 317     112.059  31.935  41.249  1.00  0.00           C  
ATOM   3787  O   LEU A 317     111.812  30.910  40.642  1.00  0.00           O  
ATOM   3788  CB  LEU A 317     111.095  33.736  39.873  1.00  0.00           C  
ATOM   3789  CG  LEU A 317     109.953  34.744  39.687  1.00  0.00           C  
ATOM   3790  CD1 LEU A 317     110.092  35.446  38.351  1.00  0.00           C  
ATOM   3791  CD2 LEU A 317     108.591  34.069  39.736  1.00  0.00           C  
ATOM   3792  H   LEU A 317     111.362  34.923  42.144  1.00  0.00           H  
ATOM   3793  HA  LEU A 317     110.012  32.512  41.290  1.00  0.00           H  
ATOM   3794  HB2 LEU A 317     112.075  34.264  39.810  1.00  0.00           H  
ATOM   3795  HB3 LEU A 317     111.052  32.991  39.048  1.00  0.00           H  
ATOM   3796  N   LYS A 318     113.293  32.123  41.797  1.00  0.00           N  
ATOM   3797  CA  LYS A 318     114.310  31.077  41.767  1.00  0.00           C  
ATOM   3798  C   LYS A 318     113.942  29.954  42.683  1.00  0.00           C  
ATOM   3799  O   LYS A 318     114.213  28.823  42.340  1.00  0.00           O  
ATOM   3800  CB  LYS A 318     115.706  31.576  42.140  1.00  0.00           C  
ATOM   3801  CG  LYS A 318     116.154  32.669  41.170  1.00  0.00           C  
ATOM   3802  CD  LYS A 318     117.652  32.917  41.288  1.00  0.00           C  
ATOM   3803  CE  LYS A 318     118.079  34.013  40.310  1.00  0.00           C  
ATOM   3804  NZ  LYS A 318     119.531  34.152  40.296  1.00  0.00           N1+
ATOM   3805  H   LYS A 318     113.522  33.035  42.216  1.00  0.00           H  
ATOM   3806  HA  LYS A 318     114.403  30.683  40.725  1.00  0.00           H  
ATOM   3807  HB2 LYS A 318     115.750  31.941  43.189  1.00  0.00           H  
ATOM   3808  HB3 LYS A 318     116.394  30.704  42.041  1.00  0.00           H  
ATOM   3809  HG2 LYS A 318     115.954  32.342  40.125  1.00  0.00           H  
ATOM   3810  HG3 LYS A 318     115.583  33.602  41.367  1.00  0.00           H  
ATOM   3811  HD2 LYS A 318     117.920  33.206  42.327  1.00  0.00           H  
ATOM   3812  HD3 LYS A 318     118.180  31.972  41.031  1.00  0.00           H  
ATOM   3813  HE2 LYS A 318     117.734  33.757  39.283  1.00  0.00           H  
ATOM   3814  HE3 LYS A 318     117.607  34.977  40.610  1.00  0.00           H  
ATOM   3815  HZ1 LYS A 318     119.794  34.915  39.634  1.00  0.00           H  
ATOM   3816  HZ2 LYS A 318     119.880  34.385  41.253  1.00  0.00           H  
ATOM   3817  HZ3 LYS A 318     119.965  33.257  39.971  1.00  0.00           H  
ATOM   3818  N   SER A 319     113.338  30.191  43.877  1.00  0.00           N  
ATOM   3819  CA  SER A 319     112.844  29.133  44.744  1.00  0.00           C  
ATOM   3820  C   SER A 319     111.756  28.352  44.051  1.00  0.00           C  
ATOM   3821  O   SER A 319     111.792  27.142  44.133  1.00  0.00           O  
ATOM   3822  CB  SER A 319     112.304  29.727  46.040  1.00  0.00           C  
ATOM   3823  OG  SER A 319     111.768  28.712  46.841  1.00  0.00           O  
ATOM   3824  H   SER A 319     113.180  31.170  44.157  1.00  0.00           H  
ATOM   3825  HA  SER A 319     113.673  28.443  45.029  1.00  0.00           H  
ATOM   3826  HB2 SER A 319     113.163  30.193  46.566  1.00  0.00           H  
ATOM   3827  HB3 SER A 319     111.524  30.489  45.811  1.00  0.00           H  
ATOM   3828  HG  SER A 319     111.276  29.172  47.566  1.00  0.00           H  
ATOM   3829  N   ILE A 320     110.753  28.968  43.365  1.00  0.00           N  
ATOM   3830  CA  ILE A 320     109.709  28.236  42.652  1.00  0.00           C  
ATOM   3831  C   ILE A 320     110.290  27.408  41.516  1.00  0.00           C  
ATOM   3832  O   ILE A 320     109.721  26.381  41.203  1.00  0.00           O  
ATOM   3833  CB  ILE A 320     108.640  29.206  42.100  1.00  0.00           C  
ATOM   3834  CG1 ILE A 320     108.030  30.091  43.193  1.00  0.00           C  
ATOM   3835  CG2 ILE A 320     107.529  28.485  41.344  1.00  0.00           C  
ATOM   3836  CD1 ILE A 320     107.391  29.286  44.317  1.00  0.00           C  
ATOM   3837  H   ILE A 320     110.744  29.997  43.338  1.00  0.00           H  
ATOM   3838  HA  ILE A 320     109.208  27.547  43.370  1.00  0.00           H  
ATOM   3839  N   THR A 321     111.388  27.818  40.827  1.00  0.00           N  
ATOM   3840  CA  THR A 321     112.043  27.055  39.771  1.00  0.00           C  
ATOM   3841  C   THR A 321     112.689  25.828  40.358  1.00  0.00           C  
ATOM   3842  O   THR A 321     112.591  24.787  39.756  1.00  0.00           O  
ATOM   3843  CB  THR A 321     113.128  27.910  39.096  1.00  0.00           C  
ATOM   3844  OG1 THR A 321     112.534  29.013  38.487  1.00  0.00           O  
ATOM   3845  CG2 THR A 321     113.899  27.134  38.036  1.00  0.00           C  
ATOM   3846  H   THR A 321     111.807  28.708  41.091  1.00  0.00           H  
ATOM   3847  HA  THR A 321     111.310  26.773  38.977  1.00  0.00           H  
ATOM   3848  N   TYR A 322     113.414  25.893  41.502  1.00  0.00           N  
ATOM   3849  CA  TYR A 322     114.064  24.760  42.151  1.00  0.00           C  
ATOM   3850  C   TYR A 322     113.042  23.774  42.676  1.00  0.00           C  
ATOM   3851  O   TYR A 322     113.355  22.604  42.762  1.00  0.00           O  
ATOM   3852  CB  TYR A 322     114.931  25.254  43.332  1.00  0.00           C  
ATOM   3853  CG  TYR A 322     116.068  26.154  42.908  1.00  0.00           C  
ATOM   3854  CD1 TYR A 322     116.651  26.047  41.634  1.00  0.00           C  
ATOM   3855  CD2 TYR A 322     116.593  27.083  43.819  1.00  0.00           C  
ATOM   3856  CE1 TYR A 322     117.724  26.862  41.270  1.00  0.00           C  
ATOM   3857  CE2 TYR A 322     117.665  27.905  43.453  1.00  0.00           C  
ATOM   3858  CZ  TYR A 322     118.231  27.793  42.179  1.00  0.00           C  
ATOM   3859  OH  TYR A 322     119.262  28.578  41.828  1.00  0.00           O  
ATOM   3860  H   TYR A 322     113.483  26.796  41.957  1.00  0.00           H  
ATOM   3861  HA  TYR A 322     114.728  24.243  41.422  1.00  0.00           H  
ATOM   3862  HB2 TYR A 322     114.277  25.798  44.053  1.00  0.00           H  
ATOM   3863  HB3 TYR A 322     115.370  24.391  43.876  1.00  0.00           H  
ATOM   3864  N   ALA A 323     111.835  24.193  43.134  1.00  0.00           N  
ATOM   3865  CA  ALA A 323     110.780  23.318  43.621  1.00  0.00           C  
ATOM   3866  C   ALA A 323     110.167  22.555  42.471  1.00  0.00           C  
ATOM   3867  O   ALA A 323     109.916  21.382  42.618  1.00  0.00           O  
ATOM   3868  CB  ALA A 323     109.690  24.142  44.310  1.00  0.00           C  
ATOM   3869  H   ALA A 323     111.638  25.190  43.108  1.00  0.00           H  
ATOM   3870  HA  ALA A 323     111.172  22.623  44.396  1.00  0.00           H  
ATOM   3871  HB1 ALA A 323     108.890  23.472  44.689  1.00  0.00           H  
ATOM   3872  HB2 ALA A 323     110.134  24.674  45.176  1.00  0.00           H  
ATOM   3873  HB3 ALA A 323     109.243  24.885  43.617  1.00  0.00           H  
ATOM   3874  N   ILE A 324     109.860  23.182  41.306  1.00  0.00           N  
ATOM   3875  CA  ILE A 324     109.287  22.542  40.126  1.00  0.00           C  
ATOM   3876  C   ILE A 324     110.265  21.546  39.523  1.00  0.00           C  
ATOM   3877  O   ILE A 324     109.849  20.467  39.176  1.00  0.00           O  
ATOM   3878  CB  ILE A 324     108.917  23.611  39.071  1.00  0.00           C  
ATOM   3879  CG1 ILE A 324     107.821  24.525  39.621  1.00  0.00           C  
ATOM   3880  CG2 ILE A 324     108.419  22.965  37.780  1.00  0.00           C  
ATOM   3881  CD1 ILE A 324     107.531  25.682  38.682  1.00  0.00           C  
ATOM   3882  H   ILE A 324     110.069  24.177  41.250  1.00  0.00           H  
ATOM   3883  HA  ILE A 324     108.342  22.020  40.402  1.00  0.00           H  
ATOM   3884  N   ILE A 325     111.565  21.866  39.318  1.00  0.00           N  
ATOM   3885  CA  ILE A 325     112.585  20.980  38.761  1.00  0.00           C  
ATOM   3886  C   ILE A 325     112.811  19.796  39.679  1.00  0.00           C  
ATOM   3887  O   ILE A 325     112.847  18.689  39.196  1.00  0.00           O  
ATOM   3888  CB  ILE A 325     113.917  21.748  38.572  1.00  0.00           C  
ATOM   3889  CG1 ILE A 325     113.747  22.822  37.496  1.00  0.00           C  
ATOM   3890  CG2 ILE A 325     115.048  20.805  38.159  1.00  0.00           C  
ATOM   3891  CD1 ILE A 325     115.009  23.648  37.315  1.00  0.00           C  
ATOM   3892  H   ILE A 325     111.847  22.786  39.608  1.00  0.00           H  
ATOM   3893  HA  ILE A 325     112.269  20.619  37.755  1.00  0.00           H  
ATOM   3894  N   ALA A 326     113.021  19.967  41.005  1.00  0.00           N  
ATOM   3895  CA  ALA A 326     113.258  18.884  41.957  1.00  0.00           C  
ATOM   3896  C   ALA A 326     112.080  17.930  42.043  1.00  0.00           C  
ATOM   3897  O   ALA A 326     112.296  16.742  42.009  1.00  0.00           O  
ATOM   3898  CB  ALA A 326     113.526  19.454  43.353  1.00  0.00           C  
ATOM   3899  H   ALA A 326     113.005  20.926  41.343  1.00  0.00           H  
ATOM   3900  HA  ALA A 326     114.173  18.321  41.658  1.00  0.00           H  
ATOM   3901  HB1 ALA A 326     113.728  18.625  44.066  1.00  0.00           H  
ATOM   3902  HB2 ALA A 326     114.419  20.113  43.327  1.00  0.00           H  
ATOM   3903  HB3 ALA A 326     112.654  20.037  43.718  1.00  0.00           H  
ATOM   3904  N   SER A 327     110.815  18.387  42.218  1.00  0.00           N  
ATOM   3905  CA  SER A 327     109.608  17.565  42.318  1.00  0.00           C  
ATOM   3906  C   SER A 327     109.305  16.825  41.030  1.00  0.00           C  
ATOM   3907  O   SER A 327     108.990  15.657  41.108  1.00  0.00           O  
ATOM   3908  CB  SER A 327     108.391  18.435  42.678  1.00  0.00           C  
ATOM   3909  OG  SER A 327     107.229  17.643  42.670  1.00  0.00           O  
ATOM   3910  H   SER A 327     110.721  19.392  42.282  1.00  0.00           H  
ATOM   3911  HA  SER A 327     109.722  16.828  43.142  1.00  0.00           H  
ATOM   3912  HB2 SER A 327     108.567  18.870  43.690  1.00  0.00           H  
ATOM   3913  HB3 SER A 327     108.266  19.266  41.951  1.00  0.00           H  
ATOM   3914  HG  SER A 327     106.662  17.925  43.431  1.00  0.00           H  
ATOM   3915  N   VAL A 328     109.313  17.457  39.829  1.00  0.00           N  
ATOM   3916  CA  VAL A 328     109.048  16.842  38.526  1.00  0.00           C  
ATOM   3917  C   VAL A 328     110.067  15.773  38.240  1.00  0.00           C  
ATOM   3918  O   VAL A 328     109.686  14.702  37.821  1.00  0.00           O  
ATOM   3919  CB  VAL A 328     109.125  17.901  37.399  1.00  0.00           C  
ATOM   3920  CG1 VAL A 328     109.136  17.294  36.000  1.00  0.00           C  
ATOM   3921  CG2 VAL A 328     107.943  18.849  37.475  1.00  0.00           C  
ATOM   3922  H   VAL A 328     109.564  18.436  39.859  1.00  0.00           H  
ATOM   3923  HA  VAL A 328     108.029  16.392  38.505  1.00  0.00           H  
ATOM   3924  N   MET A 329     111.388  16.031  38.388  1.00  0.00           N  
ATOM   3925  CA  MET A 329     112.458  15.089  38.109  1.00  0.00           C  
ATOM   3926  C   MET A 329     112.357  13.898  39.026  1.00  0.00           C  
ATOM   3927  O   MET A 329     112.407  12.790  38.545  1.00  0.00           O  
ATOM   3928  CB  MET A 329     113.837  15.768  38.287  1.00  0.00           C  
ATOM   3929  CG  MET A 329     114.987  14.933  37.699  1.00  0.00           C  
ATOM   3930  SD  MET A 329     114.762  14.614  35.904  1.00  0.00           S  
ATOM   3931  CE  MET A 329     115.106  16.311  35.330  1.00  0.00           C  
ATOM   3932  H   MET A 329     111.625  16.959  38.714  1.00  0.00           H  
ATOM   3933  HA  MET A 329     112.356  14.777  37.049  1.00  0.00           H  
ATOM   3934  HB2 MET A 329     113.835  16.743  37.770  1.00  0.00           H  
ATOM   3935  HB3 MET A 329     114.033  15.979  39.362  1.00  0.00           H  
ATOM   3936  HG2 MET A 329     115.966  15.432  37.862  1.00  0.00           H  
ATOM   3937  HG3 MET A 329     115.050  13.952  38.216  1.00  0.00           H  
ATOM   3938  HE1 MET A 329     115.055  16.316  34.223  1.00  0.00           H  
ATOM   3939  HE2 MET A 329     114.336  17.027  35.676  1.00  0.00           H  
ATOM   3940  HE3 MET A 329     116.126  16.623  35.631  1.00  0.00           H  
ATOM   3941  N   LEU A 330     112.221  14.075  40.368  1.00  0.00           N  
ATOM   3942  CA  LEU A 330     112.061  13.016  41.361  1.00  0.00           C  
ATOM   3943  C   LEU A 330     110.737  12.294  41.194  1.00  0.00           C  
ATOM   3944  O   LEU A 330     110.602  11.196  41.697  1.00  0.00           O  
ATOM   3945  CB  LEU A 330     112.162  13.616  42.787  1.00  0.00           C  
ATOM   3946  CG  LEU A 330     112.209  12.549  43.895  1.00  0.00           C  
ATOM   3947  CD1 LEU A 330     113.025  13.013  45.086  1.00  0.00           C  
ATOM   3948  CD2 LEU A 330     110.815  12.202  44.386  1.00  0.00           C  
ATOM   3949  H   LEU A 330     112.218  15.035  40.684  1.00  0.00           H  
ATOM   3950  HA  LEU A 330     112.907  12.306  41.225  1.00  0.00           H  
ATOM   3951  HB2 LEU A 330     113.119  14.178  42.813  1.00  0.00           H  
ATOM   3952  HB3 LEU A 330     111.345  14.353  42.980  1.00  0.00           H  
ATOM   3953  N   ALA A 331     109.685  12.880  40.568  1.00  0.00           N  
ATOM   3954  CA  ALA A 331     108.419  12.216  40.307  1.00  0.00           C  
ATOM   3955  C   ALA A 331     108.590  11.281  39.137  1.00  0.00           C  
ATOM   3956  O   ALA A 331     107.947  10.253  39.113  1.00  0.00           O  
ATOM   3957  CB  ALA A 331     107.322  13.232  39.967  1.00  0.00           C  
ATOM   3958  H   ALA A 331     109.811  13.822  40.205  1.00  0.00           H  
ATOM   3959  HA  ALA A 331     108.061  11.679  41.216  1.00  0.00           H  
ATOM   3960  HB1 ALA A 331     106.371  12.702  39.749  1.00  0.00           H  
ATOM   3961  HB2 ALA A 331     107.143  13.901  40.834  1.00  0.00           H  
ATOM   3962  HB3 ALA A 331     107.595  13.843  39.083  1.00  0.00           H  
ATOM   3963  N   ALA A 332     109.402  11.627  38.098  1.00  0.00           N  
ATOM   3964  CA  ALA A 332     109.701  10.816  36.932  1.00  0.00           C  
ATOM   3965  C   ALA A 332     110.620   9.659  37.296  1.00  0.00           C  
ATOM   3966  O   ALA A 332     110.509   8.608  36.699  1.00  0.00           O  
ATOM   3967  CB  ALA A 332     110.396  11.663  35.860  1.00  0.00           C  
ATOM   3968  H   ALA A 332     109.869  12.527  38.147  1.00  0.00           H  
ATOM   3969  HA  ALA A 332     108.757  10.496  36.451  1.00  0.00           H  
ATOM   3970  HB1 ALA A 332     110.591  11.044  34.956  1.00  0.00           H  
ATOM   3971  HB2 ALA A 332     109.733  12.503  35.567  1.00  0.00           H  
ATOM   3972  HB3 ALA A 332     111.357  12.075  36.229  1.00  0.00           H  
ATOM   3973  N   ILE A 333     111.624   9.817  38.200  1.00  0.00           N  
ATOM   3974  CA  ILE A 333     112.537   8.762  38.619  1.00  0.00           C  
ATOM   3975  C   ILE A 333     111.776   7.791  39.489  1.00  0.00           C  
ATOM   3976  O   ILE A 333     111.771   6.622  39.192  1.00  0.00           O  
ATOM   3977  CB  ILE A 333     113.739   9.360  39.381  1.00  0.00           C  
ATOM   3978  CG1 ILE A 333     114.555  10.228  38.418  1.00  0.00           C  
ATOM   3979  CG2 ILE A 333     114.630   8.255  39.942  1.00  0.00           C  
ATOM   3980  CD1 ILE A 333     115.721  10.912  39.109  1.00  0.00           C  
ATOM   3981  H   ILE A 333     111.720  10.718  38.657  1.00  0.00           H  
ATOM   3982  HA  ILE A 333     112.953   8.242  37.725  1.00  0.00           H  
ATOM   3983  N   LEU A 334     111.058   8.221  40.554  1.00  0.00           N  
ATOM   3984  CA  LEU A 334     110.164   7.372  41.342  1.00  0.00           C  
ATOM   3985  C   LEU A 334     109.168   6.657  40.453  1.00  0.00           C  
ATOM   3986  O   LEU A 334     108.877   5.504  40.724  1.00  0.00           O  
ATOM   3987  CB  LEU A 334     109.371   8.220  42.374  1.00  0.00           C  
ATOM   3988  CG  LEU A 334     110.103   8.449  43.706  1.00  0.00           C  
ATOM   3989  CD1 LEU A 334     110.192   7.160  44.507  1.00  0.00           C  
ATOM   3990  CD2 LEU A 334     111.490   9.044  43.551  1.00  0.00           C  
ATOM   3991  H   LEU A 334     111.093   9.221  40.747  1.00  0.00           H  
ATOM   3992  HA  LEU A 334     110.737   6.585  41.884  1.00  0.00           H  
ATOM   3993  HB2 LEU A 334     109.052   9.178  41.908  1.00  0.00           H  
ATOM   3994  HB3 LEU A 334     108.425   7.701  42.651  1.00  0.00           H  
ATOM   3995  N   SER A 335     108.561   7.280  39.407  1.00  0.00           N  
ATOM   3996  CA  SER A 335     107.549   6.608  38.611  1.00  0.00           C  
ATOM   3997  C   SER A 335     108.176   5.449  37.873  1.00  0.00           C  
ATOM   3998  O   SER A 335     107.750   4.340  38.069  1.00  0.00           O  
ATOM   3999  CB  SER A 335     106.780   7.533  37.642  1.00  0.00           C  
ATOM   4000  OG  SER A 335     107.497   7.846  36.487  1.00  0.00           O  
ATOM   4001  H   SER A 335     108.828   8.237  39.199  1.00  0.00           H  
ATOM   4002  HA  SER A 335     106.769   6.261  39.322  1.00  0.00           H  
ATOM   4003  HB2 SER A 335     105.871   6.996  37.300  1.00  0.00           H  
ATOM   4004  HB3 SER A 335     106.415   8.452  38.151  1.00  0.00           H  
ATOM   4005  HG  SER A 335     108.151   8.517  36.768  1.00  0.00           H  
ATOM   4006  N   ILE A 336     109.208   5.624  37.015  1.00  0.00           N  
ATOM   4007  CA  ILE A 336     109.821   4.546  36.247  1.00  0.00           C  
ATOM   4008  C   ILE A 336     110.413   3.467  37.144  1.00  0.00           C  
ATOM   4009  O   ILE A 336     110.064   2.314  36.977  1.00  0.00           O  
ATOM   4010  CB  ILE A 336     110.886   5.103  35.268  1.00  0.00           C  
ATOM   4011  CG1 ILE A 336     111.984   5.907  35.967  1.00  0.00           C  
ATOM   4012  CG2 ILE A 336     110.220   5.963  34.199  1.00  0.00           C  
ATOM   4013  CD1 ILE A 336     113.109   6.281  35.022  1.00  0.00           C  
ATOM   4014  H   ILE A 336     109.560   6.571  36.889  1.00  0.00           H  
ATOM   4015  HA  ILE A 336     109.035   4.069  35.618  1.00  0.00           H  
ATOM   4016  N   THR A 337     111.340   3.766  38.089  1.00  0.00           N  
ATOM   4017  CA  THR A 337     112.011   2.797  38.944  1.00  0.00           C  
ATOM   4018  C   THR A 337     111.055   2.100  39.892  1.00  0.00           C  
ATOM   4019  O   THR A 337     110.991   0.890  39.839  1.00  0.00           O  
ATOM   4020  CB  THR A 337     113.168   3.443  39.749  1.00  0.00           C  
ATOM   4021  OG1 THR A 337     112.728   4.366  40.700  1.00  0.00           O  
ATOM   4022  CG2 THR A 337     114.183   4.118  38.842  1.00  0.00           C  
ATOM   4023  H   THR A 337     111.624   4.731  38.156  1.00  0.00           H  
ATOM   4024  HA  THR A 337     112.487   2.038  38.283  1.00  0.00           H  
ATOM   4025  N   VAL A 338     110.340   2.788  40.829  1.00  0.00           N  
ATOM   4026  CA  VAL A 338     109.485   2.167  41.841  1.00  0.00           C  
ATOM   4027  C   VAL A 338     108.240   1.539  41.240  1.00  0.00           C  
ATOM   4028  O   VAL A 338     107.851   0.509  41.741  1.00  0.00           O  
ATOM   4029  CB  VAL A 338     109.092   3.179  42.936  1.00  0.00           C  
ATOM   4030  CG1 VAL A 338     108.261   2.522  44.031  1.00  0.00           C  
ATOM   4031  CG2 VAL A 338     110.333   3.759  43.595  1.00  0.00           C  
ATOM   4032  H   VAL A 338     110.465   3.802  40.868  1.00  0.00           H  
ATOM   4033  HA  VAL A 338     110.075   1.370  42.358  1.00  0.00           H  
ATOM   4034  N   LEU A 339     107.528   2.104  40.225  1.00  0.00           N  
ATOM   4035  CA  LEU A 339     106.395   1.427  39.570  1.00  0.00           C  
ATOM   4036  C   LEU A 339     106.859   0.171  38.882  1.00  0.00           C  
ATOM   4037  O   LEU A 339     106.175  -0.816  38.994  1.00  0.00           O  
ATOM   4038  CB  LEU A 339     105.673   2.266  38.489  1.00  0.00           C  
ATOM   4039  CG  LEU A 339     104.711   3.332  39.041  1.00  0.00           C  
ATOM   4040  CD1 LEU A 339     103.473   2.685  39.642  1.00  0.00           C  
ATOM   4041  CD2 LEU A 339     105.341   4.241  40.075  1.00  0.00           C  
ATOM   4042  H   LEU A 339     107.841   3.017  39.897  1.00  0.00           H  
ATOM   4043  HA  LEU A 339     105.624   1.151  40.323  1.00  0.00           H  
ATOM   4044  HB2 LEU A 339     106.390   2.648  37.753  1.00  0.00           H  
ATOM   4045  HB3 LEU A 339     105.033   1.605  37.863  1.00  0.00           H  
ATOM   4046  N   ALA A 340     107.966   0.136  38.103  1.00  0.00           N  
ATOM   4047  CA  ALA A 340     108.437  -1.081  37.443  1.00  0.00           C  
ATOM   4048  C   ALA A 340     108.766  -2.163  38.457  1.00  0.00           C  
ATOM   4049  O   ALA A 340     108.450  -3.314  38.215  1.00  0.00           O  
ATOM   4050  CB  ALA A 340     109.685  -0.788  36.608  1.00  0.00           C  
ATOM   4051  H   ALA A 340     108.499   1.003  38.006  1.00  0.00           H  
ATOM   4052  HA  ALA A 340     107.659  -1.454  36.740  1.00  0.00           H  
ATOM   4053  HB1 ALA A 340     110.027  -1.717  36.101  1.00  0.00           H  
ATOM   4054  HB2 ALA A 340     109.448  -0.039  35.823  1.00  0.00           H  
ATOM   4055  HB3 ALA A 340     110.508  -0.404  37.245  1.00  0.00           H  
ATOM   4056  N   ALA A 341     109.433  -1.852  39.600  1.00  0.00           N  
ATOM   4057  CA  ALA A 341     109.831  -2.789  40.644  1.00  0.00           C  
ATOM   4058  C   ALA A 341     108.639  -3.367  41.371  1.00  0.00           C  
ATOM   4059  O   ALA A 341     108.668  -4.533  41.690  1.00  0.00           O  
ATOM   4060  CB  ALA A 341     110.717  -2.083  41.679  1.00  0.00           C  
ATOM   4061  H   ALA A 341     109.663  -0.872  39.740  1.00  0.00           H  
ATOM   4062  HA  ALA A 341     110.449  -3.599  40.201  1.00  0.00           H  
ATOM   4063  HB1 ALA A 341     111.032  -2.804  42.463  1.00  0.00           H  
ATOM   4064  HB2 ALA A 341     111.630  -1.687  41.188  1.00  0.00           H  
ATOM   4065  HB3 ALA A 341     110.175  -1.244  42.167  1.00  0.00           H  
ATOM   4066  N   ALA A 342     107.596  -2.580  41.737  1.00  0.00           N  
ATOM   4067  CA  ALA A 342     106.393  -3.007  42.440  1.00  0.00           C  
ATOM   4068  C   ALA A 342     105.570  -3.914  41.548  1.00  0.00           C  
ATOM   4069  O   ALA A 342     105.169  -4.979  41.978  1.00  0.00           O  
ATOM   4070  CB  ALA A 342     105.567  -1.774  42.839  1.00  0.00           C  
ATOM   4071  H   ALA A 342     107.656  -1.612  41.457  1.00  0.00           H  
ATOM   4072  HA  ALA A 342     106.664  -3.512  43.392  1.00  0.00           H  
ATOM   4073  HB1 ALA A 342     104.658  -2.082  43.400  1.00  0.00           H  
ATOM   4074  HB2 ALA A 342     106.182  -1.124  43.498  1.00  0.00           H  
ATOM   4075  HB3 ALA A 342     105.260  -1.174  41.957  1.00  0.00           H  
ATOM   4076  N   LEU A 343     105.306  -3.538  40.268  1.00  0.00           N  
ATOM   4077  CA  LEU A 343     104.607  -4.335  39.267  1.00  0.00           C  
ATOM   4078  C   LEU A 343     105.361  -5.613  38.967  1.00  0.00           C  
ATOM   4079  O   LEU A 343     104.754  -6.562  38.505  1.00  0.00           O  
ATOM   4080  CB  LEU A 343     104.455  -3.559  37.935  1.00  0.00           C  
ATOM   4081  CG  LEU A 343     103.662  -2.253  38.071  1.00  0.00           C  
ATOM   4082  CD1 LEU A 343     103.564  -1.556  36.723  1.00  0.00           C  
ATOM   4083  CD2 LEU A 343     102.258  -2.488  38.598  1.00  0.00           C  
ATOM   4084  H   LEU A 343     105.669  -2.641  39.990  1.00  0.00           H  
ATOM   4085  HA  LEU A 343     103.600  -4.583  39.663  1.00  0.00           H  
ATOM   4086  HB2 LEU A 343     105.470  -3.314  37.541  1.00  0.00           H  
ATOM   4087  HB3 LEU A 343     103.950  -4.209  37.188  1.00  0.00           H  
ATOM   4088  N   ALA A 344     106.706  -5.691  39.120  1.00  0.00           N  
ATOM   4089  CA  ALA A 344     107.445  -6.928  38.946  1.00  0.00           C  
ATOM   4090  C   ALA A 344     107.131  -7.845  40.118  1.00  0.00           C  
ATOM   4091  O   ALA A 344     106.709  -8.972  39.913  1.00  0.00           O  
ATOM   4092  CB  ALA A 344     108.947  -6.631  38.861  1.00  0.00           C  
ATOM   4093  H   ALA A 344     107.217  -4.851  39.406  1.00  0.00           H  
ATOM   4094  HA  ALA A 344     107.175  -7.408  37.976  1.00  0.00           H  
ATOM   4095  HB1 ALA A 344     109.518  -7.575  38.754  1.00  0.00           H  
ATOM   4096  HB2 ALA A 344     109.154  -5.998  37.970  1.00  0.00           H  
ATOM   4097  HB3 ALA A 344     109.309  -6.091  39.757  1.00  0.00           H  
ATOM   4098  N   ILE A 345     107.307  -7.389  41.393  1.00  0.00           N  
ATOM   4099  CA  ILE A 345     107.062  -8.155  42.608  1.00  0.00           C  
ATOM   4100  C   ILE A 345     105.587  -8.457  42.836  1.00  0.00           C  
ATOM   4101  O   ILE A 345     105.294  -9.229  43.738  1.00  0.00           O  
ATOM   4102  CB  ILE A 345     107.592  -7.413  43.863  1.00  0.00           C  
ATOM   4103  CG1 ILE A 345     106.816  -6.131  44.162  1.00  0.00           C  
ATOM   4104  CG2 ILE A 345     109.082  -7.110  43.754  1.00  0.00           C  
ATOM   4105  CD1 ILE A 345     107.123  -5.606  45.552  1.00  0.00           C  
ATOM   4106  H   ILE A 345     107.650  -6.444  41.499  1.00  0.00           H  
ATOM   4107  HA  ILE A 345     107.631  -9.106  42.514  1.00  0.00           H  
ATOM   4108  N   LEU A 346     104.605  -7.878  42.083  1.00  0.00           N  
ATOM   4109  CA  LEU A 346     103.187  -8.161  42.245  1.00  0.00           C  
ATOM   4110  C   LEU A 346     102.772  -9.009  41.068  1.00  0.00           C  
ATOM   4111  O   LEU A 346     102.433 -10.169  41.248  1.00  0.00           O  
ATOM   4112  CB  LEU A 346     102.345  -6.852  42.287  1.00  0.00           C  
ATOM   4113  CG  LEU A 346     102.531  -6.002  43.550  1.00  0.00           C  
ATOM   4114  CD1 LEU A 346     101.656  -4.759  43.459  1.00  0.00           C  
ATOM   4115  CD2 LEU A 346     102.130  -6.762  44.799  1.00  0.00           C  
ATOM   4116  H   LEU A 346     104.866  -7.253  41.311  1.00  0.00           H  
ATOM   4117  HA  LEU A 346     102.999  -8.754  43.166  1.00  0.00           H  
ATOM   4118  HB2 LEU A 346     102.604  -6.211  41.415  1.00  0.00           H  
ATOM   4119  HB3 LEU A 346     101.268  -7.114  42.198  1.00  0.00           H  
ATOM   4120  N   GLY A 347     102.838  -8.496  39.816  1.00  0.00           N  
ATOM   4121  CA  GLY A 347     102.554  -9.234  38.607  1.00  0.00           C  
ATOM   4122  C   GLY A 347     101.072  -9.414  38.411  1.00  0.00           C  
ATOM   4123  O   GLY A 347     100.380  -8.407  38.357  1.00  0.00           O  
ATOM   4124  H   GLY A 347     103.138  -7.526  39.715  1.00  0.00           H  
ATOM   4125  HA2 GLY A 347     102.905  -8.632  37.743  1.00  0.00           H  
ATOM   4126  HA3 GLY A 347     103.145 -10.169  38.588  1.00  0.00           H  
ATOM   4127  N   PRO A 348     100.497 -10.641  38.235  1.00  0.00           N  
ATOM   4128  CA  PRO A 348      99.098 -10.828  37.890  1.00  0.00           C  
ATOM   4129  C   PRO A 348      98.157 -10.611  39.061  1.00  0.00           C  
ATOM   4130  O   PRO A 348      96.952 -10.664  38.850  1.00  0.00           O  
ATOM   4131  CB  PRO A 348      99.065 -12.264  37.357  1.00  0.00           C  
ATOM   4132  CG  PRO A 348     100.118 -12.949  38.207  1.00  0.00           C  
ATOM   4133  CD  PRO A 348     101.216 -11.892  38.271  1.00  0.00           C  
ATOM   4134  HA  PRO A 348      98.800 -10.138  37.070  1.00  0.00           H  
ATOM   4135  HB2 PRO A 348      98.064 -12.744  37.344  1.00  0.00           H  
ATOM   4136  HB3 PRO A 348      99.463 -12.248  36.317  1.00  0.00           H  
ATOM   4137  HG2 PRO A 348      99.689 -13.070  39.226  1.00  0.00           H  
ATOM   4138  HG3 PRO A 348     100.464 -13.940  37.843  1.00  0.00           H  
ATOM   4139  HD2 PRO A 348     101.776 -12.014  39.219  1.00  0.00           H  
ATOM   4140  HD3 PRO A 348     101.901 -11.934  37.398  1.00  0.00           H  
ATOM   4141  N   ARG A 349      98.617 -10.358  40.319  1.00  0.00           N  
ATOM   4142  CA  ARG A 349      97.735 -10.101  41.451  1.00  0.00           C  
ATOM   4143  C   ARG A 349      97.236  -8.654  41.490  1.00  0.00           C  
ATOM   4144  O   ARG A 349      96.581  -8.288  42.458  1.00  0.00           O  
ATOM   4145  CB  ARG A 349      98.434 -10.491  42.771  1.00  0.00           C  
ATOM   4146  CG  ARG A 349      99.631  -9.608  43.144  1.00  0.00           C  
ATOM   4147  CD  ARG A 349     100.161  -9.907  44.550  1.00  0.00           C  
ATOM   4148  NE  ARG A 349     100.895 -11.167  44.688  1.00  0.00           N  
ATOM   4149  CZ  ARG A 349     100.091 -12.309  45.102  1.00  0.00           C  
ATOM   4150  H   ARG A 349      99.630 -10.382  40.488  1.00  0.00           H  
ATOM   4151  HA  ARG A 349      96.855 -10.781  41.391  1.00  0.00           H  
ATOM   4152  HB2 ARG A 349      97.674 -10.387  43.567  1.00  0.00           H  
ATOM   4153  HB3 ARG A 349      98.743 -11.557  42.723  1.00  0.00           H  
ATOM   4154  HG2 ARG A 349     100.442  -9.694  42.412  1.00  0.00           H  
ATOM   4155  HG3 ARG A 349      99.297  -8.548  43.146  1.00  0.00           H  
ATOM   4156  HD2 ARG A 349     100.878  -9.111  44.814  1.00  0.00           H  
ATOM   4157  HD3 ARG A 349      99.314  -9.849  45.258  1.00  0.00           H  
ATOM   4158  HE  ARG A 349     101.664 -11.346  44.002  1.00  0.00           H  
ATOM   4159  N   VAL A 350      97.500  -7.772  40.481  1.00  0.00           N  
ATOM   4160  CA  VAL A 350      97.051  -6.382  40.481  1.00  0.00           C  
ATOM   4161  C   VAL A 350      95.627  -6.240  39.977  1.00  0.00           C  
ATOM   4162  O   VAL A 350      95.169  -5.116  39.821  1.00  0.00           O  
ATOM   4163  CB  VAL A 350      98.025  -5.512  39.658  1.00  0.00           C  
ATOM   4164  CG1 VAL A 350      99.432  -5.586  40.230  1.00  0.00           C  
ATOM   4165  CG2 VAL A 350      98.057  -5.878  38.181  1.00  0.00           C  
ATOM   4166  H   VAL A 350      97.997  -8.100  39.644  1.00  0.00           H  
ATOM   4167  HA  VAL A 350      97.072  -5.974  41.515  1.00  0.00           H  
ATOM   4168  N   ASP A 351      94.853  -7.337  39.739  1.00  0.00           N  
ATOM   4169  CA  ASP A 351      93.485  -7.272  39.269  1.00  0.00           C  
ATOM   4170  C   ASP A 351      92.561  -7.750  40.373  1.00  0.00           C  
ATOM   4171  O   ASP A 351      91.635  -7.037  40.733  1.00  0.00           O  
ATOM   4172  CB  ASP A 351      93.340  -8.111  37.994  1.00  0.00           C  
ATOM   4173  CG  ASP A 351      94.338  -7.732  36.928  1.00  0.00           C  
ATOM   4174  OD1 ASP A 351      94.527  -6.560  36.641  1.00  0.00           O  
ATOM   4175  OD2 ASP A 351      95.018  -8.693  36.274  1.00  0.00           O  
ATOM   4176  H   ASP A 351      95.230  -8.275  39.910  1.00  0.00           H  
ATOM   4177  HA  ASP A 351      93.200  -6.227  39.007  1.00  0.00           H  
ATOM   4178  HB2 ASP A 351      93.431  -9.202  38.193  1.00  0.00           H  
ATOM   4179  HB3 ASP A 351      92.330  -7.906  37.626  1.00  0.00           H  
ATOM   4180  N   ALA A 352      92.786  -8.946  40.983  1.00  0.00           N  
ATOM   4181  CA  ALA A 352      92.023  -9.441  42.123  1.00  0.00           C  
ATOM   4182  C   ALA A 352      92.337  -8.654  43.389  1.00  0.00           C  
ATOM   4183  O   ALA A 352      93.081  -7.683  43.333  1.00  0.00           O  
ATOM   4184  CB  ALA A 352      92.402 -10.907  42.361  1.00  0.00           C  
ATOM   4185  H   ALA A 352      93.558  -9.533  40.633  1.00  0.00           H  
ATOM   4186  HA  ALA A 352      90.935  -9.408  41.887  1.00  0.00           H  
ATOM   4187  HB1 ALA A 352      91.761 -11.371  43.127  1.00  0.00           H  
ATOM   4188  HB2 ALA A 352      92.255 -11.481  41.434  1.00  0.00           H  
ATOM   4189  HB3 ALA A 352      93.460 -10.996  42.686  1.00  0.00           H  
ATOM   4190  N   LEU A 353      91.842  -9.076  44.591  1.00  0.00           N  
ATOM   4191  CA  LEU A 353      92.157  -8.468  45.872  1.00  0.00           C  
ATOM   4192  C   LEU A 353      91.549  -7.076  45.863  1.00  0.00           C  
ATOM   4193  O   LEU A 353      92.273  -6.089  45.808  1.00  0.00           O  
ATOM   4194  CB  LEU A 353      93.688  -8.580  46.153  1.00  0.00           C  
ATOM   4195  CG  LEU A 353      94.030  -8.508  47.652  1.00  0.00           C  
ATOM   4196  CD1 LEU A 353      93.478  -9.728  48.386  1.00  0.00           C  
ATOM   4197  CD2 LEU A 353      95.534  -8.503  47.859  1.00  0.00           C  
ATOM   4198  H   LEU A 353      91.225  -9.896  44.614  1.00  0.00           H  
ATOM   4199  HA  LEU A 353      91.648  -9.067  46.658  1.00  0.00           H  
ATOM   4200  HB2 LEU A 353      94.062  -9.566  45.790  1.00  0.00           H  
ATOM   4201  HB3 LEU A 353      94.239  -7.806  45.585  1.00  0.00           H  
ATOM   4202  N   GLY A 354      90.177  -6.961  45.838  1.00  0.00           N  
ATOM   4203  CA  GLY A 354      89.435  -5.713  45.660  1.00  0.00           C  
ATOM   4204  C   GLY A 354      88.238  -5.678  44.599  1.00  0.00           C  
ATOM   4205  O   GLY A 354      87.554  -4.684  44.672  1.00  0.00           O  
ATOM   4206  H   GLY A 354      89.633  -7.810  46.040  1.00  0.00           H  
ATOM   4207  HA2 GLY A 354      89.094  -5.392  46.669  1.00  0.00           H  
ATOM   4208  HA3 GLY A 354      90.149  -4.906  45.371  1.00  0.00           H  
ATOM   4209  N   VAL A 355      87.993  -6.622  43.585  1.00  0.00           N  
ATOM   4210  CA  VAL A 355      87.161  -6.726  42.232  1.00  0.00           C  
ATOM   4211  C   VAL A 355      86.173  -5.513  41.325  1.00  0.00           C  
ATOM   4212  O   VAL A 355      85.508  -5.064  42.283  1.00  0.00           O  
ATOM   4213  CB  VAL A 355      86.695  -8.231  42.195  1.00  0.00           C  
ATOM   4214  CG1 VAL A 355      85.316  -8.821  42.477  1.00  0.00           C  
ATOM   4215  CG2 VAL A 355      87.805  -9.276  42.092  1.00  0.00           C  
ATOM   4216  H   VAL A 355      88.570  -7.461  43.818  1.00  0.00           H  
ATOM   4217  HA  VAL A 355      87.986  -6.802  41.542  1.00  0.00           H  
ATOM   4218  N   THR A 356      85.569  -4.821  39.817  1.00  0.00           N  
ATOM   4219  CA  THR A 356      85.176  -4.254  38.150  1.00  0.00           C  
ATOM   4220  C   THR A 356      84.940  -2.946  36.043  1.00  0.00           C  
ATOM   4221  O   THR A 356      85.128  -1.841  36.551  1.00  0.00           O  
ATOM   4222  CB  THR A 356      84.468  -5.482  39.697  1.00  0.00           C  
ATOM   4223  OG1 THR A 356      83.545  -4.985  40.716  1.00  0.00           O  
ATOM   4224  CG2 THR A 356      83.738  -6.352  40.815  1.00  0.00           C  
ATOM   4225  H   THR A 356      85.473  -3.893  40.239  1.00  0.00           H  
ATOM   4226  HA  THR A 356      84.294  -3.870  38.601  1.00  0.00           H  
ATOM   4227  N   GLU A 357      84.889  -2.412  34.004  1.00  0.00           N  
ATOM   4228  CA  GLU A 357      84.831  -1.523  32.001  1.00  0.00           C  
ATOM   4229  C   GLU A 357      84.760  -0.381  29.891  1.00  0.00           C  
ATOM   4230  O   GLU A 357      85.702   0.402  29.915  1.00  0.00           O  
ATOM   4231  CB  GLU A 357      84.243  -2.123  30.578  1.00  0.00           C  
ATOM   4232  CG  GLU A 357      84.914  -2.855  29.196  1.00  0.00           C  
ATOM   4233  CD  GLU A 357      86.253  -2.618  28.452  1.00  0.00           C  
ATOM   4234  OE1 GLU A 357      87.005  -1.690  28.699  1.00  0.00           O  
ATOM   4235  OE2 GLU A 357      86.525  -3.383  27.366  1.00  0.00           O  
ATOM   4236  H1  GLU A 357      84.638  -1.482  34.335  1.00  0.00           H  
ATOM   4237  H2  GLU A 357      85.889  -2.649  33.915  1.00  0.00           H  
ATOM   4238  H3  GLU A 357      84.251  -3.183  33.811  1.00  0.00           H  
ATOM   4239  HA  GLU A 357      85.569  -0.682  32.165  1.00  0.00           H  
ATOM   4240  HB2 GLU A 357      83.152  -1.734  30.676  1.00  0.00           H  
ATOM   4241  HB3 GLU A 357      83.158  -2.022  30.227  1.00  0.00           H  
ATOM   4242  HG2 GLU A 357      84.617  -3.876  29.131  1.00  0.00           H  
ATOM   4243  HG3 GLU A 357      84.304  -2.614  28.290  1.00  0.00           H  
ATOM   4244  N   GLU A 358      83.968  -0.377  28.386  1.00  0.00           N  
ATOM   4245  CA  GLU A 358      83.751   0.022  26.558  1.00  0.00           C  
ATOM   4246  C   GLU A 358      83.147   1.288  25.580  1.00  0.00           C  
ATOM   4247  O   GLU A 358      83.793   1.637  24.574  1.00  0.00           O  
ATOM   4248  CB  GLU A 358      83.043  -0.981  25.245  1.00  0.00           C  
ATOM   4249  CG  GLU A 358      81.479  -1.058  24.867  1.00  0.00           C  
ATOM   4250  CD  GLU A 358      80.793  -1.332  26.126  1.00  0.00           C  
ATOM   4251  OE1 GLU A 358      79.910  -0.596  26.531  1.00  0.00           O  
ATOM   4252  OE2 GLU A 358      81.249  -2.336  26.890  1.00  0.00           O  
ATOM   4253  H   GLU A 358      83.135  -0.966  28.380  1.00  0.00           H  
ATOM   4254  HA  GLU A 358      84.778  -0.072  26.078  1.00  0.00           H  
ATOM   4255  HB2 GLU A 358      83.327  -0.666  24.159  1.00  0.00           H  
ATOM   4256  HB3 GLU A 358      83.426  -2.010  25.123  1.00  0.00           H  
ATOM   4257  HG2 GLU A 358      80.997  -0.177  24.339  1.00  0.00           H  
ATOM   4258  HG3 GLU A 358      81.218  -1.872  24.121  1.00  0.00           H  
ATOM   4259  N   VAL A 359      81.830   1.757  25.626  1.00  0.00           N  
ATOM   4260  CA  VAL A 359      81.054   2.763  24.772  1.00  0.00           C  
ATOM   4261  C   VAL A 359      81.720   4.124  24.630  1.00  0.00           C  
ATOM   4262  O   VAL A 359      81.193   5.028  23.989  1.00  0.00           O  
ATOM   4263  CB  VAL A 359      79.722   3.079  25.496  1.00  0.00           C  
ATOM   4264  CG1 VAL A 359      78.711   1.956  25.408  1.00  0.00           C  
ATOM   4265  CG2 VAL A 359      79.984   3.407  26.971  1.00  0.00           C  
ATOM   4266  H   VAL A 359      81.317   1.346  26.389  1.00  0.00           H  
ATOM   4267  HA  VAL A 359      80.819   2.434  23.717  1.00  0.00           H  
ATOM   4268  N   GLU A 360      82.853   4.335  25.315  1.00  0.00           N  
ATOM   4269  CA  GLU A 360      83.632   5.528  25.413  1.00  0.00           C  
ATOM   4270  C   GLU A 360      84.394   5.692  24.131  1.00  0.00           C  
ATOM   4271  O   GLU A 360      84.339   6.749  23.552  1.00  0.00           O  
ATOM   4272  CB  GLU A 360      84.630   5.376  26.595  1.00  0.00           C  
ATOM   4273  CG  GLU A 360      84.040   4.799  27.914  1.00  0.00           C  
ATOM   4274  CD  GLU A 360      82.894   5.569  28.509  1.00  0.00           C  
ATOM   4275  OE1 GLU A 360      82.316   5.112  29.481  1.00  0.00           O  
ATOM   4276  OE2 GLU A 360      82.491   6.746  27.996  1.00  0.00           O  
ATOM   4277  H   GLU A 360      83.187   3.577  25.867  1.00  0.00           H  
ATOM   4278  HA  GLU A 360      82.961   6.389  25.621  1.00  0.00           H  
ATOM   4279  HB2 GLU A 360      85.436   4.670  26.297  1.00  0.00           H  
ATOM   4280  HB3 GLU A 360      85.082   6.357  26.795  1.00  0.00           H  
ATOM   4281  HG2 GLU A 360      83.701   3.752  27.784  1.00  0.00           H  
ATOM   4282  HG3 GLU A 360      84.853   4.726  28.660  1.00  0.00           H  
ATOM   4283  N   ARG A 361      85.111   4.653  23.612  1.00  0.00           N  
ATOM   4284  CA  ARG A 361      85.805   4.703  22.335  1.00  0.00           C  
ATOM   4285  C   ARG A 361      84.834   4.994  21.218  1.00  0.00           C  
ATOM   4286  O   ARG A 361      85.167   5.795  20.368  1.00  0.00           O  
ATOM   4287  CB  ARG A 361      86.512   3.364  22.048  1.00  0.00           C  
ATOM   4288  CG  ARG A 361      87.286   3.431  20.727  1.00  0.00           C  
ATOM   4289  CD  ARG A 361      88.006   2.142  20.377  1.00  0.00           C  
ATOM   4290  NE  ARG A 361      88.753   2.376  19.134  1.00  0.00           N  
ATOM   4291  CZ  ARG A 361      88.060   1.793  17.991  1.00  0.00           C  
ATOM   4292  H   ARG A 361      85.130   3.766  24.135  1.00  0.00           H  
ATOM   4293  HA  ARG A 361      86.586   5.500  22.370  1.00  0.00           H  
ATOM   4294  HB2 ARG A 361      87.229   3.157  22.873  1.00  0.00           H  
ATOM   4295  HB3 ARG A 361      85.763   2.545  22.002  1.00  0.00           H  
ATOM   4296  HG2 ARG A 361      86.607   3.669  19.880  1.00  0.00           H  
ATOM   4297  HG3 ARG A 361      88.036   4.235  20.821  1.00  0.00           H  
ATOM   4298  HD2 ARG A 361      88.709   1.886  21.200  1.00  0.00           H  
ATOM   4299  HD3 ARG A 361      87.270   1.307  20.287  1.00  0.00           H  
ATOM   4300  HE  ARG A 361      89.726   2.005  19.188  1.00  0.00           H  
ATOM   4301  N   GLY A 362      83.627   4.368  21.147  1.00  0.00           N  
ATOM   4302  CA  GLY A 362      82.629   4.652  20.129  1.00  0.00           C  
ATOM   4303  C   GLY A 362      82.159   6.087  20.189  1.00  0.00           C  
ATOM   4304  O   GLY A 362      81.868   6.637  19.154  1.00  0.00           O  
ATOM   4305  H   GLY A 362      83.382   3.680  21.871  1.00  0.00           H  
ATOM   4306  HA2 GLY A 362      83.024   4.413  19.116  1.00  0.00           H  
ATOM   4307  HA3 GLY A 362      81.745   4.007  20.308  1.00  0.00           H  
ATOM   4308  N   PHE A 363      82.035   6.745  21.371  1.00  0.00           N  
ATOM   4309  CA  PHE A 363      81.682   8.160  21.509  1.00  0.00           C  
ATOM   4310  C   PHE A 363      82.757   9.050  20.898  1.00  0.00           C  
ATOM   4311  O   PHE A 363      82.415   9.864  20.064  1.00  0.00           O  
ATOM   4312  CB  PHE A 363      81.468   8.491  23.006  1.00  0.00           C  
ATOM   4313  CG  PHE A 363      81.518   9.963  23.319  1.00  0.00           C  
ATOM   4314  CD1 PHE A 363      80.673  10.883  22.682  1.00  0.00           C  
ATOM   4315  CD2 PHE A 363      82.472  10.427  24.239  1.00  0.00           C  
ATOM   4316  CE1 PHE A 363      80.786  12.248  22.964  1.00  0.00           C  
ATOM   4317  CE2 PHE A 363      82.579  11.787  24.527  1.00  0.00           C  
ATOM   4318  CZ  PHE A 363      81.739  12.700  23.885  1.00  0.00           C  
ATOM   4319  H   PHE A 363      82.240   6.210  22.219  1.00  0.00           H  
ATOM   4320  HA  PHE A 363      80.718   8.371  20.992  1.00  0.00           H  
ATOM   4321  HB2 PHE A 363      80.500   8.046  23.321  1.00  0.00           H  
ATOM   4322  HB3 PHE A 363      82.258   8.005  23.611  1.00  0.00           H  
ATOM   4323  N   TRP A 364      84.055   8.973  21.296  1.00  0.00           N  
ATOM   4324  CA  TRP A 364      85.166   9.759  20.757  1.00  0.00           C  
ATOM   4325  C   TRP A 364      85.389   9.496  19.280  1.00  0.00           C  
ATOM   4326  O   TRP A 364      85.980  10.337  18.626  1.00  0.00           O  
ATOM   4327  CB  TRP A 364      86.474   9.410  21.519  1.00  0.00           C  
ATOM   4328  CG  TRP A 364      86.668  10.279  22.731  1.00  0.00           C  
ATOM   4329  CD1 TRP A 364      86.996  11.620  22.643  1.00  0.00           C  
ATOM   4330  CD2 TRP A 364      86.615   9.965  24.076  1.00  0.00           C  
ATOM   4331  NE1 TRP A 364      87.152  12.135  23.877  1.00  0.00           N  
ATOM   4332  CE2 TRP A 364      86.915  11.140  24.748  1.00  0.00           C  
ATOM   4333  CE3 TRP A 364      86.287   8.654  24.658  1.00  0.00           C  
ATOM   4334  CZ2 TRP A 364      86.985  11.342  26.223  1.00  0.00           C  
ATOM   4335  CZ3 TRP A 364      86.195   8.473  25.972  1.00  0.00           C  
ATOM   4336  H   TRP A 364      84.271   8.294  22.013  1.00  0.00           H  
ATOM   4337  HA  TRP A 364      84.937  10.841  20.870  1.00  0.00           H  
ATOM   4338  HB2 TRP A 364      86.502   8.320  21.756  1.00  0.00           H  
ATOM   4339  HB3 TRP A 364      87.368   9.605  20.889  1.00  0.00           H  
ATOM   4340  N   GLY A 365      85.030   8.320  18.710  1.00  0.00           N  
ATOM   4341  CA  GLY A 365      85.184   7.985  17.309  1.00  0.00           C  
ATOM   4342  C   GLY A 365      84.129   8.685  16.512  1.00  0.00           C  
ATOM   4343  O   GLY A 365      84.442   9.252  15.491  1.00  0.00           O  
ATOM   4344  H   GLY A 365      84.590   7.618  19.295  1.00  0.00           H  
ATOM   4345  HA2 GLY A 365      86.217   8.180  16.944  1.00  0.00           H  
ATOM   4346  HA3 GLY A 365      84.983   6.900  17.193  1.00  0.00           H  
ATOM   4347  N   ARG A 366      82.838   8.664  16.937  1.00  0.00           N  
ATOM   4348  CA  ARG A 366      81.736   9.388  16.323  1.00  0.00           C  
ATOM   4349  C   ARG A 366      81.906  10.883  16.478  1.00  0.00           C  
ATOM   4350  O   ARG A 366      81.242  11.614  15.768  1.00  0.00           O  
ATOM   4351  CB  ARG A 366      80.401   9.053  17.017  1.00  0.00           C  
ATOM   4352  CG  ARG A 366      79.903   7.630  16.740  1.00  0.00           C  
ATOM   4353  CD  ARG A 366      78.529   7.419  17.385  1.00  0.00           C  
ATOM   4354  NE  ARG A 366      77.574   8.418  16.895  1.00  0.00           N  
ATOM   4355  CZ  ARG A 366      76.245   8.136  17.411  1.00  0.00           C  
ATOM   4356  H   ARG A 366      82.648   8.148  17.787  1.00  0.00           H  
ATOM   4357  HA  ARG A 366      81.666   9.119  15.247  1.00  0.00           H  
ATOM   4358  HB2 ARG A 366      80.489   9.224  18.117  1.00  0.00           H  
ATOM   4359  HB3 ARG A 366      79.632   9.753  16.628  1.00  0.00           H  
ATOM   4360  HG2 ARG A 366      79.810   7.479  15.644  1.00  0.00           H  
ATOM   4361  HG3 ARG A 366      80.611   6.871  17.121  1.00  0.00           H  
ATOM   4362  HD2 ARG A 366      78.176   6.391  17.156  1.00  0.00           H  
ATOM   4363  HD3 ARG A 366      78.643   7.518  18.483  1.00  0.00           H  
ATOM   4364  HE  ARG A 366      77.532   8.390  15.850  1.00  0.00           H  
ATOM   4365  N   LEU A 367      82.640  11.409  17.492  1.00  0.00           N  
ATOM   4366  CA  LEU A 367      82.800  12.834  17.733  1.00  0.00           C  
ATOM   4367  C   LEU A 367      83.782  13.350  16.715  1.00  0.00           C  
ATOM   4368  O   LEU A 367      83.474  14.278  15.987  1.00  0.00           O  
ATOM   4369  CB  LEU A 367      83.306  13.049  19.178  1.00  0.00           C  
ATOM   4370  CG  LEU A 367      83.307  14.515  19.639  1.00  0.00           C  
ATOM   4371  CD1 LEU A 367      83.594  14.584  21.128  1.00  0.00           C  
ATOM   4372  CD2 LEU A 367      84.331  15.365  18.910  1.00  0.00           C  
ATOM   4373  H   LEU A 367      83.109  10.768  18.132  1.00  0.00           H  
ATOM   4374  HA  LEU A 367      81.811  13.343  17.667  1.00  0.00           H  
ATOM   4375  HB2 LEU A 367      82.592  12.516  19.845  1.00  0.00           H  
ATOM   4376  HB3 LEU A 367      84.309  12.595  19.325  1.00  0.00           H  
ATOM   4377  N   VAL A 368      84.995  12.738  16.605  1.00  0.00           N  
ATOM   4378  CA  VAL A 368      86.021  13.076  15.637  1.00  0.00           C  
ATOM   4379  C   VAL A 368      85.493  12.921  14.236  1.00  0.00           C  
ATOM   4380  O   VAL A 368      85.807  13.748  13.415  1.00  0.00           O  
ATOM   4381  CB  VAL A 368      87.298  12.230  15.845  1.00  0.00           C  
ATOM   4382  CG1 VAL A 368      87.080  10.738  15.653  1.00  0.00           C  
ATOM   4383  CG2 VAL A 368      88.430  12.686  14.938  1.00  0.00           C  
ATOM   4384  H   VAL A 368      85.181  11.955  17.232  1.00  0.00           H  
ATOM   4385  HA  VAL A 368      86.324  14.131  15.805  1.00  0.00           H  
ATOM   4386  N   ASN A 369      84.664  11.906  13.890  1.00  0.00           N  
ATOM   4387  CA  ASN A 369      84.066  11.782  12.575  1.00  0.00           C  
ATOM   4388  C   ASN A 369      83.183  12.983  12.329  1.00  0.00           C  
ATOM   4389  O   ASN A 369      83.465  13.748  11.428  1.00  0.00           O  
ATOM   4390  CB  ASN A 369      83.255  10.462  12.458  1.00  0.00           C  
ATOM   4391  CG  ASN A 369      84.136   9.241  12.407  1.00  0.00           C  
ATOM   4392  OD1 ASN A 369      83.680   8.153  12.726  1.00  0.00           O  
ATOM   4393  ND2 ASN A 369      85.297   9.283  11.726  1.00  0.00           N  
ATOM   4394  H   ASN A 369      84.405  11.243  14.611  1.00  0.00           H  
ATOM   4395  HA  ASN A 369      84.865  11.771  11.798  1.00  0.00           H  
ATOM   4396  HB2 ASN A 369      82.541  10.369  13.306  1.00  0.00           H  
ATOM   4397  HB3 ASN A 369      82.655  10.455  11.523  1.00  0.00           H  
ATOM   4398  N   VAL A 370      82.107  13.237  13.109  1.00  0.00           N  
ATOM   4399  CA  VAL A 370      81.186  14.336  12.845  1.00  0.00           C  
ATOM   4400  C   VAL A 370      81.834  15.714  12.905  1.00  0.00           C  
ATOM   4401  O   VAL A 370      81.183  16.660  12.482  1.00  0.00           O  
ATOM   4402  CB  VAL A 370      79.987  14.305  13.809  1.00  0.00           C  
ATOM   4403  CG1 VAL A 370      79.225  12.993  13.716  1.00  0.00           C  
ATOM   4404  CG2 VAL A 370      80.411  14.550  15.250  1.00  0.00           C  
ATOM   4405  H   VAL A 370      81.916  12.588  13.869  1.00  0.00           H  
ATOM   4406  HA  VAL A 370      80.802  14.187  11.809  1.00  0.00           H  
ATOM   4407  N   VAL A 371      83.099  15.914  13.387  1.00  0.00           N  
ATOM   4408  CA  VAL A 371      83.753  17.221  13.394  1.00  0.00           C  
ATOM   4409  C   VAL A 371      84.768  17.325  12.267  1.00  0.00           C  
ATOM   4410  O   VAL A 371      85.100  18.436  11.879  1.00  0.00           O  
ATOM   4411  CB  VAL A 371      84.418  17.527  14.750  1.00  0.00           C  
ATOM   4412  CG1 VAL A 371      83.430  17.457  15.902  1.00  0.00           C  
ATOM   4413  CG2 VAL A 371      85.597  16.611  15.046  1.00  0.00           C  
ATOM   4414  H   VAL A 371      83.639  15.112  13.724  1.00  0.00           H  
ATOM   4415  HA  VAL A 371      82.993  18.008  13.203  1.00  0.00           H  
ATOM   4416  N   MET A 372      85.301  16.210  11.692  1.00  0.00           N  
ATOM   4417  CA  MET A 372      86.167  16.229  10.532  1.00  0.00           C  
ATOM   4418  C   MET A 372      85.349  16.392   9.268  1.00  0.00           C  
ATOM   4419  O   MET A 372      85.953  16.633   8.235  1.00  0.00           O  
ATOM   4420  CB  MET A 372      87.017  14.934  10.427  1.00  0.00           C  
ATOM   4421  CG  MET A 372      88.086  14.847  11.526  1.00  0.00           C  
ATOM   4422  SD  MET A 372      89.266  13.484  11.204  1.00  0.00           S  
ATOM   4423  CE  MET A 372      90.411  14.522  10.235  1.00  0.00           C  
ATOM   4424  H   MET A 372      85.036  15.303  12.044  1.00  0.00           H  
ATOM   4425  HA  MET A 372      86.862  17.092  10.617  1.00  0.00           H  
ATOM   4426  HB2 MET A 372      86.375  14.022  10.422  1.00  0.00           H  
ATOM   4427  HB3 MET A 372      87.552  14.955   9.460  1.00  0.00           H  
ATOM   4428  HG2 MET A 372      88.638  15.804  11.600  1.00  0.00           H  
ATOM   4429  HG3 MET A 372      87.669  14.712  12.531  1.00  0.00           H  
ATOM   4430  HE1 MET A 372      91.330  13.962   9.994  1.00  0.00           H  
ATOM   4431  HE2 MET A 372      89.939  14.790   9.276  1.00  0.00           H  
ATOM   4432  HE3 MET A 372      90.720  15.413  10.820  1.00  0.00           H  
ATOM   4433  N   LYS A 373      83.987  16.257   9.241  1.00  0.00           N  
ATOM   4434  CA  LYS A 373      83.231  16.418   8.002  1.00  0.00           C  
ATOM   4435  C   LYS A 373      83.242  17.843   7.529  1.00  0.00           C  
ATOM   4436  O   LYS A 373      82.857  18.071   6.389  1.00  0.00           O  
ATOM   4437  CB  LYS A 373      81.768  15.922   8.137  1.00  0.00           C  
ATOM   4438  CG  LYS A 373      81.680  14.433   8.529  1.00  0.00           C  
ATOM   4439  CD  LYS A 373      82.258  13.508   7.440  1.00  0.00           C  
ATOM   4440  CE  LYS A 373      82.609  12.087   7.908  1.00  0.00           C  
ATOM   4441  NZ  LYS A 373      83.711  12.096   8.872  1.00  0.00           N1+
ATOM   4442  H   LYS A 373      83.480  16.008  10.100  1.00  0.00           H  
ATOM   4443  HA  LYS A 373      83.757  15.851   7.212  1.00  0.00           H  
ATOM   4444  HB2 LYS A 373      81.266  16.534   8.920  1.00  0.00           H  
ATOM   4445  HB3 LYS A 373      81.222  16.078   7.180  1.00  0.00           H  
ATOM   4446  HG2 LYS A 373      82.217  14.309   9.477  1.00  0.00           H  
ATOM   4447  HG3 LYS A 373      80.622  14.150   8.717  1.00  0.00           H  
ATOM   4448  HD2 LYS A 373      81.546  13.479   6.591  1.00  0.00           H  
ATOM   4449  HD3 LYS A 373      83.203  13.899   7.057  1.00  0.00           H  
ATOM   4450  HE2 LYS A 373      81.725  11.572   8.340  1.00  0.00           H  
ATOM   4451  HE3 LYS A 373      82.944  11.519   7.018  1.00  0.00           H  
ATOM   4452  HZ1 LYS A 373      84.160  11.156   8.936  1.00  0.00           H  
ATOM   4453  HZ2 LYS A 373      84.445  12.810   8.640  1.00  0.00           H  
ATOM   4454  HZ3 LYS A 373      83.300  12.283   9.796  1.00  0.00           H  
ATOM   4455  N   ARG A 374      83.716  18.852   8.313  1.00  0.00           N  
ATOM   4456  CA  ARG A 374      83.863  20.192   7.797  1.00  0.00           C  
ATOM   4457  C   ARG A 374      84.836  20.954   8.688  1.00  0.00           C  
ATOM   4458  O   ARG A 374      84.503  21.201   9.840  1.00  0.00           O  
ATOM   4459  CB  ARG A 374      82.479  20.864   7.668  1.00  0.00           C  
ATOM   4460  CG  ARG A 374      82.524  22.083   6.749  1.00  0.00           C  
ATOM   4461  CD  ARG A 374      81.154  22.771   6.586  1.00  0.00           C  
ATOM   4462  NE  ARG A 374      80.120  21.954   5.931  1.00  0.00           N  
ATOM   4463  CZ  ARG A 374      79.223  21.311   6.885  1.00  0.00           C  
ATOM   4464  H   ARG A 374      84.057  18.652   9.265  1.00  0.00           H  
ATOM   4465  HA  ARG A 374      84.294  20.081   6.784  1.00  0.00           H  
ATOM   4466  HB2 ARG A 374      81.766  20.152   7.209  1.00  0.00           H  
ATOM   4467  HB3 ARG A 374      82.092  21.121   8.680  1.00  0.00           H  
ATOM   4468  HG2 ARG A 374      83.245  22.819   7.165  1.00  0.00           H  
ATOM   4469  HG3 ARG A 374      82.898  21.778   5.748  1.00  0.00           H  
ATOM   4470  HD2 ARG A 374      80.794  23.116   7.568  1.00  0.00           H  
ATOM   4471  HD3 ARG A 374      81.314  23.666   5.952  1.00  0.00           H  
ATOM   4472  HE  ARG A 374      80.476  21.294   5.201  1.00  0.00           H  
ATOM   4473  N   PRO A 375      86.094  21.288   8.262  1.00  0.00           N  
ATOM   4474  CA  PRO A 375      87.093  21.913   9.111  1.00  0.00           C  
ATOM   4475  C   PRO A 375      86.743  23.350   9.422  1.00  0.00           C  
ATOM   4476  O   PRO A 375      86.876  23.732  10.571  1.00  0.00           O  
ATOM   4477  CB  PRO A 375      88.397  21.760   8.318  1.00  0.00           C  
ATOM   4478  CG  PRO A 375      87.943  21.750   6.878  1.00  0.00           C  
ATOM   4479  CD  PRO A 375      86.629  20.981   6.947  1.00  0.00           C  
ATOM   4480  HA  PRO A 375      87.243  21.361  10.067  1.00  0.00           H  
ATOM   4481  HB2 PRO A 375      89.188  22.499   8.570  1.00  0.00           H  
ATOM   4482  HB3 PRO A 375      88.794  20.740   8.515  1.00  0.00           H  
ATOM   4483  HG2 PRO A 375      87.732  22.794   6.601  1.00  0.00           H  
ATOM   4484  HG3 PRO A 375      88.673  21.361   6.138  1.00  0.00           H  
ATOM   4485  HD2 PRO A 375      85.979  21.335   6.117  1.00  0.00           H  
ATOM   4486  HD3 PRO A 375      86.784  19.881   6.884  1.00  0.00           H  
ATOM   4487  N   ILE A 376      86.329  24.211   8.452  1.00  0.00           N  
ATOM   4488  CA  ILE A 376      86.071  25.625   8.684  1.00  0.00           C  
ATOM   4489  C   ILE A 376      84.858  25.832   9.570  1.00  0.00           C  
ATOM   4490  O   ILE A 376      84.849  26.792  10.317  1.00  0.00           O  
ATOM   4491  CB  ILE A 376      85.890  26.364   7.341  1.00  0.00           C  
ATOM   4492  CG1 ILE A 376      87.083  26.165   6.393  1.00  0.00           C  
ATOM   4493  CG2 ILE A 376      85.635  27.855   7.531  1.00  0.00           C  
ATOM   4494  CD1 ILE A 376      88.382  26.752   6.933  1.00  0.00           C  
ATOM   4495  H   ILE A 376      86.204  23.860   7.497  1.00  0.00           H  
ATOM   4496  HA  ILE A 376      86.965  26.066   9.183  1.00  0.00           H  
ATOM   4497  N   ALA A 377      83.775  25.007   9.523  1.00  0.00           N  
ATOM   4498  CA  ALA A 377      82.626  25.189  10.411  1.00  0.00           C  
ATOM   4499  C   ALA A 377      82.966  24.954  11.880  1.00  0.00           C  
ATOM   4500  O   ALA A 377      82.162  25.331  12.722  1.00  0.00           O  
ATOM   4501  CB  ALA A 377      81.482  24.275   9.988  1.00  0.00           C  
ATOM   4502  H   ALA A 377      83.769  24.242   8.834  1.00  0.00           H  
ATOM   4503  HA  ALA A 377      82.272  26.240  10.311  1.00  0.00           H  
ATOM   4504  HB1 ALA A 377      80.634  24.317  10.701  1.00  0.00           H  
ATOM   4505  HB2 ALA A 377      81.119  24.633   9.006  1.00  0.00           H  
ATOM   4506  HB3 ALA A 377      81.838  23.224   9.910  1.00  0.00           H  
ATOM   4507  N   PHE A 378      84.123  24.343  12.264  1.00  0.00           N  
ATOM   4508  CA  PHE A 378      84.554  24.194  13.651  1.00  0.00           C  
ATOM   4509  C   PHE A 378      85.885  24.892  13.911  1.00  0.00           C  
ATOM   4510  O   PHE A 378      86.322  24.875  15.054  1.00  0.00           O  
ATOM   4511  CB  PHE A 378      84.673  22.704  14.028  1.00  0.00           C  
ATOM   4512  CG  PHE A 378      83.329  22.052  14.208  1.00  0.00           C  
ATOM   4513  CD1 PHE A 378      82.436  21.891  13.139  1.00  0.00           C  
ATOM   4514  CD2 PHE A 378      82.958  21.605  15.486  1.00  0.00           C  
ATOM   4515  CE1 PHE A 378      81.190  21.292  13.351  1.00  0.00           C  
ATOM   4516  CE2 PHE A 378      81.714  21.011  15.698  1.00  0.00           C  
ATOM   4517  CZ  PHE A 378      80.828  20.855  14.630  1.00  0.00           C  
ATOM   4518  H   PHE A 378      84.737  23.960  11.541  1.00  0.00           H  
ATOM   4519  HA  PHE A 378      83.830  24.673  14.343  1.00  0.00           H  
ATOM   4520  HB2 PHE A 378      85.291  22.157  13.282  1.00  0.00           H  
ATOM   4521  HB3 PHE A 378      85.199  22.636  15.006  1.00  0.00           H  
ATOM   4522  N   ALA A 379      86.563  25.565  12.938  1.00  0.00           N  
ATOM   4523  CA  ALA A 379      87.794  26.303  13.180  1.00  0.00           C  
ATOM   4524  C   ALA A 379      87.549  27.797  13.121  1.00  0.00           C  
ATOM   4525  O   ALA A 379      88.436  28.544  13.503  1.00  0.00           O  
ATOM   4526  CB  ALA A 379      88.837  25.925  12.125  1.00  0.00           C  
ATOM   4527  H   ALA A 379      86.174  25.611  11.993  1.00  0.00           H  
ATOM   4528  HA  ALA A 379      88.186  26.070  14.194  1.00  0.00           H  
ATOM   4529  HB1 ALA A 379      89.786  26.476  12.290  1.00  0.00           H  
ATOM   4530  HB2 ALA A 379      89.041  24.837  12.148  1.00  0.00           H  
ATOM   4531  HB3 ALA A 379      88.456  26.190  11.112  1.00  0.00           H  
ATOM   4532  N   ALA A 380      86.384  28.311  12.632  1.00  0.00           N  
ATOM   4533  CA  ALA A 380      86.119  29.728  12.530  1.00  0.00           C  
ATOM   4534  C   ALA A 380      85.521  30.219  13.821  1.00  0.00           C  
ATOM   4535  O   ALA A 380      86.021  31.203  14.319  1.00  0.00           O  
ATOM   4536  CB  ALA A 380      85.180  30.076  11.363  1.00  0.00           C  
ATOM   4537  H   ALA A 380      85.672  27.683  12.266  1.00  0.00           H  
ATOM   4538  HA  ALA A 380      87.075  30.244  12.276  1.00  0.00           H  
ATOM   4539  HB1 ALA A 380      85.339  31.138  11.077  1.00  0.00           H  
ATOM   4540  HB2 ALA A 380      85.394  29.445  10.477  1.00  0.00           H  
ATOM   4541  HB3 ALA A 380      84.107  29.992  11.621  1.00  0.00           H  
ATOM   4542  N   PRO A 381      84.432  29.628  14.425  1.00  0.00           N  
ATOM   4543  CA  PRO A 381      83.810  30.135  15.636  1.00  0.00           C  
ATOM   4544  C   PRO A 381      84.735  30.052  16.821  1.00  0.00           C  
ATOM   4545  O   PRO A 381      84.869  31.029  17.526  1.00  0.00           O  
ATOM   4546  CB  PRO A 381      82.604  29.221  15.879  1.00  0.00           C  
ATOM   4547  CG  PRO A 381      82.317  28.677  14.500  1.00  0.00           C  
ATOM   4548  CD  PRO A 381      83.715  28.459  13.950  1.00  0.00           C  
ATOM   4549  HA  PRO A 381      83.452  31.172  15.441  1.00  0.00           H  
ATOM   4550  HB2 PRO A 381      82.898  28.350  16.500  1.00  0.00           H  
ATOM   4551  HB3 PRO A 381      81.751  29.732  16.377  1.00  0.00           H  
ATOM   4552  HG2 PRO A 381      81.674  27.772  14.492  1.00  0.00           H  
ATOM   4553  HG3 PRO A 381      81.840  29.482  13.899  1.00  0.00           H  
ATOM   4554  HD2 PRO A 381      84.184  27.555  14.401  1.00  0.00           H  
ATOM   4555  HD3 PRO A 381      83.648  28.340  12.857  1.00  0.00           H  
ATOM   4556  N   ILE A 382      85.386  28.888  17.109  1.00  0.00           N  
ATOM   4557  CA  ILE A 382      86.293  28.719  18.235  1.00  0.00           C  
ATOM   4558  C   ILE A 382      87.472  29.652  18.115  1.00  0.00           C  
ATOM   4559  O   ILE A 382      87.860  30.198  19.124  1.00  0.00           O  
ATOM   4560  CB  ILE A 382      86.776  27.252  18.323  1.00  0.00           C  
ATOM   4561  CG1 ILE A 382      85.613  26.275  18.534  1.00  0.00           C  
ATOM   4562  CG2 ILE A 382      87.815  27.040  19.416  1.00  0.00           C  
ATOM   4563  CD1 ILE A 382      84.861  26.524  19.837  1.00  0.00           C  
ATOM   4564  H   ILE A 382      85.235  28.080  16.488  1.00  0.00           H  
ATOM   4565  HA  ILE A 382      85.759  28.953  19.185  1.00  0.00           H  
ATOM   4566  N   LEU A 383      88.113  29.862  16.935  1.00  0.00           N  
ATOM   4567  CA  LEU A 383      89.252  30.767  16.796  1.00  0.00           C  
ATOM   4568  C   LEU A 383      88.858  32.211  17.089  1.00  0.00           C  
ATOM   4569  O   LEU A 383      89.539  32.858  17.866  1.00  0.00           O  
ATOM   4570  CB  LEU A 383      89.876  30.590  15.398  1.00  0.00           C  
ATOM   4571  CG  LEU A 383      91.241  31.281  15.268  1.00  0.00           C  
ATOM   4572  CD1 LEU A 383      92.114  30.588  14.236  1.00  0.00           C  
ATOM   4573  CD2 LEU A 383      91.096  32.746  14.897  1.00  0.00           C  
ATOM   4574  H   LEU A 383      87.778  29.347  16.107  1.00  0.00           H  
ATOM   4575  HA  LEU A 383      90.045  30.453  17.515  1.00  0.00           H  
ATOM   4576  HB2 LEU A 383      90.061  29.497  15.308  1.00  0.00           H  
ATOM   4577  HB3 LEU A 383      89.182  30.888  14.580  1.00  0.00           H  
ATOM   4578  N   VAL A 384      87.763  32.773  16.505  1.00  0.00           N  
ATOM   4579  CA  VAL A 384      87.306  34.146  16.721  1.00  0.00           C  
ATOM   4580  C   VAL A 384      86.949  34.395  18.178  1.00  0.00           C  
ATOM   4581  O   VAL A 384      87.159  35.496  18.657  1.00  0.00           O  
ATOM   4582  CB  VAL A 384      86.112  34.487  15.797  1.00  0.00           C  
ATOM   4583  CG1 VAL A 384      84.836  33.731  16.141  1.00  0.00           C  
ATOM   4584  CG2 VAL A 384      85.814  35.977  15.775  1.00  0.00           C  
ATOM   4585  H   VAL A 384      87.223  32.182  15.881  1.00  0.00           H  
ATOM   4586  HA  VAL A 384      88.136  34.822  16.423  1.00  0.00           H  
ATOM   4587  N   VAL A 385      86.397  33.408  18.933  1.00  0.00           N  
ATOM   4588  CA  VAL A 385      86.106  33.502  20.356  1.00  0.00           C  
ATOM   4589  C   VAL A 385      87.407  33.654  21.107  1.00  0.00           C  
ATOM   4590  O   VAL A 385      87.523  34.566  21.904  1.00  0.00           O  
ATOM   4591  CB  VAL A 385      85.377  32.220  20.826  1.00  0.00           C  
ATOM   4592  CG1 VAL A 385      85.247  32.131  22.338  1.00  0.00           C  
ATOM   4593  CG2 VAL A 385      83.978  32.151  20.233  1.00  0.00           C  
ATOM   4594  H   VAL A 385      86.227  32.512  18.480  1.00  0.00           H  
ATOM   4595  HA  VAL A 385      85.437  34.369  20.566  1.00  0.00           H  
ATOM   4596  N   MET A 386      88.422  32.769  20.914  1.00  0.00           N  
ATOM   4597  CA  MET A 386      89.693  32.820  21.614  1.00  0.00           C  
ATOM   4598  C   MET A 386      90.604  33.934  21.113  1.00  0.00           C  
ATOM   4599  O   MET A 386      91.641  34.128  21.730  1.00  0.00           O  
ATOM   4600  CB  MET A 386      90.426  31.460  21.568  1.00  0.00           C  
ATOM   4601  CG  MET A 386      89.669  30.369  22.342  1.00  0.00           C  
ATOM   4602  SD  MET A 386      90.840  29.018  22.738  1.00  0.00           S  
ATOM   4603  CE  MET A 386      89.669  27.651  22.537  1.00  0.00           C  
ATOM   4604  H   MET A 386      88.271  32.018  20.252  1.00  0.00           H  
ATOM   4605  HA  MET A 386      89.486  33.023  22.685  1.00  0.00           H  
ATOM   4606  HB2 MET A 386      90.638  31.124  20.527  1.00  0.00           H  
ATOM   4607  HB3 MET A 386      91.397  31.605  22.087  1.00  0.00           H  
ATOM   4608  HG2 MET A 386      89.306  30.764  23.315  1.00  0.00           H  
ATOM   4609  HG3 MET A 386      88.791  30.027  21.749  1.00  0.00           H  
ATOM   4610  HE1 MET A 386      90.153  26.725  22.909  1.00  0.00           H  
ATOM   4611  HE2 MET A 386      88.755  27.811  23.142  1.00  0.00           H  
ATOM   4612  HE3 MET A 386      89.455  27.525  21.461  1.00  0.00           H  
ATOM   4613  N   VAL A 387      90.274  34.740  20.059  1.00  0.00           N  
ATOM   4614  CA  VAL A 387      91.043  35.927  19.697  1.00  0.00           C  
ATOM   4615  C   VAL A 387      90.264  37.194  20.070  1.00  0.00           C  
ATOM   4616  O   VAL A 387      90.852  38.266  20.075  1.00  0.00           O  
ATOM   4617  CB  VAL A 387      91.396  35.918  18.201  1.00  0.00           C  
ATOM   4618  CG1 VAL A 387      92.265  37.111  17.849  1.00  0.00           C  
ATOM   4619  CG2 VAL A 387      92.134  34.653  17.798  1.00  0.00           C  
ATOM   4620  H   VAL A 387      89.406  34.565  19.541  1.00  0.00           H  
ATOM   4621  HA  VAL A 387      91.988  35.948  20.286  1.00  0.00           H  
ATOM   4622  N   LEU A 388      88.964  37.129  20.478  1.00  0.00           N  
ATOM   4623  CA  LEU A 388      88.211  38.219  21.073  1.00  0.00           C  
ATOM   4624  C   LEU A 388      88.065  37.960  22.561  1.00  0.00           C  
ATOM   4625  O   LEU A 388      87.467  38.789  23.234  1.00  0.00           O  
ATOM   4626  CB  LEU A 388      86.809  38.337  20.418  1.00  0.00           C  
ATOM   4627  CG  LEU A 388      86.785  39.114  19.096  1.00  0.00           C  
ATOM   4628  CD1 LEU A 388      87.132  40.579  19.311  1.00  0.00           C  
ATOM   4629  CD2 LEU A 388      87.670  38.518  18.019  1.00  0.00           C  
ATOM   4630  H   LEU A 388      88.486  36.229  20.492  1.00  0.00           H  
ATOM   4631  HA  LEU A 388      88.755  39.185  20.997  1.00  0.00           H  
ATOM   4632  HB2 LEU A 388      86.357  37.328  20.297  1.00  0.00           H  
ATOM   4633  HB3 LEU A 388      86.123  38.895  21.093  1.00  0.00           H  
ATOM   4634  N   LEU A 389      88.665  36.890  23.167  1.00  0.00           N  
ATOM   4635  CA  LEU A 389      88.698  36.707  24.603  1.00  0.00           C  
ATOM   4636  C   LEU A 389      90.079  37.106  25.112  1.00  0.00           C  
ATOM   4637  O   LEU A 389      90.345  36.936  26.294  1.00  0.00           O  
ATOM   4638  CB  LEU A 389      88.329  35.241  24.924  1.00  0.00           C  
ATOM   4639  CG  LEU A 389      87.999  34.998  26.403  1.00  0.00           C  
ATOM   4640  CD1 LEU A 389      86.779  35.806  26.826  1.00  0.00           C  
ATOM   4641  CD2 LEU A 389      87.681  33.531  26.622  1.00  0.00           C  
ATOM   4642  H   LEU A 389      89.240  36.231  22.625  1.00  0.00           H  
ATOM   4643  HA  LEU A 389      87.957  37.375  25.088  1.00  0.00           H  
ATOM   4644  HB2 LEU A 389      87.425  34.959  24.345  1.00  0.00           H  
ATOM   4645  HB3 LEU A 389      89.167  34.580  24.605  1.00  0.00           H  
ATOM   4646  N   ILE A 390      90.980  37.727  24.282  1.00  0.00           N  
ATOM   4647  CA  ILE A 390      92.271  38.235  24.707  1.00  0.00           C  
ATOM   4648  C   ILE A 390      92.240  39.759  24.797  1.00  0.00           C  
ATOM   4649  O   ILE A 390      93.250  40.338  25.171  1.00  0.00           O  
ATOM   4650  CB  ILE A 390      93.349  37.729  23.722  1.00  0.00           C  
ATOM   4651  CG1 ILE A 390      94.764  37.889  24.264  1.00  0.00           C  
ATOM   4652  CG2 ILE A 390      93.227  38.400  22.352  1.00  0.00           C  
ATOM   4653  CD1 ILE A 390      95.755  37.146  23.384  1.00  0.00           C  
ATOM   4654  H   ILE A 390      90.728  37.937  23.306  1.00  0.00           H  
ATOM   4655  HA  ILE A 390      92.507  37.846  25.721  1.00  0.00           H  
ATOM   4656  N   ILE A 391      91.120  40.480  24.473  1.00  0.00           N  
ATOM   4657  CA  ILE A 391      91.043  41.930  24.579  1.00  0.00           C  
ATOM   4658  C   ILE A 391      91.158  42.443  26.010  1.00  0.00           C  
ATOM   4659  O   ILE A 391      91.628  43.563  26.134  1.00  0.00           O  
ATOM   4660  CB  ILE A 391      89.789  42.511  23.890  1.00  0.00           C  
ATOM   4661  CG1 ILE A 391      88.491  41.925  24.446  1.00  0.00           C  
ATOM   4662  CG2 ILE A 391      89.866  42.295  22.384  1.00  0.00           C  
ATOM   4663  CD1 ILE A 391      87.261  42.564  23.827  1.00  0.00           C  
ATOM   4664  H   ILE A 391      90.289  39.994  24.111  1.00  0.00           H  
ATOM   4665  HA  ILE A 391      91.917  42.348  24.024  1.00  0.00           H  
ATOM   4666  N   PRO A 392      90.778  41.751  27.141  1.00  0.00           N  
ATOM   4667  CA  PRO A 392      90.963  42.279  28.490  1.00  0.00           C  
ATOM   4668  C   PRO A 392      92.422  42.543  28.873  1.00  0.00           C  
ATOM   4669  O   PRO A 392      92.649  43.087  29.942  1.00  0.00           O  
ATOM   4670  CB  PRO A 392      90.373  41.197  29.401  1.00  0.00           C  
ATOM   4671  CG  PRO A 392      89.313  40.579  28.516  1.00  0.00           C  
ATOM   4672  CD  PRO A 392      90.034  40.509  27.173  1.00  0.00           C  
ATOM   4673  HA  PRO A 392      90.370  43.221  28.552  1.00  0.00           H  
ATOM   4674  HB2 PRO A 392      91.139  40.407  29.562  1.00  0.00           H  
ATOM   4675  HB3 PRO A 392      90.024  41.562  30.391  1.00  0.00           H  
ATOM   4676  HG2 PRO A 392      88.907  39.608  28.871  1.00  0.00           H  
ATOM   4677  HG3 PRO A 392      88.475  41.309  28.432  1.00  0.00           H  
ATOM   4678  HD2 PRO A 392      90.749  39.660  27.145  1.00  0.00           H  
ATOM   4679  HD3 PRO A 392      89.268  40.415  26.381  1.00  0.00           H  
ATOM   4680  N   LEU A 393      93.461  42.173  28.063  1.00  0.00           N  
ATOM   4681  CA  LEU A 393      94.866  42.497  28.323  1.00  0.00           C  
ATOM   4682  C   LEU A 393      95.149  43.999  28.249  1.00  0.00           C  
ATOM   4683  O   LEU A 393      96.259  44.389  28.584  1.00  0.00           O  
ATOM   4684  CB  LEU A 393      95.789  41.757  27.307  1.00  0.00           C  
ATOM   4685  CG  LEU A 393      96.124  40.306  27.696  1.00  0.00           C  
ATOM   4686  CD1 LEU A 393      96.994  40.254  28.943  1.00  0.00           C  
ATOM   4687  CD2 LEU A 393      94.907  39.419  27.876  1.00  0.00           C  
ATOM   4688  H   LEU A 393      93.248  41.632  27.220  1.00  0.00           H  
ATOM   4689  HA  LEU A 393      95.129  42.177  29.354  1.00  0.00           H  
ATOM   4690  HB2 LEU A 393      95.345  41.801  26.287  1.00  0.00           H  
ATOM   4691  HB3 LEU A 393      96.773  42.265  27.230  1.00  0.00           H  
ATOM   4692  N   GLY A 394      94.223  44.903  27.827  1.00  0.00           N  
ATOM   4693  CA  GLY A 394      94.439  46.341  27.827  1.00  0.00           C  
ATOM   4694  C   GLY A 394      94.484  46.904  29.231  1.00  0.00           C  
ATOM   4695  O   GLY A 394      95.192  47.870  29.476  1.00  0.00           O  
ATOM   4696  H   GLY A 394      93.305  44.583  27.502  1.00  0.00           H  
ATOM   4697  HA2 GLY A 394      95.330  46.621  27.226  1.00  0.00           H  
ATOM   4698  HA3 GLY A 394      93.555  46.809  27.346  1.00  0.00           H  
ATOM   4699  N   GLN A 395      93.726  46.328  30.203  1.00  0.00           N  
ATOM   4700  CA  GLN A 395      93.629  46.771  31.583  1.00  0.00           C  
ATOM   4701  C   GLN A 395      94.510  45.882  32.415  1.00  0.00           C  
ATOM   4702  O   GLN A 395      94.037  45.145  33.270  1.00  0.00           O  
ATOM   4703  CB  GLN A 395      92.140  46.862  32.030  1.00  0.00           C  
ATOM   4704  CG  GLN A 395      91.259  45.622  31.731  1.00  0.00           C  
ATOM   4705  CD  GLN A 395      89.796  45.846  32.010  1.00  0.00           C  
ATOM   4706  OE1 GLN A 395      89.390  46.905  32.462  1.00  0.00           O  
ATOM   4707  NE2 GLN A 395      88.910  44.879  31.695  1.00  0.00           N  
ATOM   4708  H   GLN A 395      93.238  45.465  29.957  1.00  0.00           H  
ATOM   4709  HA  GLN A 395      94.057  47.788  31.708  1.00  0.00           H  
ATOM   4710  HB2 GLN A 395      92.096  47.101  33.118  1.00  0.00           H  
ATOM   4711  HB3 GLN A 395      91.698  47.718  31.478  1.00  0.00           H  
ATOM   4712  HG2 GLN A 395      91.288  45.390  30.652  1.00  0.00           H  
ATOM   4713  HG3 GLN A 395      91.617  44.739  32.302  1.00  0.00           H  
ATOM   4714  N   LEU A 396      95.857  45.951  32.206  1.00  0.00           N  
ATOM   4715  CA  LEU A 396      96.829  45.162  32.927  1.00  0.00           C  
ATOM   4716  C   LEU A 396      97.713  46.103  33.717  1.00  0.00           C  
ATOM   4717  O   LEU A 396      98.672  46.645  33.186  1.00  0.00           O  
ATOM   4718  CB  LEU A 396      97.619  44.302  31.922  1.00  0.00           C  
ATOM   4719  CG  LEU A 396      98.595  43.332  32.597  1.00  0.00           C  
ATOM   4720  CD1 LEU A 396      97.859  42.313  33.453  1.00  0.00           C  
ATOM   4721  CD2 LEU A 396      99.394  42.585  31.546  1.00  0.00           C  
ATOM   4722  H   LEU A 396      96.220  46.616  31.506  1.00  0.00           H  
ATOM   4723  HA  LEU A 396      96.306  44.481  33.634  1.00  0.00           H  
ATOM   4724  HB2 LEU A 396      96.900  43.719  31.304  1.00  0.00           H  
ATOM   4725  HB3 LEU A 396      98.182  44.975  31.237  1.00  0.00           H  
ATOM   4726  N   SER A 397      97.404  46.359  35.014  1.00  0.00           N  
ATOM   4727  CA  SER A 397      98.193  47.202  35.896  1.00  0.00           C  
ATOM   4728  C   SER A 397      98.735  46.337  36.993  1.00  0.00           C  
ATOM   4729  O   SER A 397      98.015  45.474  37.476  1.00  0.00           O  
ATOM   4730  CB  SER A 397      97.350  48.348  36.475  1.00  0.00           C  
ATOM   4731  OG  SER A 397      96.187  47.860  37.086  1.00  0.00           O  
ATOM   4732  H   SER A 397      96.570  45.900  35.414  1.00  0.00           H  
ATOM   4733  HA  SER A 397      99.052  47.671  35.369  1.00  0.00           H  
ATOM   4734  HB2 SER A 397      97.960  48.901  37.228  1.00  0.00           H  
ATOM   4735  HB3 SER A 397      97.083  49.037  35.644  1.00  0.00           H  
ATOM   4736  HG  SER A 397      95.633  48.658  37.293  1.00  0.00           H  
ATOM   4737  N   LEU A 398     100.012  46.508  37.433  1.00  0.00           N  
ATOM   4738  CA  LEU A 398     100.586  45.666  38.463  1.00  0.00           C  
ATOM   4739  C   LEU A 398     100.871  46.469  39.706  1.00  0.00           C  
ATOM   4740  O   LEU A 398     100.701  47.682  39.722  1.00  0.00           O  
ATOM   4741  CB  LEU A 398     101.857  44.957  37.955  1.00  0.00           C  
ATOM   4742  CG  LEU A 398     101.585  44.143  36.682  1.00  0.00           C  
ATOM   4743  CD1 LEU A 398     101.735  45.015  35.444  1.00  0.00           C  
ATOM   4744  CD2 LEU A 398     102.529  42.963  36.562  1.00  0.00           C  
ATOM   4745  H   LEU A 398     100.589  47.266  37.038  1.00  0.00           H  
ATOM   4746  HA  LEU A 398      99.861  44.878  38.764  1.00  0.00           H  
ATOM   4747  HB2 LEU A 398     102.682  45.686  37.784  1.00  0.00           H  
ATOM   4748  HB3 LEU A 398     102.187  44.261  38.755  1.00  0.00           H  
ATOM   4749  N   GLY A 399     101.300  45.817  40.813  1.00  0.00           N  
ATOM   4750  CA  GLY A 399     101.526  46.489  42.071  1.00  0.00           C  
ATOM   4751  C   GLY A 399     102.205  45.587  43.069  1.00  0.00           C  
ATOM   4752  O   GLY A 399     102.677  44.514  42.716  1.00  0.00           O  
ATOM   4753  H   GLY A 399     101.423  44.798  40.757  1.00  0.00           H  
ATOM   4754  HA2 GLY A 399     102.185  47.374  41.930  1.00  0.00           H  
ATOM   4755  HA3 GLY A 399     100.544  46.825  42.457  1.00  0.00           H  
ATOM   4756  N   GLY A 400     102.297  45.985  44.361  1.00  0.00           N  
ATOM   4757  CA  GLY A 400     103.023  45.241  45.366  1.00  0.00           C  
ATOM   4758  C   GLY A 400     102.106  44.614  46.375  1.00  0.00           C  
ATOM   4759  O   GLY A 400     100.893  44.623  46.210  1.00  0.00           O  
ATOM   4760  H   GLY A 400     101.839  46.862  44.649  1.00  0.00           H  
ATOM   4761  HA2 GLY A 400     103.637  44.427  44.920  1.00  0.00           H  
ATOM   4762  HA3 GLY A 400     103.708  45.948  45.876  1.00  0.00           H  
ATOM   4763  N   ILE A 401     102.662  43.999  47.453  1.00  0.00           N  
ATOM   4764  CA  ILE A 401     101.886  43.319  48.474  1.00  0.00           C  
ATOM   4765  C   ILE A 401     101.321  44.307  49.463  1.00  0.00           C  
ATOM   4766  O   ILE A 401     102.069  45.058  50.076  1.00  0.00           O  
ATOM   4767  CB  ILE A 401     102.758  42.282  49.209  1.00  0.00           C  
ATOM   4768  CG1 ILE A 401     103.090  41.150  48.237  1.00  0.00           C  
ATOM   4769  CG2 ILE A 401     102.033  41.708  50.425  1.00  0.00           C  
ATOM   4770  CD1 ILE A 401     103.942  40.072  48.881  1.00  0.00           C  
ATOM   4771  H   ILE A 401     103.690  44.004  47.538  1.00  0.00           H  
ATOM   4772  HA  ILE A 401     101.058  42.748  47.994  1.00  0.00           H  
ATOM   4773  N   SER A 402      99.986  44.293  49.706  1.00  0.00           N  
ATOM   4774  CA  SER A 402      99.331  45.084  50.728  1.00  0.00           C  
ATOM   4775  C   SER A 402      98.522  44.168  51.638  1.00  0.00           C  
ATOM   4776  O   SER A 402      98.570  42.953  51.489  1.00  0.00           O  
ATOM   4777  CB  SER A 402      98.433  46.110  50.033  1.00  0.00           C  
ATOM   4778  OG  SER A 402      99.229  46.933  49.229  1.00  0.00           O  
ATOM   4779  H   SER A 402      99.388  43.665  49.148  1.00  0.00           H  
ATOM   4780  HA  SER A 402     100.066  45.645  51.350  1.00  0.00           H  
ATOM   4781  HB2 SER A 402      97.682  45.584  49.403  1.00  0.00           H  
ATOM   4782  HB3 SER A 402      97.914  46.740  50.787  1.00  0.00           H  
ATOM   4783  HG  SER A 402      98.642  47.675  48.939  1.00  0.00           H  
ATOM   4784  N   GLU A 403      97.740  44.705  52.610  1.00  0.00           N  
ATOM   4785  CA  GLU A 403      96.864  43.924  53.471  1.00  0.00           C  
ATOM   4786  C   GLU A 403      95.600  43.461  52.738  1.00  0.00           C  
ATOM   4787  O   GLU A 403      94.845  42.678  53.299  1.00  0.00           O  
ATOM   4788  CB  GLU A 403      96.499  44.699  54.766  1.00  0.00           C  
ATOM   4789  CG  GLU A 403      95.529  45.899  54.600  1.00  0.00           C  
ATOM   4790  CD  GLU A 403      96.098  47.225  54.151  1.00  0.00           C  
ATOM   4791  OE1 GLU A 403      97.297  47.423  54.065  1.00  0.00           O  
ATOM   4792  OE2 GLU A 403      95.252  48.253  53.946  1.00  0.00           O  
ATOM   4793  H   GLU A 403      97.756  45.715  52.707  1.00  0.00           H  
ATOM   4794  HA  GLU A 403      97.434  43.025  53.794  1.00  0.00           H  
ATOM   4795  HB2 GLU A 403      95.973  43.960  55.408  1.00  0.00           H  
ATOM   4796  HB3 GLU A 403      97.417  45.004  55.316  1.00  0.00           H  
ATOM   4797  HG2 GLU A 403      94.697  45.603  53.930  1.00  0.00           H  
ATOM   4798  HG3 GLU A 403      95.078  46.105  55.592  1.00  0.00           H  
ATOM   4799  N   LYS A 404      95.290  43.932  51.495  1.00  0.00           N  
ATOM   4800  CA  LYS A 404      94.117  43.521  50.722  1.00  0.00           C  
ATOM   4801  C   LYS A 404      94.311  42.154  50.081  1.00  0.00           C  
ATOM   4802  O   LYS A 404      93.429  41.726  49.350  1.00  0.00           O  
ATOM   4803  CB  LYS A 404      93.864  44.551  49.615  1.00  0.00           C  
ATOM   4804  CG  LYS A 404      93.505  45.930  50.204  1.00  0.00           C  
ATOM   4805  CD  LYS A 404      93.495  47.024  49.135  1.00  0.00           C  
ATOM   4806  CE  LYS A 404      94.891  47.237  48.518  1.00  0.00           C  
ATOM   4807  NZ  LYS A 404      94.853  48.271  47.496  1.00  0.00           N1+
ATOM   4808  H   LYS A 404      95.906  44.640  51.071  1.00  0.00           H  
ATOM   4809  HA  LYS A 404      93.211  43.504  51.367  1.00  0.00           H  
ATOM   4810  HB2 LYS A 404      94.794  44.568  49.021  1.00  0.00           H  
ATOM   4811  HB3 LYS A 404      93.032  44.242  48.944  1.00  0.00           H  
ATOM   4812  HG2 LYS A 404      92.497  45.864  50.675  1.00  0.00           H  
ATOM   4813  HG3 LYS A 404      94.219  46.238  50.997  1.00  0.00           H  
ATOM   4814  HD2 LYS A 404      92.756  46.769  48.345  1.00  0.00           H  
ATOM   4815  HD3 LYS A 404      93.183  47.972  49.619  1.00  0.00           H  
ATOM   4816  HE2 LYS A 404      95.611  47.521  49.319  1.00  0.00           H  
ATOM   4817  HE3 LYS A 404      95.264  46.318  48.030  1.00  0.00           H  
ATOM   4818  HZ1 LYS A 404      95.802  48.348  47.072  1.00  0.00           H  
ATOM   4819  HZ2 LYS A 404      94.179  48.000  46.744  1.00  0.00           H  
ATOM   4820  HZ3 LYS A 404      94.576  49.179  47.927  1.00  0.00           H  
ATOM   4821  N   TYR A 405      95.410  41.385  50.337  1.00  0.00           N  
ATOM   4822  CA  TYR A 405      95.543  40.011  49.883  1.00  0.00           C  
ATOM   4823  C   TYR A 405      94.821  39.059  50.814  1.00  0.00           C  
ATOM   4824  O   TYR A 405      95.060  37.864  50.730  1.00  0.00           O  
ATOM   4825  CB  TYR A 405      97.036  39.637  49.729  1.00  0.00           C  
ATOM   4826  CG  TYR A 405      97.701  40.272  48.532  1.00  0.00           C  
ATOM   4827  CD1 TYR A 405      97.067  41.250  47.751  1.00  0.00           C  
ATOM   4828  CD2 TYR A 405      98.954  39.789  48.131  1.00  0.00           C  
ATOM   4829  CE1 TYR A 405      97.674  41.735  46.592  1.00  0.00           C  
ATOM   4830  CE2 TYR A 405      99.556  40.264  46.962  1.00  0.00           C  
ATOM   4831  CZ  TYR A 405      98.911  41.234  46.190  1.00  0.00           C  
ATOM   4832  OH  TYR A 405      99.476  41.682  45.058  1.00  0.00           O  
ATOM   4833  H   TYR A 405      96.115  41.708  51.009  1.00  0.00           H  
ATOM   4834  HA  TYR A 405      95.063  39.859  48.891  1.00  0.00           H  
ATOM   4835  HB2 TYR A 405      97.607  39.847  50.661  1.00  0.00           H  
ATOM   4836  HB3 TYR A 405      97.086  38.546  49.537  1.00  0.00           H  
ATOM   4837  N   LEU A 406      93.865  39.494  51.678  1.00  0.00           N  
ATOM   4838  CA  LEU A 406      93.089  38.601  52.512  1.00  0.00           C  
ATOM   4839  C   LEU A 406      91.614  38.778  52.206  1.00  0.00           C  
ATOM   4840  O   LEU A 406      91.244  39.782  51.609  1.00  0.00           O  
ATOM   4841  CB  LEU A 406      93.390  38.969  53.979  1.00  0.00           C  
ATOM   4842  CG  LEU A 406      94.881  38.790  54.297  1.00  0.00           C  
ATOM   4843  CD1 LEU A 406      95.213  39.333  55.672  1.00  0.00           C  
ATOM   4844  CD2 LEU A 406      95.298  37.330  54.223  1.00  0.00           C  
ATOM   4845  H   LEU A 406      93.640  40.493  51.758  1.00  0.00           H  
ATOM   4846  HA  LEU A 406      93.354  37.542  52.309  1.00  0.00           H  
ATOM   4847  HB2 LEU A 406      93.120  40.039  54.128  1.00  0.00           H  
ATOM   4848  HB3 LEU A 406      92.784  38.380  54.694  1.00  0.00           H  
ATOM   4849  N   PRO A 407      90.685  37.876  52.634  1.00  0.00           N  
ATOM   4850  CA  PRO A 407      89.256  38.108  52.531  1.00  0.00           C  
ATOM   4851  C   PRO A 407      88.899  39.372  53.303  1.00  0.00           C  
ATOM   4852  O   PRO A 407      89.483  39.592  54.347  1.00  0.00           O  
ATOM   4853  CB  PRO A 407      88.638  36.820  53.108  1.00  0.00           C  
ATOM   4854  CG  PRO A 407      89.718  36.270  54.019  1.00  0.00           C  
ATOM   4855  CD  PRO A 407      90.983  36.598  53.245  1.00  0.00           C  
ATOM   4856  HA  PRO A 407      88.934  38.200  51.476  1.00  0.00           H  
ATOM   4857  HB2 PRO A 407      87.634  36.931  53.565  1.00  0.00           H  
ATOM   4858  HB3 PRO A 407      88.554  36.089  52.273  1.00  0.00           H  
ATOM   4859  HG2 PRO A 407      89.718  36.868  54.948  1.00  0.00           H  
ATOM   4860  HG3 PRO A 407      89.618  35.195  54.288  1.00  0.00           H  
ATOM   4861  HD2 PRO A 407      91.852  36.582  53.928  1.00  0.00           H  
ATOM   4862  HD3 PRO A 407      91.145  35.872  52.417  1.00  0.00           H  
ATOM   4863  N   PRO A 408      87.977  40.277  52.839  1.00  0.00           N  
ATOM   4864  CA  PRO A 408      87.596  41.513  53.523  1.00  0.00           C  
ATOM   4865  C   PRO A 408      86.853  41.319  54.847  1.00  0.00           C  
ATOM   4866  O   PRO A 408      86.519  42.321  55.466  1.00  0.00           O  
ATOM   4867  CB  PRO A 408      86.777  42.271  52.470  1.00  0.00           C  
ATOM   4868  CG  PRO A 408      86.175  41.154  51.648  1.00  0.00           C  
ATOM   4869  CD  PRO A 408      87.301  40.143  51.569  1.00  0.00           C  
ATOM   4870  HA  PRO A 408      88.481  42.130  53.745  1.00  0.00           H  
ATOM   4871  HB2 PRO A 408      86.056  43.017  52.869  1.00  0.00           H  
ATOM   4872  HB3 PRO A 408      87.488  42.797  51.794  1.00  0.00           H  
ATOM   4873  HG2 PRO A 408      85.384  40.698  52.259  1.00  0.00           H  
ATOM   4874  HG3 PRO A 408      85.748  41.442  50.665  1.00  0.00           H  
ATOM   4875  HD2 PRO A 408      86.859  39.138  51.417  1.00  0.00           H  
ATOM   4876  HD3 PRO A 408      88.029  40.375  50.761  1.00  0.00           H  
ATOM   4877  N   ASP A 409      86.628  40.086  55.381  1.00  0.00           N  
ATOM   4878  CA  ASP A 409      86.058  39.849  56.708  1.00  0.00           C  
ATOM   4879  C   ASP A 409      87.107  39.300  57.666  1.00  0.00           C  
ATOM   4880  O   ASP A 409      86.745  38.890  58.761  1.00  0.00           O  
ATOM   4881  CB  ASP A 409      84.842  38.895  56.604  1.00  0.00           C  
ATOM   4882  CG  ASP A 409      85.117  37.524  56.028  1.00  0.00           C  
ATOM   4883  OD1 ASP A 409      86.244  37.161  55.732  1.00  0.00           O  
ATOM   4884  OD2 ASP A 409      84.090  36.674  55.849  1.00  0.00           O  
ATOM   4885  H   ASP A 409      86.931  39.263  54.854  1.00  0.00           H  
ATOM   4886  HA  ASP A 409      85.689  40.792  57.159  1.00  0.00           H  
ATOM   4887  HB2 ASP A 409      84.398  38.755  57.613  1.00  0.00           H  
ATOM   4888  HB3 ASP A 409      84.070  39.386  55.989  1.00  0.00           H  
ATOM   4889  N   ASN A 410      88.430  39.260  57.329  1.00  0.00           N  
ATOM   4890  CA  ASN A 410      89.445  38.651  58.172  1.00  0.00           C  
ATOM   4891  C   ASN A 410      89.618  39.462  59.442  1.00  0.00           C  
ATOM   4892  O   ASN A 410      89.158  40.594  59.511  1.00  0.00           O  
ATOM   4893  CB  ASN A 410      90.800  38.571  57.411  1.00  0.00           C  
ATOM   4894  CG  ASN A 410      91.787  37.551  57.931  1.00  0.00           C  
ATOM   4895  OD1 ASN A 410      91.458  36.703  58.744  1.00  0.00           O  
ATOM   4896  ND2 ASN A 410      93.023  37.499  57.401  1.00  0.00           N  
ATOM   4897  H   ASN A 410      88.722  39.650  56.438  1.00  0.00           H  
ATOM   4898  HA  ASN A 410      89.081  37.622  58.385  1.00  0.00           H  
ATOM   4899  HB2 ASN A 410      90.630  38.281  56.359  1.00  0.00           H  
ATOM   4900  HB3 ASN A 410      91.261  39.583  57.390  1.00  0.00           H  
ATOM   4901  N   ALA A 411      90.267  38.930  60.505  1.00  0.00           N  
ATOM   4902  CA  ALA A 411      90.513  39.651  61.737  1.00  0.00           C  
ATOM   4903  C   ALA A 411      91.597  40.682  61.544  1.00  0.00           C  
ATOM   4904  O   ALA A 411      91.376  41.827  61.886  1.00  0.00           O  
ATOM   4905  CB  ALA A 411      90.952  38.673  62.824  1.00  0.00           C  
ATOM   4906  H   ALA A 411      90.561  37.950  60.457  1.00  0.00           H  
ATOM   4907  HA  ALA A 411      89.568  40.124  62.092  1.00  0.00           H  
ATOM   4908  HB1 ALA A 411      91.116  39.218  63.777  1.00  0.00           H  
ATOM   4909  HB2 ALA A 411      90.153  37.918  62.975  1.00  0.00           H  
ATOM   4910  HB3 ALA A 411      91.888  38.150  62.532  1.00  0.00           H  
ATOM   4911  N   VAL A 412      92.820  40.321  61.056  1.00  0.00           N  
ATOM   4912  CA  VAL A 412      93.961  41.227  60.945  1.00  0.00           C  
ATOM   4913  C   VAL A 412      93.685  42.342  59.970  1.00  0.00           C  
ATOM   4914  O   VAL A 412      93.972  43.470  60.311  1.00  0.00           O  
ATOM   4915  CB  VAL A 412      95.229  40.469  60.505  1.00  0.00           C  
ATOM   4916  CG1 VAL A 412      96.437  41.398  60.462  1.00  0.00           C  
ATOM   4917  CG2 VAL A 412      95.553  39.348  61.479  1.00  0.00           C  
ATOM   4918  H   VAL A 412      92.953  39.338  60.779  1.00  0.00           H  
ATOM   4919  HA  VAL A 412      94.176  41.663  61.950  1.00  0.00           H  
ATOM   4920  N   ARG A 413      93.149  42.112  58.740  1.00  0.00           N  
ATOM   4921  CA  ARG A 413      92.843  43.178  57.789  1.00  0.00           C  
ATOM   4922  C   ARG A 413      91.866  44.166  58.389  1.00  0.00           C  
ATOM   4923  O   ARG A 413      92.118  45.346  58.291  1.00  0.00           O  
ATOM   4924  CB  ARG A 413      92.250  42.601  56.496  1.00  0.00           C  
ATOM   4925  CG  ARG A 413      91.952  43.708  55.466  1.00  0.00           C  
ATOM   4926  CD  ARG A 413      91.279  43.133  54.228  1.00  0.00           C  
ATOM   4927  NE  ARG A 413      90.832  44.215  53.348  1.00  0.00           N  
ATOM   4928  CZ  ARG A 413      90.422  43.659  52.067  1.00  0.00           C  
ATOM   4929  H   ARG A 413      92.923  41.139  58.484  1.00  0.00           H  
ATOM   4930  HA  ARG A 413      93.784  43.710  57.512  1.00  0.00           H  
ATOM   4931  HB2 ARG A 413      92.969  41.877  56.056  1.00  0.00           H  
ATOM   4932  HB3 ARG A 413      91.308  42.064  56.745  1.00  0.00           H  
ATOM   4933  HG2 ARG A 413      91.255  44.455  55.903  1.00  0.00           H  
ATOM   4934  HG3 ARG A 413      92.892  44.230  55.177  1.00  0.00           H  
ATOM   4935  HD2 ARG A 413      91.981  42.441  53.710  1.00  0.00           H  
ATOM   4936  HD3 ARG A 413      90.397  42.559  54.569  1.00  0.00           H  
ATOM   4937  HE  ARG A 413      91.610  44.888  53.168  1.00  0.00           H
[truncated: 960,508 more chars]
